# Supplementary material for: Discovery of chirally dependent protein modifications by D- and L-2-hydroxyglutarates
Source: Nat Chem. 2026 Mar 17;18(6):1033–41. doi: 10.1038/s41557-026-02093-x (PMC13193722; doi:10.1038/s41557-026-02093-x)
Supplement: Supplementary file 3 — Supplementary Tables 1–13. [file 41557_2026_2093_MOESM3_ESM.xlsx]

## Sheet: Index
Index of Supplementary Tables
Table 1. Directly LC-MS analysis of 2HG modifications in RBE cell lysate.
Table 2. LC-MS analysis of 2HG modified petides in RBE cell lysate with different approach.
Table 3. LC-MS analysis of 2HG modified peptides under optimal polyMAC.
Table 4. D2HG modified peptides identified by differential proteomics. H293T cells were treated with difeerent concentration of D2HG for 24h.
4-1. Differential proteomics analysis between 10mM D2HG treatment group and non-treatment group
4-2. Differential proteomics analysis between 20mM D2HG treatment group and non-treatment group
4-3. Differential proteomics analysis between 50mM D2HG treatment group and non-treatment group
Table 5. D2HG modified peptides identified by differential proteomics. H293T cells were treated with 20mM D2HG for different hours.
5-1. Differential proteomics analysis between 12h D2HG treatment group and non-treatment group
5-2. Differential proteomics analysis between 24h D2HG treatment group and non-treatment group
5-3. Differential proteomics analysis between 48h D2HG treatment group and non-treatment group
Table 6. D2HG modified peptides identified in ICC cells with different genotypes by differential proteomics.
6-1. Differential proteomics analysis between RBE cells and SSP25 cells.
6-2. Differential proteomics analysis between RBE cells and AG120 treated RBE cells.
Table 7. L2HG modified peptides identified by differential proteomics. H293T cells were treated with different concentration of L2HG for 24h.
7-1. Differential proteomics analysis between 10mM L2HG treatment group and non-treatment group
7-2. Differential proteomics analysis between 20mM L2HG treatment group and non-treatment group
7-3. Differential proteomics analysis between 50mM L2HG treatment group and non-treatment group
Table 8. L2HG modified peptides identified by differential proteomics. H293T cells were treated with 20mM L2HG for different hours.
8-1. Differential proteomics analysis between 12h L2HG treatment group and non-treatment group
8-2. Differential proteomics analysis between 24h L2HG treatment group and non-treatment group
8-3. Differential proteomics analysis between 48h L2HG treatment group and non-treatment group
Table 9. L2HG modified peptides identified by differential proteomics. H293T cells were treated with different concentration of CoCl2 for 24h.
9-1. Differential proteomics analysis between 0.1mM CoCl2 treatment group and non-treatment group
9-2. Differential proteomics analysis between 0.2mM CoCl2 treatment group and non-treatment group
9-3. Differential proteomics analysis between 0.5mM CoCl2 treatment group and non-treatment group
Table 10. L2HG modified peptides identified by differential proteomics. H293T cells were cultured under low O2 environment for different hours.
10-1. Differential proteomics analysis between 24h low O2 treatment group and non-treatment group
10-2. Differential proteomics analysis between 48h low O2 treatment group and non-treatment group
10-3. Differential proteomics analysis between 72h low O2 treatment group and non-treatment group
Table 11. Dataset of D4-2HG modified peptides.
Table 12. Dataset of D2HG modified peptides with high confidence.
Table 13. Dataset of L2HG modified peptides with high confidence.

## Sheet: Table 1
Peptide Sequence	Modified Sequence	Assigned Modifications	Protein ID	Gene	C[130.0266]	S[130.0266]	T[130.0266]	Y[130.0266]	K[130.0266]	E[130.0266]	D[130.0266]
AARARQEELYSELQAR	AARARQE[130.0266]ELYSELQAR	7E(130.0266)	Q15149	PLEC	0	0	0	0	0	1	0
AFLASPEYVNLPINGNGK	AFLASPEYVNLPINGNGK[130.0266]	18K(130.0266)	P09211	GSTP1	0	0	0	0	1	0	0
AILLEENNLIPVDQLGQK	AILLE[130.0266]ENNLIPVDQLGQK	5E(130.0266)	Q9NVE5	USP40	0	0	0	0	0	1	0
ASVHTLSGHTNAVATVRCQAAEPQIITGSHDTTIR	ASVHTLSGHTNAVAT[130.0266]VRC[57.0215]QAAEPQIITGSHDTTIR	15T(130.0266),18C(57.0215)	O43660	PLRG1	0	0	1	0	0	0	0
DAGTITGLNVLRIINEPTAAAIAYGLDKK	DAGT[130.0266]ITGLNVLRIINEPTAAAIAYGLDKK	4T(130.0266)	P54652	HSPA2	0	0	1	0	0	0	0
DSVKVMTVNYNTHGELGEGAR	DSVKVM[15.9949]T[130.0266]VNYNTHGELGEGAR	6M(15.9949),7T(130.0266)	P82663	MRPS25	0	0	1	0	0	0	0
DFKVQFVPFHSDLGYR	D[130.0266]FKVQFVPFHSDLGYR	1D(130.0266)	Q8N2K0	ABHD12	0	0	0	0	0	0	1
DIKSDNVLLGMEGSVKLTDFGFCAQITPEQSK	D[130.0266]IKSDNVLLGM[15.9949]EGSVKLTDFGFC[57.0215]AQITPEQSK	11M(15.9949),1D(130.0266),23C(57.0215)	Q13177	PAK2	0	0	0	0	0	0	1
DNIQAMVIVPTR	D[130.0266]NIQAMVIVPTR	1D(130.0266)	P26196	DDX6	0	0	0	0	0	0	1
DPELWGSVLLESNPYR	D[130.0266]PELWGSVLLESNPYR	1D(130.0266)	Q00610	CLTC	0	0	0	0	0	0	1
EAMGIYISTLKTEFTQGMILPTMNGESVDPVGQPALK	EAM[15.9949]GIYISTLKTEFTQGM[15.9949]ILPTM[15.9949]NGE[130.0266]SVDPVGQPALK	18M(15.9949),23M(15.9949),26E(130.0266),3M(15.9949)	O95433	AHSA1	0	0	0	0	0	1	0
EAMGIYISTLKTEFTQGMILPTMNGESVDPVGQPALK	EAM[15.9949]GIYISTLKTEFT[130.0266]QGM[15.9949]ILPTM[15.9949]NGESVDPVGQPALK	15T(130.0266),18M(15.9949),23M(15.9949),3M(15.9949)	O95433	AHSA1	0	0	1	0	0	0	0
EDLVFIFWAPESAPLK	ED[130.0266]LVFIFWAPESAPLK	2D(130.0266)	P23528	CFL1	0	0	0	0	0	0	1
EQELEQLTKELRQVNLQQFIQQTGTK	EQELE[130.0266]QLTKELRQVNLQQFIQQTGTK	5E(130.0266)	Q8NHQ8	RASSF8	0	0	0	0	0	1	0
EQINITLDHRCRIFQNLDGALDEVVLK	EQINITLD[130.0266]HRC[57.0215]RIFQNLDGALDEVVLK	11C(57.0215),8D(130.0266)	Q02809	PLOD1	0	0	0	0	0	0	1
ELEKILTTASSHEFEHTK	E[130.0266]LEKILTTASSHEFEHTK	1E(130.0266)	Q16851	UGP2	0	0	0	0	0	1	0
EQINITLDHRCRIFQNLDGALDEVVLK	E[130.0266]QINITLDHRC[57.0215]RIFQNLDGALDEVVLK	11C(57.0215),1E(130.0266)	Q02809	PLOD1	0	0	0	0	0	1	0
FETEKNNGAGYFLEHLAFK	FETE[130.0266]KNNGAGYFLEHLAFK	4E(130.0266)	P31930	UQCRC1	0	0	0	0	0	1	0
FETEKNNGAGYFLEHLAFK	FE[130.0266]TEKNNGAGYFLEHLAFK	2E(130.0266)	P31930	UQCRC1	0	0	0	0	0	1	0
FQQQLEQLSAMGFLNREANLQALIATGGDINAAIER	FQQQLEQLS[130.0266]AM[15.9949]GFLNREANLQALIATGGDINAAIER	11M(15.9949),9S(130.0266)	Q9UMX0	UBQLN1	0	1	0	0	0	0	0
GAGERLSEEPLQVLEHPR	GAGE[130.0266]RLSEEPLQVLEHPR	4E(130.0266)	Q9NZ08	ERAP1	0	0	0	0	0	1	0
GGSSGAKFRISLGLPVGAVINCADNTGAK	GGS[130.0266]SGAKFRISLGLPVGAVINC[57.0215]ADNTGAK	22C(57.0215),3S(130.0266)	P62829	RPL23	0	1	0	0	0	0	0
GLLHRAFSVFLFNTENK	GLLHRAFS[130.0266]VFLFNTENK	8S(130.0266)	Q13907	IDI1	0	1	0	0	0	0	0
GMGTALKLLLGAGAVAYGVR	GM[15.9949]GT[130.0266]ALKLLLGAGAVAYGVR	2M(15.9949),4T(130.0266)	Q99623	PHB2	0	0	1	0	0	0	0
GPPQSPVFEGVYNNSRMLHFLTAVVGSTCDVK	GPPQSPVFEGVYNNS[130.0266]RMLHFLTAVVGSTC[57.0215]DVK	15S(130.0266),29C(57.0215)	Q8WWM7	ATXN2L	0	1	0	0	0	0	0
GSEVIAAGMVVNDWCAFCGLDTTSTELSVVESVFK	GSEVIAAGMVVNDWC[57.0215]AFC[57.0215]GLD[130.0266]TTSTELSVVESVFK	15C(57.0215),18C(57.0215),21D(130.0266)	P56537	EIF6	0	0	0	0	0	0	1
HKLWVDPNSPVLLEDPVLCALAK	HK[130.0266]LWVDPNSPVLLEDPVLC[57.0215]ALAK	19C(57.0215),2K(130.0266)	P17516	AKR1C4	0	0	0	0	1	0	0
IFQNLNGALDEVVLK	IFQNLNGALDEVVLK[130.0266]	15K(130.0266)	O60568	PLOD3	0	0	0	0	1	0	0
IKPHLMSQELPEDWDKQPVK	IK[130.0266]PHLM[15.9949]SQELPEDWDKQPVK	2K(130.0266),6M(15.9949)	P07237	P4HB	0	0	0	0	1	0	0
LAQENGWGVMVSHR	LAQE[130.0266]NGWGVMVSHR	4E(130.0266)	P09104	ENO2	0	0	0	0	0	1	0
LDGEKAVLENNLGAAVLR	LDGE[130.0266]KAVLENNLGAAVLR	4E(130.0266)	Q9NZL9	MAT2B	0	0	0	0	0	1	0
LEPISNDDLLVVEK	LE[130.0266]PISNDDLLVVEK	2E(130.0266)	Q9NZM1	MYOF	0	0	0	0	0	1	0
LTFIDMEGSGFGGDLEALR	LTFIDMEGS[130.0266]GFGGDLEALR	9S(130.0266)	P39060	COL18A1	0	1	0	0	0	0	0
LYLDELEGGGNPGASCKDTSGEIKVLQGFNK	LYLDELEGGGNPGASC[57.0215]K[130.0266]DTSGEIKVLQGFNK	16C(57.0215),17K(130.0266)	Q9HD26	GOPC	0	0	0	0	1	0	0
MKEIAEAYLGYPVTNAVITVPAYFNDSQR	MK[130.0266]EIAEAYLGYPVTNAVITVPAYFNDSQR	2K(130.0266)	P0DMV8	HSPA1A	0	0	0	0	1	0	0
NENQLIIFADDTYPRWVTTASLLDYDTVAGADK	NE[130.0266]NQLIIFADDTYPRWVTTASLLDYDTVAGADK	2E(130.0266)	Q15393	SF3B3	0	0	0	0	0	1	0
NFESLSEAFSVASAAAVLSHNR	NFESLS[130.0266]EAFSVASAAAVLSHNR	6S(130.0266)	P04844	RPN2	0	1	0	0	0	0	0
QAYRAQSHSFPNYGLSHGLTSR	QAY[130.0266]RAQSHSFPNYGLSHGLTSR	3Y(130.0266)	Q9BSH5	HDHD3	0	0	0	1	0	0	0
SHMMDVQGSTQDSAIK	SHMMDVQGS[130.0266]TQDSAIK	9S(130.0266)	P13667	PDIA4	0	1	0	0	0	0	0
SKAEMDLKELSESVQQQSTPVPLISPK	S[130.0266]KAEMDLKELSESVQQQSTPVPLISPK	1S(130.0266)	Q9ULU4	ZMYND8	0	1	0	0	0	0	0
SNTTSKPSHLVDAHTAEVNCLSFNPYSEFILATGSADK	S[130.0266]NTTSKPSHLVDAHTAEVNC[57.0215]LSFNPYSEFILATGSADK	1S(130.0266),20C(57.0215)	Q16576	RBBP7	0	1	0	0	0	0	0
THIQDNHDGTYTVAYVPDVTGR	THIQD[130.0266]NHDGTYTVAYVPDVTGR	5D(130.0266)	P21333	FLNA	0	0	0	0	0	0	1
TDLRFQSSAVMALQEASEAYLVGLFEDTNLCAIHAK	T[130.0266]DLRFQSSAVM[15.9949]ALQEASEAYLVGLFEDTNLC[57.0215]AIHAK	11M(15.9949),1T(130.0266),31C(57.0215)	Q71DI3	H3C15	0	0	1	0	0	0	0
VAACELLHSMVMFMLGKATQMPEGGQGAPPMYQLYK	VAAC[130.0266]ELLHSM[15.9949]VMFMLGKATQMPEGGQGAPPMYQLYK	10M(15.9949),4C(130.0266)	P78527	PRKDC	1	0	0	0	0	0	0
VEIQMPKPAEAPTAPSPAQTLENSEPAPVSQLQSR	VEIQMPK[130.0266]PAEAPTAPSPAQTLENSEPAPVSQLQSR	7K(130.0266)	Q9UHD8	SEPTIN9	0	0	0	0	1	0	0
VEIQMPKPAEAPTAPSPAQTLENSEPAPVSQLQSR	VE[130.0266]IQMPKPAEAPTAPSPAQTLENSEPAPVSQLQSR	2E(130.0266)	Q9UHD8	SEPTIN9	0	0	0	0	0	1	0
VESLQEEIAFLK	VE[130.0266]SLQEEIAFLK	2E(130.0266)	P08670	VIM	0	0	0	0	0	1	0
VQHVKDIILQSNPLLEAFGNAK	VQHVKDIILQS[130.0266]NPLLEAFGNAK	11S(130.0266)	Q12965	MYO1E	0	1	0	0	0	0	0
VQHVKDIILQSNPLLEAFGNAK	VQHVK[130.0266]DIILQSNPLLEAFGNAK	5K(130.0266)	Q12965	MYO1E	0	0	0	0	1	0	0
VTSAVVGPSHEVQEQSSGPFK	VTSAVVGPS[130.0266]HEVQEQSSGPFK	9S(130.0266)	Q2KHR3	QSER1	0	1	0	0	0	0	0
YDNSLKIISNASCTTNCLAPLAK	YDNS[130.0266]LKIISNASC[57.0215]TTNC[57.0215]LAPLAK	13C(57.0215),17C(57.0215),4S(130.0266)	P04406	GAPDH	0	1	0	0	0	0	0
YDRKQSGYGGQTKPIFR	YDRKQS[130.0266]GYGGQTKPIFR	6S(130.0266)	P83881	RPL36A	0	1	0	0	0	0	0
ADEMYDKCIDLEPDNATTYVHK	AD[130.0266]E[130.0266]MYDKC[57.0215]IDLEPDNATTYVHK	2D(130.0266),3E(130.0266),8C(57.0215)	O94826	TOMM70	0	0	0	0	0	1	1
AFVEAMVNENVSLVISRQLLTDFCTHLPNLPDSTAK	AFVE[130.0266]AM[15.9949]VNE[130.0266]NVSLVISRQLLTDFC[57.0215]THLPNLPDSTAK	24C(57.0215),4E(130.0266),6M(15.9949),9E(130.0266)	Q9BT78	COPS4	0	0	0	0	0	2	0
AFVHWYVGEGMEEGEFSEAREDMAALEK	AFVHWYVGEGMEEGEFSEARE[130.0266]D[130.0266]M[15.9949]AALEK	21E(130.0266),22D(130.0266),23M(15.9949)	Q9BQE3	TUBA1C	0	0	0	0	0	1	1
AGMFVSKFFGGYVPEMVLTPDDQR	AGMFVS[130.0266]K[130.0266]FFGGYVPEMVLTPDDQR	6S(130.0266),7K(130.0266)	P56192	MARS1	0	1	0	0	1	0	0
AIEMERGNFGGSFAGSFGGAGGHAPGVAR	AIE[130.0266]ME[130.0266]RGNFGGSFAGSFGGAGGHAPGVAR	3E(130.0266),5E(130.0266)	P52272	HNRNPM	0	0	0	0	0	2	0
ASERWQPDTEEEYEDSSGNVVNKK	AS[130.0266]E[130.0266]RWQPDTEEEYEDSSGNVVNKK	2S(130.0266),3E(130.0266)	Q12874	SF3A3	0	1	0	0	0	1	0
ATFLKLAGPQLVQMFIGDGAK	AT[130.0266]FLK[130.0266]LAGPQLVQMFIGDGAK	2T(130.0266),5K(130.0266)	P17980	PSMC3	0	0	1	0	1	0	0
AVEEKIEWLESHQDADIEDFK	AVEEKIE[130.0266]WLE[130.0266]SHQDADIEDFK	10E(130.0266),7E(130.0266)	P11021	HSPA5	0	0	0	0	0	2	0
AVGAFSVTYDPENYQLVILSINEVTSKR	AVGAFSVTYDPENYQLVILSINEVT[130.0266]S[130.0266]KR	25T(130.0266),26S(130.0266)	Q06787	FMR1	0	1	1	0	0	0	0
CPEALFQPCFLGMESCGIHETTFNSIMKSDVDIR	C[57.0215]PEALFQPC[57.0215]FLGMESC[57.0215]GIHETTFNSIMK[130.0266]S[130.0266]DVDIR	16C(57.0215),1C(57.0215),28K(130.0266),29S(130.0266),9C(57.0215)	P0CG38	POTEI	0	1	0	0	1	0	0
CPEALFQPSFLGMESCGIHETTFNSIMKCDVDIRK	C[57.0215]PEALFQPSFLGMESC[57.0215]GIHE[130.0266]T[130.0266]TFNSIMKC[57.0215]DVDIRK	16C(57.0215),1C(57.0215),20E(130.0266),21T(130.0266),29C(57.0215)	P63261	ACTG1	0	0	1	0	0	1	0
CPEALFQPSFLGMESCGIHETTFNSIMKCDVDIR	C[57.0215]PEALFQPSFLGME[130.0266]S[130.0266]C[57.0215]GIHETTFNSIMKC[57.0215]DVDIR	14E(130.0266),15S(130.0266),16C(57.0215),1C(57.0215),29C(57.0215)	P63261	ACTG1	0	1	0	0	0	1	0
CPEALFQPSFLGMESCGIHETTFNSIMKCDVDIRK	C[57.0215]PEALFQPSFLGME[130.0266]S[130.0266]C[57.0215]GIHETTFNSIMKC[57.0215]DVDIRK	14E(130.0266),15S(130.0266),16C(57.0215),1C(57.0215),29C(57.0215)	P63261	ACTG1	0	1	0	0	0	1	0
DDVVLPALHFHQGDSKLLIESLEKYVVLCESPQDK	DDVVLPALHFHQGDSKLLIES[130.0266]LEKYVVLC[57.0215]ESPQD[130.0266]K	21S(130.0266),29C(57.0215),34D(130.0266)	Q8TC07	TBC1D15	0	1	0	0	0	0	1
DGNVLLDEMQIQHPTASLIAKVATAQDDVTGDGTTSNVLIIGELLK	DGNVLLDEM[15.9949]QIQHPTAS[130.0266]LIAK[130.0266]VATAQDDVTGDGTTSNVLIIGELLK	17S(130.0266),21K(130.0266),9M(15.9949)	Q92526	CCT6B	0	1	0	0	1	0	0
DIKEKLCYVALDFEQEMATAASSSSLEK	DIKEKLC[57.0215]YVALDFEQE[130.0266]M[15.9949]AT[130.0266]AASSSSLEK	16E(130.0266),17M(15.9949),19T(130.0266),7C(57.0215)	P63261	ACTG1	0	0	1	0	0	1	0
DIKEKLCYVALDFEQEMAMAASSSSLEK	DIKE[130.0266]KLC[57.0215]Y[130.0266]VALDFEQEM[15.9949]AMAASSSSLEK	17M(15.9949),4E(130.0266),7C(57.0215),8Y(130.0266)	P0CG38	POTEI	0	0	0	1	0	1	0
DKPTYDEIFYTLSPVNGKITGANAKK	DKPTYDEIFYTLSPVNGK[130.0266]IT[130.0266]GANAKK	18K(130.0266),20T(130.0266)	Q9H4M9	EHD1	0	0	1	0	1	0	0
DLYANTVLSGGSTMYPGIADRMQK	DLYANTVLSGGST[130.0266]MY[130.0266]PGIADRMQK	13T(130.0266),15Y(130.0266)	Q562R1	ACTBL2	0	0	1	1	0	0	0
DMPPAFIKVENACTKLVQAAQMLQSDPYSVPAR	DMPPAFIKVENAC[57.0215]TKLVQAAQM[15.9949]LQS[130.0266]D[130.0266]PYSVPAR	13C(57.0215),22M(15.9949),25S(130.0266),26D(130.0266)	P18206	VCL	0	1	0	0	0	0	1
DMPPAFIKVENACTKLVQAAQMLQSDPYSVPAR	DM[15.9949]PPAFIKVE[130.0266]NAC[130.0266]TKLVQAAQMLQSDPYSVPAR	10E(130.0266),13C(130.0266),2M(15.9949)	P18206	VCL	1	0	0	0	0	1	0
DTNPTAAVKMLPTFVRAIPDGSENGEFLSLDLGGSK	DTNPTAAVK[130.0266]MLPT[130.0266]FVRAIPDGSENGEFLSLDLGGSK	13T(130.0266),9K(130.0266)	Q2TB90	HKDC1	0	0	1	0	1	0	0
DLNCVPEIADTLGAVAKQGFDFLCMPVFHPRFK	D[130.0266]LNC[57.0215]VPEIADTLGAVAKQGFDFLC[57.0215]MPVFHPRFK[130.0266]	1D(130.0266),24C(57.0215),33K(130.0266),4C(57.0215)	O14744	PRMT5	0	0	0	0	1	0	1
ENLLIGSTSYVEEEMPQIETRVILVQEAGK	ENLLIGST[130.0266]SYVEEEM[15.9949]PQIE[130.0266]TRVILVQEAGK	15M(15.9949),19E(130.0266),8T(130.0266)	Q9H8V3	ECT2	0	0	1	0	0	1	0
EPSATPPISNLTKTASESISNLSEAGSIK	EPSATPPISNLTKTASE[130.0266]S[130.0266]ISNLSEAGSIK	17E(130.0266),18S(130.0266)	P30622	CLIP1	0	1	0	0	0	1	0
FGISSVPTKGLSSDNKPMVNLDK	FGIS[130.0266]S[130.0266]VPTKGLSSDNKPMVNLDK	4S(130.0266),5S(130.0266)	P82979	SARNP	0	2	0	0	0	0	0
GGMGSGGLATGIAGGLAGMGGIQNEK	GGMGSGGLATGIAGGLAGM[15.9949]GGIQNE[130.0266]K[130.0266]	19M(15.9949),25E(130.0266),26K(130.0266)	P05783	KRT18	0	0	0	0	1	1	0
IKSQGQDVTSSVYFMKQTISNACGTIGLIHAIANNK	IK[130.0266]S[130.0266]QGQDVTSSVYFMKQTISNAC[57.0215]GTIGLIHAIANNK	23C(57.0215),2K(130.0266),3S(130.0266)	P15374	UCHL3	0	1	0	0	1	0	0
KHTGSGILSMANAGPNTNGSQFFICTAK	K[130.0266]HTGSGILS[130.0266]MANAGPNTNGSQFFIC[57.0215]TAK	1K(130.0266),25C(57.0215),9S(130.0266)	A0A0B4J2A2	PPIAL4C	0	1	0	0	1	0	0
KKPQKVAGGAAPSKPASAK	K[130.0266]K[130.0266]PQKVAGGAAPSKPASAK	1K(130.0266),2K(130.0266)	Q14978	NOLC1	0	0	0	0	2	0	0
LDVKTKSCSGVEFSTSGSSNTDTGK	LDVKTK[130.0266]S[130.0266]C[57.0215]SGVEFSTSGSSNTDTGK	6K(130.0266),7S(130.0266),8C(57.0215)	P45880	VDAC2	0	1	0	0	1	0	0
LKGEMMDLQHGSLFLR	LK[130.0266]GE[130.0266]M[15.9949]MDLQHGSLFLR	2K(130.0266),4E(130.0266),5M(15.9949)	P00338	LDHA	0	0	0	0	1	1	0
LKNFKTLQLDNNFEVK	LK[130.0266]NFK[130.0266]TLQLDNNFEVK	2K(130.0266),5K(130.0266)	Q9UMS4	PRPF19	0	0	0	0	2	0	0
LLDHMQNTPGFMYKNLQCLVIDEADR	LLDHMQNTPGFMYKNLQC[57.0215]LVID[130.0266]E[130.0266]ADR	18C(57.0215),22D(130.0266),23E(130.0266)	Q9NVP1	DDX18	0	0	0	0	0	1	1
LLPTGAGLEPKSAQDKALLQMVEAAGAAEDDPLR	LLPT[130.0266]GAGLE[130.0266]PKSAQDKALLQMVEAAGAAEDDPLR	4T(130.0266),9E(130.0266)	P04920	SLC4A2	0	0	1	0	0	1	0
LNATNIELATVQPGQNFHMFTKEELEEVIKDI	LNATNIELATVQPGQNFHMFT[130.0266]KEELEE[130.0266]VIKDI	21T(130.0266),27E(130.0266)	P28066	PSMA5	0	0	1	0	0	1	0
LNLLAHSRPPVPEWDISQDPPK	LNLLAHS[130.0266]RPPVPE[130.0266]WDISQDPPK	13E(130.0266),7S(130.0266)	Q9H6R4	NOL6	0	1	0	0	0	1	0
LTEKQAQYLGMSCDGPFKPDHYR	LT[130.0266]EK[130.0266]QAQYLGMSC[57.0215]DGPFKPDHYR	13C(57.0215),2T(130.0266),4K(130.0266)	P23526	AHCY	0	0	1	0	1	0	0
LTEKQAQYLGMSCDGPFKPDHYR	LT[130.0266]E[130.0266]KQAQYLGMSC[57.0215]DGPFKPDHYR	13C(57.0215),2T(130.0266),3E(130.0266)	P23526	AHCY	0	0	1	0	0	1	0
LTLKGGAAVDPDSGLEHSAHVLEK	LT[130.0266]LK[130.0266]GGAAVDPDSGLEHSAHVLEK	2T(130.0266),4K(130.0266)	P09874	PARP1	0	0	1	0	1	0	0
LVYLYLMNYAKSQPDMAIMAVNTFVK	LVY[130.0266]LYLM[15.9949]NYAKS[130.0266]QPDMAIMAVNTFVK	12S(130.0266),3Y(130.0266),7M(15.9949)	Q10567	AP1B1	0	1	0	1	0	0	0
MATAKGIAIGIDLGTTYSCVGVFQHGK	MAT[130.0266]AK[130.0266]GIAIGIDLGTTYSC[57.0215]VGVFQHGK	19C(57.0215),3T(130.0266),5K(130.0266)	P34931	HSPA1L	0	0	1	0	1	0	0
MAVQDAVDALMQKAFNSSSFNSNTFLTR	M[15.9949]AVQD[130.0266]AVD[130.0266]ALM[15.9949]QKAFNSSSFNSNTFLTR	11M(15.9949),1M(15.9949),5D(130.0266),8D(130.0266)	P46060	RANGAP1	0	0	0	0	0	0	2
NDNLLKALQLNELTMDDDTAVLVIDNGSGMCK	ND[130.0266]NLLKALQLNELTMDD[130.0266]DTAVLVIDNGSGM[15.9949]C[57.0215]K	17D(130.0266),2D(130.0266),30M(15.9949),31C(57.0215)	P0CG38	POTEI	0	0	0	0	0	0	2
NIKTIAECLADELINAAK	NIK[130.0266]TIAE[130.0266]C[57.0215]LADELINAAK	3K(130.0266),7E(130.0266),8C(57.0215)	P46782	RPS5	0	0	0	0	1	1	0
NNQIRKTSYAQHQQVR	NNQIRK[130.0266]TS[130.0266]YAQHQQVR	6K(130.0266),8S(130.0266)	P61247	RPS3A	0	1	0	0	1	0	0
NNQIRKTSYAQHQQVR	NNQIRK[130.0266]T[130.0266]SYAQHQQVR	6K(130.0266),7T(130.0266)	P61247	RPS3A	0	0	1	0	1	0	0
RAVGIWHCGSCMKTVAGGAWTYNTTSAVTVK	RAVGIWHC[57.0215]GSC[57.0215]M[15.9949]K[130.0266]T[130.0266]VAGGAWTYNTTSAVTVK	11C(57.0215),12M(15.9949),13K(130.0266),14T(130.0266),8C(57.0215)	P61513	RPL37A	0	0	1	0	1	0	0
SELAALPPSVQEEHGQLLALLAELLR	S[130.0266]ELAALPPS[130.0266]VQEEHGQLLALLAELLR	1S(130.0266),9S(130.0266)	Q7L2E3	DHX30	0	2	0	0	0	0	0
TTDGVYEGVAIGGDRYPGSTFMDHVLRYQDTPGVK	TTDGVYEGVAIGGDRYPGSTFM[15.9949]D[130.0266]HVLRYQD[130.0266]TPGVK	22M(15.9949),23D(130.0266),30D(130.0266)	P53396	ACLY	0	0	0	0	0	0	2
TTSGYAGGLSSAYGGLTSPGLSYSLGSSFGSGAGSSSFSRTSSSR	TTSGYAGGLSSAYGGLTSPGLSYSLGS[130.0266]SFGS[130.0266]GAGSSSFSRTSSSR	27S(130.0266),31S(130.0266)	P05787	KRT8	0	2	0	0	0	0	0
TVLQIDDNVTSAVEGINRMTRALMDSLGPEWR	TVLQIDDNVTSAVEGINRM[15.9949]T[130.0266]RALM[15.9949]DSLGPE[130.0266]WR	19M(15.9949),20T(130.0266),24M(15.9949),30E(130.0266)	Q15785	TOMM34	0	0	1	0	0	1	0
VLADPSDDTKGFFDPNTHENLTYR	VLADPS[130.0266]D[130.0266]DTKGFFDPNTHENLTYR	6S(130.0266),7D(130.0266)	Q15149	PLEC	0	1	0	0	0	0	1
VLGPGMDGIMVTWKDNFDSFYSEVAELGR	VLGPGMD[130.0266]GIMVT[130.0266]WKDNFDSFYSEVAELGR	12T(130.0266),7D(130.0266)	O75962	TRIO	0	0	1	0	0	0	1
VLKQVHPDTGISSKAMGIMNSFVNDIFER	VLK[130.0266]QVHPD[130.0266]TGISSKAMGIM[15.9949]NSFVNDIFER	19M(15.9949),3K(130.0266),8D(130.0266)	P58876	H2BC5	0	0	0	0	1	0	1
VLSRPNAQELPSMYQR	VLS[130.0266]RPNAQE[130.0266]LPSMYQR	3S(130.0266),9E(130.0266)	Q99623	PHB2	0	1	0	0	0	1	0
AFQYVETHGEVCPANWTPDSPTIKPSPAASK	AFQYVETHGEVC[57.0215]PANWT[130.0266]PD[130.0266]S[130.0266]PTIKPSPAASK	12C(57.0215),17T(130.0266),19D(130.0266),20S(130.0266)	P30048	PRDX3	0	1	1	0	0	0	1
AIANECQANFISIKGPELLTMWFGESEANVR	AIANEC[130.0266]QANFIS[130.0266]IK[130.0266]GPELLTM[15.9949]WFGESEANVR	12S(130.0266),14K(130.0266),21M(15.9949),6C(130.0266)	P55072	VCP	1	1	0	0	1	0	0
APSIHGGSGGRGVSVSSARFVSSSSSGAYGGGYGGVLTASDGLLAGNEK	APSIHGGSGGRGVSVS[130.0266]S[130.0266]ARFVS[130.0266]SSSSGAYGGGYGGVLTASDGLLAGNEK	16S(130.0266),17S(130.0266),22S(130.0266)	P08727	KRT19	0	3	0	0	0	0	0
APSIHGGSGGRGVSVSSARFVSSSSSGAYGGGYGGVLTASDGLLAGNEK	APS[130.0266]IHGGS[130.0266]GGRGVS[130.0266]VSSARFVSSSSSGAYGGGYGGVLTASDGLLAGNEK	14S(130.0266),3S(130.0266),8S(130.0266)	P08727	KRT19	0	3	0	0	0	0	0
DCTVEMPILKDVATVAFCDAQSTQEIHEK	DC[130.0266]T[130.0266]VE[130.0266]MPILKDVATVAFC[57.0215]DAQSTQEIHEK	18C(57.0215),2C(130.0266),3T(130.0266),5E(130.0266)	Q13363	CTBP1	1	0	1	0	0	1	0
DCTVEMPILKDVATVAFCDAQSTQEIHEK	DC[57.0215]TVEMPILK[130.0266]D[130.0266]VAT[130.0266]VAFC[57.0215]DAQSTQEIHEK	10K(130.0266),11D(130.0266),14T(130.0266),18C(57.0215),2C(57.0215)	Q13363	CTBP1	0	0	1	0	1	0	1
DIKEKLCYVALDFEQEMAMAASSSSLEK	D[130.0266]IK[130.0266]EK[130.0266]LC[57.0215]YVALDFEQEM[15.9949]AMAASSSSLEK	17M(15.9949),1D(130.0266),3K(130.0266),5K(130.0266),7C(57.0215)	P0CG38	POTEI	0	0	0	0	2	0	1
DIKEKLCYVALDFEQEMAMAASSSSLEK	D[130.0266]IK[130.0266]E[130.0266]KLC[57.0215]YVALDFEQEM[15.9949]AMAASSSSLEK	17M(15.9949),1D(130.0266),3K(130.0266),4E(130.0266),7C(57.0215)	P0CG38	POTEI	0	0	0	0	1	1	1
EDIEDYISLFPLDDVQPSK	EDIED[130.0266]Y[130.0266]IS[130.0266]LFPLDDVQPSK	5D(130.0266),6Y(130.0266),8S(130.0266)	O75448	MED24	0	1	0	1	0	0	1
EVAEKQEATRQDHAQQLATAAEER	EVAE[130.0266]K[130.0266]QE[130.0266]ATRQDHAQQLATAAEER	4E(130.0266),5K(130.0266),7E(130.0266)	Q14980	NUMA1	0	0	0	0	1	2	0
ELTGNLSRNSPSSSLSPGSGGTDSDSSFPPTPTAER	E[130.0266]LT[130.0266]GNLSRNSPSSSLSPGSGGTDSDSSFPPT[130.0266]PTAER	1E(130.0266),31T(130.0266),3T(130.0266)	Q96JQ2	CLMN	0	0	2	0	0	1	0
EVAEKQEATRQDHAQQLATAAEER	E[130.0266]VAE[130.0266]K[130.0266]QEATRQDHAQQLATAAEER	1E(130.0266),4E(130.0266),5K(130.0266)	Q14980	NUMA1	0	0	0	0	1	2	0
FIIPNVVKYSPNCKLLIVSNPVDILTYVAWK	FIIPNVVKYSPNC[130.0266]K[130.0266]LLIVS[130.0266]NPVDILTYVAWK	13C(130.0266),14K(130.0266),19S(130.0266)	P00338	LDHA	1	1	0	0	1	0	0
FMPIVYTPTVGLACQQYSLVFR	FMPIVYTPTVGLAC[130.0266]QQY[130.0266]S[130.0266]LVFR	14C(130.0266),17Y(130.0266),18S(130.0266)	P48163	ME1	1	1	0	1	0	0	0
FVIGGPQGDAGLTGRKIIVDTYGGWGAHGGGAFSGK	FVIGGPQGD[130.0266]AGLT[130.0266]GRK[130.0266]IIVDTYGGWGAHGGGAFSGK	13T(130.0266),16K(130.0266),9D(130.0266)	P31153	MAT2A	0	0	1	0	1	0	1
GFGFVTFETSSDADRAREK	GFGFVTFET[130.0266]S[130.0266]SDAD[130.0266]RAREK	10S(130.0266),14D(130.0266),9T(130.0266)	A6NFN3	RBFOX3	0	1	1	0	0	0	1
GTKNRPGSALEKEVESMGAHLNAYSTR	GT[130.0266]K[130.0266]NRPGS[130.0266]ALEKEVESMGAHLNAYSTR	2T(130.0266),3K(130.0266),8S(130.0266)	P31930	UQCRC1	0	1	1	0	1	0	0
HPFPCPTSYRTALTYYLDITNPPR	HPFPC[57.0215]PTS[130.0266]Y[130.0266]RT[130.0266]ALTYYLDITNPPR	11T(130.0266),5C(57.0215),8S(130.0266),9Y(130.0266)	P16435	POR	0	1	1	1	0	0	0
HQLLEADISAHEDRLKDLNSQADSLMTSSAFDTSQVK	HQLLE[130.0266]AD[130.0266]IS[130.0266]AHEDRLKDLNSQADSLMTSSAFDTSQVK	5E(130.0266),7D(130.0266),9S(130.0266)	Q13813	SPTAN1	0	1	0	0	0	1	1
IKIYEFPETDDEEENKLVK	IK[130.0266]IY[130.0266]EFPE[130.0266]TDDEEENKLVK	2K(130.0266),4Y(130.0266),8E(130.0266)	Q16181	SEPTIN7	0	0	0	1	1	1	0
ILTLENQVYSMKAELETKK	ILTLE[130.0266]NQVY[130.0266]S[130.0266]M[15.9949]KAELETKK	10S(130.0266),11M(15.9949),5E(130.0266),9Y(130.0266)	Q13439	GOLGA4	0	1	0	1	0	1	0
INNAVSNIICSITFGER	INNAVS[130.0266]NIIC[130.0266]S[130.0266]ITFGER	10C(130.0266),11S(130.0266),6S(130.0266)	P51589	CYP2J2	1	2	0	0	0	0	0
KQIYAIKYVNLEEADNQTLDSYR	KQIY[130.0266]AIKYVNLEE[130.0266]ADNQTLDS[130.0266]YR	13E(130.0266),21S(130.0266),4Y(130.0266)	P33981	TTK	0	1	0	1	0	1	0
KLFVGGLKGDVAEGDLIEHFSQFGTVEK	K[130.0266]LFVGGLKGD[130.0266]VAE[130.0266]GDLIEHFSQFGTVEK	10D(130.0266),13E(130.0266),1K(130.0266)	Q13151	HNRNPA0	0	0	0	0	1	1	1
KVAGKEIYSDTLESTPMLEK	K[130.0266]VAGK[130.0266]E[130.0266]IYSDTLESTPMLEK	1K(130.0266),5K(130.0266),6E(130.0266)	Q14642	INPP5A	0	0	0	0	2	1	0
KVRPFSMFDAVDQSNAPPSFGTLR	K[130.0266]VRPFS[130.0266]MFD[130.0266]AVDQSNAPPSFGTLR	1K(130.0266),6S(130.0266),9D(130.0266)	Q13625	TP53BP2	0	1	0	0	1	0	1
LCYVALDFEQEMVRAAASSSPERSYELPDGQVITIGNER	LC[57.0215]YVALDFEQEM[15.9949]VRAAASSSPERSY[130.0266]ELPDGQVIT[130.0266]IGNE[130.0266]R	12M(15.9949),25Y(130.0266),2C(57.0215),34T(130.0266),38E(130.0266)	Q562R1	ACTBL2	0	0	1	1	0	1	0
LLSAERAVTGYKDPYTGQQISLFQAMQK	LLSAE[130.0266]RAVTGYKD[130.0266]PY[130.0266]TGQQISLFQAMQK	13D(130.0266),15Y(130.0266),5E(130.0266)	Q15149	PLEC	0	0	0	1	0	1	1
LTKEEILENWNMFVGSQATNYGEDLTK	LT[130.0266]K[130.0266]E[130.0266]EILENWNMFVGSQATNYGEDLTK	2T(130.0266),3K(130.0266),4E(130.0266)	Q15293	RCN1	0	0	1	0	1	1	0
MATKGGTVKAASGFNAMEDAQTLR	M[15.9949]ATKGGT[130.0266]VK[130.0266]AAS[130.0266]GFNAM[15.9949]EDAQTLR	12S(130.0266),17M(15.9949),1M(15.9949),7T(130.0266),9K(130.0266)	P09525	ANXA4	0	1	1	0	1	0	0
NIKTIAECLADELINAAK	NIK[130.0266]T[130.0266]IAE[130.0266]C[57.0215]LADELINAAK	3K(130.0266),4T(130.0266),7E(130.0266),8C(57.0215)	P46782	RPS5	0	0	1	0	1	1	0
RILDAAGANLKVISTMSVGIDHLALDEIK	RILD[130.0266]AAGANLK[130.0266]VIS[130.0266]TMSVGIDHLALDEIK	11K(130.0266),14S(130.0266),4D(130.0266)	Q9UBQ7	GRHPR	0	1	0	0	1	0	1
SVDETLRLVQAFQFTDK	SVD[130.0266]E[130.0266]T[130.0266]LRLVQAFQFTDK	3D(130.0266),4E(130.0266),5T(130.0266)	Q06830	PRDX1	0	0	1	0	0	1	1
SKHKFMVQTIFAPPNTSDMEAVWK	S[130.0266]K[130.0266]HK[130.0266]FMVQTIFAPPNTSDMEAVWK	1S(130.0266),2K(130.0266),4K(130.0266)	Q9P0L0	VAPA	0	1	0	0	2	0	0
SMEASVDVSAPKVEADVSLPSMQGDLK	S[130.0266]ME[130.0266]ASVDVSAPK[130.0266]VEADVSLPSMQGDLK	12K(130.0266),1S(130.0266),3E(130.0266)	Q8IVF2	AHNAK2	0	1	0	0	1	1	0
SMEASVDVSAPKVEADVSLPSMQGDLK	S[130.0266]ME[130.0266]ASVDVS[130.0266]APKVEADVSLPSMQGDLK	1S(130.0266),3E(130.0266),9S(130.0266)	Q8IVF2	AHNAK2	0	2	0	0	0	1	0
TFKPAIQELKPPTYKLMTQAQLEEATR	TFKPAIQELKPPT[130.0266]Y[130.0266]K[130.0266]LMTQAQLEEATR	13T(130.0266),14Y(130.0266),15K(130.0266)	P82650	MRPS22	0	0	1	1	1	0	0
TALEMVQAAGTDRHCVTFVLHEEDHTLGNSLR	T[130.0266]ALEM[15.9949]VQAAGTDRHC[57.0215]VTFVLHEEDHT[130.0266]LGNS[130.0266]LR	15C(57.0215),1T(130.0266),26T(130.0266),30S(130.0266),5M(15.9949)	P0DPB6	POLR1D	0	1	2	0	0	0	0
TSESLCQNNMVILKLLSEEVFDFSSGQITQVK	T[130.0266]S[130.0266]ESLC[57.0215]QNNM[15.9949]VILK[130.0266]LLSEEVFDFSSGQITQVK	10M(15.9949),14K(130.0266),1T(130.0266),2S(130.0266),6C(57.0215)	O14980	XPO1	0	1	1	0	1	0	0
TSESLCQNNMVILKLLSEEVFDFSSGQITQVK	T[130.0266]S[130.0266]E[130.0266]SLC[57.0215]QNNM[15.9949]VILKLLSEEVFDFSSGQITQVK	10M(15.9949),1T(130.0266),2S(130.0266),3E(130.0266),6C(57.0215)	O14980	XPO1	0	1	1	0	0	1	0
VGEVCHITCKPEYAYGSAGSPPK	VGEVC[57.0215]HITC[57.0215]KPEYAYGS[130.0266]AGS[130.0266]PPK[130.0266]	17S(130.0266),20S(130.0266),23K(130.0266),5C(57.0215),9C(57.0215)	Q02790	FKBP4	0	2	0	0	1	0	0
VIHDNFGIVEGLMTTVHAITATQKTVDGPSGK	VIHDNFGIVEGLMTTVHAIT[130.0266]AT[130.0266]QKTVDGPS[130.0266]GK	20T(130.0266),22T(130.0266),30S(130.0266)	P04406	GAPDH	0	1	2	0	0	0	0
VLQALGSEPIQYAVPVVKYDRK	VLQALGSEPIQYAVPVVKY[130.0266]D[130.0266]RK[130.0266]	19Y(130.0266),20D(130.0266),22K(130.0266)	O00159	MYO1C	0	0	0	1	1	0	1
VPADTEVVCAPPTAYIDFARQKLDPK	VPADTEVVC[57.0215]APPT[130.0266]AYIDFARQK[130.0266]LDPK[130.0266]	13T(130.0266),22K(130.0266),26K(130.0266),9C(57.0215)	P60174	TPI1	0	0	1	0	2	0	0
VTISNRLVSSPCCIVTSTYGWTANMER	VTISNRLVS[130.0266]S[130.0266]PC[130.0266]C[57.0215]IVTSTYGWTANMER	10S(130.0266),12C(130.0266),13C(57.0215),9S(130.0266)	P08238	HSP90AB1	1	2	0	0	0	0	0
VTSGAKIMVVGSTINDVLAVNTPK	VT[130.0266]S[130.0266]GAK[130.0266]IMVVGSTINDVLAVNTPK	2T(130.0266),3S(130.0266),6K(130.0266)	O14562	UBFD1	0	1	1	0	1	0	0
VYEIQDIYENSWTKLTER	VYEIQDIYENSWT[130.0266]K[130.0266]LTE[130.0266]R	13T(130.0266),14K(130.0266),17E(130.0266)	Q9Y262	EIF3L	0	0	1	0	1	1	0
VYEIQDIYENSWTKLTER	VYEIQDIY[130.0266]E[130.0266]NS[130.0266]WTKLTER	11S(130.0266),8Y(130.0266),9E(130.0266)	Q9Y262	EIF3L	0	1	0	1	0	1	0

## Sheet: Table 2
Peptide Sequence	Modified Sequence	Protein ID	Intensity	With polyMAC Enrichment	Digestion approach	Replicate
AHTPTPGIYMGR	AHT[130.0266]PT[130.0266]PGIYMGR	Q13595	0	NO	Trypsin	R1
DLYANNVLSGGTTMYPGIADR	DLY[130.0266]ANNVLS[130.0266]GGTTMYPGIADR	P62736	26565.4	NO	Trypsin	R1
LIFAGKQLEDGRTLSDYNIQKESTLHLVLR	LIFAGKQLEDGRT[130.0266]LS[130.0266]DYNIQKESTLHLVLR	P62979	0	NO	Trypsin	R1
LISWYDNEFGYSNR	LISWY[130.0266]DNEFGYSNR	P04406	8330.05	NO	Trypsin	R1
LISWYDNEFGYSNR	LIS[130.0266]WYDNEFGYSNR	P04406	7998.8	NO	Trypsin	R1
NQVALNPQNTVFDAK	NQVALNPQNT[130.0266]VFDAK	P0DMV8	25856.2	NO	Trypsin	R1
NTVELLTDR	NT[130.0266]VELLTDR	Q9P2M7	209246	NO	Trypsin	R1
SKAMTGVEQWPYR	S[130.0266]KAM[15.9949]TGVEQWPYR	P49368	0	NO	Trypsin	R1
VNFTVDQIR	VNFT[130.0266]VDQIR	P13639	138735	NO	Trypsin	R1
ETEQPEETFPNTETNGEFGK	n[42.0106]ET[130.0266]EQPEETFPNTETNGEFGK	P61978	0	NO	Trypsin	R1
DLYANNVLSGGTTMYPGIADR	DLY[130.0266]ANNVLS[130.0266]GGTTMYPGIADR	P62736	21924	NO	Trypsin	R2
LIFAGKQLEDGRTLSDYNIQKESTLHLVLR	LIFAGKQLEDGRT[130.0266]LSDY[130.0266]NIQKESTLHLVLR	P62979	0	NO	Trypsin	R2
LIFAGKQLEDGRTLSDYNIQKESTLHLVLR	LIFAGKQLEDGRT[130.0266]LS[130.0266]DYNIQKESTLHLVLR	P62979	19641.5	NO	Trypsin	R2
FYAELSDLK	FY[130.0266]AELSDLK	Q8NDI1	103924	NO	Trypsin	R2
DLYANNVLSGGTTMYPGIADR	DLY[130.0266]ANNVLS[130.0266]GGTTMYPGIADR	P62736	73035.9	YES	Trypsin	R1
DNLTLWTSDQQDEEAGEGN	DNLTLWT[130.0266]S[130.0266]DQQDEEAGEGN	Q04917	0	YES	Trypsin	R1
ELEQVCNPIISGLYQGAGGPGPGGFGAQGPK	ELEQVC[57.0215]NPIIS[130.0266]GLY[130.0266]QGAGGPGPGGFGAQGPK	P0DMV8	0	YES	Trypsin	R1
GAYGGGYGGYDDYGGYNDGYGFGSDR	GAY[130.0266]GGGY[130.0266]GGYDDYGGYNDGYGFGSDR	P55795	0	YES	Trypsin	R1
LCYVALDFENEMATAASSSSLEK	LC[57.0215]Y[130.0266]VALDFENEMAT[130.0266]AASSSSLEK	P62736	0	YES	Trypsin	R1
DPNSPLYSVK	DPNSPLYS[130.0266]VK	Q9NUU7	102817	YES	Trypsin	R1
GFAFVTFDDHDSVDK	GFAFVT[130.0266]FDDHDSVDK	P09651	0	YES	Trypsin	R1
GFGFVTFDDHDPVDK	GFGFVT[130.0266]FDDHDPVDK	P22626	2834.67	YES	Trypsin	R1
KDLYANNVMSGGTTMYPGIADR	KDLYANNVMSGGT[130.0266]TMYPGIADR	P68133	5692.22	YES	Trypsin	R1
KDLYANNVMSGGTTMYPGIADR	KDLYANNVMS[130.0266]GGTTMYPGIADR	P68133	5183.61	YES	Trypsin	R1
MDATANDVPSDRYK	M[15.9949]DATANDVPSDRY[130.0266]K	P13667	91700.5	YES	Trypsin	R1
NPDDITNEEYGEFYK	NPDDITNEEY[130.0266]GEFYK	P07900	181999	YES	Trypsin	R1
NPDDITQEEYGEFYK	NPDDITQEEY[130.0266]GEFYK	P08238	11301.7	YES	Trypsin	R1
NTAQLSEQLER	NTAQLS[130.0266]EQLER	Q9H2G9	0	YES	Trypsin	R1
TIGGGDDSFNTFFSETGAGK	TIGGGDDSFNT[130.0266]FFSETGAGK	Q9BQE3	19952.9	YES	Trypsin	R1
NITHLQYCVCIDDCSSSNCMCGQLSMRCWYDK	NIT[130.0266]HLQYC[57.0215]VC[57.0215]IDDC[57.0215]S[130.0266]SSNC[57.0215]MC[57.0215]GQLSMRC[57.0215]WY[130.0266]DK	Q9H9B1	5715.09	YES	Trypsin	R2
DLYANNVLSGGTTMYPGIADR	DLYANNVLS[130.0266]GGT[130.0266]TMYPGIADR	P62736	128656	YES	Trypsin	R2
DLYANNVLSGGTTMYPGIADR	DLY[130.0266]ANNVLS[130.0266]GGTTMYPGIADR	P62736	90227.9	YES	Trypsin	R2
DNLTLWTSDQQDEEAGEGN	DNLTLWT[130.0266]S[130.0266]DQQDEEAGEGN	Q04917	169931	YES	Trypsin	R2
EESEESDEDMGFGLFD	EES[130.0266]EES[130.0266]DEDM[15.9949]GFGLFD	P05388	0	YES	Trypsin	R2
ELEQVCNPIISGLYQGAGGPGPGGFGAQGPK	ELEQVC[57.0215]NPIIS[130.0266]GLY[130.0266]QGAGGPGPGGFGAQGPK	P0DMV8	0	YES	Trypsin	R2
GAYGGGYGGYDDYGGYNDGYGFGSDR	GAYGGGYGGY[130.0266]DDYGGY[130.0266]NDGYGFGSDR	P55795	2894.78	YES	Trypsin	R2
GAYGGGYGGYDDYGGYNDGYGFGSDR	GAY[130.0266]GGGY[130.0266]GGYDDYGGYNDGYGFGSDR	P55795	2284.25	YES	Trypsin	R2
LCYVALDFENEMATAASSSSLEK	LC[57.0215]Y[130.0266]VALDFENEMAT[130.0266]AASSSSLEK	P62736	0	YES	Trypsin	R2
EDSMDMDMSPLRPQNYLFGCELK	n[42.0106]EDS[130.0266]MDMDMS[130.0266]PLRPQNYLFGC[57.0215]ELK	P06748	0	YES	Trypsin	R2
HNDDEQYAWESSAGGSFTVR	HNDDEQY[130.0266]AWESSAGGSFTVR	P07900	0	YES	Trypsin	R2
RGAYGGGYGGYDDYGGYNDGYGFGSDR	RGAYGGGYGGY[130.0266]DDYGGYNDGYGFGSDR	P55795	0	YES	Trypsin	R2
TIGGGDDSFNTFFSETGAGK	TIGGGDDSFNT[130.0266]FFSETGAGK	Q9BQE3	25290.9	YES	Trypsin	R2
AAAEPDASEKPAEATAGSGGVNGGE	AAAEPDASEKPAEATAGS[130.0266]GGVNGGE	Q1KMD3	84843.9	YES	GluC	R1
AEGPGAGDGPPRSFDWGYE	AEGPGAGDGPPRSFDWGY[130.0266]E	P18615	60239.2	YES	GluC	R1
ALVSKGLATVIRYRQDDDQRSSHYD	ALVSKGLATVIRYRQDDDQRSSHY[130.0266]D	Q7KZF4	414804	YES	GluC	R1
CFLSHKDDSPDLPKLKPDPNTLCD	C[57.0215]FLSHKDDSPDLPKLKPDPNT[130.0266]LC[57.0215]D	P02769	441147	YES	GluC	R1
DALLYQSKGYNDDYYE	DALLYQSKGYNDDYY[130.0266]E	P50402	1375481	YES	GluC	R1
DAPTGGLFPPPVAPPAATQNGHYGRGGEE	DAPTGGLFPPPVAPPAATQNGHY[130.0266]GRGGEE	O95365	142383	YES	GluC	R1
DAPTGGLFPPPVAPPAATQNGHYGRGGEE	DAPTGGLFPPPVAPPAAT[130.0266]QNGHYGRGGEE	O95365	161322	YES	GluC	R1
DDFILQANKATGEE	DDFILQANKAT[130.0266]GEE	Q96GA3	203135	YES	GluC	R1
DFKLYKYDYNSGE	DFKLYKYDYNS[130.0266]GE	Q9Y3F4	31316	YES	GluC	R1
DGLSDDKKPFKCFTPKGSSLKIE	DGLSDDKKPFKC[57.0215]FTPKGS[130.0266]SLKIE	Q05682	497658	YES	GluC	R1
DIIQGFRYGSDIVPFSKVDE	DIIQGFRYGSDIVPFS[130.0266]KVDE	P13010	535631	YES	GluC	R1
DKPHNPMVNAGAIVVTSLIKQGVNNAE	DKPHNPMVNAGAIVVT[130.0266]SLIKQGVNNAE	O94925	35984.7	YES	GluC	R1
DLMSSKDDVGKSVHE	DLMS[130.0266]SKDDVGKSVHE	P35579	91398.9	YES	GluC	R1
DMDPSDNYAEPIDTIFKQKGYSD	DMDPSDNY[130.0266]AEPIDTIFKQKGYSD	Q13017	0	YES	GluC	R1
DSKLDYNNIPTVVFSHPPIGTVGLTED	DSKLDYNNIPTVVFSHPPIGTVGLT[130.0266]ED	P00390	714728	YES	GluC	R1
DYRQFRKSVLADQGKSFATASHRNTEE	DYRQFRKSVLADQGKSFATASHRNT[130.0266]EE	Q9NYF8	733156	YES	GluC	R1
DYRQIAKAYARIGNSYFKE	DYRQIAKAYARIGNS[130.0266]YFKE	P31948	248214	YES	GluC	R1
EEQEPEPPEPFEYID	EEQEPEPPEPFEY[130.0266]ID	Q99460	0	YES	GluC	R1
ELQSLAGKHGDDLRRTKTE	ELQS[130.0266]LAGKHGDDLRRTKTE	P05787	0	YES	GluC	R1
ENGKKLISGDIPGPLQGSGQD	ENGKKLIS[130.0266]GDIPGPLQGSGQD	Q6P996	34074.8	YES	GluC	R1
EQEPEPPEPFEYID	EQEPEPPEPFEY[130.0266]ID	Q99460	0	YES	GluC	R1
EQEPEPPEPFEYIDD	EQEPEPPEPFEY[130.0266]IDD	Q99460	477371	YES	GluC	R1
FEAPMPSAVSGDDSQLTASRSE	FEAPMPSAVSGDDSQLT[130.0266]ASRSE	Q8NFC6	127551	YES	GluC	R1
FLTMMARKMKDTDSEE	FLTMMARKMKDTDS[130.0266]EE	P0DP23	2456832	YES	GluC	R1
FNGYAGSLFSSGPYEKDDE	FNGYAGSLFSSGPY[130.0266]EKDDE	O94906	153888	YES	GluC	R1
GAMEDLQDTFIVHTIE	GAMEDLQDTFIVHT[130.0266]IE	P12814	24250.1	YES	GluC	R1
GQQIPVFKLSGENGD	GQQIPVFKLS[130.0266]GENGD	Q9GZY4	51246.7	YES	GluC	R1
GSKLLDDAMAADKSD	GSKLLDDAMAADKS[130.0266]D	Q9HC38	573831	YES	GluC	R1
GSYSLEEPKQANGGAYQKPTKQE	GSYSLEEPKQANGGAY[130.0266]QKPTKQE	P18827	66820.1	YES	GluC	R1
ILTDPSDDTKGFFDPNTE	ILTDPSDDTKGFFDPNT[130.0266]E	Q15149	20764.5	YES	GluC	R1
IRLSPFMADIRDAPQDFHPD	IRLS[130.0266]PFMADIRDAPQDFHPD	P21333	0	YES	GluC	R1
KITVTFNINNSIPPTFDGEEEPSQGQKVE	KITVTFNINNSIPPTFDGEEEPS[130.0266]QGQKVE	Q07021	0	YES	GluC	R1
KITVTFNINNSIPPTFDGEEEPSQGQKVE	KITVTFNINNSIPPT[130.0266]FDGEEEPSQGQKVE	Q07021	77752.7	YES	GluC	R1
LEDGTCKVSYFPTVPGVYIVSTKFADE	LEDGTC[57.0215]KVSYFPT[130.0266]VPGVYIVSTKFADE	O75369	9041.91	YES	GluC	R1
LEDGTCKVSYFPTVPGVYIVSTKFADE	LEDGT[130.0266]C[57.0215]KVSYFPTVPGVYIVSTKFADE	O75369	9048.66	YES	GluC	R1
LINAAKGSSNSYAIKKKD	LINAAKGSSNS[130.0266]YAIKKKD	P46782	56842.9	YES	GluC	R1
LKVGIPVTD	LKVGIPVT[130.0266]D	Q9H9B4	820119	YES	GluC	R1
LQSQLSMKAALEDTLAE	LQSQLSMKAALEDT[130.0266]LAE	P08727	0	YES	GluC	R1
LSANHNILQIVDVCMESEKD	LSANHNILQIVDVC[57.0215]MES[130.0266]EKD	Q92841	0	YES	GluC	R1
LTKDMDEPSPVPNVEE	LT[130.0266]KDMDEPSPVPNVEE	Q8TAQ2	0	YES	GluC	R1
LTKDMEDPTPVPNIEE	LT[130.0266]KDMEDPTPVPNIEE	Q92922	0	YES	GluC	R1
MIGEEVPSDQYYWAPLAQHE	MIGEEVPSDQY[130.0266]YWAPLAQHE	O60716	0	YES	GluC	R1
NAEEDLTDPVRCNSLE	NAEEDLTDPVRC[57.0215]NS[130.0266]LE	Q13813	300816	YES	GluC	R1
NDLGITAVALYDYQAAGDD	NDLGITAVALYDY[130.0266]QAAGDD	Q14247	0	YES	GluC	R1
NGSGMCKAGFAGDDAPRAVFPSIVGRPRHQGVMVGMGQKDSYVGD	NGSGMC[57.0215]KAGFAGDDAPRAVFPSIVGRPRHQGVMVGMGQKDSY[130.0266]VGD	P60709	1.3162407E7	YES	GluC	R1
NIIPPQEPDFSEDQE	NIIPPQEPDFS[130.0266]EDQE	Q96T23	12074.5	YES	GluC	R1
NKAGLLDLPDASVNGWSSDE	NKAGLLDLPDASVNGWS[130.0266]SDE	Q13488	51564.2	YES	GluC	R1
NSMNVDQDGDPSDRME	NS[130.0266]MNVDQDGDPSDRME	P78527	0	YES	GluC	R1
RGTLSGWILSKAKKDDTDD	RGTLSGWILS[130.0266]KAKKDDTDD	P27824	9484.21	YES	GluC	R1
RVPLEDLSEDPVVGHLGTSTE	RVPLEDLSEDPVVGHLGTST[130.0266]E	Q9UBP6	0	YES	GluC	R1
SHQNYKDVQDPSVFVTFPLEED	SHQNYKDVQDPSVFVT[130.0266]FPLEED	P41252	484481	YES	GluC	R1
STDSGLSMSSYSVPRTPDDFLNSVD	STDSGLSMSSYSVPRTPDDFLNS[130.0266]VD	P46937	500706	YES	GluC	R1
SAASGLGGLLEEE	S[130.0266]AASGLGGLLEEE	Q9C0C2	0	YES	GluC	R1
TGNRKAADKLIQNLDANHDGRISFD	TGNRKAADKLIQNLDANHDGRIS[130.0266]FD	Q96FQ6	107900	YES	GluC	R1
TGSSKGFGFVDFNSE	TGSSKGFGFVDFNS[130.0266]E	P19338	86947.1	YES	GluC	R1
THYQLGLAYGYNSQYD	THYQLGLAYGYNS[130.0266]QYD	P49321	0	YES	GluC	R1
TRSQDGDTAACSLIQARLPLLLSCCCGDD	TRSQDGDTAAC[57.0215]SLIQARLPLLLS[130.0266]C[57.0215]C[57.0215]C[57.0215]GDD	Q8N201	26543.8	YES	GluC	R1
TDEQLQKLGVQVREE	T[130.0266]DEQLQKLGVQVREE	O14745	0	YES	GluC	R1
VIAQGIGKLASVPAGGAVAVSAAPGSAAPAAGSAPAAAEE	VIAQGIGKLASVPAGGAVAVS[130.0266]AAPGSAAPAAGSAPAAAEE	P05387	6074.65	YES	GluC	R1
VIAQGIGKLASVPAGGAVAVSAAPGSAAPAAGSAPAAAEE	VIAQGIGKLAS[130.0266]VPAGGAVAVSAAPGSAAPAAGSAPAAAEE	P05387	18020.3	YES	GluC	R1
VLGCNVSPVPGFQPQDE	VLGC[57.0215]NVS[130.0266]PVPGFQPQDE	P69849	0	YES	GluC	R1
VPAFGVASPPPLTDTPDTTANAE	VPAFGVAS[130.0266]PPPLTDTPDTTANAE	Q08211	421880	YES	GluC	R1
VPSVPTNGMAKNGSEADID	VPSVPTNGMAKNGS[130.0266]EADID	P22314	1.1291e+06	YES	GluC	R1
YGDTLAAIQGLLKKHE	Y[130.0266]GDTLAAIQGLLKKHE	Q13813	0	YES	GluC	R1
YIGDMYSHDGNTDEPE	Y[130.0266]IGDMYSHDGNTDEPE	O43852	120454	YES	GluC	R1
AAADGDDSLYPIAVLID	n[42.0106]AAADGDDSLY[130.0266]PIAVLID	P30153	0	YES	GluC	R1
ADSGTAGGAALAAPAPGPGSGGPGPRVYFQSPPGAAGEGPGGADD	n[42.0106]ADSGTAGGAALAAPAPGPGSGGPGPRVYFQS[130.0266]PPGAAGEGPGGADD	Q96C90	749270	YES	GluC	R1
ADSGTAGGAALAAPAPGPGSGGPGPRVYFQSPPGAAGEGPGGADD	n[42.0106]ADSGTAGGAALAAPAPGPGSGGPGPRVY[130.0266]FQSPPGAAGEGPGGADD	Q96C90	664615	YES	GluC	R1
ADSGTAGGAALAAPAPGPGSGGPGPRVYFQSPPGAAGEGPGGADD	n[42.0106]ADSGTAGGAALAAPAPGPGS[130.0266]GGPGPRVYFQSPPGAAGEGPGGADD	Q96C90	631019	YES	GluC	R1
ASGADSKGDDLSTAILKQKNRPNRLIVD	n[42.0106]ASGADSKGDDLST[130.0266]AILKQKNRPNRLIVD	P55072	0	YES	GluC	R1
EDSASASLSSAAATGTSTSTPAAPTARKQLDKE	n[42.0106]EDS[130.0266]ASASLSSAAATGTSTSTPAAPTARKQLDKE	O76021	0	YES	GluC	R1
MDWVMKHNGPNDASDGTVRLRGLPFGCSKE	n[42.0106]MDWVMKHNGPNDASDGTVRLRGLPFGC[57.0215]S[130.0266]KE	P31942	41756.6	YES	GluC	R1
SGFDDPGIFYSDSFGGDAQAD	n[42.0106]SGFDDPGIFYSDS[130.0266]FGGDAQAD	P33992	133992	YES	GluC	R1
ATGDGTKEKPFKTGLKALMTVGKEPFPTIYVDSQKE	ATGDGT[130.0266]KEKPFKT[130.0266]GLKALMTVGKEPFPTIYVDSQKE	O43776	67188.4	YES	GluC	R1
DLMSSKDDVGKSVHE	DLMS[130.0266]S[130.0266]KDDVGKSVHE	P35579	22281.4	YES	GluC	R1
DLMSSKDDVGKSVHE	DLM[15.9949]S[130.0266]S[130.0266]KDDVGKSVHE	P35579	4034.87	YES	GluC	R1
LGAALEPTSQKPGVGAGHGGDPKLSPHKVQGRSE	LGAALEPT[130.0266]S[130.0266]QKPGVGAGHGGDPKLSPHKVQGRSE	Q9GZP8	0	YES	GluC	R1
MGDYIRSYSVSQFQKTYSLPED	MGDYIRSY[130.0266]S[130.0266]VSQFQKTYSLPED	Q567U6	17702.7	YES	GluC	R1
MASAVDLPVTLTETEANFPPE	M[15.9949]AS[130.0266]AVDLPVT[130.0266]LTETEANFPPE	Q86UA1	0	YES	GluC	R1
SPYWDDISDSAKD	S[130.0266]PY[130.0266]WDDISDSAKD	Q8IU85	0	YES	GluC	R1
TDRSGTICSSELPGAFE	TDRS[130.0266]GT[130.0266]IC[57.0215]SSELPGAFE	P04632	0	YES	GluC	R1
ADSGTAGGAALAAPAPGPGSGGPGPRVYFQSPPGAAGEGPGGAD	n[42.0106]ADSGTAGGAALAAPAPGPGSGGPGPRVY[130.0266]FQS[130.0266]PPGAAGEGPGGAD	Q96C90	0	YES	GluC	R1
ADSGTAGGAALAAPAPGPGSGGPGPRVYFQSPPGAAGEGPGGAD	n[42.0106]ADSGTAGGAALAAPAPGPGS[130.0266]GGPGPRVY[130.0266]FQSPPGAAGEGPGGAD	Q96C90	0	YES	GluC	R1
ADSGTAGGAALAAPAPGPGSGGPGPRVYFQSPPGAAGEGPGGAD	n[42.0106]ADS[130.0266]GT[130.0266]AGGAALAAPAPGPGSGGPGPRVYFQSPPGAAGEGPGGAD	Q96C90	0	YES	GluC	R1
AKDGGGLSGKSTVIVQVVDVNDNPPE	AKDGGGLS[130.0266]GKS[130.0266]T[130.0266]VIVQVVDVNDNPPE	Q9Y5E6	4938.24	YES	GluC	R1
MEGNPTYGLSNTATAVITVTDVNDNPPE	MEGNPT[130.0266]Y[130.0266]GLSNTATAVIT[130.0266]VTDVNDNPPE	P19022	16064.4	YES	GluC	R1
MEGNPTYGLSNTATAVITVTDVNDNPPE	MEGNPT[130.0266]Y[130.0266]GLS[130.0266]NTATAVITVTDVNDNPPE	P19022	22515.6	YES	GluC	R1
Peptide Sequence	Modified Sequence	Protein ID	2HG_1 Intensity	YES	GluC	R2
HRYGDGGSTFQSTTGHCVHMRGLPYRATE	HRY[130.0266]GDGGS[130.0266]T[130.0266]FQSTTGHC[57.0215]VHMRGLPYRATE	P31943	22237.9	YES	GluC	R2
SSVPVWSGMNVAGVSLKTLHPDLGTDKDKE	S[130.0266]S[130.0266]VPVWS[130.0266]GMNVAGVSLKTLHPDLGTDKDKE	P00338	0	YES	GluC	R2
ATGDGTKEKPFKTGLKALMTVGKEPFPTIYVDSQKE	ATGDGTKEKPFKT[130.0266]GLKALMT[130.0266]VGKEPFPTIYVDSQKE	O43776	32070.9	YES	GluC	R2
DLMSSKDDVGKSVHE	DLMS[130.0266]S[130.0266]KDDVGKSVHE	P35579	0	YES	GluC	R2
DSPNKLYTLVTYVPVTTFKNLQTVNVDEN	DS[130.0266]PNKLY[130.0266]TLVTYVPVTTFKNLQTVNVDEN	P62899	56278	YES	GluC	R2
LKRTMMACGGSIQTSVNALSADVLGRCQVFE	LKRTMMAC[57.0215]GGS[130.0266]IQTS[130.0266]VNALSADVLGRC[57.0215]QVFE	Q99832	24763.2	YES	GluC	R2
LKRTMMACGGSIQTSVNALSADVLGRCQVFE	LKRTMMAC[57.0215]GGS[130.0266]IQT[130.0266]SVNALSADVLGRC[57.0215]QVFE	Q99832	108904	YES	GluC	R2
LKRTMMACGGSIQTSVNALSADVLGRCQVFEE	LKRT[130.0266]MMAC[57.0215]GGS[130.0266]IQTSVNALSADVLGRC[57.0215]QVFEE	Q99832	76206.6	YES	GluC	R2
LKRTMMACGGSIQTSVNALSADVLGRCQVFEE	LKRT[130.0266]M[15.9949]MAC[57.0215]GGSIQTSVNALS[130.0266]ADVLGRC[57.0215]QVFEE	Q99832	35097.6	YES	GluC	R2
LKRTMMACGGSIQTSVNALSADVLGRCQVFE	LKRT[130.0266]M[15.9949]MAC[57.0215]GGS[130.0266]IQTSVNALSADVLGRC[57.0215]QVFE	Q99832	35665.1	YES	GluC	R2
LRAKSTPSGFTLDDVIQTGVDNPGHPYIMTVGCVAGD	LRAKSTPSGFTLDDVIQTGVDNPGHPY[130.0266]IMT[130.0266]VGC[57.0215]VAGD	P12277	0	YES	GluC	R2
RQEDPYGPQTKEVNEQTHFASMPRD	RQEDPY[130.0266]GPQT[130.0266]KEVNEQTHFASMPRD	O15226	9562.98	YES	GluC	R2
SFDRGTLSGWILSKAKKDDTD	SFDRGTLSGWILS[130.0266]KAKKDDT[130.0266]D	P27824	43452.7	YES	GluC	R2
TALLSSGFSLEDPQTHANRIYRMIKLGLGIDE	TALLSSGFSLEDPQT[130.0266]HANRIY[130.0266]RMIKLGLGIDE	P07900	30401.5	YES	GluC	R2
YLISGGTSYVPDDGLTAQQLFNCGDGLTYND	Y[130.0266]LIS[130.0266]GGTSYVPDDGLTAQQLFNC[57.0215]GDGLTYND	P12268	0	YES	GluC	R2
ADSGTAGGAALAAPAPGPGSGGPGPRVYFQSPPGAAGEGPGGAD	n[42.0106]ADSGTAGGAALAAPAPGPGSGGPGPRVY[130.0266]FQS[130.0266]PPGAAGEGPGGAD	Q96C90	88440.9	YES	GluC	R2
ADSGTAGGAALAAPAPGPGSGGPGPRVYFQSPPGAAGEGPGGAD	n[42.0106]ADSGTAGGAALAAPAPGPGS[130.0266]GGPGPRVYFQS[130.0266]PPGAAGEGPGGAD	Q96C90	0	YES	GluC	R2
ADSGTAGGAALAAPAPGPGSGGPGPRVYFQSPPGAAGEGPGGAD	n[42.0106]ADSGTAGGAALAAPAPGPGS[130.0266]GGPGPRVY[130.0266]FQSPPGAAGEGPGGAD	Q96C90	52350.8	YES	GluC	R2
AAAEPDASEKPAEATAGSGGVNGGE	AAAEPDASEKPAEATAGS[130.0266]GGVNGGE	Q1KMD3	174229	YES	GluC	R2
AAQFATADPEPPLEE	AAQFAT[130.0266]ADPEPPLEE	P08559	21820.6	YES	GluC	R2
AHSDAQALVLLDVTPDQSMVD	AHSDAQALVLLDVTPDQS[130.0266]MVD	P41252	183244	YES	GluC	R2
ALKDFCTEWPAALDSD	ALKDFC[57.0215]TEWPAALDS[130.0266]D	P82673	13050.3	YES	GluC	R2
ASLTDTVNKALGLSTDDAYE	ASLTDTVNKALGLSTDDAY[130.0266]E	Q9UK61	21818.6	YES	GluC	R2
ATRRFQILGKVYSVLSDRE	AT[130.0266]RRFQILGKVYSVLSDRE	Q8WXX5	0	YES	GluC	R2
CGINYVPDDKKPNGRKVVGDVAYD	C[57.0215]GINYVPDDKKPNGRKVVGDVAY[130.0266]D	P11586	312747	YES	GluC	R2
CRGDIGRTNLIVNYLPQNMTQDE	C[57.0215]RGDIGRT[130.0266]NLIVNYLPQNM[15.9949]TQDE	Q15717	66231.2	YES	GluC	R2
DALLYQSKGYNDDYYE	DALLYQSKGYNDDYY[130.0266]E	P50402	466286	YES	GluC	R2
DALLYQSKGYNDDYYE	DALLYQSKGYNDDY[130.0266]YE	P50402	414919	YES	GluC	R2
DAVPLCMSADFPRVGMGSSYNGQD	DAVPLC[57.0215]MSADFPRVGMGSS[130.0266]YNGQD	Q9C0B1	9665.56	YES	GluC	R2
DDFILQANKATGEE	DDFILQANKAT[130.0266]GEE	Q96GA3	135921	YES	GluC	R2
DIDAGAIGQRLSNGLARLSSPVLHRLRLRED	DIDAGAIGQRLSNGLARLS[130.0266]SPVLHRLRLRED	Q16643	113018	YES	GluC	R2
DIIQGFRYGSDIVPFSKVDE	DIIQGFRYGSDIVPFS[130.0266]KVDE	P13010	2.22501e+06	YES	GluC	R2
DLKRTMMACGGSIQTSVNALSADVLGRCQVFEE	DLKRTMMAC[57.0215]GGSIQT[130.0266]SVNALSADVLGRC[57.0215]QVFEE	Q99832	227883	YES	GluC	R2
DLKRTMMACGGSIQTSVNALSADVLGRCQVFEE	DLKRTMMAC[57.0215]GGS[130.0266]IQTSVNALSADVLGRC[57.0215]QVFEE	Q99832	228924	YES	GluC	R2
DLKRTMMACGGSIQTSVNALSADVLGRCQVFEE	DLKRT[130.0266]MMAC[57.0215]GGSIQTSVNALSADVLGRC[57.0215]QVFEE	Q99832	222252	YES	GluC	R2
DMKITVNGDSSAEAE	DMKITVNGDS[130.0266]SAEAE	Q9BXJ9	132725	YES	GluC	R2
DNTVALLPNGKLILSLDKDTYE	DNTVALLPNGKLILSLDKDTY[130.0266]E	O75818	37255.6	YES	GluC	R2
DNTVALLPNGKLILSLDKDTYE	DNTVALLPNGKLILS[130.0266]LDKDTYE	O75818	37140.7	YES	GluC	R2
DQEENPLPAALVQPHTGKLCWFLD	DQEENPLPAALVQPHT[130.0266]GKLC[57.0215]WFLD	O95336	126739	YES	GluC	R2
DSKLDYNNIPTVVFSHPPIGTVGLTED	DSKLDYNNIPTVVFSHPPIGTVGLT[130.0266]ED	P00390	442870	YES	GluC	R2
DSTVHGFLVQLPLDSENSINTE	DSTVHGFLVQLPLDSENSINT[130.0266]E	P11586	108617	YES	GluC	R2
DSVKPGAHLTVKKIFVGGIKEDTE	DSVKPGAHLTVKKIFVGGIKEDT[130.0266]E	P51991	987807	YES	GluC	R2
EPAASFSQPGSMGLDKNTVHDQE	EPAAS[130.0266]FSQPGSMGLDKNTVHDQE	Q8NI22	439259	YES	GluC	R2
FAAPSTDAPDKGYVVPNVDLPPLCSSRFRSGPPGE	FAAPSTDAPDKGYVVPNVDLPPLC[57.0215]SS[130.0266]RFRSGPPGE	Q96B26	22158	YES	GluC	R2
FDVANNGSSQANKLIKE	FDVANNGS[130.0266]SQANKLIKE	P29144	108432	YES	GluC	R2
FGPLAAVPKTLFGQNGKD	FGPLAAVPKT[130.0266]LFGQNGKD	Q99567	158495	YES	GluC	R2
FLTMMARKMKDTDSEE	FLTMMARKMKDTDS[130.0266]EE	P0DP23	3.40046e+06	YES	GluC	R2
FPDRIMNTFSVVPSPKVSDTVVEPYNATLSVHQLVE	FPDRIM[15.9949]NT[130.0266]FSVVPSPKVSDTVVEPYNATLSVHQLVE	P04350	554051	YES	GluC	R2
GGTGGGSTYVSKPVSWADE	GGTGGGS[130.0266]TYVSKPVSWADE	P23588	0	YES	GluC	R2
GMADYSDPSYVKQME	GM[15.9949]ADY[130.0266]SDPSYVKQM[15.9949]E	Q99459	277115	YES	GluC	R2
GQKGVGDGTVSWGLEDD	GQKGVGDGTVS[130.0266]WGLEDD	Q15819	78361.2	YES	GluC	R2
GSKLLDDAMAADKSD	GSKLLDDAMAADKS[130.0266]D	Q9HC38	0	YES	GluC	R2
GTCKVSYFPTVPGVYIVSTKFADE	GTC[57.0215]KVSY[130.0266]FPTVPGVYIVSTKFADE	O75369	85723.6	YES	GluC	R2
GTCKVSYFPTVPGVYIVSTKFADE	GT[130.0266]C[57.0215]KVSYFPTVPGVYIVSTKFADE	O75369	88039.8	YES	GluC	R2
GVIKVFNDMKVRKSSTPE	GVIKVFNDMKVRKS[130.0266]STPE	P23528	65016.4	YES	GluC	R2
GVTPYMIFFKDGLE	GVTPY[130.0266]M[15.9949]IFFKDGLE	P13693	0	YES	GluC	R2
HAPSIIFMDE	HAPS[130.0266]IIFMDE	P62195	48193	YES	GluC	R2
HGPSEKAINGPTSASGDDISKLQRTPGE	HGPSEKAINGPTSASGDDISKLQRT[130.0266]PGE	P51114	97271.4	YES	GluC	R2
HYFLLTEPPLNTPE	HY[130.0266]FLLTEPPLNTPE	P61158	0	YES	GluC	R2
IDANGILNVTATDKSTGKANKITITNDKGRLSKE	IDANGILNVTATDKSTGKANKITITNDKGRLS[130.0266]KE	P0DMV8	210102	YES	GluC	R2
IDANGILNVTATDKSTGKANKITITNDKGRLSKE	IDANGILNVTATDKSTGKANKITIT[130.0266]NDKGRLSKE	P0DMV8	579920	YES	GluC	R2
IDANGILNVTATDKSTGKANKITITNDKGRLSKE	IDANGILNVTATDKSTGKANKIT[130.0266]ITNDKGRLSKE	P0DMV8	184510	YES	GluC	R2
IIQGFRYGSDIVPFSKVDEE	IIQGFRY[130.0266]GSDIVPFSKVDEE	P13010	324113	YES	GluC	R2
IQMLKSNGALSTE	IQMLKSNGALS[130.0266]TE	Q8IUD2	41188.7	YES	GluC	R2
ISSKMASVVIDDLPKEGE	ISS[130.0266]KMASVVIDDLPKEGE	Q2NKX8	0	YES	GluC	R2
KKDRVTDALNATRAAVE	KKDRVTDALNAT[130.0266]RAAVE	P10809	99825.1	YES	GluC	R2
KVNKTHSVNGITE	KVNKTHSVNGIT[130.0266]E	O75534	0	YES	GluC	R2
LDGRKPFPINHGETSD	LDGRKPFPINHGETS[130.0266]D	P15374	197381	YES	GluC	R2
LGTGPGAAGGDGDDSLYPIAVLID	LGTGPGAAGGDGDDSLY[130.0266]PIAVLID	P30154	112738	YES	GluC	R2
LKDKYKNIGAKLVQDVANNTNE	LKDKYKNIGAKLVQDVANNT[130.0266]NE	P10809	62897.4	YES	GluC	R2
LLHTVFKNGKVTKSYSFD	LLHTVFKNGKVTKS[130.0266]YSFD	P43490	187852	YES	GluC	R2
LLPFLTDTIYDED	LLPFLTDTIY[130.0266]DED	P30153	564348	YES	GluC	R2
LRTFSWASVTSKNLPPSGAVPVTGIPPHVVKVPASQPRPE	LRTFSWAS[130.0266]VTSKNLPPSGAVPVTGIPPHVVKVPASQPRPE	Q13283	0	YES	GluC	R2
LYKVIGKGSEKSDDNSYD	LYKVIGKGSEKSDDNSY[130.0266]D	P49591	188989	YES	GluC	R2
MDLNGDKKLSEE	MDLNGDKKLS[130.0266]EE	Q14257	432951	YES	GluC	R2
MEDLPSKGVQE	MEDLPS[130.0266]KGVQE	O15381	0	YES	GluC	R2
MILTDSNGEQPLSAMVSMVTKDNPGVVTCLD	MILTDSNGEQPLSAM[15.9949]VSMVTKDNPGVVT[130.0266]C[57.0215]LD	P22314	64882.8	YES	GluC	R2
MLVAGHEDSNGCINYE	MLVAGHEDSNGC[57.0215]INY[130.0266]E	P60660	790703	YES	GluC	R2
MLESIRKEVKGDLE	M[15.9949]LES[130.0266]IRKEVKGDLE	P07355	23477.3	YES	GluC	R2
NIGNQLLRKMGWTGGGLGKSGE	NIGNQLLRKM[15.9949]GWT[130.0266]GGGLGKSGE	O15226	0	YES	GluC	R2
NSVVSLSQPKMDE	NS[130.0266]VVSLSQPKM[15.9949]DE	P55072	0	YES	GluC	R2
QVCNPIISGLYQGAGGPGPGGFGAQGPKGGSGSGPTIE	QVC[57.0215]NPIISGLYQGAGGPGPGGFGAQGPKGGSGSGPT[130.0266]IE	P0DMV8	3599339	YES	GluC	R2
QVCNPIISGLYQGAGGPGPGGFGAQGPKGGSGSGPTIE	QVC[57.0215]NPIISGLYQGAGGPGPGGFGAQGPKGGSGS[130.0266]GPTIE	P0DMV8	2.14689e+06	YES	GluC	R2
RFVCSPDEVMDTID	RFVC[57.0215]SPDEVM[15.9949]DT[130.0266]ID	P33176	0	YES	GluC	R2
RNTNVYVSGLPPDITVDE	RNT[130.0266]NVYVSGLPPDITVDE	O43719	101667	YES	GluC	R2
RVFQSNYFDSTHNHQNGLCEEE	RVFQSNYFDST[130.0266]HNHQNGLC[57.0215]EEE	Q14444	95128.2	YES	GluC	R2
SAMEDLQDMFIVHTIE	SAMEDLQDMFIVHT[130.0266]IE	O43707	51468.9	YES	GluC	R2
SHQNYKDVQDPSVFVTFPLEED	SHQNYKDVQDPSVFVT[130.0266]FPLEED	P41252	585161	YES	GluC	R2
SKLDYNNIPTVVFSHPPIGTVGLTEDE	SKLDY[130.0266]NNIPTVVFSHPPIGTVGLTEDE	P00390	44849.3	YES	GluC	R2
SAPSKPVVGIIYPPPE	S[130.0266]APSKPVVGIIYPPPE	Q15459	0	YES	GluC	R2
SFYGLWDTNDE	S[130.0266]FYGLWDTNDE	P49750	0	YES	GluC	R2
SKLDYNNIPTVVFSHPPIGTVGLTEDE	S[130.0266]KLDYNNIPTVVFSHPPIGTVGLTEDE	P00390	45283.2	YES	GluC	R2
SPLGSSTPMASPDLLPEDVRE	S[130.0266]PLGSSTPMASPDLLPEDVRE	Q96F46	0	YES	GluC	R2
STVHGFLVQLPLDSE	S[130.0266]TVHGFLVQLPLDSE	P11586	0	YES	GluC	R2
TDGSTPVADFDAPGTTQKD	TDGSTPVADFDAPGTT[130.0266]QKD	Q02952	292478	YES	GluC	R2
TDGSTPVADFDAPGTTQKD	TDGSTPVADFDAPGT[130.0266]TQKD	Q02952	281012	YES	GluC	R2
TDYPYLGTTMDTYKE	TDY[130.0266]PYLGTTM[15.9949]DTYKE	P02786	0	YES	GluC	R2
TGPTLPRQNSQLPAQVQNGPSQE	TGPTLPRQNSQLPAQVQNGPS[130.0266]QE	Q8N8S7	224866	YES	GluC	R2
TKEENSRDLE	TKEENS[130.0266]RDLE	Q8NFC6	106854	YES	GluC	R2
TTVTSLKTKVGGTNPNGGSFE	TTVTSLKTKVGGTNPNGGS[130.0266]FE	Q16890	35512	YES	GluC	R2
TAAPGRFSFSPEPTLE	T[130.0266]AAPGRFSFSPEPTLE	Q9H773	0	YES	GluC	R2
TPGYQTAFSQLAFAGKKE	T[130.0266]PGYQTAFSQLAFAGKKE	P55060	0	YES	GluC	R2
TWLPYLTPKDDE	T[130.0266]WLPYLTPKDDE	Q9C0B1	0	YES	GluC	R2
VFLSLPCILNARGLTSVINQKLKDD	VFLSLPC[57.0215]ILNARGLTS[130.0266]VINQKLKDD	P07195	32856.1	YES	GluC	R2
VFLSLPCILNARGLTSVINQKLKDD	VFLSLPC[57.0215]ILNARGLT[130.0266]SVINQKLKDD	P07195	47202.2	YES	GluC	R2
VHRKHIMGQNVADYMRYLMEED	VHRKHIMGQNVADYMRY[130.0266]LMEED	P46777	33333	YES	GluC	R2
VIAQGIGKLASVPAGGAVAVSAAPGSAAPAAGSAPAAAEE	VIAQGIGKLASVPAGGAVAVSAAPGS[130.0266]AAPAAGSAPAAAEE	P05387	25696.4	YES	GluC	R2
VIAQGIGKLASVPAGGAVAVSAAPGSAAPAAGSAPAAAEE	VIAQGIGKLASVPAGGAVAVS[130.0266]AAPGSAAPAAGSAPAAAEE	P05387	455090	YES	GluC	R2
VIAQGIGKLASVPAGGAVAVSAAPGSAAPAAGSAPAAAE	VIAQGIGKLAS[130.0266]VPAGGAVAVSAAPGSAAPAAGSAPAAAE	P05387	22231.4	YES	GluC	R2
VIAQGIGKLASVPAGGAVAVSAAPGSAAPAAGSAPAAAEE	VIAQGIGKLAS[130.0266]VPAGGAVAVSAAPGSAAPAAGSAPAAAEE	P05387	599896	YES	GluC	R2
VKQDTVSEPVTPASLAALQSDVQPVGHDYVE	VKQDTVSEPVTPASLAALQSDVQPVGHDY[130.0266]VE	Q96KR1	69711.1	YES	GluC	R2
VLGCNVSPVPGFQPQDE	VLGC[57.0215]NVS[130.0266]PVPGFQPQDE	P69849	0	YES	GluC	R2
YAGYIIPPAPPRPDFDASRE	YAGY[130.0266]IIPPAPPRPDFDASRE	Q9UNH7	79352.9	YES	GluC	R2
YTLGSRLANGLGRE	YTLGS[130.0266]RLANGLGRE	Q8IU81	73915.1	YES	GluC	R2
YYKILGVDKNASED	YYKILGVDKNAS[130.0266]ED	Q99615	52292	YES	GluC	R2
YAGYIIPPAPPRPDFDASRE	Y[130.0266]AGYIIPPAPPRPDFDASRE	Q9UNH7	0	YES	GluC	R2
YGDTLAAIQGLLKKHE	Y[130.0266]GDTLAAIQGLLKKHE	Q13813	0	YES	GluC	R2
YIGDMYSHDGNTDEPE	Y[130.0266]IGDMYSHDGNTDEPE	O43852	256215	YES	GluC	R2
YKDNPAFAFLHDKNSRE	Y[130.0266]KDNPAFAFLHDKNSRE	Q8IWZ8	46303.7	YES	GluC	R2
AAADGDDSLYPIAVLID	n[42.0106]AAADGDDSLY[130.0266]PIAVLID	P30153	0	YES	GluC	R2
MDWVMKHNGPNDASDGTVRLRGLPFGCSKE	n[42.0106]MDWVMKHNGPNDASDGT[130.0266]VRLRGLPFGC[57.0215]SKE	P31942	79631	YES	GluC	R2
SDFDSNPFADPDLNNPFKDPSVTQVTRNVPPGLD	n[42.0106]SDFDSNPFADPDLNNPFKDPSVT[130.0266]QVTRNVPPGLD	O15126	134751	YES	GluC	R2
SGFDDPGIFYSDSFGGDAQAD	n[42.0106]SGFDDPGIFYSDS[130.0266]FGGDAQAD	P33992	240928	YES	GluC	R2
AAAEPDASEKPAEATAGSGGVNGGE	AAAEPDASEKPAEATAGS[130.0266]GGVNGGE	Q1KMD3	1.36339e+06	YES	Trypsin/GluC	R1
AAGEGPALYEDPPDQK	AAGEGPALY[130.0266]EDPPDQK	P27695	0	YES	Trypsin/GluC	R1
ACFASLVSQDYVNGTDQE	AC[57.0215]FASLVSQDYVNGT[130.0266]DQE	Q9H204	42629.2	YES	Trypsin/GluC	R1
ACLEPQITPSYYTTSDAVISTE	AC[57.0215]LEPQITPS[130.0266]YYTTSDAVISTE	P51571	187760	YES	Trypsin/GluC	R1
ADLPAEEPAPSTPPCLVQAEE	ADLPAEEPAPST[130.0266]PPC[57.0215]LVQAEE	Q9UJU6	476941	YES	Trypsin/GluC	R1
AFPSAINQDNYPNGGFTAE	AFPSAINQDNYPNGGFT[130.0266]AE	P0C1U8	10421.7	YES	Trypsin/GluC	R1
AGFHHIDSAHVYNNE	AGFHHIDSAHVY[130.0266]NNE	P52895	311204	YES	Trypsin/GluC	R1
AHSDAQALVLLDVTPDQSMVD	AHSDAQALVLLDVTPDQS[130.0266]MVD	P41252	163993	YES	Trypsin/GluC	R1
AHSDAQALVLLDVTPDQSMVD	AHSDAQALVLLDVTPDQS[130.0266]M[15.9949]VD	P41252	32930.7	YES	Trypsin/GluC	R1
APPPLSPPQPASPAEEDK	APPPLS[130.0266]PPQPASPAEEDK	P14314	0	YES	Trypsin/GluC	R1
AQCSTEDVDSLVAQLTD	AQC[57.0215]STEDVDSLVAQLT[130.0266]D	O75923	31508.2	YES	Trypsin/GluC	R1
AQGPAASAEEPKPVEAPAANSDQTVTVK	AQGPAASAEEPKPVEAPAANSDQT[130.0266]VTVK	P80723	93140.2	YES	Trypsin/GluC	R1
ASAFALQEQPVVNAVIDDTTK	ASAFALQEQPVVNAVIDDTT[130.0266]K	P36957	170193	YES	Trypsin/GluC	R1
ASAFALQEQPVVNAVIDDTTK	ASAFALQEQPVVNAVIDDT[130.0266]TK	P36957	56369.5	YES	Trypsin/GluC	R1
ATVVPVLAGVGPLDPQSLRPNSEEVD	ATVVPVLAGVGPLDPQSLRPNS[130.0266]EEVD	Q8WV74	35935.4	YES	Trypsin/GluC	R1
ATNDDPWGPSGQLMGE	AT[130.0266]NDDPWGPSGQLMGE	Q14677	56089.3	YES	Trypsin/GluC	R1
AVAGEADVPFYYASGSEFD	AVAGEADVPFYYAS[130.0266]GSEFD	Q96TA2	21576.7	YES	Trypsin/GluC	R1
CVAPYPSLLSSEDNADD	C[57.0215]VAPYPSLLS[130.0266]SEDNADD	P08581	29480.3	YES	Trypsin/GluC	R1
DDLNSFNATDLK	DDLNS[130.0266]FNATDLK	P09960	22518.6	YES	Trypsin/GluC	R1
DDPLTNLNTAFDVAE	DDPLTNLNT[130.0266]AFDVAE	P12814	0	YES	Trypsin/GluC	R1
DLTDLEQPGSPGYSTATEPGSSE	DLT[130.0266]DLEQPGSPGYSTATEPGSSE	Q92538	208157	YES	Trypsin/GluC	R1
DLYANTVLSGGTTMYPGIADR	DLY[130.0266]ANTVLSGGTTM[15.9949]YPGIADR	P60709	0	YES	Trypsin/GluC	R1
DNLNDSSQQLQDSLR	DNLNDS[130.0266]SQQLQDSLR	Q8IUD2	50445.4	YES	Trypsin/GluC	R1
DSTVHGFLVQLPLDSENSINTE	DSTVHGFLVQLPLDSENSINT[130.0266]E	P11586	76532.5	YES	Trypsin/GluC	R1
DTDYPYLGTTMDTYK	DTDYPYLGTT[130.0266]MDTYK	P02786	583373	YES	Trypsin/GluC	R1
DTDYPYLGTTMDTYK	DTDYPYLGT[130.0266]TMDTYK	P02786	589463	YES	Trypsin/GluC	R1
DVDGVTDINLGK	DVDGVT[130.0266]DINLGK	Q6UB35	231561	YES	Trypsin/GluC	R1
DVQDPSVFVTFPLEED	DVQDPSVFVT[130.0266]FPLEED	P41252	355769	YES	Trypsin/GluC	R1
EPAASFSQPGSMGLDK	EPAAS[130.0266]FSQPGSMGLDK	Q8NI22	329876	YES	Trypsin/GluC	R1
EPAASFSQPGSMGLDK	EPAAS[130.0266]FSQPGSM[15.9949]GLDK	Q8NI22	51817.5	YES	Trypsin/GluC	R1
EVAGRVGSSGGSGPGDSYSPPTGTASPPE	EVAGRVGSSGGSGPGDSYSPPTGT[130.0266]ASPPE	O15156	169149	YES	Trypsin/GluC	R1
FDDGAVFLAACSSGDTD	FDDGAVFLAAC[57.0215]SS[130.0266]GDTD	O14974	62761.6	YES	Trypsin/GluC	R1
FDDGAVFLAACSSGDTD	FDDGAVFLAAC[57.0215]S[130.0266]SGDTD	O14974	38834.8	YES	Trypsin/GluC	R1
FTTTSTSTPVTSNTVTGE	FTTTS[130.0266]TSTPVTSNTVTGE	P02751	0	YES	Trypsin/GluC	R1
GCEAIVDTGTSLMVGPVDE	GC[57.0215]EAIVDT[130.0266]GTSLMVGPVDE	P07339	102514	YES	Trypsin/GluC	R1
GCNGGLMDYAFQYVQDNGGLDSE	GC[57.0215]NGGLMDYAFQYVQDNGGLDS[130.0266]E	P07711	31806.4	YES	Trypsin/GluC	R1
GDQTSNNIPADIVFVLK	GDQTS[130.0266]NNIPADIVFVLK	P25685	51251.1	YES	Trypsin/GluC	R1
GDSVMVLPTIPEEE	GDS[130.0266]VMVLPTIPEEE	P30041	0	YES	Trypsin/GluC	R1
GEGESPPVNGTD	GEGESPPVNGT[130.0266]D	P49006	567892	YES	Trypsin/GluC	R1
GHDLNEDGLVSWE	GHDLNEDGLVS[130.0266]WE	O43852	0	YES	Trypsin/GluC	R1
GHVEIPNLSDENSVD	GHVEIPNLSDENS[130.0266]VD	O95433	237685	YES	Trypsin/GluC	R1
GLVEPVDVVDNADGTQTVNYVPSR	GLVEPVDVVDNADGT[130.0266]QTVNYVPSR	P21333	121055	YES	Trypsin/GluC	R1
GPHLANSILFQSSGLTNGIIE	GPHLANSILFQSSGLT[130.0266]NGIIE	Q9BVP2	59727.7	YES	Trypsin/GluC	R1
GPVPAATNGCTGDANGHLQEEPPMPTT	GPVPAAT[130.0266]NGC[57.0215]TGDANGHLQEEPPMPTT	Q9NPH2	18778.2	YES	Trypsin/GluC	R1
GTVTAGNASGVADGAGAVIIASE	GTVTAGNAS[130.0266]GVADGAGAVIIASE	P42765	2114.02	YES	Trypsin/GluC	R1
GTVTAGNASGVADGAGAVIIASE	GT[130.0266]VTAGNASGVADGAGAVIIASE	P42765	2082.97	YES	Trypsin/GluC	R1
GYFIQPTVFGDVQDGMTIAKE	GYFIQPTVFGDVQDGMT[130.0266]IAKE	P05091	110883	YES	Trypsin/GluC	R1
HINLGCDMDFDIAGPSIR	HINLGC[57.0215]DMDFDIAGPS[130.0266]IR	P21796	29045.5	YES	Trypsin/GluC	R1
HNGQVTGIDWAPE	HNGQVT[130.0266]GIDWAPE	O15143	371518	YES	Trypsin/GluC	R1
IAALVIDNGSGMCK	IAALVIDNGS[130.0266]GMC[57.0215]K	P63261	34818.9	YES	Trypsin/GluC	R1
IAQVATISANGDK	IAQVATIS[130.0266]ANGDK	P10809	1.74356e+06	YES	Trypsin/GluC	R1
IQDDSSDLHLVTLD	IQDDSSDLHLVT[130.0266]LD	Q14966	43189.3	YES	Trypsin/GluC	R1
IQYQLVDISQDNALRD	IQYQLVDIS[130.0266]QDNALRD	Q9H299	69670.7	YES	Trypsin/GluC	R1
ITLPVDFVTADKFD	ITLPVDFVT[130.0266]ADKFD	P00558	0	YES	Trypsin/GluC	R1
LAALALASSENSSSTPEECE	LAALALASSENS[130.0266]SSTPEEC[57.0215]E	O00567	44005.2	YES	Trypsin/GluC	R1
LDLSNNCLGDAGILQLVE	LDLS[130.0266]NNC[57.0215]LGDAGILQLVE	P13489	76259.3	YES	Trypsin/GluC	R1
LEAAEAAGGASPDSPPE	LEAAEAAGGAS[130.0266]PDSPPE	Q8N350	8070.42	YES	Trypsin/GluC	R1
LFFKDDANNDPQWSE	LFFKDDANNDPQWS[130.0266]E	P22234	0	YES	Trypsin/GluC	R1
LFIGGLPNYLNDDQVK	LFIGGLPNY[130.0266]LNDDQVK	P26368	117768	YES	Trypsin/GluC	R1
LHHDTDDVTYQVYE	LHHDTDDVTYQVY[130.0266]E	Q12797	2.2551e+06	YES	Trypsin/GluC	R1
LLLTSSYLSDSGSTGE	LLLT[130.0266]SSYLSDSGSTGE	P08195	3527.61	YES	Trypsin/GluC	R1
LPQGQTGSVGTSVASAEQD	LPQGQTGSVGTSVAS[130.0266]AEQD	Q7LBR1	40057.1	YES	Trypsin/GluC	R1
LQDGAESNGGGGGGGAGSGGGPGAEPDLK	LQDGAES[130.0266]NGGGGGGGAGSGGGPGAEPDLK	O14497	118272	YES	Trypsin/GluC	R1
LQQFSPLSDYEGQEE	LQQFSPLSDY[130.0266]EGQEE	Q9UK61	0	YES	Trypsin/GluC	R1
LYANTVLSGGSTMYPGIADR	LYANT[130.0266]VLSGGSTMYPGIADR	Q562R1	273995	YES	Trypsin/GluC	R1
LYANTVLSGGTTMYPGIADR	LYANT[130.0266]VLSGGTTMYPGIADR	P60709	28995.7	YES	Trypsin/GluC	R1
LYANTVLSGGTTMYPGIADR	LYANT[130.0266]VLSGGTTM[15.9949]YPGIADR	P60709	13940	YES	Trypsin/GluC	R1
LYANTVLSGGTTMYPGIADR	LY[130.0266]ANTVLSGGTTMYPGIADR	P60709	34811.7	YES	Trypsin/GluC	R1
LYANTVLSGGTTMYPGIADR	LY[130.0266]ANTVLSGGTTM[15.9949]YPGIADR	P60709	0	YES	Trypsin/GluC	R1
MFQPSAVVLQCGSDSLSGD	MFQPSAVVLQC[57.0215]GS[130.0266]DSLSGD	Q13547	21518.7	YES	Trypsin/GluC	R1
MGTDNDSENWK	MGTDNDS[130.0266]ENWK	P07195	73721.7	YES	Trypsin/GluC	R1
MLVAGHEDSNGCINYE	MLVAGHEDSNGC[57.0215]INY[130.0266]E	P60660	2412333	YES	Trypsin/GluC	R1
MTSEQLDDILK	MT[130.0266]SEQLDDILK	P05023	0	YES	Trypsin/GluC	R1
NDLGITAVALYDYQAAGDD	NDLGITAVALYDY[130.0266]QAAGDD	Q14247	521743	YES	Trypsin/GluC	R1
NDMSPSNNVVPIHVPPTTE	NDMS[130.0266]PSNNVVPIHVPPTTE	P62491	0	YES	Trypsin/GluC	R1
NELSALVVDNGSGMCK	NELS[130.0266]ALVVDNGSGMC[57.0215]K	Q562R1	2.28624e+06	YES	Trypsin/GluC	R1
NELSALVVDNGSGMCK	NELS[130.0266]ALVVDNGSGM[15.9949]C[57.0215]K	Q562R1	0	YES	Trypsin/GluC	R1
NFNSLLQNGDILNSSTE	NFNSLLQNGDILNS[130.0266]STE	Q96RT1	0	YES	Trypsin/GluC	R1
NGGTEPDASAPAEPGWK	NGGT[130.0266]EPDASAPAEPGWK	Q86WB0	95635.3	YES	Trypsin/GluC	R1
NGSDNLPSSAGSGDKPLSDPAPF	NGS[130.0266]DNLPSSAGSGDKPLSDPAPF	O43399	260810	YES	Trypsin/GluC	R1
NGTVTAANASTLNDGAAALVLMTADAAK	NGT[130.0266]VTAANASTLNDGAAALVLMTADAAK	P24752	8661.26	YES	Trypsin/GluC	R1
NITGTDDQVQQAMNSLK	NITGTDDQVQQAMNS[130.0266]LK	Q96PZ0	38750.3	YES	Trypsin/GluC	R1
NLDTTDTGYFQCVATNGK	NLDTTDTGYFQC[57.0215]VAT[130.0266]NGK	Q01973	51016.9	YES	Trypsin/GluC	R1
NLSIHNQQLEE	NLS[130.0266]IHNQQLEE	Q5VT25	63669.6	YES	Trypsin/GluC	R1
NLTLWTSDTQGDEAE	NLT[130.0266]LWTSDTQGDEAE	P63104	0	YES	Trypsin/GluC	R1
NQAFSFLYEPNSQGYK	NQAFSFLYEPNSQGY[130.0266]K	Q8IWZ8	83378.4	YES	Trypsin/GluC	R1
QAVFPQNGLVVSSVDVQSVEPVDQR	QAVFPQNGLVVSS[130.0266]VDVQSVEPVDQR	Q14764	0	YES	Trypsin/GluC	R1
QLSQATAAATNHTTDNGVGPEE	QLSQATAAATNHTT[130.0266]DNGVGPEE	Q15046	2.49605e+06	YES	Trypsin/GluC	R1
QNGDSLVHAAFVAE	QNGDS[130.0266]LVHAAFVAE	P22695	1.84482e+06	YES	Trypsin/GluC	R1
QNSQLPAQVQNGPSQE	QNSQLPAQVQNGPS[130.0266]QE	Q8N8S7	55663.5	YES	Trypsin/GluC	R1
QQIVIQSSGGLSKDDIE	QQIVIQS[130.0266]SGGLSKDDIE	P38646	0	YES	Trypsin/GluC	R1
RLQSIGTENTE	RLQSIGTENT[130.0266]E	P04075	37711.7	YES	Trypsin/GluC	R1
SISQSSTDSYSSAASYTDSSDD	SISQSSTDSYSSAASYTDSS[130.0266]DD	O43865	241235	YES	Trypsin/GluC	R1
SISQSSTDSYSSAASYTDSSDD	SISQSSTDSYSSAASYTDS[130.0266]SDD	O43865	237469	YES	Trypsin/GluC	R1
SPSWTAPPVIALQNGLSED	SPSWTAPPVIALQNGLS[130.0266]ED	Q8WV99	34242.8	YES	Trypsin/GluC	R1
SSALPSISGNFPPPPPLDE	SSALPS[130.0266]ISGNFPPPPPLDE	Q93052	14312.7	YES	Trypsin/GluC	R1
SSGIAGTTSDEPERIE	SSGIAGT[130.0266]TSDEPERIE	Q8TAQ2	118296	YES	Trypsin/GluC	R1
SSGVLDDYAPGSHDVGDPSTTNLYLGNINPQMNE	SSGVLDDYAPGSHDVGDPSTTNLY[130.0266]LGNINPQMNE	O15042	138292	YES	Trypsin/GluC	R1
SDDPMAYIHFTAE	S[130.0266]DDPMAYIHFTAE	P14625	769388	YES	Trypsin/GluC	R1
TAAWVLNNGQYEEDVE	TAAWVLNNGQY[130.0266]EEDVE	Q9UJF2	46252.5	YES	Trypsin/GluC	R1
TDSQPIPPSGGPFSEPQFHNGESE	TDSQPIPPSGGPFSEPQFHNGES[130.0266]E	O14964	231838	YES	Trypsin/GluC	R1
TDYPYLGTTMDTYKE	TDY[130.0266]PYLGTTMDTYKE	P02786	0	YES	Trypsin/GluC	R1
TFDTNGDGTIDFR	TFDTNGDGT[130.0266]IDFR	P37235	484141	YES	Trypsin/GluC	R1
THYQLGLAYGYNSQYD	THY[130.0266]QLGLAYGYNSQYD	P49321	71712.5	YES	Trypsin/GluC	R1
TTDTDTADQVIASFK	TTDT[130.0266]DTADQVIASFK	O43707	546759	YES	Trypsin/GluC	R1
TVPPAVTGITFLSGGQSEE	TVPPAVTGITFLSGGQS[130.0266]EE	P04075	803080	YES	Trypsin/GluC	R1
TYNTDVPLVLMNSFNTD	TYNTDVPLVLMNS[130.0266]FNTD	Q16851	33512.4	YES	Trypsin/GluC	R1
TADTDTADQVMASFK	T[130.0266]ADTDTADQVMASFK	P12814	152951	YES	Trypsin/GluC	R1
TIDNNSVSSPLQSLQQR	T[130.0266]IDNNSVSSPLQSLQQR	P60228	51264.4	YES	Trypsin/GluC	R1
TNGNQSTDIDSTLANFLAE	T[130.0266]NGNQSTDIDSTLANFLAE	Q8N3X1	29271.7	YES	Trypsin/GluC	R1
TPENNPDTPFDFTPE	T[130.0266]PENNPDTPFDFTPE	P19404	0	YES	Trypsin/GluC	R1
TTDTDTADQVIASFK	T[130.0266]TDTDTADQVIASFK	O43707	14757.6	YES	Trypsin/GluC	R1
VAMFLTDSNNIK	VAMFLTDS[130.0266]NNIK	Q15046	0	YES	Trypsin/GluC	R1
VDPLVYNMSHEDPGNVSYSE	VDPLVY[130.0266]NMSHEDPGNVSYSE	P62333	343649	YES	Trypsin/GluC	R1
VEMLVAGHEDSNGCINYE	VEMLVAGHEDSNGC[57.0215]INY[130.0266]E	P60660	44659.4	YES	Trypsin/GluC	R1
VFQSNYFDSTHNHQNGLCEEE	VFQSNYFDS[130.0266]THNHQNGLC[57.0215]EEE	Q14444	369928	YES	Trypsin/GluC	R1
VIFWSALAGAIPLNGDSEE	VIFWSALAGAIPLNGDS[130.0266]EE	Q9H089	19787	YES	Trypsin/GluC	R1
VIVVWVGTNNHENTAE	VIVVWVGTNNHENT[130.0266]AE	P68402	21686.3	YES	Trypsin/GluC	R1
VLGCNVSPVPGFQPQDE	VLGC[57.0215]NVS[130.0266]PVPGFQPQDE	P69849	0	YES	Trypsin/GluC	R1
VQAYEEPSVASSPNGK	VQAYEEPSVASS[130.0266]PNGK	Q99575	116450	YES	Trypsin/GluC	R1
VSDTVVEPYNATLSVHQLVENTD	VSDTVVEPYNATLSVHQLVENT[130.0266]D	P07437	277048	YES	Trypsin/GluC	R1
VSDTVVEPYNATLSVHQLVENTD	VSDTVVEPYNATLS[130.0266]VHQLVENTD	P07437	0	YES	Trypsin/GluC	R1
VTCVPTPTSTVSSIGNTNGE	VTC[57.0215]VPTPTSTVSSIGNT[130.0266]NGE	Q14008	254007	YES	Trypsin/GluC	R1
VTNCFSVPHNESED	VTNC[57.0215]FSVPHNES[130.0266]ED	O00303	30226.5	YES	Trypsin/GluC	R1
VTVVSQPTEPQPVLIPSININSDSGENKE	VTVVSQPTEPQPVLIPSININS[130.0266]DSGENKE	Q9H2G2	158173	YES	Trypsin/GluC	R1
VVCLIQNGSFK	VVC[57.0215]LIQNGS[130.0266]FK	O76094	64169.7	YES	Trypsin/GluC	R1
WYQADSPPADLLLTEE	WYQADSPPADLLLT[130.0266]EE	Q9BRK5	0	YES	Trypsin/GluC	R1
YMDTLPPTVGDDVGK	YMDT[130.0266]LPPTVGDDVGK	Q16630	0	YES	Trypsin/GluC	R1
YQVQYTPQGDSDNGK	YQVQYTPQGDS[130.0266]DNGK	O94925	265595	YES	Trypsin/GluC	R1
MDGPAIITQVTNPKED	n[42.0106]MDGPAIIT[130.0266]QVTNPKED	O15194	1.84493e+06	YES	Trypsin/GluC	R1
SGFDDPGIFYSDSFGGDAQAD	n[42.0106]SGFDDPGIFYS[130.0266]DSFGGDAQAD	P33992	219301	YES	Trypsin/GluC	R1
AANGDSDGPSYMSSLSYLADSTLSE	AANGDS[130.0266]DGPSYMSSLSYLADS[130.0266]TLSE	P78527	171207	YES	Trypsin/GluC	R1
AAPAEEPAAAAASSACAAPSQE	AAPAEEPAAAAAS[130.0266]S[130.0266]AC[57.0215]AAPSQE	P29966	4751.87	YES	Trypsin/GluC	R1
EDSGDYPLTMAGPQWK	EDS[130.0266]GDY[130.0266]PLTMAGPQWK	Q8N3U4	2523.46	YES	Trypsin/GluC	R1
EVAGRVGSSGGSGPGDSYSPPTGTASPPE	EVAGRVGS[130.0266]S[130.0266]GGSGPGDSYSPPTGTASPPE	O15156	29542.9	YES	Trypsin/GluC	R1
GSTYSPTSPGYSPTSPTYSLTSPAISPDDSDE	GSTYSPTSPGYSPTSPTYSLTSPAIS[130.0266]PDDS[130.0266]DE	P24928	0	YES	Trypsin/GluC	R1
NDLGITAVALYDYQAAGD	NDLGITAVALY[130.0266]DY[130.0266]QAAGD	Q14247	0	YES	Trypsin/GluC	R1
QATNQIVMNCADIDIITASYAPEGD	QATNQIVMNC[57.0215]ADIDIITAS[130.0266]Y[130.0266]APEGD	P55786	12347.7	YES	Trypsin/GluC	R1
QDTWDYTNPNLSGQGDPGSNPNKR	QDT[130.0266]WDY[130.0266]TNPNLSGQGDPGSNPNKR	P14866	0	YES	Trypsin/GluC	R1
SLPSQNLSQSLSNSFNSSYMSSDNESDIE	SLPSQNLSQSLSNSFNSSYMSS[130.0266]DNES[130.0266]DIE	Q9H4A3	0	YES	Trypsin/GluC	R1
SLPSQNLSQSLSNSFNSSYMSSDNESDIE	SLPSQNLSQSLSNSFNSSYMS[130.0266]SDNES[130.0266]DIE	Q9H4A3	0	YES	Trypsin/GluC	R1
TVPPAVTGITFLSGGQSE	TVPPAVTGITFLS[130.0266]GGQS[130.0266]E	P04075	33879	YES	Trypsin/GluC	R1
VFQSNYFDSTHNHQNGLCEE	VFQSNYFDS[130.0266]T[130.0266]HNHQNGLC[57.0215]EE	Q14444	41818.5	YES	Trypsin/GluC	R1
ATAATIPSVATATAAALGEVE	n[42.0106]ATAATIPSVAT[130.0266]AT[130.0266]AAALGEVE	Q96MW5	0	YES	Trypsin/GluC	R1
APSPAPTPSPTPVEDLGPQTSTSPGR	APS[130.0266]PAPT[130.0266]PS[130.0266]PTPVEDLGPQTSTSPGR	Q14160	0	YES	Trypsin/GluC	R1
GDVQSDSVAQGYGSLGMMTSVLVCPDGK	GDVQS[130.0266]DS[130.0266]VAQGY[130.0266]GSLGMMTSVLVC[57.0215]PDGK	O75874	0	YES	Trypsin/GluC	R1
GDVQSDSVAQGYGSLGMMTSVLVCPDGK	GDVQSDS[130.0266]VAQGY[130.0266]GS[130.0266]LGMMTSVLVC[57.0215]PDGK	O75874	0	YES	Trypsin/GluC	R2
QYSSGAQSIPSTVTVIAPAHHSE	QYSSGAQS[130.0266]IPS[130.0266]T[130.0266]VTVIAPAHHSE	Q9P2N5	0	YES	Trypsin/GluC	R2
TTAASSADSANPFAWPEE	T[130.0266]TAAS[130.0266]S[130.0266]ADSANPFAWPEE	Q7Z5J4	368943	YES	Trypsin/GluC	R2
VYAVVDLYGQCVQVSITNATGPMDNSLATSNTATEK	VYAVVDLY[130.0266]GQC[57.0215]VQVSITNATGPMDNSLAT[130.0266]SNTAT[130.0266]EK	Q96JN8	0	YES	Trypsin/GluC	R2
DLYANNVLSGGTTMYPGIADR	DLYANNVLS[130.0266]GGT[130.0266]TMYPGIADR	P68032	63934.7	YES	Trypsin/GluC	R2
DLYANNVLSGGTTMYPGIADR	DLY[130.0266]ANNVLS[130.0266]GGTTMYPGIADR	P68032	77013.3	YES	Trypsin/GluC	R2
QDTWDYTNPNLSGQGDPGSNPNK	QDT[130.0266]WDYT[130.0266]NPNLSGQGDPGSNPNK	P14866	56688.4	YES	Trypsin/GluC	R2
QDTWDYTNPNLSGQGDPGSNPNK	QDT[130.0266]WDY[130.0266]TNPNLSGQGDPGSNPNK	P14866	74394.9	YES	Trypsin/GluC	R2
QDTWDYTNPNLSGQGDPGSNPNKR	QDT[130.0266]WDY[130.0266]TNPNLSGQGDPGSNPNKR	P14866	0	YES	Trypsin/GluC	R2
STPSGFTLDDVIQTGVDNPGHPYIMTVGCVAGD	STPSGFTLDDVIQTGVDNPGHPY[130.0266]IMT[130.0266]VGC[57.0215]VAGD	P12277	0	YES	Trypsin/GluC	R2
TSSEGPAQVYLPGR	T[130.0266]S[130.0266]SEGPAQVYLPGR	Q9BQ67	0	YES	Trypsin/GluC	R2
YLISGGTSYVPDDGLTAQQLFNCGDGLTYND	Y[130.0266]LIS[130.0266]GGTSYVPDDGLTAQQLFNC[57.0215]GDGLTYND	P12268	15538.6	YES	Trypsin/GluC	R2
YSTGGPPPGPPPPAGGGGGAGGAGGGPPPGPPGAGDR	Y[130.0266]S[130.0266]TGGPPPGPPPPAGGGGGAGGAGGGPPPGPPGAGDR	Q92945	216505	YES	Trypsin/GluC	R2
AAAEPDASEKPAEATAGSGGVNGGE	AAAEPDASEKPAEATAGS[130.0266]GGVNGGE	Q1KMD3	141788	YES	Trypsin/GluC	R2
AAQFATADPEPPLEE	AAQFAT[130.0266]ADPEPPLEE	P08559	71446.1	YES	Trypsin/GluC	R2
AATQEDPEQLPELE	AAT[130.0266]QEDPEQLPELE	Q9BVJ6	70495.2	YES	Trypsin/GluC	R2
ADISAFADYRPTE	ADIS[130.0266]AFADYRPTE	P10515	62307.2	YES	Trypsin/GluC	R2
AHSDAQALVLLDVTPDQSMVD	AHSDAQALVLLDVTPDQS[130.0266]MVD	P41252	366097	YES	Trypsin/GluC	R2
AHSDAQALVLLDVTPDQSMVD	AHSDAQALVLLDVTPDQS[130.0266]M[15.9949]VD	P41252	35878.1	YES	Trypsin/GluC	R2
AHVFPVQPPFAEGSD	AHVFPVQPPFAEGS[130.0266]D	Q9BTX1	36273.2	YES	Trypsin/GluC	R2
AIVDQSPFVPEETME	AIVDQSPFVPEET[130.0266]ME	Q14684	35422	YES	Trypsin/GluC	R2
AQQYLMDNPTFAEDE	AQQYLM[15.9949]DNPT[130.0266]FAEDE	O75400	110961	YES	Trypsin/GluC	R2
ASIVGFFDDSFSE	AS[130.0266]IVGFFDDSFSE	P30101	0	YES	Trypsin/GluC	R2
ATTLANGVLASLNLPAAIEDVSGDTVPQSILTK	AT[130.0266]TLANGVLASLNLPAAIEDVSGDTVPQSILTK	Q8WUM4	22944.3	YES	Trypsin/GluC	R2
AVAGEADVPFYYASGSEFD	AVAGEADVPFYYASGS[130.0266]EFD	Q96TA2	36562	YES	Trypsin/GluC	R2
CGATWVVLGHSER	C[57.0215]GAT[130.0266]WVVLGHSER	P60174	67878.2	YES	Trypsin/GluC	R2
DAILLADLVDSCKPGD	DAILLADLVDS[130.0266]C[57.0215]KPGD	P49736	201127	YES	Trypsin/GluC	R2
DASMPLPFDLTDIVSE	DAS[130.0266]MPLPFDLTDIVSE	Q9C0B1	0	YES	Trypsin/GluC	R2
DDSNFHMDFIVAASNLR	DDS[130.0266]NFHMDFIVAASNLR	P22314	0	YES	Trypsin/GluC	R2
DLFNTNATIVATLTAACAQHCPE	DLFNTNAT[130.0266]IVATLTAAC[57.0215]AQHC[57.0215]PE	P40926	0	YES	Trypsin/GluC	R2
DLFNTNATIVATLTAACAQHCPE	DLFNT[130.0266]NATIVATLTAAC[57.0215]AQHC[57.0215]PE	P40926	0	YES	Trypsin/GluC	R2
DLQTNSFPVLLTQGLESNDFE	DLQTNS[130.0266]FPVLLTQGLESNDFE	Q15061	18392.1	YES	Trypsin/GluC	R2
DLQTNSFPVLLTQGLESNDFE	DLQT[130.0266]NSFPVLLTQGLESNDFE	Q15061	18550.9	YES	Trypsin/GluC	R2
DNIMQIWQMAENIYNDE	DNIMQIWQMAENIY[130.0266]NDE	Q16576	19767.8	YES	Trypsin/GluC	R2
DNLNDSSQQLQDSLR	DNLNDS[130.0266]SQQLQDSLR	Q8IUD2	47120.3	YES	Trypsin/GluC	R2
DPITLFVALSPQGTAQGE	DPIT[130.0266]LFVALSPQGTAQGE	Q14697	2479.84	YES	Trypsin/GluC	R2
DQTAALLNSAGLGAADLFVLPANCGSSDGCE	DQTAALLNSAGLGAADLFVLPANC[57.0215]GSS[130.0266]DGC[57.0215]E	Q8WZA9	27058.7	YES	Trypsin/GluC	R2
DSTVHGFLVQLPLDSENSINTE	DSTVHGFLVQLPLDSENSINT[130.0266]E	P11586	474328	YES	Trypsin/GluC	R2
DSTVHGFLVQLPLDSENSINTE	DSTVHGFLVQLPLDS[130.0266]ENSINTE	P11586	121759	YES	Trypsin/GluC	R2
DSCNAGPEDIQSR	DS[130.0266]C[57.0215]NAGPEDIQSR	Q9UL63	18364.1	YES	Trypsin/GluC	R2
DVDGVTDINLGK	DVDGVT[130.0266]DINLGK	Q6UB35	0	YES	Trypsin/GluC	R2
DVQDPSVFVTFPLEED	DVQDPSVFVT[130.0266]FPLEED	P41252	453141	YES	Trypsin/GluC	R2
EFQGEWTAPAPE	EFQGEWT[130.0266]APAPE	P08865	67063	YES	Trypsin/GluC	R2
EIAQVATISANGDK	EIAQVATIS[130.0266]ANGDK	P10809	82726.9	YES	Trypsin/GluC	R2
EISQEARE	EIS[130.0266]QEARE	P19474	681424	YES	Trypsin/GluC	R2
EPSVAAMVYPFTGDHK	EPS[130.0266]VAAM[15.9949]VYPFTGDHK	P53396	0	YES	Trypsin/GluC	R2
ETTYYDVLGVKPNATQE	ETTYYDVLGVKPNAT[130.0266]QE	P31689	32315.2	YES	Trypsin/GluC	R2
ETVNDPEEAGHR	ET[130.0266]VNDPEEAGHR	O00567	0	YES	Trypsin/GluC	R2
FEDLDSLLSALSLNE	FEDLDSLLSALS[130.0266]LNE	P23588	91048.1	YES	Trypsin/GluC	R2
FIATYQANYGFSNDGASSSTANVE	FIAT[130.0266]YQANYGFSNDGASSSTANVE	O43719	2968.84	YES	Trypsin/GluC	R2
FVCSPDEVMDTID	FVC[57.0215]SPDEVM[15.9949]DT[130.0266]ID	P33176	0	YES	Trypsin/GluC	R2
GAMEDLQDTFIVHTIE	GAMEDLQDTFIVHT[130.0266]IE	P12814	109745	YES	Trypsin/GluC	R2
GAVNGPSVVGDQTPIEPQTSIER	GAVNGPS[130.0266]VVGDQTPIEPQTSIER	P49321	12831.6	YES	Trypsin/GluC	R2
GCNGGLMDYAFQYVQDNGGLDSE	GC[57.0215]NGGLMDYAFQYVQDNGGLDS[130.0266]E	P07711	9621.36	YES	Trypsin/GluC	R2
GDMLTLFDGDGPSAR	GDMLT[130.0266]LFDGDGPSAR	Q6UXD5	63309	YES	Trypsin/GluC	R2
GDQTSNNIPADIVFVLK	GDQT[130.0266]SNNIPADIVFVLK	P25685	102700	YES	Trypsin/GluC	R2
GDSVMVLPTIPEEE	GDS[130.0266]VMVLPTIPEEE	P30041	0	YES	Trypsin/GluC	R2
GDSVMVLPTIPEEE	GDS[130.0266]VM[15.9949]VLPTIPEEE	P30041	46298.8	YES	Trypsin/GluC	R2
GFGFVTFDDHDPVDK	GFGFVT[130.0266]FDDHDPVDK	P22626	0	YES	Trypsin/GluC	R2
GGFDLSDALPDNE	GGFDLS[130.0266]DALPDNE	P14209	0	YES	Trypsin/GluC	R2
GGNPFAEPSELDNPFQDPAVIQHRPSR	GGNPFAEPS[130.0266]ELDNPFQDPAVIQHRPSR	O14828	38334.3	YES	Trypsin/GluC	R2
GLNGGGGGGSHFDSPFE	GLNGGGGGGS[130.0266]HFDSPFE	O75190	675331	YES	Trypsin/GluC	R2
GNGTVMGAE	GNGT[130.0266]VMGAE	P60660	142123	YES	Trypsin/GluC	R2
GPAFVNPLIPESPEEE	GPAFVNPLIPES[130.0266]PEEE	Q9Y305	128311	YES	Trypsin/GluC	R2
GPLNMILDDGGDLTNLIHTK	GPLNMILDDGGDLT[130.0266]NLIHTK	P23526	0	YES	Trypsin/GluC	R2
GQWFTDWDAVPHSR	GQWFT[130.0266]DWDAVPHSR	Q08J23	0	YES	Trypsin/GluC	R2
GSCGVAYVVQEPGDYE	GSC[57.0215]GVAY[130.0266]VVQEPGDYE	P21333	147210	YES	Trypsin/GluC	R2
GSCGVSYVVQEPGDYE	GSC[57.0215]GVS[130.0266]YVVQEPGDYE	Q14315	76077.5	YES	Trypsin/GluC	R2
GSCGVAYVVQEPGDYE	GS[130.0266]C[57.0215]GVAYVVQEPGDYE	P21333	169834	YES	Trypsin/GluC	R2
GSLSLDGADSTGVVAK	GS[130.0266]LSLDGADSTGVVAK	Q13263	33678.2	YES	Trypsin/GluC	R2
GSLWHWDASTDVPEK	GS[130.0266]LWHWDASTDVPEK	Q8NFH3	0	YES	Trypsin/GluC	R2
GTGSHLVTVPPGPSLADALISSPILAGE	GTGSHLVTVPPGPS[130.0266]LADALISSPILAGE	P55036	0	YES	Trypsin/GluC	R2
GTENGAIDAVPVDE	GT[130.0266]ENGAIDAVPVDE	Q8WU90	86949.5	YES	Trypsin/GluC	R2
GVLDPSSIVPLIDGGTE	GVLDPSS[130.0266]IVPLIDGGTE	Q8TBC4	0	YES	Trypsin/GluC	R2
GVLDPSSIVPLIDGGTE	GVLDPS[130.0266]SIVPLIDGGTE	Q8TBC4	4767.42	YES	Trypsin/GluC	R2
GVSLTNHHFYD	GVSLTNHHFY[130.0266]D	P14314	199974	YES	Trypsin/GluC	R2
HAVSDPSILDSLDLNED	HAVSDPSILDS[130.0266]LDLNED	P05198	239117	YES	Trypsin/GluC	R2
HHNGNFTDPSSVNEK	HHNGNFT[130.0266]DPSSVNEK	Q96GC9	59760.8	YES	Trypsin/GluC	R2
HTDSLFPILLQTLSDESD	HTDSLFPILLQTLSDES[130.0266]D	Q08AM6	81248	YES	Trypsin/GluC	R2
HTDSLFPILLQTLSDESD	HTDSLFPILLQTLS[130.0266]DESD	Q08AM6	84145.4	YES	Trypsin/GluC	R2
HYFLLTEPPLNTPE	HY[130.0266]FLLTEPPLNTPE	P61158	0	YES	Trypsin/GluC	R2
IAQVATISANGDK	IAQVATIS[130.0266]ANGDK	P10809	3013426	YES	Trypsin/GluC	R2
ILGTAQSVGCNVDGR	ILGT[130.0266]AQSVGC[57.0215]NVDGR	P30050	163230	YES	Trypsin/GluC	R2
INWDSSQWQPLIQDR	INWDS[130.0266]SQWQPLIQDR	Q92900	0	YES	Trypsin/GluC	R2
IQDDMQTLYVNTAADSFE	IQDDMQT[130.0266]LYVNTAADSFE	A6NHR9	36773.8	YES	Trypsin/GluC	R2
ITLPVDFVTADKFD	ITLPVDFVT[130.0266]ADKFD	P00558	191190	YES	Trypsin/GluC	R2
ITSPHGIPLDLLDR	ITS[130.0266]PHGIPLDLLDR	Q9Y265	0	YES	Trypsin/GluC	R2
KDLYANTVLSGGSTMYPGIADR	KDLYANTVLSGGS[130.0266]TM[15.9949]YPGIADR	Q562R1	6874.49	YES	Trypsin/GluC	R2
LASQPDVDGFLVGGASLKPE	LAS[130.0266]QPDVDGFLVGGASLKPE	P60174	3292985	YES	Trypsin/GluC	R2
LDEEGSDPPLPGR	LDEEGS[130.0266]DPPLPGR	Q9BRJ6	0	YES	Trypsin/GluC	R2
LDLSNNCLGDAGILQLVE	LDLS[130.0266]NNC[57.0215]LGDAGILQLVE	P13489	198310	YES	Trypsin/GluC	R2
LDSLTTSFGFPVGAATLVDE	LDSLT[130.0266]TSFGFPVGAATLVDE	P40939	26318.5	YES	Trypsin/GluC	R2
LGTGPGAAGGDGDDSLYPIAVLID	LGTGPGAAGGDGDDSLY[130.0266]PIAVLID	P30154	214936	YES	Trypsin/GluC	R2
LLLTSSYLSDSGSTGE	LLLTSS[130.0266]YLSDSGSTGE	P08195	0	YES	Trypsin/GluC	R2
LLLTSSYLSDSGSTGE	LLLT[130.0266]SSYLSDSGSTGE	P08195	0	YES	Trypsin/GluC	R2
LLPFLTDTIYDED	LLPFLTDTIY[130.0266]DED	P30153	0	YES	Trypsin/GluC	R2
LNYCFSGMSDHR	LNY[130.0266]C[57.0215]FSGM[15.9949]SDHR	P31943	0	YES	Trypsin/GluC	R2
LPTIPGVTSPSSDEPPME	LPT[130.0266]IPGVTSPSSDEPPM[15.9949]E	Q13541	27913.1	YES	Trypsin/GluC	R2
LPTSPVDLVINCLDCPE	LPT[130.0266]SPVDLVINC[57.0215]LDC[57.0215]PE	Q96F86	0	YES	Trypsin/GluC	R2
LVSSLTSGLLTIGDR	LVS[130.0266]SLTSGLLTIGDR	P53396	0	YES	Trypsin/GluC	R2
LYANNVMSGGTTMYPGIADR	LYANNVMSGGTT[130.0266]MYPGIADR	P68133	13811.6	YES	Trypsin/GluC	R2
LYANTVLSGGTTMYPGIADR	LYANTVLS[130.0266]GGTTM[15.9949]YPGIADR	P63261	47836.6	YES	Trypsin/GluC	R2
LYANTVLSGGTTMYPGIADR	LYANT[130.0266]VLSGGTTM[15.9949]YPGIADR	P63261	0	YES	Trypsin/GluC	R2
LYQSAGGMPGGMPGGFPGGGAPPSGGASSGPTIE	LYQSAGGM[15.9949]PGGM[15.9949]PGGFPGGGAPPS[130.0266]GGASSGPTIE	P11142	804568	YES	Trypsin/GluC	R2
LYANNVLSGGTTMYPGIADR	LY[130.0266]ANNVLSGGTTM[15.9949]YPGIADR	P68032	0	YES	Trypsin/GluC	R2
LYANNVMSGGTTMYPGIADR	LY[130.0266]ANNVMSGGTTMYPGIADR	P68133	0	YES	Trypsin/GluC	R2
LYANNVMSGGTTMYPGIADR	LY[130.0266]ANNVMSGGTTM[15.9949]YPGIADR	P68133	45062.1	YES	Trypsin/GluC	R2
LYANTVLSGGTTMYPGIADR	LY[130.0266]ANTVLSGGTTMYPGIADR	P63261	0	YES	Trypsin/GluC	R2
LYANTVLSGGTTMYPGIADR	LY[130.0266]ANTVLSGGTTM[15.9949]YPGIADR	P63261	1.10605e+06	YES	Trypsin/GluC	R2
MACSVAGITSDANVLTNE	MAC[57.0215]S[130.0266]VAGITSDANVLTNE	P25789	0	YES	Trypsin/GluC	R2
MLVAGHEDSNGCINYE	MLVAGHEDSNGC[57.0215]INY[130.0266]E	P60660	465092	YES	Trypsin/GluC	R2
MRPGAYSTGYGGYE	MRPGAYSTGYGGY[130.0266]E	P52597	62104.3	YES	Trypsin/GluC	R2
MTSEQLDDILK	MT[130.0266]SEQLDDILK	P05023	75391.7	YES	Trypsin/GluC	R2
MACSVAGITSDANVLTNE	M[15.9949]AC[57.0215]S[130.0266]VAGITSDANVLTNE	P25789	0	YES	Trypsin/GluC	R2
MLVAGHEDSNGCINYE	M[15.9949]LVAGHEDSNGC[57.0215]INY[130.0266]E	P60660	26563.7	YES	Trypsin/GluC	R2
MSPLRPQNYLFGCE	M[15.9949]S[130.0266]PLRPQNYLFGC[57.0215]E	P06748	28473.6	YES	Trypsin/GluC	R2
MTSEQLDDILK	M[15.9949]T[130.0266]SEQLDDILK	P05023	0	YES	Trypsin/GluC	R2
NELSALVVDNGSGMCK	NELS[130.0266]ALVVDNGSGMC[57.0215]K	Q562R1	3.6904e+06	YES	Trypsin/GluC	R2
NELSALVVDNGSGMCK	NELS[130.0266]ALVVDNGSGM[15.9949]C[57.0215]K	Q562R1	642526	YES	Trypsin/GluC	R2
NGGTEPDASAPAEPGWK	NGGT[130.0266]EPDASAPAEPGWK	Q86WB0	95216.6	YES	Trypsin/GluC	R2
NGSDNLPSSAGSGDKPLSDPAPF	NGS[130.0266]DNLPSSAGSGDKPLSDPAPF	O43399	55034.3	YES	Trypsin/GluC	R2
NGTVTAANASTLNDGAAALVLMTADAAK	NGT[130.0266]VTAANASTLNDGAAALVLMTADAAK	P24752	37664.7	YES	Trypsin/GluC	R2
NGVTHPIDYHTTDYVDE	NGVT[130.0266]HPIDYHTTDYVDE	Q99536	120996	YES	Trypsin/GluC	R2
NLTLWTSDTQGDEAE	NLT[130.0266]LWTSDTQGDEAE	P63104	0	YES	Trypsin/GluC	R2
NNLIYQVDTLKDVIE	NNLIYQVDT[130.0266]LKDVIE	Q9Y608	46268	YES	Trypsin/GluC	R2
NRPLTGLAAAIAGAK	NRPLT[130.0266]GLAAAIAGAK	Q8N8S7	0	YES	Trypsin/GluC	R2
NTDSVVIFSGEGSDE	NT[130.0266]DSVVIFSGEGSDE	P08243	56184.2	YES	Trypsin/GluC	R2
QAADMILLDDNFASIVTGVE	QAADMILLDDNFAS[130.0266]IVTGVE	P05023	125774	YES	Trypsin/GluC	R2
QAADMILLDDNFASIVTGVE	QAADM[15.9949]ILLDDNFASIVT[130.0266]GVE	P05023	17332.3	YES	Trypsin/GluC	R2
QAINSSENIMDINEEPGTTE	QAINS[130.0266]SENIM[15.9949]DINEEPGTTE	Q9H2G2	36621.6	YES	Trypsin/GluC	R2
QDTVSEPVTPASLAALQSDVQPVGHDYVE	QDTVSEPVTPASLAALQSDVQPVGHDY[130.0266]VE	Q96KR1	144331	YES	Trypsin/GluC	R2
QIISGGIDNDIK	QIIS[130.0266]GGIDNDIK	Q96DI7	64119.6	YES	Trypsin/GluC	R2
QNGDSLVHAAFVAE	QNGDS[130.0266]LVHAAFVAE	P22695	280404	YES	Trypsin/GluC	R2
QNSQLPAQVQNGPSQE	QNSQLPAQVQNGPS[130.0266]QE	Q8N8S7	275277	YES	Trypsin/GluC	R2
RGEGQEPAFSFLATLASSSSEE	RGEGQEPAFS[130.0266]FLATLASSSSEE	Q5VTR2	59214	YES	Trypsin/GluC	R2
SAMEDLQDMFIVHTIE	SAMEDLQDMFIVHT[130.0266]IE	O43707	118170	YES	Trypsin/GluC	R2
SAMEDLQDMFIVHTIE	SAM[15.9949]EDLQDMFIVHT[130.0266]IE	O43707	26483.1	YES	Trypsin/GluC	R2
SDTGLAPPALWDLAADK	SDT[130.0266]GLAPPALWDLAADK	P35998	0	YES	Trypsin/GluC	R2
SGQWHYFDDNSVSPVNE	SGQWHY[130.0266]FDDNSVSPVNE	P51784	0	YES	Trypsin/GluC	R2
SPIDSASPGGDYPLGDLTPTTME	SPIDSASPGGDYPLGDLT[130.0266]PTTME	Q9H0E9	63348.8	YES	Trypsin/GluC	R2
SPIDSASPGGDYPLGDLTPTTME	SPIDSASPGGDYPLGDLT[130.0266]PTTM[15.9949]E	Q9H0E9	0	YES	Trypsin/GluC	R2
SPSWTAPPVIALQNGLSED	SPSWTAPPVIALQNGLS[130.0266]ED	Q8WV99	48226.7	YES	Trypsin/GluC	R2
SQFLLQAPGSTELE	SQFLLQAPGST[130.0266]ELE	P57076	85780.2	YES	Trypsin/GluC	R2
SSFLQVFNNSPD	SSFLQVFNNS[130.0266]PD	Q15436	88973.3	YES	Trypsin/GluC	R2
SIFSNLTGQLDYQGFEK	S[130.0266]IFSNLTGQLDYQGFEK	P40939	0	YES	Trypsin/GluC	R2
SLLQDGEFSMDLR	S[130.0266]LLQDGEFSM[15.9949]DLR	P07737	81516.6	YES	Trypsin/GluC	R2
SSLGFPVGGPGTSLSLE	S[130.0266]SLGFPVGGPGTSLSLE	P49589	8623.35	YES	Trypsin/GluC	R2
SSSVLSCDISVDDK	S[130.0266]SSVLSC[57.0215]DISVDDK	Q04727	68267.4	YES	Trypsin/GluC	R2
TNLIVNYLPQNMTQD	TNLIVNYLPQNM[15.9949]T[130.0266]QD	Q15717	360134	YES	Trypsin/GluC	R2
TNLIVNYLPQNMTQE	TNLIVNYLPQNM[15.9949]T[130.0266]QE	P26378	54144.4	YES	Trypsin/GluC	R2
TTSSANNPNLMYQD	TTSSANNPNLM[15.9949]Y[130.0266]QD	Q92841	64495.5	YES	Trypsin/GluC	R2
TVTISGPQAPVFE	TVT[130.0266]ISGPQAPVFE	P49327	0	YES	Trypsin/GluC	R2
TADTDTADQVMASFK	T[130.0266]ADTDTADQVM[15.9949]ASFK	P12814	63361.3	YES	Trypsin/GluC	R2
TDLLLDDSLVSIFGNR	T[130.0266]DLLLDDSLVSIFGNR	P30044	117106	YES	Trypsin/GluC	R2
TENDDLTNVIQK	T[130.0266]ENDDLTNVIQK	O95373	176039	YES	Trypsin/GluC	R2
TKPEPMEEDLPE	T[130.0266]KPEPMEEDLPE	P31948	191441	YES	Trypsin/GluC	R2
TLKMSNAEDLNR	T[130.0266]LKM[15.9949]SNAEDLNR	Q9Y6X3	4047.03	YES	Trypsin/GluC	R2
TNGNQSTDIDSTLANFLAE	T[130.0266]NGNQSTDIDSTLANFLAE	Q8N3X1	105886	YES	Trypsin/GluC	R2
TVLEPYADPYYDYE	T[130.0266]VLEPYADPYYDYE	Q86VM9	0	YES	Trypsin/GluC	R2
TVVEVPQVTWEDIGGLE	T[130.0266]VVEVPQVTWEDIGGLE	P55072	91563.2	YES	Trypsin/GluC	R2
VDEFPLCGHMVSD	VDEFPLC[57.0215]GHM[15.9949]VS[130.0266]D	P27635	0	YES	Trypsin/GluC	R2
VEEKPPNPMEGMTE	VEEKPPNPMEGMT[130.0266]E	Q9NPQ8	99828.9	YES	Trypsin/GluC	R2
VFQSNYFDSTHNHQNGLCEEE	VFQSNYFDS[130.0266]THNHQNGLC[57.0215]EEE	Q14444	798347	YES	Trypsin/GluC	R2
VIFWSALAGAIPLNGDSEE	VIFWSALAGAIPLNGDS[130.0266]EE	Q9H089	96829.3	YES	Trypsin/GluC	R2
VISWLDANTLAEKD	VISWLDANT[130.0266]LAEKD	P0DMV8	203739	YES	Trypsin/GluC	R2
VQDPSVFVTFPLEEDE	VQDPS[130.0266]VFVTFPLEEDE	P41252	15636.6	YES	Trypsin/GluC	R2
VTSSIPVFDLQD	VT[130.0266]SSIPVFDLQD	Q7Z3K3	76309.5	YES	Trypsin/GluC	R2
WSAAPTAQATEWVGATTDWS	WSAAPT[130.0266]AQATEWVGATTDWS	P08865	0	YES	Trypsin/GluC	R2
WSAAPTAQATEWVGATTDWS	WS[130.0266]AAPTAQATEWVGATTDWS	P08865	0	YES	Trypsin/GluC	R2
YQVQYTPQGDSDNGK	YQVQYTPQGDS[130.0266]DNGK	O94925	30542.7	YES	Trypsin/GluC	R2
YSDLTTLVAFPSSSVYPTKDE	YSDLTTLVAFPS[130.0266]SSVYPTKDE	P25205	178491	YES	Trypsin/GluC	R2
YSIFTGQPLDTQDSNVDNQLE	YSIFTGQPLDTQDS[130.0266]NVDNQLE	Q99550	22354.4	YES	Trypsin/GluC	R2
YAEDDNIYQQK	Y[130.0266]AEDDNIYQQK	Q96FW1	104954	YES	Trypsin/GluC	R2
YAFVHFEDR	Y[130.0266]AFVHFEDR	O43390	0	YES	Trypsin/GluC	R2
YMDTLPPTVGDDVGK	Y[130.0266]MDTLPPTVGDDVGK	Q16630	0	YES	Trypsin/GluC	R2
YQLNDSAAYYLNDLDR	Y[130.0266]QLNDSAAYYLNDLDR	P63096	25152.6	YES	Trypsin/GluC	R2
AAADGDDSLYPIAVLID	n[42.0106]AAADGDDSLY[130.0266]PIAVLID	P30153	0	YES	Trypsin/GluC	R2
ALHSPQYIFGDFSPD	n[42.0106]ALHSPQYIFGDFS[130.0266]PD	Q14694	262294	YES	Trypsin/GluC	R2
EEPQSDPSVEPPLSQE	n[42.0106]EEPQS[130.0266]DPSVEPPLSQE	P04637	0	YES	Trypsin/GluC	R2
MGEAGAGAGASGGPEASPEAE	n[42.0106]MGEAGAGAGASGGPEAS[130.0266]PEAE	Q9BTY7	32917.3	YES	Trypsin/GluC	R2
SGFDDPGIFYSDSFGGDAQAD	n[42.0106]SGFDDPGIFYSDS[130.0266]FGGDAQAD	P33992	345757	YES	Trypsin/GluC	R2
SGFDDPGIFYSDSFGGDAQAD	n[42.0106]SGFDDPGIFYS[130.0266]DSFGGDAQAD	P33992	341399	YES	Trypsin/GluC	R2

## Sheet: Table 3
Replitcate 1										Replitcate 2
Peptide Sequence	Modified Sequence	Protein ID	Gene	Protein Description	Intensity	S[130.0266]	T[130.0266]	Y[130.0266]		Peptide Sequence	Modified Sequence	Protein ID	Gene	Protein Description	Intensity	S[130.0266]	T[130.0266]	Y[130.0266]
AAADGDDSLYPIAVLID	n[42.0106]AAADGDDSLY[130.0266]PIAVLID	P30153	PPP2R1A	Serine/threonine-protein phosphatase 2A 65 kDa regulatory subunit A alpha isoform	1.04453e+06	0	0	1		AAAAPAESAAPAAGEEPSKE	AAAAPAESAAPAAGEEPS[130.0266]KE	P80723	BASP1	Brain acid soluble protein 1	157408	1	0	0
AAAEPDASEKPAEATAGSGGVNGGE	AAAEPDASEKPAEATAGS[130.0266]GGVNGGE	Q1KMD3	HNRNPUL2	Heterogeneous nuclear ribonucleoprotein U-like protein 2	221873	1	0	0		AAADGDDSLYPIAVLID	n[42.0106]AAADGDDSLY[130.0266]PIAVLID	P30153	PPP2R1A	Serine/threonine-protein phosphatase 2A 65 kDa regulatory subunit A alpha isoform	0	0	0	1
AAGEGPALYEDPPDQK	AAGEGPALY[130.0266]EDPPDQK	P27695	APEX1	DNA-(apurinic or apyrimidinic site) endonuclease	807482	0	0	1		AAAEPDASEKPAEATAGSGGVNGGE	AAAEPDASEKPAEATAGS[130.0266]GGVNGGE	Q1KMD3	HNRNPUL2	Heterogeneous nuclear ribonucleoprotein U-like protein 2	190143	1	0	0
AATQEDPEQLPELE	AAT[130.0266]QEDPEQLPELE	Q9BVJ6	UTP14A	U3 small nucleolar RNA-associated protein 14 homolog A	0	0	1	0		AAGEGPALYEDPPDQK	AAGEGPALY[130.0266]EDPPDQK	P27695	APEX1	DNA-(apurinic or apyrimidinic site) endonuclease	764774	0	0	1
ACFASLVSQDYVNGTDQE	AC[57.0215]FASLVSQDYVNGT[130.0266]DQE	Q9H204	MED28	Mediator of RNA polymerase II transcription subunit 28	124477	0	1	0		AAVPPWVDTNDE	AAVPPWVDT[130.0266]NDE	Q96A49	SYAP1	Synapse-associated protein 1	71641.6	0	1	0
ADLDHYSAIIMDE	ADLDHY[130.0266]SAIIM[15.9949]DE	Q92620	DHX38	Pre-mRNA-splicing factor ATP-dependent RNA helicase PRP16	64550.1	0	0	1		ACFASLVSQDYVNGTDQE	AC[57.0215]FASLVSQDYVNGT[130.0266]DQE	Q9H204	MED28	Mediator of RNA polymerase II transcription subunit 28	106505	0	1	0
ADLPAEEPAPSTPPCLVQAEE	ADLPAEEPAPST[130.0266]PPC[57.0215]LVQAEE	Q9UJU6	DBNL	Drebrin-like protein	765700	0	1	0		ADFDNTVAIHPTSSE	ADFDNTVAIHPT[130.0266]SSE	P00390	GSR	Glutathione reductase, mitochondrial	0	0	1	0
AGEGGLSLAIEGPSK	AGEGGLS[130.0266]LAIEGPSK	P21333	FLNA	Filamin-A	0	1	0	0		ADLPAEEPAPSTPPCLVQAEE	ADLPAEEPAPST[130.0266]PPC[57.0215]LVQAEE	Q9UJU6	DBNL	Drebrin-like protein	627420	0	1	0
AGLNVTTSHSPAAPGEQGFGE	AGLNVT[130.0266]TSHSPAAPGEQGFGE	O43175	PHGDH	D-3-phosphoglycerate dehydrogenase	286941	0	1	0		AEQLPSSAPQGSQQEQGEE	AEQLPSSAPQGS[130.0266]QQEQGEE	Q9H5N1	RABEP2	Rab GTPase-binding effector protein 2	15364.6	1	0	0
AGLSNLFGESAGDPQE	AGLS[130.0266]NLFGESAGDPQE	Q8N392	ARHGAP18	Rho GTPase-activating protein 18	47096.4	1	0	0		AGLNVTTSHSPAAPGEQGFGE	AGLNVTT[130.0266]SHSPAAPGEQGFGE	O43175	PHGDH	D-3-phosphoglycerate dehydrogenase	466242	0	1	0
AHSDAQALVLLDVTPDQSMVD	AHSDAQALVLLDVTPDQS[130.0266]M[15.9949]VD	P41252	IARS1	Isoleucine--tRNA ligase, cytoplasmic	62040.6	1	0	0		AGLQDASGNLVPLED	AGLQDAS[130.0266]GNLVPLED	Q9UKK3	PARP4	Protein mono-ADP-ribosyltransferase PARP4	291012	1	0	0
AHSDAQALVLLDVTPDQSMVD	AHSDAQALVLLDVTPDQS[130.0266]MVD	P41252	IARS1	Isoleucine--tRNA ligase, cytoplasmic	137238	1	0	0		AHSDAQALVLLDVTPDQSMVD	AHSDAQALVLLDVTPDQS[130.0266]M[15.9949]VD	P41252	IARS1	Isoleucine--tRNA ligase, cytoplasmic	47615.9	1	0	0
ALQLILDVLNPETSE	ALQLILDVLNPET[130.0266]S[130.0266]E	Q9BQG0	MYBBP1A	Myb-binding protein 1A	0	1	1	0		ANNGSSPAGSLADAMSQK	ANNGS[130.0266]SPAGSLADAMSQK	P51692	STAT5B	Signal transducer and activator of transcription 5B	57941.9	1	0	0
ALVGDRPAVSSWALGGDSGE	ALVGDRPAVS[130.0266]SWALGGDSGE	O15027	SEC16A	Protein transport protein Sec16A	221461	1	0	0		AQNTCAMLTTFNE	AQNT[130.0266]C[57.0215]AMLTTFNE	P36957	DLST	Dihydrolipoyllysine-residue succinyltransferase component of 2-oxoglutarate dehydrogenase complex, mitochondrial	38085.4	0	1	0
ANNGSSPAGSLADAMSQK	ANNGS[130.0266]SPAGSLADAMSQK	P51692	STAT5B	Signal transducer and activator of transcription 5B	106037	1	0	0		ASIVGFFDDSFSE	AS[130.0266]IVGFFDDSFSE	P30101	PDIA3	Protein disulfide-isomerase A3	1634.72	1	0	0
AQGPAASAEEPKPVEAPAANSDQTVTVK	AQGPAASAEEPKPVEAPAANSDQTVT[130.0266]VK	P80723	BASP1	Brain acid soluble protein 1	42214.1	0	1	0		ATTLANGVLASLNLPAAIEDVSGDTVPQSILTK	ATT[130.0266]LANGVLASLNLPAAIEDVSGDTVPQSILTK	Q8WUM4	PDCD6IP	Programmed cell death 6-interacting protein	13938.4	0	1	0
ASEDPLLNLVSPLGCEVDVE	ASEDPLLNLVS[130.0266]PLGC[57.0215]EVDVE	Q8NDH3	NPEPL1	Probable aminopeptidase NPEPL1	17802.7	1	0	0		AVAVTSMSFPVGDVNNFVVGSE	AVAVTSMSFPVGDVNNFVVGS[130.0266]E	Q13409	DYNC1I2	Cytoplasmic dynein 1 intermediate chain 2	74513.2	1	0	0
ASIVGFFDDSFSE	AS[130.0266]IVGFFDDSFSE	P30101	PDIA3	Protein disulfide-isomerase A3	0	1	0	0		CVAPYPSLLSSEDNADD	C[57.0215]VAPYPSLLSS[130.0266]EDNADD	P08581	MET	Hepatocyte growth factor receptor	92121.9	1	0	0
ATNDDPWGPSGQLMGE	AT[130.0266]NDDPWGPSGQLMGE	Q14677	CLINT1	Clathrin interactor 1	141087	0	1	0		DDLNSFNATDLK	DDLNS[130.0266]FNATDLK	P09960	LTA4H	Leukotriene A-4 hydrolase	96255.8	1	0	0
ATNVGDEGGFAPNILE	AT[130.0266]NVGDEGGFAPNILE	P06733	ENO1	Alpha-enolase	6832.15	0	1	0		DDVILNEPSADAPAALYQTIE	DDVILNEPSADAPAALY[130.0266]QTIE	Q9Y287	ITM2B	Integral membrane protein 2B	74095.1	0	0	1
AVAVTSMSFPVGDVNNFVVGSE	AVAVTSMSFPVGDVNNFVVGS[130.0266]E	Q13409	DYNC1I2	Cytoplasmic dynein 1 intermediate chain 2	59340.5	1	0	0		DGDSVMVLPTIPEE	DGDSVMVLPT[130.0266]IPEE	P30041	PRDX6	Peroxiredoxin-6	0	0	1	0
AVGQNDCSIYGEDTVTD	AVGQNDC[57.0215]SIYGEDT[130.0266]VT[130.0266]D	P69849	NOMO3	BOS complex subunit NOMO3	14956.4	0	2	0		DGSLSLDGADSTGVVAK	DGS[130.0266]LS[130.0266]LDGADSTGVVAK	Q13263	TRIM28	Transcription intermediary factor 1-beta	0	2	0	0
DAASTLVTGSEYE	DAAS[130.0266]T[130.0266]LVTGSEYE	P54725	RAD23A	UV excision repair protein RAD23 homolog A	7999.71	1	1	0		DLFNTNATIVATLTAACAQHCPE	DLFNT[130.0266]NATIVATLTAAC[57.0215]AQHC[57.0215]PE	P40926	MDH2	Malate dehydrogenase, mitochondrial	16554.8	0	1	0
DDLNSFNATDLK	DDLNS[130.0266]FNATDLK	P09960	LTA4H	Leukotriene A-4 hydrolase	47309.7	1	0	0		DLQTNSFPVLLTQGLE	DLQTNS[130.0266]FPVLLTQGLE	Q15061	WDR43	WD repeat-containing protein 43	50573.9	1	0	0
DFQFGHMDGNDYINTLLMD	DFQFGHMDGNDYINT[130.0266]LLMD	Q96JJ7	TMX3	Protein disulfide-isomerase TMX3	50629.2	0	1	0		DLQTNSFPVLLTQGLESNDFE	DLQT[130.0266]NSFPVLLTQGLESNDFE	Q15061	WDR43	WD repeat-containing protein 43	12185.9	0	1	0
DGDSVMVLPTIPEE	DGDSVMVLPT[130.0266]IPEE	P30041	PRDX6	Peroxiredoxin-6	0	0	1	0		DLTDLEQPGSPGYSTATEPGSSE	DLT[130.0266]DLEQPGSPGYSTATEPGSSE	Q92538	GBF1	Golgi-specific brefeldin A-resistance guanine nucleotide exchange factor 1	79774.6	0	1	0
DGDSVMVLPTIPEE	DGDSVM[15.9949]VLPT[130.0266]IPEE	P30041	PRDX6	Peroxiredoxin-6	454439	0	1	0		DLYANNVLSGGTTMYPGIADR	DLYANNVLS[130.0266]GGT[130.0266]TMYPGIADR	P62736	ACTA2	Actin, aortic smooth muscle	47432	1	1	0
DLFNTNATIVATLTAACAQHCPE	DLFNTNAT[130.0266]IVATLTAAC[57.0215]AQHC[57.0215]PE	P40926	MDH2	Malate dehydrogenase, mitochondrial	0	0	1	0		DLYANNVLSGGTTMYPGIADR	DLYANNVLSGGT[130.0266]T[130.0266]MYPGIADR	P62736	ACTA2	Actin, aortic smooth muscle	52184.7	0	2	0
DLFNTNATIVATLTAACAQHCPE	DLFNT[130.0266]NATIVATLTAAC[57.0215]AQHC[57.0215]PE	P40926	MDH2	Malate dehydrogenase, mitochondrial	0	0	1	0		DPITLFVALSPQGTAQGE	DPIT[130.0266]LFVALSPQGTAQGE	Q14697	GANAB	Neutral alpha-glucosidase AB	3262.95	0	1	0
DLYANNVLSGGTTMYPGIADR	DLYANNVLS[130.0266]GGTT[130.0266]MYPGIADR	P62736	ACTA2	Actin, aortic smooth muscle	12373.3	1	1	0		DTSDVEPTAPMEEPTVVE	DTSDVEPTAPMEEPT[130.0266]VVE	Q5JVS0	HABP4	Intracellular hyaluronan-binding protein 4	75923.1	0	1	0
DLYANNVLSGGTTMYPGIADR	DLY[130.0266]ANNVLS[130.0266]GGTTMYPGIADR	P62736	ACTA2	Actin, aortic smooth muscle	57230.8	1	0	1		DVQDPSVFVTFPLEED	DVQDPSVFVT[130.0266]FPLEED	P41252	IARS1	Isoleucine--tRNA ligase, cytoplasmic	487504	0	1	0
DNLNDSSQQLQDSLR	DNLNDS[130.0266]SQQLQDSLR	Q8IUD2	ERC1	ELKS/Rab6-interacting/CAST family member 1	91501.9	1	0	0		EAMQQADDWLGVPQVITPE	EAMQQADDWLGVPQVIT[130.0266]PE	O75369	FLNB	Filamin-B	97459.1	0	1	0
DPITLFVALSPQGTAQGE	DPIT[130.0266]LFVALSPQGTAQGE	Q14697	GANAB	Neutral alpha-glucosidase AB	7742.24	0	1	0		EELQENPSTPK	EELQENPST[130.0266]PK	Q9UL54	TAOK2	Serine/threonine-protein kinase TAO2	53612.3	0	1	0
DPNSPLYSVK	DPNSPLYS[130.0266]VK	Q9NUU7	DDX19A	ATP-dependent RNA helicase DDX19A	30385.2	1	0	0		EGALLAPQDLIPDVLQSND	EGALLAPQDLIPDVLQS[130.0266]ND	Q96HA7	TONSL	Tonsoku-like protein	29584.8	1	0	0
DSLQDAWDYVQAQVK	DS[130.0266]LQDAWDYVQAQVK	P27701	CD82	CD82 antigen	0	1	0	0		EMLDLLEQSE	EMLDLLEQS[130.0266]E	Q9NXJ5	PGPEP1	Pyroglutamyl-peptidase 1	506393	1	0	0
DSMSSATTLTTPQEQVDSLIMQIAE	DSMSSATTLTTPQEQVDS[130.0266]LIMQIAE	Q9HD42	CHMP1A	Charged multivesicular body protein 1a	10891.7	1	0	0		ENGVTHPIDYHTTDYVD	ENGVTHPIDYHTTDY[130.0266]VD	Q99536	VAT1	Synaptic vesicle membrane protein VAT-1 homolog	87135.2	0	0	1
DSTVHGFLVQLPLDSENSINTE	DSTVHGFLVQLPLDSENS[130.0266]INTE	P11586	MTHFD1	C-1-tetrahydrofolate synthase, cytoplasmic	0	1	0	0		EQIKSLNNQFASFIDK	EQIKS[130.0266]LNNQFASFIDK	P04264	KRT1	Keratin, type II cytoskeletal 1	20701.4	1	0	0
DVQDPSVFVTFPLEED	DVQDPSVFVT[130.0266]FPLEED	P41252	IARS1	Isoleucine--tRNA ligase, cytoplasmic	570260	0	1	0		ETVNDPEEAGHR	ET[130.0266]VNDPEEAGHR	O00567	NOP56	Nucleolar protein 56	32428.1	0	1	0
EAMQQADDWLGVPQVITPE	EAM[15.9949]QQADDWLGVPQVIT[130.0266]PE	O75369	FLNB	Filamin-B	45636	0	1	0		EVSDGIIAPGYEE	EVSDGIIAPGY[130.0266]EE	P31939	ATIC	Bifunctional purine biosynthesis protein ATIC	0	0	0	1
EDSGDYPLTMAGPQWK	EDS[130.0266]GDY[130.0266]PLTMAGPQWK	Q8N3U4	STAG2	Cohesin subunit SA-2	0	1	0	1		FELLSANTLED	FELLSANT[130.0266]LED	Q8IXB1	DNAJC10	DnaJ homolog subfamily C member 10	182743	0	1	0
EEPEESIISAVD	EEPEESIIS[130.0266]AVD	Q15652	JMJD1C	Probable JmjC domain-containing histone demethylation protein 2C	12707.3	1	0	0		FQGASNLTLSETQNGDVSE	FQGASNLTLSETQNGDVS[130.0266]E	Q9NVP1	DDX18	ATP-dependent RNA helicase DDX18	220622	1	0	0
ELPASLVNGLQPLPAHQENGFSTNGPSGD	ELPASLVNGLQPLPAHQENGFSTNGPS[130.0266]GD	Q3KQU3	MAP7D1	MAP7 domain-containing protein 1	6157.66	1	0	0		FSGWYDADLSPAGHE	FSGWYDADLS[130.0266]PAGHE	P18669	PGAM1	Phosphoglycerate mutase 1	1.16933e+06	1	0	0
EQIKSLNNQFASFIDK	EQIKS[130.0266]LNNQFASFIDK	P04264	KRT1	Keratin, type II cytoskeletal 1	32905.2	1	0	0		GAMEDLQDTFIVHTIE	GAM[15.9949]EDLQDTFIVHT[130.0266]IE	P12814	ACTN1	Alpha-actinin-1	81133	0	1	0
ESGVSVSNSQPTNE	ES[130.0266]GVSVSNSQPTNE	Q99808	SLC29A1	Equilibrative nucleoside transporter 1	46349.1	1	0	0		GAVNGPSVVGDQTPIEPQTSIER	GAVNGPS[130.0266]VVGDQTPIEPQTSIER	P49321	NASP	Nuclear autoantigenic sperm protein	0	1	0	0
ETVNDPEEAGHR	ET[130.0266]VNDPEEAGHR	O00567	NOP56	Nucleolar protein 56	21590.3	0	1	0		GCEAIVDTGTSLMVGPVDE	GC[57.0215]EAIVDT[130.0266]GTSLMVGPVDE	P07339	CTSD	Cathepsin D	405947	0	1	0
EVNYMCPLNSDGYPDSLALANNSTLTIGTID	EVNYM[15.9949]C[57.0215]PLNSDGYPDSLALANNSTLTIGT[130.0266]ID	Q16531	DDB1	DNA damage-binding protein 1	45301.7	0	1	0		GDLLLFLTGQEEID	GDLLLFLT[130.0266]GQEEID	O43143	DHX15	ATP-dependent RNA helicase DHX15	53130.3	0	1	0
EVSDGIIAPGYEE	EVSDGIIAPGY[130.0266]EE	P31939	ATIC	Bifunctional purine biosynthesis protein ATIC	60492.4	0	0	1		GDQTSNNIPADIVFVLK	GDQT[130.0266]SNNIPADIVFVLK	P25685	DNAJB1	DnaJ homolog subfamily B member 1	11198.8	0	1	0
FEDLDSLLSALSLNE	FEDLDSLLSALS[130.0266]LNE	P23588	EIF4B	Eukaryotic translation initiation factor 4B	119432	1	0	0		GDQTSNNIPADIVFVLK	GDQTS[130.0266]NNIPADIVFVLK	P25685	DNAJB1	DnaJ homolog subfamily B member 1	86662.5	1	0	0
FITGDVEPTDAESE	FIT[130.0266]GDVEPTDAESE	Q99733	NAP1L4	Nucleosome assembly protein 1-like 4	105968	0	1	0		GDSVMVLPTIPEEE	GDS[130.0266]VMVLPTIPEEE	P30041	PRDX6	Peroxiredoxin-6	0	1	0	0
FQFGHMDGNDYINTLLMDE	FQFGHMDGNDY[130.0266]INTLLM[15.9949]DE	Q96JJ7	TMX3	Protein disulfide-isomerase TMX3	0	0	0	1		GDSVMVLPTIPEEE	GDS[130.0266]VM[15.9949]VLPTIPEEE	P30041	PRDX6	Peroxiredoxin-6	0	1	0	0
FQGASNLTLSETQNGDVSE	FQGASNLTLSETQNGDVS[130.0266]E	Q9NVP1	DDX18	ATP-dependent RNA helicase DDX18	175024	1	0	0		GDVQSDILAQGFGSLGLMTSVLVCPDGK	GDVQS[130.0266]DILAQGFGS[130.0266]LGLMT[130.0266]SVLVC[57.0215]PDGK	P48735	IDH2	Isocitrate dehydrogenase [NADP], mitochondrial	0	2	1	0
FSGWYDADLSPAGHE	FSGWYDADLS[130.0266]PAGHE	P18669	PGAM1	Phosphoglycerate mutase 1	644254	1	0	0		GDVQSDSVAQGYGSLGMMTSVLVCPDGK	GDVQS[130.0266]DS[130.0266]VAQGY[130.0266]GSLGMMTSVLVC[57.0215]PDGK	O75874	IDH1	Isocitrate dehydrogenase [NADP] cytoplasmic	0	2	0	1
FVCSPDEVMDTID	FVC[57.0215]SPDEVM[15.9949]DT[130.0266]ID	P33176	KIF5B	Kinesin-1 heavy chain	21624.1	0	1	0		GEGESPPVNGTD	GEGESPPVNGT[130.0266]D	P49006	MARCKSL1	MARCKS-related protein	178580	0	1	0
GAMEDLQDTFIVHTIE	GAM[15.9949]EDLQDTFIVHT[130.0266]IE	P12814	ACTN1	Alpha-actinin-1	70369	0	1	0		GGGPPPPPALPTWSVPNGPSPE	GGGPPPPPALPTWSVPNGPS[130.0266]PE	P50552	VASP	Vasodilator-stimulated phosphoprotein	148719	1	0	0
GAVNGPSVVGDQTPIEPQTSIER	GAVNGPS[130.0266]VVGDQTPIEPQTSIER	P49321	NASP	Nuclear autoantigenic sperm protein	0	1	0	0		GGPEGVAAQAVASAASAGPADAEME	GGPEGVAAQAVASAAS[130.0266]AGPADAEME	O60264	SMARCA5	SWI/SNF-related matrix-associated actin-dependent regulator of chromatin subfamily A member 5	156282	1	0	0
GCEAIVDTGTSLMVGPVDE	GC[57.0215]EAIVDT[130.0266]GTSLMVGPVDE	P07339	CTSD	Cathepsin D	555347	0	1	0		GHVEIPNLSDENSVD	GHVEIPNLSDENS[130.0266]VD	O95433	AHSA1	Activator of 90 kDa heat shock protein ATPase homolog 1	329121	1	0	0
GDLLLFLTGQEEID	GDLLLFLT[130.0266]GQEEID	O43143	DHX15	ATP-dependent RNA helicase DHX15	53659.6	0	1	0		GHVEIPNLSDENSVD	GHVEIPNLS[130.0266]DENSVD	O95433	AHSA1	Activator of 90 kDa heat shock protein ATPase homolog 1	428060	1	0	0
GDQTSNNIPADIVFVLK	GDQT[130.0266]SNNIPADIVFVLK	P25685	DNAJB1	DnaJ homolog subfamily B member 1	105908	0	1	0		GLVEPVNVVDNGDGTHTVTYTPSQE	GLVEPVNVVDNGDGT[130.0266]HTVTYTPSQE	O75369	FLNB	Filamin-B	0	0	1	0
GDSVMVLPTIPEEE	GDS[130.0266]VMVLPTIPEEE	P30041	PRDX6	Peroxiredoxin-6	0	1	0	0		GNGTVMGAE	GNGT[130.0266]VMGAE	P60660	MYL6	Myosin light polypeptide 6	242573	0	1	0
GDSVMVLPTIPEEE	GDS[130.0266]VM[15.9949]VLPTIPEEE	P30041	PRDX6	Peroxiredoxin-6	0	1	0	0		GPAFVNPLIPESPEEE	GPAFVNPLIPES[130.0266]PEEE	Q9Y305	ACOT9	Acyl-coenzyme A thioesterase 9, mitochondrial	314929	1	0	0
GDVQSDSVAQGYGSLGMMTSVLVCPDGK	GDVQS[130.0266]DS[130.0266]VAQGY[130.0266]GSLGMMTSVLVC[57.0215]PDGK	O75874	IDH1	Isocitrate dehydrogenase [NADP] cytoplasmic	0	2	0	1		GSLESPATDVFGSTEE	GSLES[130.0266]PATDVFGSTEE	O00232	PSMD12	26S proteasome non-ATPase regulatory subunit 12	16959.3	1	0	0
GEGESPPVNGTD	GEGESPPVNGT[130.0266]D	P49006	MARCKSL1	MARCKS-related protein	209785	0	1	0		GSPGEVPVLVEPPGLEDVE	GS[130.0266]PGEVPVLVEPPGLEDVE	P49815	TSC2	Tuberin	56427	1	0	0
GGGPPPPPALPTWSVPNGPSPE	GGGPPPPPALPTWSVPNGPS[130.0266]PE	P50552	VASP	Vasodilator-stimulated phosphoprotein	151808	1	0	0		GTENGAIDAVPVDE	GT[130.0266]ENGAIDAVPVDE	Q8WU90	ZC3H15	Zinc finger CCCH domain-containing protein 15	112454	0	1	0
GGPEGVAAQAVASAASAGPADAEME	GGPEGVAAQAVASAAS[130.0266]AGPADAEME	O60264	SMARCA5	SWI/SNF-related matrix-associated actin-dependent regulator of chromatin subfamily A member 5	138340	1	0	0		GTSNSTSEDGPGDGFTILSSK	GT[130.0266]SNSTSEDGPGDGFTILSSK	Q9P0M6	MACROH2A2	Core histone macro-H2A.2	48162.7	0	1	0
GHVEIPNLSDENSVD	GHVEIPNLS[130.0266]DENSVD	O95433	AHSA1	Activator of 90 kDa heat shock protein ATPase homolog 1	172934	1	0	0		GTSNSTSEDGPGDGFTILSSK	GTSNSTS[130.0266]EDGPGDGFTILSSK	Q9P0M6	MACROH2A2	Core histone macro-H2A.2	50302.1	1	0	0
GHVEIPNLSDENSVD	GHVEIPNLSDENS[130.0266]VD	O95433	AHSA1	Activator of 90 kDa heat shock protein ATPase homolog 1	251305	1	0	0		GTYAVTYIPDK	GTY[130.0266]AVTYIPDK	O75369	FLNB	Filamin-B	0	0	0	1
GNGTVMGAE	GNGT[130.0266]VMGAE	P60660	MYL6	Myosin light polypeptide 6	143195	0	1	0		GTYAVTYIPDK	GT[130.0266]YAVTYIPDK	O75369	FLNB	Filamin-B	0	0	1	0
GNGTVMGAELR	GNGT[130.0266]VMGAELR	P60660	MYL6	Myosin light polypeptide 6	212944	0	1	0		GVLDPSSIVPLIDGGTE	GVLDPS[130.0266]SIVPLIDGGTE	Q8TBC4	UBA3	NEDD8-activating enzyme E1 catalytic subunit	0	1	0	0
GSCGVAYVVQEPGDYE	GS[130.0266]C[57.0215]GVAYVVQEPGDYE	P21333	FLNA	Filamin-A	0	1	0	0		HGIFLPPNMQGLTDDQIE	HGIFLPPNMQGLT[130.0266]DDQIE	P57076	CFAP298	Cilia- and flagella-associated protein 298	136427	0	1	0
GSCGVSYVVQEPGDYE	GSC[57.0215]GVSY[130.0266]VVQEPGDYE	Q14315	FLNC	Filamin-C	0	0	0	1		HHNGNFTDPSSVNEK	HHNGNFT[130.0266]DPSSVNEK	Q96GC9	VMP1	Vacuole membrane protein 1	228175	0	1	0
GTENGAIDAVPVDE	GT[130.0266]ENGAIDAVPVDE	Q8WU90	ZC3H15	Zinc finger CCCH domain-containing protein 15	221452	0	1	0		HIPDSPFVVPVASPSGDAR	HIPDS[130.0266]PFVVPVASPSGDAR	P21333	FLNA	Filamin-A	0	1	0	0
GTGYLQCVLADE	GTGY[130.0266]LQC[57.0215]VLADE	O43776	NARS1	Asparagine--tRNA ligase, cytoplasmic	0	0	0	1		HNGQVTGIDWAPE	HNGQVT[130.0266]GIDWAPE	O15143	ARPC1B	Actin-related protein 2/3 complex subunit 1B	2.52928e+06	0	1	0
GTLTFPAQSLSPEPLPQEEE	GT[130.0266]LTFPAQSLSPEPLPQEEE	O00213	APBB1	Amyloid beta precursor protein binding family B member 1	0	0	1	0		HNGQVTGIDWAPESNR	HNGQVT[130.0266]GIDWAPESNR	O15143	ARPC1B	Actin-related protein 2/3 complex subunit 1B	69794.9	0	1	0
GTYAVTYIPDK	GT[130.0266]YAVTYIPDK	O75369	FLNB	Filamin-B	0	0	1	0		HTDSLFPILLQTLSDESD	HTDSLFPILLQTLS[130.0266]DESD	Q08AM6	VAC14	Protein VAC14 homolog	66659.4	1	0	0
GVLDPSSIVPLIDGGTE	GVLDPS[130.0266]SIVPLIDGGTE	Q8TBC4	UBA3	NEDD8-activating enzyme E1 catalytic subunit	4339.71	1	0	0		IAQVATISANGDK	IAQVATIS[130.0266]ANGDK	P10809	HSPD1	60 kDa heat shock protein, mitochondrial	2080039	1	0	0
HAVSDPSILDSLDLNED	HAVSDPSILDS[130.0266]LDLNED	P05198	EIF2S1	Eukaryotic translation initiation factor 2 subunit 1	367460	1	0	0		IEDAAQFATADPEPPLEE	IEDAAQFAT[130.0266]ADPEPPLEE	P08559	PDHA1	Pyruvate dehydrogenase E1 component subunit alpha, somatic form, mitochondrial	442964	0	1	0
HGIDPTGTYHGDSDLQLDR	HGIDPT[130.0266]GTYHGDSDLQLDR	P07437	TUBB	Tubulin beta chain	23221.7	0	1	0		IIDTNGAGDAFVGGFLSQLVSDKPLTE	IIDT[130.0266]NGAGDAFVGGFLSQLVSDKPLTE	P55263	ADK	Adenosine kinase	22730	0	1	0
HNGQVTGIDWAPE	HNGQVT[130.0266]GIDWAPE	O15143	ARPC1B	Actin-related protein 2/3 complex subunit 1B	1.2711e+06	0	1	0		ILVGDVGQTVDDPYATFVK	ILVGDVGQTVDDPY[130.0266]ATFVK	P23528	CFL1	Cofilin-1	221976	0	0	1
HNGQVTGIDWAPESNR	HNGQVT[130.0266]GIDWAPESNR	O15143	ARPC1B	Actin-related protein 2/3 complex subunit 1B	90310.9	0	1	0		IQYQLVDISQDNALRD	IQYQLVDIS[130.0266]QDNALRD	Q9H299	SH3BGRL3	SH3 domain-binding glutamic acid-rich-like protein 3	25847	1	0	0
HTDSLFPILLQTLSDESD	HTDSLFPILLQTLSDES[130.0266]D	Q08AM6	VAC14	Protein VAC14 homolog	81680.5	1	0	0		ITADLLSNGIDVYPQK	ITADLLSNGIDVY[130.0266]PQK	Q9UHD8	SEPTIN9	Septin-9	200825	0	0	1
IAQVATISANGDK	IAQVATIS[130.0266]ANGDK	P10809	HSPD1	60 kDa heat shock protein, mitochondrial	2.27288e+06	1	0	0		ITLPVDFVTADKFD	ITLPVDFVT[130.0266]ADKFD	P00558	PGK1	Phosphoglycerate kinase 1	0	0	1	0
IEDAAQFATADPEPPLEE	IEDAAQFAT[130.0266]ADPEPPLEE	P08559	PDHA1	Pyruvate dehydrogenase E1 component subunit alpha, somatic form, mitochondrial	489694	0	1	0		KNTDSVVIFSGEGSD	KNTDSVVIFSGEGS[130.0266]D	P08243	ASNS	Asparagine synthetase [glutamine-hydrolyzing]	51508.5	1	0	0
IHPFIDDYQYDTE	IHPFIDDYQYDT[130.0266]E	O95602	POLR1A	DNA-directed RNA polymerase I subunit RPA1	29167.3	0	1	0		KPSYDTETDPSEGLMNVLK	KPSYDT[130.0266]ETDPSEGLM[15.9949]NVLK	Q9HB71	CACYBP	Calcyclin-binding protein	0	0	1	0
IIDTNGAGDAFVGGFLSQLVSDKPLTE	IIDT[130.0266]NGAGDAFVGGFLSQLVSDKPLTE	P55263	ADK	Adenosine kinase	29009.2	0	1	0		KPSYDTETDPSEGLMNVLK	KPS[130.0266]YDTETDPSEGLMNVLK	Q9HB71	CACYBP	Calcyclin-binding protein	0	1	0	0
IQYQLVDISQDNALRD	IQYQLVDIS[130.0266]QDNALRD	Q9H299	SH3BGRL3	SH3 domain-binding glutamic acid-rich-like protein 3	115291	1	0	0		LAALALASSENSSSTPEECE	LAALALASSENS[130.0266]SSTPEEC[57.0215]E	O00567	NOP56	Nucleolar protein 56	80785.3	1	0	0
ITLPVDFVTADKFD	ITLPVDFVT[130.0266]ADKFD	P00558	PGK1	Phosphoglycerate kinase 1	0	0	1	0		LASQPDVDGFLVGGASLKPE	LAS[130.0266]QPDVDGFLVGGASLKPE	P60174	TPI1	Triosephosphate isomerase	4040778	1	0	0
ITQDTNDITYADLNLPK	IT[130.0266]QDTNDITYADLNLPK	P78324	SIRPA	Tyrosine-protein phosphatase non-receptor type substrate 1	74294.1	0	1	0		LDEEGSDPPLPGR	LDEEGS[130.0266]DPPLPGR	Q9BRJ6	C7orf50	Uncharacterized protein C7orf50	0	1	0	0
KGSLESPATDVFGSTE	KGSLESPATDVFGST[130.0266]E	O00232	PSMD12	26S proteasome non-ATPase regulatory subunit 12	193719	0	1	0		LDFANDASSMLASAVEK	LDFANDASS[130.0266]MLASAVEK	Q14573	ITPR3	Inositol 1,4,5-trisphosphate receptor type 3	0	1	0	0
KNTDSVVIFSGEGSD	KNTDSVVIFSGEGS[130.0266]D	P08243	ASNS	Asparagine synthetase [glutamine-hydrolyzing]	45860.1	1	0	0		LDLSLSDLNEVPVK	LDLSLS[130.0266]DLNEVPVK	Q96AG4	LRRC59	Leucine-rich repeat-containing protein 59	29691.8	1	0	0
LAALALASSENSSSTPEECE	LAALALASSENSS[130.0266]STPEEC[57.0215]E	O00567	NOP56	Nucleolar protein 56	68749.3	1	0	0		LDLSNNCLGDAGILQLVE	LDLS[130.0266]NNC[57.0215]LGDAGILQLVE	P13489	RNH1	Ribonuclease inhibitor	235538	1	0	0
LASQPDVDGFLVGGASLKPE	LAS[130.0266]QPDVDGFLVGGASLKPE	P60174	TPI1	Triosephosphate isomerase	5.60849e+06	1	0	0		LFVGNLPPDITEE	LFVGNLPPDIT[130.0266]EE	Q15233	NONO	Non-POU domain-containing octamer-binding protein	0	0	1	0
LDEEGSDPPLPGR	LDEEGS[130.0266]DPPLPGR	Q9BRJ6	C7orf50	Uncharacterized protein C7orf50	0	1	0	0		LHHDTDDVTYQVYE	LHHDTDDVTYQVY[130.0266]E	Q12797	ASPH	Aspartyl/asparaginyl beta-hydroxylase	106091	0	0	1
LDLSLSDLNEVPVK	LDLSLS[130.0266]DLNEVPVK	Q96AG4	LRRC59	Leucine-rich repeat-containing protein 59	62251.4	1	0	0		LLPFLTDTIYDED	LLPFLTDTIY[130.0266]DED	P30153	PPP2R1A	Serine/threonine-protein phosphatase 2A 65 kDa regulatory subunit A alpha isoform	0	0	0	1
LFFKDDANNDPQWSE	LFFKDDANNDPQWS[130.0266]E	P22234	PAICS	Bifunctional phosphoribosylaminoimidazole carboxylase/phosphoribosylaminoimidazole succinocarboxamide synthetase	318101	1	0	0		LQDGAESNGGGGGGGAGSGGGPGAEPDLK	LQDGAES[130.0266]NGGGGGGGAGSGGGPGAEPDLK	O14497	ARID1A	AT-rich interactive domain-containing protein 1A	27326.1	1	0	0
LFVGGLNFNTD	LFVGGLNFNT[130.0266]D	P98179	RBM3	RNA-binding protein 3	42648.1	0	1	0		LQQFSPLSDYEGQEE	LQQFSPLSDY[130.0266]EGQEE	Q9UK61	TASOR	Protein TASOR	0	0	0	1
LGITAVALYDYQAAGDD	LGITAVALYDY[130.0266]QAAGDD	Q14247	CTTN	Src substrate cortactin	137200	0	0	1		LQTTDNLLPMSPEEFD	LQTTDNLLPMS[130.0266]PEEFD	P42224	STAT1	Signal transducer and activator of transcription 1-alpha/beta	153910	1	0	0
LHHDTDDVTYQVYE	LHHDTDDVTYQVY[130.0266]E	Q12797	ASPH	Aspartyl/asparaginyl beta-hydroxylase	239310	0	0	1		LSALGNVTTCNDYVALVHPDLDR	LSALGNVTTC[57.0215]NDY[130.0266]VALVHPDLDR	P56537	EIF6	Eukaryotic translation initiation factor 6	15746.3	0	0	1
LLADTDDLILE	LLADT[130.0266]DDLILE	O14967	CLGN	Calmegin	286488	0	1	0		LVQTVNCDPGLAVGYDE	LVQT[130.0266]VNC[57.0215]DPGLAVGYDE	P07996	THBS1	Thrombospondin-1	30252.2	0	1	0
LLPDITLLEPVEGEAAE	LLPDIT[130.0266]LLEPVEGEAAE	O15160	POLR1C	DNA-directed RNA polymerases I and III subunit RPAC1	188110	0	1	0		LYANNVLSGGTTMYPGIADR	LY[130.0266]ANNVLSGGTTM[15.9949]YPGIADR	P62736	ACTA2	Actin, aortic smooth muscle	0	0	0	1
LLPFLTDTIYDED	LLPFLTDTIY[130.0266]DED	P30153	PPP2R1A	Serine/threonine-protein phosphatase 2A 65 kDa regulatory subunit A alpha isoform	0	0	0	1		LYANTVLSGGTTMYPGIADR	LY[130.0266]ANTVLSGGTTMYPGIADR	P63261	ACTG1	Actin, cytoplasmic 2	0	0	0	1
LPASLVNGLQPLPAHQE	LPAS[130.0266]LVNGLQPLPAHQE	Q3KQU3	MAP7D1	MAP7 domain-containing protein 1	43406.3	1	0	0		LYANTVLSGGTTMYPGIADR	LY[130.0266]ANTVLSGGTTM[15.9949]YPGIADR	P63261	ACTG1	Actin, cytoplasmic 2	0	0	0	1
LQDGAESNGGGGGGGAGSGGGPGAEPDLK	LQDGAES[130.0266]NGGGGGGGAGSGGGPGAEPDLK	O14497	ARID1A	AT-rich interactive domain-containing protein 1A	29018.4	1	0	0		LYLSHNGIEVIE	LYLS[130.0266]HNGIEVIE	Q15435	PPP1R7	Protein phosphatase 1 regulatory subunit 7	55724.7	1	0	0
LYANNVLSGGTTMYPGIADR	LY[130.0266]ANNVLSGGTTMYPGIADR	P62736	ACTA2	Actin, aortic smooth muscle	0	0	0	1		MACSVAGITSDANVLTNE	M[15.9949]AC[57.0215]S[130.0266]VAGITSDANVLTNE	P25789	PSMA4	Proteasome subunit alpha type-4	0	1	0	0
LYANNVLSGGTTMYPGIADR	LY[130.0266]ANNVLSGGTTM[15.9949]YPGIADR	P62736	ACTA2	Actin, aortic smooth muscle	16339.6	0	0	1		MLVAGHEDSNGCINYE	MLVAGHEDSNGC[57.0215]INY[130.0266]E	P60660	MYL6	Myosin light polypeptide 6	1818747	0	0	1
LYANNVMSGGTTMYPGIADR	LY[130.0266]ANNVMSGGTTMYPGIADR	P68133	ACTA1	Actin, alpha skeletal muscle	3257.97	0	0	1		MTSEQLDDILK	MT[130.0266]SEQLDDILK	P05023	ATP1A1	Sodium/potassium-transporting ATPase subunit alpha-1	0	0	1	0
LYANTVLSGGTTMYPGIADR	LYANTVLSGGTT[130.0266]M[15.9949]YPGIADR	P63261	ACTG1	Actin, cytoplasmic 2	0	0	1	0		NDLGITAVALYDYQAAGD	NDLGITAVALY[130.0266]DY[130.0266]QAAGD	Q14247	CTTN	Src substrate cortactin	4087.39	0	0	2
LYANTVLSGGTTMYPGIADR	LYANT[130.0266]VLSGGTTM[15.9949]YPGIADR	P63261	ACTG1	Actin, cytoplasmic 2	0	0	1	0		NDMSPSNNVVPIHVPPTTE	NDM[15.9949]S[130.0266]PSNNVVPIHVPPTTE	P62491	RAB11A	Ras-related protein Rab-11A	38458	1	0	0
LYANTVLSGGTTMYPGIADR	LY[130.0266]ANTVLSGGTTMYPGIADR	P63261	ACTG1	Actin, cytoplasmic 2	0	0	0	1		NELSALVVDNGSGMCK	NELS[130.0266]ALVVDNGSGMC[57.0215]K	Q562R1	ACTBL2	Beta-actin-like protein 2	2238760	1	0	0
LYANTVLSGGTTMYPGIADR	LY[130.0266]ANTVLSGGTTM[15.9949]YPGIADR	P63261	ACTG1	Actin, cytoplasmic 2	33008.2	0	0	1		NELSALVVDNGSGMCK	NELS[130.0266]ALVVDNGSGM[15.9949]C[57.0215]K	Q562R1	ACTBL2	Beta-actin-like protein 2	3083087	1	0	0
MACSVAGITSDANVLTNE	MAC[57.0215]S[130.0266]VAGITSDANVLTNE	P25789	PSMA4	Proteasome subunit alpha type-4	0	1	0	0		NGGTEPDASAPAEPGWK	NGGT[130.0266]EPDASAPAEPGWK	Q86WB0	ZC3HC1	Zinc finger C3HC-type protein 1	78035.3	0	1	0
MACSVAGITSDANVLTNE	M[15.9949]AC[57.0215]S[130.0266]VAGITSDANVLTNE	P25789	PSMA4	Proteasome subunit alpha type-4	0	1	0	0		NGSDNLPSSAGSGDKPLSDPAPF	NGS[130.0266]DNLPSSAGSGDKPLSDPAPF	O43399	TPD52L2	Tumor protein D54	1.11493e+06	1	0	0
MASPNWSILPEEER	MAS[130.0266]PNWSILPEEER	Q15814	TBCC	Tubulin-specific chaperone C	10387.7	1	0	0		NGTVTAANASTLNDGAAALVLMTADAAK	NGTVTAANAST[130.0266]LNDGAAALVLMTADAAK	P24752	ACAT1	Acetyl-CoA acetyltransferase, mitochondrial	20601	0	1	0
MDSCPVVGEFPCQNDINLSQAPALPQPE	MDS[130.0266]C[57.0215]PVVGEFPC[57.0215]QNDINLSQAPALPQPE	P14735	IDE	Insulin-degrading enzyme	71212.2	1	0	0		NGTVTAANASTLNDGAAALVLMTADAAK	NGT[130.0266]VTAANASTLNDGAAALVLMTADAAK	P24752	ACAT1	Acetyl-CoA acetyltransferase, mitochondrial	51118.7	0	1	0
MEAPAADAIMSPEE	MEAPAADAIMS[130.0266]PEE	Q07820	MCL1	Induced myeloid leukemia cell differentiation protein Mcl-1	26740.7	1	0	0		NGVTHPIDYHTTDYVDE	NGVT[130.0266]HPIDYHTTDYVDE	Q99536	VAT1	Synaptic vesicle membrane protein VAT-1 homolog	471397	0	1	0
MLVAGHEDSNGCINYE	M[15.9949]LVAGHEDSNGC[57.0215]INY[130.0266]E	P60660	MYL6	Myosin light polypeptide 6	133929	0	0	1		NLTLWTSDQQDEE	NLT[130.0266]LWTSDQQDEE	Q04917	YWHAH	14-3-3 protein eta	0	0	1	0
MLVAGHEDSNGCINYE	MLVAGHEDSNGC[57.0215]INY[130.0266]E	P60660	MYL6	Myosin light polypeptide 6	1.8985e+06	0	0	1		NLTLWTSDSAGEE	NLT[130.0266]LWTSDSAGEE	P27348	YWHAQ	14-3-3 protein theta	0	0	1	0
MTSEQLDDILK	MT[130.0266]SEQLDDILK	P05023	ATP1A1	Sodium/potassium-transporting ATPase subunit alpha-1	0	0	1	0		NLTLWTSDTQGDEAE	NLT[130.0266]LWTSDTQGDEAE	P63104	YWHAZ	14-3-3 protein zeta/delta	0	0	1	0
NDLGITAVALYDYQAAGD	NDLGITAVALY[130.0266]DY[130.0266]QAAGD	Q14247	CTTN	Src substrate cortactin	15041.2	0	0	2		NSETVVTGSLDDLVK	NS[130.0266]ETVVTGSLDDLVK	Q9GZS3	SKIC8	Superkiller complex protein 8	72370.9	1	0	0
NDLGITAVALYDYQAAGDD	NDLGITAVALYDY[130.0266]QAAGDD	Q14247	CTTN	Src substrate cortactin	296303	0	0	1		NSMNVDQDGDPSDR	NS[130.0266]MNVDQDGDPSDR	P78527	PRKDC	DNA-dependent protein kinase catalytic subunit	34104.7	1	0	0
NDMSPSNNVVPIHVPPTTE	NDMS[130.0266]PSNNVVPIHVPPTTE	P62491	RAB11A	Ras-related protein Rab-11A	121873	1	0	0		NTPSEANLQEEE	NT[130.0266]PSEANLQEEE	Q93062	RBPMS	RNA-binding protein with multiple splicing	0	0	1	0
NELSALVVDNGSGMCK	NELS[130.0266]ALVVDNGSGM[15.9949]C[57.0215]K	Q562R1	ACTBL2	Beta-actin-like protein 2	3484371	1	0	0		QAINSSENIMDINEEPGTTE	QAINS[130.0266]SENIMDINEEPGTTE	Q9H2G2	SLK	STE20-like serine/threonine-protein kinase	106244	1	0	0
NELSALVVDNGSGMCK	NELS[130.0266]ALVVDNGSGMC[57.0215]K	Q562R1	ACTBL2	Beta-actin-like protein 2	6319557	1	0	0		QIKSLNNQFASFIDK	QIKS[130.0266]LNNQFASFIDK	P04264	KRT1	Keratin, type II cytoskeletal 1	14282.9	1	0	0
NFLITNDEAYAE	NFLIT[130.0266]NDEAYAE	P27797	CALR	Calreticulin	63327.2	0	1	0		QISENPTEATDIGFGNR	QIS[130.0266]ENPTEATDIGFGNR	Q05209	PTPN12	Tyrosine-protein phosphatase non-receptor type 12	29932.9	1	0	0
NGGTEPDASAPAEPGWK	NGGT[130.0266]EPDASAPAEPGWK	Q86WB0	ZC3HC1	Zinc finger C3HC-type protein 1	79613.3	0	1	0		QLVLQTGALVLSDNGICCID	QLVLQTGALVLS[130.0266]DNGIC[57.0215]C[57.0215]ID	P33991	MCM4	DNA replication licensing factor MCM4	44421.3	1	0	0
NGSDNLPSSAGSGDKPLSDPAPF	NGS[130.0266]DNLPSSAGSGDKPLSDPAPF	O43399	TPD52L2	Tumor protein D54	864796	1	0	0		QNGDSLVHAAFVAE	QNGDS[130.0266]LVHAAFVAE	P22695	UQCRC2	Cytochrome b-c1 complex subunit 2, mitochondrial	1.55952e+06	1	0	0
NGTVTAANASTLNDGAAALVLMTADAAK	NGT[130.0266]VTAANASTLNDGAAALVLMTADAAK	P24752	ACAT1	Acetyl-CoA acetyltransferase, mitochondrial	45510.8	0	1	0		QNSALPTSSQDEELME	QNS[130.0266]ALPTSSQDEELME	Q9UQ35	SRRM2	Serine/arginine repetitive matrix protein 2	194281	1	0	0
NGVHSLIIEPVTSR	NGVHS[130.0266]LIIEPVTSR	Q8WX93	PALLD	Palladin	27362.2	1	0	0		QNSQLPAQVQNGPSQE	QNSQLPAQVQNGPS[130.0266]QE	Q8N8S7	ENAH	Protein enabled homolog	244344	1	0	0
NGVTHPIDYHTTDYVDE	NGVT[130.0266]HPIDYHTTDYVDE	Q99536	VAT1	Synaptic vesicle membrane protein VAT-1 homolog	428450	0	1	0		QNYSDDVLANMISEPR	QNY[130.0266]SDDVLANMISEPR	P05067	APP	Amyloid-beta precursor protein	102181	0	0	1
NLTLWTSDQQDEE	NLT[130.0266]LWTSDQQDEE	Q04917	YWHAH	14-3-3 protein eta	0	0	1	0		RPLPGYPDAEAPEPSSAGAQAAEEPSGAGSE	RPLPGYPDAEAPEPSSAGAQAAEEPSGAGS[130.0266]E	Q6NZI2	CAVIN1	Caveolae-associated protein 1	74233.1	1	0	0
NLTLWTSDSAGEE	NLT[130.0266]LWTSDSAGEE	P27348	YWHAQ	14-3-3 protein theta	0	0	1	0		RTVPPAVTGITFLSGGQSEE	RTVPPAVTGITFLSGGQS[130.0266]EE	P04075	ALDOA	Fructose-bisphosphate aldolase A	97225.9	1	0	0
NLTLWTSDTQGDEAE	NLT[130.0266]LWTSDTQGDEAE	P63104	YWHAZ	14-3-3 protein zeta/delta	0	0	1	0		SAMEDLQDMFIVHTIE	SAM[15.9949]EDLQDMFIVHT[130.0266]IE	O43707	ACTN4	Alpha-actinin-4	78711.9	0	1	0
NSETVVTGSLDDLVK	NS[130.0266]ETVVTGSLDDLVK	Q9GZS3	SKIC8	Superkiller complex protein 8	93846.6	1	0	0		SAMEDLQDMFIVHTIE	SAMEDLQDM[15.9949]FIVHT[130.0266]IE	O43707	ACTN4	Alpha-actinin-4	98088.2	0	1	0
NSMNVDQDGDPSDR	NS[130.0266]MNVDQDGDPSDR	P78527	PRKDC	DNA-dependent protein kinase catalytic subunit	0	1	0	0		SASSILASFGLSNEDLEE	SASS[130.0266]ILASFGLSNEDLEE	Q14966	ZNF638	Zinc finger protein 638	37196.2	1	0	0
PTGDFDSKPSWADQVE	PTGDFDSKPS[130.0266]WADQVE	O75821	EIF3G	Eukaryotic translation initiation factor 3 subunit G	56240.3	1	0	0		SCPAGVDVYFDNVGGNISDTVISQMNE	S[130.0266]C[57.0215]PAGVDVYFDNVGGNISDTVISQMNE	Q8N8N7	PTGR2	Prostaglandin reductase 2	23938.3	1	0	0
QAADMILLDDNFASIVTGVE	QAADMILLDDNFASIVT[130.0266]GVE	P05023	ATP1A1	Sodium/potassium-transporting ATPase subunit alpha-1	113218	0	1	0		SDTGLAPPALWDLAADK	S[130.0266]DTGLAPPALWDLAADK	P35998	PSMC2	26S proteasome regulatory subunit 7	482239	1	0	0
QAINSSENIMDINEEPGTTE	QAINS[130.0266]SENIM[15.9949]DINEEPGTTE	Q9H2G2	SLK	STE20-like serine/threonine-protein kinase	43390.2	1	0	0		SFFTWFTDHSDAGAD	SFFTWFTDHS[130.0266]DAGAD	Q01105	SET	Protein SET	1.89098e+06	1	0	0
QAINSSENIMDINEEPGTTE	QAINS[130.0266]SENIMDINEEPGTTE	Q9H2G2	SLK	STE20-like serine/threonine-protein kinase	53498.1	1	0	0		SGFDDPGIFYSDSFGGDAQAD	n[42.0106]SGFDDPGIFYS[130.0266]DSFGGDAQAD	P33992	MCM5	DNA replication licensing factor MCM5	308405	1	0	0
QAVFPQNGLVVSSVDVQSVEPVDQR	QAVFPQNGLVVS[130.0266]SVDVQSVEPVDQR	Q14764	MVP	Major vault protein	8815.65	1	0	0		SGFDDPGIFYSDSFGGDAQAD	n[42.0106]SGFDDPGIFYSDS[130.0266]FGGDAQAD	P33992	MCM5	DNA replication licensing factor MCM5	314568	1	0	0
QISENPTEATDIGFGNR	QIS[130.0266]ENPTEATDIGFGNR	Q05209	PTPN12	Tyrosine-protein phosphatase non-receptor type 12	34375	1	0	0		SGNVVPSDTNILDTWAAME	SGNVVPSDTNILDT[130.0266]WAAME	P15121	AKR1B1	Aldo-keto reductase family 1 member B1	514977	0	1	0
QMQQQLNDYEQLLDVK	QMQQQLNDY[130.0266]EQLLDVK	P20700	LMNB1	Lamin-B1	134658	0	0	1		SMSSATTLTTPQEQVDSLIMQIAEE	S[130.0266]MSSATTLTTPQEQVDSLIMQIAEE	Q9HD42	CHMP1A	Charged multivesicular body protein 1a	0	1	0	0
QNGDSLVHAAFVAE	QNGDS[130.0266]LVHAAFVAE	P22695	UQCRC2	Cytochrome b-c1 complex subunit 2, mitochondrial	1.14044e+06	1	0	0		SNTVASLHTE	S[130.0266]NT[130.0266]VASLHT[130.0266]E	P04114	APOB	Apolipoprotein B-100	450211	1	2	0
QNSQLPAQVQNGPSQE	QNSQLPAQVQNGPS[130.0266]QE	Q8N8S7	ENAH	Protein enabled homolog	224907	1	0	0		SPAGLQVLNDYLAD	SPAGLQVLNDY[130.0266]LAD	P24534	EEF1B2	Elongation factor 1-beta	41907.2	0	0	1
QNYSDDVLANMISEPR	QNY[130.0266]SDDVLANMISEPR	P05067	APP	Amyloid-beta precursor protein	0	0	0	1		SPSWTAPPVIALQNGLSED	SPSWTAPPVIALQNGLS[130.0266]ED	Q8WV99	ZFAND2B	AN1-type zinc finger protein 2B	72412	1	0	0
QSEPAAPPLEVSE	QSEPAAPPLEVS[130.0266]E	Q8NBM4	UBAC2	Ubiquitin-associated domain-containing protein 2	35162.7	1	0	0		SSDPLGDTASNLGSAVD	SSDPLGDTASNLGS[130.0266]AVD	Q7Z6Z7	HUWE1	E3 ubiquitin-protein ligase HUWE1	89057	1	0	0
SAMEDLQDMFIVHTIE	SAM[15.9949]EDLQDMFIVHT[130.0266]IE	O43707	ACTN4	Alpha-actinin-4	99590.3	0	1	0		SSFLQVFNNSPD	SSFLQVFNNS[130.0266]PD	Q15436	SEC23A	Protein transport protein Sec23A	46900.1	1	0	0
SDAFLVCLNHALSTEKE	SDAFLVC[57.0215]LNHALS[130.0266]TEKE	P46736	BRCC3	Lys-63-specific deubiquitinase BRCC36	33559.4	1	0	0		SYELPDGQVITIGNER	S[130.0266]YELPDGQVITIGNER	P63261	ACTG1	Actin, cytoplasmic 2	77435.2	1	0	0
SDTGLAPPALWDLAADK	S[130.0266]DTGLAPPALWDLAADK	P35998	PSMC2	26S proteasome regulatory subunit 7	0	1	0	0		TAAWVLNNGQYEEDVE	TAAWVLNNGQY[130.0266]EEDVE	Q9UJF2	RASAL2	Ras GTPase-activating protein nGAP	77030.4	0	0	1
SGFDDPGIFYSDSFGGDAQAD	n[42.0106]SGFDDPGIFYSDS[130.0266]FGGDAQAD	P33992	MCM5	DNA replication licensing factor MCM5	395225	1	0	0		TADTDTADQVMASFK	TADT[130.0266]DTADQVMASFK	P12814	ACTN1	Alpha-actinin-1	308560	0	1	0
SGFDDPGIFYSDSFGGDAQAD	n[42.0106]SGFDDPGIFYS[130.0266]DSFGGDAQAD	P33992	MCM5	DNA replication licensing factor MCM5	395500	1	0	0		TASNCNGSLAHPSDLYAEGCE	T[130.0266]ASNC[57.0215]NGSLAHPSDLYAEGC[57.0215]E	O60637	TSPAN3	Tetraspanin-3	23096.6	0	1	0
SGTIFDNFLITNDEAYAE	SGTIFDNFLIT[130.0266]NDEAYAE	P27797	CALR	Calreticulin	65408.2	0	1	0		TDLLLDDSLVSIFGNR	T[130.0266]DLLLDDSLVSIFGNR	P30044	PRDX5	Peroxiredoxin-5, mitochondrial	125549	0	1	0
SGTIFDNFLITNDEAYAE	SGTIFDNFLITNDEAY[130.0266]AE	P27797	CALR	Calreticulin	66749.9	0	0	1		TDSSSASAATPSK	T[130.0266]DSSSASAATPSK	P54578	USP14	Ubiquitin carboxyl-terminal hydrolase 14	0	0	1	0
SLQTTFEYPSESSLEQE	SLQTT[130.0266]FEYPSESSLEQE	Q4KMQ1	TPRN	Taperin	26271.8	0	1	0		TENDDLTNVIQK	T[130.0266]ENDDLTNVIQK	O95373	IPO7	Importin-7	101668	0	1	0
SMSSATTLTTPQEQVDSLIMQIAEE	S[130.0266]MSSATTLTTPQEQVDSLIM[15.9949]QIAEE	Q9HD42	CHMP1A	Charged multivesicular body protein 1a	0	1	0	0		TFGVNNAVYGIDAMNPSSR	T[130.0266]FGVNNAVYGIDAMNPSSR	O75822	EIF3J	Eukaryotic translation initiation factor 3 subunit J	46459.6	0	1	0
SPIDSASPGGDYPLGDLTPTTME	SPIDSASPGGDYPLGDLTPT[130.0266]TME	Q9H0E9	BRD8	Bromodomain-containing protein 8	86530.1	0	1	0		TIDNNSVSSPLQSLQQR	T[130.0266]IDNNSVSSPLQSLQQR	P60228	EIF3E	Eukaryotic translation initiation factor 3 subunit E	112577	0	1	0
SPSWTAPPVIALQNGLSED	SPSWTAPPVIALQNGLS[130.0266]ED	Q8WV99	ZFAND2B	AN1-type zinc finger protein 2B	73788.7	1	0	0		TINNLDTSSSDFTILQE	T[130.0266]INNLDTSSSDFTILQE	Q15424	SAFB	Scaffold attachment factor B1	75860.8	0	1	0
SSETPDQFMTADE	S[130.0266]SETPDQFMTADE	P16070	CD44	CD44 antigen	0	1	0	0		TNGNQSTDIDSTLANFLAE	T[130.0266]NGNQSTDIDSTLANFLAE	Q8N3X1	FNBP4	Formin-binding protein 4	56696.7	0	1	0
SVTTPGPATCGAPASPADHLLLPSQEE	S[130.0266]VTTPGPATC[57.0215]GAPASPADHLLLPSQEE	Q6WKZ4	RAB11FIP1	Rab11 family-interacting protein 1	18379.5	1	0	0		TNLDSLPLVD	T[130.0266]NLDSLPLVD	P08670	VIM	Vimentin	56155.9	0	1	0
SYELPDGQVITIGNER	S[130.0266]YELPDGQVITIGNER	P63261	ACTG1	Actin, cytoplasmic 2	85183	1	0	0		TNLDSLPLVDTHSK	T[130.0266]NLDSLPLVDTHSK	P08670	VIM	Vimentin	566938	0	1	0
TAAWVLNNGQYEEDVE	TAAWVLNNGQY[130.0266]EEDVE	Q9UJF2	RASAL2	Ras GTPase-activating protein nGAP	50853.6	0	0	1		TNLIVNYLPQNMTQD	TNLIVNYLPQNMT[130.0266]QD	Q15717	ELAVL1	ELAV-like protein 1	0	0	1	0
TADTDTADQVMASFK	T[130.0266]ADTDTADQVM[15.9949]ASFK	P12814	ACTN1	Alpha-actinin-1	108164	0	1	0		TPFLSNPGTNLVFEDE	T[130.0266]PFLSNPGTNLVFEDE	P21589	NT5E	5'-nucleotidase	579238	0	1	0
TDLLLDDSLVSIFGNR	T[130.0266]DLLLDDSLVSIFGNR	P30044	PRDX5	Peroxiredoxin-5, mitochondrial	172866	0	1	0		TSFLGSDDIGNIDVR	T[130.0266]SFLGSDDIGNIDVR	P49792	RANBP2	E3 SUMO-protein ligase RanBP2	0	0	1	0
TENDDLTNVIQK	T[130.0266]ENDDLTNVIQK	O95373	IPO7	Importin-7	90370.5	0	1	0		TSSEGPAQVYLPGR	T[130.0266]S[130.0266]SEGPAQVYLPGR	Q9BQ67	GRWD1	Glutamate-rich WD repeat-containing protein 1	0	1	1	0
TFGVNNAVYGIDAMNPSSR	T[130.0266]FGVNNAVYGIDAMNPSSR	O75822	EIF3J	Eukaryotic translation initiation factor 3 subunit J	62563.1	0	1	0		TTDTDTADQVIASFK	T[130.0266]TDTDTADQVIASFK	O43707	ACTN4	Alpha-actinin-4	347877	0	1	0
TIDNNSVSSPLQSLQQR	T[130.0266]IDNNSVSSPLQSLQQR	P60228	EIF3E	Eukaryotic translation initiation factor 3 subunit E	89167.4	0	1	0		TTGSPTEFLEEK	T[130.0266]T[130.0266]GSPTEFLEEK	P27816	MAP4	Microtubule-associated protein 4	73157.9	0	2	0
TINNLDTSSSDFTILQE	T[130.0266]INNLDTSSSDFTILQE	Q15424	SAFB	Scaffold attachment factor B1	99012.1	0	1	0		TVLEPYADPYYDYE	T[130.0266]VLEPYADPYYDYE	Q86VM9	ZC3H18	Zinc finger CCCH domain-containing protein 18	28661.9	0	1	0
TLLNGVGYLHE	T[130.0266]LLNGVGYLHE	O75643	SNRNP200	U5 small nuclear ribonucleoprotein 200 kDa helicase	249821	0	1	0		TVNGSWYIQDLCE	T[130.0266]VNGSWYIQDLC[57.0215]E	P55212	CASP6	Caspase-6	45224	0	1	0
TNGNQSTDIDSTLANFLAE	T[130.0266]NGNQSTDIDSTLANFLAE	Q8N3X1	FNBP4	Formin-binding protein 4	85980.9	0	1	0		TVPPAVTGITFLSGGQSEE	TVPPAVTGITFLSGGQS[130.0266]EE	P04075	ALDOA	Fructose-bisphosphate aldolase A	48370.2	1	0	0
TNLDSLPLVD	T[130.0266]NLDSLPLVD	P08670	VIM	Vimentin	54470.2	0	1	0		TVVLTWSPPSSLINGETD	TVVLTWSPPSSLINGET[130.0266]D	Q9Y2H6	FNDC3A	Fibronectin type-III domain-containing protein 3A	75826.2	0	1	0
TNLDSLPLVDTHSK	T[130.0266]NLDSLPLVDTHSK	P08670	VIM	Vimentin	279864	0	1	0		VATVAFCDAQSTQE	VAT[130.0266]VAFC[57.0215]DAQSTQE	Q13363	CTBP1	C-terminal-binding protein 1	0	0	1	0
TSFLGSDDIGNIDVR	T[130.0266]SFLGSDDIGNIDVR	P49792	RANBP2	E3 SUMO-protein ligase RanBP2	0	0	1	0		VDFLGQDSDGGSE	VDFLGQDS[130.0266]DGGSE	Q9BRT9	GINS4	DNA replication complex GINS protein SLD5	32100.1	1	0	0
TTDTDTADQVIASFK	T[130.0266]TDTDTADQVIASFK	O43707	ACTN4	Alpha-actinin-4	0	0	1	0		VEEKPPNPMEGMTE	VEEKPPNPMEGMT[130.0266]E	Q9NPQ8	RIC8A	Synembryn-A	142950	0	1	0
TVNGSWYIQDLCE	T[130.0266]VNGSWYIQDLC[57.0215]E	P55212	CASP6	Caspase-6	65428.6	0	1	0		VFGGFVTEPQEESEE	VFGGFVTEPQEES[130.0266]EE	Q13283	G3BP1	Ras GTPase-activating protein-binding protein 1	243690	1	0	0
TVTISGPQAPVFE	T[130.0266]VTISGPQAPVFE	P49327	FASN	Fatty acid synthase	4516.34	0	1	0		VFQSNYFDSTHNHQNGLCEEE	VFQSNYFDST[130.0266]HNHQNGLC[57.0215]EEE	Q14444	CAPRIN1	Caprin-1	0	0	1	0
TVVLTWSPPSSLINGETD	TVVLTWSPPSSLINGET[130.0266]D	Q9Y2H6	FNDC3A	Fibronectin type-III domain-containing protein 3A	66581.4	0	1	0		VFQSNYFDSTHNHQNGLCEEE	VFQSNY[130.0266]FDSTHNHQNGLC[57.0215]EEE	Q14444	CAPRIN1	Caprin-1	0	0	0	1
VEEKPPNPMEGMTE	VEEKPPNPMEGMT[130.0266]E	Q9NPQ8	RIC8A	Synembryn-A	152153	0	1	0		VFQSNYFDSTHNHQNGLCEEE	VFQSNYFDS[130.0266]THNHQNGLC[57.0215]EEE	Q14444	CAPRIN1	Caprin-1	556430	1	0	0
VEMLVAGHEDSNGCINYE	VEMLVAGHEDSNGC[57.0215]INY[130.0266]E	P60660	MYL6	Myosin light polypeptide 6	158998	0	0	1		VIFWSALAGAIPLNGDSEE	VIFWSALAGAIPLNGDS[130.0266]EE	Q9H089	LSG1	Large subunit GTPase 1 homolog	92426.2	1	0	0
VFGGFVTEPQEESEE	VFGGFVTEPQEES[130.0266]EE	Q13283	G3BP1	Ras GTPase-activating protein-binding protein 1	174290	1	0	0		VISWLDANTLAEKD	VISWLDANT[130.0266]LAEKD	P0DMV8	HSPA1A	Heat shock 70 kDa protein 1A	195097	0	1	0
VFQSNYFDSTHNHQNGLCEEE	VFQSNYFDS[130.0266]THNHQNGLC[57.0215]EEE	Q14444	CAPRIN1	Caprin-1	563675	1	0	0		VQDPSVFVTFPLEEDE	VQDPS[130.0266]VFVTFPLEEDE	P41252	IARS1	Isoleucine--tRNA ligase, cytoplasmic	9923.36	1	0	0
VFQSNYFDSTHNHQNGLCEEE	VFQSNYFDST[130.0266]HNHQNGLC[57.0215]EEE	Q14444	CAPRIN1	Caprin-1	653809	0	1	0		VSDTVVEPYNATLSVHQLVENTD	VSDTVVEPYNATLSVHQLVENT[130.0266]D	P07437	TUBB	Tubulin beta chain	56520	0	1	0
VIFWSALAGAIPLNGDSEE	VIFWSALAGAIPLNGDS[130.0266]EE	Q9H089	LSG1	Large subunit GTPase 1 homolog	103055	1	0	0		VTCVPTPTSTVSSIGNTNGE	VTC[57.0215]VPTPTSTVSSIGNT[130.0266]NGE	Q14008	CKAP5	Cytoskeleton-associated protein 5	357436	0	1	0
VIPDPMEGEQTWPTEE	VIPDPMEGEQTWPT[130.0266]EE	Q2NL82	TSR1	Pre-rRNA-processing protein TSR1 homolog	262677	0	1	0		VTFFEPGSGDENGTSNK	VTFFEPGSGDENGT[130.0266]SNK	O95793	STAU1	Double-stranded RNA-binding protein Staufen homolog 1	91750.9	0	1	0
VISWLDANTLAEKD	VISWLDANT[130.0266]LAEKD	P0DMV8	HSPA1A	Heat shock 70 kDa protein 1A	199132	0	1	0		WSAAPTAQATEWVGATTDWS	WS[130.0266]AAPTAQATEWVGATTDWS	P08865	RPSA	Small ribosomal subunit protein uS2	23156	1	0	0
VMTIPYQPMPASSPVICAGGQD	VMTIPYQPMPASS[130.0266]PVIC[57.0215]AGGQD	Q15365	PCBP1	Poly(rC)-binding protein 1	0	1	0	0		WSAAPTAQATEWVGATTDWS	WSAAPT[130.0266]AQATEWVGATTDWS	P08865	RPSA	Small ribosomal subunit protein uS2	40989.1	0	1	0
VMTIPYQPMPASSPVICAGGQD	VMTIPYQPMPAS[130.0266]SPVIC[57.0215]AGGQD	Q15365	PCBP1	Poly(rC)-binding protein 1	0	1	0	0		YAEDDNIYQQK	Y[130.0266]AEDDNIYQQK	Q96FW1	OTUB1	Ubiquitin thioesterase OTUB1	47119.1	0	0	1
VQDPSVFVTFPLEEDE	VQDPS[130.0266]VFVTFPLEEDE	P41252	IARS1	Isoleucine--tRNA ligase, cytoplasmic	6284.05	1	0	0		YFPGADEPLQYPCQYSD	YFPGADEPLQYPC[57.0215]QY[130.0266]SD	O43318	MAP3K7	Mitogen-activated protein kinase kinase kinase 7	72370.3	0	0	1
VQLTVSPLPALSEED	VQLTVSPLPALS[130.0266]EED	O15031	PLXNB2	Plexin-B2	26654.5	1	0	0		YMDTLPPTVGDDVGK	Y[130.0266]MDTLPPTVGDDVGK	Q16630	CPSF6	Cleavage and polyadenylation specificity factor subunit 6	0	0	0	1
VSDGIIAPGYEEE	VS[130.0266]DGIIAPGYEEE	P31939	ATIC	Bifunctional purine biosynthesis protein ATIC	168452	1	0	0		YQLNDSAAYYLNDLDR	Y[130.0266]QLNDSAAYYLNDLDR	P63096	GNAI1	Guanine nucleotide-binding protein G(i) subunit alpha-1	34463.3	0	0	1
VSDTVVEPYNATLSVHQLVENTD	VSDTVVEPYNATLSVHQLVENT[130.0266]D	P07437	TUBB	Tubulin beta chain	90292.8	0	1	0		YQLNDSAAYYLNDLER	Y[130.0266]QLNDSAAYYLNDLER	P04899	GNAI2	Guanine nucleotide-binding protein G(i) subunit alpha-2	45597.4	0	0	1
VSYNALASHIISEDGDNPE	VS[130.0266]YNALASHIISEDGDNPE	Q6ZW49	PAXIP1	PAX-interacting protein 1	66812.2	1	0	0		YQLNDSASYYLNDLDR	Y[130.0266]QLNDSASYYLNDLDR	P08754	GNAI3	Guanine nucleotide-binding protein G(i) subunit alpha-3	155640	0	0	1
VTCVPTPTSTVSSIGNTNGE	VTC[57.0215]VPTPTSTVSSIGNT[130.0266]NGE	Q14008	CKAP5	Cytoskeleton-associated protein 5	374050	0	1	0		YQQYQDATAEEE	YQQYQDAT[130.0266]AEEE	P07437	TUBB	Tubulin beta chain	29112.8	0	1	0
VTFFEPGSGDENGTSNK	VTFFEPGSGDENGT[130.0266]SNK	O95793	STAU1	Double-stranded RNA-binding protein Staufen homolog 1	98244	0	1	0		YQVQYTPQGDSDNGK	YQVQYTPQGDS[130.0266]DNGK	O94925	GLS	Glutaminase kidney isoform, mitochondrial	58786.9	1	0	0
WSAAPTAQATEWVGATTDWS	WS[130.0266]AAPTAQATEWVGATTDWS	P08865	RPSA	Small ribosomal subunit protein uS2	26323.2	1	0	0		YSTGGPPPGPPPPAGGGGGAGGAGGGPPPGPPGAGDR	Y[130.0266]S[130.0266]TGGPPPGPPPPAGGGGGAGGAGGGPPPGPPGAGDR	Q92945	KHSRP	Far upstream element-binding protein 2	0	1	0	1
WSAAPTAQATEWVGATTDWS	WSAAPT[130.0266]AQATEWVGATTDWS	P08865	RPSA	Small ribosomal subunit protein uS2	46949.2	0	1	0
YFTATEPQYQPGENL	YFTAT[130.0266]EPQYQPGENL	P07947	YES1	Tyrosine-protein kinase Yes	207621	0	1	0
YLISGGTSYVPDDGLTAQQLFNCGDGLTYND	Y[130.0266]LIS[130.0266]GGTSYVPDDGLTAQQLFNC[57.0215]GDGLTYND	P12268	IMPDH2	Inosine-5'-monophosphate dehydrogenase 2	0	1	0	1
YMDTLPPTVGDDVGK	Y[130.0266]MDTLPPTVGDDVGK	Q16630	CPSF6	Cleavage and polyadenylation specificity factor subunit 6	64693.7	0	0	1
YQLNDSAAYYLNDLDR	YQLNDS[130.0266]AAYYLNDLDR	P63096	GNAI1	Guanine nucleotide-binding protein G(i) subunit alpha-1	46485.9	1	0	0
YQLNDSAAYYLNDLER	Y[130.0266]QLNDSAAYYLNDLER	P04899	GNAI2	Guanine nucleotide-binding protein G(i) subunit alpha-2	54664.8	0	0	1
YQLNDSASYYLNDLDR	Y[130.0266]QLNDSASYYLNDLDR	P08754	GNAI3	Guanine nucleotide-binding protein G(i) subunit alpha-3	104979	0	0	1
YQLNDSASYYLNDLDR	YQLNDS[130.0266]ASYYLNDLDR	P08754	GNAI3	Guanine nucleotide-binding protein G(i) subunit alpha-3	112811	1	0	0
YQVQYTPQGDSDNGK	YQVQYTPQGDS[130.0266]DNGK	O94925	GLS	Glutaminase kidney isoform, mitochondrial	64647.1	1	0	0
YSHYYTTIQDLR	YSHY[130.0266]YTTIQDLR	P08727	KRT19	Keratin, type I cytoskeletal 19	0	0	0	1
YSTGGPPPGPPPPAGGGGGAGGAGGGPPPGPPGAGDR	Y[130.0266]S[130.0266]TGGPPPGPPPPAGGGGGAGGAGGGPPPGPPGAGDR	Q92945	KHSRP	Far upstream element-binding protein 2	0	1	0	1

## Sheet: Table 4-1
Raw data											Processed data (Missing values were imputed using the minimum values; peptides that were quantified fewer than two times across the three replicates were excluded.) the minimum values in each dataset											D2HG modified peptides (FC > 1.2, P<0.05)					D2HG modified peptides (FC < 0.833, P<0.05)
Peptide Sequence	Modified Sequence	Protein ID	Protein Description	0 mM D2HG_R1_Intensity	0 mM D2HG_R2_Intensity	0 mM D2HG_R3_Intensity	10 mM D2HG_R1_Intensity	10 mM D2HG_R2_Intensity	10 mM D2HG_R3_Intensity		Peptide Sequence	Modified Sequence	0 mM D2HG_R1_Intensity	0 mM D2HG_R2_Intensity	0 mM D2HG_R3_Intensity	10 mM D2HG_R1_Intensity	10 mM D2HG_R2_Intensity	10 mM D2HG_R3_Intensity	Fold Change (10mM D2HG/ 0mM D2HG)	P value		Peptide Sequence	Modified Sequence	Fold Change (10mM D2HG/ 0mM D2HG)	P value		Peptide Sequence	Modified Sequence	Fold Change (10mM D2HG/ 0mM D2HG)	P value
AAAAPAESAAPAAGEEPSK	AAAAPAESAAPAAGEEPS[130.0266]K	P80723	Brain acid soluble protein 1	0	0	0	0	0	0		AAAAPAESAAPAAGEEPSKE	AAAAPAESAAPAAGEEPS[130.0266]KE	627771	651988	608289	680534	746443	750282	1.15318	0.020504		NELSALVVDNGSGMCK	NELS[130.0266]ALVVDNGSGM[15.9949]C[57.0215]K	258.151	2.82128e-09		TVSEPVTPASLAALQSDVQPVGHDYVEE	T[130.0266]VS[130.0266]EPVTPASLAALQSDVQPVGHDYVEE	0.109147	2.18654e-09
AAAAPAESAAPAAGEEPSKE	AAAAPAESAAPAAGEEPS[130.0266]KE	P80723	Brain acid soluble protein 1	627771	651988	608289	680534	746443	750282		AAAEPDASEKPAEATAGSGGVNGGE	AAAEPDASEKPAEATAGS[130.0266]GGVNGGE	322339	338952	292628	283843	341202	346254	1.01822	0.82235		RTNGDIVPER	RT[130.0266]NGDIVPER	7.72848	2.00655e-07		SAMEDLQDMFIVHTIE	SAMEDLQDMFIVHT[130.0266]IE	0.00916547	2.61903e-08
AAAAPAESAAPAAGEEPSKE	AAAAPAES[130.0266]AAPAAGEEPSKE	P80723	Brain acid soluble protein 1	0	0	0	0	0	0		AAENSLVAYK	AAENS[130.0266]LVAYK	143160	127689	115943	117647	131117	135245	0.992807	0.926964		VDEQPQHPLHVTYAGAAVD	VDEQPQHPLHVTY[130.0266]AGAAVD	375.039	2.60309e-07		VPLEDLSEDPVVGHLGTSTE	VPLEDLSEDPVVGHLGTS[130.0266]TE	0.00733946	4.97891e-08
AAAEPDASEKPAEATAGSGGVNGGE	AAAEPDASEKPAEATAGS[130.0266]GGVNGGE	Q1KMD3	Heterogeneous nuclear ribonucleoprotein U-like protein 2	322339	338952	292628	283843	341202	346254		AAGEGPALYEDPPDQK	AAGEGPALY[130.0266]EDPPDQK	868276	824104	433307	786632	466004	466004	0.80851	0.48077		EQIHSVDIGNDGSAFVE	EQIHS[130.0266]VDIGNDGSAFVE	64.0498	8.87928e-07		AGLNVTTSHSPAAPGEQGFGE	AGLNVTT[130.0266]SHSPAAPGEQGFGE	0.00178089	6.25688e-08
AAENSLVAYK	AAENS[130.0266]LVAYK	P62258	14-3-3 protein epsilon	143160	127689	115943	117647	131117	135245		ACFASLVSQDYVNGTDQE	AC[57.0215]FASLVSQDYVNGT[130.0266]DQE	89012.5	26755.2	83694.7	78193.9	75774.1	79025.7	1.16811	0.605184		DSCNAGPEDIQSR	DS[130.0266]C[57.0215]NAGPEDIQSR	13.3314	1.01395e-06		DHIVLTVLPDQDQSD	DHIVLTVLPDQDQS[130.0266]D	0.0102149	1.74309e-07
AAGEGPALYEDPPDQK	AAGEGPALY[130.0266]EDPPDQK	P27695	DNA-(apurinic or apyrimidinic site) endonuclease	868276	824104	433307	786632	0	466004		AEEPAASFSQPGSMGLDK	AEEPAAS[130.0266]FSQPGSMGLDK	12863	39384.6	12863	30110.5	29279.1	29279.1	1.36182	0.424798		NIHFLNGGIDSVSSSSSYPEE	NIHFLNGGIDS[130.0266]VSSSSSYPEE	14.1708	1.38803e-06		QLDSSNSTIAILQTEK	QLDSS[130.0266]NSTIAILQTEK	0.0117047	9.95847e-07
ACFASLVSQDYVNGTDQE	AC[57.0215]FASLVSQDYVNGT[130.0266]DQE	Q9H204	Mediator of RNA polymerase II transcription subunit 28	89012.5	26755.2	83694.7	78193.9	75774.1	79025.7		AFPSAINQDNYPNGGFTAE	AFPSAINQDNYPNGGFT[130.0266]AE	71113.4	69662.4	68553.8	51302.6	49412.1	38762	0.666302	0.00423179		HQSNGGALVLHAYMDE	HQS[130.0266]NGGALVLHAYMDE	7.92792	1.21809e-05		NFLITNDEAYAE	NFLITNDEAY[130.0266]AE	0.0035927	2.15932e-06
ACLEPQITPSYYTTSDAVISTE	AC[57.0215]LEPQIT[130.0266]PSYYTTSDAVISTE	P51571	Translocon-associated protein subunit delta	0	29925.6	0	0	0	0		AGLNVTTSHSPAAPGEQGFGE	AGLNVTT[130.0266]SHSPAAPGEQGFGE	669801	690281	669801	1205	1205	1205	0.00178089	6.25688e-08		VSYNALASHIISEDGDNPE	VSY[130.0266]NALASHIISEDGDNPE	51.0382	1.3292e-05		LSLAVLQPTPQVTQE	LS[130.0266]LAVLQPTPQVTQE	0.563762	3.82881e-06
ADFTVVAGDEGSSTTGGSSE	ADFTVVAGDEGSST[130.0266]TGGSSE	P49916	DNA ligase 3	0	0	0	0	0	0		AGLNVTTSHSPAAPGEQGFGE	AGLNVT[130.0266]TSHSPAAPGEQGFGE	859019	919916	381024	789572	838282	847220	1.14589	0.57297		GGPEGVAAQAVASAASAGPADAEME	GGPEGVAAQAVASAAS[130.0266]AGPADAEME	27.7008	1.67368e-05		VTNCFSVPHNESED	VTNC[57.0215]FSVPHNES[130.0266]ED	0.0172976	1.18306e-05
ADISAFADYRPTE	ADIS[130.0266]AFADYRPTE	P10515	Dihydrolipoyllysine-residue acetyltransferase component of pyruvate dehydrogenase complex, mitochondrial	0	0	0	0	88261.6	0		AHPVTNGIEEPLE	AHPVT[130.0266]NGIEEPLE	988040	964005	909031	844174	836456	863440	0.889201	0.0129059		SLAAASGVLGGPQTPLAPEEE	SLAAAS[130.0266]GVLGGPQTPLAPEEE	23.6799	6.4967e-05		ATGVLLSIDGEDGIVR	AT[130.0266]GVLLSIDGEDGIVR	0.0427341	2.51636e-05
ADKPVEDILTYE	ADKPVEDILTY[130.0266]E	O60524	Ribosome quality control complex subunit NEMF	0	0	0	0	0	0		AHSDAQALVLLDVTPDQSMVD	AHSDAQALVLLDVTPDQS[130.0266]MVD	2323.79	293254	2323.79	291877	291877	296333	2.95429	0.116		IENGHIFTVNDQFTSK	IENGHIFT[130.0266]VNDQFTSK	62.4796	0.000120278		LSVLIHNSD	LSVLIHNS[130.0266]D	0.0182969	2.7785e-05
ADLPAEEPAPSTPPCLVQAEE	ADLPAEEPAPST[130.0266]PPC[57.0215]LVQAEE	Q9UJU6	Drebrin-like protein	0	0	379359	0	0	0		ALFVGDAILSVNGEDLSSATHD	ALFVGDAILSVNGEDLS[130.0266]SATHD	55084.3	55398.3	55084.3	46742.1	41062.1	37734.5	0.758236	0.0071307		EDTSNTTFGPADLK	EDT[130.0266]SNTTFGPADLK	25.5728	0.000252284		FVCSPDEVMDTID	FVC[57.0215]SPDEVM[15.9949]DT[130.0266]ID	0.0398091	0.000142966
AEEPAASFSQPGSMGLDK	AEEPAAS[130.0266]FSQPGSMGLDK	Q8NI22	Multiple coagulation factor deficiency protein 2	0	39384.6	12863	30110.5	29279.1	0		AMAAVFGGTQSLHTNSFD	AMAAVFGGTQSLHTNS[130.0266]FD	48923.9	45492.2	45492.2	1205	46690.7	1205	0.350949	0.117351		DNLTLWTSDQQDE	DNLTLWTS[130.0266]DQQDE	60.8936	0.000254218		TINNLDTSSSDFTILQE	T[130.0266]INNLDTSSSDFTILQE	0.0158417	0.000321218
AFPSAINQDNYPNGGFTAE	AFPSAINQDNYPNGGFT[130.0266]AE	P0C1U8	Glutamyl endopeptidase	71113.4	69662.4	68553.8	51302.6	49412.1	38762		ANFTVSSMHGDMPQK	ANFT[130.0266]VSSMHGDMPQK	45372.4	23552	33345.7	27793	25102.1	36468.9	0.873804	0.581434		ETPAAPTPAGATGGSSAWLDSSSE	ETPAAPT[130.0266]PAGATGGS[130.0266]SAWLDSSSE	12.0723	0.000329363		LPTIPGVTSPSSDEPPME	LPT[130.0266]IPGVTSPSSDEPPME	0.393628	0.000528354
AGLNVTTSHSPAAPGEQGFGE	AGLNVTTS[130.0266]HSPAAPGEQGFGE	O43175	D-3-phosphoglycerate dehydrogenase	0	0	531775	0	0	0		ANNGSSPAGSLADAMSQK	ANNGS[130.0266]SPAGSLADAMSQK	155552	190500	146428	85851.2	154020	166716	0.825592	0.371549		NLSIHNQQLEE	NLS[130.0266]IHNQQLEE	1.3127	0.000779077		HNGQVTGIDWAPESNR	HNGQVT[130.0266]GIDWAPESNR	0.165817	0.000822585
AGLNVTTSHSPAAPGEQGFGE	AGLNVTT[130.0266]SHSPAAPGEQGFGE	O43175	D-3-phosphoglycerate dehydrogenase	669801	690281	0	0	0	0		AQGPAASAEEPKPVEAPAANSDQTVTVK	AQGPAASAEEPKPVEAPAANSDQT[130.0266]VTVK	2323.79	2323.79	13694.3	324087	13976.9	15421.9	19.272	0.339922		TENDDVTNVIQK	T[130.0266]ENDDVTNVIQK	6.94943	0.00390424		FGSVNGDNKPIWMHAEER	FGS[130.0266]VNGDNKPIWMHAEER	0.820333	0.00209188
AGLNVTTSHSPAAPGEQGFGE	AGLNVT[130.0266]TSHSPAAPGEQGFGE	O43175	D-3-phosphoglycerate dehydrogenase	859019	919916	381024	789572	838282	847220		AQGPAASAEEPKPVEAPAANSDQTVTVK	AQGPAASAEEPKPVEAPAANS[130.0266]DQTVTVK	332981	159805	127186	12623.3	340372	133192	0.784208	0.71806		LYANTVLSGGTTMYPGIADR	LYANTVLS[130.0266]GGTTMYPGIADR	67.854	0.00478813		AFPSAINQDNYPNGGFTAE	AFPSAINQDNYPNGGFT[130.0266]AE	0.666302	0.00423179
AHPVTNGIEEPLE	AHPVT[130.0266]NGIEEPLE	Q9UN86	Ras GTPase-activating protein-binding protein 2	988040	964005	909031	844174	836456	863440		AQWLYDNHKD	AQWLY[130.0266]DNHKD	126556	145287	126556	80075	147913	80075	0.773254	0.268597		NDLGITAVALYDYQAAGD	NDLGITAVALY[130.0266]DY[130.0266]QAAGD	5.4968	0.00540752		SIGFISSQVPEDPSTLVTVDE	SIGFISS[130.0266]QVPEDPSTLVTVDE	0.149189	0.00464655
AHSDAQALVLLDVTPDQSMVD	AHSDAQALVLLDVTPDQS[130.0266]MVD	P41252	Isoleucine--tRNA ligase, cytoplasmic	0	293254	0	0	291877	296333		ASDPQPEEADGGLK	AS[130.0266]DPQPEEADGGLK	41567.7	41567.7	398763	307621	1205	1205	0.643354	0.733456		IKEEPVSDITFPVSE	IKEEPVSDITFPVS[130.0266]E	44.8245	0.00720524		ATNVGDEGGFAPNILE	AT[130.0266]NVGDEGGFAPNILE	0.438341	0.00508641
AHSDAQALVLLDVTPDQSMVD	AHSDAQALVLLDVTPDQS[130.0266]M[15.9949]VD	P41252	Isoleucine--tRNA ligase, cytoplasmic	0	0	0	0	0	0		ASEKPAEATAGSGGVNGGE	ASEKPAEATAGS[130.0266]GGVNGGE	59274.1	55615.7	51968.6	53766.6	58066.4	41516.1	0.919037	0.450295		VFVGGLSPDTSEEQIK	VFVGGLSPDTS[130.0266]EEQIK	1.37235	0.0197085		MGTDNDSENWK	MGTDNDS[130.0266]ENWK	0.489481	0.00592616
ALFVGDAILSVNGEDLSSATHD	ALFVGDAILSVNGEDLSS[130.0266]ATHD	Q13424	Alpha-1-syntrophin	0	0	0	0	0	0		ATGVLLSIDGEDGIVR	AT[130.0266]GVLLSIDGEDGIVR	30649	26971.9	26971.9	1205	1205	1205	0.0427341	2.51636e-05		VSQPDWTPPPE	VS[130.0266]QPDWTPPPE	4.24863	0.0223886		GVLDPSSIVPLIDGGTE	GVLDPS[130.0266]SIVPLIDGGTE	0.343542	0.00679516
ALFVGDAILSVNGEDLSSATHD	ALFVGDAILSVNGEDLS[130.0266]SATHD	Q13424	Alpha-1-syntrophin	0	55398.3	55084.3	46742.1	41062.1	37734.5		ATNVGDEGGFAPNILE	AT[130.0266]NVGDEGGFAPNILE	115555	114645	91532.2	59381.6	47932.3	33714.5	0.438341	0.00508641		SSLGFPVGGPGTSLSLE	SS[130.0266]LGFPVGGPGTSLSLE	13.6324	0.0418442		ALFVGDAILSVNGEDLSSATHD	ALFVGDAILSVNGEDLS[130.0266]SATHD	0.758236	0.0071307
ALQLILDVLNPETSED	ALQLILDVLNPETS[130.0266]ED	Q9BQG0	Myb-binding protein 1A	0	0	0	0	0	0		CGATWVVLGHSER	C[57.0215]GAT[130.0266]WVVLGHSER	81404.3	2323.79	2323.79	87332.4	87872.6	84602.5	3.01919	0.0931106							TDSSSASAATPSK	T[130.0266]DSSSASAATPSK	0.00719747	0.0071486
ALVGDRPAVSSWALGGDSGE	ALVGDRPAVS[130.0266]SWALGGDSGE	O15027	Protein transport protein Sec16A	0	0	0	0	0	0		CLLTQVFTNTGPDNNLD	C[57.0215]LLT[130.0266]QVFTNTGPDNNLD	21737.4	2323.79	2323.79	9535.97	9535.97	15779.8	1.32089	0.699315							HDWNNSISQYTE	HDWNNS[130.0266]ISQYTE	0.192048	0.0101379
ALVNWDPVDQTVLANEQVDE	ALVNWDPVDQT[130.0266]VLANEQVDE	Q15031	Leucine--tRNA ligase, mitochondrial	0	0	0	0	0	0		DCLSVQCLSAMK	DC[57.0215]LSVQC[57.0215]LS[130.0266]AMK	25579.5	17901.9	21576.5	1205	1205	18412.7	0.320064	0.0745349							YQLNDSAAYYLNDLDR	Y[130.0266]QLNDSAAYYLNDLDR	0.790344	0.0104106
AMAAVFGGTQSLHTNSFD	AMAAVFGGTQSLHTNS[130.0266]FD	P22033	Methylmalonyl-CoA mutase, mitochondrial	48923.9	45492.2	0	0	46690.7	0		DDLNSFNATDLK	DDLNS[130.0266]FNATDLK	49377	113670	127413	133019	66572.5	122286	1.10816	0.757439							QQIVIQSSGGLSKDDIE	QQIVIQS[130.0266]SGGLSKDDIE	0.00673018	0.0109833
ANFTVSSMHGDMPQK	ANFT[130.0266]VSSMHGDMPQK	P38919	Eukaryotic initiation factor 4A-III	45372.4	23552	33345.7	27793	25102.1	36468.9		DHIVLTVLPDQDQSD	DHIVLTVLPDQDQS[130.0266]D	115529	120772	117592	1205	1205	1205	0.0102149	1.74309e-07							LYTQNGILHMLDR	LY[130.0266]TQNGILHMLDR	0.758597	0.0190638
ANNGSSPAGSLADAMSQK	ANNGS[130.0266]SPAGSLADAMSQK	P51692	Signal transducer and activator of transcription 5B	155552	190500	146428	85851.2	154020	166716		DINSLCMTVVQNLMER	DINS[130.0266]LC[57.0215]MTVVQNLMER	70241.6	24928.5	59435.8	19187.8	44303.8	40203.4	0.670706	0.34119							MYQPSAVVLQCGADSLSGD	MYQPSAVVLQC[57.0215]GADS[130.0266]LSGD	0.217154	0.0231507
AQGPAASAEEPKPVEAPAANSDQTVTVK	AQGPAASAEEPKPVEAPAANSDQTVT[130.0266]VK	P80723	Brain acid soluble protein 1	0	0	0	0	0	0		DKSEPEQTGAD	DKSEPEQT[130.0266]GAD	819373	817542	796122	671633	703508	697302	0.851792	0.000611336							EDSGDYPLTMAGPQWK	EDS[130.0266]GDY[130.0266]PLTMAGPQWK	0.594339	0.0243709
AQGPAASAEEPKPVEAPAANSDQTVTVK	AQGPAASAEEPKPVEAPAANSDQT[130.0266]VTVK	P80723	Brain acid soluble protein 1	0	0	13694.3	324087	13976.9	15421.9		DNLTLWTSDQQDE	DNLTLWTS[130.0266]DQQDE	2323.79	2323.79	2323.79	164207	129859	130446	60.8936	0.000254218							TGANLAICQWGFDDE	T[130.0266]GANLAIC[57.0215]QWGFDDE	0.77308	0.0248091
AQGPAASAEEPKPVEAPAANSDQTVTVK	AQGPAASAEEPKPVEAPAANS[130.0266]DQTVTVK	P80723	Brain acid soluble protein 1	332981	159805	127186	12623.3	340372	133192		DPITLFVALSPQGTAQGE	DPIT[130.0266]LFVALSPQGTAQGE	3488.63	2323.79	2323.79	2654.16	1205	4055.13	0.972724	0.939104							ESHSNDQSPQIR	ES[130.0266]HSNDQSPQIR	0.25616	0.0249868
AQWLYDNHKD	AQWLY[130.0266]DNHKD	O60832	H/ACA ribonucleoprotein complex subunit DKC1	0	145287	126556	80075	147913	0		DSCNAGPEDIQSR	DS[130.0266]C[57.0215]NAGPEDIQSR	2323.79	2323.79	2323.79	30397.9	30397.9	32142.1	13.3314	1.01395e-06							SSQDLEE	S[130.0266]SQDLEE	0.707047	0.0299188
ASEKPAEATAGSGGVNGGE	ASEKPAEATAGS[130.0266]GGVNGGE	Q1KMD3	Heterogeneous nuclear ribonucleoprotein U-like protein 2	59274.1	55615.7	51968.6	53766.6	58066.4	41516.1		DSLDPSFTHAMQLLTAEIE	DSLDPSFTHAMQLLT[130.0266]AEIE	15062.3	15062.3	18357.3	1205	1205	16631.8	0.392761	0.135413							IQYQLVDISQDNALRD	IQYQLVDIS[130.0266]QDNALRD	0.809477	0.0306512
ASTAVSTPEAPEPPSQE	ASTAVS[130.0266]TPEAPEPPSQE	Q15477	Superkiller complex protein 2	0	0	0	0	187276	0		DSTVHGFLVQLPLDSENSINTE	DSTVHGFLVQLPLDSENSINT[130.0266]E	13281.8	14320.2	31554.5	10517.2	12062.9	10517.2	0.559485	0.217954							SSLGFPVGGPGTSLSLE	S[130.0266]SLGFPVGGPGTSLSLE	0.247398	0.031284
ASDPQPEEADGGLK	AS[130.0266]DPQPEEADGGLK	P52907	F-actin-capping protein subunit alpha-1	41567.7	0	398763	307621	0	0		DTNNLFSVQFR	DT[130.0266]NNLFSVQFR	71053	74596.8	81879.1	73329.5	65344.9	85200.5	0.98394	0.862358							TNLIVNYLPQNMTQD	TNLIVNYLPQNM[15.9949]T[130.0266]QD	0.794107	0.0409046
ASIVGFFDDSFSE	AS[130.0266]IVGFFDDSFSE	P30101	Protein disulfide-isomerase A3	0	0	0	0	0	0		DVDGVTDINLGK	DVDGVT[130.0266]DINLGK	1.49191e+06	1.29863e+06	1.8546e+06	1549248	1.51737e+06	1.31635e+06	0.943559	0.6501							SPSWTAPPVIALQNGLSED	SPSWTAPPVIALQNGLS[130.0266]ED	0.767716	0.0413046
ASTAVSTPEAPEPPSQE	AS[130.0266]TAVSTPEAPEPPSQE	Q15477	Superkiller complex protein 2	217769	0	0	0	0	0		EATSSLDSITEE	EATSS[130.0266]LDSITEE	1.78759e+06	1.64032e+06	1.62551e+06	1.58831e+06	1.58763e+06	1.72175e+06	0.969185	0.489608							IFQCHWTLPNDTE	IFQC[57.0215]HWTLPNDT[130.0266]E	0.282389	0.0421855
ATNDDPWGPSGQLMGE	ATNDDPWGPS[130.0266]GQLMGE	Q14677	Clathrin interactor 1	0	0	0	0	0	0		EDSGDYPLTMAGPQWK	EDS[130.0266]GDY[130.0266]PLTMAGPQWK	44086.8	48558.6	53084.8	35524.2	19189.3	31899.6	0.594339	0.0243709							VSDTVVEPYNATLSVHQLVENTD	VSDTVVEPYNATLSVHQLVENT[130.0266]D	0.611791	0.046298
ATSGGEEAAAAAPAPGTPATGAD	ATSGGEEAAAAAPAPGTPAT[130.0266]GAD	Q5T4S7	E3 ubiquitin-protein ligase UBR4	0	0	0	0	0	0		EDTSNTTFGPADLK	EDT[130.0266]SNTTFGPADLK	2323.79	2323.79	2323.79	68722.9	54777.1	54777.1	25.5728	0.000252284
ATDAIGHLDR	AT[130.0266]DAIGHLDR	Q12906	Interleukin enhancer-binding factor 3	0	0	0	0	0	0		EIAQVATISANGDK	EIAQVATIS[130.0266]ANGDK	90234	84367.2	53611.9	86184.6	82040.8	85375.7	1.11125	0.500067
ATGVLLSIDGEDGIVR	AT[130.0266]GVLLSIDGEDGIVR	O00267	Transcription elongation factor SPT5	30649	26971.9	0	0	0	0		EPAASFSQPGSMGLDK	EPAAS[130.0266]FSQPGSMGLDK	869776	773667	634242	806765	820212	778721	1.0562	0.572217
ATNDDPWGPSGQLMGE	AT[130.0266]NDDPWGPSGQLMGE	Q14677	Clathrin interactor 1	0	0	0	0	0	0		EQIHSVDIGNDGSAFVE	EQIHS[130.0266]VDIGNDGSAFVE	2323.79	2323.79	2323.79	145963	154589	145963	64.0498	8.87928e-07
ATNVGDEGGFAPNILE	AT[130.0266]NVGDEGGFAPNILE	P06733	Alpha-enolase	115555	114645	91532.2	59381.6	47932.3	33714.5		ESHSNDQSPQIR	ES[130.0266]HSNDQSPQIR	27657.6	27945	27657.6	18917.9	1205	1205	0.25616	0.0249868
AVAGEADVPFYYASGSEFD	AVAGEADVPFYYAS[130.0266]GSEFD	Q96TA2	ATP-dependent zinc metalloprotease YME1L1	0	0	0	0	0	0		ETPAAPTPAGATGGSSAWLDSSSE	ETPAAPT[130.0266]PAGATGGS[130.0266]SAWLDSSSE	2323.79	2323.79	2323.79	32462.5	26561	25136.9	12.0723	0.000329363
CAGIVSFLCSE	C[57.0215]AGIVS[130.0266]FLC[57.0215]SE	Q9BTZ2	Dehydrogenase/reductase SDR family member 4	0	0	0	0	0	0		ETTYYDVLGVKPNATQE	ETTYYDVLGVKPNAT[130.0266]QE	430452	300837	383862	234880	297129	282180	0.730115	0.0766588
CGATWVVLGHSER	C[57.0215]GAT[130.0266]WVVLGHSER	P60174	Triosephosphate isomerase	81404.3	0	0	87332.4	87872.6	84602.5		ETVAVKPTENNEE	ETVAVKPT[130.0266]ENNEE	118627	103651	98294.7	95026	100772	95026	0.907203	0.195036
CLLTQVFTNTGPDNNLD	C[57.0215]LLT[130.0266]QVFTNTGPDNNLD	Q08211	ATP-dependent RNA helicase A	21737.4	0	0	0	9535.97	15779.8		FDTNGWQLFSK	FDT[130.0266]NGWQLFSK	61534.8	51172.1	51172.1	49573.8	53439.1	49573.8	0.931093	0.364978
CPHPLTFDVNNPLHLD	C[57.0215]PHPLT[130.0266]FDVNNPLHLD	P22314	Ubiquitin-like modifier-activating enzyme 1	0	0	0	0	0	0		FELLSANTLED	FELLSANT[130.0266]LED	130303	150059	147833	134686	121938	128726	0.89994	0.120253
CQPVFSFGNSEQTKD	C[57.0215]QPVFSFGNS[130.0266]EQTKD	P49790	Nuclear pore complex protein Nup153	0	17484	0	0	27101.6	0		FGSVNGDNKPIWMHAEER	FGS[130.0266]VNGDNKPIWMHAEER	115924	113213	121818	94429.7	94443.2	99027.1	0.820333	0.00209188
DAMSSFGVTPAVGGLSSGTVGE	DAMSS[130.0266]FGVTPAVGGLSSGTVGE	Q9NR09	Baculoviral IAP repeat-containing protein 6	0	0	0	0	0	0		FHLNESGDPSSK	FHLNES[130.0266]GDPSSK	220104	225013	209002	188997	192209	197601	0.884866	0.00942291
DASMPLPFDLTDIVSE	DAS[130.0266]MPLPFDLTDIVSE	Q9C0B1	Alpha-ketoglutarate-dependent dioxygenase FTO	0	0	0	0	0	0		FQGASNLTLSETQNGDVSE	FQGASNLTLSETQNGDVS[130.0266]E	125982	122623	125717	124428	118110	110401	0.942876	0.164666
DCLSVQCLSAMK	DC[57.0215]LSVQC[57.0215]LS[130.0266]AMK	P08243	Asparagine synthetase [glutamine-hydrolyzing]	25579.5	17901.9	21576.5	0	0	18412.7		FVCSPDEVMDTID	FVC[57.0215]SPDEVM[15.9949]DT[130.0266]ID	28222	28222	34364	1205	1205	1205	0.0398091	0.000142966
DCPSLNGVHNTSYPR	DC[57.0215]PS[130.0266]LNGVHNTSYPR	Q9BQG2	NAD-capped RNA hydrolase NUDT12	0	0	0	0	0	0		GDETPNSIPADIVFIIK	GDET[130.0266]PNSIPADIVFIIK	21290.5	23526.9	21290.5	1205	1205	21808.7	0.366351	0.11334
DCSPADKPYIDE	DC[57.0215]S[130.0266]PADKPYIDE	Q96DG6	Carboxymethylenebutenolidase homolog	0	0	0	83568.1	0	0		GDQTSNNIPADIVFVLK	GDQT[130.0266]SNNIPADIVFVLK	121560	127122	135541	117734	117734	119659	0.92427	0.0778903
DDLNSFNATDLK	DDLNS[130.0266]FNATDLK	P09960	Leukotriene A-4 hydrolase	49377	113670	127413	133019	66572.5	122286		GDSVMVLPTIPEEE	GDS[130.0266]VMVLPTIPEEE	2323.79	2323.79	2928.89	4125.44	4125.44	21044.6	3.86664	0.268826
DDSNFHMDFIVAASNLR	DDS[130.0266]NFHMDFIVAASNLR	P22314	Ubiquitin-like modifier-activating enzyme 1	0	0	0	0	0	0		GDTMMGQQVAK	GDT[130.0266]MMGQQVAK	74150	90650.6	74150	89519.9	86374	80689.6	1.07379	0.388209
DDVILNEPSADAPAALYQTIE	DDVILNEPSADAPAALYQT[130.0266]IE	Q9Y287	Integral membrane protein 2B	0	0	0	0	0	0		GEGESPPVNGTD	GEGESPPVNGT[130.0266]D	153412	259472	235042	174169	190974	266438	0.974773	0.904884
DDVILNEPSADAPAALYQTIE	DDVILNEPSADAPAALY[130.0266]QTIE	Q9Y287	Integral membrane protein 2B	0	23167.6	0	0	21250.6	0		GGGPPPPPALPTWSVPNGPSPE	GGGPPPPPALPTWSVPNGPS[130.0266]PE	74418.1	75145.5	81926.8	72040.2	71251.6	76663.8	0.950172	0.259225
DFDDGVLGLAWVGAPSGSSGGICE	DFDDGVLGLAWVGAPS[130.0266]GSSGGIC[57.0215]E	O14672	Disintegrin and metalloproteinase domain-containing protein 10	0	0	0	0	0	0		GGPEGVAAQAVASAASAGPADAEME	GGPEGVAAQAVASAAS[130.0266]AGPADAEME	2323.79	2323.79	2323.79	61828	69456.4	61828	27.7008	1.67368e-05
DGDSVMVLPTIPEE	DGDSVMVLPT[130.0266]IPEE	P30041	Peroxiredoxin-6	0	0	0	0	0	0		GHVEIPNLSDENSVD	GHVEIPNLSDENS[130.0266]VD	237556	245573	160859	150635	164301	203411	0.804903	0.25178
DHIVLTVLPDQDQSD	DHIVLTVLPDQDQS[130.0266]D	Q8IUF8	Ribosomal oxygenase 2	115529	120772	117592	0	0	0		GLTAQQLFASADGLTYND	GLT[130.0266]AQQLFASADGLTYND	2323.79	2323.79	7390.76	3624.34	5220.38	3624.34	1.03578	0.939274
DINSLCMTVVQNLMER	DINS[130.0266]LC[57.0215]MTVVQNLMER	Q01581	Hydroxymethylglutaryl-CoA synthase, cytoplasmic	70241.6	24928.5	59435.8	19187.8	44303.8	40203.4		GNGTVMGAE	GNGT[130.0266]VMGAE	230297	231225	230509	200429	241107	222925	0.96016	0.47847
DKSEPEQTGAD	DKSEPEQT[130.0266]GAD	Q15291	Retinoblastoma-binding protein 5	819373	817542	796122	671633	703508	697302		GNGTVMGAELR	GNGT[130.0266]VMGAELR	101506	104989	105925	104578	97788.7	111550	1.00479	0.911081
DLFNTNATIVATLTAACAQHCPE	DLFNTNAT[130.0266]IVATLTAAC[57.0215]AQHC[57.0215]PE	P40926	Malate dehydrogenase, mitochondrial	0	0	0	0	0	0		GPAFVNPLIPESPEEE	GPAFVNPLIPES[130.0266]PEEE	598530	846728	788778	833134	870367	846744	1.14154	0.236478
DLFNTNATIVATLTAACAQHCPE	DLFNT[130.0266]NATIVATLTAAC[57.0215]AQHC[57.0215]PE	P40926	Malate dehydrogenase, mitochondrial	13729.2	0	0	9855.95	0	0		GPVPAATNGCTGDANGHLQEEPPMPTT	GPVPAAT[130.0266]NGC[57.0215]TGDANGHLQEEPPMPTT	38645.2	55402.9	57273.6	50506.2	47342.4	47342.4	0.959486	0.751161
DLGLPTEAYISVE	DLGLPTEAYIS[130.0266]VE	P51665	26S proteasome non-ATPase regulatory subunit 7	0	0	0	0	0	0		GPYDVVVLPGGNLGAQNLSE	GPY[130.0266]DVVVLPGGNLGAQNLSE	1.00577e+06	1.03651e+06	991839	773427	885358	884009	0.838065	0.0141405
DLQTNSFPVLLTQGLE	DLQT[130.0266]NSFPVLLTQGLE	Q15061	WD repeat-containing protein 43	0	0	0	0	0	0		GQLYLTGGVWSLDGSDSIQE	GQLY[130.0266]LTGGVWSLDGSDSIQE	2323.79	2323.79	14300.3	1205	1205	1205	0.190786	0.26966
DLVLMDSPGIDVTTE	DLVLMDS[130.0266]PGIDVTTE	O95140	Mitofusin-2	0	0	0	0	0	0		GRPVVSGTGNDITTPPNK	GRPVVSGT[130.0266]GNDITTPPNK	140253	136701	137598	111350	122959	121801	0.859024	0.00713188
DLYANTVLSGGTTMYPGIADR	DLYANT[130.0266]VLSGGTTM[15.9949]YPGIADR	P63261	Actin, cytoplasmic 2	0	0	0	0	0	0		GTENGAIDAVPVDE	GT[130.0266]ENGAIDAVPVDE	76875	59070.6	59474.7	47447.8	64645.8	61512.6	0.888373	0.409426
DLYANTVLSGGTTMYPGIADR	DLY[130.0266]ANTVLSGGTTM[15.9949]YPGIADR	P63261	Actin, cytoplasmic 2	0	0	0	0	0	0		GTENGVNGTLTSNVADSPR	GT[130.0266]ENGVNGTLTSNVADSPR	10123.3	10123.3	40738.2	3125.93	4457.99	3125.93	0.175615	0.176219
DNFHGLAIFLDTYPND	DNFHGLAIFLDTY[130.0266]PND	Q12907	Vesicular integral-membrane protein VIP36	12671.2	0	0	0	0	10842.4		GTGYLQCVLADE	GT[130.0266]GYLQC[57.0215]VLADE	25750.8	25750.8	49604.3	46803	1205	1205	0.486748	0.370308
DNLTLWTSDQQDE	DNLTLWTS[130.0266]DQQDE	Q04917	14-3-3 protein eta	0	0	0	164207	129859	130446		GTVTAGNASGVADGAGAVIIASE	GTVTAGNAS[130.0266]GVADGAGAVIIASE	38502.1	29023.4	29023.4	1205	1205	63388.2	0.681501	0.650526
DPGVITYDLPTPPGE	DPGVITYDLPT[130.0266]PPGE	P26640	Valine--tRNA ligase	0	0	0	0	0	0		GTVTAGNASGVADGAGAVIIASE	GT[130.0266]VTAGNASGVADGAGAVIIASE	26192.2	58334.9	26192.2	27666.6	65439.7	27666.6	1.0908	0.849262
DPITLFVALSPQGTAQGE	DPIT[130.0266]LFVALSPQGTAQGE	Q14697	Neutral alpha-glucosidase AB	3488.63	0	0	2654.16	1205	4055.13		GVLDPSSIVPLIDGGTE	GVLDPS[130.0266]SIVPLIDGGTE	5835.81	5290.53	5290.53	3229.89	1205	1205	0.343542	0.00679516
DSLDPSFTHAMQLLTAEIE	DSLDPSFTHAMQLLT[130.0266]AEIE	Q07666	KH domain-containing, RNA-binding, signal transduction-associated protein 1	15062.3	0	18357.3	0	0	16631.8		GVSLTNHHFYD	GVSLTNHHFY[130.0266]D	467029	475695	463133	482422	425096	454932	0.969124	0.441773
DSTVHGFLVQLPLDSENSINTE	DSTVHGFLVQLPLDSENSINT[130.0266]E	P11586	C-1-tetrahydrofolate synthase, cytoplasmic	13281.8	14320.2	31554.5	0	12062.9	10517.2		HAVSDPSILDSLDLNED	HAVSDPSILDS[130.0266]LDLNED	2323.79	2323.79	170239	134380	159371	134380	2.44805	0.210041
DSTVHGFLVQLPLDSENSINTE	DSTVHGFLVQLPLDSENS[130.0266]INTE	P11586	C-1-tetrahydrofolate synthase, cytoplasmic	0	0	0	0	0	0		HDWNNSISQYTE	HDWNNS[130.0266]ISQYTE	60607	65056.8	57306.3	1205	1205	32729	0.192048	0.0101379
DSCNAGPEDIQSR	DS[130.0266]C[57.0215]NAGPEDIQSR	Q9UL63	Muskelin	0	0	0	0	30397.9	32142.1		HFQSYDLDHMEK	HFQS[130.0266]YDLDHMEK	78397.9	68884.3	68884.3	62048.5	54645.5	65141.7	0.841184	0.061665
DTTKPISFYLSSLE	DTTKPISFYLSS[130.0266]LE	Q8NFI3	Cytosolic endo-beta-N-acetylglucosaminidase	0	0	0	0	0	0		HHNGNFTDPSSVNEK	HHNGNFT[130.0266]DPSSVNEK	218716	220495	213913	179108	206987	200344	0.897899	0.0616884
DTNNLFSVQFR	DT[130.0266]NNLFSVQFR	Q5JRX3	Presequence protease, mitochondrial	71053	74596.8	81879.1	73329.5	65344.9	85200.5		HNGQVTGIDWAPE	HNGQVT[130.0266]GIDWAPE	448906	430006	498702	450321	470622	354068	0.925521	0.45494
DVDGVTDINLGK	DVDGVT[130.0266]DINLGK	Q6UB35	Monofunctional C1-tetrahydrofolate synthase, mitochondrial	1.49191e+06	1.29863e+06	1.8546e+06	1549248	1.51737e+06	1.31635e+06		HNGQVTGIDWAPESNR	HNGQVT[130.0266]GIDWAPESNR	16363	16328.2	16328.2	1205	5718.28	1205	0.165817	0.000822585
DVQDPSVFVTFPLEED	DVQDPSVFVT[130.0266]FPLEED	P41252	Isoleucine--tRNA ligase, cytoplasmic	0	0	224175	0	130695	0		HQSNGGALVLHAYMDE	HQS[130.0266]NGGALVLHAYMDE	2323.79	2323.79	2323.79	17813.7	19641.1	17813.7	7.92792	1.21809e-05
DYALHWLVLGTHTSD	DYALHWLVLGTHTS[130.0266]D	Q16576	Histone-binding protein RBBP7	0	0	0	0	0	0		IAQVATISANGDK	IAQVATIS[130.0266]ANGDK	6.33767e+06	6.34846e+06	6406185	7171352	7.37548e+06	6920191	1.12438	0.0040404
DYALHWLVLGTHTSD	DYALHWLVLGT[130.0266]HTSD	Q16576	Histone-binding protein RBBP7	0	0	0	0	0	0		IDSQQEEEPVQASD	IDSQQEEEPVQAS[130.0266]D	2323.79	2323.79	96035	82010.1	82010.1	107653	2.69832	0.153225
DYTRPDLPSGDSQPSLD	DYTRPDLPSGDS[130.0266]QPSLD	P26599	Polypyrimidine tract-binding protein 1	0	0	0	0	0	0		IENGHIFTVNDQFTSK	IENGHIFT[130.0266]VNDQFTSK	2323.79	2323.79	2323.79	164453	135558	135558	62.4796	0.000120278
EATSSLDSITEE	EATSS[130.0266]LDSITEE	O75027	Iron-sulfur clusters transporter ABCB7, mitochondrial	1.78759e+06	1.64032e+06	1.62551e+06	1.58831e+06	1.58763e+06	1.72175e+06		IFQCHWTLPNDTE	IFQC[57.0215]HWTLPNDT[130.0266]E	30577.5	31649.4	30224.3	1205	1205	23697.2	0.282389	0.0421855
EDILSCTFAE	EDILS[130.0266]C[57.0215]TFAE	Q5VZL5	Zinc finger MYM-type protein 4	0	0	0	0	0	0		IKEEPVSDITFPVSE	IKEEPVSDITFPVS[130.0266]E	2323.79	2323.79	2323.79	84017.1	84017.1	144454	44.8245	0.00720524
EDTSNTTFGPADLK	EDTS[130.0266]NTTFGPADLK	Q12830	Nucleosome-remodeling factor subunit BPTF	0	0	0	0	0	0		ILVGDVGQTVDDPYATFVK	ILVGDVGQTVDDPYAT[130.0266]FVK	2323.79	238054	2323.79	213348	213348	244095	2.76386	0.146108
EDTSNTTFGPADLK	EDT[130.0266]SNTTFGPADLK	Q12830	Nucleosome-remodeling factor subunit BPTF	0	0	0	68722.9	54777.1	0		INGISVANQTVE	INGIS[130.0266]VANQTVE	38134.6	38134.6	51739.8	79727.7	53388	54878	1.4686	0.107548
EFINDISGGKPLEVE	EFINDIS[130.0266]GGKPLEVE	Q8N9N2	Activating signal cointegrator 1 complex subunit 1	0	0	0	0	0	0		INSDQATQGNISSDR	INS[130.0266]DQATQGNISSDR	129401	129401	130892	114692	143897	114692	0.957885	0.604588
EIAQVATISANGDK	EIAQVATIS[130.0266]ANGDK	P10809	60 kDa heat shock protein, mitochondrial	90234	84367.2	53611.9	86184.6	82040.8	85375.7		IQYQLVDISQDNALRD	IQYQLVDIS[130.0266]QDNALRD	51166.7	53395.2	56305.4	41465.8	39934	48818.6	0.809477	0.0306512
EIEDAAQFATADPEPPLE	EIEDAAQFAT[130.0266]ADPEPPLE	P08559	Pyruvate dehydrogenase E1 component subunit alpha, somatic form, mitochondrial	0	0	281590	280408	0	0		ISNAIDQYVTGTIGE	ISNAIDQYVT[130.0266]GT[130.0266]IGE	33700.1	2323.79	2323.79	28699.1	34136.6	30279.7	2.42819	0.1596
ELQSGVDAANSAAQQYQR	ELQS[130.0266]GVDAANSAAQQYQR	P46940	Ras GTPase-activating-like protein IQGAP1	0	0	0	0	0	40038.3		ITADLLSNGIDVYPQK	ITADLLSNGIDVY[130.0266]PQK	159000	176196	183767	159962	143222	164732	0.901638	0.157839
ENLIPYSPDVQIHAER	ENLIPY[130.0266]SPDVQIHAER	Q8N766	ER membrane protein complex subunit 1	0	0	0	0	0	0		IYDQFGEEGLK	IY[130.0266]DQFGEEGLK	79039.8	88584.6	79039.8	99874.3	88154.8	108337	1.2015	0.0676705
EPAASFSQPGSMGLDK	EPAAS[130.0266]FSQPGSMGLDK	Q8NI22	Multiple coagulation factor deficiency protein 2	869776	773667	634242	806765	820212	778721		KENGFSSPPQIK	KENGFS[130.0266]SPPQIK	111449	110438	102934	115364	107011	105952	1.01079	0.785197
EPAASFSQPGSMGLDK	EPAAS[130.0266]FSQPGSM[15.9949]GLDK	Q8NI22	Multiple coagulation factor deficiency protein 2	0	151543	0	169355	0	0		KGSLESPATDVFGSTE	KGSLESPATDVFGST[130.0266]E	214663	214663	416250	287331	342415	287331	1.08456	0.749465
EQIHSVDIGNDGSAFVE	EQIHS[130.0266]VDIGNDGSAFVE	P18887	DNA repair protein XRCC1	0	0	0	0	154589	145963		KGSLESPATDVFGSTE	KGSLESPATDVFGS[130.0266]TE	218395	2323.79	2323.79	193142	193142	200942	2.6328	0.167392
ERPALLVSSTSWTED	ERPALLVSST[130.0266]SWTED	Q9BT22	Chitobiosyldiphosphodolichol beta-mannosyltransferase	0	0	214713	197317	0	0		LAALALASSENSSSTPEECE	LAALALASSENS[130.0266]SSTPEEC[57.0215]E	68440.9	68555.1	68440.9	57051.2	58179	66540.5	0.884801	0.0578456
ESHSNDQSPQIR	ES[130.0266]HSNDQSPQIR	Q9HC35	Echinoderm microtubule-associated protein-like 4	0	27945	27657.6	18917.9	0	0		LASQPDVDGFLVGGASLKPE	LAS[130.0266]QPDVDGFLVGGASLKPE	2.30713e+06	1.9907e+06	2.04088e+06	2022475	2.01186e+06	2.05641e+06	0.960882	0.451184
ESLADDLFR	ES[130.0266]LADDLFR	O60934	Nibrin	0	0	0	0	0	0		LDLSLSDLNEVPVK	LDLSLS[130.0266]DLNEVPVK	49061.8	61204.4	72725.4	59304.1	41753.9	34560.9	0.741121	0.190645
ESQLPGTGGPEDVLQPVQR	ES[130.0266]QLPGTGGPEDVLQPVQR	Q02952	A-kinase anchor protein 12	0	0	0	0	0	0		LDLSNNCLGDAGILQLVE	LDLS[130.0266]NNC[57.0215]LGDAGILQLVE	56888.1	63688.7	56888.1	56095.2	44718.8	55833	0.882693	0.188396
ETTYYDVLGVKPNATQE	ETTYYDVLGVKPNAT[130.0266]QE	P31689	DnaJ homolog subfamily A member 1	430452	300837	383862	234880	297129	282180		LDPTNMTYITNQAAVYFEK	LDPT[130.0266]NMTYITNQAAVYFEK	33914.1	35905.2	33914.1	159088	30913.7	33105.2	2.15077	0.400827
ETVAVKPTENNEE	ETVAVKPT[130.0266]ENNEE	O60841	Eukaryotic translation initiation factor 5B	118627	103651	98294.7	0	100772	95026		LEGSQTLRILCYEK	LEGSQT[130.0266]LRILC[57.0215]YEK	137285	171563	173480	132574	106567	140020	0.786105	0.0911404
ETVNDPEEAGHR	ET[130.0266]VNDPEEAGHR	O00567	Nucleolar protein 56	0	0	0	0	0	0		LFFKDDANNDPQWSE	LFFKDDANNDPQWS[130.0266]E	297808	288045	300131	258521	267993	250518	0.877027	0.00439631
EVSDGIIAPGYEE	EVSDGIIAPGY[130.0266]EE	P31939	Bifunctional purine biosynthesis protein ATIC	0	0	0	0	0	0		LHSTPNGLSSE	LHS[130.0266]TPNGLSSE	109472	129387	109472	130417	105145	105145	0.978114	0.824345
EYTDDNALIPK	EY[130.0266]TDDNALIPK	Q7Z6E9	E3 ubiquitin-protein ligase RBBP6	0	0	0	0	0	0		LISLTDENALSGNE	LISLTDENALS[130.0266]GNE	458565	398958	374207	413199	315898	369089	0.89158	0.302627
FCTEWPAALDSDE	FC[57.0215]T[130.0266]EWPAALDSDE	P82673	Small ribosomal subunit protein mS35	0	0	0	0	0	0		LLLSTQPGR	LLLS[130.0266]TQPGR	84669	84855	86354.1	95818.6	96344.2	97381.6	1.13157	9.04541e-05
FDDGAVFLAACSSGDTD	FDDGAVFLAAC[57.0215]SSGDT[130.0266]D	O14974	Protein phosphatase 1 regulatory subunit 12A	0	50745.1	0	0	36934.7	0		LPASLVNGLQPLPAHQE	LPAS[130.0266]LVNGLQPLPAHQE	82178.4	75462.4	75679.6	72947.2	70089.5	77489.4	0.945164	0.238598
FDDGAVFLAACSSGDTD	FDDGAVFLAAC[57.0215]SS[130.0266]GDTD	O14974	Protein phosphatase 1 regulatory subunit 12A	0	0	0	0	0	0		LPQGQTGSVGTSVASAEQD	LPQGQTGSVGTSVAS[130.0266]AEQD	2323.79	2323.79	136925	113490	123747	113490	2.47736	0.196218
FDDGAVFLAACSSGDTD	FDDGAVFLAAC[57.0215]S[130.0266]SGDTD	O14974	Protein phosphatase 1 regulatory subunit 12A	0	0	0	0	0	0		LPTIPGVTSPSSDEPPME	LPT[130.0266]IPGVTSPSSDEPPME	37966.6	44433.6	41277.1	14625.4	19432.1	14625.4	0.393628	0.000528354
FDTNGWQLFSK	FDT[130.0266]NGWQLFSK	Q9P0U3	Sentrin-specific protease 1	61534.8	51172.1	0	49573.8	53439.1	0		LQDGAESNGGGGGGGAGSGGGPGAEPDLK	LQDGAES[130.0266]NGGGGGGGAGSGGGPGAEPDLK	112775	112240	98293.5	115546	102872	109225	1.01341	0.821189
FEDLDSLLSALSLNE	FEDLDSLLSALS[130.0266]LNE	P23588	Eukaryotic translation initiation factor 4B	0	0	0	0	0	0		LQLTNMIIE	LQLT[130.0266]NMIIE	41974.5	41887.7	46029.3	32544.1	40932.7	36418.8	0.846057	0.0747248
FELLSANTLED	FELLSANT[130.0266]LED	Q8IXB1	DnaJ homolog subfamily C member 10	130303	150059	147833	134686	121938	128726		LSALGNVTTCNDYVALVHPDLDR	LSALGNVTTC[57.0215]NDY[130.0266]VALVHPDLDR	99569.9	99856	121051	111021	89163.4	89163.4	0.902866	0.365795
FGSVNGDNKPIWMHAEER	FGS[130.0266]VNGDNKPIWMHAEER	Q9H0B6	Kinesin light chain 2	115924	113213	121818	94429.7	94443.2	99027.1		LSLAGNELGDEGAR	LS[130.0266]LAGNELGDEGAR	2323.79	2323.79	85411.2	59150.2	105952	59150.2	2.49006	0.232117
FHHGPDPTDTAPGEQAQDVASSPPE	FHHGPDPT[130.0266]DTAPGEQAQDVASSPPE	Q9BS26	Endoplasmic reticulum resident protein 44	0	0	0	0	0	0		LSLAVLQPTPQVTQE	LS[130.0266]LAVLQPTPQVTQE	13844.9	13345.7	13345.7	7641.75	7605.53	7605.53	0.563762	3.82881e-06
FHLNESGDPSSK	FHLNES[130.0266]GDPSSK	Q01105	Protein SET	220104	225013	209002	188997	192209	197601		LSNGSEEDNLPNTQLD	LS[130.0266]NGSEEDNLPNTQLD	41998.9	44281.2	47002.5	1205	43657.6	1205	0.345639	0.11047
FILGIEDDTSSVTPVE	FILGIEDDT[130.0266]SSVTPVE	Q96EH3	Mitochondrial assembly of ribosomal large subunit protein 1	0	0	0	0	0	0		LSVLIHNSD	LSVLIHNS[130.0266]D	62848	71878	62848	1205	1205	1205	0.0182969	2.7785e-05
FITGDVEPTDAESE	FIT[130.0266]GDVEPTDAESE	Q99733	Nucleosome assembly protein 1-like 4	104418	0	0	0	0	0		LVPLDPENGQTSGE	LVPLDPENGQT[130.0266]SGE	77660.2	100410	77660.2	92895.6	91481.3	91481.3	1.07871	0.427085
FMIQGGDITTGDGTGGVSIYGE	FMIQGGDIT[130.0266]TGDGTGGVSIYGE	P45877	Peptidyl-prolyl cis-trans isomerase C	0	0	5428	0	0	0		LYANTVLSGGSTMYPGIADR	LYANT[130.0266]VLSGGSTMYPGIADR	71773.9	71698.3	71698.3	66233.7	1205	1205	0.31902	0.087329
FMTTMDANEEK	FMT[130.0266]TMDANEEK	Q01082	Spectrin beta chain, non-erythrocytic 1	0	0	0	0	0	0		LYANTVLSGGTTMYPGIADR	LYANTVLS[130.0266]GGTTMYPGIADR	2323.79	2323.79	2323.79	212527	130254	130254	67.854	0.00478813
FQGASNLTLSETQNGDVSE	FQGASNLTLSETQNGDVS[130.0266]E	Q9NVP1	ATP-dependent RNA helicase DDX18	125982	122623	125717	124428	118110	110401		LYANTVLSGGTTMYPGIADR	LY[130.0266]ANTVLSGGTTMYPGIADR	56972.4	64584.1	56972.4	52767.8	1205	1205	0.309069	0.0771057
FSGWYDADLSPAGHE	FSGWYDADLS[130.0266]PAGHE	P18669	Phosphoglycerate mutase 1	0	903442	0	1.2503e+06	0	0		LYANTVLSGGTTMYPGIADR	LY[130.0266]ANTVLSGGTTM[15.9949]YPGIADR	47893.9	2323.79	2323.79	17492.1	25480.9	17492.1	1.1508	0.872332
FSHQGVQLIDFSPCE	FSHQGVQLIDFS[130.0266]PC[57.0215]E	P55884	Eukaryotic translation initiation factor 3 subunit B	0	0	0	0	0	0		LYTQNGILHMLDR	LY[130.0266]TQNGILHMLDR	50787	53688.5	62340	42294.7	43245.4	41005.7	0.758597	0.0190638
FTGSFDDDPDPHRDPYGE	FTGSFDDDPDPHRDPY[130.0266]GE	O15027	Protein transport protein Sec16A	0	0	0	0	0	0		MACSVAGITSDANVLTNE	MAC[57.0215]S[130.0266]VAGITSDANVLTNE	503187	311412	299583	228468	314428	351377	0.802627	0.385796
FVCSPDEVMDTID	FVC[57.0215]SPDEVM[15.9949]DT[130.0266]ID	P33176	Kinesin-1 heavy chain	0	28222	34364	0	0	0		MGTDNDSENWK	MGTDNDS[130.0266]ENWK	55469.9	63193.3	76721.3	32774.5	31431.2	31431.2	0.489481	0.00592616
GAMEDLQDTFIVHTIE	GAMEDLQDTFIVHT[130.0266]IE	P12814	Alpha-actinin-1	0	0	0	157909	0	0		MLVAGHEDSNGCINYE	MLVAGHEDSNGC[57.0215]INY[130.0266]E	1.14143e+06	1.17891e+06	1.23196e+06	975492	991822	1.00832e+06	0.837666	0.00233328
GAMEDLQDTFIVHTIE	GAM[15.9949]EDLQDTFIVHT[130.0266]IE	P12814	Alpha-actinin-1	0	0	0	0	0	0		MYQPSAVVLQCGADSLSGD	MYQPSAVVLQC[57.0215]GADS[130.0266]LSGD	171013	171013	203152	115978	1205	1205	0.217154	0.0231507
GAVNGPSVVGDQTPIEPQTSIER	GAVNGPS[130.0266]VVGDQTPIEPQTSIER	P49321	Nuclear autoantigenic sperm protein	0	0	0	0	0	0		NDAVTIQVLNQLIQK	NDAVT[130.0266]IQVLNQLIQK	25196.5	27266.1	27134.5	21852.5	21170.7	24179.5	0.844285	0.0216592
GCEAIVDTGTSLMVGPVDE	GC[57.0215]EAIVDT[130.0266]GTSLMVGPVDE	P07339	Cathepsin D	0	0	410325	0	0	0		NDLGITAVALYDYQAAGD	NDLGITAVALY[130.0266]DY[130.0266]QAAGD	8866.41	2323.79	2323.79	21774.6	21774.6	30734.5	5.4968	0.00540752
GDETPNSIPADIVFIIK	GDET[130.0266]PNSIPADIVFIIK	Q9UDY4	DnaJ homolog subfamily B member 4	0	23526.9	21290.5	0	0	21808.7		NDMSPSNNVVPIHVPPTTE	NDM[15.9949]S[130.0266]PSNNVVPIHVPPTTE	140774	2323.79	2323.79	135101	139861	135101	2.81982	0.128698
GDQTSNNIPADIVFVLK	GDQTS[130.0266]NNIPADIVFVLK	P25685	DnaJ homolog subfamily B member 1	0	0	0	110955	0	0		NELSALVVDNGSGMCK	NELS[130.0266]ALVVDNGSGMC[57.0215]K	1661357	2323.79	2323.79	1.45356e+06	1.45356e+06	1.75127e+06	2.79615	0.1505
GDQTSNNIPADIVFVLK	GDQT[130.0266]SNNIPADIVFVLK	P25685	DnaJ homolog subfamily B member 1	121560	127122	135541	0	117734	119659		NELSALVVDNGSGMCK	NELS[130.0266]ALVVDNGSGM[15.9949]C[57.0215]K	2323.79	2323.79	2323.79	597106	597106	605454	258.151	2.82128e-09
GDSVMVLPTIPEEE	GDS[130.0266]VMVLPTIPEEE	P30041	Peroxiredoxin-6	0	0	2928.89	0	4125.44	21044.6		NFLITNDEAYAE	NFLITNDEAY[130.0266]AE	327208	327208	351789	1205	1205	1205	0.0035927	2.15932e-06
GDSVMVLPTIPEEE	GDS[130.0266]VM[15.9949]VLPTIPEEE	P30041	Peroxiredoxin-6	0	0	0	0	15786.5	0		NFLITNDEAYAE	NFLIT[130.0266]NDEAYAE	357476	333583	352263	338711	334415	321904	0.953714	0.142489
GDTAWDLTPER	GDT[130.0266]AWDLTPER	Q96KQ7	Histone-lysine N-methyltransferase EHMT2	0	0	0	0	0	0		NGGTEPDASAPAEPGWK	NGGT[130.0266]EPDASAPAEPGWK	180315	187705	183520	198403	205419	204517	1.10298	0.00351633
GDTMMGQQVAK	GDT[130.0266]MMGQQVAK	Q14914	Prostaglandin reductase 1	74150	90650.6	0	89519.9	86374	80689.6		NGSDNLPSSAGSGDKPLSDPAPF	NGS[130.0266]DNLPSSAGSGDKPLSDPAPF	270698	269587	457698	194548	353080	189548	0.738666	0.350987
GEGESPPVNGTD	GEGESPPVNGT[130.0266]D	P49006	MARCKS-related protein	153412	259472	235042	174169	190974	266438		NGTVTAANASTLNDGAAALVLMTADAAK	NGT[130.0266]VTAANASTLNDGAAALVLMTADAAK	24169.2	21167.6	25180.5	28432.4	22365.6	24245.2	1.06418	0.523438
GFGLSENPFASLSPDEQK	GFGLS[130.0266]ENPFASLSPDEQK	O15504	Nucleoporin NUP42	0	0	0	0	0	0		NGTVTAANASTLNDGAAALVLMTADAAK	NGT[130.0266]VTAANASTLNDGAAALVLM[15.9949]TADAAK	2323.79	2323.79	14626.3	19610.6	14942.7	14942.7	2.56803	0.083231
GGGPPPPPALPTWSVPNGPSPE	GGGPPPPPALPTWSVPNGPS[130.0266]PE	P50552	Vasodilator-stimulated phosphoprotein	74418.1	75145.5	81926.8	72040.2	71251.6	76663.8		NGVHSLIIEPVTSR	NGVHS[130.0266]LIIEPVTSR	153253	143144	153415	150486	136933	143097	0.957102	0.282602
GGPEGVAAQAVASAASAGPADAEME	GGPEGVAAQAVASAAS[130.0266]AGPADAEME	O60264	SWI/SNF-related matrix-associated actin-dependent regulator of chromatin subfamily A member 5	0	0	0	0	69456.4	61828		NGVTHPIDYHTTDYVDE	NGVT[130.0266]HPIDYHTTDYVDE	177193	219294	138718	179072	180165	178599	1.00492	0.97174
GHDLNEDGLVSWE	GHDLNEDGLVS[130.0266]WE	O43852	Calumenin	0	0	0	0	0	0		NIHFLNGGIDSVSSSSSYPEE	NIHFLNGGIDS[130.0266]VSSSSSYPEE	2323.79	2323.79	2323.79	32258.3	34273.6	32258.3	14.1708	1.38803e-06
GHVEIPNLSDENSVD	GHVEIPNLSDENS[130.0266]VD	O95433	Activator of 90 kDa heat shock protein ATPase homolog 1	237556	245573	160859	150635	164301	203411		NLSIHNQQLEE	NLS[130.0266]IHNQQLEE	89381.1	88665.3	91050.1	112385	118217	122640	1.3127	0.000779077
GKPMLRQGDTGDWIGTFLGHK	GKPMLRQGDT[130.0266]GDWIGTFLGHK	Q9Y3F4	Serine-threonine kinase receptor-associated protein	0	0	0	0	0	0		NLTLWTSDTQGDEAE	NLT[130.0266]LWTSDTQGDEAE	18281.4	34236.3	16962.9	7950.02	4639.3	9667.47	0.320331	0.0518779
GLEDPLEDTGLVQQQLD	GLEDPLEDT[130.0266]GLVQQQLD	Q9UIA9	Exportin-7	0	0	0	0	0	0		NLYHNLCTSLFPTIHGND	NLYHNLC[57.0215]TSLFPT[130.0266]IHGND	23479.3	23624.3	30305.1	21781.5	15339.8	16891	0.697754	0.0585841
GLTAQQLFASADGLTYND	GLT[130.0266]AQQLFASADGLTYND	P20839	Inosine-5'-monophosphate dehydrogenase 1	0	0	7390.76	3624.34	5220.38	0		NSGAAEKPVTIHATPE	NS[130.0266]GAAEKPVTIHATPE	47067.4	46798	38630.5	38278.6	41451.3	41936.1	0.918261	0.294729
GNGTVMGAE	GNGT[130.0266]VMGAE	P60660	Myosin light polypeptide 6	230297	231225	230509	200429	241107	222925		NSPLLSVSSQTITKE	NS[130.0266]PLLSVSS[130.0266]QTIT[130.0266]KE	57643	59006.8	54802.7	47982.2	1205	1205	0.293914	0.0613342
GNGTVMGAELR	GNGT[130.0266]VMGAELR	P60660	Myosin light polypeptide 6	101506	104989	105925	104578	97788.7	111550		NYGEDQSNGDLGVHSGE	NYGEDQSNGDLGVHS[130.0266]GE	134226	145317	132936	124896	137231	143452	0.983274	0.749459
GNGTVMGAELR	GNGT[130.0266]VM[15.9949]GAELR	P60660	Myosin light polypeptide 6	0	0	0	0	0	0		QIAESANSSSPQSSAGGKPAMSYASALR	QIAES[130.0266]ANSSSPQSSAGGKPAMS[130.0266]Y[130.0266]ASALR	350321	355522	367745	284368	308544	318537	0.848975	0.00898198
GPAFVNPLIPESPEEE	GPAFVNPLIPES[130.0266]PEEE	Q9Y305	Acyl-coenzyme A thioesterase 9, mitochondrial	598530	846728	788778	833134	870367	846744		QLDSSNSTIAILQTEK	QLDSS[130.0266]NSTIAILQTEK	107060	100895	100895	1205	1205	1205	0.0117047	9.95847e-07
GPGSEPDSQVDGGLSGASLGEK	GPGS[130.0266]EPDSQVDGGLSGASLGEK	Q5JSZ5	Protein PRRC2B	0	0	0	0	0	0		QLSQATAAATNHTTDNGVGPEE	QLSQATAAATNHTT[130.0266]DNGVGPEE	803659	658402	749598	701666	735179	696727	0.964693	0.586554
GPLNMILDDGGDLTNLIHTK	GPLNMILDDGGDLT[130.0266]NLIHTK	P23526	Adenosylhomocysteinase	0	0	0	0	0	0		QLVLQTGALVLSDNGICCID	QLVLQTGALVLS[130.0266]DNGIC[57.0215]C[57.0215]ID	44940.7	44211.8	44335.9	52879.1	39377.8	40141.9	0.991837	0.937954
GPVPAATNGCTGDANGHLQEEPPMPTT	GPVPAATNGC[57.0215]T[130.0266]GDANGHLQEEPPMPTT	Q9NPH2	Inositol-3-phosphate synthase 1	0	0	67324	27868.6	0	0		QNGDSLVHAAFVAE	QNGDS[130.0266]LVHAAFVAE	1.28995e+06	1.20154e+06	1.16101e+06	1.12216e+06	1.05178e+06	1.0297e+06	0.877106	0.0338204
GPVPAATNGCTGDANGHLQEEPPMPTT	GPVPAAT[130.0266]NGC[57.0215]TGDANGHLQEEPPMPTT	Q9NPH2	Inositol-3-phosphate synthase 1	38645.2	55402.9	57273.6	50506.2	47342.4	0		QNSQLPAQVQNGPSQE	QNSQLPAQVQNGPS[130.0266]QE	346729	354142	344622	349735	379951	339277	1.02245	0.566299
GPYSISVLYGDEEVPR	GPYS[130.0266]ISVLYGDEEVPR	P21333	Filamin-A	0	0	172756	123671	0	0		QQIVIQSSGGLSKDDIE	QQIVIQS[130.0266]SGGLSKDDIE	258422	139355	139355	1205	1205	1205	0.00673018	0.0109833
GPYDVVVLPGGNLGAQNLSE	GPY[130.0266]DVVVLPGGNLGAQNLSE	Q99497	Parkinson disease protein 7	1.00577e+06	1.03651e+06	991839	773427	885358	884009		QSKPVTTPEEIAQVATISANGDK	QSKPVTTPEEIAQVATIS[130.0266]ANGDK	77680.9	79621.7	77680.9	92283.7	83623.2	88605.9	1.12567	0.0191343
GPYSISVLYGDEEVPR	GPY[130.0266]SISVLYGDEEVPR	P21333	Filamin-A	0	0	0	0	0	0		RDWENGSNASSPASVPE	RDWENGSNAS[130.0266]SPASVPE	60907.7	57938.9	47931.6	53490.3	59381.1	58542.1	1.02779	0.73953
GQLYLTGGVWSLDGSDSIQE	GQLYLT[130.0266]GGVWSLDGSDSIQE	P08397	Porphobilinogen deaminase	0	0	0	0	0	0		RTGTPSDPR	RT[130.0266]GT[130.0266]PS[130.0266]DPR	166211	173876	181392	158175	179016	181100	0.993885	0.906852
GQLYLTGGVWSLDGSDSIQE	GQLY[130.0266]LTGGVWSLDGSDSIQE	P08397	Porphobilinogen deaminase	0	2323.79	14300.3	0	0	0		RTNGDIVPER	RT[130.0266]NGDIVPER	2323.79	2323.79	2323.79	18382.4	17747.9	17747.9	7.72848	2.00655e-07
GQYFEPVVPLPDLVE	GQY[130.0266]FEPVVPLPDLVE	P49792	E3 SUMO-protein ligase RanBP2	0	0	0	0	0	0		SAMEDLQDMFIVHTIE	SAMEDLQDMFIVHT[130.0266]IE	133589	130412	130412	1205	1205	1205	0.00916547	2.61903e-08
GRPVVSGTGNDITTPPNK	GRPVVSGT[130.0266]GNDITTPPNK	P27816	Microtubule-associated protein 4	140253	136701	137598	111350	122959	121801		SDAMFAAER	S[130.0266]DAMFAAER	43283.8	50804.3	43283.8	1205	46317.9	1205	0.354715	0.124636
GSESYEEDPYLVVNPNYLLE	GSESYEEDPYLVVNPNY[130.0266]LLE	Q14566	DNA replication licensing factor MCM6	0	0	0	0	0	0		SDTGLAPPALWDLAADK	S[130.0266]DTGLAPPALWDLAADK	410707	721826	493543	452016	761447	548414	1.08351	0.746027
GSITSVQAIYVPADDLTDPAPATTFAHLD	GS[130.0266]ITSVQAIYVPADDLTDPAPATTFAHLD	P06576	ATP synthase subunit beta, mitochondrial	0	0	0	0	0	0		SGFDDPGIFYSDSFGGDAQAD	n[42.0106]SGFDDPGIFYSDS[130.0266]FGGDAQAD	103220	103220	123807	1205	1205	94059.7	0.292114	0.0698432
GTENGVNGTLTSNVADSPR	GTENGVNGT[130.0266]LTSNVADSPR	Q15629	Translocating chain-associated membrane protein 1	0	0	0	0	0	0		SGFDDPGIFYSDSFGGDAQAD	n[42.0106]SGFDDPGIFYS[130.0266]DSFGGDAQAD	98533.8	98533.8	120864	95625.7	81717.1	94123	0.853849	0.147858
GTGSHLVTVPPGPSLADALISSPILAGE	GTGSHLVTVPPGPS[130.0266]LADALISSPILAGE	P55036	26S proteasome non-ATPase regulatory subunit 4	0	0	0	0	0	0		SIGFISSQVPEDPSTLVTVDE	SIGFISS[130.0266]QVPEDPSTLVTVDE	10483.2	6873.87	6873.87	1205	1205	1205	0.149189	0.00464655
GTSNSTSEDGPGDGFTILSSK	GTSNS[130.0266]TSEDGPGDGFTILSSK	Q9P0M6	Core histone macro-H2A.2	0	0	0	0	0	0		SIGSLQNGTHTPSTAME	SIGSLQNGT[130.0266]HTPSTAME	2323.79	299553	2323.79	334419	334924	334419	3.29967	0.0782071
GTVTAGNASGVADGAGAVIIASE	GTVTAGNAS[130.0266]GVADGAGAVIIASE	P42765	3-ketoacyl-CoA thiolase, mitochondrial	38502.1	0	29023.4	0	0	63388.2		SIGSLQNGTHTPSTAME	SIGS[130.0266]LQNGTHTPSTAME	2323.79	423733	2323.79	497993	434313	320190	2.92379	0.140583
GTWATSEEPPVDYSYYQQD	GTWATSEEPPVDYSYY[130.0266]QQD	P98175	RNA-binding protein 10	0	0	160049	0	0	0		SIGSLQNGTHTPSTAME	S[130.0266]IGSLQNGTHTPSTAME	310192	281815	281815	313973	325858	313973	1.09153	0.0600604
GTWATSEEPPVDYSYYQQD	GTWATSEEPPVDYSY[130.0266]YQQD	P98175	RNA-binding protein 10	0	0	0	0	0	0		SLAAASGVLGGPQTPLAPEEE	SLAAAS[130.0266]GVLGGPQTPLAPEEE	2323.79	2323.79	2323.79	49612.9	60129.8	55338.5	23.6799	6.4967e-05
GTWATSEEPPVDYSYYQQD	GTWATSEEPPVDYS[130.0266]YYQQD	P98175	RNA-binding protein 10	150100	0	0	0	0	0		SLPVCPVDASGCFTTE	S[130.0266]LPVC[57.0215]PVDASGC[57.0215]FTTE	13228.3	35555.2	13228.3	16032.4	12302.3	15398.7	0.705241	0.463868
GTWATSEEPPVDYSYYQQD	GTWATSEEPPVDY[130.0266]SYYQQD	P98175	RNA-binding protein 10	0	0	0	0	0	0		SNCYDPER	S[130.0266]NC[57.0215]YDPER	72087	73436	67955.2	66459.2	74620.4	70011.2	0.988817	0.796061
GTENGAIDAVPVDE	GT[130.0266]ENGAIDAVPVDE	Q8WU90	Zinc finger CCCH domain-containing protein 15	76875	59070.6	59474.7	47447.8	64645.8	61512.6		SPSWTAPPVIALQNGLSED	SPSWTAPPVIALQNGLS[130.0266]ED	47794	44016	50430.2	38102.9	30182.6	40914.4	0.767716	0.0413046
GTENGVNGTLTSNVADSPR	GT[130.0266]ENGVNGTLTSNVADSPR	Q15629	Translocating chain-associated membrane protein 1	0	10123.3	40738.2	3125.93	4457.99	0		SPTMSPQLSARSQGGGDGVSPTPPE	SPTM[15.9949]SPQLSARS[130.0266]QGGGDGVSPT[130.0266]PPE	113828	105744	116722	114006	111322	114982	1.01194	0.718806
GTGSHLVTVPPGPSLADALISSPILAGE	GT[130.0266]GSHLVTVPPGPSLADALISSPILAGE	P55036	26S proteasome non-ATPase regulatory subunit 4	0	0	0	0	0	0		SPVSAGNDAYVDLDR	S[130.0266]PVSAGNDAYVDLDR	75914.4	74737.4	74737.4	1205	99649.8	1205	0.452816	0.278557
GTGTEMPMIGDR	GT[130.0266]GTEMPMIGDR	Q02790	Peptidyl-prolyl cis-trans isomerase FKBP4	0	0	0	0	0	0		SSGVLDDYAPGSHDVGDPSTTNLYLGNINPQMNE	SSGVLDDYAPGSHDVGDPSTTNLY[130.0266]LGNINPQM[15.9949]NE	18372.4	14788.9	14788.9	1205	1205	17923.1	0.424046	0.181561
GTGYLQCVLADE	GT[130.0266]GYLQC[57.0215]VLADE	O43776	Asparagine--tRNA ligase, cytoplasmic	0	25750.8	49604.3	46803	0	0		SSLGFPVGGPGTSLSLE	SS[130.0266]LGFPVGGPGTSLSLE	2323.79	2323.79	2323.79	21738.2	51560.5	21738.2	13.6324	0.0418442
GTSNSTSEDGPGDGFTILSSK	GT[130.0266]SNSTSEDGPGDGFTILSSK	Q9P0M6	Core histone macro-H2A.2	0	0	0	0	0	0		SSLGFPVGGPGTSLSLE	S[130.0266]SLGFPVGGPGTSLSLE	64943.7	64943.7	70962.6	1205	47280	1205	0.247398	0.031284
GTVTAGNASGVADGAGAVIIASE	GT[130.0266]VTAGNASGVADGAGAVIIASE	P42765	3-ketoacyl-CoA thiolase, mitochondrial	0	58334.9	26192.2	27666.6	65439.7	0		SSQDLEE	S[130.0266]SQDLEE	90014	90017.9	113344	65286.9	65286.9	76857.1	0.707047	0.0299188
GVADSTVISSMPCLLME	GVADS[130.0266]TVISSMPC[57.0215]LLME	Q96B23	Protein ARK2N	0	0	0	0	0	0		SSSVLSCDISVDDK	S[130.0266]SSVLSC[57.0215]DISVDDK	96612.8	96612.8	123911	95597.2	169441	143024	1.28671	0.265643
GVLDPSSIVPLIDGGTE	GVLDPSS[130.0266]IVPLIDGGTE	Q8TBC4	NEDD8-activating enzyme E1 catalytic subunit	0	0	0	0	0	0		STFYVLNPHNNLSSTE	STFYVLNPHNNLS[130.0266]STE	2323.79	2323.79	94196.7	32856.2	93779.6	32856.2	1.61357	0.611489
GVLDPSSIVPLIDGGTE	GVLDPS[130.0266]SIVPLIDGGTE	Q8TBC4	NEDD8-activating enzyme E1 catalytic subunit	5835.81	5290.53	0	3229.89	0	0		STSVDHSSTDLE	S[130.0266]TSVDHSSTDLE	39778.3	39852.4	39778.3	33753.9	33753.9	38068.2	0.884153	0.0327173
GVSLTNHHFYD	GVSLTNHHFY[130.0266]D	P14314	Glucosidase 2 subunit beta	467029	475695	463133	482422	425096	454932		SYHITQSGENGKE	SYHITQS[130.0266]GENGKE	2323.79	2323.79	36492.9	36013.7	36663.6	33373.1	2.57776	0.131402
HAVSDPSILDSLDLNED	HAVSDPSILDS[130.0266]LDLNED	P05198	Eukaryotic translation initiation factor 2 subunit 1	0	0	170239	0	159371	134380		TADTDTADQVMASFK	T[130.0266]ADTDTADQVMASFK	462430	409201	383588	422216	391418	402302	0.968705	0.626917
HDWNNSISQYTE	HDWNNS[130.0266]ISQYTE	Q8IWR0	Zinc finger CCCH domain-containing protein 7A	60607	65056.8	57306.3	0	0	32729		TASNCNGSLAHPSDLYAE	T[130.0266]ASNC[57.0215]NGSLAHPSDLYAE	149127	149127	151763	144654	136467	139687	0.935095	0.018522
HFQSYDLDHMEK	HFQSY[130.0266]DLDHMEK	Q13564	NEDD8-activating enzyme E1 regulatory subunit	0	0	0	0	0	0		TDLLLDDSLVSIFGNR	T[130.0266]DLLLDDSLVSIFGNR	200010	249258	198251	254838	179015	179015	0.946486	0.722459
HFQSYDLDHMEK	HFQS[130.0266]YDLDHMEK	Q13564	NEDD8-activating enzyme E1 regulatory subunit	78397.9	68884.3	0	62048.5	54645.5	65141.7		TDSSSASAATPSK	T[130.0266]DSSSASAATPSK	134612	233034	134612	1205	1205	1205	0.00719747	0.0071486
HHNGNFTDPSSVNEK	HHNGNFT[130.0266]DPSSVNEK	Q96GC9	Vacuole membrane protein 1	218716	220495	213913	179108	206987	200344		TENDDLTNVIQK	T[130.0266]ENDDLTNVIQK	264611	220413	220413	180070	212162	258146	0.921949	0.534336
HIADPSAYGIYILDR	HIADPSAY[130.0266]GIYILDR	P13807	Glycogen [starch] synthase, muscle	0	0	0	0	0	0		TENDDVTNVIQK	T[130.0266]ENDDVTNVIQK	2323.79	128401	2323.79	295028	334554	295028	6.94943	0.00390424
HINLGCDMDFDIAGPSIR	HINLGC[57.0215]DMDFDIAGPS[130.0266]IR	P21796	Voltage-dependent anion-selective channel protein 1	0	0	0	0	0	0		TGANLAICQWGFDDE	T[130.0266]GANLAIC[57.0215]QWGFDDE	52229.4	59008.9	62564.3	41463.4	43925.2	48974.7	0.77308	0.0248091
HIPSVEPQVGEEWEK	HIPS[130.0266]VEPQVGEEWEK	Q8IXJ9	Polycomb group protein ASXL1	0	0	0	0	0	0		TGGAEGTGDAVLGEK	T[130.0266]GGAEGTGDAVLGEK	2323.79	2323.79	214026	197179	263646	197179	3.00907	0.11881
HLNRPTLDDSSEE	HLNRPTLDDSS[130.0266]EE	O14662	Syntaxin-16	0	0	0	0	0	0		THYQLGLAYGYNSQYD	THYQLGLAYGYNSQY[130.0266]D	98708.9	98708.9	128825	611647	602804	79639.7	3.96665	0.141013
HNGQVTGIDWAPE	HNGQVT[130.0266]GIDWAPE	O15143	Actin-related protein 2/3 complex subunit 1B	448906	430006	498702	450321	470622	354068		THYQLGLAYGYNSQYD	THYQLGLAYGYNS[130.0266]QYD	83931.2	98481.5	118715	611358	149652	149652	3.02417	0.258113
HNGQVTGIDWAPESNR	HNGQVT[130.0266]GIDWAPESNR	O15143	Actin-related protein 2/3 complex subunit 1B	16363	0	16328.2	0	5718.28	0		TIDNNSVSSPLQSLQQR	T[130.0266]IDNNSVSSPLQSLQQR	239006	271760	231864	211702	218776	219076	0.874667	0.0683073
HQSNGGALVLHAYMDE	HQS[130.0266]NGGALVLHAYMDE	Q5VWQ0	Lysine-specific demethylase 9	0	0	0	0	19641.1	17813.7		TLLNGVGYLHE	T[130.0266]LLNGVGYLHE	672573	629394	604297	639947	634971	623579	0.995925	0.905671
HTDSLFPILLQTLSDESD	HTDSLFPILLQTLS[130.0266]DESD	Q08AM6	Protein VAC14 homolog	0	0	0	0	0	0		TMQSLNDR	T[130.0266]M[15.9949]QSLNDR	88070.1	88070.1	106790	102509	111559	125947	1.20176	0.108728
HVPSGQFPDTEAPATSE	HVPS[130.0266]GQFPDTEAPATSE	O95210	Starch-binding domain-containing protein 1	0	98356.3	0	0	0	0		TNDTWNSQFGK	T[130.0266]NDTWNSQFGK	2323.79	61428.1	2323.79	68945.2	50424	50424	2.56968	0.169339
HVSPAGAAVGIPLSED	HVSPAGAAVGIPLS[130.0266]ED	P31939	Bifunctional purine biosynthesis protein ATIC	0	0	0	0	0	0		TNGNQSTDIDSTLANFLAE	T[130.0266]NGNQSTDIDSTLANFLAE	35397.5	52650.3	43994.4	36784.6	30325.1	32368.7	0.753384	0.11152
IAALVIDNGSGMCK	IAALVIDNGS[130.0266]GMC[57.0215]K	P63261	Actin, cytoplasmic 2	0	0	0	0	0	0		TNLDSLPLVDTHSK	T[130.0266]NLDSLPLVDTHSK	158116	193014	165334	173886	167692	164470	0.979835	0.767859
IAQVATISANGDK	IAQVATIS[130.0266]ANGDK	P10809	60 kDa heat shock protein, mitochondrial	6.33767e+06	6.34846e+06	6406185	7171352	7.37548e+06	6920191		TNLIVNYLPQNMTQD	TNLIVNYLPQNMT[130.0266]QD	170051	192860	191288	589085	713271	154671	2.62907	0.150477
IASEEESPVPLYSHLNSE	IASEEES[130.0266]PVPLYSHLNSE	Q5VT06	Centrosome-associated protein 350	0	110004	0	0	0	87585.8		TNLIVNYLPQNMTQD	TNLIVNYLPQNM[15.9949]T[130.0266]QD	120483	152690	133104	107514	107514	107600	0.794107	0.0409046
IDNDGDGFVTTE	IDNDGDGFVTT[130.0266]E	Q15293	Reticulocalbin-1	0	0	0	0	0	0		TQGNVFATD	T[130.0266]QGNVFATD	65646.6	72865.3	73915	97777.4	73742.3	62274.6	1.10059	0.544862
IDSQQEEEPVQASD	IDSQQEEEPVQAS[130.0266]D	P12270	Nucleoprotein TPR	0	0	96035	82010.1	0	107653		TSDVEPTAPMEEPTVVEE	T[130.0266]SDVEPTAPMEEPTVVEE	59677	59677	65096.3	56607.6	54464.8	59578.1	0.925184	0.120391
IEDAAQFATADPEPPLEE	IEDAAQFAT[130.0266]ADPEPPLEE	P08559	Pyruvate dehydrogenase E1 component subunit alpha, somatic form, mitochondrial	0	311421	0	0	0	0		TVLEPYADPYYDYE	T[130.0266]VLEPYADPYYDYE	32139.4	57436	54416.5	49889.7	55596.8	42671.9	1.02894	0.882373
IENGHIFTVNDQFTSK	IENGHIFT[130.0266]VNDQFTSK	Q13618	Cullin-3	0	0	0	164453	0	135558		TVNGSWYIQDLCE	TVNGS[130.0266]WYIQDLC[57.0215]E	2323.79	57408.9	2323.79	49536.5	86063.8	49536.5	2.98336	0.13606
IEQCDYPPLPSDHYSE	IEQC[57.0215]DYPPLPSDHYS[130.0266]E	Q8TDX7	Serine/threonine-protein kinase Nek7	0	0	0	0	0	0		TVNGSWYIQDLCE	T[130.0266]VNGSWYIQDLC[57.0215]E	53239	53239	95506.7	49694.6	49284.8	49284.8	0.734036	0.272646
IEQCDYPPLPSDHYSE	IEQC[57.0215]DYPPLPS[130.0266]DHYSE	Q8TDX7	Serine/threonine-protein kinase Nek7	0	0	0	32218.4	0	0		TVSEPVTPASLAALQSDVQPVGHDYVEE	T[130.0266]VS[130.0266]EPVTPASLAALQSDVQPVGHDYVEE	10997.2	11126.1	10997.2	1205	1205	1205	0.109147	2.18654e-09
IFQCHWTLPNDTE	IFQC[57.0215]HWTLPNDT[130.0266]E	Q96SU4	Oxysterol-binding protein-related protein 9	30577.5	31649.4	30224.3	0	0	23697.2		TVVEVPQVTWEDIGGLE	T[130.0266]VVEVPQVTWEDIGGLE	28547.5	33419.1	28547.5	25047.5	1205	1205	0.30335	0.0606085
IGNCTQITNLDLQHNE	IGNC[57.0215]T[130.0266]QITNLDLQHNE	Q9UQ13	Leucine-rich repeat protein SHOC-2	0	0	0	0	0	0		VDEQPQHPLHVTYAGAAVD	VDEQPQHPLHVTY[130.0266]AGAAVD	2323.79	2323.79	2323.79	854771	896076	863689	375.039	2.60309e-07
IILSSTSAPPASAQPPLQLSE	IILSSTS[130.0266]APPASAQPPLQLSE	O75175	CCR4-NOT transcription complex subunit 3	0	0	0	0	0	0		VEEKPPNPMEGMTE	VEEKPPNPMEGMT[130.0266]E	2323.79	2323.79	161253	134231	153698	134231	2.54466	0.18475
IILSSTSAPPASAQPPLQLSE	IILSST[130.0266]SAPPASAQPPLQLSE	O75175	CCR4-NOT transcription complex subunit 3	0	0	0	0	0	0		VEMLVAGHEDSNGCINYE	VEMLVAGHEDSNGC[57.0215]INY[130.0266]E	91103.2	106655	110918	99571.4	97485.3	105241	0.979336	0.75828
IILSSTSAPPASAQPPLQLSE	IILSS[130.0266]TSAPPASAQPPLQLSE	O75175	CCR4-NOT transcription complex subunit 3	0	0	0	0	0	0		VFQSNYFDSTHNHQNGLCEE	VFQSNYFDS[130.0266]T[130.0266]HNHQNGLC[57.0215]EE	85769.7	88742.2	81314.9	170335	59412.6	73140.8	1.18396	0.677028
IILSSTSAPPASAQPPLQLSE	IILS[130.0266]STSAPPASAQPPLQLSE	O75175	CCR4-NOT transcription complex subunit 3	0	0	0	0	0	0		VFQSNYFDSTHNHQNGLCEEE	VFQSNYFDST[130.0266]HNHQNGLC[57.0215]EEE	101556	608120	603478	96856.9	96856.9	530214	0.55129	0.425573
IKEEPVSDITFPVSE	IKEEPVSDITFPVS[130.0266]E	O94864	STAGA complex 65 subunit gamma	0	0	0	0	84017.1	144454		VFQSNYFDSTHNHQNGLCEEE	VFQSNYFDS[130.0266]THNHQNGLC[57.0215]EEE	621946	609399	97452.9	542081	511771	511771	1.17823	0.671971
ILATGANVILTTGGID	ILATGANVILTT[130.0266]GGID	P17987	T-complex protein 1 subunit alpha	0	0	0	0	0	0		VFQSNYFDSTHNHQNGLCEEE	VFQSNY[130.0266]FDSTHNHQNGLC[57.0215]EEE	95426.8	90597.6	101604	1205	1205	134052	0.474438	0.319787
ILATGANVILTTGGID	ILATGANVILT[130.0266]TGGID	P17987	T-complex protein 1 subunit alpha	0	0	0	0	0	0		VFVGGLSPDTSEEQIK	VFVGGLSPDTS[130.0266]EEQIK	722698	949158	909566	1.13219e+06	1.27823e+06	1.13219e+06	1.37235	0.0197085
ILGTAQSVGCNVDGR	ILGT[130.0266]AQSVGC[57.0215]NVDGR	P30050	Large ribosomal subunit protein uL11	0	0	0	0	0	0		VISWLDANTLAEKD	VISWLDANT[130.0266]LAEKD	2.00649e+06	445459	448021	353894	639220	332613	0.457153	0.377553
ILHLVMADGAYQEDND	ILHLVMADGAY[130.0266]QEDND	Q96PY6	Serine/threonine-protein kinase Nek1	0	0	0	0	0	0		VPLEDLSEDPVVGHLGTSTE	VPLEDLSEDPVVGHLGTS[130.0266]TE	167292	162625	162625	1205	1205	1205	0.00733946	4.97891e-08
ILVGDVGQTVDDPYATFVK	ILVGDVGQTVDDPYAT[130.0266]FVK	P23528	Cofilin-1	0	238054	0	213348	0	244095		VSDTVVEPYNATLSVHQLVENTD	VSDTVVEPYNATLSVHQLVENT[130.0266]D	27651.2	39363.1	42568.8	18454.2	25356.6	23231.2	0.611791	0.046298
ILVGDVGQTVDDPYATFVK	ILVGDVGQTVDDPY[130.0266]ATFVK	P23528	Cofilin-1	272397	0	0	0	221317	0		VSQPDWTPPPE	VS[130.0266]QPDWTPPPE	2323.79	51777.2	2323.79	76248.2	87232	76248.2	4.24863	0.0223886
INGISVANQTVE	INGIS[130.0266]VANQTVE	O14936	Peripheral plasma membrane protein CASK	0	38134.6	51739.8	79727.7	53388	54878		VSYNALASHIISEDGDNPE	VSY[130.0266]NALASHIISEDGDNPE	2323.79	2323.79	2323.79	114105	114105	127596	51.0382	1.3292e-05
INSDQATQGNISSDR	INS[130.0266]DQATQGNISSDR	Q29RF7	Sister chromatid cohesion protein PDS5 homolog A	0	129401	130892	114692	143897	0		VTCVPTPTSTVSSIGNTNGE	VTC[57.0215]VPTPTSTVSSIGNT[130.0266]NGE	328168	430573	320648	310796	292017	293234	0.830144	0.164545
IPDGATVLVGGFGLCGIPE	IPDGAT[130.0266]VLVGGFGLC[57.0215]GIPE	P55809	Succinyl-CoA:3-ketoacid coenzyme A transferase 1, mitochondrial	0	0	0	0	0	0		VTFFEPGSGDENGTSNK	VTFFEPGSGDENGT[130.0266]SNK	77736.8	65563.2	68554.3	79380.4	75047.7	66206.1	1.04144	0.612361
IQDDMQTLYVNTAADSFE	IQDDMQT[130.0266]LYVNTAADSFE	A6NHR9	Structural maintenance of chromosomes flexible hinge domain-containing protein 1	0	0	0	0	0	0		VTNCFSVPHNESED	VTNC[57.0215]FSVPHNES[130.0266]ED	74805.2	67091.3	67091.3	1205	1205	1205	0.0172976	1.18306e-05
IQYQLVDISQDNALRD	IQYQLVDIS[130.0266]QDNALRD	Q9H299	SH3 domain-binding glutamic acid-rich-like protein 3	51166.7	53395.2	56305.4	41465.8	39934	48818.6		YAEDDNIYQQK	Y[130.0266]AEDDNIYQQK	60188.1	271914	60188.1	1205	1205	30483.6	0.0838503	0.167967
ISLPILCNASNGSAVGVPDR	ISLPILC[57.0215]NAS[130.0266]NGSAVGVPDR	Q5TCZ1	SH3 and PX domain-containing protein 2A	0	0	0	0	0	0		YHPDKNPNAGDK	Y[130.0266]HPDKNPNAGDK	68130.2	76637.2	68130.2	56988.3	74294.6	56988.3	0.884327	0.270681
ITADLLSNGIDVYPQK	ITADLLSNGIDVY[130.0266]PQK	Q9UHD8	Septin-9	159000	176196	183767	159962	143222	164732		YQISQPEVYVAAPGE	Y[130.0266]QISQPEVY[130.0266]VAAPGE	1.39734e+06	1.18628e+06	1.21379e+06	1.26685e+06	1.22936e+06	1.23639e+06	0.982931	0.764036
ITLPVDFVTADKFD	ITLPVDFVT[130.0266]ADKFD	P00558	Phosphoglycerate kinase 1	0	0	0	0	0	0		YQLNDSAAYYLNDLDR	Y[130.0266]QLNDSAAYYLNDLDR	60815.8	70856.2	65979	51171	53870.2	51171	0.790344	0.0104106
IYDQFGEEGLK	IY[130.0266]DQFGEEGLK	Q9UDY4	DnaJ homolog subfamily B member 4	0	88584.6	79039.8	99874.3	88154.8	108337		YQLNDSAAYYLNDLER	Y[130.0266]QLNDSAAYYLNDLER	2323.79	2323.79	55918.6	42077.9	42077.9	43652.7	2.11023	0.278093
KDILTAIAADLCK	KDILT[130.0266]AIAADLC[57.0215]K	P51648	Aldehyde dehydrogenase family 3 member A2	0	0	0	0	0	0		YQVQYTPQGDSDNGK	YQVQYTPQGDS[130.0266]DNGK	79463.6	77476.8	83009	66543.4	66543.4	84204.1	0.90557	0.283711
KEEPSQNDISPK	KEEPS[130.0266]QNDISPK	Q9NR30	Nucleolar RNA helicase 2	0	0	0	0	0	0
KENGFSSPPQIK	KENGFS[130.0266]SPPQIK	P11387	DNA topoisomerase 1	111449	110438	102934	115364	107011	105952
KGSLESPATDVFGSTE	KGSLESPATDVFGST[130.0266]E	O00232	26S proteasome non-ATPase regulatory subunit 12	214663	0	416250	287331	342415	0
KGSLESPATDVFGSTE	KGSLESPATDVFGS[130.0266]TE	O00232	26S proteasome non-ATPase regulatory subunit 12	218395	0	0	0	193142	200942
KNTDSVVIFSGEGSD	KNTDSVVIFSGEGS[130.0266]D	P08243	Asparagine synthetase [glutamine-hydrolyzing]	0	0	0	0	0	0
KPKPTPDYLMQLMNDKK	KPKPTPDY[130.0266]LMQLMNDKK	Q96PU8	KH domain-containing RNA-binding protein QKI	0	0	0	0	0	0
KPVVDCVVSVPCFYTDAE	KPVVDC[57.0215]VVSVPC[57.0215]FY[130.0266]TDAE	P34932	Heat shock 70 kDa protein 4	0	0	0	0	0	0
LAALALASSENSSSTPEECE	LAALALASSENSSST[130.0266]PEEC[57.0215]E	O00567	Nucleolar protein 56	0	0	0	0	0	0
LAALALASSENSSSTPEECE	LAALALASSENSSS[130.0266]TPEEC[57.0215]E	O00567	Nucleolar protein 56	0	65545.6	0	0	0	0
LAALALASSENSSSTPEECE	LAALALASSENSS[130.0266]STPEEC[57.0215]E	O00567	Nucleolar protein 56	0	0	64091.8	0	0	0
LAALALASSENSSSTPEECE	LAALALASSENS[130.0266]SSTPEEC[57.0215]E	O00567	Nucleolar protein 56	68440.9	68555.1	0	57051.2	58179	66540.5
LASQPDVDGFLVGGASLKPE	LAS[130.0266]QPDVDGFLVGGASLKPE	P60174	Triosephosphate isomerase	2.30713e+06	1.9907e+06	2.04088e+06	2022475	2.01186e+06	2.05641e+06
LAYSNGKDD	LAYS[130.0266]NGKDD	O14980	Exportin-1	0	0	0	0	0	0
LDEEGSDPPLPGR	LDEEGS[130.0266]DPPLPGR	Q9BRJ6	Uncharacterized protein C7orf50	0	0	0	0	80403.5	0
LDELPPLSPMQPISEE	LDELPPLSPMQPIS[130.0266]EE	Q96E29	Transcription termination factor 3, mitochondrial	0	0	0	0	0	0
LDGAGVRASD	LDGAGVRAS[130.0266]D	Q86VM9	Zinc finger CCCH domain-containing protein 18	0	0	0	0	0	0
LDGLVETPTGYIE	LDGLVET[130.0266]PTGYIE	P55209	Nucleosome assembly protein 1-like 1	0	0	0	0	0	0
LDLSLSDLNEVPVK	LDLSLS[130.0266]DLNEVPVK	Q96AG4	Leucine-rich repeat-containing protein 59	49061.8	61204.4	72725.4	59304.1	41753.9	34560.9
LDLSNNCLGDAGILQLVE	LDLS[130.0266]NNC[57.0215]LGDAGILQLVE	P13489	Ribonuclease inhibitor	0	63688.7	56888.1	56095.2	44718.8	55833
LDPTNMTYITNQAAVYFEK	LDPT[130.0266]NMTYITNQAAVYFEK	P31948	Stress-induced-phosphoprotein 1	0	35905.2	33914.1	159088	30913.7	33105.2
LDSLTTSFGFPVGAATLVDE	LDSLT[130.0266]TSFGFPVGAATLVDE	P40939	Trifunctional enzyme subunit alpha, mitochondrial	0	0	0	0	0	0
LEGSQTLRILCYEK	LEGSQT[130.0266]LRILC[57.0215]YEK	P11274	Breakpoint cluster region protein	137285	171563	173480	132574	106567	140020
LELPPELDISPGAAGGAE	LELPPELDIS[130.0266]PGAAGGAE	P53621	Coatomer subunit alpha	0	0	0	0	0	0
LEPSDATYTALFNVCAE	LEPSDATY[130.0266]TALFNVC[57.0215]AE	O75127	Pentatricopeptide repeat-containing protein 1, mitochondrial	0	0	0	0	0	0
LEPSDATYTALFNVCAE	LEPS[130.0266]DATYTALFNVC[57.0215]AE	O75127	Pentatricopeptide repeat-containing protein 1, mitochondrial	0	0	0	0	0	0
LFAVDPTTVSQGLKD	LFAVDPTT[130.0266]VSQGLKD	Q9UNI6	Dual specificity protein phosphatase 12	0	0	73460.4	0	0	74644.1
LFFKDDANNDPQWSE	LFFKDDANNDPQWS[130.0266]E	P22234	Bifunctional phosphoribosylaminoimidazole carboxylase/phosphoribosylaminoimidazole succinocarboxamide synthetase	297808	288045	300131	258521	267993	250518
LFVGNLPADITED	LFVGNLPADIT[130.0266]ED	P23246	Splicing factor, proline- and glutamine-rich	0	0	0	0	0	0
LFVGNLPPDITEE	LFVGNLPPDIT[130.0266]EE	Q15233	Non-POU domain-containing octamer-binding protein	0	0	0	0	0	0
LGLSAVQASGGLLGIYNGE	LGLSAVQAS[130.0266]GGLLGIYNGE	Q9UHG3	Prenylcysteine oxidase 1	0	0	0	0	0	0
LGLSAVQASGGLLGIYNGE	LGLS[130.0266]AVQASGGLLGIYNGE	Q9UHG3	Prenylcysteine oxidase 1	0	0	0	0	0	0
LHHDTDDVTYQVYE	LHHDTDDVTYQVY[130.0266]E	Q12797	Aspartyl/asparaginyl beta-hydroxylase	0	0	223888	0	0	220871
LHSTPNGLSSE	LHS[130.0266]TPNGLSSE	Q8N5Z5	BTB/POZ domain-containing protein KCTD17	109472	129387	0	130417	0	105145
LISLTDENALSGNE	LISLTDENALS[130.0266]GNE	P14625	Endoplasmin	458565	398958	374207	413199	315898	369089
LLLGPNGPAVAAAGDLTSEEE	LLLGPNGPAVAAAGDLTS[130.0266]EEE	O43237	Cytoplasmic dynein 1 light intermediate chain 2	0	0	39563.8	0	0	38471.6
LLLGPNGPAVAAAGDLTSEEE	LLLGPNGPAVAAAGDLT[130.0266]SEEE	O43237	Cytoplasmic dynein 1 light intermediate chain 2	0	0	0	0	0	0
LLLSTQPGR	LLLS[130.0266]TQPGR	P08195	Amino acid transporter heavy chain SLC3A2	84669	84855	86354.1	95818.6	96344.2	97381.6
LLLTSSYLSDSGSTGE	LLLT[130.0266]SSYLSDSGSTGE	P08195	Amino acid transporter heavy chain SLC3A2	0	0	0	0	0	0
LLPFLTDTIYDED	LLPFLTDTIY[130.0266]DED	P30153	Serine/threonine-protein phosphatase 2A 65 kDa regulatory subunit A alpha isoform	0	0	99887.9	0	83707.6	0
LPASLVNGLQPLPAHQE	LPAS[130.0266]LVNGLQPLPAHQE	Q3KQU3	MAP7 domain-containing protein 1	82178.4	75462.4	75679.6	72947.2	70089.5	77489.4
LPQGQTGSVGTSVASAEQD	LPQGQTGSVGTSVAS[130.0266]AEQD	Q7LBR1	Charged multivesicular body protein 1b	0	0	136925	113490	123747	0
LPTIPGVTSPSSDEPPME	LPT[130.0266]IPGVTSPSSDEPPME	Q13541	Eukaryotic translation initiation factor 4E-binding protein 1	37966.6	44433.6	41277.1	0	19432.1	14625.4
LPTIPGVTSPSSDEPPME	LPT[130.0266]IPGVTSPSSDEPPM[15.9949]E	Q13541	Eukaryotic translation initiation factor 4E-binding protein 1	0	21684.9	0	0	17312.7	0
LQDGAESNGGGGGGGAGSGGGPGAEPDLK	LQDGAES[130.0266]NGGGGGGGAGSGGGPGAEPDLK	O14497	AT-rich interactive domain-containing protein 1A	112775	112240	98293.5	115546	102872	109225
LQLTNMIIE	LQLT[130.0266]NMIIE	Q86WJ1	Chromodomain-helicase-DNA-binding protein 1-like	41974.5	41887.7	46029.3	32544.1	40932.7	36418.8
LQQFSPLSDYEGQEE	LQQFSPLSDY[130.0266]EGQEE	Q9UK61	Protein TASOR	0	0	0	0	0	0
LQSANASVDDSRLE	LQSANASVDDS[130.0266]RLE	P22314	Ubiquitin-like modifier-activating enzyme 1	0	0	0	0	0	1.04269e+06
LQSQISDTSVVLSMDNSR	LQSQIS[130.0266]DTSVVLSMDNSR	P05787	Keratin, type II cytoskeletal 8	0	0	334098	316195	0	0
LQTTDNLLPMSPEEFD	LQTTDNLLPMS[130.0266]PEEFD	P42224	Signal transducer and activator of transcription 1-alpha/beta	0	0	0	0	0	0
LQTNSFPVLLTQGLESNDFE	LQT[130.0266]NSFPVLLTQGLESNDFE	Q15061	WD repeat-containing protein 43	0	0	0	0	0	0
LSALGNVTTCNDYVALVHPDLDR	LSALGNVTTC[57.0215]NDY[130.0266]VALVHPDLDR	P56537	Eukaryotic translation initiation factor 6	99569.9	99856	121051	111021	0	89163.4
LSNGSEEDNLPNTQLD	LSNGS[130.0266]EEDNLPNTQLD	Q96Q89	Kinesin-like protein KIF20B	0	0	0	0	0	0
LSVLIHNSD	LSVLIHNS[130.0266]D	Q9NTJ3	Structural maintenance of chromosomes protein 4	0	71878	62848	0	0	0
LSHEDLEPPPEHIPPPPRPPK	LS[130.0266]HEDLEPPPEHIPPPPRPPK	P18031	Tyrosine-protein phosphatase non-receptor type 1	0	0	0	0	0	0
LSLAGNELGDEGAR	LS[130.0266]LAGNELGDEGAR	P13489	Ribonuclease inhibitor	0	0	85411.2	0	105952	59150.2
LSLAVLQPTPQVTQE	LS[130.0266]LAVLQPTPQVTQE	Q9H307	Pinin	13844.9	0	13345.7	7641.75	7605.53	0
LSNGSEEDNLPNTQLD	LS[130.0266]NGSEEDNLPNTQLD	Q96Q89	Kinesin-like protein KIF20B	41998.9	44281.2	47002.5	0	43657.6	0
LTLQYNIYNVGSSAALDVE	LTLQY[130.0266]NIYNVGSSAALDVE	P43308	Translocon-associated protein subunit beta	0	0	0	0	0	0
LTTVLNSGFLD	LTTVLNS[130.0266]GFLD	Q9BSJ8	Extended synaptotagmin-1	45045.3	0	0	37065.4	0	0
LTLQYNIYNVGSSAALDVE	LT[130.0266]LQYNIYNVGSSAALDVE	P43308	Translocon-associated protein subunit beta	0	0	0	0	0	0
LTYQNTDLSEIKE	LT[130.0266]YQNTDLSEIKE	Q32MZ4	Leucine-rich repeat flightless-interacting protein 1	0	0	0	0	0	0
LVPLDPENGQTSGE	LVPLDPENGQT[130.0266]SGE	Q15418	Ribosomal protein S6 kinase alpha-1	0	100410	77660.2	92895.6	91481.3	0
LVQDVANNTNE	LVQDVANNT[130.0266]NE	P10809	60 kDa heat shock protein, mitochondrial	0	0	0	0	0	858514
LYANNVMSGGTTMYPGIADR	LYANNVM[15.9949]SGGTT[130.0266]MYPGIADR	P68133	Actin, alpha skeletal muscle	0	0	0	0	0	0
LYANTVLSGGTTMYPGIADR	LYANTVLS[130.0266]GGTTMYPGIADR	P63261	Actin, cytoplasmic 2	0	0	0	212527	0	130254
LYANTVLSGGSTMYPGIADR	LYANT[130.0266]VLSGGSTMYPGIADR	Q562R1	Beta-actin-like protein 2	71773.9	71698.3	0	66233.7	0	0
LYANTVLSGGTTMYPGIADR	LYANT[130.0266]VLSGGTTMYPGIADR	P63261	Actin, cytoplasmic 2	0	0	0	0	0	0
LYANNVLSGGTTMYPGIADR	LY[130.0266]ANNVLSGGTTMYPGIADR	P62736	Actin, aortic smooth muscle	5442.78	0	0	0	1870.92	0
LYANNVMSGGTTMYPGIADR	LY[130.0266]ANNVM[15.9949]SGGTTMYPGIADR	P68133	Actin, alpha skeletal muscle	0	0	0	0	0	0
LYANTVLSGGTTMYPGIADR	LY[130.0266]ANTVLSGGTTMYPGIADR	P63261	Actin, cytoplasmic 2	56972.4	64584.1	0	52767.8	0	0
LYANTVLSGGTTMYPGIADR	LY[130.0266]ANTVLSGGTTM[15.9949]YPGIADR	P63261	Actin, cytoplasmic 2	47893.9	0	0	0	25480.9	17492.1
LYTQNGILHMLDR	LY[130.0266]TQNGILHMLDR	Q9NP77	RNA polymerase II subunit A C-terminal domain phosphatase SSU72	50787	53688.5	62340	42294.7	43245.4	41005.7
MACSVAGITSDANVLTNE	MAC[57.0215]S[130.0266]VAGITSDANVLTNE	P25789	Proteasome subunit alpha type-4	503187	311412	299583	228468	314428	351377
MAIATGGAVFGEE	MAIAT[130.0266]GGAVFGEE	P10809	60 kDa heat shock protein, mitochondrial	0	0	0	0	0	0
MASPNWSILPEEER	MAS[130.0266]PNWSILPEEER	Q15814	Tubulin-specific chaperone C	0	0	0	0	0	0
MDLSQEQPLDAQQGPPEPAQE	MDLS[130.0266]QEQPLDAQQGPPEPAQE	Q32P28	Prolyl 3-hydroxylase 1	0	0	0	0	0	0
MDSCPVVGEFPCQNDINLSQAPALPQPE	MDS[130.0266]C[57.0215]PVVGEFPC[57.0215]QNDINLSQAPALPQPE	P14735	Insulin-degrading enzyme	0	37384.6	0	0	0	0
MESDYSGQGVDQLQR	MES[130.0266]DYSGQGVDQLQR	P04818	Thymidylate synthase	0	0	0	0	0	0
MFQPSAVVLQCGSDSLSGD	MFQPSAVVLQC[57.0215]GSDSLS[130.0266]GD	Q13547	Histone deacetylase 1	0	0	0	0	0	0
MFQPSAVVLQCGSDSLSGD	MFQPSAVVLQC[57.0215]GSDS[130.0266]LSGD	Q13547	Histone deacetylase 1	0	0	0	0	0	0
MFQPSAVVLQCGSDSLSGD	MFQPSAVVLQC[57.0215]GS[130.0266]DSLSGD	Q13547	Histone deacetylase 1	0	0	22371.8	26073	0	0
MGTDNDSENWK	MGTDNDS[130.0266]ENWK	P07195	L-lactate dehydrogenase B chain	55469.9	63193.3	76721.3	32774.5	31431.2	0
MLDQSNQWGGTALVVPAFE	MLDQSNQWGGT[130.0266]ALVVPAFE	O43505	Beta-1,4-glucuronyltransferase 1	0	0	0	0	0	0
MLVAGHEDSNGCINYE	MLVAGHEDSNGC[57.0215]INY[130.0266]E	P60660	Myosin light polypeptide 6	1.14143e+06	1.17891e+06	1.23196e+06	975492	991822	1.00832e+06
MLVAGHEDSNGCINYE	MLVAGHEDS[130.0266]NGC[57.0215]INYE	P60660	Myosin light polypeptide 6	0	0	0	0	0	0
MNWIDAPDDVFYMATE	MNWIDAPDDVFYMAT[130.0266]E	Q13330	Metastasis-associated protein MTA1	0	0	0	0	0	0
MSGHYQNALYLGDVSER	MS[130.0266]GHYQNALYLGDVSER	P53621	Coatomer subunit alpha	0	0	0	0	0	0
MSNVSLGPTPIPE	MS[130.0266]NVSLGPTPIPE	Q10713	Mitochondrial-processing peptidase subunit alpha	0	0	0	0	0	0
MTSEQLDDILK	MT[130.0266]SEQLDDILK	P05023	Sodium/potassium-transporting ATPase subunit alpha-1	0	0	0	0	0	0
MYQPSAVVLQCGADSLSGD	MYQPSAVVLQC[57.0215]GADS[130.0266]LSGD	Q92769	Histone deacetylase 2	0	171013	203152	115978	0	0
MDSCPVVGEFPCQNDINLSQAPALPQPE	M[15.9949]DS[130.0266]C[57.0215]PVVGEFPC[57.0215]QNDINLSQAPALPQPE	P14735	Insulin-degrading enzyme	0	0	0	0	0	0
MFQPSAVVLQCGSDSLSGD	M[15.9949]FQPSAVVLQC[57.0215]GSDSLS[130.0266]GD	Q13547	Histone deacetylase 1	0	0	0	0	0	0
MFQPSAVVLQCGSDSLSGD	M[15.9949]FQPSAVVLQC[57.0215]GS[130.0266]DSLSGD	Q13547	Histone deacetylase 1	0	0	0	0	0	0
NDAVTIQVLNQLIQK	NDAVT[130.0266]IQVLNQLIQK	Q96QK1	Vacuolar protein sorting-associated protein 35	25196.5	27266.1	27134.5	21852.5	21170.7	24179.5
NDLGITAVALYDYQAAGDD	NDLGITAVALYDY[130.0266]QAAGDD	Q14247	Src substrate cortactin	0	228945	0	0	0	0
NDLGITAVALYDYQAAGDD	NDLGITAVALY[130.0266]DYQAAGDD	Q14247	Src substrate cortactin	0	0	0	0	0	0
NDMSPSNNVVPIHVPPTTE	NDMSPS[130.0266]NNVVPIHVPPTTE	P62491	Ras-related protein Rab-11A	0	0	0	0	0	0
NDMSPSNNVVPIHVPPTTE	NDM[15.9949]S[130.0266]PSNNVVPIHVPPTTE	P62491	Ras-related protein Rab-11A	140774	0	0	0	139861	135101
NELSALVVDNGSGMCK	NELS[130.0266]ALVVDNGSGMC[57.0215]K	Q562R1	Beta-actin-like protein 2	1661357	0	0	1.45356e+06	0	1.75127e+06
NELSALVVDNGSGMCK	NELS[130.0266]ALVVDNGSGM[15.9949]C[57.0215]K	Q562R1	Beta-actin-like protein 2	0	0	0	0	597106	605454
NFLITNDEAYAE	NFLITNDEAY[130.0266]AE	P27797	Calreticulin	0	327208	351789	0	0	0
NFLITNDEAYAE	NFLIT[130.0266]NDEAYAE	P27797	Calreticulin	357476	333583	352263	338711	334415	321904
NGGTEPDASAPAEPGWK	NGGT[130.0266]EPDASAPAEPGWK	Q86WB0	Zinc finger C3HC-type protein 1	180315	187705	183520	198403	205419	204517
NGSDNLPSSAGSGDKPLSDPAPF	NGS[130.0266]DNLPSSAGSGDKPLSDPAPF	O43399	Tumor protein D54	270698	269587	457698	194548	353080	189548
NGTVTAANASTLNDGAAALVLMTADAAK	NGTVTAANAST[130.0266]LNDGAAALVLMTADAAK	P24752	Acetyl-CoA acetyltransferase, mitochondrial	0	0	0	0	0	0
NGTVTAANASTLNDGAAALVLMTADAAK	NGT[130.0266]VTAANASTLNDGAAALVLMTADAAK	P24752	Acetyl-CoA acetyltransferase, mitochondrial	24169.2	21167.6	25180.5	28432.4	22365.6	24245.2
NGTVTAANASTLNDGAAALVLMTADAAK	NGT[130.0266]VTAANASTLNDGAAALVLM[15.9949]TADAAK	P24752	Acetyl-CoA acetyltransferase, mitochondrial	0	0	14626.3	19610.6	0	14942.7
NGVHSLIIEPVTSR	NGVHS[130.0266]LIIEPVTSR	Q8WX93	Palladin	153253	143144	153415	150486	136933	143097
NGVTHPIDYHTTDYVDE	NGVT[130.0266]HPIDYHTTDYVDE	Q99536	Synaptic vesicle membrane protein VAT-1 homolog	177193	219294	138718	179072	180165	178599
NIHFLNGGIDSVSSSSSYPEE	NIHFLNGGIDS[130.0266]VSSSSSYPEE	Q68DQ2	Very large A-kinase anchor protein	0	0	0	0	34273.6	32258.3
NLMTSSTLPPLFADEDGSK	NLMTSSTLPPLFADEDGS[130.0266]K	Q9NP66	High mobility group protein 20A	0	0	0	0	0	0
NLQDIDIMDISVLD	NLQDIDIMDIS[130.0266]VLD	Q15424	Scaffold attachment factor B1	0	0	0	0	0	0
NLSIHNQQLEE	NLS[130.0266]IHNQQLEE	Q5VT25	Serine/threonine-protein kinase MRCK alpha	89381.1	88665.3	91050.1	112385	118217	122640
NLTLWTSDSAGEE	NLT[130.0266]LWTSDSAGEE	P27348	14-3-3 protein theta	0	0	0	0	0	0
NLTLWTSDTQGDEAE	NLT[130.0266]LWTSDTQGDEAE	P63104	14-3-3 protein zeta/delta	18281.4	34236.3	16962.9	7950.02	4639.3	9667.47
NLYHNLCTSLFPTIHGND	NLYHNLC[57.0215]TSLFPT[130.0266]IHGND	Q14566	DNA replication licensing factor MCM6	23479.3	23624.3	30305.1	21781.5	15339.8	16891
NSQQDLNTPDTRPAGLE	NSQQDLNTPDT[130.0266]RPAGLE	Q14686	Nuclear receptor coactivator 6	0	0	0	0	0	0
NSGAAEKPVTIHATPE	NS[130.0266]GAAEKPVTIHATPE	Q9Y6M1	Insulin-like growth factor 2 mRNA-binding protein 2	47067.4	46798	38630.5	38278.6	41451.3	41936.1
NSMNVDQDGDPSDR	NS[130.0266]MNVDQDGDPSDR	P78527	DNA-dependent protein kinase catalytic subunit	0	0	0	0	0	0
NSSGSSPLDQVDSSLPSEPIFEK	NS[130.0266]SGSSPLDQVDSSLPSEPIFEK	O43164	E3 ubiquitin-protein ligase Praja-2	0	29968.7	0	0	0	0
NYGEDQSNGDLGVHSGE	NYGEDQSNGDLGVHS[130.0266]GE	Q5T9L3	Protein wntless homolog	134226	145317	132936	124896	137231	143452
PVAVGPYGQSQPSCFD	PVAVGPYGQSQPS[130.0266]C[57.0215]FD	P60602	Reactive oxygen species modulator 1	0	0	0	0	0	26516.9
QAINSSENIMDINEEPGTTE	QAINS[130.0266]SENIMDINEEPGTTE	Q9H2G2	STE20-like serine/threonine-protein kinase	108198	0	0	0	0	0
QIAYSDTSPFLILSE	QIAYSDT[130.0266]SPFLILSE	Q5VT66	Mitochondrial amidoxime-reducing component 1	0	0	0	0	0	0
QLDSSNSTIAILQTEK	QLDSS[130.0266]NSTIAILQTEK	O60763	General vesicular transport factor p115	107060	0	100895	0	0	0
QLDSSNSTIAILQTEK	QLDS[130.0266]SNSTIAILQTEK	O60763	General vesicular transport factor p115	0	109914	0	0	0	92320.6
QLIFTTEDNGK	QLIFTT[130.0266]EDNGK	Q99598	Translin-associated protein X	0	0	0	129926	0	0
QLQESLQIERD	QLQES[130.0266]LQIERD	Q02224	Centromere-associated protein E	0	0	0	0	0	0
QLSQATAAATNHTTDNGVGPEE	QLSQATAAATNHTT[130.0266]DNGVGPEE	Q15046	Lysine--tRNA ligase	803659	658402	749598	701666	735179	696727
QLSSSVTGLTNIEE	QLSSSVTGLT[130.0266]NIEE	P46940	Ras GTPase-activating-like protein IQGAP1	0	0	0	0	0	0
QLVLQTGALVLSDNGICCID	QLVLQTGALVLS[130.0266]DNGIC[57.0215]C[57.0215]ID	P33991	DNA replication licensing factor MCM4	44940.7	44211.8	44335.9	52879.1	39377.8	40141.9
QNDNTSNGTNDYIGSVEK	QNDNTS[130.0266]NGTNDYIGSVEK	Q96MM7	Heparan-sulfate 6-O-sulfotransferase 2	0	0	0	0	0	0
QNDNTSNGTNDYIGSVEK	QNDNT[130.0266]SNGTNDYIGSVEK	Q96MM7	Heparan-sulfate 6-O-sulfotransferase 2	0	0	0	0	0	0
QNGDSLVHAAFVAE	QNGDS[130.0266]LVHAAFVAE	P22695	Cytochrome b-c1 complex subunit 2, mitochondrial	1.28995e+06	1.20154e+06	1.16101e+06	1.12216e+06	1.05178e+06	1.0297e+06
QNKPDSSPLYIQNPFE	QNKPDSS[130.0266]PLYIQNPFE	Q9NVV4	Poly(A) RNA polymerase, mitochondrial	0	0	0	0	0	0
QNSQLPAQVQNGPSQE	QNSQLPAQVQNGPS[130.0266]QE	Q8N8S7	Protein enabled homolog	346729	354142	344622	349735	379951	339277
QNSALPTSSQDEE	QNS[130.0266]ALPTSSQDEE	Q9UQ35	Serine/arginine repetitive matrix protein 2	0	0	0	0	0	0
QPMETTGATENGHEAVPE	QPMETTGAT[130.0266]ENGHEAVPE	Q99729	Heterogeneous nuclear ribonucleoprotein A/B	0	0	0	0	0	0
QPQQTVIADHSLSASHME	QPQQT[130.0266]VIADHSLSASHME	Q13769	THO complex subunit 5 homolog	0	0	0	0	0	0
QQAADITGPTPHQGGWK	QQAADIT[130.0266]GPTPHQGGWK	Q9NQA3	WAS protein family homolog 6	0	0	0	0	0	0
QQIVIQSSGGLSKDDIE	QQIVIQS[130.0266]SGGLSKDDIE	P38646	Stress-70 protein, mitochondrial	258422	0	139355	0	0	0
QSKPVTTPEEIAQVATISANGDK	QSKPVTTPEEIAQVATIS[130.0266]ANGDK	P10809	60 kDa heat shock protein, mitochondrial	0	79621.7	77680.9	92283.7	83623.2	88605.9
QSGTIYLQHADEER	QS[130.0266]GTIYLQHADEER	P37198	Nuclear pore glycoprotein p62	0	0	0	0	0	0
QWEDLTPLTFGVQE	QWEDLT[130.0266]PLTFGVQE	Q15904	V-type proton ATPase subunit S1	0	0	0	0	0	0
RDWENGSNASSPASVPE	RDWENGSNAS[130.0266]SPASVPE	Q9P1Y5	Calmodulin-regulated spectrin-associated protein 3	60907.7	57938.9	47931.6	53490.3	59381.1	58542.1
RTNGDIVPER	RT[130.0266]NGDIVPER	Q9GZR2	RNA exonuclease 4	0	0	0	18382.4	0	17747.9
SAEAPGHYPAEDSTYD	SAEAPGHYPAEDSTY[130.0266]D	Q14247	Src substrate cortactin	0	0	0	134429	0	0
SAMEDLQDMFIVHTIE	SAMEDLQDMFIVHT[130.0266]IE	O43707	Alpha-actinin-4	133589	130412	0	0	0	0
SAMEDLQDMFIVHTIE	SAMEDLQDM[15.9949]FIVHT[130.0266]IE	O43707	Alpha-actinin-4	0	0	0	0	0	0
SDAFLVCLNHALSTEKE	SDAFLVC[57.0215]LNHALST[130.0266]EKE	P46736	Lys-63-specific deubiquitinase BRCC36	0	0	0	0	0	0
SDMVDITQEPVLDTMLE	SDMVDITQEPVLDT[130.0266]MLE	P52948	Nuclear pore complex protein Nup98-Nup96	0	0	0	0	0	0
SGQALLAAGHYASD	SGQALLAAGHYAS[130.0266]D	Q13813	Spectrin alpha chain, non-erythrocytic 1	0	0	0	0	0	0
SGQALLAAGHYASD	SGQALLAAGHY[130.0266]ASD	Q13813	Spectrin alpha chain, non-erythrocytic 1	0	0	0	178975	0	0
SIGFISSQVPEDPSTLVTVDE	SIGFISS[130.0266]QVPEDPSTLVTVDE	Q14966	Zinc finger protein 638	10483.2	6873.87	0	0	0	0
SIGFISSQVPEDPSTLVTVDE	SIGFIS[130.0266]SQVPEDPSTLVTVDE	Q14966	Zinc finger protein 638	0	0	0	0	0	0
SIGSLQNGTHTPSTAME	SIGSLQNGT[130.0266]HTPSTAME	Q9NVV4	Poly(A) RNA polymerase, mitochondrial	0	299553	0	334419	334924	0
SIGSLQNGTHTPSTAME	SIGS[130.0266]LQNGTHTPSTAME	Q9NVV4	Poly(A) RNA polymerase, mitochondrial	0	423733	0	497993	434313	320190
SLAAASGVLGGPQTPLAPEEE	SLAAAS[130.0266]GVLGGPQTPLAPEEE	Q9Y5Y0	Heme transporter FLVCR1	0	0	0	49612.9	60129.8	55338.5
SPIDSASPGGDYPLGDLTPTTME	SPIDSASPGGDYPLGDLTPT[130.0266]TME	Q9H0E9	Bromodomain-containing protein 8	0	0	0	0	0	0
SPIDSASPGGDYPLGDLTPTTME	SPIDSASPGGDYPLGDLT[130.0266]PTTME	Q9H0E9	Bromodomain-containing protein 8	0	0	0	0	0	0
SPIDSASPGGDYPLGDLTPTTME	SPIDSASPGGDYPLGDLT[130.0266]PTTM[15.9949]E	Q9H0E9	Bromodomain-containing protein 8	0	12638.3	0	0	0	0
SPSEAEDFISGITQTMVE	SPSEAEDFIS[130.0266]GITQTMVE	Q14966	Zinc finger protein 638	0	0	0	0	0	0
SPSWTAPPVIALQNGLSED	SPSWTAPPVIALQNGLS[130.0266]ED	Q8WV99	AN1-type zinc finger protein 2B	47794	44016	50430.2	38102.9	30182.6	40914.4
SSFLQVFNNSPD	SSFLQVFNNS[130.0266]PD	Q15436	Protein transport protein Sec23A	111686	0	0	0	0	135383
SSGIAGTTSDEPERIE	SSGIAGTTS[130.0266]DEPERIE	Q8TAQ2	SWI/SNF complex subunit SMARCC2	0	0	0	0	0	0
SSGVLDDYAPGSHDVGDPSTTNLYLGNINPQMNE	SSGVLDDYAPGSHDVGDPSTTNLY[130.0266]LGNINPQM[15.9949]NE	O15042	U2 snRNP-associated SURP motif-containing protein	18372.4	0	14788.9	0	0	17923.1
SSIAPQVDLNQQQYIFQQCEAPME	SSIAPQVDLNQQQY[130.0266]IFQQC[57.0215]EAPME	P52294	Importin subunit alpha-5	0	0	0	0	0	0
SSLGFPVGGPGTSLSLE	SS[130.0266]LGFPVGGPGTSLSLE	P49589	Cysteine--tRNA ligase, cytoplasmic	0	0	0	0	51560.5	21738.2
STFYVLNPHNNLSSTE	STFYVLNPHNNLS[130.0266]STE	Q14674	Separin	0	0	94196.7	0	93779.6	32856.2
STQPGVIASQVLDLRDD	STQPGVIAS[130.0266]QVLDLRDD	Q9Y5S2	Serine/threonine-protein kinase MRCK beta	0	56880	0	44867.1	0	0
SYGMSPCNTAVVPQGWSVE	SYGMSPC[57.0215]NT[130.0266]AVVPQGWSVE	P27816	Microtubule-associated protein 4	0	0	0	0	0	0
SYGMSPCNTAVVPQGWSVE	SYGMS[130.0266]PC[57.0215]NTAVVPQGWSVE	P27816	Microtubule-associated protein 4	0	0	0	0	0	0
SYHITQSGENGKE	SYHITQS[130.0266]GENGKE	Q6ZWT7	Lysophospholipid acyltransferase 2	0	0	36492.9	36013.7	36663.6	33373.1
SDAMFAAER	S[130.0266]DAMFAAER	O14964	Hepatocyte growth factor-regulated tyrosine kinase substrate	0	50804.3	43283.8	0	46317.9	0
SDTGLAPPALWDLAADK	S[130.0266]DTGLAPPALWDLAADK	P35998	26S proteasome regulatory subunit 7	410707	721826	493543	452016	761447	548414
SDWDGIIACHQGK	S[130.0266]DWDGIIAC[57.0215]HQGK	Q8NI36	WD repeat-containing protein 36	0	0	0	0	0	0
SEALPEKE	S[130.0266]EALPEKE	Q6NZI2	Caveolae-associated protein 1	0	0	0	0	0	0
SEKPLQTGLPTGLTE	S[130.0266]EKPLQTGLPTGLTE	P78364	Polyhomeotic-like protein 1	0	0	0	0	0	0
SEPESPMDVDNSK	S[130.0266]EPESPMDVDNSK	Q86W56	Poly(ADP-ribose) glycohydrolase	0	0	0	0	0	0
SEPESPMDVDNSK	S[130.0266]EPESPM[15.9949]DVDNSK	Q86W56	Poly(ADP-ribose) glycohydrolase	0	0	107317	0	0	0
SGYCTGHEPDSLE	S[130.0266]GYC[57.0215]TGHEPDSLE	O00116	Alkyldihydroxyacetonephosphate synthase, peroxisomal	0	0	0	0	0	0
SIGFISSQVPEDPSTLVTVDE	S[130.0266]IGFISSQVPEDPSTLVTVDE	Q14966	Zinc finger protein 638	0	0	11227.2	0	6266.7	0
SIGSLQNGTHTPSTAME	S[130.0266]IGSLQNGTHTPSTAME	Q9NVV4	Poly(A) RNA polymerase, mitochondrial	310192	0	281815	0	325858	313973
SLAAASGVLGGPQTPLAPEEE	S[130.0266]LAAASGVLGGPQTPLAPEEE	Q9Y5Y0	Heme transporter FLVCR1	0	0	0	0	0	0
SLNPSSLLAAMMQQDE	S[130.0266]LNPSSLLAAMMQQDE	P35869	Aryl hydrocarbon receptor	0	0	0	0	0	0
SLPVCPVDASGCFTTE	S[130.0266]LPVC[57.0215]PVDASGC[57.0215]FTTE	P41252	Isoleucine--tRNA ligase, cytoplasmic	13228.3	35555.2	0	16032.4	12302.3	15398.7
SNCYDPER	S[130.0266]NC[57.0215]YDPER	Q00610	Clathrin heavy chain 1	72087	73436	67955.2	66459.2	74620.4	70011.2
SPVSAGNDAYVDLDR	S[130.0266]PVSAGNDAYVDLDR	Q86VS8	Protein Hook homolog 3	75914.4	74737.4	0	0	99649.8	0
SSANNSVSPSESLR	S[130.0266]SANNSVSPSESLR	Q04726	Transducin-like enhancer protein 3	0	0	0	0	0	36015
SSLGFPVGGPGTSLSLE	S[130.0266]SLGFPVGGPGTSLSLE	P49589	Cysteine--tRNA ligase, cytoplasmic	0	64943.7	70962.6	0	47280	0
SSQDLEE	S[130.0266]SQDLEE	Q9ULD0	2-oxoglutarate dehydrogenase-like, mitochondrial	90014	90017.9	113344	0	65286.9	76857.1
SSSVLSCDISVDDK	S[130.0266]SSVLSC[57.0215]DISVDDK	Q04724	Transducin-like enhancer protein 1	0	96612.8	123911	95597.2	169441	143024
STGAQVQVAGDMLPNSTER	S[130.0266]TGAQVQVAGDM[15.9949]LPNSTER	Q15366	Poly(rC)-binding protein 2	0	120744	0	0	0	0
STSVDHSSTDLE	S[130.0266]TSVDHSSTDLE	Q9BY89	Uncharacterized protein KIAA1671	0	39852.4	39778.3	33753.9	0	38068.2
SVDSAGTSPTAVLAAGEE	S[130.0266]VDSAGTSPTAVLAAGEE	Q5T0D9	Tumor protein p63-regulated gene 1-like protein	17542	0	0	11757.6	0	0
SYDDVSSFR	S[130.0266]YDDVSSFR	Q99848	Probable rRNA-processing protein EBP2	0	0	0	0	0	0
TADTDTADQVMASFK	TADT[130.0266]DTADQVM[15.9949]ASFK	P12814	Alpha-actinin-1	0	0	0	0	0	0
TAENYLGHTAK	TAENY[130.0266]LGHTAK	P38646	Stress-70 protein, mitochondrial	0	0	0	0	0	0
TASNCNGSLAHPSDLYAEGCE	TASNC[57.0215]NGS[130.0266]LAHPSDLYAEGC[57.0215]E	O60637	Tetraspanin-3	0	0	32650.5	0	0	0
TASNCNGSLAHPSDLYAE	TAS[130.0266]NC[57.0215]NGSLAHPSDLYAE	O60637	Tetraspanin-3	0	139422	0	0	0	0
TASNCNGSLAHPSDLYAEGCE	TAS[130.0266]NC[57.0215]NGSLAHPSDLYAEGC[57.0215]E	O60637	Tetraspanin-3	33122.4	0	0	27322.1	0	0
TDTPPSSVPTSVISTPSTE	TDTPPSSVPTSVISTPS[130.0266]TE	Q13112	Chromatin assembly factor 1 subunit B	0	0	132535	0	113235	0
THYQLGLAYGYNSQYD	THYQLGLAYGYNSQY[130.0266]D	P49321	Nuclear autoantigenic sperm protein	0	98708.9	128825	611647	602804	79639.7
THYQLGLAYGYNSQYD	THYQLGLAYGYNS[130.0266]QYD	P49321	Nuclear autoantigenic sperm protein	83931.2	98481.5	118715	611358	0	149652
TLPDSGFSANIEDINE	TLPDSGFS[130.0266]ANIEDINE	P18583	Protein SON	0	0	0	0	0	0
TMSSTTTLTTPQNQVDMLLQE	TMSSTTTLT[130.0266]TPQNQVDMLLQE	Q7LBR1	Charged multivesicular body protein 1b	0	0	0	0	0	0
TMSSTTTLTTPQNQVDMLLQE	TM[15.9949]SSTTTLTT[130.0266]PQNQVDMLLQE	Q7LBR1	Charged multivesicular body protein 1b	0	0	0	0	0	0
TNDTWNSQFGK	TNDT[130.0266]WNSQFGK	Q7Z5K2	Wings apart-like protein homolog	0	0	0	38334.1	0	0
TNLIVNYLPQNMTQD	TNLIVNYLPQNMT[130.0266]QD	Q15717	ELAV-like protein 1	170051	192860	191288	589085	713271	154671
TNLIVNYLPQNMTQD	TNLIVNYLPQNM[15.9949]T[130.0266]QD	Q15717	ELAV-like protein 1	120483	152690	133104	107514	0	107600
TTEMVSAVSQLTDSPDTTE	TTEM[15.9949]VSAVSQLTDSPDT[130.0266]TE	Q02952	A-kinase anchor protein 12	0	0	0	0	0	0
TTSSANNPNLMYQD	TTSSANNPNLM[15.9949]Y[130.0266]QD	Q92841	Probable ATP-dependent RNA helicase DDX17	0	0	0	0	0	0
TTYYDVLGVKPNATQE	TTYYDVLGVKPNAT[130.0266]QE	P31689	DnaJ homolog subfamily A member 1	0	47501.3	0	0	53691	0
TTYYDVLGVKPNATQEE	TTYY[130.0266]DVLGVKPNATQEE	P31689	DnaJ homolog subfamily A member 1	0	343351	0	0	0	0
TVNGSWYIQDLCE	TVNGS[130.0266]WYIQDLC[57.0215]E	P55212	Caspase-6	0	57408.9	0	0	86063.8	49536.5
TVPPAVTGITFLSGGQSE	TVPPAVTGITFLS[130.0266]GGQSE	P04075	Fructose-bisphosphate aldolase A	0	0	0	0	0	0
TADTDTADQVMASFK	T[130.0266]ADTDTADQVMASFK	P12814	Alpha-actinin-1	462430	409201	383588	422216	391418	402302
TASNCNGSLAHPSDLYAE	T[130.0266]ASNC[57.0215]NGSLAHPSDLYAE	O60637	Tetraspanin-3	149127	0	151763	144654	136467	139687
TASNCNGSLAHPSDLYAEGCE	T[130.0266]ASNC[57.0215]NGSLAHPSDLYAEGC[57.0215]E	O60637	Tetraspanin-3	0	0	32904.6	0	0	0
TDLLLDDSLVSIFGNR	T[130.0266]DLLLDDSLVSIFGNR	P30044	Peroxiredoxin-5, mitochondrial	200010	249258	198251	254838	179015	0
TDSSSASAATPSK	T[130.0266]DSSSASAATPSK	P54578	Ubiquitin carboxyl-terminal hydrolase 14	134612	233034	0	0	0	0
TENDDLTNVIQK	T[130.0266]ENDDLTNVIQK	O95373	Importin-7	264611	0	220413	180070	212162	258146
TENDDVTNVIQK	T[130.0266]ENDDVTNVIQK	O15397	Importin-8	0	128401	0	0	334554	295028
TGANLAICQWGFDDE	T[130.0266]GANLAIC[57.0215]QWGFDDE	P48643	T-complex protein 1 subunit epsilon	52229.4	59008.9	62564.3	41463.4	43925.2	48974.7
TGGAEGTGDAVLGEK	T[130.0266]GGAEGTGDAVLGEK	Q92667	A-kinase anchor protein 1, mitochondrial	0	0	214026	0	263646	197179
TGVDLTK	T[130.0266]GVDLTK	P38646	Stress-70 protein, mitochondrial	0	0	0	0	0	0
TIDNNSVSSPLQSLQQR	T[130.0266]IDNNSVSSPLQSLQQR	P60228	Eukaryotic translation initiation factor 3 subunit E	239006	271760	231864	211702	218776	219076
TINNLDTSSSDFTILQE	T[130.0266]INNLDTSSSDFTILQE	Q15424	Scaffold attachment factor B1	63385	84748.9	80061.2	0	0	0
TKPEPMEEDLPE	T[130.0266]KPEPMEEDLPE	P31948	Stress-induced-phosphoprotein 1	0	0	0	0	0	0
TKPEPMEEDLPE	T[130.0266]KPEPM[15.9949]EEDLPE	P31948	Stress-induced-phosphoprotein 1	0	0	0	0	0	0
TLLNGVGYLHE	T[130.0266]LLNGVGYLHE	O75643	U5 small nuclear ribonucleoprotein 200 kDa helicase	672573	629394	604297	639947	634971	623579
TLVYLTHLDYVDTER	T[130.0266]LVYLTHLDYVDTER	O14980	Exportin-1	0	0	69217.4	0	0	0
TMQSLNDR	T[130.0266]MQSLNDR	P05783	Keratin, type I cytoskeletal 18	0	0	0	0	0	0
TMQSLNDR	T[130.0266]M[15.9949]QSLNDR	P05783	Keratin, type I cytoskeletal 18	0	88070.1	106790	102509	111559	125947
TNDTWNSQFGK	T[130.0266]NDTWNSQFGK	Q7Z5K2	Wings apart-like protein homolog	0	61428.1	0	68945.2	0	50424
TNGNQSTDIDSTLANFLAE	T[130.0266]NGNQSTDIDSTLANFLAE	Q8N3X1	Formin-binding protein 4	35397.5	52650.3	43994.4	36784.6	30325.1	32368.7
TNLDSLPLVDTHSK	T[130.0266]NLDSLPLVDTHSK	P08670	Vimentin	158116	193014	165334	173886	167692	164470
TPLPVSLPSDK	T[130.0266]PLPVSLPSDK	Q5VWN6	Protein TASOR 2	0	0	0	0	0	0
TPQFLHMGE	T[130.0266]PQFLHMGE	Q9UHN6	Inactive cell surface hyaluronidase CEMIP2	0	0	0	0	0	0
TPSSLAVGSDPDVGSLQE	T[130.0266]PSSLAVGSDPDVGSLQE	Q96RG2	PAS domain-containing serine/threonine-protein kinase	0	51210.8	0	0	0	41385.7
TQGNVFATD	T[130.0266]QGNVFATD	O15371	Eukaryotic translation initiation factor 3 subunit D	65646.6	72865.3	73915	97777.4	73742.3	62274.6
TQPSMVSNPGSCSDPQPSPE	T[130.0266]QPSMVSNPGSC[57.0215]SDPQPSPE	Q9H000	E3 ubiquitin-protein ligase makorin-2	0	0	0	0	0	0
TSDVEPTAPMEEPTVVEE	T[130.0266]SDVEPTAPMEEPTVVEE	Q5JVS0	Intracellular hyaluronan-binding protein 4	59677	0	65096.3	56607.6	54464.8	59578.1
TTDTDTADQVIASFK	T[130.0266]TDTDTADQVIASFK	O43707	Alpha-actinin-4	0	0	0	0	0	0
TTYYDVLGVKPNATQEE	T[130.0266]TYYDVLGVKPNATQEE	P31689	DnaJ homolog subfamily A member 1	0	0	0	0	346166	0
TVLEPYADPYYDYE	T[130.0266]VLEPYADPYYDYE	Q86VM9	Zinc finger CCCH domain-containing protein 18	32139.4	57436	54416.5	49889.7	55596.8	42671.9
TVNGSWYIQDLCE	T[130.0266]VNGSWYIQDLC[57.0215]E	P55212	Caspase-6	53239	0	95506.7	49694.6	0	49284.8
TVTISGPQAPVFE	T[130.0266]VTISGPQAPVFE	P49327	Fatty acid synthase	0	0	0	0	0	0
TVVEVPQVTWEDIGGLE	T[130.0266]VVEVPQVTWEDIGGLE	P55072	Transitional endoplasmic reticulum ATPase	28547.5	33419.1	0	25047.5	0	0
VAMFLTDSNNIK	VAMFLTDS[130.0266]NNIK	Q15046	Lysine--tRNA ligase	0	0	0	0	0	0
VDEGPSPPEQFTAVK	VDEGPS[130.0266]PPEQFTAVK	Q14331	Protein FRG1	0	0	0	134483	0	0
VDEQPQHPLHVTYAGAAVD	VDEQPQHPLHVTY[130.0266]AGAAVD	P30086	Phosphatidylethanolamine-binding protein 1	0	0	0	854771	896076	863689
VDPLVYNMSHEDPGNVSYSE	VDPLVY[130.0266]NMSHEDPGNVSYSE	P62333	26S proteasome regulatory subunit 10B	0	0	0	0	0	0
VDWSQNTATFSPAISPTHPGE	VDWSQNTATFS[130.0266]PAISPTHPGE	Q96EK6	Glucosamine 6-phosphate N-acetyltransferase	0	0	0	0	0	0
VDWSQNTATFSPAISPTHPGE	VDWS[130.0266]QNTATFSPAISPTHPGE	Q96EK6	Glucosamine 6-phosphate N-acetyltransferase	0	0	62897.3	0	0	0
VEEKPPNPMEGMTE	VEEKPPNPMEGMT[130.0266]E	Q9NPQ8	Synembryn-A	0	0	161253	0	153698	134231
VEMLVAGHEDSNGCINYE	VEMLVAGHEDSNGC[57.0215]INY[130.0266]E	P60660	Myosin light polypeptide 6	91103.2	106655	110918	99571.4	97485.3	105241
VFQSNYFDSTHNHQNGLCEEE	VFQSNYFDST[130.0266]HNHQNGLC[57.0215]EEE	Q14444	Caprin-1	101556	608120	603478	96856.9	0	530214
VFQSNYFDSTHNHQNGLCEEE	VFQSNYFDS[130.0266]THNHQNGLC[57.0215]EEE	Q14444	Caprin-1	621946	609399	97452.9	542081	511771	0
VFQSNYFDSTHNHQNGLCEEE	VFQSNY[130.0266]FDSTHNHQNGLC[57.0215]EEE	Q14444	Caprin-1	95426.8	90597.6	101604	0	0	134052
VFVGGLSPDTSEEQIK	VFVGGLSPDTS[130.0266]EEQIK	O14979	Heterogeneous nuclear ribonucleoprotein D-like	722698	949158	909566	1.13219e+06	1.27823e+06	0
VFVGGLSPDTSEEQIK	VFVGGLSPDT[130.0266]SEEQIK	O14979	Heterogeneous nuclear ribonucleoprotein D-like	0	0	0	0	0	0
VGTGAAMLTLGPE	VGTGAAMLT[130.0266]LGPE	P31146	Coronin-1A	0	0	0	0	0	0
VHLTPVEGVPDSDYINASFINGYQE	VHLTPVEGVPDSDYINAS[130.0266]FINGYQE	P18433	Receptor-type tyrosine-protein phosphatase alpha	0	0	0	0	0	0
VIFWSALAGAIPLNGDSEE	VIFWSALAGAIPLNGDS[130.0266]EE	Q9H089	Large subunit GTPase 1 homolog	0	0	0	0	21801	0
VIQDFQASVLQVSDSPYD	VIQDFQASVLQVSDSPY[130.0266]D	O94805	Actin-like protein 6B	0	0	0	0	0	0
VIQDFQASVLQVSDSPYD	VIQDFQASVLQVS[130.0266]DSPYD	O94805	Actin-like protein 6B	0	0	0	0	0	0
VISWLDANTLAEKD	VISWLDANT[130.0266]LAEKD	P0DMV8	Heat shock 70 kDa protein 1A	2.00649e+06	445459	448021	353894	639220	332613
VIVVWVGTNNHENTAE	VIVVWVGTNNHENT[130.0266]AE	P68402	Platelet-activating factor acetylhydrolase IB subunit alpha2	0	0	0	62955.6	0	0
VIVVWVGTNNHENTAE	VIVVWVGT[130.0266]NNHENTAE	P68402	Platelet-activating factor acetylhydrolase IB subunit alpha2	0	0	0	0	0	0
VMTIPYQPMPASSPVICAGGQD	VMTIPYQPMPASS[130.0266]PVIC[57.0215]AGGQD	Q15365	Poly(rC)-binding protein 1	0	0	0	0	0	0
VMTIPYQPMPASSPVICAGGQD	VMTIPYQPMPAS[130.0266]SPVIC[57.0215]AGGQD	Q15365	Poly(rC)-binding protein 1	0	0	0	0	0	0
VMTIPYQPMPASSPVICAGGQD	VM[15.9949]TIPYQPMPAS[130.0266]SPVIC[57.0215]AGGQD	Q15365	Poly(rC)-binding protein 1	0	0	0	0	0	0
VNDGVCDCCDGTD	VNDGVC[57.0215]DC[57.0215]C[57.0215]DGT[130.0266]D	P14314	Glucosidase 2 subunit beta	0	0	0	0	0	0
VPLEDLSEDPVVGHLGTSTE	VPLEDLSEDPVVGHLGTST[130.0266]E	Q9UBP6	tRNA (guanine-N(7)-)-methyltransferase	0	0	0	0	0	0
VPLEDLSEDPVVGHLGTSTE	VPLEDLSEDPVVGHLGTS[130.0266]TE	Q9UBP6	tRNA (guanine-N(7)-)-methyltransferase	167292	0	162625	0	0	0
VPLEDLSEDPVVGHLGTSTE	VPLEDLSEDPVVGHLGT[130.0266]STE	Q9UBP6	tRNA (guanine-N(7)-)-methyltransferase	0	0	0	0	0	0
VPTHIVDYSEAEQSD	VPTHIVDY[130.0266]SEAEQSD	Q8IXI2	Mitochondrial Rho GTPase 1	0	0	0	0	0	0
VQDPSVFVTFPLEEDE	VQDPS[130.0266]VFVTFPLEEDE	P41252	Isoleucine--tRNA ligase, cytoplasmic	0	0	0	8790.42	0	0
VSDTVVEPYNATLSVHQLVENTD	VSDTVVEPYNATLSVHQLVENT[130.0266]D	P04350	Tubulin beta-4A chain	27651.2	39363.1	42568.8	18454.2	25356.6	23231.2
VSDTVVEPYNATLSVHQLVENTD	VSDTVVEPYNAT[130.0266]LSVHQLVENTD	P04350	Tubulin beta-4A chain	0	0	0	0	0	0
VSYNALASHIISEDGDNPE	VSY[130.0266]NALASHIISEDGDNPE	Q6ZW49	PAX-interacting protein 1	0	0	0	114105	0	127596
VSQPDWTPPPE	VS[130.0266]QPDWTPPPE	P13667	Protein disulfide-isomerase A4	0	51777.2	0	76248.2	87232	0
VSSLFPDVVNCMQTDNLE	VS[130.0266]SLFPDVVNC[57.0215]MQTDNLE	P63010	AP-2 complex subunit beta	0	0	0	0	0	0
VSYNALASHIISEDGDNPE	VS[130.0266]YNALASHIISEDGDNPE	Q6ZW49	PAX-interacting protein 1	0	0	0	0	0	0
VTCVPTPTSTVSSIGNTNGE	VTC[57.0215]VPTPTSTVSSIGNT[130.0266]NGE	Q14008	Cytoskeleton-associated protein 5	328168	430573	320648	310796	292017	293234
VTFDIDANGILNVSAVD	VTFDIDANGILNVS[130.0266]AVD	P11142	Heat shock cognate 71 kDa protein	0	0	0	0	0	0
VTFDIDANGILNVTATD	VTFDIDANGILNVT[130.0266]ATD	P0DMV8	Heat shock 70 kDa protein 1A	0	0	0	0	0	0
VTFFEPGSGDENGTSNK	VTFFEPGSGDENGT[130.0266]SNK	O95793	Double-stranded RNA-binding protein Staufen homolog 1	77736.8	65563.2	68554.3	79380.4	75047.7	66206.1
VTNCFSVPHNESED	VTNC[57.0215]FSVPHNES[130.0266]ED	O00303	Eukaryotic translation initiation factor 3 subunit F	74805.2	67091.3	0	0	0	0
VTVVSQPTEPQPVLIPSININSDSGENKE	VTVVSQPTEPQPVLIPS[130.0266]ININSDSGENKE	Q9H2G2	STE20-like serine/threonine-protein kinase	0	0	0	0	0	0
VTTGAPIPCGADAVVQVE	VT[130.0266]TGAPIPC[57.0215]GADAVVQVE	Q9NQX3	Gephyrin	0	0	0	0	0	0
WSAAPTAQATEWVGATTDWS	WSAAPT[130.0266]AQATEWVGATTDWS	P08865	Small ribosomal subunit protein uS2	4493.17	0	0	0	2750.1	0
WSAAPTAQATEWVGATTDWS	WS[130.0266]AAPTAQATEWVGATTDWS	P08865	Small ribosomal subunit protein uS2	0	1759.77	0	2024.17	0	0
YPCSLVGNWNTWYGE	YPC[57.0215]S[130.0266]LVGNWNTWYGE	Q9BPW8	Protein NipSnap homolog 1	0	0	0	0	0	0
YQLNDSAAYYLNDLDR	YQLNDS[130.0266]AAYYLNDLDR	P63096	Guanine nucleotide-binding protein G(i) subunit alpha-1	0	0	0	0	0	0
YQLNDSAAYYLNDLER	YQLNDS[130.0266]AAYYLNDLER	P04899	Guanine nucleotide-binding protein G(i) subunit alpha-2	0	43633.7	0	28483.7	0	0
YQQYQDATAEEGE	YQQYQDAT[130.0266]AEEGE	P04350	Tubulin beta-4A chain	0	0	0	28887.7	0	0
YQVQYTPQGDSDNGK	YQVQYTPQGDS[130.0266]DNGK	O94925	Glutaminase kidney isoform, mitochondrial	79463.6	77476.8	83009	66543.4	0	84204.1
YAEDDNIYQQK	Y[130.0266]AEDDNIYQQK	Q96FW1	Ubiquitin thioesterase OTUB1	0	271914	60188.1	0	0	30483.6
YALHWLVLGTHTSDE	Y[130.0266]ALHWLVLGTHTSDE	Q16576	Histone-binding protein RBBP7	0	0	0	0	0	0
YCPLDVQIPSDLE	Y[130.0266]C[57.0215]PLDVQIPSDLE	Q9NVC6	Mediator of RNA polymerase II transcription subunit 17	0	0	0	0	0	0
YHPDKNPNAGDK	Y[130.0266]HPDKNPNAGDK	O60884	DnaJ homolog subfamily A member 2	68130.2	76637.2	0	56988.3	74294.6	0
YIGDMYSHDGNTDEPE	Y[130.0266]IGDMYSHDGNTDEPE	O43852	Calumenin	0	0	0	0	0	0
YLQSPLQPLMDNLE	Y[130.0266]LQSPLQPLMDNLE	O14744	Protein arginine N-methyltransferase 5	0	0	0	0	0	0
YLYGGGRDEEPSGAAPE	Y[130.0266]LYGGGRDEEPSGAAPE	Q8NEN9	PDZ domain-containing protein 8	0	0	0	0	0	0
YMDTLPPTVGDDVGK	Y[130.0266]MDTLPPTVGDDVGK	Q16630	Cleavage and polyadenylation specificity factor subunit 6	0	0	0	0	0	0
YPCSLVGNWNTWYGE	Y[130.0266]PC[57.0215]SLVGNWNTWYGE	Q9BPW8	Protein NipSnap homolog 1	0	0	0	0	0	0
YPSEQIIVTEK	Y[130.0266]PSEQIIVTEK	Q9BW61	DET1- and DDB1-associated protein 1	0	0	37719.5	0	0	0
YPVVSIEDPFDQD	Y[130.0266]PVVSIEDPFDQD	P06733	Alpha-enolase	0	0	0	0	0	0
YQLNDSAAYYLNDLDR	Y[130.0266]QLNDSAAYYLNDLDR	P63096	Guanine nucleotide-binding protein G(i) subunit alpha-1	60815.8	70856.2	65979	51171	53870.2	0
YQLNDSAAYYLNDLER	Y[130.0266]QLNDSAAYYLNDLER	P04899	Guanine nucleotide-binding protein G(i) subunit alpha-2	0	0	55918.6	0	42077.9	43652.7
YQLNDSASYYLNDLDR	Y[130.0266]QLNDSASYYLNDLDR	P08754	Guanine nucleotide-binding protein G(i) subunit alpha-3	0	145038	0	0	0	0
AASAAAASAAAASAASGSPGPGEGSAGGEK	n[42.0106]AASAAAASAAAAS[130.0266]AASGSPGPGEGSAGGEK	Q13263	Transcription intermediary factor 1-beta	0	0	0	0	0	0
EANGSQGTSGSANDSQHDPGK	n[42.0106]EANGS[130.0266]QGTSGSANDSQHDPGK	Q96DH6	RNA-binding protein Musashi homolog 2	0	0	0	0	0	0
EEPQSDPSVEPPLSQE	n[42.0106]EEPQS[130.0266]DPSVEPPLSQE	P04637	Cellular tumor antigen p53	0	0	0	0	0	0
SGFDDPGIFYSDSFGGDAQAD	n[42.0106]SGFDDPGIFYSDS[130.0266]FGGDAQAD	P33992	DNA replication licensing factor MCM5	103220	0	123807	0	0	94059.7
SGFDDPGIFYSDSFGGDAQAD	n[42.0106]SGFDDPGIFYS[130.0266]DSFGGDAQAD	P33992	DNA replication licensing factor MCM5	0	98533.8	120864	95625.7	81717.1	94123
SLICSISNEVPEHPCVSPVSNHVYE	n[42.0106]SLIC[57.0215]SISNEVPEHPC[57.0215]VS[130.0266]PVSNHVYE	Q9UMS4	Pre-mRNA-processing factor 19	0	0	0	0	0	0
ALSGTSPDDVQPGPSVGPPSK	ALS[130.0266]GTS[130.0266]PDDVQPGPSVGPPSK	Q9Y314	Nitric oxide synthase-interacting protein	0	0	0	0	0	0
ALSGTSPDDVQPGPSVGPPSK	ALS[130.0266]GT[130.0266]SPDDVQPGPSVGPPSK	Q9Y314	Nitric oxide synthase-interacting protein	0	0	0	0	0	0
CQDNGDGSCAVSYLPTEPGE	C[57.0215]QDNGDGS[130.0266]C[57.0215]AVSY[130.0266]LPTEPGE	Q14315	Filamin-C	0	0	0	0	0	0
CQDNGDGSCAVSYLPTEPGE	C[57.0215]QDNGDGS[130.0266]C[57.0215]AVS[130.0266]YLPTEPGE	Q14315	Filamin-C	0	0	0	0	0	0
DGSLSLDGADSTGVVAK	DGSLSLDGADS[130.0266]T[130.0266]GVVAK	Q13263	Transcription intermediary factor 1-beta	0	0	0	0	0	0
EAYNSLMKSYVSE	EAY[130.0266]NSLM[15.9949]KS[130.0266]YVSE	P42704	Leucine-rich PPR motif-containing protein, mitochondrial	0	0	67442.9	0	0	0
EDPDDVPHGHITSLAVK	EDPDDVPHGHIT[130.0266]S[130.0266]LAVK	P41227	N-alpha-acetyltransferase 10	0	0	0	0	0	0
EDSGDYPLTMPGPQWK	EDSGDY[130.0266]PLT[130.0266]MPGPQWK	Q8WVM7	Cohesin subunit SA-1	0	0	0	0	0	0
EDSGDYPLTMAGPQWK	EDS[130.0266]GDY[130.0266]PLTMAGPQWK	Q8N3U4	Cohesin subunit SA-2	44086.8	48558.6	53084.8	35524.2	19189.3	31899.6
EDSGDYPLTMAGPQWK	EDS[130.0266]GDY[130.0266]PLTM[15.9949]AGPQWK	Q8N3U4	Cohesin subunit SA-2	0	14299.8	0	0	0	12211.3
ETPAAPTPAGATGGSSAWLDSSSE	ETPAAPT[130.0266]PAGATGGS[130.0266]SAWLDSSSE	Q7Z434	Mitochondrial antiviral-signaling protein	0	0	0	32462.5	26561	25136.9
INAVSFFPNGYAFATGSDDATCR	INAVS[130.0266]FFPNGY[130.0266]AFATGSDDATC[57.0215]R	Q9HAV0	Guanine nucleotide-binding protein subunit beta-4	0	0	26787.8	0	0	23225.2
ISNAIDQYVTGTIGE	ISNAIDQYVT[130.0266]GT[130.0266]IGE	P31939	Bifunctional purine biosynthesis protein ATIC	33700.1	0	0	28699.1	34136.6	30279.7
LDALLADLESTTSHISK	LDALLADLES[130.0266]T[130.0266]TSHISK	P49023	Paxillin	0	0	0	0	0	0
LGITAVALYDYQAAGD	LGITAVALY[130.0266]DY[130.0266]QAAGD	Q14247	Src substrate cortactin	0	0	0	0	0	0
LYANTVLSGGSTMYPGIADR	LYANTVLSGGS[130.0266]T[130.0266]M[15.9949]YPGIADR	Q562R1	Beta-actin-like protein 2	0	0	0	0	0	0
LYANTVLSGGSTMYPGIADR	LYANT[130.0266]VLS[130.0266]GGSTM[15.9949]YPGIADR	Q562R1	Beta-actin-like protein 2	0	0	0	0	0	0
LYANTVLSGGSTMYPGIADR	LY[130.0266]ANT[130.0266]VLSGGSTM[15.9949]YPGIADR	Q562R1	Beta-actin-like protein 2	0	0	0	0	0	0
NDLGITAVALYDYQAAGD	NDLGITAVALY[130.0266]DY[130.0266]QAAGD	Q14247	Src substrate cortactin	8866.41	0	0	0	21774.6	30734.5
NLDNAQTSGIEEPSETK	NLDNAQT[130.0266]S[130.0266]GIEEPSETK	Q96T23	Remodeling and spacing factor 1	0	0	27356	0	0	25360
QDTWDYTNPNLSGQGDPGSNPNK	QDT[130.0266]WDY[130.0266]TNPNLSGQGDPGSNPNK	P14866	Heterogeneous nuclear ribonucleoprotein L	0	0	0	0	0	0
QDTWDYTNPNLSGQGDPGSNPNKR	QDT[130.0266]WDY[130.0266]TNPNLSGQGDPGSNPNKR	P14866	Heterogeneous nuclear ribonucleoprotein L	0	0	0	0	0	0
QLSQATAAATNHTTDNGVGPE	QLSQATAAATNHT[130.0266]T[130.0266]DNGVGPE	Q15046	Lysine--tRNA ligase	0	0	0	0	0	0
QPDAQPDSESAALK	QPDAQPDS[130.0266]ES[130.0266]AALK	Q9H7Z3	Nuclear exosome regulator NRDE2	0	83565.2	0	0	0	87738.3
SDPLMDTLSSMNRVQQVE	SDPLMDTLS[130.0266]S[130.0266]M[15.9949]NRVQQVE	Q8N806	Putative E3 ubiquitin-protein ligase UBR7	0	0	0	0	0	71881.6
SPPVPATPPEPLPTTTE	SPPVPATPPEPLPTT[130.0266]T[130.0266]E	Q96P48	Arf-GAP with Rho-GAP domain, ANK repeat and PH domain-containing protein 1	0	0	0	0	0	0
SPPVPATPPEPLPTTTE	SPPVPATPPEPLPT[130.0266]T[130.0266]TE	Q96P48	Arf-GAP with Rho-GAP domain, ANK repeat and PH domain-containing protein 1	0	0	0	0	0	0
SPTMSPQLSARSQGGGDGVSPTPPE	SPTM[15.9949]SPQLSARS[130.0266]QGGGDGVSPT[130.0266]PPE	Q12979	Active breakpoint cluster region-related protein	113828	105744	116722	114006	111322	114982
STPSGFTLDDVIQTGVDNPGHPYIMTVGCVAGD	STPSGFTLDDVIQTGVDNPGHPY[130.0266]IM[15.9949]T[130.0266]VGC[57.0215]VAGD	P12277	Creatine kinase B-type	0	0	0	0	0	0
SEQDNSDNNTIFVQGLGE	S[130.0266]EQDNS[130.0266]DNNTIFVQGLGE	P35637	RNA-binding protein FUS	0	0	0	0	0	0
SNEEDSASVFSPSFGLK	S[130.0266]NEEDS[130.0266]ASVFSPSFGLK	Q02880	DNA topoisomerase 2-beta	5193.87	0	0	0	4250.66	0
SNPYSLLDTSEPEPPVDSEPGEPPPASAR	S[130.0266]NPYS[130.0266]LLDTSEPEPPVDSEPGEPPPASAR	P51116	RNA-binding protein FXR2	0	0	0	0	0	8048.56
TVSEPVTPASLAALQSDVQPVGHDYVEE	TVSEPVT[130.0266]PAS[130.0266]LAALQSDVQPVGHDYVEE	Q96KR1	Zinc finger RNA-binding protein	0	0	9323.68	0	0	0
TVSEPVTPASLAALQSDVQPVGHDYVEE	T[130.0266]VSEPVTPASLAALQS[130.0266]DVQPVGHDYVEE	Q96KR1	Zinc finger RNA-binding protein	0	0	0	0	11169.2	0
TVSEPVTPASLAALQSDVQPVGHDYVEE	T[130.0266]VSEPVTPAS[130.0266]LAALQSDVQPVGHDYVEE	Q96KR1	Zinc finger RNA-binding protein	0	0	0	0	0	0
TVSEPVTPASLAALQSDVQPVGHDYVEE	T[130.0266]VSEPVT[130.0266]PASLAALQSDVQPVGHDYVEE	Q96KR1	Zinc finger RNA-binding protein	0	0	0	0	0	0
TVSEPVTPASLAALQSDVQPVGHDYVEE	T[130.0266]VS[130.0266]EPVTPASLAALQSDVQPVGHDYVEE	Q96KR1	Zinc finger RNA-binding protein	0	11126.1	10997.2	0	0	0
VFQSNYFDSTHNHQNGLCEE	VFQSNYFDS[130.0266]T[130.0266]HNHQNGLC[57.0215]EE	Q14444	Caprin-1	85769.7	88742.2	81314.9	170335	59412.6	73140.8
VPTHIVDYSEAEQTD	VPTHIVDYS[130.0266]EAEQT[130.0266]D	Q8IXI1	Mitochondrial Rho GTPase 2	0	0	0	0	0	0
VSSADNVSVYPSVSEEPVE	VSSADNVS[130.0266]VY[130.0266]PSVSEEPVE	Q5VWN6	Protein TASOR 2	0	0	0	0	0	0
YSTGGPPPGPPPPAGGGGGAGGAGGGPPPGPPGAGDR	YS[130.0266]T[130.0266]GGPPPGPPPPAGGGGGAGGAGGGPPPGPPGAGDR	Q92945	Far upstream element-binding protein 2	0	0	0	0	0	0
YQISQPEVYVAAPGE	Y[130.0266]QISQPEVY[130.0266]VAAPGE	P21802	Fibroblast growth factor receptor 2	1.39734e+06	1.18628e+06	1.21379e+06	1.26685e+06	1.22936e+06	1.23639e+06
YSTGGPPPGPPPPAGGGGGAGGAGGGPPPGPPGAGDR	Y[130.0266]ST[130.0266]GGPPPGPPPPAGGGGGAGGAGGGPPPGPPGAGDR	Q92945	Far upstream element-binding protein 2	0	0	0	0	0	0
YSTGGPPPGPPPPAGGGGGAGGAGGGPPPGPPGAGDR	Y[130.0266]S[130.0266]TGGPPPGPPPPAGGGGGAGGAGGGPPPGPPGAGDR	Q92945	Far upstream element-binding protein 2	0	0	0	0	0	0
GDVQSDSVAQGYGSLGMMTSVLVCPDGK	GDVQS[130.0266]DSVAQGY[130.0266]GS[130.0266]LGMMTSVLVC[57.0215]PDGK	O75874	Isocitrate dehydrogenase [NADP] cytoplasmic	0	0	0	0	0	0
GDVQSDSVAQGYGSLGMMTSVLVCPDGK	GDVQS[130.0266]DS[130.0266]VAQGY[130.0266]GSLGMMTSVLVC[57.0215]PDGK	O75874	Isocitrate dehydrogenase [NADP] cytoplasmic	0	0	0	0	0	0
GGSGSSINPGIGNVSASSPVQQGLGGQAQGQPNSANMASLSAMGK	GGS[130.0266]GSSINPGIGNVSAS[130.0266]S[130.0266]PVQQGLGGQAQGQPNSANMASLSAMGK	Q92793	CREB-binding protein	0	0	0	0	0	0
NEQLVIGSYSQPSDSWDK	NEQLVIGSYS[130.0266]QPS[130.0266]DS[130.0266]WDK	Q12792	Twinfilin-1	0	0	7243.71	0	0	0
NEQLVIGSYSQPSDSWDK	NEQLVIGSY[130.0266]S[130.0266]QPSDS[130.0266]WDK	Q12792	Twinfilin-1	0	0	0	0	0	0
NSPLLSVSSQTITKE	NS[130.0266]PLLSVSS[130.0266]QTIT[130.0266]KE	Q8ND24	RING finger protein 214	57643	59006.8	54802.7	47982.2	0	0
QIAESANSSSPQSSAGGKPAMSYASALR	QIAES[130.0266]ANSSSPQSSAGGKPAMS[130.0266]Y[130.0266]ASALR	P42694	Probable helicase with zinc finger domain	350321	355522	367745	284368	308544	318537
RTGTPSDPR	RT[130.0266]GT[130.0266]PS[130.0266]DPR	O60716	Catenin delta-1	166211	173876	181392	158175	179016	181100
STAPSAAASASASAAASSPAGGGAE	STAPSAAASASAS[130.0266]AAAS[130.0266]S[130.0266]PAGGGAE	Q13263	Transcription intermediary factor 1-beta	0	0	0	0	0	0
SNTVASLHTE	S[130.0266]NT[130.0266]VASLHT[130.0266]E	P04114	Apolipoprotein B-100	0	0	0	0	0	0

## Sheet: Table 4-2
Raw data											Processed data (Missing values were imputed using the minimum values; peptides that were quantified fewer than two times across the three replicates were excluded.) the minimum values in each dataset											D2HG modified peptides (FC > 1.2, P<0.05)					D2HG modified peptides (FC < 0.833, P<0.05)
Peptide Sequence	Modified Sequence	Protein ID	Protein Description	0 mM D2HG_R1_Intensity	0 mM D2HG_R2_Intensity	0 mM D2HG_R3_Intensity	20 mM D2HG_R1_Intensity	20 mM D2HG_R2_Intensity	20 mM D2HG_R3_Intensity		Peptide Sequence	Modified Sequence	0 mM D2HG_R1_Intensity	0 mM D2HG_R2_Intensity	0 mM D2HG_R3_Intensity	20 mM D2HG_R1_Intensity	20 mM D2HG_R2_Intensity	20 mM D2HG_R3_Intensity	Fold Change (20mM D2HG/ 0mM D2HG)	P value		Peptide Sequence	Modified Sequence	Fold Change (20mM D2HG/ 0mM D2HG)	P value		Peptide Sequence	Modified Sequence	Fold Change (20mM D2HG/ 0mM D2HG)	P value
AAAAPAESAAPAAGEEPSK	AAAAPAESAAPAAGEEPS[130.0266]K	P80723	Brain acid soluble protein 1	0	0	0	134281	0	0		AAAAPAESAAPAAGEEPSKE	AAAAPAESAAPAAGEEPS[130.0266]KE	627771	651988	608289	556269	798530	705405	1.09118	0.468219		DCSPADKPYIDE	DC[57.0215]S[130.0266]PADKPYIDE	53.4997	9.28173e-12		TVSEPVTPASLAALQSDVQPVGHDYVEE	T[130.0266]VS[130.0266]EPVTPASLAALQSDVQPVGHDYVEE	0.216392	3.65233e-09
AAAAPAESAAPAAGEEPSKE	AAAAPAESAAPAAGEEPS[130.0266]KE	P80723	Brain acid soluble protein 1	627771	651988	608289	556269	798530	705405		AAAEPDASEKPAEATAGSGGVNGGE	AAAEPDASEKPAEATAGS[130.0266]GGVNGGE	322339	338952	292628	331819	309780	291245	0.977907	0.715034		EQIHSVDIGNDGSAFVE	EQIHS[130.0266]VDIGNDGSAFVE	73.1298	4.91601e-07		VPLEDLSEDPVVGHLGTSTE	VPLEDLSEDPVVGHLGTS[130.0266]TE	0.0145511	5.12622e-08
AAAAPAESAAPAAGEEPSKE	AAAAPAES[130.0266]AAPAAGEEPSKE	P80723	Brain acid soluble protein 1	0	0	0	0	0	0		AAENSLVAYK	AAENS[130.0266]LVAYK	143160	127689	115943	182673	94741.1	166908	1.14874	0.533709		LQTTDNLLPMSPEEFD	LQTTDNLLPMS[130.0266]PEEFD	58.588	6.22219e-07		LDPTNMTYITNQAAVYFEK	LDPT[130.0266]NMTYITNQAAVYFEK	0.0690907	1.08146e-06
AAAEPDASEKPAEATAGSGGVNGGE	AAAEPDASEKPAEATAGS[130.0266]GGVNGGE	Q1KMD3	Heterogeneous nuclear ribonucleoprotein U-like protein 2	322339	338952	292628	331819	309780	291245		AAGEGPALYEDPPDQK	AAGEGPALY[130.0266]EDPPDQK	868276	824104	433307	485789	1.01668e+06	485789	0.935347	0.848301		TTYYDVLGVKPNATQEE	T[130.0266]TYYDVLGVKPNATQEE	166.678	6.69983e-06		NFLITNDEAYAE	NFLITNDEAY[130.0266]AE	0.0071228	2.19013e-06
AAENSLVAYK	AAENS[130.0266]LVAYK	P62258	14-3-3 protein epsilon	143160	127689	115943	182673	94741.1	166908		ACFASLVSQDYVNGTDQE	AC[57.0215]FASLVSQDYVNGT[130.0266]DQE	89012.5	26755.2	83694.7	75215.2	83532.8	89170.3	1.24293	0.471456		AHSDAQALVLLDVTPDQSMVD	AHSDAQALVLLDVTPDQS[130.0266]M[15.9949]VD	36.8771	1.33465e-05		SSLGFPVGGPGTSLSLE	S[130.0266]SLGFPVGGPGTSLSLE	0.0356834	5.56002e-06
AAGEGPALYEDPPDQK	AAGEGPALY[130.0266]EDPPDQK	P27695	DNA-(apurinic or apyrimidinic site) endonuclease	868276	824104	433307	0	1.01668e+06	485789		AEEPAASFSQPGSMGLDK	AEEPAAS[130.0266]FSQPGSMGLDK	12863	39384.6	12863	27392.3	2389	2389	0.494088	0.417248		VDEQPQHPLHVTYAGAAVD	VDEQPQHPLHVTY[130.0266]AGAAVD	468.024	1.77339e-05		GDETPNSIPADIVFIIK	GDET[130.0266]PNSIPADIVFIIK	0.108414	1.23178e-05
ACFASLVSQDYVNGTDQE	AC[57.0215]FASLVSQDYVNGT[130.0266]DQE	Q9H204	Mediator of RNA polymerase II transcription subunit 28	89012.5	26755.2	83694.7	75215.2	83532.8	89170.3		AFPSAINQDNYPNGGFTAE	AFPSAINQDNYPNGGFT[130.0266]AE	71113.4	69662.4	68553.8	53215.3	49571	49571	0.727835	0.000182268		GGPEGVAAQAVASAASAGPADAEME	GGPEGVAAQAVASAAS[130.0266]AGPADAEME	35.467	2.82269e-05		LSVLIHNSD	LSVLIHNS[130.0266]D	0.036275	2.9901e-05
ACLEPQITPSYYTTSDAVISTE	AC[57.0215]LEPQIT[130.0266]PSYYTTSDAVISTE	P51571	Translocon-associated protein subunit delta	0	29925.6	0	0	0	30250.5		AGLNVTTSHSPAAPGEQGFGE	AGLNVTT[130.0266]SHSPAAPGEQGFGE	669801	690281	669801	2389	759063	2389	0.376298	0.169731		DNLTLWTSDQQDE	DNLTLWTS[130.0266]DQQDE	74.1484	3.82734e-05		ATGVLLSIDGEDGIVR	AT[130.0266]GVLLSIDGEDGIVR	0.0847237	3.00704e-05
ADFTVVAGDEGSSTTGGSSE	ADFTVVAGDEGSST[130.0266]TGGSSE	P49916	DNA ligase 3	0	0	0	0	0	0		AGLNVTTSHSPAAPGEQGFGE	AGLNVT[130.0266]TSHSPAAPGEQGFGE	859019	919916	381024	1.8091e+06	1.15025e+06	1.29281e+06	1.96863	0.0567862		GDSVMVLPTIPEEE	GDS[130.0266]VM[15.9949]VLPTIPEEE	5.71466	6.00151e-05		AFPSAINQDNYPNGGFTAE	AFPSAINQDNYPNGGFT[130.0266]AE	0.727835	0.000182268
ADISAFADYRPTE	ADIS[130.0266]AFADYRPTE	P10515	Dihydrolipoyllysine-residue acetyltransferase component of pyruvate dehydrogenase complex, mitochondrial	0	0	0	0	0	0		AHPVTNGIEEPLE	AHPVT[130.0266]NGIEEPLE	988040	964005	909031	1.00787e+06	891998	977647	1.00575	0.902132		HQSNGGALVLHAYMDE	HQS[130.0266]NGGALVLHAYMDE	10.4643	0.000174057		DSLDPSFTHAMQLLTAEIE	DSLDPSFTHAMQLLT[130.0266]AEIE	0.147828	0.000232797
ADKPVEDILTYE	ADKPVEDILTY[130.0266]E	O60524	Ribosome quality control complex subunit NEMF	0	0	0	0	0	0		AHSDAQALVLLDVTPDQSMVD	AHSDAQALVLLDVTPDQS[130.0266]MVD	2323.79	293254	2323.79	334919	333753	333753	3.36495	0.072637		IKEEPVSDITFPVSE	IKEEPVSDITFPVS[130.0266]E	70.5392	0.000174206		SSGVLDDYAPGSHDVGDPSTTNLYLGNINPQMNE	SSGVLDDYAPGSHDVGDPSTTNLY[130.0266]LGNINPQM[15.9949]NE	0.149468	0.00033997
ADLPAEEPAPSTPPCLVQAEE	ADLPAEEPAPST[130.0266]PPC[57.0215]LVQAEE	Q9UJU6	Drebrin-like protein	0	0	379359	0	0	0		AHSDAQALVLLDVTPDQSMVD	AHSDAQALVLLDVTPDQS[130.0266]M[15.9949]VD	2323.79	2323.79	2323.79	82466.9	82466.9	92150.1	36.8771	1.33465e-05		QSKPVTTPEEIAQVATISANGDK	QSKPVTTPEEIAQVATIS[130.0266]ANGDK	1.56525	0.000186334		GTVTAGNASGVADGAGAVIIASE	GTVTAGNAS[130.0266]GVADGAGAVIIASE	0.0742319	0.000705144
AEEPAASFSQPGSMGLDK	AEEPAAS[130.0266]FSQPGSMGLDK	Q8NI22	Multiple coagulation factor deficiency protein 2	0	39384.6	12863	27392.3	0	0		ALFVGDAILSVNGEDLSSATHD	ALFVGDAILSVNGEDLS[130.0266]SATHD	55084.3	55398.3	55084.3	37127.4	39229.2	48489.5	0.754053	0.0177312		GDQTSNNIPADIVFVLK	GDQTS[130.0266]NNIPADIVFVLK	51.633	0.000235164		GPYDVVVLPGGNLGAQNLSE	GPY[130.0266]DVVVLPGGNLGAQNLSE	0.819544	0.00109233
AFPSAINQDNYPNGGFTAE	AFPSAINQDNYPNGGFT[130.0266]AE	P0C1U8	Glutamyl endopeptidase	71113.4	69662.4	68553.8	53215.3	49571	0		AMAAVFGGTQSLHTNSFD	AMAAVFGGTQSLHTNS[130.0266]FD	48923.9	45492.2	45492.2	39180.8	44725.4	39180.8	0.879769	0.0613476		KENGFSSPPQIK	KENGFS[130.0266]SPPQIK	1.38586	0.000245595		LSLAVLQPTPQVTQE	LS[130.0266]LAVLQPTPQVTQE	0.285825	0.00287452
AGLNVTTSHSPAAPGEQGFGE	AGLNVTTS[130.0266]HSPAAPGEQGFGE	O43175	D-3-phosphoglycerate dehydrogenase	0	0	531775	0	0	0		ANFTVSSMHGDMPQK	ANFT[130.0266]VSSMHGDMPQK	45372.4	23552	33345.7	32025.6	32025.6	46519.5	1.08116	0.74527		TMQSLNDR	T[130.0266]M[15.9949]QSLNDR	1.74678	0.000356395		LPTIPGVTSPSSDEPPME	LPT[130.0266]IPGVTSPSSDEPPME	0.561746	0.00328858
AGLNVTTSHSPAAPGEQGFGE	AGLNVTT[130.0266]SHSPAAPGEQGFGE	O43175	D-3-phosphoglycerate dehydrogenase	669801	690281	0	0	759063	0		ANNGSSPAGSLADAMSQK	ANNGS[130.0266]SPAGSLADAMSQK	155552	190500	146428	78908.1	78908.1	295770	0.921025	0.868602		SAEAPGHYPAEDSTYD	SAEAPGHYPAEDSTY[130.0266]D	68.8036	0.000497425		ITADLLSNGIDVYPQK	ITADLLSNGIDVY[130.0266]PQK	0.692216	0.00414385
AGLNVTTSHSPAAPGEQGFGE	AGLNVT[130.0266]TSHSPAAPGEQGFGE	O43175	D-3-phosphoglycerate dehydrogenase	859019	919916	381024	1.8091e+06	1.15025e+06	1.29281e+06		AQGPAASAEEPKPVEAPAANSDQTVTVK	AQGPAASAEEPKPVEAPAANS[130.0266]DQTVTVK	332981	159805	127186	14265.5	14265.5	112156	0.226925	0.0898318		IYDQFGEEGLK	IY[130.0266]DQFGEEGLK	1.58468	0.000687623		LFFKDDANNDPQWSE	LFFKDDANNDPQWS[130.0266]E	0.64183	0.00563507
AHPVTNGIEEPLE	AHPVT[130.0266]NGIEEPLE	Q9UN86	Ras GTPase-activating protein-binding protein 2	988040	964005	909031	1.00787e+06	891998	977647		AQWLYDNHKD	AQWLY[130.0266]DNHKD	126556	145287	126556	189056	112813	137780	1.10354	0.586742		TQGNVFATD	T[130.0266]QGNVFATD	1.50077	0.000717038		LDLSLSDLNEVPVK	LDLSLS[130.0266]DLNEVPVK	0.374795	0.00632519
AHSDAQALVLLDVTPDQSMVD	AHSDAQALVLLDVTPDQS[130.0266]MVD	P41252	Isoleucine--tRNA ligase, cytoplasmic	0	293254	0	334919	333753	0		ASDPQPEEADGGLK	AS[130.0266]DPQPEEADGGLK	41567.7	41567.7	398763	2389	44960.8	2389	0.103214	0.295877		EYTDDNALIPK	EY[130.0266]TDDNALIPK	27.3686	0.00118558		LYTQNGILHMLDR	LY[130.0266]TQNGILHMLDR	0.67495	0.0081974
AHSDAQALVLLDVTPDQSMVD	AHSDAQALVLLDVTPDQS[130.0266]M[15.9949]VD	P41252	Isoleucine--tRNA ligase, cytoplasmic	0	0	0	82466.9	0	92150.1		ASEKPAEATAGSGGVNGGE	ASEKPAEATAGS[130.0266]GGVNGGE	59274.1	55615.7	51968.6	55165.6	54380	48779	0.948856	0.38423		MESDYSGQGVDQLQR	MES[130.0266]DYSGQGVDQLQR	18.4463	0.00222545		QQIVIQSSGGLSKDDIE	QQIVIQS[130.0266]SGGLSKDDIE	0.0133431	0.0112385
ALFVGDAILSVNGEDLSSATHD	ALFVGDAILSVNGEDLSS[130.0266]ATHD	Q13424	Alpha-1-syntrophin	0	0	0	0	0	0		ASTAVSTPEAPEPPSQE	ASTAVS[130.0266]TPEAPEPPSQE	2323.79	2323.79	2323.79	236461	145285	145285	75.5994	0.00466994		INGISVANQTVE	INGIS[130.0266]VANQTVE	1.66562	0.00377624		SPVSAGNDAYVDLDR	S[130.0266]PVSAGNDAYVDLDR	0.212615	0.0121305
ALFVGDAILSVNGEDLSSATHD	ALFVGDAILSVNGEDLS[130.0266]SATHD	Q13424	Alpha-1-syntrophin	0	55398.3	55084.3	37127.4	39229.2	48489.5		ASTAVSTPEAPEPPSQE	AS[130.0266]TAVSTPEAPEPPSQE	217769	2323.79	2323.79	203215	223596	203215	2.83265	0.132737		ASTAVSTPEAPEPPSQE	ASTAVS[130.0266]TPEAPEPPSQE	75.5994	0.00466994		ALFVGDAILSVNGEDLSSATHD	ALFVGDAILSVNGEDLS[130.0266]SATHD	0.754053	0.0177312
ALQLILDVLNPETSED	ALQLILDVLNPETS[130.0266]ED	Q9BQG0	Myb-binding protein 1A	0	0	0	0	0	0		ATGVLLSIDGEDGIVR	AT[130.0266]GVLLSIDGEDGIVR	30649	26971.9	26971.9	2389	2389	2389	0.0847237	3.00704e-05		GNGTVMGAELR	GNGT[130.0266]VMGAELR	1.32031	0.00672221		SSQDLEE	S[130.0266]SQDLEE	0.698689	0.0213104
ALVGDRPAVSSWALGGDSGE	ALVGDRPAVS[130.0266]SWALGGDSGE	O15027	Protein transport protein Sec16A	0	0	0	0	0	0		ATNVGDEGGFAPNILE	AT[130.0266]NVGDEGGFAPNILE	115555	114645	91532.2	46313.3	94042.5	46313.3	0.5802	0.0641829		LVPLDPENGQTSGE	LVPLDPENGQT[130.0266]SGE	1.46581	0.00885222		NSPLLSVSSQTITKE	NS[130.0266]PLLSVSS[130.0266]QTIT[130.0266]KE	0.690156	0.0292682
ALVNWDPVDQTVLANEQVDE	ALVNWDPVDQT[130.0266]VLANEQVDE	Q15031	Leucine--tRNA ligase, mitochondrial	0	0	0	0	0	0		CLLTQVFTNTGPDNNLD	C[57.0215]LLT[130.0266]QVFTNTGPDNNLD	21737.4	2323.79	2323.79	14491.1	16740.6	42150.4	2.78121	0.226764		LHSTPNGLSSE	LHS[130.0266]TPNGLSSE	1.37508	0.0278321		DSTVHGFLVQLPLDSENSINTE	DSTVHGFLVQLPLDSENSINT[130.0266]E	0.121153	0.0430428
AMAAVFGGTQSLHTNSFD	AMAAVFGGTQSLHTNS[130.0266]FD	P22033	Methylmalonyl-CoA mutase, mitochondrial	48923.9	45492.2	0	39180.8	44725.4	0		DCLSVQCLSAMK	DC[57.0215]LSVQC[57.0215]LS[130.0266]AMK	25579.5	17901.9	21576.5	25615	25615	25885.3	1.18533	0.144322		LQSANASVDDSRLE	LQSANASVDDS[130.0266]RLE	212.267	0.0309117
ANFTVSSMHGDMPQK	ANFT[130.0266]VSSMHGDMPQK	P38919	Eukaryotic initiation factor 4A-III	45372.4	23552	33345.7	0	32025.6	46519.5		DCSPADKPYIDE	DC[57.0215]S[130.0266]PADKPYIDE	2323.79	2323.79	2323.79	124186	124594	124186	53.4997	9.28173e-12		DDLNSFNATDLK	DDLNS[130.0266]FNATDLK	1.73933	0.0426334
ANNGSSPAGSLADAMSQK	ANNGS[130.0266]SPAGSLADAMSQK	P51692	Signal transducer and activator of transcription 5B	155552	190500	146428	78908.1	0	295770		DDLNSFNATDLK	DDLNS[130.0266]FNATDLK	49377	113670	127413	170769	160446	173990	1.73933	0.0426334		TNDTWNSQFGK	T[130.0266]NDTWNSQFGK	3.60785	0.0435298
AQGPAASAEEPKPVEAPAANSDQTVTVK	AQGPAASAEEPKPVEAPAANSDQTVT[130.0266]VK	P80723	Brain acid soluble protein 1	0	0	0	0	169769	0		DHIVLTVLPDQDQSD	DHIVLTVLPDQDQS[130.0266]D	115529	120772	117592	2389	104706	2389	0.309369	0.0754641		NDMSPSNNVVPIHVPPTTE	NDM[15.9949]S[130.0266]PSNNVVPIHVPPTTE	3.83087	0.0447399
AQGPAASAEEPKPVEAPAANSDQTVTVK	AQGPAASAEEPKPVEAPAANSDQT[130.0266]VTVK	P80723	Brain acid soluble protein 1	0	0	13694.3	15801.1	0	0		DINSLCMTVVQNLMER	DINS[130.0266]LC[57.0215]MTVVQNLMER	70241.6	24928.5	59435.8	49807	53429.2	35509.7	0.897417	0.737615		HNGQVTGIDWAPESNR	HNGQVT[130.0266]GIDWAPESNR	1.49879	0.0470017
AQGPAASAEEPKPVEAPAANSDQTVTVK	AQGPAASAEEPKPVEAPAANS[130.0266]DQTVTVK	P80723	Brain acid soluble protein 1	332981	159805	127186	0	14265.5	112156		DKSEPEQTGAD	DKSEPEQT[130.0266]GAD	819373	817542	796122	858851	850030	876125	1.06246	0.00906854
AQWLYDNHKD	AQWLY[130.0266]DNHKD	O60832	H/ACA ribonucleoprotein complex subunit DKC1	0	145287	126556	189056	112813	137780		DNLTLWTSDQQDE	DNLTLWTS[130.0266]DQQDE	2323.79	2323.79	2323.79	163727	189463	163727	74.1484	3.82734e-05
ASEKPAEATAGSGGVNGGE	ASEKPAEATAGS[130.0266]GGVNGGE	Q1KMD3	Heterogeneous nuclear ribonucleoprotein U-like protein 2	59274.1	55615.7	51968.6	55165.6	54380	48779		DPITLFVALSPQGTAQGE	DPIT[130.0266]LFVALSPQGTAQGE	3488.63	2323.79	2323.79	2633.45	7883.38	6358.57	2.07411	0.144066
ASTAVSTPEAPEPPSQE	ASTAVS[130.0266]TPEAPEPPSQE	Q15477	Superkiller complex protein 2	0	0	0	236461	145285	0		DSLDPSFTHAMQLLTAEIE	DSLDPSFTHAMQLLT[130.0266]AEIE	15062.3	15062.3	18357.3	2389	2389	2389	0.147828	0.000232797
ASDPQPEEADGGLK	AS[130.0266]DPQPEEADGGLK	P52907	F-actin-capping protein subunit alpha-1	41567.7	0	398763	0	44960.8	0		DSTVHGFLVQLPLDSENSINTE	DSTVHGFLVQLPLDSENSINT[130.0266]E	13281.8	14320.2	31554.5	2389	2389	2389	0.121153	0.0430428
ASIVGFFDDSFSE	AS[130.0266]IVGFFDDSFSE	P30101	Protein disulfide-isomerase A3	0	0	0	0	0	0		DTNNLFSVQFR	DT[130.0266]NNLFSVQFR	71053	74596.8	81879.1	78755.8	92651.3	84536.2	1.12488	0.139035
ASTAVSTPEAPEPPSQE	AS[130.0266]TAVSTPEAPEPPSQE	Q15477	Superkiller complex protein 2	217769	0	0	203215	223596	0		DVDGVTDINLGK	DVDGVT[130.0266]DINLGK	1.49191e+06	1.29863e+06	1.8546e+06	1326221	1.60188e+06	1.42518e+06	0.93717	0.620953
ATNDDPWGPSGQLMGE	ATNDDPWGPS[130.0266]GQLMGE	Q14677	Clathrin interactor 1	0	0	0	0	0	0		DVQDPSVFVTFPLEED	DVQDPSVFVT[130.0266]FPLEED	2323.79	2323.79	224175	169324	203213	237714	2.66691	0.172027
ATSGGEEAAAAAPAPGTPATGAD	ATSGGEEAAAAAPAPGTPAT[130.0266]GAD	Q5T4S7	E3 ubiquitin-protein ligase UBR4	0	0	0	0	0	0		EATSSLDSITEE	EATSS[130.0266]LDSITEE	1.78759e+06	1.64032e+06	1.62551e+06	2143303	1.75533e+06	2.01057e+06	1.16935	0.0846768
ATDAIGHLDR	AT[130.0266]DAIGHLDR	Q12906	Interleukin enhancer-binding factor 3	0	0	0	0	0	0		EDSGDYPLTMAGPQWK	EDS[130.0266]GDY[130.0266]PLTMAGPQWK	44086.8	48558.6	53084.8	41085.7	49889.6	33240.6	0.852369	0.25971
ATGVLLSIDGEDGIVR	AT[130.0266]GVLLSIDGEDGIVR	O00267	Transcription elongation factor SPT5	30649	26971.9	0	0	0	0		EIAQVATISANGDK	EIAQVATIS[130.0266]ANGDK	90234	84367.2	53611.9	54522.9	88252.2	90516.3	1.02225	0.922105
ATNDDPWGPSGQLMGE	AT[130.0266]NDDPWGPSGQLMGE	Q14677	Clathrin interactor 1	0	0	0	0	0	0		EPAASFSQPGSMGLDK	EPAAS[130.0266]FSQPGSMGLDK	869776	773667	634242	969550	919154	911079	1.22922	0.0697822
ATNVGDEGGFAPNILE	AT[130.0266]NVGDEGGFAPNILE	P06733	Alpha-enolase	115555	114645	91532.2	46313.3	94042.5	0		EQIHSVDIGNDGSAFVE	EQIHS[130.0266]VDIGNDGSAFVE	2323.79	2323.79	2323.79	167101	167101	175613	73.1298	4.91601e-07
AVAGEADVPFYYASGSEFD	AVAGEADVPFYYAS[130.0266]GSEFD	Q96TA2	ATP-dependent zinc metalloprotease YME1L1	0	0	0	0	0	0		ESHSNDQSPQIR	ES[130.0266]HSNDQSPQIR	27657.6	27945	27657.6	14605.6	24979	45741.2	1.02481	0.943652
CAGIVSFLCSE	C[57.0215]AGIVS[130.0266]FLC[57.0215]SE	Q9BTZ2	Dehydrogenase/reductase SDR family member 4	0	0	0	0	0	0		ETTYYDVLGVKPNATQE	ETTYYDVLGVKPNAT[130.0266]QE	430452	300837	383862	326312	298159	332755	0.858382	0.252126
CGATWVVLGHSER	C[57.0215]GAT[130.0266]WVVLGHSER	P60174	Triosephosphate isomerase	81404.3	0	0	0	0	0		ETVAVKPTENNEE	ETVAVKPT[130.0266]ENNEE	118627	103651	98294.7	109641	106697	104490	1.0008	0.989797
CLLTQVFTNTGPDNNLD	C[57.0215]LLT[130.0266]QVFTNTGPDNNLD	Q08211	ATP-dependent RNA helicase A	21737.4	0	0	14491.1	16740.6	42150.4		EYTDDNALIPK	EY[130.0266]TDDNALIPK	2323.79	2323.79	2323.79	56158.2	78480.2	56158.2	27.3686	0.00118558
CPHPLTFDVNNPLHLD	C[57.0215]PHPLT[130.0266]FDVNNPLHLD	P22314	Ubiquitin-like modifier-activating enzyme 1	0	0	0	0	0	0		FDTNGWQLFSK	FDT[130.0266]NGWQLFSK	61534.8	51172.1	51172.1	48070.1	48070.1	51519	0.901025	0.211686
CQPVFSFGNSEQTKD	C[57.0215]QPVFSFGNS[130.0266]EQTKD	P49790	Nuclear pore complex protein Nup153	0	17484	0	0	0	34855.8		FELLSANTLED	FELLSANT[130.0266]LED	130303	150059	147833	142311	163108	182658	1.13985	0.205543
DAMSSFGVTPAVGGLSSGTVGE	DAMSS[130.0266]FGVTPAVGGLSSGTVGE	Q9NR09	Baculoviral IAP repeat-containing protein 6	0	0	0	22484.3	0	0		FGSVNGDNKPIWMHAEER	FGS[130.0266]VNGDNKPIWMHAEER	115924	113213	121818	113073	124113	115801	1.00579	0.879154
DASMPLPFDLTDIVSE	DAS[130.0266]MPLPFDLTDIVSE	Q9C0B1	Alpha-ketoglutarate-dependent dioxygenase FTO	0	0	0	0	0	0		FHLNESGDPSSK	FHLNES[130.0266]GDPSSK	220104	225013	209002	237631	231695	241129	1.08612	0.0265885
DCLSVQCLSAMK	DC[57.0215]LSVQC[57.0215]LS[130.0266]AMK	P08243	Asparagine synthetase [glutamine-hydrolyzing]	25579.5	17901.9	21576.5	25615	0	25885.3		FQGASNLTLSETQNGDVSE	FQGASNLTLSETQNGDVS[130.0266]E	125982	122623	125717	128835	139910	157206	1.13793	0.107582
DCPSLNGVHNTSYPR	DC[57.0215]PS[130.0266]LNGVHNTSYPR	Q9BQG2	NAD-capped RNA hydrolase NUDT12	0	0	0	0	0	0		FVCSPDEVMDTID	FVC[57.0215]SPDEVM[15.9949]DT[130.0266]ID	28222	28222	34364	29028.2	24819	24819	0.866292	0.178295
DCSPADKPYIDE	DC[57.0215]S[130.0266]PADKPYIDE	Q96DG6	Carboxymethylenebutenolidase homolog	0	0	0	0	124594	124186		GDETPNSIPADIVFIIK	GDET[130.0266]PNSIPADIVFIIK	21290.5	23526.9	21290.5	2389	2389	2389	0.108414	1.23178e-05
DDLNSFNATDLK	DDLNS[130.0266]FNATDLK	P09960	Leukotriene A-4 hydrolase	49377	113670	127413	170769	160446	173990		GDQTSNNIPADIVFVLK	GDQTS[130.0266]NNIPADIVFVLK	2323.79	2323.79	2323.79	110576	110576	138801	51.633	0.000235164
DDSNFHMDFIVAASNLR	DDS[130.0266]NFHMDFIVAASNLR	P22314	Ubiquitin-like modifier-activating enzyme 1	0	0	0	0	0	0		GDQTSNNIPADIVFVLK	GDQT[130.0266]SNNIPADIVFVLK	121560	127122	135541	2389	125817	2389	0.339894	0.110326
DDVILNEPSADAPAALYQTIE	DDVILNEPSADAPAALYQT[130.0266]IE	Q9Y287	Integral membrane protein 2B	0	0	0	0	0	0		GDSVMVLPTIPEEE	GDS[130.0266]VM[15.9949]VLPTIPEEE	2323.79	2323.79	2323.79	14409.7	13154.2	12275.1	5.71466	6.00151e-05
DDVILNEPSADAPAALYQTIE	DDVILNEPSADAPAALY[130.0266]QTIE	Q9Y287	Integral membrane protein 2B	0	23167.6	0	0	0	0		GDTMMGQQVAK	GDT[130.0266]MMGQQVAK	74150	90650.6	74150	2389	82474.3	2389	0.365148	0.137155
DFDDGVLGLAWVGAPSGSSGGICE	DFDDGVLGLAWVGAPS[130.0266]GSSGGIC[57.0215]E	O14672	Disintegrin and metalloproteinase domain-containing protein 10	0	0	0	0	0	0		GEGESPPVNGTD	GEGESPPVNGT[130.0266]D	153412	259472	235042	280095	291716	274416	1.30605	0.111472
DGDSVMVLPTIPEE	DGDSVMVLPT[130.0266]IPEE	P30041	Peroxiredoxin-6	0	0	0	0	0	0		GGGPPPPPALPTWSVPNGPSPE	GGGPPPPPALPTWSVPNGPS[130.0266]PE	74418.1	75145.5	81926.8	63915.8	68616.4	70170.9	0.875643	0.034357
DHIVLTVLPDQDQSD	DHIVLTVLPDQDQS[130.0266]D	Q8IUF8	Ribosomal oxygenase 2	115529	120772	117592	0	104706	0		GGPEGVAAQAVASAASAGPADAEME	GGPEGVAAQAVASAAS[130.0266]AGPADAEME	2323.79	2323.79	2323.79	78674.2	78674.2	89905.4	35.467	2.82269e-05
DINSLCMTVVQNLMER	DINS[130.0266]LC[57.0215]MTVVQNLMER	Q01581	Hydroxymethylglutaryl-CoA synthase, cytoplasmic	70241.6	24928.5	59435.8	49807	53429.2	35509.7		GHVEIPNLSDENSVD	GHVEIPNLSDENS[130.0266]VD	237556	245573	160859	212870	356242	207156	1.20541	0.473222
DKSEPEQTGAD	DKSEPEQT[130.0266]GAD	Q15291	Retinoblastoma-binding protein 5	819373	817542	796122	858851	850030	876125		GNGTVMGAE	GNGT[130.0266]VMGAE	230297	231225	230509	241085	231721	168725	0.927028	0.49994
DLFNTNATIVATLTAACAQHCPE	DLFNTNAT[130.0266]IVATLTAAC[57.0215]AQHC[57.0215]PE	P40926	Malate dehydrogenase, mitochondrial	0	0	0	0	0	0		GNGTVMGAELR	GNGT[130.0266]VMGAELR	101506	104989	105925	148688	126776	137028	1.32031	0.00672221
DLFNTNATIVATLTAACAQHCPE	DLFNT[130.0266]NATIVATLTAAC[57.0215]AQHC[57.0215]PE	P40926	Malate dehydrogenase, mitochondrial	13729.2	0	0	0	0	0		GPAFVNPLIPESPEEE	GPAFVNPLIPES[130.0266]PEEE	598530	846728	788778	582885	682001	750687	0.902211	0.461031
DLGLPTEAYISVE	DLGLPTEAYIS[130.0266]VE	P51665	26S proteasome non-ATPase regulatory subunit 7	0	0	0	0	0	0		GPVPAATNGCTGDANGHLQEEPPMPTT	GPVPAAT[130.0266]NGC[57.0215]TGDANGHLQEEPPMPTT	38645.2	55402.9	57273.6	46122.3	61203.8	62256.9	1.12068	0.483402
DLQTNSFPVLLTQGLE	DLQT[130.0266]NSFPVLLTQGLE	Q15061	WD repeat-containing protein 43	0	0	0	0	0	0		GPYDVVVLPGGNLGAQNLSE	GPY[130.0266]DVVVLPGGNLGAQNLSE	1.00577e+06	1.03651e+06	991839	799177	828610	858812	0.819544	0.00109233
DLVLMDSPGIDVTTE	DLVLMDS[130.0266]PGIDVTTE	O95140	Mitofusin-2	0	0	0	0	0	0		GQLYLTGGVWSLDGSDSIQE	GQLY[130.0266]LTGGVWSLDGSDSIQE	2323.79	2323.79	14300.3	2389	2389	2389	0.378248	0.380971
DLYANTVLSGGTTMYPGIADR	DLYANT[130.0266]VLSGGTTM[15.9949]YPGIADR	P63261	Actin, cytoplasmic 2	0	0	0	0	0	0		GRPVVSGTGNDITTPPNK	GRPVVSGT[130.0266]GNDITTPPNK	140253	136701	137598	135017	132599	121945	0.939715	0.115454
DLYANTVLSGGTTMYPGIADR	DLY[130.0266]ANTVLSGGTTM[15.9949]YPGIADR	P63261	Actin, cytoplasmic 2	0	0	0	0	0	0		GTENGAIDAVPVDE	GT[130.0266]ENGAIDAVPVDE	76875	59070.6	59474.7	88616.8	79158.3	81524.5	1.27571	0.0511442
DNFHGLAIFLDTYPND	DNFHGLAIFLDTY[130.0266]PND	Q12907	Vesicular integral-membrane protein VIP36	12671.2	0	0	0	0	0		GTENGVNGTLTSNVADSPR	GT[130.0266]ENGVNGTLTSNVADSPR	10123.3	10123.3	40738.2	2389	2389	2389	0.117521	0.153593
DNLTLWTSDQQDE	DNLTLWTS[130.0266]DQQDE	Q04917	14-3-3 protein eta	0	0	0	0	189463	163727		GTGYLQCVLADE	GT[130.0266]GYLQC[57.0215]VLADE	25750.8	25750.8	49604.3	65154.9	2389	2389	0.69168	0.666605
DPGVITYDLPTPPGE	DPGVITYDLPT[130.0266]PPGE	P26640	Valine--tRNA ligase	0	0	0	0	0	0		GTVTAGNASGVADGAGAVIIASE	GTVTAGNAS[130.0266]GVADGAGAVIIASE	38502.1	29023.4	29023.4	2389	2389	2389	0.0742319	0.000705144
DPITLFVALSPQGTAQGE	DPIT[130.0266]LFVALSPQGTAQGE	Q14697	Neutral alpha-glucosidase AB	3488.63	0	0	2633.45	7883.38	6358.57		GTVTAGNASGVADGAGAVIIASE	GT[130.0266]VTAGNASGVADGAGAVIIASE	26192.2	58334.9	26192.2	14559.2	33315.4	20432.7	0.616941	0.306196
DSLDPSFTHAMQLLTAEIE	DSLDPSFTHAMQLLT[130.0266]AEIE	Q07666	KH domain-containing, RNA-binding, signal transduction-associated protein 1	15062.3	0	18357.3	0	0	0		GVLDPSSIVPLIDGGTE	GVLDPS[130.0266]SIVPLIDGGTE	5835.81	5290.53	5290.53	5504.47	2389	2389	0.626336	0.124445
DSTVHGFLVQLPLDSENSINTE	DSTVHGFLVQLPLDSENSINT[130.0266]E	P11586	C-1-tetrahydrofolate synthase, cytoplasmic	13281.8	14320.2	31554.5	0	0	0		GVSLTNHHFYD	GVSLTNHHFY[130.0266]D	467029	475695	463133	516561	497903	460067	1.04885	0.250026
DSTVHGFLVQLPLDSENSINTE	DSTVHGFLVQLPLDSENS[130.0266]INTE	P11586	C-1-tetrahydrofolate synthase, cytoplasmic	0	0	0	0	0	0		HAVSDPSILDSLDLNED	HAVSDPSILDS[130.0266]LDLNED	2323.79	2323.79	170239	116409	157011	116409	2.22904	0.281351
DSCNAGPEDIQSR	DS[130.0266]C[57.0215]NAGPEDIQSR	Q9UL63	Muskelin	0	0	0	0	0	0		HDWNNSISQYTE	HDWNNS[130.0266]ISQYTE	60607	65056.8	57306.3	70506.2	65328.8	65328.8	1.09944	0.0989362
DTTKPISFYLSSLE	DTTKPISFYLSS[130.0266]LE	Q8NFI3	Cytosolic endo-beta-N-acetylglucosaminidase	0	0	0	0	0	0		HFQSYDLDHMEK	HFQS[130.0266]YDLDHMEK	78397.9	68884.3	68884.3	2389	71465.2	2389	0.352706	0.115233
DTNNLFSVQFR	DT[130.0266]NNLFSVQFR	Q5JRX3	Presequence protease, mitochondrial	71053	74596.8	81879.1	78755.8	92651.3	84536.2		HHNGNFTDPSSVNEK	HHNGNFT[130.0266]DPSSVNEK	218716	220495	213913	243877	215880	237809	1.06804	0.164866
DVDGVTDINLGK	DVDGVT[130.0266]DINLGK	Q6UB35	Monofunctional C1-tetrahydrofolate synthase, mitochondrial	1.49191e+06	1.29863e+06	1.8546e+06	1326221	1.60188e+06	1.42518e+06		HNGQVTGIDWAPE	HNGQVT[130.0266]GIDWAPE	448906	430006	498702	512597	496858	476607	1.07872	0.190876
DVQDPSVFVTFPLEED	DVQDPSVFVT[130.0266]FPLEED	P41252	Isoleucine--tRNA ligase, cytoplasmic	0	0	224175	169324	203213	237714		HNGQVTGIDWAPESNR	HNGQVT[130.0266]GIDWAPESNR	16363	16328.2	16328.2	21617.3	21617.3	30235.1	1.49879	0.0470017
DYALHWLVLGTHTSD	DYALHWLVLGTHTS[130.0266]D	Q16576	Histone-binding protein RBBP7	0	0	0	0	0	0		HQSNGGALVLHAYMDE	HQS[130.0266]NGGALVLHAYMDE	2323.79	2323.79	2323.79	21898.5	23636.2	27416.1	10.4643	0.000174057
DYALHWLVLGTHTSD	DYALHWLVLGT[130.0266]HTSD	Q16576	Histone-binding protein RBBP7	0	0	0	0	0	0		IAQVATISANGDK	IAQVATIS[130.0266]ANGDK	6.33767e+06	6.34846e+06	6406185	5877268	6.08975e+06	5.47393e+06	0.913506	0.0388917
DYTRPDLPSGDSQPSLD	DYTRPDLPSGDS[130.0266]QPSLD	P26599	Polypyrimidine tract-binding protein 1	0	0	0	0	0	0		IFQCHWTLPNDTE	IFQC[57.0215]HWTLPNDT[130.0266]E	30577.5	31649.4	30224.3	2389	2389	31216.2	0.389332	0.122041
EATSSLDSITEE	EATSS[130.0266]LDSITEE	O75027	Iron-sulfur clusters transporter ABCB7, mitochondrial	1.78759e+06	1.64032e+06	1.62551e+06	2143303	1.75533e+06	2.01057e+06		IKEEPVSDITFPVSE	IKEEPVSDITFPVS[130.0266]E	2323.79	2323.79	2323.79	151949	151949	187858	70.5392	0.000174206
EDILSCTFAE	EDILS[130.0266]C[57.0215]TFAE	Q5VZL5	Zinc finger MYM-type protein 4	0	0	0	0	0	0		INGISVANQTVE	INGIS[130.0266]VANQTVE	38134.6	38134.6	51739.8	70034.7	69665.1	73514.5	1.66562	0.00377624
EDTSNTTFGPADLK	EDTS[130.0266]NTTFGPADLK	Q12830	Nucleosome-remodeling factor subunit BPTF	0	0	0	0	0	0		INSDQATQGNISSDR	INS[130.0266]DQATQGNISSDR	129401	129401	130892	172162	111185	117902	1.02965	0.851617
EDTSNTTFGPADLK	EDT[130.0266]SNTTFGPADLK	Q12830	Nucleosome-remodeling factor subunit BPTF	0	0	0	0	0	0		IQYQLVDISQDNALRD	IQYQLVDIS[130.0266]QDNALRD	51166.7	53395.2	56305.4	46156.3	48713.5	43687.9	0.861317	0.0231972
EFINDISGGKPLEVE	EFINDIS[130.0266]GGKPLEVE	Q8N9N2	Activating signal cointegrator 1 complex subunit 1	0	0	0	0	0	0		ISNAIDQYVTGTIGE	ISNAIDQYVT[130.0266]GT[130.0266]IGE	33700.1	2323.79	2323.79	35284.8	31443.1	34939.1	2.65119	0.115546
EIAQVATISANGDK	EIAQVATIS[130.0266]ANGDK	P10809	60 kDa heat shock protein, mitochondrial	90234	84367.2	53611.9	54522.9	88252.2	90516.3		ITADLLSNGIDVYPQK	ITADLLSNGIDVY[130.0266]PQK	159000	176196	183767	109655	122077	127503	0.692216	0.00414385
EIEDAAQFATADPEPPLE	EIEDAAQFAT[130.0266]ADPEPPLE	P08559	Pyruvate dehydrogenase E1 component subunit alpha, somatic form, mitochondrial	0	0	281590	0	0	307991		IYDQFGEEGLK	IY[130.0266]DQFGEEGLK	79039.8	88584.6	79039.8	136696	123112	131077	1.58468	0.000687623
ELQSGVDAANSAAQQYQR	ELQS[130.0266]GVDAANSAAQQYQR	P46940	Ras GTPase-activating-like protein IQGAP1	0	0	0	0	0	0		KENGFSSPPQIK	KENGFS[130.0266]SPPQIK	111449	110438	102934	148003	154149	148003	1.38586	0.000245595
ENLIPYSPDVQIHAER	ENLIPY[130.0266]SPDVQIHAER	Q8N766	ER membrane protein complex subunit 1	0	0	0	97333	0	0		KGSLESPATDVFGSTE	KGSLESPATDVFGST[130.0266]E	214663	214663	416250	199307	199307	303923	0.830837	0.563002
EPAASFSQPGSMGLDK	EPAAS[130.0266]FSQPGSMGLDK	Q8NI22	Multiple coagulation factor deficiency protein 2	869776	773667	634242	969550	919154	911079		LAALALASSENSSSTPEECE	LAALALASSENS[130.0266]SSTPEEC[57.0215]E	68440.9	68555.1	68440.9	64252.7	64252.7	65258.8	0.943182	0.000323317
EPAASFSQPGSMGLDK	EPAAS[130.0266]FSQPGSM[15.9949]GLDK	Q8NI22	Multiple coagulation factor deficiency protein 2	0	151543	0	0	0	0		LASQPDVDGFLVGGASLKPE	LAS[130.0266]QPDVDGFLVGGASLKPE	2.30713e+06	1.9907e+06	2.04088e+06	2.38272e+06	1.8523e+06	2262174	1.025	0.792822
EQIHSVDIGNDGSAFVE	EQIHS[130.0266]VDIGNDGSAFVE	P18887	DNA repair protein XRCC1	0	0	0	0	167101	175613		LDLSLSDLNEVPVK	LDLSLS[130.0266]DLNEVPVK	49061.8	61204.4	72725.4	20367.1	27850.1	20367.1	0.374795	0.00632519
ERPALLVSSTSWTED	ERPALLVSST[130.0266]SWTED	Q9BT22	Chitobiosyldiphosphodolichol beta-mannosyltransferase	0	0	214713	0	0	0		LDLSNNCLGDAGILQLVE	LDLS[130.0266]NNC[57.0215]LGDAGILQLVE	56888.1	63688.7	56888.1	2389	90772.2	2389	0.538418	0.407744
ESHSNDQSPQIR	ES[130.0266]HSNDQSPQIR	Q9HC35	Echinoderm microtubule-associated protein-like 4	0	27945	27657.6	14605.6	24979	45741.2		LDPTNMTYITNQAAVYFEK	LDPT[130.0266]NMTYITNQAAVYFEK	33914.1	35905.2	33914.1	2389	2389	2389	0.0690907	1.08146e-06
ESLADDLFR	ES[130.0266]LADDLFR	O60934	Nibrin	0	0	0	0	0	0		LEGSQTLRILCYEK	LEGSQT[130.0266]LRILC[57.0215]YEK	137285	171563	173480	130056	159355	157106	0.925753	0.47242
ESQLPGTGGPEDVLQPVQR	ES[130.0266]QLPGTGGPEDVLQPVQR	Q02952	A-kinase anchor protein 12	0	0	0	0	0	0		LFFKDDANNDPQWSE	LFFKDDANNDPQWS[130.0266]E	297808	288045	300131	151231	207207	210214	0.64183	0.00563507
ETTYYDVLGVKPNATQE	ETTYYDVLGVKPNAT[130.0266]QE	P31689	DnaJ homolog subfamily A member 1	430452	300837	383862	326312	298159	332755		LHSTPNGLSSE	LHS[130.0266]TPNGLSSE	109472	129387	109472	148610	181764	148610	1.37508	0.0278321
ETVAVKPTENNEE	ETVAVKPT[130.0266]ENNEE	O60841	Eukaryotic translation initiation factor 5B	118627	103651	98294.7	109641	106697	104490		LISLTDENALSGNE	LISLTDENALS[130.0266]GNE	458565	398958	374207	426883	369534	368780	0.945983	0.521177
ETVNDPEEAGHR	ET[130.0266]VNDPEEAGHR	O00567	Nucleolar protein 56	0	0	0	0	0	0		LLLSTQPGR	LLLS[130.0266]TQPGR	84669	84855	86354.1	84684.6	85181.4	81002.2	0.980421	0.305374
EVSDGIIAPGYEE	EVSDGIIAPGY[130.0266]EE	P31939	Bifunctional purine biosynthesis protein ATIC	0	0	0	0	0	0		LPASLVNGLQPLPAHQE	LPAS[130.0266]LVNGLQPLPAHQE	82178.4	75462.4	75679.6	74012.8	74143.7	74012.8	0.952207	0.166947
EYTDDNALIPK	EY[130.0266]TDDNALIPK	Q7Z6E9	E3 ubiquitin-protein ligase RBBP6	0	0	0	0	78480.2	56158.2		LPTIPGVTSPSSDEPPME	LPT[130.0266]IPGVTSPSSDEPPME	37966.6	44433.6	41277.1	25225.6	25470.4	18779.4	0.561746	0.00328858
FCTEWPAALDSDE	FC[57.0215]T[130.0266]EWPAALDSDE	P82673	Small ribosomal subunit protein mS35	0	0	0	0	0	0		LQDGAESNGGGGGGGAGSGGGPGAEPDLK	LQDGAES[130.0266]NGGGGGGGAGSGGGPGAEPDLK	112775	112240	98293.5	127204	126985	112716	1.13485	0.0973566
FDDGAVFLAACSSGDTD	FDDGAVFLAAC[57.0215]SSGDT[130.0266]D	O14974	Protein phosphatase 1 regulatory subunit 12A	0	50745.1	0	0	0	0		LQLTNMIIE	LQLT[130.0266]NMIIE	41974.5	41887.7	46029.3	40474.2	44544.6	40474.2	0.966137	0.488817
FDDGAVFLAACSSGDTD	FDDGAVFLAAC[57.0215]SS[130.0266]GDTD	O14974	Protein phosphatase 1 regulatory subunit 12A	0	0	0	0	0	0		LQSANASVDDSRLE	LQSANASVDDS[130.0266]RLE	2323.79	2323.79	2323.79	793921	342936	342936	212.267	0.0309117
FDDGAVFLAACSSGDTD	FDDGAVFLAAC[57.0215]S[130.0266]SGDTD	O14974	Protein phosphatase 1 regulatory subunit 12A	0	0	0	0	0	0		LQSQISDTSVVLSMDNSR	LQSQIS[130.0266]DTSVVLSMDNSR	2323.79	2323.79	334098	440558	259301	497442	3.53451	0.095764
FDTNGWQLFSK	FDT[130.0266]NGWQLFSK	Q9P0U3	Sentrin-specific protease 1	61534.8	51172.1	0	48070.1	0	51519		LQTTDNLLPMSPEEFD	LQTTDNLLPMS[130.0266]PEEFD	2323.79	2323.79	2323.79	133743	140952	133743	58.588	6.22219e-07
FEDLDSLLSALSLNE	FEDLDSLLSALS[130.0266]LNE	P23588	Eukaryotic translation initiation factor 4B	0	0	0	0	0	0		LSALGNVTTCNDYVALVHPDLDR	LSALGNVTTC[57.0215]NDY[130.0266]VALVHPDLDR	99569.9	99856	121051	85844.4	80214.6	105556	0.847534	0.194778
FELLSANTLED	FELLSANT[130.0266]LED	Q8IXB1	DnaJ homolog subfamily C member 10	130303	150059	147833	142311	163108	182658		LSLAVLQPTPQVTQE	LS[130.0266]LAVLQPTPQVTQE	13844.9	13345.7	13345.7	6808.3	2389	2389	0.285825	0.00287452
FGSVNGDNKPIWMHAEER	FGS[130.0266]VNGDNKPIWMHAEER	Q9H0B6	Kinesin light chain 2	115924	113213	121818	113073	124113	115801		LSNGSEEDNLPNTQLD	LS[130.0266]NGSEEDNLPNTQLD	41998.9	44281.2	47002.5	44422.2	47510.2	44422.2	1.02305	0.594949
FHHGPDPTDTAPGEQAQDVASSPPE	FHHGPDPT[130.0266]DTAPGEQAQDVASSPPE	Q9BS26	Endoplasmic reticulum resident protein 44	0	0	0	0	0	0		LSVLIHNSD	LSVLIHNS[130.0266]D	62848	71878	62848	2389	2389	2389	0.036275	2.9901e-05
FHLNESGDPSSK	FHLNES[130.0266]GDPSSK	Q01105	Protein SET	220104	225013	209002	237631	231695	241129		LTTVLNSGFLD	LTTVLNS[130.0266]GFLD	45045.3	2323.79	2323.79	32937.7	32937.7	33459.3	1.99897	0.30988
FILGIEDDTSSVTPVE	FILGIEDDT[130.0266]SSVTPVE	Q96EH3	Mitochondrial assembly of ribosomal large subunit protein 1	0	0	0	0	0	0		LVPLDPENGQTSGE	LVPLDPENGQT[130.0266]SGE	77660.2	100410	77660.2	118609	130438	125805	1.46581	0.00885222
FITGDVEPTDAESE	FIT[130.0266]GDVEPTDAESE	Q99733	Nucleosome assembly protein 1-like 4	104418	0	0	0	0	0		LYANTVLSGGSTMYPGIADR	LYANT[130.0266]VLSGGSTMYPGIADR	71773.9	71698.3	71698.3	51963.5	68700.9	71939.9	0.895124	0.291117
FMIQGGDITTGDGTGGVSIYGE	FMIQGGDIT[130.0266]TGDGTGGVSIYGE	P45877	Peptidyl-prolyl cis-trans isomerase C	0	0	5428	0	6872.58	0		LYANTVLSGGTTMYPGIADR	LY[130.0266]ANTVLSGGTTMYPGIADR	56972.4	64584.1	56972.4	46678.6	52403.6	109026	1.16568	0.648786
FMTTMDANEEK	FMT[130.0266]TMDANEEK	Q01082	Spectrin beta chain, non-erythrocytic 1	0	0	0	0	0	0		LYANTVLSGGTTMYPGIADR	LY[130.0266]ANTVLSGGTTM[15.9949]YPGIADR	47893.9	2323.79	2323.79	74186.6	35673.1	29569.3	2.65369	0.233119
FQGASNLTLSETQNGDVSE	FQGASNLTLSETQNGDVS[130.0266]E	Q9NVP1	ATP-dependent RNA helicase DDX18	125982	122623	125717	128835	139910	157206		LYTQNGILHMLDR	LY[130.0266]TQNGILHMLDR	50787	53688.5	62340	36222.2	40147.7	36222.2	0.67495	0.0081974
FSGWYDADLSPAGHE	FSGWYDADLS[130.0266]PAGHE	P18669	Phosphoglycerate mutase 1	0	903442	0	0	0	0		MACSVAGITSDANVLTNE	MAC[57.0215]S[130.0266]VAGITSDANVLTNE	503187	311412	299583	295126	328413	318744	0.845717	0.438874
FSHQGVQLIDFSPCE	FSHQGVQLIDFS[130.0266]PC[57.0215]E	P55884	Eukaryotic translation initiation factor 3 subunit B	0	0	0	0	0	0		MESDYSGQGVDQLQR	MES[130.0266]DYSGQGVDQLQR	2323.79	2323.79	2323.79	32387.3	43733.6	52474.9	18.4463	0.00222545
FTGSFDDDPDPHRDPYGE	FTGSFDDDPDPHRDPY[130.0266]GE	O15027	Protein transport protein Sec16A	0	0	0	0	0	0		MGTDNDSENWK	MGTDNDS[130.0266]ENWK	55469.9	63193.3	76721.3	61498	64811.3	52396.8	0.914638	0.485094
FVCSPDEVMDTID	FVC[57.0215]SPDEVM[15.9949]DT[130.0266]ID	P33176	Kinesin-1 heavy chain	0	28222	34364	29028.2	0	24819		MLVAGHEDSNGCINYE	MLVAGHEDSNGC[57.0215]INY[130.0266]E	1.14143e+06	1.17891e+06	1.23196e+06	947262	1.12097e+06	1.12324e+06	0.898423	0.133059
GAMEDLQDTFIVHTIE	GAMEDLQDTFIVHT[130.0266]IE	P12814	Alpha-actinin-1	0	0	0	0	0	0		MYQPSAVVLQCGADSLSGD	MYQPSAVVLQC[57.0215]GADS[130.0266]LSGD	171013	171013	203152	163310	202218	214403	1.06375	0.570438
GAMEDLQDTFIVHTIE	GAM[15.9949]EDLQDTFIVHT[130.0266]IE	P12814	Alpha-actinin-1	0	0	0	0	0	0		NDAVTIQVLNQLIQK	NDAVT[130.0266]IQVLNQLIQK	25196.5	27266.1	27134.5	24701.1	26134.2	26614.1	0.973019	0.462486
GAVNGPSVVGDQTPIEPQTSIER	GAVNGPS[130.0266]VVGDQTPIEPQTSIER	P49321	Nuclear autoantigenic sperm protein	0	0	0	0	0	0		NDMSPSNNVVPIHVPPTTE	NDM[15.9949]S[130.0266]PSNNVVPIHVPPTTE	140774	2323.79	2323.79	174257	174257	208578	3.83087	0.0447399
GCEAIVDTGTSLMVGPVDE	GC[57.0215]EAIVDT[130.0266]GTSLMVGPVDE	P07339	Cathepsin D	0	0	410325	0	431231	0		NFLITNDEAYAE	NFLITNDEAY[130.0266]AE	327208	327208	351789	2389	2389	2389	0.0071228	2.19013e-06
GDETPNSIPADIVFIIK	GDET[130.0266]PNSIPADIVFIIK	Q9UDY4	DnaJ homolog subfamily B member 4	0	23526.9	21290.5	0	0	0		NFLITNDEAYAE	NFLIT[130.0266]NDEAYAE	357476	333583	352263	320897	346733	322805	0.949309	0.185287
GDQTSNNIPADIVFVLK	GDQTS[130.0266]NNIPADIVFVLK	P25685	DnaJ homolog subfamily B member 1	0	0	0	110576	0	138801		NGGTEPDASAPAEPGWK	NGGT[130.0266]EPDASAPAEPGWK	180315	187705	183520	190793	211042	205447	1.10107	0.0440773
GDQTSNNIPADIVFVLK	GDQT[130.0266]SNNIPADIVFVLK	P25685	DnaJ homolog subfamily B member 1	121560	127122	135541	0	125817	0		NGSDNLPSSAGSGDKPLSDPAPF	NGS[130.0266]DNLPSSAGSGDKPLSDPAPF	270698	269587	457698	491253	459878	283520	1.23715	0.429921
GDSVMVLPTIPEEE	GDS[130.0266]VMVLPTIPEEE	P30041	Peroxiredoxin-6	0	0	2928.89	0	0	5483.89		NGTVTAANASTLNDGAAALVLMTADAAK	NGT[130.0266]VTAANASTLNDGAAALVLMTADAAK	24169.2	21167.6	25180.5	20991.3	23892.5	32131.5	1.09215	0.574478
GDSVMVLPTIPEEE	GDS[130.0266]VM[15.9949]VLPTIPEEE	P30041	Peroxiredoxin-6	0	0	0	14409.7	13154.2	12275.1		NGVHSLIIEPVTSR	NGVHS[130.0266]LIIEPVTSR	153253	143144	153415	139527	132569	129339	0.89245	0.0236903
GDTAWDLTPER	GDT[130.0266]AWDLTPER	Q96KQ7	Histone-lysine N-methyltransferase EHMT2	0	0	0	0	0	0		NGVTHPIDYHTTDYVDE	NGVT[130.0266]HPIDYHTTDYVDE	177193	219294	138718	218354	232510	141685	1.10715	0.628802
GDTMMGQQVAK	GDT[130.0266]MMGQQVAK	Q14914	Prostaglandin reductase 1	74150	90650.6	0	0	82474.3	0		NLSIHNQQLEE	NLS[130.0266]IHNQQLEE	89381.1	88665.3	91050.1	119516	126903	285278	1.97586	0.180778
GEGESPPVNGTD	GEGESPPVNGT[130.0266]D	P49006	MARCKS-related protein	153412	259472	235042	280095	291716	274416		NLTLWTSDTQGDEAE	NLT[130.0266]LWTSDTQGDEAE	18281.4	34236.3	16962.9	16898.5	16808.6	9438.62	0.620976	0.222074
GFGLSENPFASLSPDEQK	GFGLS[130.0266]ENPFASLSPDEQK	O15504	Nucleoporin NUP42	0	0	0	0	0	0		NLYHNLCTSLFPTIHGND	NLYHNLC[57.0215]TSLFPT[130.0266]IHGND	23479.3	23624.3	30305.1	15708.4	15708.4	26241.8	0.744859	0.18962
GGGPPPPPALPTWSVPNGPSPE	GGGPPPPPALPTWSVPNGPS[130.0266]PE	P50552	Vasodilator-stimulated phosphoprotein	74418.1	75145.5	81926.8	63915.8	68616.4	70170.9		NSGAAEKPVTIHATPE	NS[130.0266]GAAEKPVTIHATPE	47067.4	46798	38630.5	53250	51389.6	46840	1.14328	0.132771
GGPEGVAAQAVASAASAGPADAEME	GGPEGVAAQAVASAAS[130.0266]AGPADAEME	O60264	SWI/SNF-related matrix-associated actin-dependent regulator of chromatin subfamily A member 5	0	0	0	0	78674.2	89905.4		NSPLLSVSSQTITKE	NS[130.0266]PLLSVSS[130.0266]QTIT[130.0266]KE	57643	59006.8	54802.7	34261.7	34261.7	49805.6	0.690156	0.0292682
GHDLNEDGLVSWE	GHDLNEDGLVS[130.0266]WE	O43852	Calumenin	0	0	0	0	0	0		NYGEDQSNGDLGVHSGE	NYGEDQSNGDLGVHS[130.0266]GE	134226	145317	132936	155842	153648	158781	1.13526	0.0114559
GHVEIPNLSDENSVD	GHVEIPNLSDENS[130.0266]VD	O95433	Activator of 90 kDa heat shock protein ATPase homolog 1	237556	245573	160859	212870	356242	207156		QIAESANSSSPQSSAGGKPAMSYASALR	QIAES[130.0266]ANSSSPQSSAGGKPAMS[130.0266]Y[130.0266]ASALR	350321	355522	367745	348978	370180	420196	1.06126	0.370225
GKPMLRQGDTGDWIGTFLGHK	GKPMLRQGDT[130.0266]GDWIGTFLGHK	Q9Y3F4	Serine-threonine kinase receptor-associated protein	0	0	0	0	0	5666.87		QLDSSNSTIAILQTEK	QLDSS[130.0266]NSTIAILQTEK	107060	100895	100895	2389	101961	2389	0.345601	0.112734
GLEDPLEDTGLVQQQLD	GLEDPLEDT[130.0266]GLVQQQLD	Q9UIA9	Exportin-7	0	0	0	0	0	0		QLDSSNSTIAILQTEK	QLDS[130.0266]SNSTIAILQTEK	2323.79	109914	2323.79	92674.5	92674.5	99878.5	2.48973	0.188654
GLTAQQLFASADGLTYND	GLT[130.0266]AQQLFASADGLTYND	P20839	Inosine-5'-monophosphate dehydrogenase 1	0	0	7390.76	0	5582.84	0		QLSQATAAATNHTTDNGVGPEE	QLSQATAAATNHTT[130.0266]DNGVGPEE	803659	658402	749598	725655	736443	624530	0.943468	0.493583
GNGTVMGAE	GNGT[130.0266]VMGAE	P60660	Myosin light polypeptide 6	230297	231225	230509	241085	231721	168725		QLVLQTGALVLSDNGICCID	QLVLQTGALVLS[130.0266]DNGIC[57.0215]C[57.0215]ID	44940.7	44211.8	44335.9	41553.8	46426.9	46844.2	1.01001	0.807651
GNGTVMGAELR	GNGT[130.0266]VMGAELR	P60660	Myosin light polypeptide 6	101506	104989	105925	148688	126776	137028		QNGDSLVHAAFVAE	QNGDS[130.0266]LVHAAFVAE	1.28995e+06	1.20154e+06	1.16101e+06	1.24771e+06	1.1223e+06	1.24343e+06	0.989304	0.827605
GNGTVMGAELR	GNGT[130.0266]VM[15.9949]GAELR	P60660	Myosin light polypeptide 6	0	0	0	0	0	0		QNSQLPAQVQNGPSQE	QNSQLPAQVQNGPS[130.0266]QE	346729	354142	344622	365892	371576	370030	1.05931	0.00349878
GPAFVNPLIPESPEEE	GPAFVNPLIPES[130.0266]PEEE	Q9Y305	Acyl-coenzyme A thioesterase 9, mitochondrial	598530	846728	788778	582885	682001	750687		QQIVIQSSGGLSKDDIE	QQIVIQS[130.0266]SGGLSKDDIE	258422	139355	139355	2389	2389	2389	0.0133431	0.0112385
GPGSEPDSQVDGGLSGASLGEK	GPGS[130.0266]EPDSQVDGGLSGASLGEK	Q5JSZ5	Protein PRRC2B	0	0	0	0	0	0		QSKPVTTPEEIAQVATISANGDK	QSKPVTTPEEIAQVATIS[130.0266]ANGDK	77680.9	79621.7	77680.9	116282	127237	124290	1.56525	0.000186334
GPLNMILDDGGDLTNLIHTK	GPLNMILDDGGDLT[130.0266]NLIHTK	P23526	Adenosylhomocysteinase	0	0	0	0	0	0		RDWENGSNASSPASVPE	RDWENGSNAS[130.0266]SPASVPE	60907.7	57938.9	47931.6	74061	62649.3	66271.4	1.21708	0.0799347
GPVPAATNGCTGDANGHLQEEPPMPTT	GPVPAATNGC[57.0215]T[130.0266]GDANGHLQEEPPMPTT	Q9NPH2	Inositol-3-phosphate synthase 1	0	0	67324	0	0	0		RTGTPSDPR	RT[130.0266]GT[130.0266]PS[130.0266]DPR	166211	173876	181392	174766	175844	179453	1.01646	0.568063
GPVPAATNGCTGDANGHLQEEPPMPTT	GPVPAAT[130.0266]NGC[57.0215]TGDANGHLQEEPPMPTT	Q9NPH2	Inositol-3-phosphate synthase 1	38645.2	55402.9	57273.6	46122.3	61203.8	62256.9		SAEAPGHYPAEDSTYD	SAEAPGHYPAEDSTY[130.0266]D	2323.79	2323.79	2323.79	190420	144618	144618	68.8036	0.000497425
GPYSISVLYGDEEVPR	GPYS[130.0266]ISVLYGDEEVPR	P21333	Filamin-A	0	0	172756	0	0	124797		SAMEDLQDMFIVHTIE	SAMEDLQDMFIVHT[130.0266]IE	133589	130412	130412	2389	124882	2389	0.32874	0.0968168
GPYDVVVLPGGNLGAQNLSE	GPY[130.0266]DVVVLPGGNLGAQNLSE	Q99497	Parkinson disease protein 7	1.00577e+06	1.03651e+06	991839	799177	828610	858812		SDAMFAAER	S[130.0266]DAMFAAER	43283.8	50804.3	43283.8	52675.4	64345	52675.4	1.2353	0.0804008
GPYSISVLYGDEEVPR	GPY[130.0266]SISVLYGDEEVPR	P21333	Filamin-A	0	0	0	0	0	0		SDTGLAPPALWDLAADK	S[130.0266]DTGLAPPALWDLAADK	410707	721826	493543	444783	479465	444783	0.841923	0.412419
GQLYLTGGVWSLDGSDSIQE	GQLYLT[130.0266]GGVWSLDGSDSIQE	P08397	Porphobilinogen deaminase	0	0	0	0	0	0		SGFDDPGIFYSDSFGGDAQAD	n[42.0106]SGFDDPGIFYSDS[130.0266]FGGDAQAD	103220	103220	123807	95900.7	119042	141648	1.07977	0.58689
GQLYLTGGVWSLDGSDSIQE	GQLY[130.0266]LTGGVWSLDGSDSIQE	P08397	Porphobilinogen deaminase	0	2323.79	14300.3	0	0	0		SGFDDPGIFYSDSFGGDAQAD	n[42.0106]SGFDDPGIFYS[130.0266]DSFGGDAQAD	98533.8	98533.8	120864	92984.6	2389	2389	0.307496	0.0776951
GQYFEPVVPLPDLVE	GQY[130.0266]FEPVVPLPDLVE	P49792	E3 SUMO-protein ligase RanBP2	0	0	0	0	0	7188.23		SIGFISSQVPEDPSTLVTVDE	SIGFISS[130.0266]QVPEDPSTLVTVDE	10483.2	6873.87	6873.87	2389	8658.58	2389	0.554522	0.209948
GRPVVSGTGNDITTPPNK	GRPVVSGT[130.0266]GNDITTPPNK	P27816	Microtubule-associated protein 4	140253	136701	137598	135017	132599	121945		SIGSLQNGTHTPSTAME	SIGS[130.0266]LQNGTHTPSTAME	2323.79	423733	2323.79	303120	552792	411981	2.95973	0.151184
GSESYEEDPYLVVNPNYLLE	GSESYEEDPYLVVNPNY[130.0266]LLE	Q14566	DNA replication licensing factor MCM6	0	0	0	0	0	0		SIGSLQNGTHTPSTAME	S[130.0266]IGSLQNGTHTPSTAME	310192	281815	281815	2389	2389	415286	0.48072	0.33449
GSITSVQAIYVPADDLTDPAPATTFAHLD	GS[130.0266]ITSVQAIYVPADDLTDPAPATTFAHLD	P06576	ATP synthase subunit beta, mitochondrial	0	0	0	0	0	0		SLPVCPVDASGCFTTE	S[130.0266]LPVC[57.0215]PVDASGC[57.0215]FTTE	13228.3	35555.2	13228.3	18713.2	19700.8	14112.4	0.847037	0.700169
GTENGVNGTLTSNVADSPR	GTENGVNGT[130.0266]LTSNVADSPR	Q15629	Translocating chain-associated membrane protein 1	0	0	0	0	0	0		SNCYDPER	S[130.0266]NC[57.0215]YDPER	72087	73436	67955.2	75206.1	77505.1	69838.7	1.04249	0.34196
GTGSHLVTVPPGPSLADALISSPILAGE	GTGSHLVTVPPGPS[130.0266]LADALISSPILAGE	P55036	26S proteasome non-ATPase regulatory subunit 4	0	0	0	0	0	0		SPSWTAPPVIALQNGLSED	SPSWTAPPVIALQNGLS[130.0266]ED	47794	44016	50430.2	37796	50315.1	55230	1.00774	0.950126
GTSNSTSEDGPGDGFTILSSK	GTSNS[130.0266]TSEDGPGDGFTILSSK	Q9P0M6	Core histone macro-H2A.2	0	0	0	0	0	0		SPTMSPQLSARSQGGGDGVSPTPPE	SPTM[15.9949]SPQLSARS[130.0266]QGGGDGVSPT[130.0266]PPE	113828	105744	116722	104530	122389	116203	1.0203	0.731419
GTVTAGNASGVADGAGAVIIASE	GTVTAGNAS[130.0266]GVADGAGAVIIASE	P42765	3-ketoacyl-CoA thiolase, mitochondrial	38502.1	0	29023.4	0	0	0		SPVSAGNDAYVDLDR	S[130.0266]PVSAGNDAYVDLDR	75914.4	74737.4	74737.4	43143.1	2389	2389	0.212615	0.0121305
GTWATSEEPPVDYSYYQQD	GTWATSEEPPVDYSYY[130.0266]QQD	P98175	RNA-binding protein 10	0	0	160049	0	0	147598		SSGVLDDYAPGSHDVGDPSTTNLYLGNINPQMNE	SSGVLDDYAPGSHDVGDPSTTNLY[130.0266]LGNINPQM[15.9949]NE	18372.4	14788.9	14788.9	2389	2389	2389	0.149468	0.00033997
GTWATSEEPPVDYSYYQQD	GTWATSEEPPVDYSY[130.0266]YQQD	P98175	RNA-binding protein 10	0	0	0	0	0	0		SSLGFPVGGPGTSLSLE	S[130.0266]SLGFPVGGPGTSLSLE	64943.7	64943.7	70962.6	2389	2389	2389	0.0356834	5.56002e-06
GTWATSEEPPVDYSYYQQD	GTWATSEEPPVDYS[130.0266]YYQQD	P98175	RNA-binding protein 10	150100	0	0	0	138712	0		SSQDLEE	S[130.0266]SQDLEE	90014	90017.9	113344	71594.8	64816.1	68567.7	0.698689	0.0213104
GTWATSEEPPVDYSYYQQD	GTWATSEEPPVDY[130.0266]SYYQQD	P98175	RNA-binding protein 10	0	0	0	0	0	0		SSSVLSCDISVDDK	S[130.0266]SSVLSC[57.0215]DISVDDK	96612.8	96612.8	123911	124764	124764	146932	1.25012	0.0870985
GTENGAIDAVPVDE	GT[130.0266]ENGAIDAVPVDE	Q8WU90	Zinc finger CCCH domain-containing protein 15	76875	59070.6	59474.7	88616.8	79158.3	81524.5		STSVDHSSTDLE	S[130.0266]TSVDHSSTDLE	39778.3	39852.4	39778.3	43240.9	43240.9	45477.8	1.10511	0.00496804
GTENGVNGTLTSNVADSPR	GT[130.0266]ENGVNGTLTSNVADSPR	Q15629	Translocating chain-associated membrane protein 1	0	10123.3	40738.2	0	0	0		SYHITQSGENGKE	SYHITQS[130.0266]GENGKE	2323.79	2323.79	36492.9	43458	31943	37273.6	2.73877	0.114859
GTGSHLVTVPPGPSLADALISSPILAGE	GT[130.0266]GSHLVTVPPGPSLADALISSPILAGE	P55036	26S proteasome non-ATPase regulatory subunit 4	0	0	0	0	0	0		TADTDTADQVMASFK	T[130.0266]ADTDTADQVMASFK	462430	409201	383588	411177	368504	481184	1.0045	0.964923
GTGTEMPMIGDR	GT[130.0266]GTEMPMIGDR	Q02790	Peptidyl-prolyl cis-trans isomerase FKBP4	0	0	0	0	0	0		TASNCNGSLAHPSDLYAE	T[130.0266]ASNC[57.0215]NGSLAHPSDLYAE	149127	149127	151763	150790	135486	142353	0.952474	0.189256
GTGYLQCVLADE	GT[130.0266]GYLQC[57.0215]VLADE	O43776	Asparagine--tRNA ligase, cytoplasmic	0	25750.8	49604.3	65154.9	0	0		TASNCNGSLAHPSDLYAEGCE	TAS[130.0266]NC[57.0215]NGSLAHPSDLYAEGC[57.0215]E	33122.4	2323.79	2323.79	35287	35287	42346.7	2.9897	0.0761224
GTSNSTSEDGPGDGFTILSSK	GT[130.0266]SNSTSEDGPGDGFTILSSK	Q9P0M6	Core histone macro-H2A.2	0	0	0	0	0	0		TDLLLDDSLVSIFGNR	T[130.0266]DLLLDDSLVSIFGNR	200010	249258	198251	238458	247200	161197	0.998975	0.994819
GTVTAGNASGVADGAGAVIIASE	GT[130.0266]VTAGNASGVADGAGAVIIASE	P42765	3-ketoacyl-CoA thiolase, mitochondrial	0	58334.9	26192.2	14559.2	33315.4	20432.7		TDSSSASAATPSK	T[130.0266]DSSSASAATPSK	134612	233034	134612	153049	181657	153049	0.971124	0.894316
GVADSTVISSMPCLLME	GVADS[130.0266]TVISSMPC[57.0215]LLME	Q96B23	Protein ARK2N	0	0	0	0	0	0		TDTPPSSVPTSVISTPSTE	TDTPPSSVPTSVISTPS[130.0266]TE	2323.79	2323.79	132535	273632	119779	119779	3.74091	0.135535
GVLDPSSIVPLIDGGTE	GVLDPSS[130.0266]IVPLIDGGTE	Q8TBC4	NEDD8-activating enzyme E1 catalytic subunit	0	0	0	0	0	0		TENDDLTNVIQK	T[130.0266]ENDDLTNVIQK	264611	220413	220413	2389	249595	2389	0.36059	0.146893
GVLDPSSIVPLIDGGTE	GVLDPS[130.0266]SIVPLIDGGTE	Q8TBC4	NEDD8-activating enzyme E1 catalytic subunit	5835.81	5290.53	0	5504.47	0	0		TGANLAICQWGFDDE	T[130.0266]GANLAIC[57.0215]QWGFDDE	52229.4	59008.9	62564.3	48610.8	51909.9	51207.4	0.872991	0.0825445
GVSLTNHHFYD	GVSLTNHHFY[130.0266]D	P14314	Glucosidase 2 subunit beta	467029	475695	463133	516561	497903	460067		TGGAEGTGDAVLGEK	T[130.0266]GGAEGTGDAVLGEK	2323.79	2323.79	214026	120205	120205	164472	1.85154	0.437811
HAVSDPSILDSLDLNED	HAVSDPSILDS[130.0266]LDLNED	P05198	Eukaryotic translation initiation factor 2 subunit 1	0	0	170239	116409	157011	0		THYQLGLAYGYNSQYD	THYQLGLAYGYNSQY[130.0266]D	98708.9	98708.9	128825	573380	2389	2389	1.77217	0.682283
HDWNNSISQYTE	HDWNNS[130.0266]ISQYTE	Q8IWR0	Zinc finger CCCH domain-containing protein 7A	60607	65056.8	57306.3	70506.2	0	65328.8		THYQLGLAYGYNSQYD	THYQLGLAYGYNS[130.0266]QYD	83931.2	98481.5	118715	117958	117958	160675	1.31702	0.142271
HFQSYDLDHMEK	HFQSY[130.0266]DLDHMEK	Q13564	NEDD8-activating enzyme E1 regulatory subunit	0	0	0	0	0	0		TIDNNSVSSPLQSLQQR	T[130.0266]IDNNSVSSPLQSLQQR	239006	271760	231864	235597	245176	226803	0.952798	0.431784
HFQSYDLDHMEK	HFQS[130.0266]YDLDHMEK	Q13564	NEDD8-activating enzyme E1 regulatory subunit	78397.9	68884.3	0	0	71465.2	0		TINNLDTSSSDFTILQE	T[130.0266]INNLDTSSSDFTILQE	63385	84748.9	80061.2	72039.6	98609.5	76236.9	1.08191	0.584512
HHNGNFTDPSSVNEK	HHNGNFT[130.0266]DPSSVNEK	Q96GC9	Vacuole membrane protein 1	218716	220495	213913	243877	215880	237809		TLLNGVGYLHE	T[130.0266]LLNGVGYLHE	672573	629394	604297	633771	612733	617185	0.977665	0.53513
HIADPSAYGIYILDR	HIADPSAY[130.0266]GIYILDR	P13807	Glycogen [starch] synthase, muscle	0	0	0	0	0	0		TMQSLNDR	T[130.0266]M[15.9949]QSLNDR	88070.1	88070.1	106790	164978	165542	163698	1.74678	0.000356395
HINLGCDMDFDIAGPSIR	HINLGC[57.0215]DMDFDIAGPS[130.0266]IR	P21796	Voltage-dependent anion-selective channel protein 1	0	0	0	0	0	0		TNDTWNSQFGK	T[130.0266]NDTWNSQFGK	2323.79	61428.1	2323.79	78724.5	78724.5	80942.4	3.60785	0.0435298
HIPSVEPQVGEEWEK	HIPS[130.0266]VEPQVGEEWEK	Q8IXJ9	Polycomb group protein ASXL1	0	0	0	0	0	18253.8		TNGNQSTDIDSTLANFLAE	T[130.0266]NGNQSTDIDSTLANFLAE	35397.5	52650.3	43994.4	28780.4	39675	70570.9	1.05289	0.871182
HLNRPTLDDSSEE	HLNRPTLDDSS[130.0266]EE	O14662	Syntaxin-16	0	0	0	0	0	0		TNLDSLPLVDTHSK	T[130.0266]NLDSLPLVDTHSK	158116	193014	165334	160774	88222.8	182450	0.835388	0.404181
HNGQVTGIDWAPE	HNGQVT[130.0266]GIDWAPE	O15143	Actin-related protein 2/3 complex subunit 1B	448906	430006	498702	512597	496858	476607		TNLIVNYLPQNMTQD	TNLIVNYLPQNMT[130.0266]QD	170051	192860	191288	576008	144793	561436	2.31367	0.161629
HNGQVTGIDWAPESNR	HNGQVT[130.0266]GIDWAPESNR	O15143	Actin-related protein 2/3 complex subunit 1B	16363	0	16328.2	21617.3	0	30235.1		TNLIVNYLPQNMTQD	TNLIVNYLPQNM[15.9949]T[130.0266]QD	120483	152690	133104	120208	118504	117986	0.877969	0.153343
HQSNGGALVLHAYMDE	HQS[130.0266]NGGALVLHAYMDE	Q5VWQ0	Lysine-specific demethylase 9	0	0	0	21898.5	23636.2	27416.1		TPSSLAVGSDPDVGSLQE	T[130.0266]PSSLAVGSDPDVGSLQE	2323.79	51210.8	2323.79	46940.7	34393.5	34393.5	2.0718	0.301187
HTDSLFPILLQTLSDESD	HTDSLFPILLQTLS[130.0266]DESD	Q08AM6	Protein VAC14 homolog	0	0	0	0	0	0		TQGNVFATD	T[130.0266]QGNVFATD	65646.6	72865.3	73915	101684	105958	111162	1.50077	0.000717038
HVPSGQFPDTEAPATSE	HVPS[130.0266]GQFPDTEAPATSE	O95210	Starch-binding domain-containing protein 1	0	98356.3	0	0	0	0		TSDVEPTAPMEEPTVVEE	T[130.0266]SDVEPTAPMEEPTVVEE	59677	59677	65096.3	59245.9	55426	61174.9	0.953356	0.31073
HVSPAGAAVGIPLSED	HVSPAGAAVGIPLS[130.0266]ED	P31939	Bifunctional purine biosynthesis protein ATIC	0	0	0	0	0	0		TTYYDVLGVKPNATQEE	T[130.0266]TYYDVLGVKPNATQEE	2323.79	2323.79	2323.79	401473	398181	362323	166.678	6.69983e-06
IAALVIDNGSGMCK	IAALVIDNGS[130.0266]GMC[57.0215]K	P63261	Actin, cytoplasmic 2	0	0	0	0	0	144581		TVLEPYADPYYDYE	T[130.0266]VLEPYADPYYDYE	32139.4	57436	54416.5	56688	48105.6	48105.6	1.06186	0.743732
IAQVATISANGDK	IAQVATIS[130.0266]ANGDK	P10809	60 kDa heat shock protein, mitochondrial	6.33767e+06	6.34846e+06	6406185	5877268	6.08975e+06	5.47393e+06		TVNGSWYIQDLCE	T[130.0266]VNGSWYIQDLC[57.0215]E	53239	53239	95506.7	74321.4	54858.5	81071.1	1.04093	0.872672
IASEEESPVPLYSHLNSE	IASEEES[130.0266]PVPLYSHLNSE	Q5VT06	Centrosome-associated protein 350	0	110004	0	0	0	95493.8		TVSEPVTPASLAALQSDVQPVGHDYVEE	T[130.0266]VS[130.0266]EPVTPASLAALQSDVQPVGHDYVEE	10997.2	11126.1	10997.2	2389	2389	2389	0.216392	3.65233e-09
IDNDGDGFVTTE	IDNDGDGFVTT[130.0266]E	Q15293	Reticulocalbin-1	0	0	0	0	0	0		TVVEVPQVTWEDIGGLE	T[130.0266]VVEVPQVTWEDIGGLE	28547.5	33419.1	28547.5	20997	31933.5	20997	0.81675	0.238176
IDSQQEEEPVQASD	IDSQQEEEPVQAS[130.0266]D	P12270	Nucleoprotein TPR	0	0	96035	0	0	98099.3		VDEQPQHPLHVTYAGAAVD	VDEQPQHPLHVTY[130.0266]AGAAVD	2323.79	2323.79	2323.79	1.04944e+06	1.1775e+06	1.03583e+06	468.024	1.77339e-05
IEDAAQFATADPEPPLEE	IEDAAQFAT[130.0266]ADPEPPLEE	P08559	Pyruvate dehydrogenase E1 component subunit alpha, somatic form, mitochondrial	0	311421	0	0	330979	0		VEEKPPNPMEGMTE	VEEKPPNPMEGMT[130.0266]E	2323.79	2323.79	161253	123287	123287	137559	2.31545	0.243226
IENGHIFTVNDQFTSK	IENGHIFT[130.0266]VNDQFTSK	Q13618	Cullin-3	0	0	0	30739.9	0	0		VEMLVAGHEDSNGCINYE	VEMLVAGHEDSNGC[57.0215]INY[130.0266]E	91103.2	106655	110918	115195	128265	144235	1.25599	0.0633634
IEQCDYPPLPSDHYSE	IEQC[57.0215]DYPPLPSDHYS[130.0266]E	Q8TDX7	Serine/threonine-protein kinase Nek7	0	0	0	0	0	0		VFQSNYFDSTHNHQNGLCEE	VFQSNYFDS[130.0266]T[130.0266]HNHQNGLC[57.0215]EE	85769.7	88742.2	81314.9	78660.6	79287.7	73268.2	0.903801	0.0465843
IEQCDYPPLPSDHYSE	IEQC[57.0215]DYPPLPS[130.0266]DHYSE	Q8TDX7	Serine/threonine-protein kinase Nek7	0	0	0	80369.5	0	0		VFQSNYFDSTHNHQNGLCEEE	VFQSNYFDST[130.0266]HNHQNGLC[57.0215]EEE	101556	608120	603478	2389	2389	551876	0.423907	0.367784
IFQCHWTLPNDTE	IFQC[57.0215]HWTLPNDT[130.0266]E	Q96SU4	Oxysterol-binding protein-related protein 9	30577.5	31649.4	30224.3	0	0	31216.2		VFQSNYFDSTHNHQNGLCEEE	VFQSNYFDS[130.0266]THNHQNGLC[57.0215]EEE	621946	609399	97452.9	525718	547404	109817	0.890232	0.83871
IGNCTQITNLDLQHNE	IGNC[57.0215]T[130.0266]QITNLDLQHNE	Q9UQ13	Leucine-rich repeat protein SHOC-2	0	0	0	0	0	0		VFQSNYFDSTHNHQNGLCEEE	VFQSNY[130.0266]FDSTHNHQNGLC[57.0215]EEE	95426.8	90597.6	101604	2389	90646.7	2389	0.331763	0.0963365
IILSSTSAPPASAQPPLQLSE	IILSSTS[130.0266]APPASAQPPLQLSE	O75175	CCR4-NOT transcription complex subunit 3	0	0	0	0	0	1579.81		VFVGGLSPDTSEEQIK	VFVGGLSPDTS[130.0266]EEQIK	722698	949158	909566	403860	364392	882805	0.639592	0.161186
IILSSTSAPPASAQPPLQLSE	IILSST[130.0266]SAPPASAQPPLQLSE	O75175	CCR4-NOT transcription complex subunit 3	0	0	0	0	0	0		VISWLDANTLAEKD	VISWLDANT[130.0266]LAEKD	2.00649e+06	445459	448021	1.18952e+06	367710	351505	0.658191	0.604724
IILSSTSAPPASAQPPLQLSE	IILSS[130.0266]TSAPPASAQPPLQLSE	O75175	CCR4-NOT transcription complex subunit 3	0	0	0	0	0	0		VPLEDLSEDPVVGHLGTSTE	VPLEDLSEDPVVGHLGTS[130.0266]TE	167292	162625	162625	2389	2389	2389	0.0145511	5.12622e-08
IILSSTSAPPASAQPPLQLSE	IILS[130.0266]STSAPPASAQPPLQLSE	O75175	CCR4-NOT transcription complex subunit 3	0	0	0	0	0	0		VQDPSVFVTFPLEEDE	VQDPS[130.0266]VFVTFPLEEDE	2323.79	2323.79	2323.79	5685.05	5685.05	13579.8	3.5789	0.0850413
IKEEPVSDITFPVSE	IKEEPVSDITFPVS[130.0266]E	O94864	STAGA complex 65 subunit gamma	0	0	0	151949	0	187858		VSDTVVEPYNATLSVHQLVENTD	VSDTVVEPYNATLSVHQLVENT[130.0266]D	27651.2	39363.1	42568.8	23977.3	24739.8	35722.6	0.770554	0.229269
ILATGANVILTTGGID	ILATGANVILTT[130.0266]GGID	P17987	T-complex protein 1 subunit alpha	0	0	0	0	0	0		VSQPDWTPPPE	VS[130.0266]QPDWTPPPE	2323.79	51777.2	2323.79	65085.8	91822	50347.3	3.67312	0.0699964
ILATGANVILTTGGID	ILATGANVILT[130.0266]TGGID	P17987	T-complex protein 1 subunit alpha	0	0	0	0	0	0		VTCVPTPTSTVSSIGNTNGE	VTC[57.0215]VPTPTSTVSSIGNT[130.0266]NGE	328168	430573	320648	286629	309180	349493	0.875776	0.325763
ILGTAQSVGCNVDGR	ILGT[130.0266]AQSVGC[57.0215]NVDGR	P30050	Large ribosomal subunit protein uL11	0	0	0	0	0	0		VTFFEPGSGDENGTSNK	VTFFEPGSGDENGT[130.0266]SNK	77736.8	65563.2	68554.3	76266.6	77683.3	74591.6	1.07877	0.214128
ILHLVMADGAYQEDND	ILHLVMADGAY[130.0266]QEDND	Q96PY6	Serine/threonine-protein kinase Nek1	0	0	0	0	0	0		VTNCFSVPHNESED	VTNC[57.0215]FSVPHNES[130.0266]ED	74805.2	67091.3	67091.3	2389	63577.7	2389	0.32708	0.08476
ILVGDVGQTVDDPYATFVK	ILVGDVGQTVDDPYAT[130.0266]FVK	P23528	Cofilin-1	0	238054	0	257271	0	0		YAEDDNIYQQK	Y[130.0266]AEDDNIYQQK	60188.1	271914	60188.1	2389	98656.9	2389	0.263669	0.282103
ILVGDVGQTVDDPYATFVK	ILVGDVGQTVDDPY[130.0266]ATFVK	P23528	Cofilin-1	272397	0	0	0	324775	0		YHPDKNPNAGDK	Y[130.0266]HPDKNPNAGDK	68130.2	76637.2	68130.2	77105.3	2389	2389	0.384613	0.156429
INGISVANQTVE	INGIS[130.0266]VANQTVE	O14936	Peripheral plasma membrane protein CASK	0	38134.6	51739.8	70034.7	69665.1	73514.5		YQISQPEVYVAAPGE	Y[130.0266]QISQPEVY[130.0266]VAAPGE	1.39734e+06	1.18628e+06	1.21379e+06	1222413	1229084	1.24723e+06	0.974011	0.647518
INSDQATQGNISSDR	INS[130.0266]DQATQGNISSDR	Q29RF7	Sister chromatid cohesion protein PDS5 homolog A	0	129401	130892	172162	111185	117902		YQLNDSAAYYLNDLDR	Y[130.0266]QLNDSAAYYLNDLDR	60815.8	70856.2	65979	61898.9	55513.2	64119.2	0.918444	0.238363
IPDGATVLVGGFGLCGIPE	IPDGAT[130.0266]VLVGGFGLC[57.0215]GIPE	P55809	Succinyl-CoA:3-ketoacid coenzyme A transferase 1, mitochondrial	0	0	0	0	48421.3	0		YQVQYTPQGDSDNGK	YQVQYTPQGDS[130.0266]DNGK	79463.6	77476.8	83009	95628.2	90546.7	93588.2	1.16593	0.00374561
IQDDMQTLYVNTAADSFE	IQDDMQT[130.0266]LYVNTAADSFE	A6NHR9	Structural maintenance of chromosomes flexible hinge domain-containing protein 1	0	0	0	0	0	0
IQYQLVDISQDNALRD	IQYQLVDIS[130.0266]QDNALRD	Q9H299	SH3 domain-binding glutamic acid-rich-like protein 3	51166.7	53395.2	56305.4	46156.3	48713.5	43687.9
ISLPILCNASNGSAVGVPDR	ISLPILC[57.0215]NAS[130.0266]NGSAVGVPDR	Q5TCZ1	SH3 and PX domain-containing protein 2A	0	0	0	0	0	0
ITADLLSNGIDVYPQK	ITADLLSNGIDVY[130.0266]PQK	Q9UHD8	Septin-9	159000	176196	183767	109655	122077	127503
ITLPVDFVTADKFD	ITLPVDFVT[130.0266]ADKFD	P00558	Phosphoglycerate kinase 1	0	0	0	0	0	0
IYDQFGEEGLK	IY[130.0266]DQFGEEGLK	Q9UDY4	DnaJ homolog subfamily B member 4	0	88584.6	79039.8	136696	123112	131077
KDILTAIAADLCK	KDILT[130.0266]AIAADLC[57.0215]K	P51648	Aldehyde dehydrogenase family 3 member A2	0	0	0	0	0	0
KEEPSQNDISPK	KEEPS[130.0266]QNDISPK	Q9NR30	Nucleolar RNA helicase 2	0	0	0	0	0	0
KENGFSSPPQIK	KENGFS[130.0266]SPPQIK	P11387	DNA topoisomerase 1	111449	110438	102934	148003	154149	0
KGSLESPATDVFGSTE	KGSLESPATDVFGST[130.0266]E	O00232	26S proteasome non-ATPase regulatory subunit 12	214663	0	416250	0	199307	303923
KGSLESPATDVFGSTE	KGSLESPATDVFGS[130.0266]TE	O00232	26S proteasome non-ATPase regulatory subunit 12	218395	0	0	0	0	0
KNTDSVVIFSGEGSD	KNTDSVVIFSGEGS[130.0266]D	P08243	Asparagine synthetase [glutamine-hydrolyzing]	0	0	0	0	0	0
KPKPTPDYLMQLMNDKK	KPKPTPDY[130.0266]LMQLMNDKK	Q96PU8	KH domain-containing RNA-binding protein QKI	0	0	0	0	0	0
KPVVDCVVSVPCFYTDAE	KPVVDC[57.0215]VVSVPC[57.0215]FY[130.0266]TDAE	P34932	Heat shock 70 kDa protein 4	0	0	0	0	0	0
LAALALASSENSSSTPEECE	LAALALASSENSSST[130.0266]PEEC[57.0215]E	O00567	Nucleolar protein 56	0	0	0	0	0	0
LAALALASSENSSSTPEECE	LAALALASSENSSS[130.0266]TPEEC[57.0215]E	O00567	Nucleolar protein 56	0	65545.6	0	66482.1	0	0
LAALALASSENSSSTPEECE	LAALALASSENSS[130.0266]STPEEC[57.0215]E	O00567	Nucleolar protein 56	0	0	64091.8	0	0	0
LAALALASSENSSSTPEECE	LAALALASSENS[130.0266]SSTPEEC[57.0215]E	O00567	Nucleolar protein 56	68440.9	68555.1	0	0	64252.7	65258.8
LASQPDVDGFLVGGASLKPE	LAS[130.0266]QPDVDGFLVGGASLKPE	P60174	Triosephosphate isomerase	2.30713e+06	1.9907e+06	2.04088e+06	2.38272e+06	1.8523e+06	2262174
LAYSNGKDD	LAYS[130.0266]NGKDD	O14980	Exportin-1	0	0	0	0	0	0
LDEEGSDPPLPGR	LDEEGS[130.0266]DPPLPGR	Q9BRJ6	Uncharacterized protein C7orf50	0	0	0	0	0	0
LDELPPLSPMQPISEE	LDELPPLSPMQPIS[130.0266]EE	Q96E29	Transcription termination factor 3, mitochondrial	0	0	0	0	0	0
LDGAGVRASD	LDGAGVRAS[130.0266]D	Q86VM9	Zinc finger CCCH domain-containing protein 18	0	0	0	0	0	0
LDGLVETPTGYIE	LDGLVET[130.0266]PTGYIE	P55209	Nucleosome assembly protein 1-like 1	0	0	0	0	0	0
LDLSLSDLNEVPVK	LDLSLS[130.0266]DLNEVPVK	Q96AG4	Leucine-rich repeat-containing protein 59	49061.8	61204.4	72725.4	0	27850.1	20367.1
LDLSNNCLGDAGILQLVE	LDLS[130.0266]NNC[57.0215]LGDAGILQLVE	P13489	Ribonuclease inhibitor	0	63688.7	56888.1	0	90772.2	0
LDPTNMTYITNQAAVYFEK	LDPT[130.0266]NMTYITNQAAVYFEK	P31948	Stress-induced-phosphoprotein 1	0	35905.2	33914.1	0	0	0
LDSLTTSFGFPVGAATLVDE	LDSLT[130.0266]TSFGFPVGAATLVDE	P40939	Trifunctional enzyme subunit alpha, mitochondrial	0	0	0	0	0	0
LEGSQTLRILCYEK	LEGSQT[130.0266]LRILC[57.0215]YEK	P11274	Breakpoint cluster region protein	137285	171563	173480	130056	159355	157106
LELPPELDISPGAAGGAE	LELPPELDIS[130.0266]PGAAGGAE	P53621	Coatomer subunit alpha	0	0	0	0	0	0
LEPSDATYTALFNVCAE	LEPSDATY[130.0266]TALFNVC[57.0215]AE	O75127	Pentatricopeptide repeat-containing protein 1, mitochondrial	0	0	0	0	0	0
LEPSDATYTALFNVCAE	LEPS[130.0266]DATYTALFNVC[57.0215]AE	O75127	Pentatricopeptide repeat-containing protein 1, mitochondrial	0	0	0	0	0	0
LFAVDPTTVSQGLKD	LFAVDPTT[130.0266]VSQGLKD	Q9UNI6	Dual specificity protein phosphatase 12	0	0	73460.4	0	0	0
LFFKDDANNDPQWSE	LFFKDDANNDPQWS[130.0266]E	P22234	Bifunctional phosphoribosylaminoimidazole carboxylase/phosphoribosylaminoimidazole succinocarboxamide synthetase	297808	288045	300131	151231	207207	210214
LFVGNLPADITED	LFVGNLPADIT[130.0266]ED	P23246	Splicing factor, proline- and glutamine-rich	0	0	0	0	0	0
LFVGNLPPDITEE	LFVGNLPPDIT[130.0266]EE	Q15233	Non-POU domain-containing octamer-binding protein	0	0	0	0	0	0
LGLSAVQASGGLLGIYNGE	LGLSAVQAS[130.0266]GGLLGIYNGE	Q9UHG3	Prenylcysteine oxidase 1	0	0	0	0	0	0
LGLSAVQASGGLLGIYNGE	LGLS[130.0266]AVQASGGLLGIYNGE	Q9UHG3	Prenylcysteine oxidase 1	0	0	0	0	0	0
LHHDTDDVTYQVYE	LHHDTDDVTYQVY[130.0266]E	Q12797	Aspartyl/asparaginyl beta-hydroxylase	0	0	223888	0	0	232415
LHSTPNGLSSE	LHS[130.0266]TPNGLSSE	Q8N5Z5	BTB/POZ domain-containing protein KCTD17	109472	129387	0	148610	181764	0
LISLTDENALSGNE	LISLTDENALS[130.0266]GNE	P14625	Endoplasmin	458565	398958	374207	426883	369534	368780
LLLGPNGPAVAAAGDLTSEEE	LLLGPNGPAVAAAGDLTS[130.0266]EEE	O43237	Cytoplasmic dynein 1 light intermediate chain 2	0	0	39563.8	0	0	0
LLLGPNGPAVAAAGDLTSEEE	LLLGPNGPAVAAAGDLT[130.0266]SEEE	O43237	Cytoplasmic dynein 1 light intermediate chain 2	0	0	0	0	0	0
LLLSTQPGR	LLLS[130.0266]TQPGR	P08195	Amino acid transporter heavy chain SLC3A2	84669	84855	86354.1	84684.6	85181.4	81002.2
LLLTSSYLSDSGSTGE	LLLT[130.0266]SSYLSDSGSTGE	P08195	Amino acid transporter heavy chain SLC3A2	0	0	0	0	0	0
LLPFLTDTIYDED	LLPFLTDTIY[130.0266]DED	P30153	Serine/threonine-protein phosphatase 2A 65 kDa regulatory subunit A alpha isoform	0	0	99887.9	67324.8	0	0
LPASLVNGLQPLPAHQE	LPAS[130.0266]LVNGLQPLPAHQE	Q3KQU3	MAP7 domain-containing protein 1	82178.4	75462.4	75679.6	0	74143.7	74012.8
LPQGQTGSVGTSVASAEQD	LPQGQTGSVGTSVAS[130.0266]AEQD	Q7LBR1	Charged multivesicular body protein 1b	0	0	136925	0	130315	0
LPTIPGVTSPSSDEPPME	LPT[130.0266]IPGVTSPSSDEPPME	Q13541	Eukaryotic translation initiation factor 4E-binding protein 1	37966.6	44433.6	41277.1	25225.6	25470.4	18779.4
LPTIPGVTSPSSDEPPME	LPT[130.0266]IPGVTSPSSDEPPM[15.9949]E	Q13541	Eukaryotic translation initiation factor 4E-binding protein 1	0	21684.9	0	0	0	19616
LQDGAESNGGGGGGGAGSGGGPGAEPDLK	LQDGAES[130.0266]NGGGGGGGAGSGGGPGAEPDLK	O14497	AT-rich interactive domain-containing protein 1A	112775	112240	98293.5	127204	126985	112716
LQLTNMIIE	LQLT[130.0266]NMIIE	Q86WJ1	Chromodomain-helicase-DNA-binding protein 1-like	41974.5	41887.7	46029.3	0	44544.6	40474.2
LQQFSPLSDYEGQEE	LQQFSPLSDY[130.0266]EGQEE	Q9UK61	Protein TASOR	0	0	0	0	0	0
LQSANASVDDSRLE	LQSANASVDDS[130.0266]RLE	P22314	Ubiquitin-like modifier-activating enzyme 1	0	0	0	793921	0	342936
LQSQISDTSVVLSMDNSR	LQSQIS[130.0266]DTSVVLSMDNSR	P05787	Keratin, type II cytoskeletal 8	0	0	334098	440558	259301	497442
LQTTDNLLPMSPEEFD	LQTTDNLLPMS[130.0266]PEEFD	P42224	Signal transducer and activator of transcription 1-alpha/beta	0	0	0	133743	140952	0
LQTNSFPVLLTQGLESNDFE	LQT[130.0266]NSFPVLLTQGLESNDFE	Q15061	WD repeat-containing protein 43	0	0	0	0	0	0
LSALGNVTTCNDYVALVHPDLDR	LSALGNVTTC[57.0215]NDY[130.0266]VALVHPDLDR	P56537	Eukaryotic translation initiation factor 6	99569.9	99856	121051	85844.4	80214.6	105556
LSNGSEEDNLPNTQLD	LSNGS[130.0266]EEDNLPNTQLD	Q96Q89	Kinesin-like protein KIF20B	0	0	0	0	0	0
LSVLIHNSD	LSVLIHNS[130.0266]D	Q9NTJ3	Structural maintenance of chromosomes protein 4	0	71878	62848	0	0	0
LSHEDLEPPPEHIPPPPRPPK	LS[130.0266]HEDLEPPPEHIPPPPRPPK	P18031	Tyrosine-protein phosphatase non-receptor type 1	0	0	0	0	0	0
LSLAGNELGDEGAR	LS[130.0266]LAGNELGDEGAR	P13489	Ribonuclease inhibitor	0	0	85411.2	0	0	99701.2
LSLAVLQPTPQVTQE	LS[130.0266]LAVLQPTPQVTQE	Q9H307	Pinin	13844.9	0	13345.7	6808.3	2389	0
LSNGSEEDNLPNTQLD	LS[130.0266]NGSEEDNLPNTQLD	Q96Q89	Kinesin-like protein KIF20B	41998.9	44281.2	47002.5	44422.2	47510.2	0
LTLQYNIYNVGSSAALDVE	LTLQY[130.0266]NIYNVGSSAALDVE	P43308	Translocon-associated protein subunit beta	0	0	0	0	0	0
LTTVLNSGFLD	LTTVLNS[130.0266]GFLD	Q9BSJ8	Extended synaptotagmin-1	45045.3	0	0	32937.7	0	33459.3
LTLQYNIYNVGSSAALDVE	LT[130.0266]LQYNIYNVGSSAALDVE	P43308	Translocon-associated protein subunit beta	0	0	0	0	0	0
LTYQNTDLSEIKE	LT[130.0266]YQNTDLSEIKE	Q32MZ4	Leucine-rich repeat flightless-interacting protein 1	0	0	0	0	0	0
LVPLDPENGQTSGE	LVPLDPENGQT[130.0266]SGE	Q15418	Ribosomal protein S6 kinase alpha-1	0	100410	77660.2	118609	130438	125805
LVQDVANNTNE	LVQDVANNT[130.0266]NE	P10809	60 kDa heat shock protein, mitochondrial	0	0	0	0	0	0
LYANNVMSGGTTMYPGIADR	LYANNVM[15.9949]SGGTT[130.0266]MYPGIADR	P68133	Actin, alpha skeletal muscle	0	0	0	0	0	0
LYANTVLSGGTTMYPGIADR	LYANTVLS[130.0266]GGTTMYPGIADR	P63261	Actin, cytoplasmic 2	0	0	0	0	0	0
LYANTVLSGGSTMYPGIADR	LYANT[130.0266]VLSGGSTMYPGIADR	Q562R1	Beta-actin-like protein 2	71773.9	71698.3	0	51963.5	68700.9	71939.9
LYANTVLSGGTTMYPGIADR	LYANT[130.0266]VLSGGTTMYPGIADR	P63261	Actin, cytoplasmic 2	0	0	0	0	0	0
LYANNVLSGGTTMYPGIADR	LY[130.0266]ANNVLSGGTTMYPGIADR	P62736	Actin, aortic smooth muscle	5442.78	0	0	0	0	0
LYANNVMSGGTTMYPGIADR	LY[130.0266]ANNVM[15.9949]SGGTTMYPGIADR	P68133	Actin, alpha skeletal muscle	0	0	0	0	0	0
LYANTVLSGGTTMYPGIADR	LY[130.0266]ANTVLSGGTTMYPGIADR	P63261	Actin, cytoplasmic 2	56972.4	64584.1	0	46678.6	52403.6	109026
LYANTVLSGGTTMYPGIADR	LY[130.0266]ANTVLSGGTTM[15.9949]YPGIADR	P63261	Actin, cytoplasmic 2	47893.9	0	0	74186.6	35673.1	29569.3
LYTQNGILHMLDR	LY[130.0266]TQNGILHMLDR	Q9NP77	RNA polymerase II subunit A C-terminal domain phosphatase SSU72	50787	53688.5	62340	36222.2	40147.7	0
MACSVAGITSDANVLTNE	MAC[57.0215]S[130.0266]VAGITSDANVLTNE	P25789	Proteasome subunit alpha type-4	503187	311412	299583	295126	328413	318744
MAIATGGAVFGEE	MAIAT[130.0266]GGAVFGEE	P10809	60 kDa heat shock protein, mitochondrial	0	0	0	0	0	0
MASPNWSILPEEER	MAS[130.0266]PNWSILPEEER	Q15814	Tubulin-specific chaperone C	0	0	0	0	0	0
MDLSQEQPLDAQQGPPEPAQE	MDLS[130.0266]QEQPLDAQQGPPEPAQE	Q32P28	Prolyl 3-hydroxylase 1	0	0	0	0	0	0
MDSCPVVGEFPCQNDINLSQAPALPQPE	MDS[130.0266]C[57.0215]PVVGEFPC[57.0215]QNDINLSQAPALPQPE	P14735	Insulin-degrading enzyme	0	37384.6	0	0	0	0
MESDYSGQGVDQLQR	MES[130.0266]DYSGQGVDQLQR	P04818	Thymidylate synthase	0	0	0	32387.3	43733.6	52474.9
MFQPSAVVLQCGSDSLSGD	MFQPSAVVLQC[57.0215]GSDSLS[130.0266]GD	Q13547	Histone deacetylase 1	0	0	0	0	0	0
MFQPSAVVLQCGSDSLSGD	MFQPSAVVLQC[57.0215]GSDS[130.0266]LSGD	Q13547	Histone deacetylase 1	0	0	0	0	0	0
MFQPSAVVLQCGSDSLSGD	MFQPSAVVLQC[57.0215]GS[130.0266]DSLSGD	Q13547	Histone deacetylase 1	0	0	22371.8	26593.2	0	0
MGTDNDSENWK	MGTDNDS[130.0266]ENWK	P07195	L-lactate dehydrogenase B chain	55469.9	63193.3	76721.3	61498	64811.3	52396.8
MLDQSNQWGGTALVVPAFE	MLDQSNQWGGT[130.0266]ALVVPAFE	O43505	Beta-1,4-glucuronyltransferase 1	0	0	0	0	0	0
MLVAGHEDSNGCINYE	MLVAGHEDSNGC[57.0215]INY[130.0266]E	P60660	Myosin light polypeptide 6	1.14143e+06	1.17891e+06	1.23196e+06	947262	1.12097e+06	1.12324e+06
MLVAGHEDSNGCINYE	MLVAGHEDS[130.0266]NGC[57.0215]INYE	P60660	Myosin light polypeptide 6	0	0	0	0	0	0
MNWIDAPDDVFYMATE	MNWIDAPDDVFYMAT[130.0266]E	Q13330	Metastasis-associated protein MTA1	0	0	0	0	0	21646.4
MSGHYQNALYLGDVSER	MS[130.0266]GHYQNALYLGDVSER	P53621	Coatomer subunit alpha	0	0	0	0	0	0
MSNVSLGPTPIPE	MS[130.0266]NVSLGPTPIPE	Q10713	Mitochondrial-processing peptidase subunit alpha	0	0	0	0	0	0
MTSEQLDDILK	MT[130.0266]SEQLDDILK	P05023	Sodium/potassium-transporting ATPase subunit alpha-1	0	0	0	0	0	0
MYQPSAVVLQCGADSLSGD	MYQPSAVVLQC[57.0215]GADS[130.0266]LSGD	Q92769	Histone deacetylase 2	0	171013	203152	163310	202218	214403
MDSCPVVGEFPCQNDINLSQAPALPQPE	M[15.9949]DS[130.0266]C[57.0215]PVVGEFPC[57.0215]QNDINLSQAPALPQPE	P14735	Insulin-degrading enzyme	0	0	0	0	0	0
MFQPSAVVLQCGSDSLSGD	M[15.9949]FQPSAVVLQC[57.0215]GSDSLS[130.0266]GD	Q13547	Histone deacetylase 1	0	0	0	0	0	0
MFQPSAVVLQCGSDSLSGD	M[15.9949]FQPSAVVLQC[57.0215]GS[130.0266]DSLSGD	Q13547	Histone deacetylase 1	0	0	0	0	0	0
NDAVTIQVLNQLIQK	NDAVT[130.0266]IQVLNQLIQK	Q96QK1	Vacuolar protein sorting-associated protein 35	25196.5	27266.1	27134.5	24701.1	26134.2	26614.1
NDLGITAVALYDYQAAGDD	NDLGITAVALYDY[130.0266]QAAGDD	Q14247	Src substrate cortactin	0	228945	0	0	0	0
NDLGITAVALYDYQAAGDD	NDLGITAVALY[130.0266]DYQAAGDD	Q14247	Src substrate cortactin	0	0	0	0	200098	0
NDMSPSNNVVPIHVPPTTE	NDMSPS[130.0266]NNVVPIHVPPTTE	P62491	Ras-related protein Rab-11A	0	0	0	0	0	0
NDMSPSNNVVPIHVPPTTE	NDM[15.9949]S[130.0266]PSNNVVPIHVPPTTE	P62491	Ras-related protein Rab-11A	140774	0	0	0	174257	208578
NELSALVVDNGSGMCK	NELS[130.0266]ALVVDNGSGMC[57.0215]K	Q562R1	Beta-actin-like protein 2	1661357	0	0	0	1.61918e+06	0
NELSALVVDNGSGMCK	NELS[130.0266]ALVVDNGSGM[15.9949]C[57.0215]K	Q562R1	Beta-actin-like protein 2	0	0	0	698933	0	0
NFLITNDEAYAE	NFLITNDEAY[130.0266]AE	P27797	Calreticulin	0	327208	351789	0	0	0
NFLITNDEAYAE	NFLIT[130.0266]NDEAYAE	P27797	Calreticulin	357476	333583	352263	320897	346733	322805
NGGTEPDASAPAEPGWK	NGGT[130.0266]EPDASAPAEPGWK	Q86WB0	Zinc finger C3HC-type protein 1	180315	187705	183520	190793	211042	205447
NGSDNLPSSAGSGDKPLSDPAPF	NGS[130.0266]DNLPSSAGSGDKPLSDPAPF	O43399	Tumor protein D54	270698	269587	457698	491253	459878	283520
NGTVTAANASTLNDGAAALVLMTADAAK	NGTVTAANAST[130.0266]LNDGAAALVLMTADAAK	P24752	Acetyl-CoA acetyltransferase, mitochondrial	0	0	0	0	0	0
NGTVTAANASTLNDGAAALVLMTADAAK	NGT[130.0266]VTAANASTLNDGAAALVLMTADAAK	P24752	Acetyl-CoA acetyltransferase, mitochondrial	24169.2	21167.6	25180.5	20991.3	23892.5	32131.5
NGTVTAANASTLNDGAAALVLMTADAAK	NGT[130.0266]VTAANASTLNDGAAALVLM[15.9949]TADAAK	P24752	Acetyl-CoA acetyltransferase, mitochondrial	0	0	14626.3	0	0	16990.7
NGVHSLIIEPVTSR	NGVHS[130.0266]LIIEPVTSR	Q8WX93	Palladin	153253	143144	153415	139527	132569	129339
NGVTHPIDYHTTDYVDE	NGVT[130.0266]HPIDYHTTDYVDE	Q99536	Synaptic vesicle membrane protein VAT-1 homolog	177193	219294	138718	218354	232510	141685
NIHFLNGGIDSVSSSSSYPEE	NIHFLNGGIDS[130.0266]VSSSSSYPEE	Q68DQ2	Very large A-kinase anchor protein	0	0	0	0	0	0
NLMTSSTLPPLFADEDGSK	NLMTSSTLPPLFADEDGS[130.0266]K	Q9NP66	High mobility group protein 20A	0	0	0	0	0	0
NLQDIDIMDISVLD	NLQDIDIMDIS[130.0266]VLD	Q15424	Scaffold attachment factor B1	0	0	0	0	0	0
NLSIHNQQLEE	NLS[130.0266]IHNQQLEE	Q5VT25	Serine/threonine-protein kinase MRCK alpha	89381.1	88665.3	91050.1	119516	126903	285278
NLTLWTSDSAGEE	NLT[130.0266]LWTSDSAGEE	P27348	14-3-3 protein theta	0	0	0	0	0	0
NLTLWTSDTQGDEAE	NLT[130.0266]LWTSDTQGDEAE	P63104	14-3-3 protein zeta/delta	18281.4	34236.3	16962.9	16898.5	16808.6	9438.62
NLYHNLCTSLFPTIHGND	NLYHNLC[57.0215]TSLFPT[130.0266]IHGND	Q14566	DNA replication licensing factor MCM6	23479.3	23624.3	30305.1	0	15708.4	26241.8
NSQQDLNTPDTRPAGLE	NSQQDLNTPDT[130.0266]RPAGLE	Q14686	Nuclear receptor coactivator 6	0	0	0	0	0	0
NSGAAEKPVTIHATPE	NS[130.0266]GAAEKPVTIHATPE	Q9Y6M1	Insulin-like growth factor 2 mRNA-binding protein 2	47067.4	46798	38630.5	53250	51389.6	46840
NSMNVDQDGDPSDR	NS[130.0266]MNVDQDGDPSDR	P78527	DNA-dependent protein kinase catalytic subunit	0	0	0	0	0	0
NSSGSSPLDQVDSSLPSEPIFEK	NS[130.0266]SGSSPLDQVDSSLPSEPIFEK	O43164	E3 ubiquitin-protein ligase Praja-2	0	29968.7	0	0	0	28677.8
NYGEDQSNGDLGVHSGE	NYGEDQSNGDLGVHS[130.0266]GE	Q5T9L3	Protein wntless homolog	134226	145317	132936	155842	153648	158781
PVAVGPYGQSQPSCFD	PVAVGPYGQSQPS[130.0266]C[57.0215]FD	P60602	Reactive oxygen species modulator 1	0	0	0	0	26745.4	0
QAINSSENIMDINEEPGTTE	QAINS[130.0266]SENIMDINEEPGTTE	Q9H2G2	STE20-like serine/threonine-protein kinase	108198	0	0	0	0	123026
QIAYSDTSPFLILSE	QIAYSDT[130.0266]SPFLILSE	Q5VT66	Mitochondrial amidoxime-reducing component 1	0	0	0	0	0	0
QLDSSNSTIAILQTEK	QLDSS[130.0266]NSTIAILQTEK	O60763	General vesicular transport factor p115	107060	0	100895	0	101961	0
QLDSSNSTIAILQTEK	QLDS[130.0266]SNSTIAILQTEK	O60763	General vesicular transport factor p115	0	109914	0	0	92674.5	99878.5
QLIFTTEDNGK	QLIFTT[130.0266]EDNGK	Q99598	Translin-associated protein X	0	0	0	0	0	0
QLQESLQIERD	QLQES[130.0266]LQIERD	Q02224	Centromere-associated protein E	0	0	0	0	0	0
QLSQATAAATNHTTDNGVGPEE	QLSQATAAATNHTT[130.0266]DNGVGPEE	Q15046	Lysine--tRNA ligase	803659	658402	749598	725655	736443	624530
QLSSSVTGLTNIEE	QLSSSVTGLT[130.0266]NIEE	P46940	Ras GTPase-activating-like protein IQGAP1	0	0	0	0	0	0
QLVLQTGALVLSDNGICCID	QLVLQTGALVLS[130.0266]DNGIC[57.0215]C[57.0215]ID	P33991	DNA replication licensing factor MCM4	44940.7	44211.8	44335.9	41553.8	46426.9	46844.2
QNDNTSNGTNDYIGSVEK	QNDNTS[130.0266]NGTNDYIGSVEK	Q96MM7	Heparan-sulfate 6-O-sulfotransferase 2	0	0	0	0	0	0
QNDNTSNGTNDYIGSVEK	QNDNT[130.0266]SNGTNDYIGSVEK	Q96MM7	Heparan-sulfate 6-O-sulfotransferase 2	0	0	0	0	0	0
QNGDSLVHAAFVAE	QNGDS[130.0266]LVHAAFVAE	P22695	Cytochrome b-c1 complex subunit 2, mitochondrial	1.28995e+06	1.20154e+06	1.16101e+06	1.24771e+06	1.1223e+06	1.24343e+06
QNKPDSSPLYIQNPFE	QNKPDSS[130.0266]PLYIQNPFE	Q9NVV4	Poly(A) RNA polymerase, mitochondrial	0	0	0	0	0	0
QNSQLPAQVQNGPSQE	QNSQLPAQVQNGPS[130.0266]QE	Q8N8S7	Protein enabled homolog	346729	354142	344622	365892	371576	370030
QNSALPTSSQDEE	QNS[130.0266]ALPTSSQDEE	Q9UQ35	Serine/arginine repetitive matrix protein 2	0	0	0	0	0	0
QPMETTGATENGHEAVPE	QPMETTGAT[130.0266]ENGHEAVPE	Q99729	Heterogeneous nuclear ribonucleoprotein A/B	0	0	0	0	0	0
QPQQTVIADHSLSASHME	QPQQT[130.0266]VIADHSLSASHME	Q13769	THO complex subunit 5 homolog	0	0	0	0	0	0
QQAADITGPTPHQGGWK	QQAADIT[130.0266]GPTPHQGGWK	Q9NQA3	WAS protein family homolog 6	0	0	0	0	0	0
QQIVIQSSGGLSKDDIE	QQIVIQS[130.0266]SGGLSKDDIE	P38646	Stress-70 protein, mitochondrial	258422	0	139355	0	0	0
QSKPVTTPEEIAQVATISANGDK	QSKPVTTPEEIAQVATIS[130.0266]ANGDK	P10809	60 kDa heat shock protein, mitochondrial	0	79621.7	77680.9	116282	127237	124290
QSGTIYLQHADEER	QS[130.0266]GTIYLQHADEER	P37198	Nuclear pore glycoprotein p62	0	0	0	0	0	99876.1
QWEDLTPLTFGVQE	QWEDLT[130.0266]PLTFGVQE	Q15904	V-type proton ATPase subunit S1	0	0	0	0	0	0
RDWENGSNASSPASVPE	RDWENGSNAS[130.0266]SPASVPE	Q9P1Y5	Calmodulin-regulated spectrin-associated protein 3	60907.7	57938.9	47931.6	74061	62649.3	66271.4
RTNGDIVPER	RT[130.0266]NGDIVPER	Q9GZR2	RNA exonuclease 4	0	0	0	0	16955.7	0
SAEAPGHYPAEDSTYD	SAEAPGHYPAEDSTY[130.0266]D	Q14247	Src substrate cortactin	0	0	0	190420	0	144618
SAMEDLQDMFIVHTIE	SAMEDLQDMFIVHT[130.0266]IE	O43707	Alpha-actinin-4	133589	130412	0	0	124882	0
SAMEDLQDMFIVHTIE	SAMEDLQDM[15.9949]FIVHT[130.0266]IE	O43707	Alpha-actinin-4	0	0	0	0	0	0
SDAFLVCLNHALSTEKE	SDAFLVC[57.0215]LNHALST[130.0266]EKE	P46736	Lys-63-specific deubiquitinase BRCC36	0	0	0	0	0	0
SDMVDITQEPVLDTMLE	SDMVDITQEPVLDT[130.0266]MLE	P52948	Nuclear pore complex protein Nup98-Nup96	0	0	0	0	0	0
SGQALLAAGHYASD	SGQALLAAGHYAS[130.0266]D	Q13813	Spectrin alpha chain, non-erythrocytic 1	0	0	0	0	182703	0
SGQALLAAGHYASD	SGQALLAAGHY[130.0266]ASD	Q13813	Spectrin alpha chain, non-erythrocytic 1	0	0	0	0	0	0
SIGFISSQVPEDPSTLVTVDE	SIGFISS[130.0266]QVPEDPSTLVTVDE	Q14966	Zinc finger protein 638	10483.2	6873.87	0	0	8658.58	0
SIGFISSQVPEDPSTLVTVDE	SIGFIS[130.0266]SQVPEDPSTLVTVDE	Q14966	Zinc finger protein 638	0	0	0	0	0	0
SIGSLQNGTHTPSTAME	SIGSLQNGT[130.0266]HTPSTAME	Q9NVV4	Poly(A) RNA polymerase, mitochondrial	0	299553	0	0	318813	0
SIGSLQNGTHTPSTAME	SIGS[130.0266]LQNGTHTPSTAME	Q9NVV4	Poly(A) RNA polymerase, mitochondrial	0	423733	0	303120	552792	411981
SLAAASGVLGGPQTPLAPEEE	SLAAAS[130.0266]GVLGGPQTPLAPEEE	Q9Y5Y0	Heme transporter FLVCR1	0	0	0	0	0	0
SPIDSASPGGDYPLGDLTPTTME	SPIDSASPGGDYPLGDLTPT[130.0266]TME	Q9H0E9	Bromodomain-containing protein 8	0	0	0	0	0	0
SPIDSASPGGDYPLGDLTPTTME	SPIDSASPGGDYPLGDLT[130.0266]PTTME	Q9H0E9	Bromodomain-containing protein 8	0	0	0	0	0	0
SPIDSASPGGDYPLGDLTPTTME	SPIDSASPGGDYPLGDLT[130.0266]PTTM[15.9949]E	Q9H0E9	Bromodomain-containing protein 8	0	12638.3	0	0	0	0
SPSEAEDFISGITQTMVE	SPSEAEDFIS[130.0266]GITQTMVE	Q14966	Zinc finger protein 638	0	0	0	0	0	0
SPSWTAPPVIALQNGLSED	SPSWTAPPVIALQNGLS[130.0266]ED	Q8WV99	AN1-type zinc finger protein 2B	47794	44016	50430.2	37796	50315.1	55230
SSFLQVFNNSPD	SSFLQVFNNS[130.0266]PD	Q15436	Protein transport protein Sec23A	111686	0	0	0	0	150003
SSGIAGTTSDEPERIE	SSGIAGTTS[130.0266]DEPERIE	Q8TAQ2	SWI/SNF complex subunit SMARCC2	0	0	0	0	0	0
SSGVLDDYAPGSHDVGDPSTTNLYLGNINPQMNE	SSGVLDDYAPGSHDVGDPSTTNLY[130.0266]LGNINPQM[15.9949]NE	O15042	U2 snRNP-associated SURP motif-containing protein	18372.4	0	14788.9	0	0	0
SSIAPQVDLNQQQYIFQQCEAPME	SSIAPQVDLNQQQY[130.0266]IFQQC[57.0215]EAPME	P52294	Importin subunit alpha-5	0	0	0	0	0	0
SSLGFPVGGPGTSLSLE	SS[130.0266]LGFPVGGPGTSLSLE	P49589	Cysteine--tRNA ligase, cytoplasmic	0	0	0	0	0	0
STFYVLNPHNNLSSTE	STFYVLNPHNNLS[130.0266]STE	Q14674	Separin	0	0	94196.7	0	60449.6	0
STQPGVIASQVLDLRDD	STQPGVIAS[130.0266]QVLDLRDD	Q9Y5S2	Serine/threonine-protein kinase MRCK beta	0	56880	0	0	0	48245.4
SYGMSPCNTAVVPQGWSVE	SYGMSPC[57.0215]NT[130.0266]AVVPQGWSVE	P27816	Microtubule-associated protein 4	0	0	0	0	0	0
SYGMSPCNTAVVPQGWSVE	SYGMS[130.0266]PC[57.0215]NTAVVPQGWSVE	P27816	Microtubule-associated protein 4	0	0	0	0	0	0
SYHITQSGENGKE	SYHITQS[130.0266]GENGKE	Q6ZWT7	Lysophospholipid acyltransferase 2	0	0	36492.9	43458	31943	37273.6
SDAMFAAER	S[130.0266]DAMFAAER	O14964	Hepatocyte growth factor-regulated tyrosine kinase substrate	0	50804.3	43283.8	0	64345	52675.4
SDTGLAPPALWDLAADK	S[130.0266]DTGLAPPALWDLAADK	P35998	26S proteasome regulatory subunit 7	410707	721826	493543	444783	479465	0
SDWDGIIACHQGK	S[130.0266]DWDGIIAC[57.0215]HQGK	Q8NI36	WD repeat-containing protein 36	0	0	0	0	0	0
SEALPEKE	S[130.0266]EALPEKE	Q6NZI2	Caveolae-associated protein 1	0	0	0	0	0	0
SEKPLQTGLPTGLTE	S[130.0266]EKPLQTGLPTGLTE	P78364	Polyhomeotic-like protein 1	0	0	0	0	0	0
SEPESPMDVDNSK	S[130.0266]EPESPMDVDNSK	Q86W56	Poly(ADP-ribose) glycohydrolase	0	0	0	0	0	0
SEPESPMDVDNSK	S[130.0266]EPESPM[15.9949]DVDNSK	Q86W56	Poly(ADP-ribose) glycohydrolase	0	0	107317	0	134035	0
SGYCTGHEPDSLE	S[130.0266]GYC[57.0215]TGHEPDSLE	O00116	Alkyldihydroxyacetonephosphate synthase, peroxisomal	0	0	0	0	0	0
SIGFISSQVPEDPSTLVTVDE	S[130.0266]IGFISSQVPEDPSTLVTVDE	Q14966	Zinc finger protein 638	0	0	11227.2	4803.14	0	0
SIGSLQNGTHTPSTAME	S[130.0266]IGSLQNGTHTPSTAME	Q9NVV4	Poly(A) RNA polymerase, mitochondrial	310192	0	281815	0	0	415286
SLAAASGVLGGPQTPLAPEEE	S[130.0266]LAAASGVLGGPQTPLAPEEE	Q9Y5Y0	Heme transporter FLVCR1	0	0	0	0	0	0
SLNPSSLLAAMMQQDE	S[130.0266]LNPSSLLAAMMQQDE	P35869	Aryl hydrocarbon receptor	0	0	0	0	0	0
SLPVCPVDASGCFTTE	S[130.0266]LPVC[57.0215]PVDASGC[57.0215]FTTE	P41252	Isoleucine--tRNA ligase, cytoplasmic	13228.3	35555.2	0	18713.2	19700.8	14112.4
SNCYDPER	S[130.0266]NC[57.0215]YDPER	Q00610	Clathrin heavy chain 1	72087	73436	67955.2	75206.1	77505.1	69838.7
SPVSAGNDAYVDLDR	S[130.0266]PVSAGNDAYVDLDR	Q86VS8	Protein Hook homolog 3	75914.4	74737.4	0	43143.1	0	0
SSANNSVSPSESLR	S[130.0266]SANNSVSPSESLR	Q04726	Transducin-like enhancer protein 3	0	0	0	0	0	0
SSLGFPVGGPGTSLSLE	S[130.0266]SLGFPVGGPGTSLSLE	P49589	Cysteine--tRNA ligase, cytoplasmic	0	64943.7	70962.6	0	0	0
SSQDLEE	S[130.0266]SQDLEE	Q9ULD0	2-oxoglutarate dehydrogenase-like, mitochondrial	90014	90017.9	113344	71594.8	64816.1	68567.7
SSSVLSCDISVDDK	S[130.0266]SSVLSC[57.0215]DISVDDK	Q04724	Transducin-like enhancer protein 1	0	96612.8	123911	124764	0	146932
STGAQVQVAGDMLPNSTER	S[130.0266]TGAQVQVAGDM[15.9949]LPNSTER	Q15366	Poly(rC)-binding protein 2	0	120744	0	0	0	0
STSVDHSSTDLE	S[130.0266]TSVDHSSTDLE	Q9BY89	Uncharacterized protein KIAA1671	0	39852.4	39778.3	0	43240.9	45477.8
SVDSAGTSPTAVLAAGEE	S[130.0266]VDSAGTSPTAVLAAGEE	Q5T0D9	Tumor protein p63-regulated gene 1-like protein	17542	0	0	16687.7	0	0
SYDDVSSFR	S[130.0266]YDDVSSFR	Q99848	Probable rRNA-processing protein EBP2	0	0	0	0	0	0
TADTDTADQVMASFK	TADT[130.0266]DTADQVM[15.9949]ASFK	P12814	Alpha-actinin-1	0	0	0	0	0	0
TAENYLGHTAK	TAENY[130.0266]LGHTAK	P38646	Stress-70 protein, mitochondrial	0	0	0	0	0	0
TASNCNGSLAHPSDLYAEGCE	TASNC[57.0215]NGS[130.0266]LAHPSDLYAEGC[57.0215]E	O60637	Tetraspanin-3	0	0	32650.5	0	0	0
TASNCNGSLAHPSDLYAE	TAS[130.0266]NC[57.0215]NGSLAHPSDLYAE	O60637	Tetraspanin-3	0	139422	0	0	0	0
TASNCNGSLAHPSDLYAEGCE	TAS[130.0266]NC[57.0215]NGSLAHPSDLYAEGC[57.0215]E	O60637	Tetraspanin-3	33122.4	0	0	35287	0	42346.7
TDTPPSSVPTSVISTPSTE	TDTPPSSVPTSVISTPS[130.0266]TE	Q13112	Chromatin assembly factor 1 subunit B	0	0	132535	273632	119779	0
THYQLGLAYGYNSQYD	THYQLGLAYGYNSQY[130.0266]D	P49321	Nuclear autoantigenic sperm protein	0	98708.9	128825	573380	0	0
THYQLGLAYGYNSQYD	THYQLGLAYGYNS[130.0266]QYD	P49321	Nuclear autoantigenic sperm protein	83931.2	98481.5	118715	0	117958	160675
TLPDSGFSANIEDINE	TLPDSGFS[130.0266]ANIEDINE	P18583	Protein SON	0	0	0	0	0	0
TMSSTTTLTTPQNQVDMLLQE	TMSSTTTLT[130.0266]TPQNQVDMLLQE	Q7LBR1	Charged multivesicular body protein 1b	0	0	0	0	0	0
TMSSTTTLTTPQNQVDMLLQE	TM[15.9949]SSTTTLTT[130.0266]PQNQVDMLLQE	Q7LBR1	Charged multivesicular body protein 1b	0	0	0	0	0	0
TNDTWNSQFGK	TNDT[130.0266]WNSQFGK	Q7Z5K2	Wings apart-like protein homolog	0	0	0	0	0	0
TNLIVNYLPQNMTQD	TNLIVNYLPQNMT[130.0266]QD	Q15717	ELAV-like protein 1	170051	192860	191288	576008	144793	561436
TNLIVNYLPQNMTQD	TNLIVNYLPQNM[15.9949]T[130.0266]QD	Q15717	ELAV-like protein 1	120483	152690	133104	120208	118504	117986
TTEMVSAVSQLTDSPDTTE	TTEM[15.9949]VSAVSQLTDSPDT[130.0266]TE	Q02952	A-kinase anchor protein 12	0	0	0	0	0	0
TTSSANNPNLMYQD	TTSSANNPNLM[15.9949]Y[130.0266]QD	Q92841	Probable ATP-dependent RNA helicase DDX17	0	0	0	0	0	0
TTYYDVLGVKPNATQE	TTYYDVLGVKPNAT[130.0266]QE	P31689	DnaJ homolog subfamily A member 1	0	47501.3	0	0	0	0
TTYYDVLGVKPNATQEE	TTYY[130.0266]DVLGVKPNATQEE	P31689	DnaJ homolog subfamily A member 1	0	343351	0	0	400948	0
TVNGSWYIQDLCE	TVNGS[130.0266]WYIQDLC[57.0215]E	P55212	Caspase-6	0	57408.9	0	0	0	0
TVPPAVTGITFLSGGQSE	TVPPAVTGITFLS[130.0266]GGQSE	P04075	Fructose-bisphosphate aldolase A	0	0	0	0	0	0
TADTDTADQVMASFK	T[130.0266]ADTDTADQVMASFK	P12814	Alpha-actinin-1	462430	409201	383588	411177	368504	481184
TASNCNGSLAHPSDLYAE	T[130.0266]ASNC[57.0215]NGSLAHPSDLYAE	O60637	Tetraspanin-3	149127	0	151763	150790	135486	142353
TASNCNGSLAHPSDLYAEGCE	T[130.0266]ASNC[57.0215]NGSLAHPSDLYAEGC[57.0215]E	O60637	Tetraspanin-3	0	0	32904.6	0	39209.6	0
TDLLLDDSLVSIFGNR	T[130.0266]DLLLDDSLVSIFGNR	P30044	Peroxiredoxin-5, mitochondrial	200010	249258	198251	238458	247200	161197
TDSSSASAATPSK	T[130.0266]DSSSASAATPSK	P54578	Ubiquitin carboxyl-terminal hydrolase 14	134612	233034	0	153049	181657	0
TENDDLTNVIQK	T[130.0266]ENDDLTNVIQK	O95373	Importin-7	264611	0	220413	0	249595	0
TENDDVTNVIQK	T[130.0266]ENDDVTNVIQK	O15397	Importin-8	0	128401	0	0	0	0
TGANLAICQWGFDDE	T[130.0266]GANLAIC[57.0215]QWGFDDE	P48643	T-complex protein 1 subunit epsilon	52229.4	59008.9	62564.3	48610.8	51909.9	51207.4
TGGAEGTGDAVLGEK	T[130.0266]GGAEGTGDAVLGEK	Q92667	A-kinase anchor protein 1, mitochondrial	0	0	214026	120205	0	164472
TGVDLTK	T[130.0266]GVDLTK	P38646	Stress-70 protein, mitochondrial	0	0	0	0	0	0
TIDNNSVSSPLQSLQQR	T[130.0266]IDNNSVSSPLQSLQQR	P60228	Eukaryotic translation initiation factor 3 subunit E	239006	271760	231864	235597	245176	226803
TINNLDTSSSDFTILQE	T[130.0266]INNLDTSSSDFTILQE	Q15424	Scaffold attachment factor B1	63385	84748.9	80061.2	72039.6	98609.5	76236.9
TKPEPMEEDLPE	T[130.0266]KPEPMEEDLPE	P31948	Stress-induced-phosphoprotein 1	0	0	0	0	0	0
TKPEPMEEDLPE	T[130.0266]KPEPM[15.9949]EEDLPE	P31948	Stress-induced-phosphoprotein 1	0	0	0	0	0	0
TLLNGVGYLHE	T[130.0266]LLNGVGYLHE	O75643	U5 small nuclear ribonucleoprotein 200 kDa helicase	672573	629394	604297	633771	612733	617185
TLVYLTHLDYVDTER	T[130.0266]LVYLTHLDYVDTER	O14980	Exportin-1	0	0	69217.4	0	0	0
TMQSLNDR	T[130.0266]MQSLNDR	P05783	Keratin, type I cytoskeletal 18	0	0	0	0	0	0
TMQSLNDR	T[130.0266]M[15.9949]QSLNDR	P05783	Keratin, type I cytoskeletal 18	0	88070.1	106790	164978	165542	163698
TNDTWNSQFGK	T[130.0266]NDTWNSQFGK	Q7Z5K2	Wings apart-like protein homolog	0	61428.1	0	78724.5	0	80942.4
TNGNQSTDIDSTLANFLAE	T[130.0266]NGNQSTDIDSTLANFLAE	Q8N3X1	Formin-binding protein 4	35397.5	52650.3	43994.4	28780.4	39675	70570.9
TNLDSLPLVDTHSK	T[130.0266]NLDSLPLVDTHSK	P08670	Vimentin	158116	193014	165334	160774	88222.8	182450
TPLPVSLPSDK	T[130.0266]PLPVSLPSDK	Q5VWN6	Protein TASOR 2	0	0	0	0	0	0
TPQFLHMGE	T[130.0266]PQFLHMGE	Q9UHN6	Inactive cell surface hyaluronidase CEMIP2	0	0	0	0	0	0
TPSSLAVGSDPDVGSLQE	T[130.0266]PSSLAVGSDPDVGSLQE	Q96RG2	PAS domain-containing serine/threonine-protein kinase	0	51210.8	0	46940.7	0	34393.5
TQGNVFATD	T[130.0266]QGNVFATD	O15371	Eukaryotic translation initiation factor 3 subunit D	65646.6	72865.3	73915	101684	105958	111162
TQPSMVSNPGSCSDPQPSPE	T[130.0266]QPSMVSNPGSC[57.0215]SDPQPSPE	Q9H000	E3 ubiquitin-protein ligase makorin-2	0	0	0	0	0	0
TSDVEPTAPMEEPTVVEE	T[130.0266]SDVEPTAPMEEPTVVEE	Q5JVS0	Intracellular hyaluronan-binding protein 4	59677	0	65096.3	59245.9	55426	61174.9
TTDTDTADQVIASFK	T[130.0266]TDTDTADQVIASFK	O43707	Alpha-actinin-4	0	0	0	0	0	0
TTYYDVLGVKPNATQEE	T[130.0266]TYYDVLGVKPNATQEE	P31689	DnaJ homolog subfamily A member 1	0	0	0	401473	398181	362323
TVLEPYADPYYDYE	T[130.0266]VLEPYADPYYDYE	Q86VM9	Zinc finger CCCH domain-containing protein 18	32139.4	57436	54416.5	56688	0	48105.6
TVNGSWYIQDLCE	T[130.0266]VNGSWYIQDLC[57.0215]E	P55212	Caspase-6	53239	0	95506.7	74321.4	54858.5	81071.1
TVTISGPQAPVFE	T[130.0266]VTISGPQAPVFE	P49327	Fatty acid synthase	0	0	0	0	0	0
TVVEVPQVTWEDIGGLE	T[130.0266]VVEVPQVTWEDIGGLE	P55072	Transitional endoplasmic reticulum ATPase	28547.5	33419.1	0	20997	31933.5	0
VAMFLTDSNNIK	VAMFLTDS[130.0266]NNIK	Q15046	Lysine--tRNA ligase	0	0	0	0	0	0
VDEGPSPPEQFTAVK	VDEGPS[130.0266]PPEQFTAVK	Q14331	Protein FRG1	0	0	0	0	0	0
VDEQPQHPLHVTYAGAAVD	VDEQPQHPLHVTY[130.0266]AGAAVD	P30086	Phosphatidylethanolamine-binding protein 1	0	0	0	1.04944e+06	1.1775e+06	1.03583e+06
VDPLVYNMSHEDPGNVSYSE	VDPLVY[130.0266]NMSHEDPGNVSYSE	P62333	26S proteasome regulatory subunit 10B	0	0	0	0	0	0
VDWSQNTATFSPAISPTHPGE	VDWSQNTATFS[130.0266]PAISPTHPGE	Q96EK6	Glucosamine 6-phosphate N-acetyltransferase	0	0	0	0	0	0
VDWSQNTATFSPAISPTHPGE	VDWS[130.0266]QNTATFSPAISPTHPGE	Q96EK6	Glucosamine 6-phosphate N-acetyltransferase	0	0	62897.3	0	0	0
VEEKPPNPMEGMTE	VEEKPPNPMEGMT[130.0266]E	Q9NPQ8	Synembryn-A	0	0	161253	0	123287	137559
VEMLVAGHEDSNGCINYE	VEMLVAGHEDSNGC[57.0215]INY[130.0266]E	P60660	Myosin light polypeptide 6	91103.2	106655	110918	115195	128265	144235
VFQSNYFDSTHNHQNGLCEEE	VFQSNYFDST[130.0266]HNHQNGLC[57.0215]EEE	Q14444	Caprin-1	101556	608120	603478	0	0	551876
VFQSNYFDSTHNHQNGLCEEE	VFQSNYFDS[130.0266]THNHQNGLC[57.0215]EEE	Q14444	Caprin-1	621946	609399	97452.9	525718	547404	109817
VFQSNYFDSTHNHQNGLCEEE	VFQSNY[130.0266]FDSTHNHQNGLC[57.0215]EEE	Q14444	Caprin-1	95426.8	90597.6	101604	0	90646.7	0
VFVGGLSPDTSEEQIK	VFVGGLSPDTS[130.0266]EEQIK	O14979	Heterogeneous nuclear ribonucleoprotein D-like	722698	949158	909566	403860	364392	882805
VFVGGLSPDTSEEQIK	VFVGGLSPDT[130.0266]SEEQIK	O14979	Heterogeneous nuclear ribonucleoprotein D-like	0	0	0	0	0	0
VGTGAAMLTLGPE	VGTGAAMLT[130.0266]LGPE	P31146	Coronin-1A	0	0	0	0	0	0
VHLTPVEGVPDSDYINASFINGYQE	VHLTPVEGVPDSDYINAS[130.0266]FINGYQE	P18433	Receptor-type tyrosine-protein phosphatase alpha	0	0	0	0	0	0
VIFWSALAGAIPLNGDSEE	VIFWSALAGAIPLNGDS[130.0266]EE	Q9H089	Large subunit GTPase 1 homolog	0	0	0	21486.4	0	0
VIQDFQASVLQVSDSPYD	VIQDFQASVLQVSDSPY[130.0266]D	O94805	Actin-like protein 6B	0	0	0	0	0	0
VIQDFQASVLQVSDSPYD	VIQDFQASVLQVS[130.0266]DSPYD	O94805	Actin-like protein 6B	0	0	0	0	0	0
VISWLDANTLAEKD	VISWLDANT[130.0266]LAEKD	P0DMV8	Heat shock 70 kDa protein 1A	2.00649e+06	445459	448021	1.18952e+06	367710	351505
VIVVWVGTNNHENTAE	VIVVWVGTNNHENT[130.0266]AE	P68402	Platelet-activating factor acetylhydrolase IB subunit alpha2	0	0	0	59564.4	0	0
VIVVWVGTNNHENTAE	VIVVWVGT[130.0266]NNHENTAE	P68402	Platelet-activating factor acetylhydrolase IB subunit alpha2	0	0	0	0	0	0
VMTIPYQPMPASSPVICAGGQD	VMTIPYQPMPASS[130.0266]PVIC[57.0215]AGGQD	Q15365	Poly(rC)-binding protein 1	0	0	0	0	0	0
VMTIPYQPMPASSPVICAGGQD	VMTIPYQPMPAS[130.0266]SPVIC[57.0215]AGGQD	Q15365	Poly(rC)-binding protein 1	0	0	0	0	0	0
VMTIPYQPMPASSPVICAGGQD	VM[15.9949]TIPYQPMPAS[130.0266]SPVIC[57.0215]AGGQD	Q15365	Poly(rC)-binding protein 1	0	0	0	0	0	0
VNDGVCDCCDGTD	VNDGVC[57.0215]DC[57.0215]C[57.0215]DGT[130.0266]D	P14314	Glucosidase 2 subunit beta	0	0	0	0	0	0
VPLEDLSEDPVVGHLGTSTE	VPLEDLSEDPVVGHLGTST[130.0266]E	Q9UBP6	tRNA (guanine-N(7)-)-methyltransferase	0	0	0	0	0	0
VPLEDLSEDPVVGHLGTSTE	VPLEDLSEDPVVGHLGTS[130.0266]TE	Q9UBP6	tRNA (guanine-N(7)-)-methyltransferase	167292	0	162625	0	0	0
VPLEDLSEDPVVGHLGTSTE	VPLEDLSEDPVVGHLGT[130.0266]STE	Q9UBP6	tRNA (guanine-N(7)-)-methyltransferase	0	0	0	0	0	0
VPTHIVDYSEAEQSD	VPTHIVDY[130.0266]SEAEQSD	Q8IXI2	Mitochondrial Rho GTPase 1	0	0	0	0	0	0
VQDPSVFVTFPLEEDE	VQDPS[130.0266]VFVTFPLEEDE	P41252	Isoleucine--tRNA ligase, cytoplasmic	0	0	0	5685.05	0	13579.8
VSDTVVEPYNATLSVHQLVENTD	VSDTVVEPYNATLSVHQLVENT[130.0266]D	P04350	Tubulin beta-4A chain	27651.2	39363.1	42568.8	23977.3	24739.8	35722.6
VSDTVVEPYNATLSVHQLVENTD	VSDTVVEPYNAT[130.0266]LSVHQLVENTD	P04350	Tubulin beta-4A chain	0	0	0	0	0	0
VSYNALASHIISEDGDNPE	VSY[130.0266]NALASHIISEDGDNPE	Q6ZW49	PAX-interacting protein 1	0	0	0	0	0	0
VSQPDWTPPPE	VS[130.0266]QPDWTPPPE	P13667	Protein disulfide-isomerase A4	0	51777.2	0	65085.8	91822	50347.3
VSSLFPDVVNCMQTDNLE	VS[130.0266]SLFPDVVNC[57.0215]MQTDNLE	P63010	AP-2 complex subunit beta	0	0	0	0	0	0
VSYNALASHIISEDGDNPE	VS[130.0266]YNALASHIISEDGDNPE	Q6ZW49	PAX-interacting protein 1	0	0	0	0	0	0
VTCVPTPTSTVSSIGNTNGE	VTC[57.0215]VPTPTSTVSSIGNT[130.0266]NGE	Q14008	Cytoskeleton-associated protein 5	328168	430573	320648	286629	309180	349493
VTFDIDANGILNVSAVD	VTFDIDANGILNVS[130.0266]AVD	P11142	Heat shock cognate 71 kDa protein	0	0	0	0	0	0
VTFDIDANGILNVTATD	VTFDIDANGILNVT[130.0266]ATD	P0DMV8	Heat shock 70 kDa protein 1A	0	0	0	0	0	0
VTFFEPGSGDENGTSNK	VTFFEPGSGDENGT[130.0266]SNK	O95793	Double-stranded RNA-binding protein Staufen homolog 1	77736.8	65563.2	68554.3	76266.6	77683.3	74591.6
VTNCFSVPHNESED	VTNC[57.0215]FSVPHNES[130.0266]ED	O00303	Eukaryotic translation initiation factor 3 subunit F	74805.2	67091.3	0	0	63577.7	0
VTVVSQPTEPQPVLIPSININSDSGENKE	VTVVSQPTEPQPVLIPS[130.0266]ININSDSGENKE	Q9H2G2	STE20-like serine/threonine-protein kinase	0	0	0	0	0	0
VTTGAPIPCGADAVVQVE	VT[130.0266]TGAPIPC[57.0215]GADAVVQVE	Q9NQX3	Gephyrin	0	0	0	0	0	0
WSAAPTAQATEWVGATTDWS	WSAAPT[130.0266]AQATEWVGATTDWS	P08865	Small ribosomal subunit protein uS2	4493.17	0	0	0	0	0
WSAAPTAQATEWVGATTDWS	WS[130.0266]AAPTAQATEWVGATTDWS	P08865	Small ribosomal subunit protein uS2	0	1759.77	0	0	0	4748.7
YPCSLVGNWNTWYGE	YPC[57.0215]S[130.0266]LVGNWNTWYGE	Q9BPW8	Protein NipSnap homolog 1	0	0	0	0	0	0
YQLNDSAAYYLNDLDR	YQLNDS[130.0266]AAYYLNDLDR	P63096	Guanine nucleotide-binding protein G(i) subunit alpha-1	0	0	0	0	0	0
YQLNDSAAYYLNDLER	YQLNDS[130.0266]AAYYLNDLER	P04899	Guanine nucleotide-binding protein G(i) subunit alpha-2	0	43633.7	0	0	44966.6	0
YQQYQDATAEEGE	YQQYQDAT[130.0266]AEEGE	P04350	Tubulin beta-4A chain	0	0	0	0	32862.9	0
YQVQYTPQGDSDNGK	YQVQYTPQGDS[130.0266]DNGK	O94925	Glutaminase kidney isoform, mitochondrial	79463.6	77476.8	83009	95628.2	90546.7	93588.2
YAEDDNIYQQK	Y[130.0266]AEDDNIYQQK	Q96FW1	Ubiquitin thioesterase OTUB1	0	271914	60188.1	0	98656.9	0
YALHWLVLGTHTSDE	Y[130.0266]ALHWLVLGTHTSDE	Q16576	Histone-binding protein RBBP7	0	0	0	0	0	0
YCPLDVQIPSDLE	Y[130.0266]C[57.0215]PLDVQIPSDLE	Q9NVC6	Mediator of RNA polymerase II transcription subunit 17	0	0	0	0	0	0
YHPDKNPNAGDK	Y[130.0266]HPDKNPNAGDK	O60884	DnaJ homolog subfamily A member 2	68130.2	76637.2	0	77105.3	0	0
YIGDMYSHDGNTDEPE	Y[130.0266]IGDMYSHDGNTDEPE	O43852	Calumenin	0	0	0	0	0	0
YLQSPLQPLMDNLE	Y[130.0266]LQSPLQPLMDNLE	O14744	Protein arginine N-methyltransferase 5	0	0	0	0	0	0
YLYGGGRDEEPSGAAPE	Y[130.0266]LYGGGRDEEPSGAAPE	Q8NEN9	PDZ domain-containing protein 8	0	0	0	0	0	0
YMDTLPPTVGDDVGK	Y[130.0266]MDTLPPTVGDDVGK	Q16630	Cleavage and polyadenylation specificity factor subunit 6	0	0	0	0	0	0
YPCSLVGNWNTWYGE	Y[130.0266]PC[57.0215]SLVGNWNTWYGE	Q9BPW8	Protein NipSnap homolog 1	0	0	0	0	0	0
YPSEQIIVTEK	Y[130.0266]PSEQIIVTEK	Q9BW61	DET1- and DDB1-associated protein 1	0	0	37719.5	0	33383.6	0
YPVVSIEDPFDQD	Y[130.0266]PVVSIEDPFDQD	P06733	Alpha-enolase	0	0	0	0	0	0
YQLNDSAAYYLNDLDR	Y[130.0266]QLNDSAAYYLNDLDR	P63096	Guanine nucleotide-binding protein G(i) subunit alpha-1	60815.8	70856.2	65979	61898.9	55513.2	64119.2
YQLNDSAAYYLNDLER	Y[130.0266]QLNDSAAYYLNDLER	P04899	Guanine nucleotide-binding protein G(i) subunit alpha-2	0	0	55918.6	0	0	53301.5
YQLNDSASYYLNDLDR	Y[130.0266]QLNDSASYYLNDLDR	P08754	Guanine nucleotide-binding protein G(i) subunit alpha-3	0	145038	0	0	0	0
AASAAAASAAAASAASGSPGPGEGSAGGEK	n[42.0106]AASAAAASAAAAS[130.0266]AASGSPGPGEGSAGGEK	Q13263	Transcription intermediary factor 1-beta	0	0	0	0	0	0
EANGSQGTSGSANDSQHDPGK	n[42.0106]EANGS[130.0266]QGTSGSANDSQHDPGK	Q96DH6	RNA-binding protein Musashi homolog 2	0	0	0	0	0	0
EEPQSDPSVEPPLSQE	n[42.0106]EEPQS[130.0266]DPSVEPPLSQE	P04637	Cellular tumor antigen p53	0	0	0	0	0	0
SGFDDPGIFYSDSFGGDAQAD	n[42.0106]SGFDDPGIFYSDS[130.0266]FGGDAQAD	P33992	DNA replication licensing factor MCM5	103220	0	123807	95900.7	119042	141648
SGFDDPGIFYSDSFGGDAQAD	n[42.0106]SGFDDPGIFYS[130.0266]DSFGGDAQAD	P33992	DNA replication licensing factor MCM5	0	98533.8	120864	92984.6	0	0
SLICSISNEVPEHPCVSPVSNHVYE	n[42.0106]SLIC[57.0215]SISNEVPEHPC[57.0215]VS[130.0266]PVSNHVYE	Q9UMS4	Pre-mRNA-processing factor 19	0	0	0	0	0	0
ALSGTSPDDVQPGPSVGPPSK	ALS[130.0266]GTS[130.0266]PDDVQPGPSVGPPSK	Q9Y314	Nitric oxide synthase-interacting protein	0	0	0	0	0	0
ALSGTSPDDVQPGPSVGPPSK	ALS[130.0266]GT[130.0266]SPDDVQPGPSVGPPSK	Q9Y314	Nitric oxide synthase-interacting protein	0	0	0	0	0	0
CQDNGDGSCAVSYLPTEPGE	C[57.0215]QDNGDGS[130.0266]C[57.0215]AVSY[130.0266]LPTEPGE	Q14315	Filamin-C	0	0	0	0	0	0
CQDNGDGSCAVSYLPTEPGE	C[57.0215]QDNGDGS[130.0266]C[57.0215]AVS[130.0266]YLPTEPGE	Q14315	Filamin-C	0	0	0	0	0	0
DGSLSLDGADSTGVVAK	DGSLSLDGADS[130.0266]T[130.0266]GVVAK	Q13263	Transcription intermediary factor 1-beta	0	0	0	0	0	0
EAYNSLMKSYVSE	EAY[130.0266]NSLM[15.9949]KS[130.0266]YVSE	P42704	Leucine-rich PPR motif-containing protein, mitochondrial	0	0	67442.9	0	0	48689.4
EDPDDVPHGHITSLAVK	EDPDDVPHGHIT[130.0266]S[130.0266]LAVK	P41227	N-alpha-acetyltransferase 10	0	0	0	0	0	0
EDSGDYPLTMPGPQWK	EDSGDY[130.0266]PLT[130.0266]MPGPQWK	Q8WVM7	Cohesin subunit SA-1	0	0	0	0	0	0
EDSGDYPLTMAGPQWK	EDS[130.0266]GDY[130.0266]PLTMAGPQWK	Q8N3U4	Cohesin subunit SA-2	44086.8	48558.6	53084.8	41085.7	49889.6	33240.6
EDSGDYPLTMAGPQWK	EDS[130.0266]GDY[130.0266]PLTM[15.9949]AGPQWK	Q8N3U4	Cohesin subunit SA-2	0	14299.8	0	0	0	0
ETPAAPTPAGATGGSSAWLDSSSE	ETPAAPT[130.0266]PAGATGGS[130.0266]SAWLDSSSE	Q7Z434	Mitochondrial antiviral-signaling protein	0	0	0	0	0	0
INAVSFFPNGYAFATGSDDATCR	INAVS[130.0266]FFPNGY[130.0266]AFATGSDDATC[57.0215]R	Q9HAV0	Guanine nucleotide-binding protein subunit beta-4	0	0	26787.8	0	0	0
ISNAIDQYVTGTIGE	ISNAIDQYVT[130.0266]GT[130.0266]IGE	P31939	Bifunctional purine biosynthesis protein ATIC	33700.1	0	0	35284.8	31443.1	34939.1
LDALLADLESTTSHISK	LDALLADLES[130.0266]T[130.0266]TSHISK	P49023	Paxillin	0	0	0	0	0	0
LGITAVALYDYQAAGD	LGITAVALY[130.0266]DY[130.0266]QAAGD	Q14247	Src substrate cortactin	0	0	0	0	0	0
LYANTVLSGGSTMYPGIADR	LYANTVLSGGS[130.0266]T[130.0266]M[15.9949]YPGIADR	Q562R1	Beta-actin-like protein 2	0	0	0	0	0	0
LYANTVLSGGSTMYPGIADR	LYANT[130.0266]VLS[130.0266]GGSTM[15.9949]YPGIADR	Q562R1	Beta-actin-like protein 2	0	0	0	0	0	0
LYANTVLSGGSTMYPGIADR	LY[130.0266]ANT[130.0266]VLSGGSTM[15.9949]YPGIADR	Q562R1	Beta-actin-like protein 2	0	0	0	0	0	0
NDLGITAVALYDYQAAGD	NDLGITAVALY[130.0266]DY[130.0266]QAAGD	Q14247	Src substrate cortactin	8866.41	0	0	0	0	36878.6
NLDNAQTSGIEEPSETK	NLDNAQT[130.0266]S[130.0266]GIEEPSETK	Q96T23	Remodeling and spacing factor 1	0	0	27356	29856.1	0	0
QDTWDYTNPNLSGQGDPGSNPNK	QDT[130.0266]WDY[130.0266]TNPNLSGQGDPGSNPNK	P14866	Heterogeneous nuclear ribonucleoprotein L	0	0	0	0	0	0
QDTWDYTNPNLSGQGDPGSNPNKR	QDT[130.0266]WDY[130.0266]TNPNLSGQGDPGSNPNKR	P14866	Heterogeneous nuclear ribonucleoprotein L	0	0	0	0	0	0
QLSQATAAATNHTTDNGVGPE	QLSQATAAATNHT[130.0266]T[130.0266]DNGVGPE	Q15046	Lysine--tRNA ligase	0	0	0	0	0	0
QPDAQPDSESAALK	QPDAQPDS[130.0266]ES[130.0266]AALK	Q9H7Z3	Nuclear exosome regulator NRDE2	0	83565.2	0	0	0	0
SDPLMDTLSSMNRVQQVE	SDPLMDTLS[130.0266]S[130.0266]M[15.9949]NRVQQVE	Q8N806	Putative E3 ubiquitin-protein ligase UBR7	0	0	0	0	0	0
SPPVPATPPEPLPTTTE	SPPVPATPPEPLPTT[130.0266]T[130.0266]E	Q96P48	Arf-GAP with Rho-GAP domain, ANK repeat and PH domain-containing protein 1	0	0	0	0	0	0
SPPVPATPPEPLPTTTE	SPPVPATPPEPLPT[130.0266]T[130.0266]TE	Q96P48	Arf-GAP with Rho-GAP domain, ANK repeat and PH domain-containing protein 1	0	0	0	0	0	0
SPTMSPQLSARSQGGGDGVSPTPPE	SPTM[15.9949]SPQLSARS[130.0266]QGGGDGVSPT[130.0266]PPE	Q12979	Active breakpoint cluster region-related protein	113828	105744	116722	104530	122389	116203
STPSGFTLDDVIQTGVDNPGHPYIMTVGCVAGD	STPSGFTLDDVIQTGVDNPGHPY[130.0266]IM[15.9949]T[130.0266]VGC[57.0215]VAGD	P12277	Creatine kinase B-type	0	0	0	0	0	0
SEQDNSDNNTIFVQGLGE	S[130.0266]EQDNS[130.0266]DNNTIFVQGLGE	P35637	RNA-binding protein FUS	0	0	0	0	0	0
SNEEDSASVFSPSFGLK	S[130.0266]NEEDS[130.0266]ASVFSPSFGLK	Q02880	DNA topoisomerase 2-beta	5193.87	0	0	0	0	0
SNPYSLLDTSEPEPPVDSEPGEPPPASAR	S[130.0266]NPYS[130.0266]LLDTSEPEPPVDSEPGEPPPASAR	P51116	RNA-binding protein FXR2	0	0	0	0	0	10218
TVSEPVTPASLAALQSDVQPVGHDYVEE	TVSEPVT[130.0266]PAS[130.0266]LAALQSDVQPVGHDYVEE	Q96KR1	Zinc finger RNA-binding protein	0	0	9323.68	0	0	0
TVSEPVTPASLAALQSDVQPVGHDYVEE	T[130.0266]VSEPVTPASLAALQS[130.0266]DVQPVGHDYVEE	Q96KR1	Zinc finger RNA-binding protein	0	0	0	0	0	19205.6
TVSEPVTPASLAALQSDVQPVGHDYVEE	T[130.0266]VSEPVTPAS[130.0266]LAALQSDVQPVGHDYVEE	Q96KR1	Zinc finger RNA-binding protein	0	0	0	0	0	0
TVSEPVTPASLAALQSDVQPVGHDYVEE	T[130.0266]VSEPVT[130.0266]PASLAALQSDVQPVGHDYVEE	Q96KR1	Zinc finger RNA-binding protein	0	0	0	0	0	0
TVSEPVTPASLAALQSDVQPVGHDYVEE	T[130.0266]VS[130.0266]EPVTPASLAALQSDVQPVGHDYVEE	Q96KR1	Zinc finger RNA-binding protein	0	11126.1	10997.2	0	0	0
VFQSNYFDSTHNHQNGLCEE	VFQSNYFDS[130.0266]T[130.0266]HNHQNGLC[57.0215]EE	Q14444	Caprin-1	85769.7	88742.2	81314.9	78660.6	79287.7	73268.2
VPTHIVDYSEAEQTD	VPTHIVDYS[130.0266]EAEQT[130.0266]D	Q8IXI1	Mitochondrial Rho GTPase 2	0	0	0	0	0	0
VSSADNVSVYPSVSEEPVE	VSSADNVS[130.0266]VY[130.0266]PSVSEEPVE	Q5VWN6	Protein TASOR 2	0	0	0	0	0	0
YSTGGPPPGPPPPAGGGGGAGGAGGGPPPGPPGAGDR	YS[130.0266]T[130.0266]GGPPPGPPPPAGGGGGAGGAGGGPPPGPPGAGDR	Q92945	Far upstream element-binding protein 2	0	0	0	0	0	0
YQISQPEVYVAAPGE	Y[130.0266]QISQPEVY[130.0266]VAAPGE	P21802	Fibroblast growth factor receptor 2	1.39734e+06	1.18628e+06	1.21379e+06	1222413	1229084	1.24723e+06
YSTGGPPPGPPPPAGGGGGAGGAGGGPPPGPPGAGDR	Y[130.0266]ST[130.0266]GGPPPGPPPPAGGGGGAGGAGGGPPPGPPGAGDR	Q92945	Far upstream element-binding protein 2	0	0	0	0	0	0
YSTGGPPPGPPPPAGGGGGAGGAGGGPPPGPPGAGDR	Y[130.0266]S[130.0266]TGGPPPGPPPPAGGGGGAGGAGGGPPPGPPGAGDR	Q92945	Far upstream element-binding protein 2	0	0	0	0	0	0
GDVQSDSVAQGYGSLGMMTSVLVCPDGK	GDVQS[130.0266]DSVAQGY[130.0266]GS[130.0266]LGMMTSVLVC[57.0215]PDGK	O75874	Isocitrate dehydrogenase [NADP] cytoplasmic	0	0	0	0	0	0
GDVQSDSVAQGYGSLGMMTSVLVCPDGK	GDVQS[130.0266]DS[130.0266]VAQGY[130.0266]GSLGMMTSVLVC[57.0215]PDGK	O75874	Isocitrate dehydrogenase [NADP] cytoplasmic	0	0	0	0	0	0
GGSGSSINPGIGNVSASSPVQQGLGGQAQGQPNSANMASLSAMGK	GGS[130.0266]GSSINPGIGNVSAS[130.0266]S[130.0266]PVQQGLGGQAQGQPNSANMASLSAMGK	Q92793	CREB-binding protein	0	0	0	0	0	0
NEQLVIGSYSQPSDSWDK	NEQLVIGSYS[130.0266]QPS[130.0266]DS[130.0266]WDK	Q12792	Twinfilin-1	0	0	7243.71	2493.16	0	0
NEQLVIGSYSQPSDSWDK	NEQLVIGSY[130.0266]S[130.0266]QPSDS[130.0266]WDK	Q12792	Twinfilin-1	0	0	0	0	0	0
NSPLLSVSSQTITKE	NS[130.0266]PLLSVSS[130.0266]QTIT[130.0266]KE	Q8ND24	RING finger protein 214	57643	59006.8	54802.7	0	34261.7	49805.6
QIAESANSSSPQSSAGGKPAMSYASALR	QIAES[130.0266]ANSSSPQSSAGGKPAMS[130.0266]Y[130.0266]ASALR	P42694	Probable helicase with zinc finger domain	350321	355522	367745	348978	370180	420196
RTGTPSDPR	RT[130.0266]GT[130.0266]PS[130.0266]DPR	O60716	Catenin delta-1	166211	173876	181392	174766	175844	179453
STAPSAAASASASAAASSPAGGGAE	STAPSAAASASAS[130.0266]AAAS[130.0266]S[130.0266]PAGGGAE	Q13263	Transcription intermediary factor 1-beta	0	0	0	0	0	0
SNTVASLHTE	S[130.0266]NT[130.0266]VASLHT[130.0266]E	P04114	Apolipoprotein B-100	0	0	0	0	0	0

## Sheet: Table 4-3
Raw data											Processed data (Missing values were imputed using the minimum values; peptides that were quantified fewer than two times across the three replicates were excluded.) the minimum values in each dataset											D2HG modified peptides (FC > 1.2, P<0.05)					D2HG modified peptides (FC < 0.833, P<0.05)
Peptide Sequence	Modified Sequence	Protein ID	Protein Description	0 mM D2HG_R1_Intensity	0 mM D2HG_R2_Intensity	0 mM D2HG_R3_Intensity	50 mM D2HG_R1_Intensity	50 mM D2HG_R2_Intensity	50 mM D2HG_R3_Intensity		Peptide Sequence	Modified Sequence	0 mM D2HG_R1_Intensity	0 mM D2HG_R2_Intensity	0 mM D2HG_R3_Intensity	50 mM D2HG_R1_Intensity	50 mM D2HG_R2_Intensity	50 mM D2HG_R3_Intensity	Fold Change (50mM D2HG/ 0mM D2HG)	P value		Peptide Sequence	Modified Sequence	Fold Change (50mM D2HG/ 0mM D2HG)	P value		Peptide Sequence	Modified Sequence	Fold Change (50mM D2HG/ 0mM D2HG)	P value
AAAAPAESAAPAAGEEPSK	AAAAPAESAAPAAGEEPS[130.0266]K	P80723	Brain acid soluble protein 1	0	0	0	193127	187666	139684		AAAAPAESAAPAAGEEPSK	AAAAPAESAAPAAGEEPS[130.0266]K	1759.77	1759.77	1759.77	193127	187666	139684	98.5883	0.000537591		IAALVIDNGSGMCK	IAALVIDNGS[130.0266]GMC[57.0215]K	78.6965	1.46371e-08		HNGQVTGIDWAPESNR	HNGQVT[130.0266]GIDWAPESNR	0.147441	2.90296e-12
AAAAPAESAAPAAGEEPSKE	AAAAPAESAAPAAGEEPS[130.0266]KE	P80723	Brain acid soluble protein 1	627771	651988	608289	989457	973258	830555		AAAAPAESAAPAAGEEPSKE	AAAAPAESAAPAAGEEPS[130.0266]KE	627771	651988	608289	989457	973258	830555	1.47945	0.00440036		HQSNGGALVLHAYMDE	HQS[130.0266]NGGALVLHAYMDE	14.6473	3.54678e-07		SAMEDLQDMFIVHTIE	SAMEDLQDMFIVHT[130.0266]IE	0.0183246	2.71813e-08
AAAAPAESAAPAAGEEPSKE	AAAAPAES[130.0266]AAPAAGEEPSKE	P80723	Brain acid soluble protein 1	0	0	0	0	0	0		AAAEPDASEKPAEATAGSGGVNGGE	AAAEPDASEKPAEATAGS[130.0266]GGVNGGE	322339	338952	292628	497411	461657	421986	1.44777	0.0051564		ASTAVSTPEAPEPPSQE	ASTAVS[130.0266]TPEAPEPPSQE	140.245	1.35656e-06		VPLEDLSEDPVVGHLGTSTE	VPLEDLSEDPVVGHLGTS[130.0266]TE	0.0146739	5.12877e-08
AAAEPDASEKPAEATAGSGGVNGGE	AAAEPDASEKPAEATAGS[130.0266]GGVNGGE	Q1KMD3	Heterogeneous nuclear ribonucleoprotein U-like protein 2	322339	338952	292628	497411	461657	421986		AAENSLVAYK	AAENS[130.0266]LVAYK	143160	127689	115943	121057	109935	116154	0.897501	0.19553		VDEQPQHPLHVTYAGAAVD	VDEQPQHPLHVTY[130.0266]AGAAVD	605.247	1.8352e-06		QLDSSNSTIAILQTEK	QLDSS[130.0266]NSTIAILQTEK	0.0234013	1.04435e-06
AAENSLVAYK	AAENS[130.0266]LVAYK	P62258	14-3-3 protein epsilon	143160	127689	115943	121057	109935	116154		AAGEGPALYEDPPDQK	AAGEGPALY[130.0266]EDPPDQK	868276	824104	433307	670254	606168	606168	0.885638	0.593389		DCPSLNGVHNTSYPR	DC[57.0215]PS[130.0266]LNGVHNTSYPR	56.6494	2.34997e-06		NSPLLSVSSQTITKE	NS[130.0266]PLLSVSS[130.0266]QTIT[130.0266]KE	0.0421545	1.56578e-06
AAGEGPALYEDPPDQK	AAGEGPALY[130.0266]EDPPDQK	P27695	DNA-(apurinic or apyrimidinic site) endonuclease	868276	824104	433307	670254	606168	0		ACFASLVSQDYVNGTDQE	AC[57.0215]FASLVSQDYVNGT[130.0266]DQE	89012.5	26755.2	83694.7	71562.6	22952.8	83924.9	0.894606	0.809843		LTYQNTDLSEIKE	LT[130.0266]YQNTDLSEIKE	34.6272	4.19869e-06		VTNCFSVPHNESED	VTNC[57.0215]FSVPHNES[130.0266]ED	0.0345833	1.26966e-05
ACFASLVSQDYVNGTDQE	AC[57.0215]FASLVSQDYVNGT[130.0266]DQE	Q9H204	Mediator of RNA polymerase II transcription subunit 28	89012.5	26755.2	83694.7	71562.6	22952.8	83924.9		ADISAFADYRPTE	ADIS[130.0266]AFADYRPTE	1759.77	1759.77	1759.77	111596	111596	125885	66.122	1.76971e-05		EQIHSVDIGNDGSAFVE	EQIHS[130.0266]VDIGNDGSAFVE	118.742	9.20427e-06		LSVLIHNSD	LSVLIHNS[130.0266]D	0.0365812	2.99387e-05
ACLEPQITPSYYTTSDAVISTE	AC[57.0215]LEPQIT[130.0266]PSYYTTSDAVISTE	P51571	Translocon-associated protein subunit delta	0	29925.6	0	0	0	0		AEEPAASFSQPGSMGLDK	AEEPAAS[130.0266]FSQPGSMGLDK	12863	39384.6	12863	2409.16	2409.16	2409.16	0.111003	0.0944817		GDTAWDLTPER	GDT[130.0266]AWDLTPER	33.317	1.30235e-05		ATGVLLSIDGEDGIVR	AT[130.0266]GVLLSIDGEDGIVR	0.0854387	3.01638e-05
ADFTVVAGDEGSSTTGGSSE	ADFTVVAGDEGSST[130.0266]TGGSSE	P49916	DNA ligase 3	0	0	0	0	0	0		AFPSAINQDNYPNGGFTAE	AFPSAINQDNYPNGGFT[130.0266]AE	71113.4	69662.4	68553.8	56855.7	59198.7	52960.2	0.807409	0.00238958		ADISAFADYRPTE	ADIS[130.0266]AFADYRPTE	66.122	1.76971e-05		IAQVATISANGDK	IAQVATIS[130.0266]ANGDK	0.751167	3.22105e-05
ADISAFADYRPTE	ADIS[130.0266]AFADYRPTE	P10515	Dihydrolipoyllysine-residue acetyltransferase component of pyruvate dehydrogenase complex, mitochondrial	0	0	0	0	111596	125885		AGLNVTTSHSPAAPGEQGFGE	AGLNVTT[130.0266]SHSPAAPGEQGFGE	669801	690281	669801	534692	712617	534692	0.877883	0.238558		SDWDGIIACHQGK	S[130.0266]DWDGIIAC[57.0215]HQGK	22.5436	1.77778e-05		LHSTPNGLSSE	LHS[130.0266]TPNGLSSE	0.0207489	6.81627e-05
ADKPVEDILTYE	ADKPVEDILTY[130.0266]E	O60524	Ribosome quality control complex subunit NEMF	0	0	0	0	0	0		AGLNVTTSHSPAAPGEQGFGE	AGLNVT[130.0266]TSHSPAAPGEQGFGE	859019	919916	381024	1085907	1151895	1046775	1.52067	0.0963187		ELQSGVDAANSAAQQYQR	ELQS[130.0266]GVDAANSAAQQYQR	82.7861	3.05662e-05		FDTNGWQLFSK	FDT[130.0266]NGWQLFSK	0.0441026	0.000111617
ADLPAEEPAPSTPPCLVQAEE	ADLPAEEPAPST[130.0266]PPC[57.0215]LVQAEE	Q9UJU6	Drebrin-like protein	0	0	379359	383843	0	0		AHPVTNGIEEPLE	AHPVT[130.0266]NGIEEPLE	988040	964005	909031	946007	850722	868453	0.931531	0.156212		ESQLPGTGGPEDVLQPVQR	ES[130.0266]QLPGTGGPEDVLQPVQR	65.9424	3.39303e-05		LFFKDDANNDPQWSE	LFFKDDANNDPQWS[130.0266]E	0.54075	0.00011908
AEEPAASFSQPGSMGLDK	AEEPAAS[130.0266]FSQPGSMGLDK	Q8NI22	Multiple coagulation factor deficiency protein 2	0	39384.6	12863	0	0	0		ALFVGDAILSVNGEDLSSATHD	ALFVGDAILSVNGEDLS[130.0266]SATHD	55084.3	55398.3	55084.3	50920.7	50920.7	51066.7	0.923543	3.34268e-06		NELSALVVDNGSGMCK	NELS[130.0266]ALVVDNGSGM[15.9949]C[57.0215]K	281.662	4.5133e-05		NFLITNDEAYAE	NFLIT[130.0266]NDEAYAE	0.651072	0.000167612
AFPSAINQDNYPNGGFTAE	AFPSAINQDNYPNGGFT[130.0266]AE	P0C1U8	Glutamyl endopeptidase	71113.4	69662.4	68553.8	56855.7	59198.7	52960.2		ALVGDRPAVSSWALGGDSGE	ALVGDRPAVS[130.0266]SWALGGDSGE	1759.77	1759.77	1759.77	138120	104699	104699	65.8265	0.000512605		IKEEPVSDITFPVSE	IKEEPVSDITFPVS[130.0266]E	84.4984	6.12801e-05		FVCSPDEVMDTID	FVC[57.0215]SPDEVM[15.9949]DT[130.0266]ID	0.0795909	0.000168847
AGLNVTTSHSPAAPGEQGFGE	AGLNVTTS[130.0266]HSPAAPGEQGFGE	O43175	D-3-phosphoglycerate dehydrogenase	0	0	531775	0	0	515556		AMAAVFGGTQSLHTNSFD	AMAAVFGGTQSLHTNS[130.0266]FD	48923.9	45492.2	45492.2	44081	44081	46017.4	0.959052	0.219647		LDEEGSDPPLPGR	LDEEGS[130.0266]DPPLPGR	76.4707	8.99082e-05		DSLDPSFTHAMQLLTAEIE	DSLDPSFTHAMQLLT[130.0266]AEIE	0.149076	0.000234137
AGLNVTTSHSPAAPGEQGFGE	AGLNVTT[130.0266]SHSPAAPGEQGFGE	O43175	D-3-phosphoglycerate dehydrogenase	669801	690281	0	0	712617	534692		ANFTVSSMHGDMPQK	ANFT[130.0266]VSSMHGDMPQK	45372.4	23552	33345.7	37239	51476.6	36740.6	1.22671	0.385858		QLVLQTGALVLSDNGICCID	QLVLQTGALVLS[130.0266]DNGIC[57.0215]C[57.0215]ID	1.54175	9.38254e-05		ITADLLSNGIDVYPQK	ITADLLSNGIDVY[130.0266]PQK	0.478745	0.000334444
AGLNVTTSHSPAAPGEQGFGE	AGLNVT[130.0266]TSHSPAAPGEQGFGE	O43175	D-3-phosphoglycerate dehydrogenase	859019	919916	381024	1085907	1151895	1046775		ANNGSSPAGSLADAMSQK	ANNGS[130.0266]SPAGSLADAMSQK	155552	190500	146428	55862.3	209468	295306	1.13839	0.765993		HIPSVEPQVGEEWEK	HIPS[130.0266]VEPQVGEEWEK	12.2857	0.000145253		QSKPVTTPEEIAQVATISANGDK	QSKPVTTPEEIAQVATIS[130.0266]ANGDK	0.109335	0.000352835
AHPVTNGIEEPLE	AHPVT[130.0266]NGIEEPLE	Q9UN86	Ras GTPase-activating protein-binding protein 2	988040	964005	909031	946007	850722	868453		AQGPAASAEEPKPVEAPAANSDQTVTVK	AQGPAASAEEPKPVEAPAANSDQT[130.0266]VTVK	1759.77	1759.77	13694.3	12071.3	13497.4	12071.3	2.18662	0.164465		IENGHIFTVNDQFTSK	IENGHIFT[130.0266]VNDQFTSK	107.463	0.00014658		DCLSVQCLSAMK	DC[57.0215]LSVQC[57.0215]LS[130.0266]AMK	0.111093	0.000963222
AHSDAQALVLLDVTPDQSMVD	AHSDAQALVLLDVTPDQS[130.0266]MVD	P41252	Isoleucine--tRNA ligase, cytoplasmic	0	293254	0	0	0	0		AQGPAASAEEPKPVEAPAANSDQTVTVK	AQGPAASAEEPKPVEAPAANS[130.0266]DQTVTVK	332981	159805	127186	241291	241291	336740	1.32155	0.404386		GAMEDLQDTFIVHTIE	GAMEDLQDTFIVHT[130.0266]IE	80.6158	0.000207557		LLLSTQPGR	LLLS[130.0266]TQPGR	0.704175	0.0013505
AHSDAQALVLLDVTPDQSMVD	AHSDAQALVLLDVTPDQS[130.0266]M[15.9949]VD	P41252	Isoleucine--tRNA ligase, cytoplasmic	0	0	0	0	0	0		AQWLYDNHKD	AQWLY[130.0266]DNHKD	126556	145287	126556	145946	143607	146362	1.09417	0.118221		THYQLGLAYGYNSQYD	THYQLGLAYGYNSQY[130.0266]D	7.37568	0.000260995		LYANTVLSGGSTMYPGIADR	LYANT[130.0266]VLSGGSTMYPGIADR	0.785895	0.00222074
ALFVGDAILSVNGEDLSSATHD	ALFVGDAILSVNGEDLSS[130.0266]ATHD	Q13424	Alpha-1-syntrophin	0	0	0	0	0	0		ASDPQPEEADGGLK	AS[130.0266]DPQPEEADGGLK	41567.7	41567.7	398763	2409.16	49147.8	2409.16	0.111986	0.300584		GTSNSTSEDGPGDGFTILSSK	GT[130.0266]SNSTSEDGPGDGFTILSSK	127.638	0.000265685		AFPSAINQDNYPNGGFTAE	AFPSAINQDNYPNGGFT[130.0266]AE	0.807409	0.00238958
ALFVGDAILSVNGEDLSSATHD	ALFVGDAILSVNGEDLS[130.0266]SATHD	Q13424	Alpha-1-syntrophin	0	55398.3	55084.3	0	50920.7	51066.7		ASEKPAEATAGSGGVNGGE	ASEKPAEATAGS[130.0266]GGVNGGE	59274.1	55615.7	51968.6	70959.3	72961.2	68430.1	1.27264	0.00363932		DPITLFVALSPQGTAQGE	DPIT[130.0266]LFVALSPQGTAQGE	5.30717	0.000267182		LISLTDENALSGNE	LISLTDENALS[130.0266]GNE	0.561847	0.00310363
ALQLILDVLNPETSED	ALQLILDVLNPETS[130.0266]ED	Q9BQG0	Myb-binding protein 1A	0	0	0	0	0	0		ASTAVSTPEAPEPPSQE	ASTAVS[130.0266]TPEAPEPPSQE	1759.77	1759.77	1759.77	241450	241450	257493	140.245	1.35656e-06		DASMPLPFDLTDIVSE	DAS[130.0266]MPLPFDLTDIVSE	3.11632	0.00030589		QIAESANSSSPQSSAGGKPAMSYASALR	QIAES[130.0266]ANSSSPQSSAGGKPAMS[130.0266]Y[130.0266]ASALR	0.792826	0.00323616
ALVGDRPAVSSWALGGDSGE	ALVGDRPAVS[130.0266]SWALGGDSGE	O15027	Protein transport protein Sec16A	0	0	0	138120	104699	0		ATGVLLSIDGEDGIVR	AT[130.0266]GVLLSIDGEDGIVR	30649	26971.9	26971.9	2409.16	2409.16	2409.16	0.0854387	3.01638e-05		ALVGDRPAVSSWALGGDSGE	ALVGDRPAVS[130.0266]SWALGGDSGE	65.8265	0.000512605		LSLAVLQPTPQVTQE	LS[130.0266]LAVLQPTPQVTQE	0.468944	0.00436254
ALVNWDPVDQTVLANEQVDE	ALVNWDPVDQT[130.0266]VLANEQVDE	Q15031	Leucine--tRNA ligase, mitochondrial	0	0	0	0	0	0		ATNVGDEGGFAPNILE	AT[130.0266]NVGDEGGFAPNILE	115555	114645	91532.2	112074	122074	112074	1.07612	0.393143		AAAAPAESAAPAAGEEPSK	AAAAPAESAAPAAGEEPS[130.0266]K	98.5883	0.000537591		QNGDSLVHAAFVAE	QNGDS[130.0266]LVHAAFVAE	0.782077	0.00605117
AMAAVFGGTQSLHTNSFD	AMAAVFGGTQSLHTNS[130.0266]FD	P22033	Methylmalonyl-CoA mutase, mitochondrial	48923.9	45492.2	0	44081	0	46017.4		CLLTQVFTNTGPDNNLD	C[57.0215]LLT[130.0266]QVFTNTGPDNNLD	21737.4	1759.77	1759.77	12971.7	14001.9	12516.7	1.56354	0.516393		SAEAPGHYPAEDSTYD	SAEAPGHYPAEDSTY[130.0266]D	94.0776	0.000589238		TLLNGVGYLHE	T[130.0266]LLNGVGYLHE	0.80452	0.00682036
ANFTVSSMHGDMPQK	ANFT[130.0266]VSSMHGDMPQK	P38919	Eukaryotic initiation factor 4A-III	45372.4	23552	33345.7	37239	51476.6	36740.6		CQDNGDGSCAVSYLPTEPGE	C[57.0215]QDNGDGS[130.0266]C[57.0215]AVSY[130.0266]LPTEPGE	1759.77	1759.77	1759.77	33979.5	22031	22031	14.7825	0.00367692		FELLSANTLED	FELLSANT[130.0266]LED	1.64469	0.00100483		GRPVVSGTGNDITTPPNK	GRPVVSGT[130.0266]GNDITTPPNK	0.824566	0.00782855
ANNGSSPAGSLADAMSQK	ANNGS[130.0266]SPAGSLADAMSQK	P51692	Signal transducer and activator of transcription 5B	155552	190500	146428	55862.3	209468	295306		DASMPLPFDLTDIVSE	DAS[130.0266]MPLPFDLTDIVSE	1759.77	1759.77	1759.77	6120.99	5165.49	5165.49	3.11632	0.00030589		LQDGAESNGGGGGGGAGSGGGPGAEPDLK	LQDGAES[130.0266]NGGGGGGGAGSGGGPGAEPDLK	1.35863	0.00123424		SSLGFPVGGPGTSLSLE	S[130.0266]SLGFPVGGPGTSLSLE	0.767966	0.00802966
AQGPAASAEEPKPVEAPAANSDQTVTVK	AQGPAASAEEPKPVEAPAANSDQTVT[130.0266]VK	P80723	Brain acid soluble protein 1	0	0	0	0	12846.8	0		DCLSVQCLSAMK	DC[57.0215]LSVQC[57.0215]LS[130.0266]AMK	25579.5	17901.9	21576.5	2409.16	2409.16	2409.16	0.111093	0.000963222		GDETPNSIPADIVFIIK	GDET[130.0266]PNSIPADIVFIIK	1.4486	0.0014831		QQIVIQSSGGLSKDDIE	QQIVIQS[130.0266]SGGLSKDDIE	0.0134557	0.0112429
AQGPAASAEEPKPVEAPAANSDQTVTVK	AQGPAASAEEPKPVEAPAANSDQT[130.0266]VTVK	P80723	Brain acid soluble protein 1	0	0	13694.3	12071.3	13497.4	0		DCPSLNGVHNTSYPR	DC[57.0215]PS[130.0266]LNGVHNTSYPR	1759.77	1759.77	1759.77	104595	97237.2	97237.2	56.6494	2.34997e-06		WSAAPTAQATEWVGATTDWS	WS[130.0266]AAPTAQATEWVGATTDWS	3.1373	0.00154493		SPVSAGNDAYVDLDR	S[130.0266]PVSAGNDAYVDLDR	0.210196	0.0114045
AQGPAASAEEPKPVEAPAANSDQTVTVK	AQGPAASAEEPKPVEAPAANS[130.0266]DQTVTVK	P80723	Brain acid soluble protein 1	332981	159805	127186	0	241291	336740		DDLNSFNATDLK	DDLNS[130.0266]FNATDLK	49377	113670	127413	172656	165794	173834	1.7637	0.0377397		GDSVMVLPTIPEEE	GDS[130.0266]VM[15.9949]VLPTIPEEE	9.02145	0.00165701		TSDVEPTAPMEEPTVVEE	T[130.0266]SDVEPTAPMEEPTVVEE	0.819707	0.0220597
AQWLYDNHKD	AQWLY[130.0266]DNHKD	O60832	H/ACA ribonucleoprotein complex subunit DKC1	0	145287	126556	145946	143607	146362		DHIVLTVLPDQDQSD	DHIVLTVLPDQDQS[130.0266]D	115529	120772	117592	113385	119842	122136	1.00415	0.879398		ILVGDVGQTVDDPYATFVK	ILVGDVGQTVDDPYAT[130.0266]FVK	8.0526	0.00208614		NFLITNDEAYAE	NFLITNDEAY[130.0266]AE	0.224189	0.0237426
ASEKPAEATAGSGGVNGGE	ASEKPAEATAGS[130.0266]GGVNGGE	Q1KMD3	Heterogeneous nuclear ribonucleoprotein U-like protein 2	59274.1	55615.7	51968.6	70959.3	72961.2	68430.1		DINSLCMTVVQNLMER	DINS[130.0266]LC[57.0215]MTVVQNLMER	70241.6	24928.5	59435.8	40155.4	57850.1	46404.8	0.934054	0.827516		MDSCPVVGEFPCQNDINLSQAPALPQPE	M[15.9949]DS[130.0266]C[57.0215]PVVGEFPC[57.0215]QNDINLSQAPALPQPE	11.2978	0.00242926		NGVHSLIIEPVTSR	NGVHS[130.0266]LIIEPVTSR	0.750108	0.0283194
ASTAVSTPEAPEPPSQE	ASTAVS[130.0266]TPEAPEPPSQE	Q15477	Superkiller complex protein 2	0	0	0	0	241450	257493		DKSEPEQTGAD	DKSEPEQT[130.0266]GAD	819373	817542	796122	943027	912140	876541	1.12276	0.00845516		LDLSNNCLGDAGILQLVE	LDLS[130.0266]NNC[57.0215]LGDAGILQLVE	1.27038	0.00268658		VFQSNYFDSTHNHQNGLCEEE	VFQSNY[130.0266]FDSTHNHQNGLC[57.0215]EEE	0.260163	0.0356372
ASDPQPEEADGGLK	AS[130.0266]DPQPEEADGGLK	P52907	F-actin-capping protein subunit alpha-1	41567.7	0	398763	0	49147.8	0		DPITLFVALSPQGTAQGE	DPIT[130.0266]LFVALSPQGTAQGE	3488.63	1759.77	1759.77	12218.4	11461.7	13513.4	5.30717	0.000267182		GDQTSNNIPADIVFVLK	GDQT[130.0266]SNNIPADIVFVLK	1.22661	0.0035122		MGTDNDSENWK	MGTDNDS[130.0266]ENWK	0.264892	0.0409172
ASIVGFFDDSFSE	AS[130.0266]IVGFFDDSFSE	P30101	Protein disulfide-isomerase A3	0	0	0	0	0	0		DSLDPSFTHAMQLLTAEIE	DSLDPSFTHAMQLLT[130.0266]AEIE	15062.3	15062.3	18357.3	2409.16	2409.16	2409.16	0.149076	0.000234137		ASEKPAEATAGSGGVNGGE	ASEKPAEATAGS[130.0266]GGVNGGE	1.27264	0.00363932		LPTIPGVTSPSSDEPPME	LPT[130.0266]IPGVTSPSSDEPPME	0.666033	0.0413494
ASTAVSTPEAPEPPSQE	AS[130.0266]TAVSTPEAPEPPSQE	Q15477	Superkiller complex protein 2	217769	0	0	0	0	0		DSTVHGFLVQLPLDSENSINTE	DSTVHGFLVQLPLDSENSINT[130.0266]E	13281.8	14320.2	31554.5	20186.3	20186.3	23441.1	1.07873	0.809348		CQDNGDGSCAVSYLPTEPGE	C[57.0215]QDNGDGS[130.0266]C[57.0215]AVSY[130.0266]LPTEPGE	14.7825	0.00367692		LSALGNVTTCNDYVALVHPDLDR	LSALGNVTTC[57.0215]NDY[130.0266]VALVHPDLDR	0.777147	0.0477061
ATNDDPWGPSGQLMGE	ATNDDPWGPS[130.0266]GQLMGE	Q14677	Clathrin interactor 1	0	0	0	0	0	0		DTNNLFSVQFR	DT[130.0266]NNLFSVQFR	71053	74596.8	81879.1	76796.7	81510.8	77651.9	1.03705	0.467159		SGFDDPGIFYSDSFGGDAQAD	n[42.0106]SGFDDPGIFYS[130.0266]DSFGGDAQAD	1.42735	0.00380075
ATSGGEEAAAAAPAPGTPATGAD	ATSGGEEAAAAAPAPGTPAT[130.0266]GAD	Q5T4S7	E3 ubiquitin-protein ligase UBR4	0	0	0	0	0	0		DVDGVTDINLGK	DVDGVT[130.0266]DINLGK	1.49191e+06	1.29863e+06	1.8546e+06	1.5574e+06	1612768	1.4351e+06	0.991417	0.941856		VQDPSVFVTFPLEEDE	VQDPS[130.0266]VFVTFPLEEDE	10.8316	0.00437107
ATDAIGHLDR	AT[130.0266]DAIGHLDR	Q12906	Interleukin enhancer-binding factor 3	0	0	0	0	0	0		DVQDPSVFVTFPLEED	DVQDPSVFVT[130.0266]FPLEED	1759.77	1759.77	224175	268092	268092	321612	3.7673	0.0511446		AAAAPAESAAPAAGEEPSKE	AAAAPAESAAPAAGEEPS[130.0266]KE	1.47945	0.00440036
ATGVLLSIDGEDGIVR	AT[130.0266]GVLLSIDGEDGIVR	O00267	Transcription elongation factor SPT5	30649	26971.9	0	0	0	0		EATSSLDSITEE	EATSS[130.0266]LDSITEE	1.78759e+06	1.64032e+06	1.62551e+06	2.0209e+06	1.79759e+06	1.76598e+06	1.10509	0.1373		AAAEPDASEKPAEATAGSGGVNGGE	AAAEPDASEKPAEATAGS[130.0266]GGVNGGE	1.44777	0.0051564
ATNDDPWGPSGQLMGE	AT[130.0266]NDDPWGPSGQLMGE	Q14677	Clathrin interactor 1	0	0	0	0	0	0		EAYNSLMKSYVSE	EAY[130.0266]NSLM[15.9949]KS[130.0266]YVSE	1759.77	1759.77	67442.9	61126.8	66702.4	61126.8	2.66276	0.147956		QSGTIYLQHADEER	QS[130.0266]GTIYLQHADEER	49.7177	0.00541507
ATNVGDEGGFAPNILE	AT[130.0266]NVGDEGGFAPNILE	P06733	Alpha-enolase	115555	114645	91532.2	112074	122074	0		EDSGDYPLTMAGPQWK	EDS[130.0266]GDY[130.0266]PLTMAGPQWK	44086.8	48558.6	53084.8	36629.3	34783.7	65993.1	0.942881	0.803512		TMQSLNDR	T[130.0266]M[15.9949]QSLNDR	1.37994	0.00586158
AVAGEADVPFYYASGSEFD	AVAGEADVPFYYAS[130.0266]GSEFD	Q96TA2	ATP-dependent zinc metalloprotease YME1L1	0	0	0	0	0	0		EIAQVATISANGDK	EIAQVATIS[130.0266]ANGDK	90234	84367.2	53611.9	81771.2	60409.9	58993.5	0.881521	0.54198		TINNLDTSSSDFTILQE	T[130.0266]INNLDTSSSDFTILQE	1.49953	0.00675106
CAGIVSFLCSE	C[57.0215]AGIVS[130.0266]FLC[57.0215]SE	Q9BTZ2	Dehydrogenase/reductase SDR family member 4	0	0	0	0	0	0		ELQSGVDAANSAAQQYQR	ELQS[130.0266]GVDAANSAAQQYQR	1759.77	1759.77	1759.77	138821	138821	159411	82.7861	3.05662e-05		YQVQYTPQGDSDNGK	YQVQYTPQGDS[130.0266]DNGK	1.45301	0.0104908
CGATWVVLGHSER	C[57.0215]GAT[130.0266]WVVLGHSER	P60174	Triosephosphate isomerase	81404.3	0	0	0	0	0		EPAASFSQPGSMGLDK	EPAAS[130.0266]FSQPGSMGLDK	869776	773667	634242	1.15144e+06	850622	1.02782e+06	1.33025	0.0865692		TDLLLDDSLVSIFGNR	T[130.0266]DLLLDDSLVSIFGNR	1.33884	0.0129494
CLLTQVFTNTGPDNNLD	C[57.0215]LLT[130.0266]QVFTNTGPDNNLD	Q08211	ATP-dependent RNA helicase A	21737.4	0	0	12971.7	14001.9	12516.7		EQIHSVDIGNDGSAFVE	EQIHS[130.0266]VDIGNDGSAFVE	1759.77	1759.77	1759.77	194670	213440	218762	118.742	9.20427e-06		LVPLDPENGQTSGE	LVPLDPENGQT[130.0266]SGE	1.52229	0.0137393
CPHPLTFDVNNPLHLD	C[57.0215]PHPLT[130.0266]FDVNNPLHLD	P22314	Ubiquitin-like modifier-activating enzyme 1	0	0	0	0	0	0		ESHSNDQSPQIR	ES[130.0266]HSNDQSPQIR	27657.6	27945	27657.6	31049.1	45466.6	31049.1	1.29191	0.167186		TNGNQSTDIDSTLANFLAE	T[130.0266]NGNQSTDIDSTLANFLAE	1.64639	0.0195814
CQPVFSFGNSEQTKD	C[57.0215]QPVFSFGNS[130.0266]EQTKD	P49790	Nuclear pore complex protein Nup153	0	17484	0	0	0	0		ESQLPGTGGPEDVLQPVQR	ES[130.0266]QLPGTGGPEDVLQPVQR	1759.77	1759.77	1759.77	126184	106874	115072	65.9424	3.39303e-05		VEMLVAGHEDSNGCINYE	VEMLVAGHEDSNGC[57.0215]INY[130.0266]E	1.21807	0.0287941
DAMSSFGVTPAVGGLSSGTVGE	DAMSS[130.0266]FGVTPAVGGLSSGTVGE	Q9NR09	Baculoviral IAP repeat-containing protein 6	0	0	0	37749.4	0	0		ETTYYDVLGVKPNATQE	ETTYYDVLGVKPNAT[130.0266]QE	430452	300837	383862	319331	366848	307785	0.891326	0.390555		SGFDDPGIFYSDSFGGDAQAD	n[42.0106]SGFDDPGIFYSDS[130.0266]FGGDAQAD	1.50786	0.0309524
DASMPLPFDLTDIVSE	DAS[130.0266]MPLPFDLTDIVSE	Q9C0B1	Alpha-ketoglutarate-dependent dioxygenase FTO	0	0	0	6120.99	5165.49	0		ETVAVKPTENNEE	ETVAVKPT[130.0266]ENNEE	118627	103651	98294.7	122348	124354	110692	1.11486	0.173765		LQSQISDTSVVLSMDNSR	LQSQIS[130.0266]DTSVVLSMDNSR	4.20835	0.0312691
DCLSVQCLSAMK	DC[57.0215]LSVQC[57.0215]LS[130.0266]AMK	P08243	Asparagine synthetase [glutamine-hydrolyzing]	25579.5	17901.9	21576.5	0	0	0		FDTNGWQLFSK	FDT[130.0266]NGWQLFSK	61534.8	51172.1	51172.1	2409.16	2409.16	2409.16	0.0441026	0.000111617		GDSVMVLPTIPEEE	GDS[130.0266]VMVLPTIPEEE	2.38296	0.0318051
DCPSLNGVHNTSYPR	DC[57.0215]PS[130.0266]LNGVHNTSYPR	Q9BQG2	NAD-capped RNA hydrolase NUDT12	0	0	0	104595	97237.2	0		FELLSANTLED	FELLSANT[130.0266]LED	130303	150059	147833	236308	218984	248958	1.64469	0.00100483		INGISVANQTVE	INGIS[130.0266]VANQTVE	1.34549	0.0322013
DCSPADKPYIDE	DC[57.0215]S[130.0266]PADKPYIDE	Q96DG6	Carboxymethylenebutenolidase homolog	0	0	0	0	0	0		FGSVNGDNKPIWMHAEER	FGS[130.0266]VNGDNKPIWMHAEER	115924	113213	121818	99495.2	101641	105088	0.872543	0.00780975		NGTVTAANASTLNDGAAALVLMTADAAK	NGT[130.0266]VTAANASTLNDGAAALVLMTADAAK	1.48726	0.0354224
DDLNSFNATDLK	DDLNS[130.0266]FNATDLK	P09960	Leukotriene A-4 hydrolase	49377	113670	127413	172656	165794	173834		FHLNESGDPSSK	FHLNES[130.0266]GDPSSK	220104	225013	209002	220585	214465	225042	1.00913	0.74197		WSAAPTAQATEWVGATTDWS	WSAAPT[130.0266]AQATEWVGATTDWS	2.24581	0.0363364
DDSNFHMDFIVAASNLR	DDS[130.0266]NFHMDFIVAASNLR	P22314	Ubiquitin-like modifier-activating enzyme 1	0	0	0	0	0	0		FQGASNLTLSETQNGDVSE	FQGASNLTLSETQNGDVS[130.0266]E	125982	122623	125717	121131	118842	122486	0.968308	0.0593469		DDLNSFNATDLK	DDLNS[130.0266]FNATDLK	1.7637	0.0377397
DDVILNEPSADAPAALYQTIE	DDVILNEPSADAPAALYQT[130.0266]IE	Q9Y287	Integral membrane protein 2B	0	0	0	0	0	0		FVCSPDEVMDTID	FVC[57.0215]SPDEVM[15.9949]DT[130.0266]ID	28222	28222	34364	2409.16	2409.16	2409.16	0.0795909	0.000168847		SDAMFAAER	S[130.0266]DAMFAAER	1.40845	0.04074
DDVILNEPSADAPAALYQTIE	DDVILNEPSADAPAALY[130.0266]QTIE	Q9Y287	Integral membrane protein 2B	0	23167.6	0	0	0	0		GAMEDLQDTFIVHTIE	GAMEDLQDTFIVHT[130.0266]IE	1759.77	1759.77	1759.77	131013	163568	131013	80.6158	0.000207557		LDPTNMTYITNQAAVYFEK	LDPT[130.0266]NMTYITNQAAVYFEK	1.20454	0.0417604
DFDDGVLGLAWVGAPSGSSGGICE	DFDDGVLGLAWVGAPS[130.0266]GSSGGIC[57.0215]E	O14672	Disintegrin and metalloproteinase domain-containing protein 10	0	0	0	0	0	0		GCEAIVDTGTSLMVGPVDE	GC[57.0215]EAIVDT[130.0266]GTSLMVGPVDE	1759.77	1759.77	410325	460144	460144	535572	3.51789	0.0661956		NLSIHNQQLEE	NLS[130.0266]IHNQQLEE	2.52744	0.0471275
DGDSVMVLPTIPEE	DGDSVMVLPT[130.0266]IPEE	P30041	Peroxiredoxin-6	0	0	0	0	0	0		GDETPNSIPADIVFIIK	GDET[130.0266]PNSIPADIVFIIK	21290.5	23526.9	21290.5	30889.2	30889.2	33985.5	1.4486	0.0014831
DHIVLTVLPDQDQSD	DHIVLTVLPDQDQS[130.0266]D	Q8IUF8	Ribosomal oxygenase 2	115529	120772	117592	113385	119842	122136		GDQTSNNIPADIVFVLK	GDQT[130.0266]SNNIPADIVFVLK	121560	127122	135541	154723	161846	154723	1.22661	0.0035122
DINSLCMTVVQNLMER	DINS[130.0266]LC[57.0215]MTVVQNLMER	Q01581	Hydroxymethylglutaryl-CoA synthase, cytoplasmic	70241.6	24928.5	59435.8	40155.4	57850.1	46404.8		GDSVMVLPTIPEEE	GDS[130.0266]VMVLPTIPEEE	1759.77	1759.77	2928.89	3515.74	5549.57	6301.03	2.38296	0.0318051
DKSEPEQTGAD	DKSEPEQT[130.0266]GAD	Q15291	Retinoblastoma-binding protein 5	819373	817542	796122	943027	912140	876541		GDSVMVLPTIPEEE	GDS[130.0266]VM[15.9949]VLPTIPEEE	1759.77	1759.77	1759.77	17940.5	17548	12138.4	9.02145	0.00165701
DLFNTNATIVATLTAACAQHCPE	DLFNTNAT[130.0266]IVATLTAAC[57.0215]AQHC[57.0215]PE	P40926	Malate dehydrogenase, mitochondrial	0	0	0	0	0	0		GDTAWDLTPER	GDT[130.0266]AWDLTPER	1759.77	1759.77	1759.77	63006.7	56441.9	56441.9	33.317	1.30235e-05
DLFNTNATIVATLTAACAQHCPE	DLFNT[130.0266]NATIVATLTAAC[57.0215]AQHC[57.0215]PE	P40926	Malate dehydrogenase, mitochondrial	13729.2	0	0	0	15956.7	0		GDTMMGQQVAK	GDT[130.0266]MMGQQVAK	74150	90650.6	74150	58972.8	58972.8	80185.7	0.829173	0.203415
DLGLPTEAYISVE	DLGLPTEAYIS[130.0266]VE	P51665	26S proteasome non-ATPase regulatory subunit 7	0	0	0	0	0	0		GEGESPPVNGTD	GEGESPPVNGT[130.0266]D	153412	259472	235042	230227	239729	198091	1.03106	0.855131
DLQTNSFPVLLTQGLE	DLQT[130.0266]NSFPVLLTQGLE	Q15061	WD repeat-containing protein 43	0	0	0	0	0	0		GGGPPPPPALPTWSVPNGPSPE	GGGPPPPPALPTWSVPNGPS[130.0266]PE	74418.1	75145.5	81926.8	71126.1	72827.3	76605.4	0.952777	0.27555
DLVLMDSPGIDVTTE	DLVLMDS[130.0266]PGIDVTTE	O95140	Mitofusin-2	0	0	0	0	0	0		GHVEIPNLSDENSVD	GHVEIPNLSDENS[130.0266]VD	237556	245573	160859	219184	244713	306571	1.1964	0.323175
DLYANTVLSGGTTMYPGIADR	DLYANT[130.0266]VLSGGTTM[15.9949]YPGIADR	P63261	Actin, cytoplasmic 2	0	0	0	0	0	0		GLTAQQLFASADGLTYND	GLT[130.0266]AQQLFASADGLTYND	1759.77	1759.77	7390.76	2409.16	2409.16	10708.9	1.42317	0.669191
DLYANTVLSGGTTMYPGIADR	DLY[130.0266]ANTVLSGGTTM[15.9949]YPGIADR	P63261	Actin, cytoplasmic 2	0	0	0	0	0	0		GNGTVMGAE	GNGT[130.0266]VMGAE	230297	231225	230509	237012	344244	349042	1.3443	0.095624
DNFHGLAIFLDTYPND	DNFHGLAIFLDTY[130.0266]PND	Q12907	Vesicular integral-membrane protein VIP36	12671.2	0	0	0	0	0		GNGTVMGAELR	GNGT[130.0266]VMGAELR	101506	104989	105925	53862.2	126810	110659	0.932498	0.766962
DNLTLWTSDQQDE	DNLTLWTS[130.0266]DQQDE	Q04917	14-3-3 protein eta	0	0	0	0	182586	0		GPAFVNPLIPESPEEE	GPAFVNPLIPES[130.0266]PEEE	598530	846728	788778	914121	954162	818957	1.20286	0.150216
DPGVITYDLPTPPGE	DPGVITYDLPT[130.0266]PPGE	P26640	Valine--tRNA ligase	0	0	0	0	0	0		GPVPAATNGCTGDANGHLQEEPPMPTT	GPVPAAT[130.0266]NGC[57.0215]TGDANGHLQEEPPMPTT	38645.2	55402.9	57273.6	51079.9	53100.2	36950.2	0.93265	0.68575
DPITLFVALSPQGTAQGE	DPIT[130.0266]LFVALSPQGTAQGE	Q14697	Neutral alpha-glucosidase AB	3488.63	0	0	12218.4	11461.7	13513.4		GPYDVVVLPGGNLGAQNLSE	GPY[130.0266]DVVVLPGGNLGAQNLSE	1.00577e+06	1.03651e+06	991839	897980	918216	847538	0.877925	0.00762218
DSLDPSFTHAMQLLTAEIE	DSLDPSFTHAMQLLT[130.0266]AEIE	Q07666	KH domain-containing, RNA-binding, signal transduction-associated protein 1	15062.3	0	18357.3	0	0	0		GQLYLTGGVWSLDGSDSIQE	GQLY[130.0266]LTGGVWSLDGSDSIQE	2323.79	2323.79	14300.3	2409.16	2409.16	8840.26	0.72085	0.717034
DSTVHGFLVQLPLDSENSINTE	DSTVHGFLVQLPLDSENSINT[130.0266]E	P11586	C-1-tetrahydrofolate synthase, cytoplasmic	13281.8	14320.2	31554.5	0	20186.3	23441.1		GRPVVSGTGNDITTPPNK	GRPVVSGT[130.0266]GNDITTPPNK	140253	136701	137598	116833	120410	104583	0.824566	0.00782855
DSTVHGFLVQLPLDSENSINTE	DSTVHGFLVQLPLDSENS[130.0266]INTE	P11586	C-1-tetrahydrofolate synthase, cytoplasmic	0	0	0	0	0	0		GTENGAIDAVPVDE	GT[130.0266]ENGAIDAVPVDE	76875	59070.6	59474.7	78095.2	69825	82037.2	1.17673	0.169773
DSCNAGPEDIQSR	DS[130.0266]C[57.0215]NAGPEDIQSR	Q9UL63	Muskelin	0	0	0	0	39800.3	0		GTENGVNGTLTSNVADSPR	GT[130.0266]ENGVNGTLTSNVADSPR	10123.3	10123.3	40738.2	43638.6	2409.16	2409.16	0.794573	0.819266
DTTKPISFYLSSLE	DTTKPISFYLSS[130.0266]LE	Q8NFI3	Cytosolic endo-beta-N-acetylglucosaminidase	0	0	0	0	0	0		GTGYLQCVLADE	GT[130.0266]GYLQC[57.0215]VLADE	25750.8	25750.8	49604.3	2409.16	2409.16	59072	0.631916	0.577621
DTNNLFSVQFR	DT[130.0266]NNLFSVQFR	Q5JRX3	Presequence protease, mitochondrial	71053	74596.8	81879.1	76796.7	81510.8	77651.9		GTSNSTSEDGPGDGFTILSSK	GT[130.0266]SNSTSEDGPGDGFTILSSK	1759.77	1759.77	1759.77	206230	261381	206230	127.638	0.000265685
DVDGVTDINLGK	DVDGVT[130.0266]DINLGK	Q6UB35	Monofunctional C1-tetrahydrofolate synthase, mitochondrial	1.49191e+06	1.29863e+06	1.8546e+06	1.5574e+06	1612768	1.4351e+06		GTVTAGNASGVADGAGAVIIASE	GTVTAGNAS[130.0266]GVADGAGAVIIASE	38502.1	29023.4	29023.4	52722.5	2409.16	2409.16	0.595976	0.488568
DVQDPSVFVTFPLEED	DVQDPSVFVT[130.0266]FPLEED	P41252	Isoleucine--tRNA ligase, cytoplasmic	0	0	224175	0	268092	321612		GTVTAGNASGVADGAGAVIIASE	GT[130.0266]VTAGNASGVADGAGAVIIASE	26192.2	58334.9	26192.2	22829.2	30844.9	22829.2	0.690966	0.36002
DYALHWLVLGTHTSD	DYALHWLVLGTHTS[130.0266]D	Q16576	Histone-binding protein RBBP7	0	0	0	0	0	0		GTWATSEEPPVDYSYYQQD	GTWATSEEPPVDYS[130.0266]YYQQD	150100	1759.77	1759.77	128715	124969	124969	2.46488	0.203978
DYALHWLVLGTHTSD	DYALHWLVLGT[130.0266]HTSD	Q16576	Histone-binding protein RBBP7	0	0	0	0	0	0		GVLDPSSIVPLIDGGTE	GVLDPS[130.0266]SIVPLIDGGTE	5835.81	5290.53	5290.53	5142.46	11764.4	7474.36	1.48514	0.244565
DYTRPDLPSGDSQPSLD	DYTRPDLPSGDS[130.0266]QPSLD	P26599	Polypyrimidine tract-binding protein 1	0	0	0	0	0	0		GVSLTNHHFYD	GVSLTNHHFY[130.0266]D	467029	475695	463133	411753	414736	419449	0.886248	0.000251535
EATSSLDSITEE	EATSS[130.0266]LDSITEE	O75027	Iron-sulfur clusters transporter ABCB7, mitochondrial	1.78759e+06	1.64032e+06	1.62551e+06	2.0209e+06	1.79759e+06	1.76598e+06		HAVSDPSILDSLDLNED	HAVSDPSILDS[130.0266]LDLNED	1759.77	1759.77	170239	124916	137812	130969	2.26577	0.262655
EDILSCTFAE	EDILS[130.0266]C[57.0215]TFAE	Q5VZL5	Zinc finger MYM-type protein 4	0	0	0	0	0	0		HDWNNSISQYTE	HDWNNS[130.0266]ISQYTE	60607	65056.8	57306.3	43293.5	70124.3	76359.4	1.0372	0.837806
EDTSNTTFGPADLK	EDTS[130.0266]NTTFGPADLK	Q12830	Nucleosome-remodeling factor subunit BPTF	0	0	0	0	0	0		HFQSYDLDHMEK	HFQS[130.0266]YDLDHMEK	78397.9	68884.3	68884.3	79820.1	63764.3	46211.4	0.878008	0.437824
EDTSNTTFGPADLK	EDT[130.0266]SNTTFGPADLK	Q12830	Nucleosome-remodeling factor subunit BPTF	0	0	0	0	0	0		HHNGNFTDPSSVNEK	HHNGNFT[130.0266]DPSSVNEK	218716	220495	213913	231484	241379	229891	1.07599	0.0156185
EFINDISGGKPLEVE	EFINDIS[130.0266]GGKPLEVE	Q8N9N2	Activating signal cointegrator 1 complex subunit 1	0	0	0	0	0	0		HIPSVEPQVGEEWEK	HIPS[130.0266]VEPQVGEEWEK	1759.77	1759.77	1759.77	20215.2	20215.2	24429.1	12.2857	0.000145253
EIAQVATISANGDK	EIAQVATIS[130.0266]ANGDK	P10809	60 kDa heat shock protein, mitochondrial	90234	84367.2	53611.9	81771.2	60409.9	58993.5		HNGQVTGIDWAPE	HNGQVT[130.0266]GIDWAPE	448906	430006	498702	495368	472748	435237	1.01868	0.766287
EIEDAAQFATADPEPPLE	EIEDAAQFAT[130.0266]ADPEPPLE	P08559	Pyruvate dehydrogenase E1 component subunit alpha, somatic form, mitochondrial	0	0	281590	297565	0	0		HNGQVTGIDWAPESNR	HNGQVT[130.0266]GIDWAPESNR	16363	16328.2	16328.2	2409.16	2409.16	2409.16	0.147441	2.90296e-12
ELQSGVDAANSAAQQYQR	ELQS[130.0266]GVDAANSAAQQYQR	P46940	Ras GTPase-activating-like protein IQGAP1	0	0	0	138821	0	159411		HQSNGGALVLHAYMDE	HQS[130.0266]NGGALVLHAYMDE	1759.77	1759.77	1759.77	25373.4	26524.4	25429.7	14.6473	3.54678e-07
ENLIPYSPDVQIHAER	ENLIPY[130.0266]SPDVQIHAER	Q8N766	ER membrane protein complex subunit 1	0	0	0	0	0	122157		IAALVIDNGSGMCK	IAALVIDNGS[130.0266]GMC[57.0215]K	1759.77	1759.77	1759.77	137526	140409	137526	78.6965	1.46371e-08
EPAASFSQPGSMGLDK	EPAAS[130.0266]FSQPGSMGLDK	Q8NI22	Multiple coagulation factor deficiency protein 2	869776	773667	634242	1.15144e+06	850622	1.02782e+06		IAQVATISANGDK	IAQVATIS[130.0266]ANGDK	6.33767e+06	6.34846e+06	6406185	4.78808e+06	4.90386e+06	4.64957e+06	0.751167	3.22105e-05
EPAASFSQPGSMGLDK	EPAAS[130.0266]FSQPGSM[15.9949]GLDK	Q8NI22	Multiple coagulation factor deficiency protein 2	0	151543	0	164278	0	0		IEDAAQFATADPEPPLEE	IEDAAQFAT[130.0266]ADPEPPLEE	1759.77	311421	1759.77	340582	377450	340582	3.36131	0.0755995
EQIHSVDIGNDGSAFVE	EQIHS[130.0266]VDIGNDGSAFVE	P18887	DNA repair protein XRCC1	0	0	0	194670	213440	218762		IENGHIFTVNDQFTSK	IENGHIFT[130.0266]VNDQFTSK	1759.77	1759.77	1759.77	175828	175828	215672	107.463	0.00014658
ERPALLVSSTSWTED	ERPALLVSST[130.0266]SWTED	Q9BT22	Chitobiosyldiphosphodolichol beta-mannosyltransferase	0	0	214713	0	0	0		IFQCHWTLPNDTE	IFQC[57.0215]HWTLPNDT[130.0266]E	30577.5	31649.4	30224.3	24921.7	24921.7	28494	0.847337	0.020518
ESHSNDQSPQIR	ES[130.0266]HSNDQSPQIR	Q9HC35	Echinoderm microtubule-associated protein-like 4	0	27945	27657.6	0	45466.6	31049.1		IKEEPVSDITFPVSE	IKEEPVSDITFPVS[130.0266]E	1759.77	1759.77	1759.77	140346	165400	140346	84.4984	6.12801e-05
ESLADDLFR	ES[130.0266]LADDLFR	O60934	Nibrin	0	0	0	0	0	0		ILVGDVGQTVDDPYATFVK	ILVGDVGQTVDDPYAT[130.0266]FVK	1759.77	238054	1759.77	644746	625592	674956	8.0526	0.00208614
ESQLPGTGGPEDVLQPVQR	ES[130.0266]QLPGTGGPEDVLQPVQR	Q02952	A-kinase anchor protein 12	0	0	0	126184	106874	115072		INGISVANQTVE	INGIS[130.0266]VANQTVE	38134.6	38134.6	51739.8	57875.2	56221.7	58137.9	1.34549	0.0322013
ETTYYDVLGVKPNATQE	ETTYYDVLGVKPNAT[130.0266]QE	P31689	DnaJ homolog subfamily A member 1	430452	300837	383862	319331	366848	307785		INSDQATQGNISSDR	INS[130.0266]DQATQGNISSDR	129401	129401	130892	146569	232720	146569	1.34942	0.189187
ETVAVKPTENNEE	ETVAVKPT[130.0266]ENNEE	O60841	Eukaryotic translation initiation factor 5B	118627	103651	98294.7	122348	124354	110692		IQYQLVDISQDNALRD	IQYQLVDIS[130.0266]QDNALRD	51166.7	53395.2	56305.4	38563.2	75680.1	47735.3	1.00691	0.975337
ETVNDPEEAGHR	ET[130.0266]VNDPEEAGHR	O00567	Nucleolar protein 56	0	0	0	0	0	0		ISNAIDQYVTGTIGE	ISNAIDQYVT[130.0266]GT[130.0266]IGE	33700.1	1759.77	1759.77	37397.8	15094.2	15094.2	1.81588	0.479233
EVSDGIIAPGYEE	EVSDGIIAPGY[130.0266]EE	P31939	Bifunctional purine biosynthesis protein ATIC	0	0	0	0	0	0		ITADLLSNGIDVYPQK	ITADLLSNGIDVY[130.0266]PQK	159000	176196	183767	82359	77994.8	88097.1	0.478745	0.000334444
EYTDDNALIPK	EY[130.0266]TDDNALIPK	Q7Z6E9	E3 ubiquitin-protein ligase RBBP6	0	0	0	0	0	67309.2		IYDQFGEEGLK	IY[130.0266]DQFGEEGLK	79039.8	88584.6	79039.8	81333.4	86039.8	59164.7	0.918406	0.491818
FCTEWPAALDSDE	FC[57.0215]T[130.0266]EWPAALDSDE	P82673	Small ribosomal subunit protein mS35	0	0	0	0	0	0		KENGFSSPPQIK	KENGFS[130.0266]SPPQIK	111449	110438	102934	179647	2409.16	2409.16	0.567899	0.473158
FDDGAVFLAACSSGDTD	FDDGAVFLAAC[57.0215]SSGDT[130.0266]D	O14974	Protein phosphatase 1 regulatory subunit 12A	0	50745.1	0	0	0	0		KGSLESPATDVFGSTE	KGSLESPATDVFGST[130.0266]E	214663	214663	416250	446202	161387	161387	0.909408	0.836984
FDDGAVFLAACSSGDTD	FDDGAVFLAAC[57.0215]SS[130.0266]GDTD	O14974	Protein phosphatase 1 regulatory subunit 12A	0	0	0	0	0	0		LAALALASSENSSSTPEECE	LAALALASSENSS[130.0266]STPEEC[57.0215]E	1759.77	1759.77	64091.8	63888.4	63888.4	67110.3	2.88246	0.111047
FDDGAVFLAACSSGDTD	FDDGAVFLAAC[57.0215]S[130.0266]SGDTD	O14974	Protein phosphatase 1 regulatory subunit 12A	0	0	0	0	0	0		LAALALASSENSSSTPEECE	LAALALASSENS[130.0266]SSTPEEC[57.0215]E	68440.9	68555.1	68440.9	66130.5	69882.8	66130.5	0.983971	0.42992
FDTNGWQLFSK	FDT[130.0266]NGWQLFSK	Q9P0U3	Sentrin-specific protease 1	61534.8	51172.1	0	0	0	0		LASQPDVDGFLVGGASLKPE	LAS[130.0266]QPDVDGFLVGGASLKPE	2.30713e+06	1.9907e+06	2.04088e+06	2174015	2.07281e+06	1.57005e+06	0.917675	0.456032
FEDLDSLLSALSLNE	FEDLDSLLSALS[130.0266]LNE	P23588	Eukaryotic translation initiation factor 4B	0	0	0	0	0	0		LDEEGSDPPLPGR	LDEEGS[130.0266]DPPLPGR	1759.77	1759.77	1759.77	151204	126254	126254	76.4707	8.99082e-05
FELLSANTLED	FELLSANT[130.0266]LED	Q8IXB1	DnaJ homolog subfamily C member 10	130303	150059	147833	236308	218984	248958		LDLSLSDLNEVPVK	LDLSLS[130.0266]DLNEVPVK	49061.8	61204.4	72725.4	21513.4	51989.2	18884.8	0.504872	0.0750804
FGSVNGDNKPIWMHAEER	FGS[130.0266]VNGDNKPIWMHAEER	Q9H0B6	Kinesin light chain 2	115924	113213	121818	99495.2	101641	105088		LDLSNNCLGDAGILQLVE	LDLS[130.0266]NNC[57.0215]LGDAGILQLVE	56888.1	63688.7	56888.1	74322.8	74322.8	76802	1.27038	0.00268658
FHHGPDPTDTAPGEQAQDVASSPPE	FHHGPDPT[130.0266]DTAPGEQAQDVASSPPE	Q9BS26	Endoplasmic reticulum resident protein 44	0	0	0	0	0	0		LDPTNMTYITNQAAVYFEK	LDPT[130.0266]NMTYITNQAAVYFEK	33914.1	35905.2	33914.1	39863.8	38873.5	46213.7	1.20454	0.0417604
FHLNESGDPSSK	FHLNES[130.0266]GDPSSK	Q01105	Protein SET	220104	225013	209002	220585	214465	225042		LEGSQTLRILCYEK	LEGSQT[130.0266]LRILC[57.0215]YEK	137285	171563	173480	161373	194848	168043	1.08694	0.420483
FILGIEDDTSSVTPVE	FILGIEDDT[130.0266]SSVTPVE	Q96EH3	Mitochondrial assembly of ribosomal large subunit protein 1	0	0	0	0	0	0		LFFKDDANNDPQWSE	LFFKDDANNDPQWS[130.0266]E	297808	288045	300131	175460	147116	156521	0.54075	0.00011908
FITGDVEPTDAESE	FIT[130.0266]GDVEPTDAESE	Q99733	Nucleosome assembly protein 1-like 4	104418	0	0	0	0	187341		LHSTPNGLSSE	LHS[130.0266]TPNGLSSE	109472	129387	109472	2409.16	2409.16	2409.16	0.0207489	6.81627e-05
FMIQGGDITTGDGTGGVSIYGE	FMIQGGDIT[130.0266]TGDGTGGVSIYGE	P45877	Peptidyl-prolyl cis-trans isomerase C	0	0	5428	0	0	0		LISLTDENALSGNE	LISLTDENALS[130.0266]GNE	458565	398958	374207	253781	229505	208759	0.561847	0.00310363
FMTTMDANEEK	FMT[130.0266]TMDANEEK	Q01082	Spectrin beta chain, non-erythrocytic 1	0	0	0	0	0	0		LLLSTQPGR	LLLS[130.0266]TQPGR	84669	84855	86354.1	66023	58705.9	55454.1	0.704175	0.0013505
FQGASNLTLSETQNGDVSE	FQGASNLTLSETQNGDVS[130.0266]E	Q9NVP1	ATP-dependent RNA helicase DDX18	125982	122623	125717	121131	118842	122486		LLPFLTDTIYDED	LLPFLTDTIY[130.0266]DED	1759.77	1759.77	99887.9	100916	100916	131130	3.2199	0.0890401
FSGWYDADLSPAGHE	FSGWYDADLS[130.0266]PAGHE	P18669	Phosphoglycerate mutase 1	0	903442	0	510866	0	0		LPASLVNGLQPLPAHQE	LPAS[130.0266]LVNGLQPLPAHQE	82178.4	75462.4	75679.6	70059.4	82858.5	82646.8	1.00962	0.882994
FSHQGVQLIDFSPCE	FSHQGVQLIDFS[130.0266]PC[57.0215]E	P55884	Eukaryotic translation initiation factor 3 subunit B	0	0	0	0	0	0		LPQGQTGSVGTSVASAEQD	LPQGQTGSVGTSVAS[130.0266]AEQD	1759.77	1759.77	136925	170988	169010	169010	3.62426	0.0526346
FTGSFDDDPDPHRDPYGE	FTGSFDDDPDPHRDPY[130.0266]GE	O15027	Protein transport protein Sec16A	0	0	0	0	0	0		LPTIPGVTSPSSDEPPME	LPT[130.0266]IPGVTSPSSDEPPME	37966.6	44433.6	41277.1	32385.6	30995.2	18992.3	0.666033	0.0413494
FVCSPDEVMDTID	FVC[57.0215]SPDEVM[15.9949]DT[130.0266]ID	P33176	Kinesin-1 heavy chain	0	28222	34364	0	0	0		LPTIPGVTSPSSDEPPME	LPT[130.0266]IPGVTSPSSDEPPM[15.9949]E	1759.77	21684.9	1759.77	21796.8	18972.5	20163.1	2.41753	0.149746
GAMEDLQDTFIVHTIE	GAMEDLQDTFIVHT[130.0266]IE	P12814	Alpha-actinin-1	0	0	0	0	163568	131013		LQDGAESNGGGGGGGAGSGGGPGAEPDLK	LQDGAES[130.0266]NGGGGGGGAGSGGGPGAEPDLK	112775	112240	98293.5	146447	146674	146135	1.35863	0.00123424
GAMEDLQDTFIVHTIE	GAM[15.9949]EDLQDTFIVHT[130.0266]IE	P12814	Alpha-actinin-1	0	0	0	0	0	0		LQLTNMIIE	LQLT[130.0266]NMIIE	41974.5	41887.7	46029.3	36609.7	49159.8	36609.7	0.942166	0.599783
GAVNGPSVVGDQTPIEPQTSIER	GAVNGPS[130.0266]VVGDQTPIEPQTSIER	P49321	Nuclear autoantigenic sperm protein	0	0	0	0	0	0		LQSQISDTSVVLSMDNSR	LQSQIS[130.0266]DTSVVLSMDNSR	1759.77	1759.77	334098	467039	467039	486737	4.20835	0.0312691
GCEAIVDTGTSLMVGPVDE	GC[57.0215]EAIVDT[130.0266]GTSLMVGPVDE	P07339	Cathepsin D	0	0	410325	460144	0	535572		LSALGNVTTCNDYVALVHPDLDR	LSALGNVTTC[57.0215]NDY[130.0266]VALVHPDLDR	99569.9	99856	121051	78486.6	78486.6	92084.3	0.777147	0.0477061
GDETPNSIPADIVFIIK	GDET[130.0266]PNSIPADIVFIIK	Q9UDY4	DnaJ homolog subfamily B member 4	0	23526.9	21290.5	0	30889.2	33985.5		LSLAGNELGDEGAR	LS[130.0266]LAGNELGDEGAR	1759.77	1759.77	85411.2	54477.9	71828.8	55019.1	2.03895	0.340053
GDQTSNNIPADIVFVLK	GDQTS[130.0266]NNIPADIVFVLK	P25685	DnaJ homolog subfamily B member 1	0	0	0	0	0	177223		LSLAVLQPTPQVTQE	LS[130.0266]LAVLQPTPQVTQE	13844.9	13345.7	13345.7	5112.98	8783.29	5112.98	0.468944	0.00436254
GDQTSNNIPADIVFVLK	GDQT[130.0266]SNNIPADIVFVLK	P25685	DnaJ homolog subfamily B member 1	121560	127122	135541	154723	161846	0		LSNGSEEDNLPNTQLD	LS[130.0266]NGSEEDNLPNTQLD	41998.9	44281.2	47002.5	2409.16	2409.16	44771.3	0.372064	0.120808
GDSVMVLPTIPEEE	GDS[130.0266]VMVLPTIPEEE	P30041	Peroxiredoxin-6	0	0	2928.89	3515.74	5549.57	6301.03		LSVLIHNSD	LSVLIHNS[130.0266]D	62848	71878	62848	2409.16	2409.16	2409.16	0.0365812	2.99387e-05
GDSVMVLPTIPEEE	GDS[130.0266]VM[15.9949]VLPTIPEEE	P30041	Peroxiredoxin-6	0	0	0	17940.5	17548	12138.4		LTYQNTDLSEIKE	LT[130.0266]YQNTDLSEIKE	1759.77	1759.77	1759.77	59221.8	59221.8	64363.6	34.6272	4.19869e-06
GDTAWDLTPER	GDT[130.0266]AWDLTPER	Q96KQ7	Histone-lysine N-methyltransferase EHMT2	0	0	0	63006.7	56441.9	0		LVPLDPENGQTSGE	LVPLDPENGQT[130.0266]SGE	77660.2	100410	77660.2	122344	144607	122344	1.52229	0.0137393
GDTMMGQQVAK	GDT[130.0266]MMGQQVAK	Q14914	Prostaglandin reductase 1	74150	90650.6	0	0	58972.8	80185.7		LYANTVLSGGSTMYPGIADR	LYANT[130.0266]VLSGGSTMYPGIADR	71773.9	71698.3	71698.3	52253.7	57065.1	59782.5	0.785895	0.00222074
GEGESPPVNGTD	GEGESPPVNGT[130.0266]D	P49006	MARCKS-related protein	153412	259472	235042	230227	239729	198091		LYANTVLSGGTTMYPGIADR	LY[130.0266]ANTVLSGGTTMYPGIADR	56972.4	64584.1	56972.4	187358	61367.5	191647	2.46668	0.111064
GFGLSENPFASLSPDEQK	GFGLS[130.0266]ENPFASLSPDEQK	O15504	Nucleoporin NUP42	0	0	0	0	0	0		LYTQNGILHMLDR	LY[130.0266]TQNGILHMLDR	50787	53688.5	62340	47076.1	51956.4	52598.5	0.908974	0.262413
GGGPPPPPALPTWSVPNGPSPE	GGGPPPPPALPTWSVPNGPS[130.0266]PE	P50552	Vasodilator-stimulated phosphoprotein	74418.1	75145.5	81926.8	71126.1	72827.3	76605.4		MACSVAGITSDANVLTNE	MAC[57.0215]S[130.0266]VAGITSDANVLTNE	503187	311412	299583	300800	320625	305444	0.831883	0.399359
GGPEGVAAQAVASAASAGPADAEME	GGPEGVAAQAVASAAS[130.0266]AGPADAEME	O60264	SWI/SNF-related matrix-associated actin-dependent regulator of chromatin subfamily A member 5	0	0	0	0	0	0		MDSCPVVGEFPCQNDINLSQAPALPQPE	M[15.9949]DS[130.0266]C[57.0215]PVVGEFPC[57.0215]QNDINLSQAPALPQPE	1759.77	1759.77	1759.77	17220.5	17220.5	25203.1	11.2978	0.00242926
GHDLNEDGLVSWE	GHDLNEDGLVS[130.0266]WE	O43852	Calumenin	0	0	0	0	0	0		MGTDNDSENWK	MGTDNDS[130.0266]ENWK	55469.9	63193.3	76721.3	2409.16	2409.16	46937.4	0.264892	0.0409172
GHVEIPNLSDENSVD	GHVEIPNLSDENS[130.0266]VD	O95433	Activator of 90 kDa heat shock protein ATPase homolog 1	237556	245573	160859	219184	244713	306571		MLVAGHEDSNGCINYE	MLVAGHEDSNGC[57.0215]INY[130.0266]E	1.14143e+06	1.17891e+06	1.23196e+06	1.16712e+06	1.42292e+06	1.36811e+06	1.11425	0.174633
GKPMLRQGDTGDWIGTFLGHK	GKPMLRQGDT[130.0266]GDWIGTFLGHK	Q9Y3F4	Serine-threonine kinase receptor-associated protein	0	0	0	0	0	1427.2		MYQPSAVVLQCGADSLSGD	MYQPSAVVLQC[57.0215]GADS[130.0266]LSGD	171013	171013	203152	178382	218742	178382	1.05563	0.588244
GLEDPLEDTGLVQQQLD	GLEDPLEDT[130.0266]GLVQQQLD	Q9UIA9	Exportin-7	0	0	0	0	0	0		NDAVTIQVLNQLIQK	NDAVT[130.0266]IQVLNQLIQK	25196.5	27266.1	27134.5	26727.6	32709.6	40679.5	1.25779	0.170277
GLTAQQLFASADGLTYND	GLT[130.0266]AQQLFASADGLTYND	P20839	Inosine-5'-monophosphate dehydrogenase 1	0	0	7390.76	2409.16	0	10708.9		NDLGITAVALYDYQAAGDD	NDLGITAVALYDY[130.0266]QAAGDD	1759.77	228945	1759.77	243884	243884	334006	3.53505	0.0734613
GNGTVMGAE	GNGT[130.0266]VMGAE	P60660	Myosin light polypeptide 6	230297	231225	230509	237012	344244	349042		NELSALVVDNGSGMCK	NELS[130.0266]ALVVDNGSGMC[57.0215]K	1661357	1759.77	1759.77	1.71681e+06	1.78408e+06	1808110	3.18882	0.0933671
GNGTVMGAELR	GNGT[130.0266]VMGAELR	P60660	Myosin light polypeptide 6	101506	104989	105925	53862.2	126810	110659		NELSALVVDNGSGMCK	NELS[130.0266]ALVVDNGSGM[15.9949]C[57.0215]K	1759.77	1759.77	1759.77	495326	540832	450820	281.662	4.5133e-05
GNGTVMGAELR	GNGT[130.0266]VM[15.9949]GAELR	P60660	Myosin light polypeptide 6	0	0	0	0	0	0		NFLITNDEAYAE	NFLITNDEAY[130.0266]AE	327208	327208	351789	2409.16	220762	2409.16	0.224189	0.0237426
GPAFVNPLIPESPEEE	GPAFVNPLIPES[130.0266]PEEE	Q9Y305	Acyl-coenzyme A thioesterase 9, mitochondrial	598530	846728	788778	914121	954162	818957		NFLITNDEAYAE	NFLIT[130.0266]NDEAYAE	357476	333583	352263	221267	221267	236744	0.651072	0.000167612
GPGSEPDSQVDGGLSGASLGEK	GPGS[130.0266]EPDSQVDGGLSGASLGEK	Q5JSZ5	Protein PRRC2B	0	0	0	0	0	0		NGGTEPDASAPAEPGWK	NGGT[130.0266]EPDASAPAEPGWK	180315	187705	183520	197859	164484	174524	0.973396	0.653996
GPLNMILDDGGDLTNLIHTK	GPLNMILDDGGDLT[130.0266]NLIHTK	P23526	Adenosylhomocysteinase	0	0	0	0	0	0		NGSDNLPSSAGSGDKPLSDPAPF	NGS[130.0266]DNLPSSAGSGDKPLSDPAPF	270698	269587	457698	421119	363425	367108	1.15398	0.476269
GPVPAATNGCTGDANGHLQEEPPMPTT	GPVPAATNGC[57.0215]T[130.0266]GDANGHLQEEPPMPTT	Q9NPH2	Inositol-3-phosphate synthase 1	0	0	67324	0	0	0		NGTVTAANASTLNDGAAALVLMTADAAK	NGT[130.0266]VTAANASTLNDGAAALVLMTADAAK	24169.2	21167.6	25180.5	41867.6	31948.6	31061	1.48726	0.0354224
GPVPAATNGCTGDANGHLQEEPPMPTT	GPVPAAT[130.0266]NGC[57.0215]TGDANGHLQEEPPMPTT	Q9NPH2	Inositol-3-phosphate synthase 1	38645.2	55402.9	57273.6	51079.9	53100.2	36950.2		NGVHSLIIEPVTSR	NGVHS[130.0266]LIIEPVTSR	153253	143144	153415	103645	100144	133619	0.750108	0.0283194
GPYSISVLYGDEEVPR	GPYS[130.0266]ISVLYGDEEVPR	P21333	Filamin-A	0	0	172756	0	0	0		NGVTHPIDYHTTDYVDE	NGVT[130.0266]HPIDYHTTDYVDE	177193	219294	138718	132136	260424	158157	1.02898	0.915078
GPYDVVVLPGGNLGAQNLSE	GPY[130.0266]DVVVLPGGNLGAQNLSE	Q99497	Parkinson disease protein 7	1.00577e+06	1.03651e+06	991839	897980	918216	847538		NLSIHNQQLEE	NLS[130.0266]IHNQQLEE	89381.1	88665.3	91050.1	271025	130155	278944	2.52744	0.0471275
GPYSISVLYGDEEVPR	GPY[130.0266]SISVLYGDEEVPR	P21333	Filamin-A	0	0	0	0	0	0		NLTLWTSDTQGDEAE	NLT[130.0266]LWTSDTQGDEAE	18281.4	34236.3	16962.9	9048.77	25794.1	9048.77	0.63171	0.339524
GQLYLTGGVWSLDGSDSIQE	GQLYLT[130.0266]GGVWSLDGSDSIQE	P08397	Porphobilinogen deaminase	0	0	0	0	0	0		NLYHNLCTSLFPTIHGND	NLYHNLC[57.0215]TSLFPT[130.0266]IHGND	23479.3	23624.3	30305.1	32029.4	23453.3	34708	1.16512	0.354599
GQLYLTGGVWSLDGSDSIQE	GQLY[130.0266]LTGGVWSLDGSDSIQE	P08397	Porphobilinogen deaminase	0	2323.79	14300.3	0	0	8840.26		NSGAAEKPVTIHATPE	NS[130.0266]GAAEKPVTIHATPE	47067.4	46798	38630.5	42313.5	39999.4	35875.3	0.892014	0.227426
GQYFEPVVPLPDLVE	GQY[130.0266]FEPVVPLPDLVE	P49792	E3 SUMO-protein ligase RanBP2	0	0	0	23472.3	0	0		NSPLLSVSSQTITKE	NS[130.0266]PLLSVSS[130.0266]QTIT[130.0266]KE	57643	59006.8	54802.7	2409.16	2409.16	2409.16	0.0421545	1.56578e-06
GRPVVSGTGNDITTPPNK	GRPVVSGT[130.0266]GNDITTPPNK	P27816	Microtubule-associated protein 4	140253	136701	137598	116833	120410	104583		NYGEDQSNGDLGVHSGE	NYGEDQSNGDLGVHS[130.0266]GE	134226	145317	132936	122194	140590	132377	0.958019	0.432108
GSESYEEDPYLVVNPNYLLE	GSESYEEDPYLVVNPNY[130.0266]LLE	Q14566	DNA replication licensing factor MCM6	0	0	0	0	0	0		QIAESANSSSPQSSAGGKPAMSYASALR	QIAES[130.0266]ANSSSPQSSAGGKPAMS[130.0266]Y[130.0266]ASALR	350321	355522	367745	294999	262608	293561	0.792826	0.00323616
GSITSVQAIYVPADDLTDPAPATTFAHLD	GS[130.0266]ITSVQAIYVPADDLTDPAPATTFAHLD	P06576	ATP synthase subunit beta, mitochondrial	0	0	0	0	0	0		QLDSSNSTIAILQTEK	QLDSS[130.0266]NSTIAILQTEK	107060	100895	100895	2409.16	2409.16	2409.16	0.0234013	1.04435e-06
GTENGVNGTLTSNVADSPR	GTENGVNGT[130.0266]LTSNVADSPR	Q15629	Translocating chain-associated membrane protein 1	0	0	0	0	0	0		QLDSSNSTIAILQTEK	QLDS[130.0266]SNSTIAILQTEK	1759.77	109914	1759.77	101885	101885	102238	2.69768	0.149591
GTGSHLVTVPPGPSLADALISSPILAGE	GTGSHLVTVPPGPS[130.0266]LADALISSPILAGE	P55036	26S proteasome non-ATPase regulatory subunit 4	0	0	0	0	0	0		QLSQATAAATNHTTDNGVGPEE	QLSQATAAATNHTT[130.0266]DNGVGPEE	803659	658402	749598	745785	806405	679210	1.00893	0.91226
GTSNSTSEDGPGDGFTILSSK	GTSNS[130.0266]TSEDGPGDGFTILSSK	Q9P0M6	Core histone macro-H2A.2	0	0	0	0	0	0		QLVLQTGALVLSDNGICCID	QLVLQTGALVLS[130.0266]DNGIC[57.0215]C[57.0215]ID	44940.7	44211.8	44335.9	65910.6	68763.7	71131.3	1.54175	9.38254e-05
GTVTAGNASGVADGAGAVIIASE	GTVTAGNAS[130.0266]GVADGAGAVIIASE	P42765	3-ketoacyl-CoA thiolase, mitochondrial	38502.1	0	29023.4	52722.5	0	0		QNGDSLVHAAFVAE	QNGDS[130.0266]LVHAAFVAE	1.28995e+06	1.20154e+06	1.16101e+06	890841	964842	1.00086e+06	0.782077	0.00605117
GTWATSEEPPVDYSYYQQD	GTWATSEEPPVDYSYY[130.0266]QQD	P98175	RNA-binding protein 10	0	0	160049	0	0	0		QNSQLPAQVQNGPSQE	QNSQLPAQVQNGPS[130.0266]QE	346729	354142	344622	343093	295834	314233	0.911684	0.093682
GTWATSEEPPVDYSYYQQD	GTWATSEEPPVDYSY[130.0266]YQQD	P98175	RNA-binding protein 10	0	0	0	0	0	0		QQIVIQSSGGLSKDDIE	QQIVIQS[130.0266]SGGLSKDDIE	258422	139355	139355	2409.16	2409.16	2409.16	0.0134557	0.0112429
GTWATSEEPPVDYSYYQQD	GTWATSEEPPVDYS[130.0266]YYQQD	P98175	RNA-binding protein 10	150100	0	0	128715	124969	0		QSGTIYLQHADEER	QS[130.0266]GTIYLQHADEER	1759.77	1759.77	1759.77	118807	71833.8	71833.8	49.7177	0.00541507
GTWATSEEPPVDYSYYQQD	GTWATSEEPPVDY[130.0266]SYYQQD	P98175	RNA-binding protein 10	0	0	0	0	0	0		QSKPVTTPEEIAQVATISANGDK	QSKPVTTPEEIAQVATIS[130.0266]ANGDK	77680.9	79621.7	77680.9	20873.5	2409.16	2409.16	0.109335	0.000352835
GTENGAIDAVPVDE	GT[130.0266]ENGAIDAVPVDE	Q8WU90	Zinc finger CCCH domain-containing protein 15	76875	59070.6	59474.7	78095.2	69825	82037.2		RDWENGSNASSPASVPE	RDWENGSNAS[130.0266]SPASVPE	60907.7	57938.9	47931.6	60679.2	60679.2	74335.8	1.17338	0.184078
GTENGVNGTLTSNVADSPR	GT[130.0266]ENGVNGTLTSNVADSPR	Q15629	Translocating chain-associated membrane protein 1	0	10123.3	40738.2	43638.6	0	0		RTGTPSDPR	RT[130.0266]GT[130.0266]PS[130.0266]DPR	166211	173876	181392	199334	206314	201704	1.16467	0.00408645
GTGSHLVTVPPGPSLADALISSPILAGE	GT[130.0266]GSHLVTVPPGPSLADALISSPILAGE	P55036	26S proteasome non-ATPase regulatory subunit 4	0	0	0	0	0	0		SAEAPGHYPAEDSTYD	SAEAPGHYPAEDSTY[130.0266]D	1759.77	1759.77	1759.77	148974	148974	198717	94.0776	0.000589238
GTGTEMPMIGDR	GT[130.0266]GTEMPMIGDR	Q02790	Peptidyl-prolyl cis-trans isomerase FKBP4	0	0	0	0	0	0		SAMEDLQDMFIVHTIE	SAMEDLQDMFIVHT[130.0266]IE	133589	130412	130412	2409.16	2409.16	2409.16	0.0183246	2.71813e-08
GTGYLQCVLADE	GT[130.0266]GYLQC[57.0215]VLADE	O43776	Asparagine--tRNA ligase, cytoplasmic	0	25750.8	49604.3	0	0	59072		SDAMFAAER	S[130.0266]DAMFAAER	43283.8	50804.3	43283.8	56569	75682.7	61230	1.40845	0.04074
GTSNSTSEDGPGDGFTILSSK	GT[130.0266]SNSTSEDGPGDGFTILSSK	Q9P0M6	Core histone macro-H2A.2	0	0	0	206230	261381	0		SDTGLAPPALWDLAADK	S[130.0266]DTGLAPPALWDLAADK	410707	721826	493543	489516	2409.16	2409.16	0.304005	0.114021
GTVTAGNASGVADGAGAVIIASE	GT[130.0266]VTAGNASGVADGAGAVIIASE	P42765	3-ketoacyl-CoA thiolase, mitochondrial	0	58334.9	26192.2	0	30844.9	22829.2		SDWDGIIACHQGK	S[130.0266]DWDGIIAC[57.0215]HQGK	1759.77	1759.77	1759.77	42826.3	38093.9	38093.9	22.5436	1.77778e-05
GVADSTVISSMPCLLME	GVADS[130.0266]TVISSMPC[57.0215]LLME	Q96B23	Protein ARK2N	0	0	0	0	0	0		SGFDDPGIFYSDSFGGDAQAD	n[42.0106]SGFDDPGIFYSDS[130.0266]FGGDAQAD	103220	103220	123807	150298	150298	197372	1.50786	0.0309524
GVLDPSSIVPLIDGGTE	GVLDPSS[130.0266]IVPLIDGGTE	Q8TBC4	NEDD8-activating enzyme E1 catalytic subunit	0	0	0	0	0	0		SGFDDPGIFYSDSFGGDAQAD	n[42.0106]SGFDDPGIFYS[130.0266]DSFGGDAQAD	98533.8	98533.8	120864	153179	150311	150311	1.42735	0.00380075
GVLDPSSIVPLIDGGTE	GVLDPS[130.0266]SIVPLIDGGTE	Q8TBC4	NEDD8-activating enzyme E1 catalytic subunit	5835.81	5290.53	0	5142.46	11764.4	7474.36		SIGFISSQVPEDPSTLVTVDE	SIGFISS[130.0266]QVPEDPSTLVTVDE	10483.2	6873.87	6873.87	11504.9	11504.9	15651.8	1.59554	0.0584998
GVSLTNHHFYD	GVSLTNHHFY[130.0266]D	P14314	Glucosidase 2 subunit beta	467029	475695	463133	411753	414736	419449		SIGSLQNGTHTPSTAME	SIGS[130.0266]LQNGTHTPSTAME	1759.77	423733	1759.77	517529	517529	553081	3.7171	0.0518318
HAVSDPSILDSLDLNED	HAVSDPSILDS[130.0266]LDLNED	P05198	Eukaryotic translation initiation factor 2 subunit 1	0	0	170239	124916	137812	130969		SIGSLQNGTHTPSTAME	S[130.0266]IGSLQNGTHTPSTAME	310192	281815	281815	412104	2409.16	2409.16	0.477125	0.328253
HDWNNSISQYTE	HDWNNS[130.0266]ISQYTE	Q8IWR0	Zinc finger CCCH domain-containing protein 7A	60607	65056.8	57306.3	43293.5	70124.3	76359.4		SLPVCPVDASGCFTTE	S[130.0266]LPVC[57.0215]PVDASGC[57.0215]FTTE	13228.3	35555.2	13228.3	17197.6	2409.16	2409.16	0.355028	0.209608
HFQSYDLDHMEK	HFQSY[130.0266]DLDHMEK	Q13564	NEDD8-activating enzyme E1 regulatory subunit	0	0	0	0	0	0		SNCYDPER	S[130.0266]NC[57.0215]YDPER	72087	73436	67955.2	2409.16	2409.16	68780.9	0.344762	0.103457
HFQSYDLDHMEK	HFQS[130.0266]YDLDHMEK	Q13564	NEDD8-activating enzyme E1 regulatory subunit	78397.9	68884.3	0	79820.1	63764.3	46211.4		SPSWTAPPVIALQNGLSED	SPSWTAPPVIALQNGLS[130.0266]ED	47794	44016	50430.2	47153.3	47153.3	57908.1	1.07012	0.456687
HHNGNFTDPSSVNEK	HHNGNFT[130.0266]DPSSVNEK	Q96GC9	Vacuole membrane protein 1	218716	220495	213913	231484	241379	229891		SPTMSPQLSARSQGGGDGVSPTPPE	SPTM[15.9949]SPQLSARS[130.0266]QGGGDGVSPT[130.0266]PPE	113828	105744	116722	111142	111422	114159	1.00127	0.968725
HIADPSAYGIYILDR	HIADPSAY[130.0266]GIYILDR	P13807	Glycogen [starch] synthase, muscle	0	0	0	0	0	0		SPVSAGNDAYVDLDR	S[130.0266]PVSAGNDAYVDLDR	75914.4	74737.4	74737.4	42557.5	2409.16	2409.16	0.210196	0.0114045
HINLGCDMDFDIAGPSIR	HINLGC[57.0215]DMDFDIAGPS[130.0266]IR	P21796	Voltage-dependent anion-selective channel protein 1	0	0	0	0	0	0		SSGVLDDYAPGSHDVGDPSTTNLYLGNINPQMNE	SSGVLDDYAPGSHDVGDPSTTNLY[130.0266]LGNINPQM[15.9949]NE	18372.4	14788.9	14788.9	18198	18198	21668.7	1.21094	0.11254
HIPSVEPQVGEEWEK	HIPS[130.0266]VEPQVGEEWEK	Q8IXJ9	Polycomb group protein ASXL1	0	0	0	0	20215.2	24429.1		SSLGFPVGGPGTSLSLE	S[130.0266]SLGFPVGGPGTSLSLE	64943.7	64943.7	70962.6	48962.6	56320.7	48962.6	0.767966	0.00802966
HLNRPTLDDSSEE	HLNRPTLDDSS[130.0266]EE	O14662	Syntaxin-16	0	0	0	0	0	0		SSQDLEE	S[130.0266]SQDLEE	90014	90017.9	113344	131525	83266.1	115295	1.12513	0.491339
HNGQVTGIDWAPE	HNGQVT[130.0266]GIDWAPE	O15143	Actin-related protein 2/3 complex subunit 1B	448906	430006	498702	495368	472748	435237		SSSVLSCDISVDDK	S[130.0266]SSVLSC[57.0215]DISVDDK	96612.8	96612.8	123911	126354	120141	120141	1.15608	0.15178
HNGQVTGIDWAPESNR	HNGQVT[130.0266]GIDWAPESNR	O15143	Actin-related protein 2/3 complex subunit 1B	16363	0	16328.2	0	0	0		STQPGVIASQVLDLRDD	STQPGVIAS[130.0266]QVLDLRDD	1759.77	56880	1759.77	41038.9	39477.7	39477.7	1.98668	0.340618
HQSNGGALVLHAYMDE	HQS[130.0266]NGGALVLHAYMDE	Q5VWQ0	Lysine-specific demethylase 9	0	0	0	25373.4	26524.4	25429.7		STSVDHSSTDLE	S[130.0266]TSVDHSSTDLE	39778.3	39852.4	39778.3	41516.2	43403.2	41516.2	1.05884	0.0204589
HTDSLFPILLQTLSDESD	HTDSLFPILLQTLS[130.0266]DESD	Q08AM6	Protein VAC14 homolog	0	0	0	0	0	0		SYHITQSGENGKE	SYHITQS[130.0266]GENGKE	1759.77	1759.77	36492.9	30272.7	34920.2	30272.7	2.3859	0.188713
HVPSGQFPDTEAPATSE	HVPS[130.0266]GQFPDTEAPATSE	O95210	Starch-binding domain-containing protein 1	0	98356.3	0	81032.5	0	0		TADTDTADQVMASFK	T[130.0266]ADTDTADQVMASFK	462430	409201	383588	439335	450886	376639	1.00927	0.911337
HVSPAGAAVGIPLSED	HVSPAGAAVGIPLS[130.0266]ED	P31939	Bifunctional purine biosynthesis protein ATIC	0	0	0	0	0	0		TASNCNGSLAHPSDLYAE	TAS[130.0266]NC[57.0215]NGSLAHPSDLYAE	1759.77	139422	1759.77	150647	150647	154352	3.18764	0.0856607
IAALVIDNGSGMCK	IAALVIDNGS[130.0266]GMC[57.0215]K	P63261	Actin, cytoplasmic 2	0	0	0	0	140409	137526		TASNCNGSLAHPSDLYAE	T[130.0266]ASNC[57.0215]NGSLAHPSDLYAE	149127	149127	151763	152734	166407	152734	1.04858	0.191522
IAQVATISANGDK	IAQVATIS[130.0266]ANGDK	P10809	60 kDa heat shock protein, mitochondrial	6.33767e+06	6.34846e+06	6406185	4.78808e+06	4.90386e+06	4.64957e+06		TASNCNGSLAHPSDLYAEGCE	T[130.0266]ASNC[57.0215]NGSLAHPSDLYAEGC[57.0215]E	1759.77	1759.77	32904.6	39720.1	42558.3	39720.1	3.34939	0.0521039
IASEEESPVPLYSHLNSE	IASEEES[130.0266]PVPLYSHLNSE	Q5VT06	Centrosome-associated protein 350	0	110004	0	0	82763.9	0		TDLLLDDSLVSIFGNR	T[130.0266]DLLLDDSLVSIFGNR	200010	249258	198251	296429	285247	285247	1.33884	0.0129494
IDNDGDGFVTTE	IDNDGDGFVTT[130.0266]E	Q15293	Reticulocalbin-1	0	0	0	0	0	0		TDSSSASAATPSK	T[130.0266]DSSSASAATPSK	134612	233034	134612	440281	254065	232790	1.84593	0.126721
IDSQQEEEPVQASD	IDSQQEEEPVQAS[130.0266]D	P12270	Nucleoprotein TPR	0	0	96035	0	0	0		TENDDLTNVIQK	T[130.0266]ENDDLTNVIQK	264611	220413	220413	232324	249722	232324	1.01266	0.859969
IEDAAQFATADPEPPLEE	IEDAAQFAT[130.0266]ADPEPPLEE	P08559	Pyruvate dehydrogenase E1 component subunit alpha, somatic form, mitochondrial	0	311421	0	0	377450	340582		TGANLAICQWGFDDE	T[130.0266]GANLAIC[57.0215]QWGFDDE	52229.4	59008.9	62564.3	683770	52350.6	57949.8	4.56881	0.379701
IENGHIFTVNDQFTSK	IENGHIFT[130.0266]VNDQFTSK	Q13618	Cullin-3	0	0	0	175828	0	215672		THYQLGLAYGYNSQYD	THYQLGLAYGYNSQY[130.0266]D	98708.9	98708.9	128825	746043	746043	914174	7.37568	0.000260995
IEQCDYPPLPSDHYSE	IEQC[57.0215]DYPPLPSDHYS[130.0266]E	Q8TDX7	Serine/threonine-protein kinase Nek7	0	0	0	0	0	0		THYQLGLAYGYNSQYD	THYQLGLAYGYNS[130.0266]QYD	83931.2	98481.5	118715	2409.16	272743	2409.16	0.921738	0.935124
IEQCDYPPLPSDHYSE	IEQC[57.0215]DYPPLPS[130.0266]DHYSE	Q8TDX7	Serine/threonine-protein kinase Nek7	0	0	0	0	0	0		TIDNNSVSSPLQSLQQR	T[130.0266]IDNNSVSSPLQSLQQR	239006	271760	231864	236199	286291	267812	1.06419	0.452187
IFQCHWTLPNDTE	IFQC[57.0215]HWTLPNDT[130.0266]E	Q96SU4	Oxysterol-binding protein-related protein 9	30577.5	31649.4	30224.3	0	24921.7	28494		TINNLDTSSSDFTILQE	T[130.0266]INNLDTSSSDFTILQE	63385	84748.9	80061.2	121023	111567	109596	1.49953	0.00675106
IGNCTQITNLDLQHNE	IGNC[57.0215]T[130.0266]QITNLDLQHNE	Q9UQ13	Leucine-rich repeat protein SHOC-2	0	0	0	0	0	0		TLLNGVGYLHE	T[130.0266]LLNGVGYLHE	672573	629394	604297	497504	497504	538620	0.80452	0.00682036
IILSSTSAPPASAQPPLQLSE	IILSSTS[130.0266]APPASAQPPLQLSE	O75175	CCR4-NOT transcription complex subunit 3	0	0	0	0	688.075	0		TLVYLTHLDYVDTER	T[130.0266]LVYLTHLDYVDTER	1759.77	1759.77	69217.4	71088.5	71088.5	82051.1	3.08272	0.0909515
IILSSTSAPPASAQPPLQLSE	IILSST[130.0266]SAPPASAQPPLQLSE	O75175	CCR4-NOT transcription complex subunit 3	0	0	0	0	0	0		TMQSLNDR	T[130.0266]M[15.9949]QSLNDR	88070.1	88070.1	106790	132199	125335	132892	1.37994	0.00586158
IILSSTSAPPASAQPPLQLSE	IILSS[130.0266]TSAPPASAQPPLQLSE	O75175	CCR4-NOT transcription complex subunit 3	0	0	0	0	0	0		TNGNQSTDIDSTLANFLAE	T[130.0266]NGNQSTDIDSTLANFLAE	35397.5	52650.3	43994.4	75852.9	61405.3	80134.5	1.64639	0.0195814
IILSSTSAPPASAQPPLQLSE	IILS[130.0266]STSAPPASAQPPLQLSE	O75175	CCR4-NOT transcription complex subunit 3	0	0	0	0	0	0		TNLDSLPLVDTHSK	T[130.0266]NLDSLPLVDTHSK	158116	193014	165334	165632	158638	139863	0.898676	0.254633
IKEEPVSDITFPVSE	IKEEPVSDITFPVS[130.0266]E	O94864	STAGA complex 65 subunit gamma	0	0	0	140346	165400	0		TNLIVNYLPQNMTQD	TNLIVNYLPQNMT[130.0266]QD	170051	192860	191288	611847	122183	122183	1.54496	0.571128
ILATGANVILTTGGID	ILATGANVILTT[130.0266]GGID	P17987	T-complex protein 1 subunit alpha	0	0	0	0	0	0		TNLIVNYLPQNMTQD	TNLIVNYLPQNM[15.9949]T[130.0266]QD	120483	152690	133104	118941	116661	128520	0.896242	0.234583
ILATGANVILTTGGID	ILATGANVILT[130.0266]TGGID	P17987	T-complex protein 1 subunit alpha	0	0	0	0	0	0		TQGNVFATD	T[130.0266]QGNVFATD	65646.6	72865.3	73915	81104.9	63533.3	65651.7	0.98994	0.91291
ILGTAQSVGCNVDGR	ILGT[130.0266]AQSVGC[57.0215]NVDGR	P30050	Large ribosomal subunit protein uL11	0	0	0	0	0	0		TSDVEPTAPMEEPTVVEE	T[130.0266]SDVEPTAPMEEPTVVEE	59677	59677	65096.3	47941.7	47941.7	55312	0.819707	0.0220597
ILHLVMADGAYQEDND	ILHLVMADGAY[130.0266]QEDND	Q96PY6	Serine/threonine-protein kinase Nek1	0	0	0	0	0	0		TVLEPYADPYYDYE	T[130.0266]VLEPYADPYYDYE	32139.4	57436	54416.5	51562.6	63666.8	66567.3	1.26255	0.242864
ILVGDVGQTVDDPYATFVK	ILVGDVGQTVDDPYAT[130.0266]FVK	P23528	Cofilin-1	0	238054	0	644746	625592	674956		TVNGSWYIQDLCE	T[130.0266]VNGSWYIQDLC[57.0215]E	53239	53239	95506.7	48362	48362	76346.4	0.85685	0.598926
ILVGDVGQTVDDPYATFVK	ILVGDVGQTVDDPY[130.0266]ATFVK	P23528	Cofilin-1	272397	0	0	0	0	0		TVSEPVTPASLAALQSDVQPVGHDYVEE	T[130.0266]VS[130.0266]EPVTPASLAALQSDVQPVGHDYVEE	10997.2	11126.1	10997.2	13991.5	2409.16	2409.16	0.567922	0.284254
INGISVANQTVE	INGIS[130.0266]VANQTVE	O14936	Peripheral plasma membrane protein CASK	0	38134.6	51739.8	57875.2	56221.7	58137.9		TVVEVPQVTWEDIGGLE	T[130.0266]VVEVPQVTWEDIGGLE	28547.5	33419.1	28547.5	2409.16	2409.16	42460.9	0.52234	0.344258
INSDQATQGNISSDR	INS[130.0266]DQATQGNISSDR	Q29RF7	Sister chromatid cohesion protein PDS5 homolog A	0	129401	130892	0	232720	146569		VDEQPQHPLHVTYAGAAVD	VDEQPQHPLHVTY[130.0266]AGAAVD	1759.77	1759.77	1759.77	1.11515e+06	1.04006e+06	1.04006e+06	605.247	1.8352e-06
IPDGATVLVGGFGLCGIPE	IPDGAT[130.0266]VLVGGFGLC[57.0215]GIPE	P55809	Succinyl-CoA:3-ketoacid coenzyme A transferase 1, mitochondrial	0	0	0	0	0	51383.1		VDWSQNTATFSPAISPTHPGE	VDWS[130.0266]QNTATFSPAISPTHPGE	1759.77	1759.77	62897.3	52834.2	220080	52834.2	4.90461	0.219013
IQDDMQTLYVNTAADSFE	IQDDMQT[130.0266]LYVNTAADSFE	A6NHR9	Structural maintenance of chromosomes flexible hinge domain-containing protein 1	0	0	0	0	0	0		VEMLVAGHEDSNGCINYE	VEMLVAGHEDSNGC[57.0215]INY[130.0266]E	91103.2	106655	110918	119930	125878	130179	1.21807	0.0287941
IQYQLVDISQDNALRD	IQYQLVDIS[130.0266]QDNALRD	Q9H299	SH3 domain-binding glutamic acid-rich-like protein 3	51166.7	53395.2	56305.4	38563.2	75680.1	47735.3		VFQSNYFDSTHNHQNGLCEE	VFQSNYFDS[130.0266]T[130.0266]HNHQNGLC[57.0215]EE	85769.7	88742.2	81314.9	40382.3	74285.4	71799.1	0.728879	0.106164
ISLPILCNASNGSAVGVPDR	ISLPILC[57.0215]NAS[130.0266]NGSAVGVPDR	Q5TCZ1	SH3 and PX domain-containing protein 2A	0	0	0	0	0	0		VFQSNYFDSTHNHQNGLCEEE	VFQSNYFDST[130.0266]HNHQNGLC[57.0215]EEE	101556	608120	603478	536205	545765	536205	1.23228	0.577953
ITADLLSNGIDVYPQK	ITADLLSNGIDVY[130.0266]PQK	Q9UHD8	Septin-9	159000	176196	183767	82359	77994.8	88097.1		VFQSNYFDSTHNHQNGLCEEE	VFQSNYFDS[130.0266]THNHQNGLC[57.0215]EEE	621946	609399	97452.9	518528	104914	136542	0.571934	0.433493
ITLPVDFVTADKFD	ITLPVDFVT[130.0266]ADKFD	P00558	Phosphoglycerate kinase 1	0	0	0	0	0	0		VFQSNYFDSTHNHQNGLCEEE	VFQSNY[130.0266]FDSTHNHQNGLC[57.0215]EEE	95426.8	90597.6	101604	70012	2409.16	2409.16	0.260163	0.0356372
IYDQFGEEGLK	IY[130.0266]DQFGEEGLK	Q9UDY4	DnaJ homolog subfamily B member 4	0	88584.6	79039.8	81333.4	86039.8	59164.7		VFVGGLSPDTSEEQIK	VFVGGLSPDTS[130.0266]EEQIK	722698	949158	909566	707160	758645	707160	0.841771	0.131231
KDILTAIAADLCK	KDILT[130.0266]AIAADLC[57.0215]K	P51648	Aldehyde dehydrogenase family 3 member A2	0	0	0	0	0	0		VISWLDANTLAEKD	VISWLDANT[130.0266]LAEKD	2.00649e+06	445459	448021	352421	625243	294577	0.438709	0.363688
KEEPSQNDISPK	KEEPS[130.0266]QNDISPK	Q9NR30	Nucleolar RNA helicase 2	0	0	0	0	0	0		VPLEDLSEDPVVGHLGTSTE	VPLEDLSEDPVVGHLGTS[130.0266]TE	167292	162625	162625	2409.16	2409.16	2409.16	0.0146739	5.12877e-08
KENGFSSPPQIK	KENGFS[130.0266]SPPQIK	P11387	DNA topoisomerase 1	111449	110438	102934	179647	0	0		VQDPSVFVTFPLEEDE	VQDPS[130.0266]VFVTFPLEEDE	1759.77	1759.77	1759.77	16266.6	15902.2	25014.6	10.8316	0.00437107
KGSLESPATDVFGSTE	KGSLESPATDVFGST[130.0266]E	O00232	26S proteasome non-ATPase regulatory subunit 12	214663	0	416250	446202	161387	0		VSDTVVEPYNATLSVHQLVENTD	VSDTVVEPYNATLSVHQLVENT[130.0266]D	27651.2	39363.1	42568.8	25791.2	35547.2	42879.5	0.951039	0.803064
KGSLESPATDVFGSTE	KGSLESPATDVFGS[130.0266]TE	O00232	26S proteasome non-ATPase regulatory subunit 12	218395	0	0	508535	0	0		VTCVPTPTSTVSSIGNTNGE	VTC[57.0215]VPTPTSTVSSIGNT[130.0266]NGE	328168	430573	320648	262605	396586	317539	0.904892	0.550969
KNTDSVVIFSGEGSD	KNTDSVVIFSGEGS[130.0266]D	P08243	Asparagine synthetase [glutamine-hydrolyzing]	0	0	0	0	0	0		VTFFEPGSGDENGTSNK	VTFFEPGSGDENGT[130.0266]SNK	77736.8	65563.2	68554.3	97382.3	60662.4	80847.4	1.12762	0.467267
KPKPTPDYLMQLMNDKK	KPKPTPDY[130.0266]LMQLMNDKK	Q96PU8	KH domain-containing RNA-binding protein QKI	0	0	0	0	0	0		VTNCFSVPHNESED	VTNC[57.0215]FSVPHNES[130.0266]ED	74805.2	67091.3	67091.3	2409.16	2409.16	2409.16	0.0345833	1.26966e-05
KPVVDCVVSVPCFYTDAE	KPVVDC[57.0215]VVSVPC[57.0215]FY[130.0266]TDAE	P34932	Heat shock 70 kDa protein 4	0	0	0	0	0	0		WSAAPTAQATEWVGATTDWS	WSAAPT[130.0266]AQATEWVGATTDWS	4493.17	1759.77	1759.77	5710.98	7096.61	5187.43	2.24581	0.0363364
LAALALASSENSSSTPEECE	LAALALASSENSSST[130.0266]PEEC[57.0215]E	O00567	Nucleolar protein 56	0	0	0	0	0	0		WSAAPTAQATEWVGATTDWS	WS[130.0266]AAPTAQATEWVGATTDWS	1759.77	1759.77	1759.77	5031.24	6500.23	5031.24	3.1373	0.00154493
LAALALASSENSSSTPEECE	LAALALASSENSSS[130.0266]TPEEC[57.0215]E	O00567	Nucleolar protein 56	0	65545.6	0	62058.4	0	0		YAEDDNIYQQK	Y[130.0266]AEDDNIYQQK	60188.1	271914	60188.1	2409.16	2409.16	84211.8	0.22695	0.252471
LAALALASSENSSSTPEECE	LAALALASSENSS[130.0266]STPEEC[57.0215]E	O00567	Nucleolar protein 56	0	0	64091.8	0	63888.4	67110.3		YHPDKNPNAGDK	Y[130.0266]HPDKNPNAGDK	68130.2	76637.2	68130.2	2409.16	64707.7	2409.16	0.32657	0.0847676
LAALALASSENSSSTPEECE	LAALALASSENS[130.0266]SSTPEEC[57.0215]E	O00567	Nucleolar protein 56	68440.9	68555.1	0	0	69882.8	66130.5		YQISQPEVYVAAPGE	Y[130.0266]QISQPEVY[130.0266]VAAPGE	1.39734e+06	1.18628e+06	1.21379e+06	1.31977e+06	1.42065e+06	1.31977e+06	1.0692	0.303744
LASQPDVDGFLVGGASLKPE	LAS[130.0266]QPDVDGFLVGGASLKPE	P60174	Triosephosphate isomerase	2.30713e+06	1.9907e+06	2.04088e+06	2174015	2.07281e+06	1.57005e+06		YQLNDSAAYYLNDLDR	Y[130.0266]QLNDSAAYYLNDLDR	60815.8	70856.2	65979	56631	50680	67192.8	0.882888	0.242537
LAYSNGKDD	LAYS[130.0266]NGKDD	O14980	Exportin-1	0	0	0	0	0	0		YQLNDSAAYYLNDLER	Y[130.0266]QLNDSAAYYLNDLER	1759.77	1759.77	55918.6	45261.2	45261.2	55718.2	2.46039	0.190674
LDEEGSDPPLPGR	LDEEGS[130.0266]DPPLPGR	Q9BRJ6	Uncharacterized protein C7orf50	0	0	0	151204	0	126254		YQVQYTPQGDSDNGK	YQVQYTPQGDS[130.0266]DNGK	79463.6	77476.8	83009	101360	127843	119446	1.45301	0.0104908
LDELPPLSPMQPISEE	LDELPPLSPMQPIS[130.0266]EE	Q96E29	Transcription termination factor 3, mitochondrial	0	0	0	0	0	0
LDGAGVRASD	LDGAGVRAS[130.0266]D	Q86VM9	Zinc finger CCCH domain-containing protein 18	0	0	0	0	0	0
LDGLVETPTGYIE	LDGLVET[130.0266]PTGYIE	P55209	Nucleosome assembly protein 1-like 1	0	0	0	0	0	0
LDLSLSDLNEVPVK	LDLSLS[130.0266]DLNEVPVK	Q96AG4	Leucine-rich repeat-containing protein 59	49061.8	61204.4	72725.4	21513.4	51989.2	18884.8
LDLSNNCLGDAGILQLVE	LDLS[130.0266]NNC[57.0215]LGDAGILQLVE	P13489	Ribonuclease inhibitor	0	63688.7	56888.1	0	74322.8	76802
LDPTNMTYITNQAAVYFEK	LDPT[130.0266]NMTYITNQAAVYFEK	P31948	Stress-induced-phosphoprotein 1	0	35905.2	33914.1	39863.8	38873.5	46213.7
LDSLTTSFGFPVGAATLVDE	LDSLT[130.0266]TSFGFPVGAATLVDE	P40939	Trifunctional enzyme subunit alpha, mitochondrial	0	0	0	0	0	0
LEGSQTLRILCYEK	LEGSQT[130.0266]LRILC[57.0215]YEK	P11274	Breakpoint cluster region protein	137285	171563	173480	161373	194848	168043
LELPPELDISPGAAGGAE	LELPPELDIS[130.0266]PGAAGGAE	P53621	Coatomer subunit alpha	0	0	0	0	0	0
LEPSDATYTALFNVCAE	LEPSDATY[130.0266]TALFNVC[57.0215]AE	O75127	Pentatricopeptide repeat-containing protein 1, mitochondrial	0	0	0	0	0	0
LEPSDATYTALFNVCAE	LEPS[130.0266]DATYTALFNVC[57.0215]AE	O75127	Pentatricopeptide repeat-containing protein 1, mitochondrial	0	0	0	0	0	0
LFAVDPTTVSQGLKD	LFAVDPTT[130.0266]VSQGLKD	Q9UNI6	Dual specificity protein phosphatase 12	0	0	73460.4	0	0	0
LFFKDDANNDPQWSE	LFFKDDANNDPQWS[130.0266]E	P22234	Bifunctional phosphoribosylaminoimidazole carboxylase/phosphoribosylaminoimidazole succinocarboxamide synthetase	297808	288045	300131	175460	147116	156521
LFVGNLPADITED	LFVGNLPADIT[130.0266]ED	P23246	Splicing factor, proline- and glutamine-rich	0	0	0	0	0	0
LFVGNLPPDITEE	LFVGNLPPDIT[130.0266]EE	Q15233	Non-POU domain-containing octamer-binding protein	0	0	0	0	0	0
LGLSAVQASGGLLGIYNGE	LGLSAVQAS[130.0266]GGLLGIYNGE	Q9UHG3	Prenylcysteine oxidase 1	0	0	0	0	0	0
LGLSAVQASGGLLGIYNGE	LGLS[130.0266]AVQASGGLLGIYNGE	Q9UHG3	Prenylcysteine oxidase 1	0	0	0	0	0	0
LHHDTDDVTYQVYE	LHHDTDDVTYQVY[130.0266]E	Q12797	Aspartyl/asparaginyl beta-hydroxylase	0	0	223888	0	0	229567
LHSTPNGLSSE	LHS[130.0266]TPNGLSSE	Q8N5Z5	BTB/POZ domain-containing protein KCTD17	109472	129387	0	0	0	0
LISLTDENALSGNE	LISLTDENALS[130.0266]GNE	P14625	Endoplasmin	458565	398958	374207	253781	229505	208759
LLLGPNGPAVAAAGDLTSEEE	LLLGPNGPAVAAAGDLTS[130.0266]EEE	O43237	Cytoplasmic dynein 1 light intermediate chain 2	0	0	39563.8	0	0	0
LLLGPNGPAVAAAGDLTSEEE	LLLGPNGPAVAAAGDLT[130.0266]SEEE	O43237	Cytoplasmic dynein 1 light intermediate chain 2	0	0	0	0	0	0
LLLSTQPGR	LLLS[130.0266]TQPGR	P08195	Amino acid transporter heavy chain SLC3A2	84669	84855	86354.1	66023	58705.9	55454.1
LLLTSSYLSDSGSTGE	LLLT[130.0266]SSYLSDSGSTGE	P08195	Amino acid transporter heavy chain SLC3A2	0	0	0	0	0	0
LLPFLTDTIYDED	LLPFLTDTIY[130.0266]DED	P30153	Serine/threonine-protein phosphatase 2A 65 kDa regulatory subunit A alpha isoform	0	0	99887.9	100916	0	131130
LPASLVNGLQPLPAHQE	LPAS[130.0266]LVNGLQPLPAHQE	Q3KQU3	MAP7 domain-containing protein 1	82178.4	75462.4	75679.6	70059.4	82858.5	82646.8
LPQGQTGSVGTSVASAEQD	LPQGQTGSVGTSVAS[130.0266]AEQD	Q7LBR1	Charged multivesicular body protein 1b	0	0	136925	170988	169010	0
LPTIPGVTSPSSDEPPME	LPT[130.0266]IPGVTSPSSDEPPME	Q13541	Eukaryotic translation initiation factor 4E-binding protein 1	37966.6	44433.6	41277.1	32385.6	30995.2	18992.3
LPTIPGVTSPSSDEPPME	LPT[130.0266]IPGVTSPSSDEPPM[15.9949]E	Q13541	Eukaryotic translation initiation factor 4E-binding protein 1	0	21684.9	0	21796.8	18972.5	20163.1
LQDGAESNGGGGGGGAGSGGGPGAEPDLK	LQDGAES[130.0266]NGGGGGGGAGSGGGPGAEPDLK	O14497	AT-rich interactive domain-containing protein 1A	112775	112240	98293.5	146447	146674	146135
LQLTNMIIE	LQLT[130.0266]NMIIE	Q86WJ1	Chromodomain-helicase-DNA-binding protein 1-like	41974.5	41887.7	46029.3	36609.7	49159.8	0
LQQFSPLSDYEGQEE	LQQFSPLSDY[130.0266]EGQEE	Q9UK61	Protein TASOR	0	0	0	0	0	0
LQSANASVDDSRLE	LQSANASVDDS[130.0266]RLE	P22314	Ubiquitin-like modifier-activating enzyme 1	0	0	0	0	661001	0
LQSQISDTSVVLSMDNSR	LQSQIS[130.0266]DTSVVLSMDNSR	P05787	Keratin, type II cytoskeletal 8	0	0	334098	0	467039	486737
LQTTDNLLPMSPEEFD	LQTTDNLLPMS[130.0266]PEEFD	P42224	Signal transducer and activator of transcription 1-alpha/beta	0	0	0	0	0	0
LQTNSFPVLLTQGLESNDFE	LQT[130.0266]NSFPVLLTQGLESNDFE	Q15061	WD repeat-containing protein 43	0	0	0	0	0	0
LSALGNVTTCNDYVALVHPDLDR	LSALGNVTTC[57.0215]NDY[130.0266]VALVHPDLDR	P56537	Eukaryotic translation initiation factor 6	99569.9	99856	121051	78486.6	0	92084.3
LSNGSEEDNLPNTQLD	LSNGS[130.0266]EEDNLPNTQLD	Q96Q89	Kinesin-like protein KIF20B	0	0	0	0	0	0
LSVLIHNSD	LSVLIHNS[130.0266]D	Q9NTJ3	Structural maintenance of chromosomes protein 4	0	71878	62848	0	0	0
LSHEDLEPPPEHIPPPPRPPK	LS[130.0266]HEDLEPPPEHIPPPPRPPK	P18031	Tyrosine-protein phosphatase non-receptor type 1	0	0	0	0	0	0
LSLAGNELGDEGAR	LS[130.0266]LAGNELGDEGAR	P13489	Ribonuclease inhibitor	0	0	85411.2	54477.9	71828.8	55019.1
LSLAVLQPTPQVTQE	LS[130.0266]LAVLQPTPQVTQE	Q9H307	Pinin	13844.9	0	13345.7	0	8783.29	5112.98
LSNGSEEDNLPNTQLD	LS[130.0266]NGSEEDNLPNTQLD	Q96Q89	Kinesin-like protein KIF20B	41998.9	44281.2	47002.5	0	0	44771.3
LTLQYNIYNVGSSAALDVE	LTLQY[130.0266]NIYNVGSSAALDVE	P43308	Translocon-associated protein subunit beta	0	0	0	0	0	0
LTTVLNSGFLD	LTTVLNS[130.0266]GFLD	Q9BSJ8	Extended synaptotagmin-1	45045.3	0	0	32320.3	0	0
LTLQYNIYNVGSSAALDVE	LT[130.0266]LQYNIYNVGSSAALDVE	P43308	Translocon-associated protein subunit beta	0	0	0	0	0	0
LTYQNTDLSEIKE	LT[130.0266]YQNTDLSEIKE	Q32MZ4	Leucine-rich repeat flightless-interacting protein 1	0	0	0	0	59221.8	64363.6
LVPLDPENGQTSGE	LVPLDPENGQT[130.0266]SGE	Q15418	Ribosomal protein S6 kinase alpha-1	0	100410	77660.2	122344	144607	0
LVQDVANNTNE	LVQDVANNT[130.0266]NE	P10809	60 kDa heat shock protein, mitochondrial	0	0	0	0	0	836993
LYANNVMSGGTTMYPGIADR	LYANNVM[15.9949]SGGTT[130.0266]MYPGIADR	P68133	Actin, alpha skeletal muscle	0	0	0	0	0	0
LYANTVLSGGTTMYPGIADR	LYANTVLS[130.0266]GGTTMYPGIADR	P63261	Actin, cytoplasmic 2	0	0	0	0	0	0
LYANTVLSGGSTMYPGIADR	LYANT[130.0266]VLSGGSTMYPGIADR	Q562R1	Beta-actin-like protein 2	71773.9	71698.3	0	52253.7	57065.1	59782.5
LYANTVLSGGTTMYPGIADR	LYANT[130.0266]VLSGGTTMYPGIADR	P63261	Actin, cytoplasmic 2	0	0	0	0	0	0
LYANNVLSGGTTMYPGIADR	LY[130.0266]ANNVLSGGTTMYPGIADR	P62736	Actin, aortic smooth muscle	5442.78	0	0	0	0	0
LYANNVMSGGTTMYPGIADR	LY[130.0266]ANNVM[15.9949]SGGTTMYPGIADR	P68133	Actin, alpha skeletal muscle	0	0	0	0	0	0
LYANTVLSGGTTMYPGIADR	LY[130.0266]ANTVLSGGTTMYPGIADR	P63261	Actin, cytoplasmic 2	56972.4	64584.1	0	187358	61367.5	191647
LYANTVLSGGTTMYPGIADR	LY[130.0266]ANTVLSGGTTM[15.9949]YPGIADR	P63261	Actin, cytoplasmic 2	47893.9	0	0	0	0	47442.8
LYTQNGILHMLDR	LY[130.0266]TQNGILHMLDR	Q9NP77	RNA polymerase II subunit A C-terminal domain phosphatase SSU72	50787	53688.5	62340	47076.1	51956.4	52598.5
MACSVAGITSDANVLTNE	MAC[57.0215]S[130.0266]VAGITSDANVLTNE	P25789	Proteasome subunit alpha type-4	503187	311412	299583	300800	320625	305444
MAIATGGAVFGEE	MAIAT[130.0266]GGAVFGEE	P10809	60 kDa heat shock protein, mitochondrial	0	0	0	0	0	0
MASPNWSILPEEER	MAS[130.0266]PNWSILPEEER	Q15814	Tubulin-specific chaperone C	0	0	0	0	0	0
MDLSQEQPLDAQQGPPEPAQE	MDLS[130.0266]QEQPLDAQQGPPEPAQE	Q32P28	Prolyl 3-hydroxylase 1	0	0	0	0	0	0
MDSCPVVGEFPCQNDINLSQAPALPQPE	MDS[130.0266]C[57.0215]PVVGEFPC[57.0215]QNDINLSQAPALPQPE	P14735	Insulin-degrading enzyme	0	37384.6	0	47971.9	0	0
MESDYSGQGVDQLQR	MES[130.0266]DYSGQGVDQLQR	P04818	Thymidylate synthase	0	0	0	0	0	0
MFQPSAVVLQCGSDSLSGD	MFQPSAVVLQC[57.0215]GSDSLS[130.0266]GD	Q13547	Histone deacetylase 1	0	0	0	0	0	0
MFQPSAVVLQCGSDSLSGD	MFQPSAVVLQC[57.0215]GSDS[130.0266]LSGD	Q13547	Histone deacetylase 1	0	0	0	0	0	0
MFQPSAVVLQCGSDSLSGD	MFQPSAVVLQC[57.0215]GS[130.0266]DSLSGD	Q13547	Histone deacetylase 1	0	0	22371.8	0	0	22722.2
MGTDNDSENWK	MGTDNDS[130.0266]ENWK	P07195	L-lactate dehydrogenase B chain	55469.9	63193.3	76721.3	0	0	46937.4
MLDQSNQWGGTALVVPAFE	MLDQSNQWGGT[130.0266]ALVVPAFE	O43505	Beta-1,4-glucuronyltransferase 1	0	0	0	0	0	0
MLVAGHEDSNGCINYE	MLVAGHEDSNGC[57.0215]INY[130.0266]E	P60660	Myosin light polypeptide 6	1.14143e+06	1.17891e+06	1.23196e+06	1.16712e+06	1.42292e+06	1.36811e+06
MLVAGHEDSNGCINYE	MLVAGHEDS[130.0266]NGC[57.0215]INYE	P60660	Myosin light polypeptide 6	0	0	0	0	0	0
MNWIDAPDDVFYMATE	MNWIDAPDDVFYMAT[130.0266]E	Q13330	Metastasis-associated protein MTA1	0	0	0	0	0	29327.7
MSGHYQNALYLGDVSER	MS[130.0266]GHYQNALYLGDVSER	P53621	Coatomer subunit alpha	0	0	0	0	0	0
MSNVSLGPTPIPE	MS[130.0266]NVSLGPTPIPE	Q10713	Mitochondrial-processing peptidase subunit alpha	0	0	0	0	0	0
MTSEQLDDILK	MT[130.0266]SEQLDDILK	P05023	Sodium/potassium-transporting ATPase subunit alpha-1	0	0	0	0	0	0
MYQPSAVVLQCGADSLSGD	MYQPSAVVLQC[57.0215]GADS[130.0266]LSGD	Q92769	Histone deacetylase 2	0	171013	203152	178382	218742	0
MDSCPVVGEFPCQNDINLSQAPALPQPE	M[15.9949]DS[130.0266]C[57.0215]PVVGEFPC[57.0215]QNDINLSQAPALPQPE	P14735	Insulin-degrading enzyme	0	0	0	0	17220.5	25203.1
MFQPSAVVLQCGSDSLSGD	M[15.9949]FQPSAVVLQC[57.0215]GSDSLS[130.0266]GD	Q13547	Histone deacetylase 1	0	0	0	0	0	0
MFQPSAVVLQCGSDSLSGD	M[15.9949]FQPSAVVLQC[57.0215]GS[130.0266]DSLSGD	Q13547	Histone deacetylase 1	0	0	0	0	0	0
NDAVTIQVLNQLIQK	NDAVT[130.0266]IQVLNQLIQK	Q96QK1	Vacuolar protein sorting-associated protein 35	25196.5	27266.1	27134.5	26727.6	32709.6	40679.5
NDLGITAVALYDYQAAGDD	NDLGITAVALYDY[130.0266]QAAGDD	Q14247	Src substrate cortactin	0	228945	0	243884	0	334006
NDLGITAVALYDYQAAGDD	NDLGITAVALY[130.0266]DYQAAGDD	Q14247	Src substrate cortactin	0	0	0	0	316268	0
NDMSPSNNVVPIHVPPTTE	NDMSPS[130.0266]NNVVPIHVPPTTE	P62491	Ras-related protein Rab-11A	0	0	0	0	0	0
NDMSPSNNVVPIHVPPTTE	NDM[15.9949]S[130.0266]PSNNVVPIHVPPTTE	P62491	Ras-related protein Rab-11A	140774	0	0	0	0	0
NELSALVVDNGSGMCK	NELS[130.0266]ALVVDNGSGMC[57.0215]K	Q562R1	Beta-actin-like protein 2	1661357	0	0	1.71681e+06	1.78408e+06	1808110
NELSALVVDNGSGMCK	NELS[130.0266]ALVVDNGSGM[15.9949]C[57.0215]K	Q562R1	Beta-actin-like protein 2	0	0	0	495326	540832	450820
NFLITNDEAYAE	NFLITNDEAY[130.0266]AE	P27797	Calreticulin	0	327208	351789	0	220762	0
NFLITNDEAYAE	NFLIT[130.0266]NDEAYAE	P27797	Calreticulin	357476	333583	352263	221267	0	236744
NGGTEPDASAPAEPGWK	NGGT[130.0266]EPDASAPAEPGWK	Q86WB0	Zinc finger C3HC-type protein 1	180315	187705	183520	197859	164484	174524
NGSDNLPSSAGSGDKPLSDPAPF	NGS[130.0266]DNLPSSAGSGDKPLSDPAPF	O43399	Tumor protein D54	270698	269587	457698	421119	363425	367108
NGTVTAANASTLNDGAAALVLMTADAAK	NGTVTAANAST[130.0266]LNDGAAALVLMTADAAK	P24752	Acetyl-CoA acetyltransferase, mitochondrial	0	0	0	0	0	0
NGTVTAANASTLNDGAAALVLMTADAAK	NGT[130.0266]VTAANASTLNDGAAALVLMTADAAK	P24752	Acetyl-CoA acetyltransferase, mitochondrial	24169.2	21167.6	25180.5	41867.6	31948.6	31061
NGTVTAANASTLNDGAAALVLMTADAAK	NGT[130.0266]VTAANASTLNDGAAALVLM[15.9949]TADAAK	P24752	Acetyl-CoA acetyltransferase, mitochondrial	0	0	14626.3	0	0	0
NGVHSLIIEPVTSR	NGVHS[130.0266]LIIEPVTSR	Q8WX93	Palladin	153253	143144	153415	103645	100144	133619
NGVTHPIDYHTTDYVDE	NGVT[130.0266]HPIDYHTTDYVDE	Q99536	Synaptic vesicle membrane protein VAT-1 homolog	177193	219294	138718	132136	260424	158157
NIHFLNGGIDSVSSSSSYPEE	NIHFLNGGIDS[130.0266]VSSSSSYPEE	Q68DQ2	Very large A-kinase anchor protein	0	0	0	0	0	0
NLMTSSTLPPLFADEDGSK	NLMTSSTLPPLFADEDGS[130.0266]K	Q9NP66	High mobility group protein 20A	0	0	0	0	0	0
NLQDIDIMDISVLD	NLQDIDIMDIS[130.0266]VLD	Q15424	Scaffold attachment factor B1	0	0	0	0	0	0
NLSIHNQQLEE	NLS[130.0266]IHNQQLEE	Q5VT25	Serine/threonine-protein kinase MRCK alpha	89381.1	88665.3	91050.1	271025	130155	278944
NLTLWTSDSAGEE	NLT[130.0266]LWTSDSAGEE	P27348	14-3-3 protein theta	0	0	0	0	0	0
NLTLWTSDTQGDEAE	NLT[130.0266]LWTSDTQGDEAE	P63104	14-3-3 protein zeta/delta	18281.4	34236.3	16962.9	9048.77	25794.1	0
NLYHNLCTSLFPTIHGND	NLYHNLC[57.0215]TSLFPT[130.0266]IHGND	Q14566	DNA replication licensing factor MCM6	23479.3	23624.3	30305.1	32029.4	23453.3	34708
NSQQDLNTPDTRPAGLE	NSQQDLNTPDT[130.0266]RPAGLE	Q14686	Nuclear receptor coactivator 6	0	0	0	0	0	0
NSGAAEKPVTIHATPE	NS[130.0266]GAAEKPVTIHATPE	Q9Y6M1	Insulin-like growth factor 2 mRNA-binding protein 2	47067.4	46798	38630.5	42313.5	39999.4	35875.3
NSMNVDQDGDPSDR	NS[130.0266]MNVDQDGDPSDR	P78527	DNA-dependent protein kinase catalytic subunit	0	0	0	0	0	0
NSSGSSPLDQVDSSLPSEPIFEK	NS[130.0266]SGSSPLDQVDSSLPSEPIFEK	O43164	E3 ubiquitin-protein ligase Praja-2	0	29968.7	0	0	0	0
NYGEDQSNGDLGVHSGE	NYGEDQSNGDLGVHS[130.0266]GE	Q5T9L3	Protein wntless homolog	134226	145317	132936	122194	140590	132377
PVAVGPYGQSQPSCFD	PVAVGPYGQSQPS[130.0266]C[57.0215]FD	P60602	Reactive oxygen species modulator 1	0	0	0	0	0	26331.7
QAINSSENIMDINEEPGTTE	QAINS[130.0266]SENIMDINEEPGTTE	Q9H2G2	STE20-like serine/threonine-protein kinase	108198	0	0	0	0	0
QIAYSDTSPFLILSE	QIAYSDT[130.0266]SPFLILSE	Q5VT66	Mitochondrial amidoxime-reducing component 1	0	0	0	0	0	0
QLDSSNSTIAILQTEK	QLDSS[130.0266]NSTIAILQTEK	O60763	General vesicular transport factor p115	107060	0	100895	0	0	0
QLDSSNSTIAILQTEK	QLDS[130.0266]SNSTIAILQTEK	O60763	General vesicular transport factor p115	0	109914	0	101885	0	102238
QLIFTTEDNGK	QLIFTT[130.0266]EDNGK	Q99598	Translin-associated protein X	0	0	0	0	0	79365.5
QLQESLQIERD	QLQES[130.0266]LQIERD	Q02224	Centromere-associated protein E	0	0	0	0	0	0
QLSQATAAATNHTTDNGVGPEE	QLSQATAAATNHTT[130.0266]DNGVGPEE	Q15046	Lysine--tRNA ligase	803659	658402	749598	745785	806405	679210
QLSSSVTGLTNIEE	QLSSSVTGLT[130.0266]NIEE	P46940	Ras GTPase-activating-like protein IQGAP1	0	0	0	0	0	0
QLVLQTGALVLSDNGICCID	QLVLQTGALVLS[130.0266]DNGIC[57.0215]C[57.0215]ID	P33991	DNA replication licensing factor MCM4	44940.7	44211.8	44335.9	65910.6	68763.7	71131.3
QNDNTSNGTNDYIGSVEK	QNDNTS[130.0266]NGTNDYIGSVEK	Q96MM7	Heparan-sulfate 6-O-sulfotransferase 2	0	0	0	0	0	0
QNDNTSNGTNDYIGSVEK	QNDNT[130.0266]SNGTNDYIGSVEK	Q96MM7	Heparan-sulfate 6-O-sulfotransferase 2	0	0	0	0	0	0
QNGDSLVHAAFVAE	QNGDS[130.0266]LVHAAFVAE	P22695	Cytochrome b-c1 complex subunit 2, mitochondrial	1.28995e+06	1.20154e+06	1.16101e+06	890841	964842	1.00086e+06
QNKPDSSPLYIQNPFE	QNKPDSS[130.0266]PLYIQNPFE	Q9NVV4	Poly(A) RNA polymerase, mitochondrial	0	0	0	0	0	0
QNSQLPAQVQNGPSQE	QNSQLPAQVQNGPS[130.0266]QE	Q8N8S7	Protein enabled homolog	346729	354142	344622	343093	295834	314233
QNSALPTSSQDEE	QNS[130.0266]ALPTSSQDEE	Q9UQ35	Serine/arginine repetitive matrix protein 2	0	0	0	0	0	0
QPMETTGATENGHEAVPE	QPMETTGAT[130.0266]ENGHEAVPE	Q99729	Heterogeneous nuclear ribonucleoprotein A/B	0	0	0	0	0	0
QPQQTVIADHSLSASHME	QPQQT[130.0266]VIADHSLSASHME	Q13769	THO complex subunit 5 homolog	0	0	0	0	0	0
QQAADITGPTPHQGGWK	QQAADIT[130.0266]GPTPHQGGWK	Q9NQA3	WAS protein family homolog 6	0	0	0	0	0	0
QQIVIQSSGGLSKDDIE	QQIVIQS[130.0266]SGGLSKDDIE	P38646	Stress-70 protein, mitochondrial	258422	0	139355	0	0	0
QSKPVTTPEEIAQVATISANGDK	QSKPVTTPEEIAQVATIS[130.0266]ANGDK	P10809	60 kDa heat shock protein, mitochondrial	0	79621.7	77680.9	20873.5	0	0
QSGTIYLQHADEER	QS[130.0266]GTIYLQHADEER	P37198	Nuclear pore glycoprotein p62	0	0	0	118807	71833.8	0
QWEDLTPLTFGVQE	QWEDLT[130.0266]PLTFGVQE	Q15904	V-type proton ATPase subunit S1	0	0	0	0	0	0
RDWENGSNASSPASVPE	RDWENGSNAS[130.0266]SPASVPE	Q9P1Y5	Calmodulin-regulated spectrin-associated protein 3	60907.7	57938.9	47931.6	0	60679.2	74335.8
RTNGDIVPER	RT[130.0266]NGDIVPER	Q9GZR2	RNA exonuclease 4	0	0	0	0	0	0
SAEAPGHYPAEDSTYD	SAEAPGHYPAEDSTY[130.0266]D	Q14247	Src substrate cortactin	0	0	0	148974	0	198717
SAMEDLQDMFIVHTIE	SAMEDLQDMFIVHT[130.0266]IE	O43707	Alpha-actinin-4	133589	130412	0	0	0	0
SAMEDLQDMFIVHTIE	SAMEDLQDM[15.9949]FIVHT[130.0266]IE	O43707	Alpha-actinin-4	0	0	0	0	0	0
SDAFLVCLNHALSTEKE	SDAFLVC[57.0215]LNHALST[130.0266]EKE	P46736	Lys-63-specific deubiquitinase BRCC36	0	0	0	0	0	0
SDMVDITQEPVLDTMLE	SDMVDITQEPVLDT[130.0266]MLE	P52948	Nuclear pore complex protein Nup98-Nup96	0	0	0	0	0	0
SGQALLAAGHYASD	SGQALLAAGHYAS[130.0266]D	Q13813	Spectrin alpha chain, non-erythrocytic 1	0	0	0	324678	0	0
SGQALLAAGHYASD	SGQALLAAGHY[130.0266]ASD	Q13813	Spectrin alpha chain, non-erythrocytic 1	0	0	0	348685	0	0
SIGFISSQVPEDPSTLVTVDE	SIGFISS[130.0266]QVPEDPSTLVTVDE	Q14966	Zinc finger protein 638	10483.2	6873.87	0	11504.9	0	15651.8
SIGFISSQVPEDPSTLVTVDE	SIGFIS[130.0266]SQVPEDPSTLVTVDE	Q14966	Zinc finger protein 638	0	0	0	0	0	0
SIGSLQNGTHTPSTAME	SIGSLQNGT[130.0266]HTPSTAME	Q9NVV4	Poly(A) RNA polymerase, mitochondrial	0	299553	0	0	0	0
SIGSLQNGTHTPSTAME	SIGS[130.0266]LQNGTHTPSTAME	Q9NVV4	Poly(A) RNA polymerase, mitochondrial	0	423733	0	0	517529	553081
SLAAASGVLGGPQTPLAPEEE	SLAAAS[130.0266]GVLGGPQTPLAPEEE	Q9Y5Y0	Heme transporter FLVCR1	0	0	0	0	0	0
SPIDSASPGGDYPLGDLTPTTME	SPIDSASPGGDYPLGDLTPT[130.0266]TME	Q9H0E9	Bromodomain-containing protein 8	0	0	0	0	0	0
SPIDSASPGGDYPLGDLTPTTME	SPIDSASPGGDYPLGDLT[130.0266]PTTME	Q9H0E9	Bromodomain-containing protein 8	0	0	0	0	0	0
SPIDSASPGGDYPLGDLTPTTME	SPIDSASPGGDYPLGDLT[130.0266]PTTM[15.9949]E	Q9H0E9	Bromodomain-containing protein 8	0	12638.3	0	18619.5	0	0
SPSEAEDFISGITQTMVE	SPSEAEDFIS[130.0266]GITQTMVE	Q14966	Zinc finger protein 638	0	0	0	0	0	0
SPSWTAPPVIALQNGLSED	SPSWTAPPVIALQNGLS[130.0266]ED	Q8WV99	AN1-type zinc finger protein 2B	47794	44016	50430.2	47153.3	0	57908.1
SSFLQVFNNSPD	SSFLQVFNNS[130.0266]PD	Q15436	Protein transport protein Sec23A	111686	0	0	0	183051	0
SSGIAGTTSDEPERIE	SSGIAGTTS[130.0266]DEPERIE	Q8TAQ2	SWI/SNF complex subunit SMARCC2	0	0	0	0	0	0
SSGVLDDYAPGSHDVGDPSTTNLYLGNINPQMNE	SSGVLDDYAPGSHDVGDPSTTNLY[130.0266]LGNINPQM[15.9949]NE	O15042	U2 snRNP-associated SURP motif-containing protein	18372.4	0	14788.9	18198	0	21668.7
SSIAPQVDLNQQQYIFQQCEAPME	SSIAPQVDLNQQQY[130.0266]IFQQC[57.0215]EAPME	P52294	Importin subunit alpha-5	0	0	0	0	0	0
SSLGFPVGGPGTSLSLE	SS[130.0266]LGFPVGGPGTSLSLE	P49589	Cysteine--tRNA ligase, cytoplasmic	0	0	0	0	0	0
STFYVLNPHNNLSSTE	STFYVLNPHNNLS[130.0266]STE	Q14674	Separin	0	0	94196.7	0	0	0
[truncated: 204 more rows]

## Sheet: Table 5-1
Raw data											Processed data (Missing values were imputed using the minimum values; peptides that were quantified fewer than two times across the three replicates were excluded.) the minimum values in each dataset											D2HG modified peptides (FC > 1.2, P<0.05)					D2HG modified peptides (FC < 0.833, P<0.05)
[truncated: 463 more rows]

[truncated: 19 more sheets: Table 5-2, Table 5-3, Table 6-1, Table 6-2, Table 7-1, Table 7-2, Table 7-3, Table 8-1, Table 8-2, Table 8-3, Table 9-1, Table 9-2, Table 9-3, Table 10-1, Table 10-2, Table 10-3, Table 11, Table 12, Table 13]
