# Supplementary material for: Discovery of chirally dependent protein modifications by D- and L-2-hydroxyglutarates
Source: Nat Chem. 2026 Mar 17;18(6):1033–41. doi: 10.1038/s41557-026-02093-x (PMC13193722; doi:10.1038/s41557-026-02093-x)
Supplement: Supplementary file 4 — Source data for Supplementary Fig. 2. [file 41557_2026_2093_MOESM4_ESM.xlsx]

## Sheet: SI Fig 2a
	0mM D2HG_R1	0mM D2HG_R2	0mM D2HG_R3	10mM D2HG_R1	10mM D2HG_R2	10mM D2HG_R3	20mM D2HG_R1	20mM D2HG_R2	20mM D2HG_R3	50mM D2HG_R1	50mM D2HG_R2	50mM D2HG_R3
Raw Peak Area	172.12	205.71	125.47	6203.19	5272.52	5413.05	6066.25	7031.03	6108.4	11473.6	7584.96	9779.52
Fold changes to SSP25 cells.	1	1.19515	0.728968	36.0399	30.6328	31.4493	35.2443	40.8496	35.4892	66.6603	44.0679	56.818

## Sheet: SI Fig 2b
Proteomics data (Missing values were imputed using the minimum values; peptides that were quantified fewer than two times across the three replicates were excluded; unprocessed raw data see Supplementary Table S5). The peptides with a fold change > 1.2 and P value < 0.05 in the D2HG accumulated groups compared with the non-accumulated group were considered as D2HG modified peptides and labled in …
Peptide Sequence	Modified Sequence	0 h D2HG_R1_Intensity	0 h D2HG_R2_Intensity	0 h D2HG_R3_Intensity	12 h D2HG_R1_Intensity	12 h D2HG_R2_Intensity	12 h D2HG_R3_Intensity	Fold Change (10mM D2HG/ 0mM D2HG)	P value		Peptide Sequence	Modified Sequence	0 h D2HG_R1_Intensity	0 h D2HG_R2_Intensity	0 h D2HG_R3_Intensity	24 h D2HG_R1_Intensity	24 h D2HG_R2_Intensity	24 h D2HG_R3_Intensity	Fold Change (20mM D2HG/ 0mM D2HG)	P value		Peptide Sequence	Modified Sequence	0 h D2HG_R1_Intensity	0 h D2HG_R2_Intensity	0 h D2HG_R3_Intensity	48 h D2HG_R1_Intensity	48 h D2HG_R2_Intensity	48 h D2HG_R3_Intensity	Fold Change (50mM D2HG/ 0mM D2HG)	P value
LQSQISDTSVVLSMDNSR	LQSQIS[130.0266]DTSVVLSMDNSR	4274.07	4274.07	4274.07	443086	468417	476707	108.266	1.41573e-06		NELSALVVDNGSGMCK	NELS[130.0266]ALVVDNGSGMC[57.0215]K	4274.07	4274.07	4274.07	1.17284e+06	1.30319e+06	1.17284e+06	284.573	9.82594e-06		LQSANASVDDSRLE	LQSANASVDDS[130.0266]RLE	4274.07	4274.07	4274.07	878002	809548	809548	194.748	3.44155e-06
FITGDVEPTDAESE	FIT[130.0266]GDVEPTDAESE	4274.07	4274.07	4274.07	225505	146607	146607	40.4546	0.00303976		NQAAIQGRPPYAASAE	NQAAIQGRPPYAAS[130.0266]AE	4274.07	4274.07	4274.07	667521	652644	652644	153.859	1.99091e-08		NQAAIQGRPPYAASAE	NQAAIQGRPPYAAS[130.0266]AE	4274.07	4274.07	4274.07	553027	650122	815620	157.443	0.000951543
SGFDDPGIFYSDSFGGDAQAD	n[42.0106]SGFDDPGIFYS[130.0266]DSFGGDAQAD	4274.07	4274.07	4274.07	123055	131311	139362	30.7067	1.12366e-05		LQSQISDTSVVLSMDNSR	LQSQIS[130.0266]DTSVVLSMDNSR	4274.07	4274.07	4274.07	591012	683140	581669	144.735	4.54556e-05		LQSQISDTSVVLSMDNSR	LQSQIS[130.0266]DTSVVLSMDNSR	4274.07	4274.07	4274.07	465312	465312	543129	114.937	4.73982e-05
TASNCNGSLAHPSDLYAE	T[130.0266]ASNC[57.0215]NGSLAHPSDLYAE	4274.07	4274.07	4274.07	120784	138223	120784	29.6197	3.01506e-05		SPIEQLEER	S[130.0266]PIEQLEER	4274.07	4274.07	4274.07	302537	276064	276064	66.6551	5.82866e-06		VTCVPTPTSTVSSIGNTNGE	VTC[57.0215]VPTPTS[130.0266]TVSSIGNTNGE	4274.07	4274.07	4274.07	229575	209941	209941	50.6509	5.39353e-06
GAMEDLQDTFIVHTIE	GAMEDLQDTFIVHT[130.0266]IE	4274.07	4274.07	4274.07	123575	132317	123575	29.5945	1.93157e-06		GHVEIPNLSDENSVD	GHVEIPNLS[130.0266]DENSVD	4274.07	4274.07	4274.07	279340	289894	279340	66.18	1.52389e-07		SPIEQLEER	S[130.0266]PIEQLEER	4274.07	4274.07	4274.07	273705	232767	72615.9	45.1628	0.0370606
ASDPQPEEADGGLK	AS[130.0266]DPQPEEADGGLK	49267	4274.07	4274.07	413364	413364	454646	22.1633	3.66078e-05		ADLPAEEPAPSTPPCLVQAEE	ADLPAEEPAPST[130.0266]PPC[57.0215]LVQAEE	4274.07	4274.07	4274.07	257556	278463	257556	61.8906	3.07074e-06		FITGDVEPTDAESE	FIT[130.0266]GDVEPTDAESE	4274.07	4274.07	4274.07	166342	225994	166342	43.571	0.000791674
WSQHINGASHSR	WS[130.0266]QHINGASHSR	4274.07	4274.07	4274.07	81360.9	86526.8	96580.8	20.6258	4.74174e-05		TGGAEGTGDAVLGEK	T[130.0266]GGAEGTGDAVLGEK	4274.07	4274.07	4274.07	240374	115590	115590	36.7763	0.0212748		SGFDDPGIFYSDSFGGDAQAD	n[42.0106]SGFDDPGIFYS[130.0266]DSFGGDAQAD	4274.07	4274.07	4274.07	159453	171519	159453	38.248	2.434e-06
GDQTSNNIPADIVFVLK	GDQTS[130.0266]NNIPADIVFVLK	4274.07	4274.07	4274.07	69592.5	69592.5	75671.4	16.7566	4.88815e-06		TASNCNGSLAHPSDLYAE	T[130.0266]ASNC[57.0215]NGSLAHPSDLYAE	4274.07	4274.07	4274.07	148359	148877	148359	34.7518	1.22435e-11		GAMEDLQDTFIVHTIE	GAMEDLQDTFIVHT[130.0266]IE	4274.07	4274.07	4274.07	152836	152836	158639	36.2114	1.63613e-07
YAEDDNIYQQK	Y[130.0266]AEDDNIYQQK	75038	4274.07	4274.07	383218	512695	383218	15.3031	0.00126129		SGFDDPGIFYSDSFGGDAQAD	n[42.0106]SGFDDPGIFYS[130.0266]DSFGGDAQAD	4274.07	4274.07	4274.07	127293	146838	139883	32.2888	1.98403e-05		TASNCNGSLAHPSDLYAE	T[130.0266]ASNC[57.0215]NGSLAHPSDLYAE	4274.07	4274.07	4274.07	138079	137778	144915	32.8158	5.16531e-07
IQYQLVDISQDNALRD	IQYQLVDIS[130.0266]QDNALRD	4274.07	4274.07	4274.07	29733.7	34446.4	29733.7	7.3243	6.69286e-05		LDEEGSDPPLPGR	LDEEGS[130.0266]DPPLPGR	4274.07	4274.07	4274.07	93471.7	108895	85479.4	22.449	0.000182571		SAEAPGHYPAEDSTYD	SAEAPGHYPAEDSTY[130.0266]D	4274.07	4274.07	4274.07	137427	132965	132241	31.4012	1.45391e-07
TPSSLAVGSDPDVGSLQE	T[130.0266]PSSLAVGSDPDVGSLQE	4274.07	4274.07	4274.07	30177.3	30177.3	32847	7.26876	7.24889e-06		ASDPQPEEADGGLK	AS[130.0266]DPQPEEADGGLK	49267	4274.07	4274.07	417945	427660	417945	21.855	1.2621e-05		IENGHIFTVNDQFTSK	IENGHIFT[130.0266]VNDQFTSK	4274.07	4274.07	4274.07	125830	132561	125830	29.9653	6.45871e-07
LVQDVANNTNE	LVQDVANNT[130.0266]NE	4274.07	924390	4274.07	1.22252e+06	1.17447e+06	1.23077e+06	3.88854	0.0430707		WSQHINGASHSR	WS[130.0266]QHINGASHSR	4274.07	4274.07	4274.07	90905.9	90905.9	92305.4	21.3783	4.93598e-09		DHIVLTVLPDQDQSD	DHIVLTVLPDQDQS[130.0266]D	4274.07	4274.07	4274.07	106804	109537	106804	25.2019	3.60928e-08
QLVLQTGALVLSDNGICCID	QLVLQTGALVLS[130.0266]DNGIC[57.0215]C[57.0215]ID	4274.07	4274.07	18927.7	35901.5	32689.4	34153.6	3.73945	0.00725049		STGAQVQVAGDMLPNSTER	S[130.0266]TGAQVQVAGDM[15.9949]LPNSTER	4274.07	4274.07	4274.07	83100.5	83100.5	97207.8	20.5432	5.90167e-05		LDEEGSDPPLPGR	LDEEGS[130.0266]DPPLPGR	4274.07	4274.07	4274.07	151166	84520.8	84520.8	24.9729	0.00993887
RDWENGSNASSPASVPE	RDWENGSNAS[130.0266]SPASVPE	4274.07	43629.6	4274.07	62658	51795.4	51795.4	3.1862	0.0491111		QLDSSNSTIAILQTEK	QLDS[130.0266]SNSTIAILQTEK	4274.07	4274.07	4274.07	81070.6	81070.6	92962.1	19.8954	3.42661e-05		VSYNALASHIISEDGDNPE	VSY[130.0266]NALASHIISEDGDNPE	4274.07	4274.07	4274.07	97803.5	97704	97704	22.8675	9.49564e-14
QSKPVTTPEEIAQVATISANGDK	QSKPVTTPEEIAQVATIS[130.0266]ANGDK	31190.3	29445.3	30185.9	87761.1	91763.1	83023.5	2.89081	2.42786e-05		YAEDDNIYQQK	Y[130.0266]AEDDNIYQQK	75038	4274.07	4274.07	295230	332378	295230	11.0406	0.00046497		QLDSSNSTIAILQTEK	QLDS[130.0266]SNSTIAILQTEK	4274.07	4274.07	4274.07	97137.7	90836	74986.5	20.5082	0.000224628
LYANNVLSGGTTMYPGIADR	LY[130.0266]ANNVLSGGTTMYPGIADR	4274.07	4274.07	10715.1	15962.6	15962.6	19088.9	2.64826	0.0113804		IQYQLVDISQDNALRD	IQYQLVDIS[130.0266]QDNALRD	4274.07	4274.07	4274.07	25277.1	31150	25967.6	6.42594	0.000234641		WSQHINGASHSR	WS[130.0266]QHINGASHSR	4274.07	4274.07	4274.07	76962.4	83964.2	92586.3	19.7714	5.90988e-05
YQVQYTPQGDSDNGK	YQVQYTPQGDS[130.0266]DNGK	62441.2	65359.6	62441.2	111900	113159	106274	1.74164	3.55371e-05		GGSGSGPTIEE	GGS[130.0266]GSGPT[130.0266]IEE	200071	4274.07	4274.07	421255	414802	414802	5.99588	0.00600491		GDQTSNNIPADIVFVLK	GDQTS[130.0266]NNIPADIVFVLK	4274.07	4274.07	4274.07	72014.8	66652.9	66652.9	16.0129	3.59316e-06
VEMLVAGHEDSNGCINYE	VEMLVAGHEDSNGC[57.0215]INY[130.0266]E	76279.6	91139.8	78847.9	121310	114622	110484	1.40667	0.00388725		SLMSLPLEESPLLPLPE	SLMSLPLEES[130.0266]PLLPLPE	4274.07	4274.07	4274.07	20721.2	20721.2	26289	5.28234	0.000593052		CGATWVVLGHSER	C[57.0215]GAT[130.0266]WVVLGHSER	4274.07	4274.07	4274.07	58799.4	59373.2	58799.4	13.802	8.95854e-10
VTFFEPGSGDENGTSNK	VTFFEPGSGDENGT[130.0266]SNK	60751	52880.6	55422.2	88684.8	82200.9	66213.1	1.4025	0.0326296		QILNVNPADPDNLSDSLFSGDE	QILNVNPADPDNLSDS[130.0266]LFSGDE	4274.07	4274.07	4274.07	19200.6	23284.4	19200.6	4.81083	0.000279589		LAALALASSENSSSTPEECE	LAALALASSENSSS[130.0266]TPEEC[57.0215]E	4274.07	4274.07	4274.07	58345	58972.1	58345	13.6998	1.31886e-09
ETVAVKPTENNEE	ETVAVKPT[130.0266]ENNEE	85704.2	80469.6	93176.2	134007	112709	112709	1.38587	0.0140305		LVQDVANNTNE	LVQDVANNT[130.0266]NE	4274.07	924390	4274.07	1.55854e+06	1.29519e+06	1.34773e+06	4.50347	0.0263902		ADISAFADYRPTEVTD	ADIS[130.0266]AFADYRPTEVTD	4274.07	4274.07	4274.07	49621.5	44501.6	44501.6	10.8113	1.62794e-05
HDWNNSISQYTE	HDWNNS[130.0266]ISQYTE	42249.7	55990.4	43165.9	62527.9	60212.8	64579.2	1.3247	0.0294068		FVPSRDEIE	FVPS[130.0266]RDEIE	377074	4274.07	4274.07	528852	473835	505456	3.91093	0.0404747		IQYQLVDISQDNALRD	IQYQLVDIS[130.0266]QDNALRD	4274.07	4274.07	4274.07	27720	38123.3	27720	7.29696	0.00148549
FGSVNGDNKPIWMHAEER	FGS[130.0266]VNGDNKPIWMHAEER	53898.1	48912.4	51220.7	65299	62035.4	67947.8	1.26781	0.00354568		VSSPDDLELE	VS[130.0266]S[130.0266]PDDLELE	4274.07	371012	4274.07	495208	436788	483888	3.73033	0.0490101		GGSGSGPTIEE	GGS[130.0266]GSGPT[130.0266]IEE	200071	4274.07	4274.07	476296	462335	495149	6.8727	0.00345832
LQDGAESNGGGGGGGAGSGGGPGAEPDLK	LQDGAES[130.0266]NGGGGGGGAGSGGGPGAEPDLK	76256.8	67208.5	67208.5	82210.4	90498.6	81956.6	1.20881	0.0235945		FDYSGVGSSDGNSE	FDYSGVGSSDGNS[130.0266]E	52616	4274.07	4274.07	78835.1	73849.5	73849.5	3.7037	0.0272074		LFIGGLPNYLNDDQVK	LFIGGLPNY[130.0266]LNDDQVK	4274.07	4274.07	4274.07	28799.5	30705.5	24320.1	6.53749	0.000235204
LASQPDVDGFLVGGASLKPE	LAS[130.0266]QPDVDGFLVGGASLKPE	2.00309e+06	1.9679e+06	1.70104e+06	2.18776e+06	2.18776e+06	2395334	1.19373	0.0359102		RDWENGSNASSPASVPE	RDWENGSNAS[130.0266]SPASVPE	4274.07	43629.6	4274.07	60064.6	69765.4	60064.6	3.63938	0.0273375		TASNCNGSLAHPSDLYAEGCE	TASNC[57.0215]NGSLAHPS[130.0266]DLYAEGC[57.0215]E	4274.07	4274.07	4274.07	26314.8	24585.1	24585.1	5.88705	3.46603e-06
GNGTVMGAELR	GNGT[130.0266]VMGAELR	132940	121668	141811	154159	161905	156072	1.191	0.015854		ETLLQQNGTQE	ETLLQQNGT[130.0266]QE	4274.07	54737	4274.07	85460.3	65064.5	65064.5	3.40663	0.0489		SLMSLPLEESPLLPLPE	SLMSLPLEES[130.0266]PLLPLPE	4274.07	4274.07	4274.07	16602.8	16602.8	22025.9	4.30749	0.00144337
IYDQFGEEGLK	IY[130.0266]DQFGEEGLK	90748.3	95880.9	95556.1	120840	107708	107515	1.19093	0.0189149		GTVTAGNASGVADGAGAVIIASE	GT[130.0266]VTAGNASGVADGAGAVIIASE	32972.2	4274.07	4274.07	42037.5	42037.5	48109	3.18359	0.0365459		FHLNESGDPSSK	FHLNES[130.0266]GDPSSK	4274.07	159409	4274.07	231842	229219	229529	4.1117	0.0280838
SAEADGLAESSYGR	SAEADGLAES[130.0266]SY[130.0266]GR	572109	550577	533984	647824	631449	661198	1.17131	0.00249699		QLVLQTGALVLSDNGICCID	QLVLQTGALVLS[130.0266]DNGIC[57.0215]C[57.0215]ID	4274.07	4274.07	18927.7	26180.5	26180.5	33988.6	3.14275	0.0238896		QLVLQTGALVLSDNGICCID	QLVLQTGALVLS[130.0266]DNGIC[57.0215]C[57.0215]ID	4274.07	4274.07	18927.7	36566.8	38698.7	36566.8	4.07021	0.00469149
KENGFSSPPQIK	KENGFS[130.0266]SPPQIK	137508	127494	129559	158065	149999	150789	1.16294	0.00579631		VVHAVDGTAENGIHPLSSSEVD	VVHAVDGTAENGIHPLS[130.0266]SSEVD	4274.07	35793.3	4274.07	41634.4	47261.3	47178.7	3.06878	0.0456652		AAENSLVAYK	AAENS[130.0266]LVAYK	107757	4274.07	4274.07	144955	144955	173707	3.98622	0.0318624
TASNCNGSLAHPSDLYAEGCE	T[130.0266]ASNC[57.0215]NGSLAHPSDLYAEGC[57.0215]E	22522.8	22522.8	24036.8	25583.5	28660.7	25583.5	1.15554	0.0350769		YQVQYTPQGDSDNGK	YQVQYTPQGDS[130.0266]DNGK	62441.2	65359.6	62441.2	115363	99870.8	101662	1.66575	0.00106845		VSSPDDLELE	VS[130.0266]S[130.0266]PDDLELE	4274.07	371012	4274.07	494843	462950	477191	3.78065	0.0454816
FQGASNLTLSETQNGDVSE	FQGASNLTLSETQNGDVS[130.0266]E	100742	104318	99680.7	117703	119584	110959	1.14276	0.00814791		NLSIHNQQLEE	NLS[130.0266]IHNQQLEE	126458	109615	117310	190082	161643	173378	1.48593	0.00394314		FVPSRDEIE	FVPS[130.0266]RDEIE	377074	4274.07	4274.07	470820	470820	496782	3.73013	0.0479639
VFQSNYFDSTHNHQNGLCEE	VFQSNYFDS[130.0266]T[130.0266]HNHQNGLC[57.0215]EE	43430.8	48419.9	45155.2	49112.7	52904.1	52615.6	1.12866	0.0367192		KENGFSSPPQIK	KENGFS[130.0266]SPPQIK	137508	127494	129559	201723	174425	185014	1.42224	0.00285082		NGTVTAANASTLNDGAAALVLMTADAAK	NGT[130.0266]VTAANASTLNDGAAALVLM[15.9949]TADAAK	4274.07	4274.07	4274.07	15262.9	11521.8	17976.9	3.49094	0.00471365
MLVAGHEDSNGCINYE	MLVAGHEDSNGC[57.0215]INY[130.0266]E	825559	900007	843287	977407	929054	961753	1.11653	0.0198985		DDLNSFNATDLK	DDLNS[130.0266]FNATDLK	87913.1	111034	103335	150864	133435	139818	1.40305	0.00876244		ETLLQQNGTQE	ETLLQQNGT[130.0266]QE	4274.07	54737	4274.07	69736.4	64490	79897.3	3.38347	0.044716
QNGDSLVHAAFVAE	QNGDS[130.0266]LVHAAFVAE	1100285	1085193	1.02571e+06	989190	988456	910556	0.899417	0.0358881		IDSQQEEEPVQASD	IDSQQEEEPVQAS[130.0266]D	96448.8	96448.8	107236	142751	131559	131559	1.35229	0.0024403		VVHAVDGTAENGIHPLSSSEVD	VVHAVDGTAENGIHPLS[130.0266]SSEVD	4274.07	35793.3	4274.07	42772.4	51813.6	45142.9	3.1512	0.0427866
YNLQMLEAEGSMK	Y[130.0266]NLQMLEAEGS[130.0266]MK	243399	241921	206214	194298	181479	198468	0.830391	0.0413591		AQWLYDNHKD	AQWLY[130.0266]DNHKD	90362.4	94477.9	74781.7	126595	110171	110171	1.33632	0.0230868		QSKPVTTPEEIAQVATISANGDK	QSKPVTTPEEIAQVATIS[130.0266]ANGDK	31190.3	29445.3	30185.9	84873.9	96753.6	84873.9	2.93434	0.000125661
LWFTPTPHNDK	LWFTPT[130.0266]PHNDK	37306.1	37306.1	38419.2	27623	34374.2	31464.2	0.826863	0.0305551		FGSVNGDNKPIWMHAEER	FGS[130.0266]VNGDNKPIWMHAEER	53898.1	48912.4	51220.7	60251.9	67608	65359.5	1.25442	0.0074637		TENDDLTNVIQK	T[130.0266]ENDDLTNVIQK	203009	177307	195540	324337	323312	323312	1.68612	6.64864e-05
NFLITNDEAYAE	NFLIT[130.0266]NDEAYAE	330464	330464	361858	277853	277065	277065	0.813448	0.00370788		TENDDLTNVIQK	T[130.0266]ENDDLTNVIQK	203009	177307	195540	261284	243804	213157	1.24727	0.0413134		DDLNSFNATDLK	DDLNS[130.0266]FNATDLK	87913.1	111034	103335	157503	147877	181351	1.61019	0.00697095
IAQVATISANGDK	IAQVATIS[130.0266]ANGDK	8266138	8673714	8437639	6.56622e+06	7.11347e+06	6863457	0.809503	0.00122648		VTFFEPGSGDENGTSNK	VTFFEPGSGDENGT[130.0266]SNK	60751	52880.6	55422.2	69714.5	71410.6	66899.1	1.23052	0.00820711		TNGNQSTDIDSTLANFLAE	T[130.0266]NGNQSTDIDSTLANFLAE	25619.1	25000.6	22732	41632.5	32521.4	34573.7	1.48228	0.0151926
QIISGGIDNDIK	QIIS[130.0266]GGIDNDIK	811646	791517	780197	617821	630084	612885	0.780742	7.79876e-05		AAAEPDASEKPAEATAGSGGVNGGE	AAAEPDASEKPAEATAGS[130.0266]GGVNGGE	195097	181506	184361	234231	240480	212830	1.22564	0.0106733		MLVAGHEDSNGCINYE	M[15.9949]LVAGHEDSNGC[57.0215]INY[130.0266]E	46527.3	41262.9	41262.9	59393.2	68330.6	59393.2	1.44992	0.00499921
LFVGNLPPDITEE	LFVGNLPPDIT[130.0266]EE	1.54039e+06	1.69634e+06	1.25326e+06	1.04694e+06	1.04741e+06	1.04694e+06	0.699618	0.02571		TASNCNGSLAHPSDLYAEGCE	T[130.0266]ASNC[57.0215]NGSLAHPSDLYAEGC[57.0215]E	22522.8	22522.8	24036.8	27432.9	28629.6	27432.9	1.20863	0.00171781		VEMLVAGHEDSNGCINYE	VEMLVAGHEDSNGC[57.0215]INY[130.0266]E	76279.6	91139.8	78847.9	111169	126323	111169	1.41579	0.0074751
SLEELPSGPPPE	SLEELPS[130.0266]GPPPE	813264	745783	717722	585129	466186	466186	0.666515	0.00655021		VKPTVQCICMNLQDHLNGLTE	VKPT[130.0266]VQC[57.0215]IC[57.0215]MNLQDHLNGLTE	19848.3	19848.3	22140.5	24340.6	24667.7	24340.6	1.18616	0.0076429		YQVQYTPQGDSDNGK	YQVQYTPQGDS[130.0266]DNGK	62441.2	65359.6	62441.2	90419.3	87563.4	91246.5	1.41519	5.87024e-05
FSGHQGQINDMAFSPDGR	FS[130.0266]GHQGQINDMAFSPDGR	35218.7	32466.9	31087.6	25269.4	4309.26	4309.26	0.343088	0.0380307		NSGAAEKPVTIHATPE	NS[130.0266]GAAEKPVTIHATPE	34557.6	35389.3	31953	42264.2	40097.5	37658	1.17782	0.023104		IYDQFGEEGLK	IY[130.0266]DQFGEEGLK	90748.3	95880.9	95556.1	128757	137056	121226	1.37158	0.00198604
VKPTVQCICMNLQDHLNGLTE	VKPT[130.0266]VQC[57.0215]IC[57.0215]MNLQDHLNGLTE	19848.3	19848.3	22140.5	4309.26	4309.26	4309.26	0.209062	2.85318e-05		HHNGNFTDPSSVNEK	HHNGNFT[130.0266]DPSSVNEK	173281	181374	168514	191557	202579	215651	1.16556	0.0217782		TINNLDTSSSDFTILQE	T[130.0266]INNLDTSSSDFTILQE	78988.4	58754.8	58754.8	85440.3	85171.8	93468	1.34393	0.0363127
ANFTVSSMHGDMPQK	ANFT[130.0266]VSSMHGDMPQK	25531.5	25531.5	48232.8	4309.26	4309.26	4309.26	0.130195	0.0190292		LAALALASSENSSSTPEECE	LAALALASSENS[130.0266]SSTPEEC[57.0215]E	55259.9	57207.2	53040.5	66733.7	60857.6	60857.6	1.13861	0.0292055		SGFDDPGIFYSDSFGGDAQAD	n[42.0106]SGFDDPGIFYSDS[130.0266]FGGDAQAD	110105	139076	125228	158592	178329	157540	1.32065	0.0204675
AANGDSDGPSYMSSLSYLAD	AANGDS[130.0266]DGPSYMSSLSYLAD	31189.6	38052.7	35187.1	4309.26	4309.26	4309.26	0.123794	0.000105739		QIISGGIDNDIK	QIIS[130.0266]GGIDNDIK	811646	791517	780197	712457	696616	700932	0.885307	0.000915265		NLSIHNQQLEE	NLS[130.0266]IHNQQLEE	126458	109615	117310	149641	147716	168319	1.31776	0.0102035
ALFVGDAILSVNGEDLSSATHD	ALFVGDAILSVNGEDLS[130.0266]SATHD	37189.5	34194.8	34194.8	4309.26	4309.26	4309.26	0.122446	6.5026e-06		IAQVATISANGDK	IAQVATIS[130.0266]ANGDK	8266138	8673714	8437639	7.16218e+06	7.34248e+06	7419497	0.863921	0.00121289		EATSSLDSITEE	EAT[130.0266]SSLDSITEE	2329412	2.03859e+06	1.85786e+06	2548683	2.56754e+06	2.91934e+06	1.29067	0.0299057
TFGVNNAVYGIDAMNPSSR	T[130.0266]FGVNNAVYGIDAMNPSSR	39035.4	39035.4	41100.5	4309.26	4309.26	4309.26	0.108481	8.5424e-07		AITSFNGHKPPGSSEPITVK	AIT[130.0266]SFNGHKPPGSSEPITVK	43926.2	41301.8	43136.8	36005	36005	37933.5	0.856492	0.00368224		FELLSANTLED	FELLSANT[130.0266]LED	142637	150097	150224	186638	193443	189743	1.28641	0.000186537
YQLNDSAAYYLNDLER	YQLNDS[130.0266]AAYYLNDLER	43976.5	47896	43976.5	4309.26	4309.26	4309.26	0.0951628	6.16043e-06		VTCVPTPTSTVSSIGNTNGE	VTC[57.0215]VPTPTSTVSSIGNT[130.0266]NGE	315002	303234	297969	236037	260930	257760	0.823752	0.00443446		KENGFSSPPQIK	KENGFS[130.0266]SPPQIK	137508	127494	129559	165638	167269	167539	1.26836	0.000343645
VIVVWVGTNNHENTAE	VIVVWVGTNNHENT[130.0266]AE	50652.3	57758.7	50652.3	4309.26	4309.26	4309.26	0.0812744	3.30284e-05		FEIINAIYEPTEE	FEIINAIY[130.0266]EPTEE	84640.7	87151.1	72294.3	56172	68247.1	65469.4	0.777957	0.0369439		DFWPPQPKLYK	DFWPPQPKLY[130.0266]K	91657.2	95575.9	91657.2	121685	110432	118645	1.25771	0.00266379
LSALGNVTTCNDYVALVHPDLDR	LSALGNVTTC[57.0215]NDY[130.0266]VALVHPDLDR	77755.2	72437.4	72437.4	4309.26	4309.26	4309.26	0.0580685	2.47074e-06		VSDTVVEPYNATLSVHQLVENTD	VSDTVVEPYNATLSVHQLVENT[130.0266]D	9879.57	13423.1	9879.57	2658.56	7462.72	2658.56	0.385141	0.0268368		EVVLPPQSQEVDWE	EVVLPPQS[130.0266]QEVDWE	139371	140428	136844	170118	167316	183066	1.24927	0.00222638
QPPLLGDHPAEYGGPHGGYHSHYHD	QPPLLGDHPAEYGGPHGGY[130.0266]HSHYHD	65881.2	65881.2	110691	4309.26	4309.26	4309.26	0.0533207	0.0068755		TVNGSWYIQDLCE	T[130.0266]VNGSWYIQDLC[57.0215]E	70039.2	73593.8	48533.9	2658.56	44863.3	2658.56	0.261129	0.0424		VKPTVQCICMNLQDHLNGLTE	VKPT[130.0266]VQC[57.0215]IC[57.0215]MNLQDHLNGLTE	19848.3	19848.3	22140.5	24007.6	24007.6	28486	1.23714	0.0434698
ADISAFADYRPTE	ADIS[130.0266]AFADYRPTE	102555	197170	102555	4309.26	4309.26	4309.26	0.0321362	0.0146705		ATNVGDEGGFAPNILE	AT[130.0266]NVGDEGGFAPNILE	74062.8	61439.3	61439.3	2658.56	2658.56	33970.5	0.199489	0.0095202		LVPLDPENGQTSGE	LVPLDPENGQT[130.0266]SGE	132046	135102	118912	164447	154196	157045	1.23216	0.00686738
TTYYDVLGVKPNATQEE	T[130.0266]TYYDVLGVKPNATQEE	289235	248983	248983	4309.26	4309.26	4309.26	0.0164225	4.30478e-05		GHAATQLVNQLHD	GHAAT[130.0266]QLVNQLHD	22722.1	23636	21876.3	2658.56	2658.56	2658.56	0.116886	2.44612e-06		AQWLYDNHKD	AQWLY[130.0266]DNHKD	90362.4	94477.9	74781.7	103905	104924	110950	1.23171	0.0348868
GDSVMVLPTIPEEE	GDS[130.0266]VMVLPTIPEEE	287769	276332	276332	4309.26	4309.26	4309.26	0.0153823	2.18711e-07		FSGHQGQINDMAFSPDGR	FS[130.0266]GHQGQINDMAFSPDGR	35218.7	32466.9	31087.6	2658.56	2658.56	2658.56	0.0807474	1.53806e-05		NGVTHPIDYHTTDYVDE	NGVT[130.0266]HPIDYHTTDYVDE	143927	166983	150642	193421	197127	170752	1.21611	0.0361242
FHLNESGDPSSK	FHLNES[130.0266]GDPSSK	4274.07	159409	4274.07	215161	182928	203414	3.58128	0.051406		ANFTVSSMHGDMPQK	ANFT[130.0266]VSSMHGDMPQK	25531.5	25531.5	48232.8	2658.56	2658.56	2658.56	0.0803224	0.0158292		AAAAPAESAAPAAGEEPSKE	AAAAPAESAAPAAGEEPS[130.0266]KE	697606	729475	716350	807717	886425	879109	1.20053	0.00586555
TASNCNGSLAHPSDLYAE	TAS[130.0266]NC[57.0215]NGSLAHPSDLYAE	144911	140096	128782	116955	116955	129119	0.87733	0.0541395		TFGVNNAVYGIDAMNPSSR	T[130.0266]FGVNNAVYGIDAMNPSSR	39035.4	39035.4	41100.5	2658.56	2658.56	2658.56	0.0669261	7.12089e-07		FGSVNGDNKPIWMHAEER	FGS[130.0266]VNGDNKPIWMHAEER	53898.1	48912.4	51220.7	56123.6	64516.3	57923.1	1.15927	0.0492545
GHAATQLVNQLHD	GHAAT[130.0266]QLVNQLHD	22722.1	23636	21876.3	19453	4309.26	4309.26	0.411398	0.0576539		VIVVWVGTNNHENTAE	VIVVWVGTNNHENT[130.0266]AE	50652.3	57758.7	50652.3	2658.56	2658.56	2658.56	0.0501415	2.89356e-05		IDSQQEEEPVQASD	IDSQQEEEPVQAS[130.0266]D	96448.8	96448.8	107236	113872	113872	119097	1.15562	0.0175915
HIFHIASAAER	HIFHIAS[130.0266]AAER	4274.07	56169.2	4274.07	63325.5	69386.6	66455.4	3.0775	0.0614801		QPPLLGDHPAEYGGPHGGYHSHYHD	QPPLLGDHPAEYGGPHGGY[130.0266]HSHYHD	65881.2	65881.2	110691	2658.56	2658.56	2658.56	0.0328957	0.00637176		NSGAAEKPVTIHATPE	NS[130.0266]GAAEKPVTIHATPE	34557.6	35389.3	31953	38378.1	38378.1	40921	1.15483	0.0170878
LISLTDENALSGNE	LISLTDENALS[130.0266]GNE	423784	350399	398822	324692	4309.26	4309.26	0.284151	0.0620339		ADISAFADYRPTE	ADIS[130.0266]AFADYRPTE	102555	197170	102555	2658.56	2658.56	2658.56	0.0198261	0.0140598		LAALALASSENSSSTPEECE	LAALALASSENS[130.0266]SSTPEEC[57.0215]E	55259.9	57207.2	53040.5	61403.9	59210.7	59150.7	1.08615	0.0282527
ETLLQQNGTQE	ETLLQQNGT[130.0266]QE	4274.07	54737	4274.07	74574.9	60903	59743.5	3.08479	0.0656613		IAALVIDNGSGMCK	IAALVIDNGS[130.0266]GMC[57.0215]K	139367	154722	139367	2658.56	2658.56	2658.56	0.0184003	1.00895e-05		HHNGNFTDPSSVNEK	HHNGNFT[130.0266]DPSSVNEK	173281	181374	168514	145182	154724	161567	0.88207	0.0273675
YQLNDSAAYYLNDLDR	YQLNDS[130.0266]AAYYLNDLDR	54139.4	62145.2	54139.4	4309.26	48673.7	4309.26	0.336175	0.0660912		TTYYDVLGVKPNATQEE	T[130.0266]TYYDVLGVKPNATQEE	289235	248983	248983	2658.56	2658.56	2658.56	0.0101317	4.19734e-05		LWFTPTPHNDK	LWFTPT[130.0266]PHNDK	37306.1	37306.1	38419.2	32338.6	30662.8	35894.4	0.874943	0.0411393
LVPLDPENGQTSGE	LVPLDPENGQT[130.0266]SGE	132046	135102	118912	4309.26	4309.26	113506	0.316335	0.0747706		LISLTDENALSGNE	LISLTDENALS[130.0266]GNE	423784	350399	398822	2658.56	2658.56	2658.56	0.00679935	5.56649e-05		SLEELPSGPPPE	SLEELPS[130.0266]GPPPE	813264	745783	717722	664493	642499	642499	0.856253	0.0203815
LYTQNGILHMLDR	LYT[130.0266]QNGILHMLDR	50614.5	68294.1	55536.6	46219.4	43525.4	47195.8	0.785006	0.080853		VFVGGLSPDTSEEQIK	VFVGGLSPDTS[130.0266]EEQIK	813240	943170	813240	2658.56	2658.56	2658.56	0.0031038	3.90372e-05		NYGEDQSNGDLGVHSGE	NYGEDQSNGDLGVHS[130.0266]GE	121386	122273	121908	109468	98522.3	98157.3	0.83746	0.00598773
IFQCHWTLPNDTE	IFQC[57.0215]HWTLPNDT[130.0266]E	29377	29456.1	29377	4309.26	4309.26	27173.8	0.405762	0.0836247		LFVGNLPPDITEE	LFVGNLPPDIT[130.0266]EE	1.54039e+06	1.69634e+06	1.25326e+06	2658.56	2658.56	2658.56	0.00177632	0.000324934		ACFASLVSQDYVNGTDQE	AC[57.0215]FASLVSQDYVNGT[130.0266]DQE	73423.1	85250.9	75558.2	62447	70786.7	61328.3	0.830638	0.0483281
GEGESPPVNGTD	GEGESPPVNGT[130.0266]D	265476	317921	361478	276166	224242	199569	0.740814	0.0846095		DVDGVTDINLGK	DVDGVT[130.0266]DINLGK	1.44226e+06	1.73809e+06	1.44226e+06	2658.56	2658.56	2658.56	0.00172536	9.86145e-05		ALFVGDAILSVNGEDLSSATHD	ALFVGDAILSVNGEDLS[130.0266]SATHD	37189.5	34194.8	34194.8	27560.5	27560.5	31083.6	0.816493	0.0138051
DINSLCMTVVQNLMER	DINS[130.0266]LC[57.0215]MTVVQNLMER	28254.6	31305.4	24822.4	23828.1	23828.1	23942.1	0.848497	0.0852325		NYGEDQSNGDLGVHSGE	NYGEDQSNGDLGVHS[130.0266]GE	121386	122273	121908	150486	128943	137824	1.14138	0.0511732		TNLDSLPLVDTHSK	T[130.0266]NLDSLPLVDTHSK	232660	231539	215432	186716	183875	174185	0.801576	0.00261925
GGSGSGPTIEE	GGS[130.0266]GSGPT[130.0266]IEE	200071	4274.07	4274.07	223712	207122	220077	3.12009	0.0874285		SSSVLSCDISVDDK	S[130.0266]SSVLSC[57.0215]DISVDDK	140994	163310	140994	118497	2658.56	2658.56	0.278048	0.0527052		IFQCHWTLPNDTE	IFQC[57.0215]HWTLPNDT[130.0266]E	29377	29456.1	29377	22197.6	25800.6	22197.6	0.795779	0.00749779
AITSFNGHKPPGSSEPITVK	AIT[130.0266]SFNGHKPPGSSEPITVK	43926.2	41301.8	43136.8	33259.8	33259.8	42093.6	0.84613	0.0966884		FHLNESGDPSSK	FHLNES[130.0266]GDPSSK	4274.07	159409	4274.07	215802	175119	208412	3.56837	0.0539456		FEIINAIYEPTEE	FEIINAIY[130.0266]EPTEE	84640.7	87151.1	72294.3	66760.4	61739.4	61739.4	0.779394	0.0213376
TVPPAVTGITFLSGGQSE	TVPPAVTGITFLSGGQS[130.0266]E	4274.07	4274.07	89974.4	106915	95568.3	84312.5	2.91096	0.0988963		TINNLDTSSSDFTILQE	T[130.0266]INNLDTSSSDFTILQE	78988.4	58754.8	58754.8	78284.9	109470	113283	1.53202	0.0549139		IAQVATISANGDK	IAQVATIS[130.0266]ANGDK	8266138	8673714	8437639	6.36384e+06	6.12665e+06	6.64063e+06	0.753862	0.000392171
TNGNQSTDIDSTLANFLAE	T[130.0266]NGNQSTDIDSTLANFLAE	25619.1	25000.6	22732	26767	29107.9	36409.2	1.2581	0.105969		EAENTLQSFR	EAENT[130.0266]LQSFR	311637	330054	347220	399749	349577	411754	1.1741	0.0568428		QIISGGIDNDIK	QIIS[130.0266]GGIDNDIK	811646	791517	780197	594092	596237	602224	0.752112	3.21667e-05
IEDAAQFATADPEPPLEE	IEDAAQFAT[130.0266]ADPEPPLEE	398313	355728	416119	4309.26	4309.26	379262	0.331477	0.107811		DINSLCMTVVQNLMER	DINS[130.0266]LC[57.0215]MTVVQNLMER	28254.6	31305.4	24822.4	2658.56	23034.2	2658.56	0.335986	0.0569224		VTCVPTPTSTVSSIGNTNGE	VTC[57.0215]VPTPTSTVSSIGNT[130.0266]NGE	315002	303234	297969	225628	222523	222523	0.732012	9.09667e-05
SSSVLSCDISVDDK	S[130.0266]SSVLSC[57.0215]DISVDDK	140994	163310	140994	4309.26	4309.26	145020	0.345024	0.110043		LQDGAESNGGGGGGGAGSGGGPGAEPDLK	LQDGAES[130.0266]NGGGGGGGAGSGGGPGAEPDLK	76256.8	67208.5	67208.5	75763.8	90537.2	85934	1.19728	0.0593378		IAALVIDNGSGMCK	IAALVIDNGS[130.0266]GMC[57.0215]K	139367	154722	139367	95340.7	95340.7	96313.6	0.662111	0.000679917
VSSPDDLELE	VS[130.0266]S[130.0266]PDDLELE	4274.07	371012	4274.07	384165	385226	348657	2.94564	0.115586		EATSSLDSITEE	EAT[130.0266]SSLDSITEE	2329412	2.03859e+06	1.85786e+06	2.7788e+06	2.35515e+06	2.53244e+06	1.23138	0.0596818		EAENTLQSFR	EAENT[130.0266]LQSFR	311637	330054	347220	209971	202256	236494	0.655995	0.00148005
MACSVAGITSDANVLTNE	MAC[57.0215]S[130.0266]VAGITSDANVLTNE	259309	249689	223269	321703	283569	255326	1.17525	0.124307		LPTIPGVTSPSSDEPPME	LPT[130.0266]IPGVTSPSSDEPPME	24259.8	17958.5	17958.5	6890.81	16668.3	6890.81	0.506008	0.0629316		VSDTVVEPYNATLSVHQLVENTD	VSDTVVEPYNATLSVHQLVENT[130.0266]D	9879.57	13423.1	9879.57	4596.42	4596.42	5584.16	0.445329	0.0074728
VFQSNYFDSTHNHQNGLCEEE	VFQSNYFDS[130.0266]THNHQNGLC[57.0215]EEE	46886.4	60206.5	46830.1	42519	408582	382491	5.41565	0.127269		IFQCHWTLPNDTE	IFQC[57.0215]HWTLPNDT[130.0266]E	29377	29456.1	29377	2658.56	26041.9	2658.56	0.355503	0.0718833		ATNVGDEGGFAPNILE	AT[130.0266]NVGDEGGFAPNILE	74062.8	61439.3	61439.3	21797.2	19985.9	19985.9	0.313641	0.000448401
GCEAIVDTGTSLMVGPVDE	GC[57.0215]EAIVDT[130.0266]GTSLMVGPVDE	424335	424335	452931	4309.26	4309.26	449569	0.352019	0.131704		NGTVTAANASTLNDGAAALVLMTADAAK	NGT[130.0266]VTAANASTLNDGAAALVLMTADAAK	23852.5	29491.3	24315.6	18402.8	22953.7	19991.1	0.789958	0.0727033		LPTIPGVTSPSSDEPPME	LPT[130.0266]IPGVTSPSSDEPPME	24259.8	17958.5	17958.5	4596.42	7379.14	4596.42	0.275388	0.00318761
ETTYYDVLGVKPNATQE	ETTYYDVLGVKPNAT[130.0266]QE	233041	195969	195969	228034	227853	252127	1.13286	0.133904		AAENSLVAYK	AAENS[130.0266]LVAYK	107757	4274.07	4274.07	149036	102651	133689	3.3135	0.0729288		TVLEPYADPYYDYE	T[130.0266]VLEPYADPYYDYE	65560.3	35697.8	37820.5	4596.42	21636.9	4596.42	0.221671	0.0319802
TDSSSASAATPSK	T[130.0266]DSSSASAATPSK	169970	4274.07	4274.07	170104	159605	159605	2.74099	0.134526		ALFVGDAILSVNGEDLSSATHD	ALFVGDAILSVNGEDLS[130.0266]SATHD	37189.5	34194.8	34194.8	2658.56	2658.56	31216.2	0.346027	0.073987		GHAATQLVNQLHD	GHAAT[130.0266]QLVNQLHD	22722.1	23636	21876.3	4596.42	4596.42	4596.42	0.202087	3.66695e-06
VFVGGLSPDTSEEQIK	VFVGGLSPDTS[130.0266]EEQIK	813240	943170	813240	4309.26	4309.26	896999	0.352428	0.138851		TVPPAVTGITFLSGGQSE	TVPPAVTGITFLS[130.0266]GGQSE	108528	88534.4	88534.4	2658.56	2658.56	84086.5	0.313042	0.0793866		TASNCNGSLAHPSDLYAEGCE	T[130.0266]ASNC[57.0215]NGSLAHPSDLYAEGC[57.0215]E	22522.8	22522.8	24036.8	4596.42	4596.42	4596.42	0.199606	3.3551e-06
SDTGLAPPALWDLAADK	S[130.0266]DTGLAPPALWDLAADK	4274.07	4274.07	490324	442475	442475	520679	2.81761	0.139295		LSALGNVTTCNDYVALVHPDLDR	LSALGNVTTC[57.0215]NDY[130.0266]VALVHPDLDR	77755.2	72437.4	72437.4	2658.56	67616.7	2658.56	0.327601	0.0832301		NDLGITAVALYDYQAAGD	NDLGITAVALY[130.0266]DY[130.0266]QAAGD	37235.3	21016.4	16078.2	4596.42	4596.42	4596.42	0.185514	0.0342526
GPAFVNPLIPESPEEE	GPAFVNPLIPES[130.0266]PEEE	660308	860913	1.01916e+06	4309.26	4309.26	860027	0.341935	0.140287		GTENGAIDAVPVDE	GT[130.0266]ENGAIDAVPVDE	82597	78250.7	97180.2	112467	93017.5	108530	1.21698	0.0864086		DINSLCMTVVQNLMER	DINS[130.0266]LC[57.0215]MTVVQNLMER	28254.6	31305.4	24822.4	4596.42	4596.42	4596.42	0.163414	0.000230783
VSDTVVEPYNATLSVHQLVENTD	VSDTVVEPYNATLSVHQLVENT[130.0266]D	9879.57	13423.1	9879.57	6608.58	6608.58	10518	0.715299	0.147877		NGVTHPIDYHTTDYVDE	NGVT[130.0266]HPIDYHTTDYVDE	143927	166983	150642	163921	195308	179259	1.16669	0.0868632		FSGHQGQINDMAFSPDGR	FS[130.0266]GHQGQINDMAFSPDGR	35218.7	32466.9	31087.6	4596.42	4596.42	4596.42	0.139605	2.00109e-05
QSGTIYLQHADEER	QS[130.0266]GTIYLQHADEER	4274.07	111148	4274.07	100064	109645	100064	2.58798	0.151193		MFQPSAVVLQCGSDSLSGD	MFQPSAVVLQC[57.0215]GS[130.0266]DSLSGD	4274.07	4274.07	4274.07	37698.4	13953.4	13953.4	5.11652	0.0903204		ANFTVSSMHGDMPQK	ANFT[130.0266]VSSMHGDMPQK	25531.5	25531.5	48232.8	4596.42	4596.42	4596.42	0.138871	0.0196624
NDLGITAVALYDYQAAGD	NDLGITAVALY[130.0266]DY[130.0266]QAAGD	37235.3	21016.4	16078.2	4309.26	4309.26	20906.5	0.397216	0.151983		AAGEGPALYEDPPDQK	AAGEGPALY[130.0266]EDPPDQK	1.0273e+06	681401	681401	1093854	1.07602e+06	1.00753e+06	1.3294	0.0907024		AANGDSDGPSYMSSLSYLAD	AANGDS[130.0266]DGPSYMSSLSYLAD	31189.6	38052.7	35187.1	4596.42	4596.42	4596.42	0.132044	0.000109758
ASEKPAEATAGSGGVNGGE	ASEKPAEATAGS[130.0266]GGVNGGE	29845.5	50529.7	29845.5	35566.7	4309.26	4309.26	0.400879	0.152892		DSTVHGFLVQLPLDSENSINTE	DSTVHGFLVQLPLDSENSINT[130.0266]E	15687.2	87451.2	90313.8	2658.56	20928.2	2658.56	0.135668	0.0910974		TFGVNNAVYGIDAMNPSSR	T[130.0266]FGVNNAVYGIDAMNPSSR	39035.4	39035.4	41100.5	4596.42	4596.42	4596.42	0.11571	8.82481e-07
DVDGVTDINLGK	DVDGVT[130.0266]DINLGK	1.44226e+06	1.73809e+06	1.44226e+06	1282391	1.39922e+06	1.38902e+06	0.880591	0.155947		NFLITNDEAYAE	NFLIT[130.0266]NDEAYAE	330464	330464	361858	2658.56	318620	2658.56	0.316721	0.0925522		AFPSAINQDNYPNGGFTAE	AFPSAINQDNYPNGGFT[130.0266]AE	58336.1	50208.3	50208.3	4596.42	4596.42	4596.42	0.08686	5.80716e-05
TGANLAICQWGFDDE	T[130.0266]GANLAIC[57.0215]QWGFDDE	35512.9	39402.3	36694.3	48496.4	36399.1	49108.2	1.20065	0.15723		GDQTSNNIPADIVFVLK	GDQT[130.0266]SNNIPADIVFVLK	68819.2	74358.2	66753	51739	67921.7	51739	0.81646	0.0932214		LYTQNGILHMLDR	LYT[130.0266]QNGILHMLDR	50614.5	68294.1	55536.6	4596.42	4596.42	4596.42	0.0790464	0.000527404
EAENTLQSFR	EAENT[130.0266]LQSFR	311637	330054	347220	272806	299226	323697	0.905774	0.158256		GNGTVMGAELR	GNGT[130.0266]VMGAELR	132940	121668	141811	146285	141245	155936	1.11868	0.0965268		QPPLLGDHPAEYGGPHGGYHSHYHD	QPPLLGDHPAEYGGPHGGY[130.0266]HSHYHD	65881.2	65881.2	110691	4596.42	4596.42	4596.42	0.0568739	0.00696803
DVQDPSVFVTFPLEED	DVQDPSVFVT[130.0266]FPLEED	140189	143864	140189	4309.26	4309.26	156205	0.388513	0.162941		YQLNDSAAYYLNDLER	YQLNDS[130.0266]AAYYLNDLER	43976.5	47896	43976.5	2658.56	2658.56	43028.9	0.355881	0.0971762		ADISAFADYRPTE	ADIS[130.0266]AFADYRPTE	102555	197170	102555	4596.42	4596.42	4596.42	0.0342777	0.01478
FEIINAIYEPTEE	FEIINAIY[130.0266]EPTEE	84640.7	87151.1	72294.3	55948.9	63130.6	80804.8	0.818909	0.165457		ASEKPAEATAGSGGVNGGE	ASEKPAEATAGS[130.0266]GGVNGGE	29845.5	50529.7	29845.5	55541.2	50712.2	49402.2	1.41222	0.101312		TASNCNGSLAHPSDLYAE	TAS[130.0266]NC[57.0215]NGSLAHPSDLYAE	144911	140096	128782	4596.42	4596.42	4596.42	0.0333244	9.8303e-06
VFQSNYFDSTHNHQNGLCEEE	VFQSNYFDST[130.0266]HNHQNGLC[57.0215]EEE	327027	361101	342451	390617	4309.26	4309.26	0.387389	0.178531		FELLSANTLED	FELLSANT[130.0266]LED	142637	150097	150224	155152	163602	191145	1.15112	0.116014		YNLQMLEAEGSMK	Y[130.0266]NLQMLEAEGS[130.0266]MK	243399	241921	206214	4596.42	4596.42	4596.42	0.0199401	4.93418e-05
IAALVIDNGSGMCK	IAALVIDNGS[130.0266]GMC[57.0215]K	139367	154722	139367	148003	109081	109081	0.84476	0.183068		ANNGSSPAGSLADAMSQK	ANNGS[130.0266]SPAGSLADAMSQK	198379	213786	98406.3	92226.2	94132.8	107484	0.575517	0.118782		TTYYDVLGVKPNATQEE	T[130.0266]TYYDVLGVKPNATQEE	289235	248983	248983	4596.42	4596.42	4596.42	0.0175168	4.32382e-05
AHPVTNGIEEPLE	AHPVT[130.0266]NGIEEPLE	1029085	896488	954212	1.07963e+06	1.032e+06	989813	1.07697	0.185986		AHSDAQALVLLDVTPDQSMVD	AHSDAQALVLLDVTPDQS[130.0266]MVD	217990	4274.07	4274.07	208301	200907	246502	2.89449	0.120199		GDSVMVLPTIPEEE	GDS[130.0266]VMVLPTIPEEE	287769	276332	276332	4596.42	4596.42	4596.42	0.0164073	2.19623e-07
ERSVLNNQLLE	ERS[130.0266]VLNNQLLE	405589	314511	388748	429787	426459	395697	1.12905	0.187158		NGSDNLPSSAGSGDKPLSDPAPF	NGS[130.0266]DNLPSSAGSGDKPLSDPAPF	342452	302567	313394	273661	225607	305620	0.839812	0.121709		ERSVLNNQLLE	ERS[130.0266]VLNNQLLE	405589	314511	388748	4596.42	4596.42	4596.42	0.0124357	0.000199223
VVHAVDGTAENGIHPLSSSEVD	VVHAVDGTAENGIHPLS[130.0266]SSEVD	4274.07	35793.3	4274.07	31121.9	31121.9	31682.5	2.11825	0.190846		SAEADGLAESSYGR	SAEADGLAES[130.0266]SY[130.0266]GR	572109	550577	533984	581310	564304	586674	1.04564	0.123113		LISLTDENALSGNE	LISLTDENALS[130.0266]GNE	423784	350399	398822	4596.42	4596.42	4596.42	0.0117555	5.67784e-05
NGGTEPDASAPAEPGWK	NGGT[130.0266]EPDASAPAEPGWK	170463	171298	168888	153953	171531	160991	0.952659	0.193156		HIFHIASAAER	HIFHIAS[130.0266]AAER	4274.07	56169.2	4274.07	51249.4	60256.5	54366.2	2.56302	0.126267		GCEAIVDTGTSLMVGPVDE	GC[57.0215]EAIVDT[130.0266]GTSLMVGPVDE	424335	424335	452931	4596.42	4596.42	4596.42	0.0105941	1.45384e-06
EVVLPPQSQEVDWE	EVVLPPQS[130.0266]QEVDWE	139371	140428	136844	126469	119756	141014	0.929427	0.198334		CLLTQVFTNTGPDNNLD	C[57.0215]LLT[130.0266]QVFTNTGPDNNLD	5493.24	5493.24	13816.9	2658.56	3428.53	2658.56	0.352599	0.12713		SAEADGLAESSYGR	SAEADGLAES[130.0266]SY[130.0266]GR	572109	550577	533984	4596.42	4596.42	4596.42	0.00832348	9.87144e-07
NYGEDQSNGDLGVHSGE	NYGEDQSNGDLGVHS[130.0266]GE	121386	122273	121908	109862	120974	119138	0.957346	0.206243		INSDQATQGNISSDR	INS[130.0266]DQATQGNISSDR	4274.07	109913	4274.07	101257	101257	217117	3.54234	0.127148		VFVGGLSPDTSEEQIK	VFVGGLSPDTS[130.0266]EEQIK	813240	943170	813240	4596.42	4596.42	4596.42	0.0053662	3.93905e-05
SAMEDLQDMFIVHTIE	SAMEDLQDMFIVHT[130.0266]IE	73222.8	74323.1	73222.8	87723.8	4309.26	4309.26	0.436394	0.210091		QSGTIYLQHADEER	QS[130.0266]GTIYLQHADEER	4274.07	111148	4274.07	106829	110894	106829	2.71145	0.127947		RDWENGSNASSPASVPE	RDWENGSNAS[130.0266]SPASVPE	4274.07	43629.6	4274.07	57291.1	59029.8	48245.6	3.15396	0.0504705
GTVTAGNASGVADGAGAVIIASE	GT[130.0266]VTAGNASGVADGAGAVIIASE	32972.2	4274.07	4274.07	46959.5	44185.3	13565.5	2.5219	0.216111		QNSQLPAQVQNGPSQE	QNSQLPAQVQNGPS[130.0266]QE	314196	304074	326532	307991	299123	295278	0.955112	0.132743		SSSVLSCDISVDDK	S[130.0266]SSVLSC[57.0215]DISVDDK	140994	163310	140994	4596.42	120208	4596.42	0.290595	0.0550648
TENDDLTNVIQK	T[130.0266]ENDDLTNVIQK	203009	177307	195540	310604	208389	208389	1.26313	0.221559		NFLITNDEAYAE	NFLITNDEAY[130.0266]AE	4274.07	288655	4274.07	274654	274654	279862	2.78991	0.134784		ETVAVKPTENNEE	ETVAVKPT[130.0266]ENNEE	85704.2	80469.6	93176.2	93024.8	101373	103121	1.14717	0.057829
SPVSAGNDAYVDLDR	S[130.0266]PVSAGNDAYVDLDR	4274.07	145965	4274.07	110274	110274	140286	2.3353	0.227408		AAAAPAESAAPAAGEEPSKE	AAAAPAESAAPAAGEEPS[130.0266]KE	697606	729475	716350	889174	706784	888918	1.1593	0.137662		NGTVTAANASTLNDGAAALVLMTADAAK	NGT[130.0266]VTAANASTLNDGAAALVLMTADAAK	23852.5	29491.3	24315.6	21072.1	21820.1	17707.3	0.780325	0.061469
DFWPPQPKLYK	DFWPPQPKLY[130.0266]K	91657.2	95575.9	91657.2	95572.1	80774.9	80774.9	0.921946	0.228063		VEMLVAGHEDSNGCINYE	VEMLVAGHEDSNGC[57.0215]INY[130.0266]E	76279.6	91139.8	78847.9	84840.9	115714	101128	1.22502	0.139236		NLTLWTSDTQGDEAE	NLT[130.0266]LWTSDTQGDEAE	13981.7	15413.9	11240.4	11585	7102.51	6800.13	0.62722	0.0626807
AFPSAINQDNYPNGGFTAE	AFPSAINQDNYPNGGFT[130.0266]AE	58336.1	50208.3	50208.3	51723.5	46832	46832	0.91581	0.231643		IEDAAQFATADPEPPLEE	IEDAAQFAT[130.0266]ADPEPPLEE	398313	355728	416119	418198	472548	418198	1.1186	0.143603		NGGTEPDASAPAEPGWK	NGGT[130.0266]EPDASAPAEPGWK	170463	171298	168888	165374	167437	168736	0.982176	0.0658363
LPTIPGVTSPSSDEPPME	LPT[130.0266]IPGVTSPSSDEPPME	24259.8	17958.5	17958.5	4309.26	4309.26	23345.1	0.531162	0.232164		THYQLGLAYGYNSQYD	THYQLGLAYGYNS[130.0266]QYD	396726	645767	155701	101153	204967	101153	0.339907	0.144525		AITSFNGHKPPGSSEPITVK	AIT[130.0266]SFNGHKPPGSSEPITVK	43926.2	41301.8	43136.8	40581.2	33304.1	29110.3	0.802367	0.0698233
IDSQQEEEPVQASD	IDSQQEEEPVQAS[130.0266]D	96448.8	96448.8	107236	114758	115427	98074.2	1.09371	0.235412		NDLGITAVALYDYQAAGDD	NDLGITAVALYDY[130.0266]QAAGDD	4274.07	191288	4274.07	164866	164866	217532	2.73857	0.148259		LVQDVANNTNE	LVQDVANNT[130.0266]NE	4274.07	924390	4274.07	1.03211e+06	1.03211e+06	1.14754e+06	3.44264	0.0698855
HELQANCYE	HELQANC[57.0215]Y[130.0266]E	71636.9	49870.2	49870.2	68666.7	4309.26	4309.26	0.450966	0.238302		YQLNDSAAYYLNDLER	Y[130.0266]QLNDSAAYYLNDLER	4274.07	4274.07	42032.2	40813.6	38542.2	38542.2	2.33091	0.149745		DVDGVTDINLGK	DVDGVT[130.0266]DINLGK	1.44226e+06	1.73809e+06	1.44226e+06	1.38824e+06	1.17018e+06	1.09982e+06	0.791379	0.0706979
NGVHSLIIEPVTSR	NGVHS[130.0266]LIIEPVTSR	51684.7	117622	47365.8	39710.4	44160	38412.9	0.564369	0.239708		LSNGSEEDNLPNTQLD	LSNGS[130.0266]EEDNLPNTQLD	4274.07	43558.1	4274.07	39257.6	43185.8	39257.6	2.33563	0.152719		HDWNNSISQYTE	HDWNNS[130.0266]ISQYTE	42249.7	55990.4	43165.9	57838	56979.3	59448.8	1.23238	0.0714176
SDDGAVSAPAASDGGVSK	S[130.0266]DDGAVS[130.0266]APAASDGGVSK	41969.3	37640.3	54361	50118	50118	55386.9	1.16162	0.245611		ERSVLNNQLLE	ERS[130.0266]VLNNQLLE	405589	314511	388748	2658.56	402789	2658.56	0.368045	0.161685		GTVTAGNASGVADGAGAVIIASE	GT[130.0266]VTAGNASGVADGAGAVIIASE	32972.2	4274.07	4274.07	28338.3	53457.6	48841.7	3.14635	0.0730311
SGFDDPGIFYSDSFGGDAQAD	n[42.0106]SGFDDPGIFYSDS[130.0266]FGGDAQAD	110105	139076	125228	143800	133643	133643	1.09796	0.246984		ACFASLVSQDYVNGTDQE	AC[57.0215]FASLVSQDYVNGT[130.0266]DQE	73423.1	85250.9	75558.2	60216.1	76962.6	67045.8	0.87189	0.174888		YQLNDSAAYYLNDLDR	Y[130.0266]QLNDSAAYYLNDLDR	4274.07	4274.07	48245.6	55432.2	55452	49334.9	2.82107	0.0802753
ACLEPQITPSYYTTSDAVISTE	AC[57.0215]LEPQIT[130.0266]PSYYTTSDAVISTE	19318.6	4274.07	4274.07	14480.3	14480.3	20733.9	1.78329	0.251381		AEEPAASFSQPGSMGLDK	AEEPAAS[130.0266]FSQPGSMGLDK	4274.07	4274.07	14729.4	12227.3	12227.3	18045.9	1.82582	0.183428		LFVGNLPPDITEE	LFVGNLPPDIT[130.0266]EE	1.54039e+06	1.69634e+06	1.25326e+06	898959	1.33877e+06	898959	0.698594	0.0825635
LYANTVLSGGTTMYPGIADR	LY[130.0266]ANTVLSGGTTMYPGIADR	4274.07	4274.07	7969.16	18392.3	18392.3	142536	10.8565	0.260107		TASNCNGSLAHPSDLYAE	TAS[130.0266]NC[57.0215]NGSLAHPSDLYAE	144911	140096	128782	158268	2658.56	2658.56	0.395335	0.184608		TADTDTADQVMASFK	T[130.0266]ADTDTADQVMASFK	423429	430481	527045	319332	418190	319332	0.765307	0.0827903
GTENGAIDAVPVDE	GT[130.0266]ENGAIDAVPVDE	82597	78250.7	97180.2	96745	108064	85892.6	1.12663	0.273485		LYTQNGILHMLDR	LYT[130.0266]QNGILHMLDR	50614.5	68294.1	55536.6	45455.8	54685.5	44880.1	0.831329	0.186092		NFLITNDEAYAE	NFLITNDEAY[130.0266]AE	4274.07	288655	4274.07	309439	309439	317157	3.14948	0.0880769
AAAAPAESAAPAAGEEPSKE	AAAAPAESAAPAAGEEPS[130.0266]KE	697606	729475	716350	694986	712586	694986	0.980931	0.281398		SNCYDPER	S[130.0266]NC[57.0215]YDPER	42918.1	46901.4	54738.2	61138.5	48128.5	62995.7	1.19165	0.188051		SIGSLQNGTHTPSTAME	S[130.0266]IGSLQNGTHTPSTAME	345780	407429	345780	4596.42	4596.42	338586	0.316454	0.0914392
GPVPAATNGCTGDANGHLQEEPPMPTT	GPVPAAT[130.0266]NGC[57.0215]TGDANGHLQEEPPMPTT	39982.5	89820.4	75822.9	57512.1	137115	111249	1.48754	0.294838		SAMEDLQDMFIVHTIE	SAMEDLQDMFIVHT[130.0266]IE	73222.8	74323.1	73222.8	2658.56	85163.6	2658.56	0.409844	0.189478		NDLGITAVALYDYQAAGDD	NDLGITAVALYDY[130.0266]QAAGDD	4274.07	191288	4274.07	195130	212629	201838	3.0505	0.0943434
HNGQVTGIDWAPE	HNGQVT[130.0266]GIDWAPE	493258	524944	558809	544759	554699	544388	1.04238	0.311005		DFWPPQPKLYK	DFWPPQPKLY[130.0266]K	91657.2	95575.9	91657.2	99012.1	92693.5	98277.8	1.03978	0.19594		QNSQLPAQVQNGPSQE	QNSQLPAQVQNGPS[130.0266]QE	314196	304074	326532	334844	334665	323881	1.05143	0.0949739
ATNVGDEGGFAPNILE	AT[130.0266]NVGDEGGFAPNILE	74062.8	61439.3	61439.3	22911.4	22911.4	81745.9	0.647749	0.313166		SGFDDPGIFYSDSFGGDAQAD	n[42.0106]SGFDDPGIFYSDS[130.0266]FGGDAQAD	110105	139076	125228	2658.56	148917	2658.56	0.411941	0.212047		EPAASFSQPGSMGLDK	EPAAS[130.0266]FSQPGSM[15.9949]GLDK	4274.07	4274.07	143491	155641	146514	146514	2.95102	0.100643
FELLSANTLED	FELLSANT[130.0266]LED	142637	150097	150224	149848	149890	188805	1.10291	0.314403		ETVAVKPTENNEE	ETVAVKPT[130.0266]ENNEE	85704.2	80469.6	93176.2	2658.56	105885	2658.56	0.428771	0.226742		GNGTVMGAELR	GNGT[130.0266]VMGAELR	132940	121668	141811	138397	158961	151111	1.1313	0.106553
CLLTQVFTNTGPDNNLD	C[57.0215]LLT[130.0266]QVFTNTGPDNNLD	5493.24	5493.24	13816.9	4309.26	6451.7	4309.26	0.607587	0.320737		HFQSYDLDHMEK	HFQS[130.0266]YDLDHMEK	4274.07	41696.7	4274.07	54646.2	29498.4	29498.4	2.26178	0.232414		NFLITNDEAYAE	NFLIT[130.0266]NDEAYAE	330464	330464	361858	313956	326868	313956	0.933509	0.115672
VQDPSVFVTFPLEEDE	VQDPS[130.0266]VFVTFPLEEDE	4274.07	4274.07	4274.07	5149.66	4309.26	4309.26	1.07378	0.323299		VFQSNYFDSTHNHQNGLCEEE	VFQSNYFDS[130.0266]THNHQNGLC[57.0215]EEE	46886.4	60206.5	46830.1	47074.1	46231.8	39186.6	0.860772	0.234215		YQLNDSAAYYLNDLDR	YQLNDS[130.0266]AAYYLNDLDR	54139.4	62145.2	54139.4	56804	4596.42	4596.42	0.387251	0.119194
NLTLWTSDTQGDEAE	NLT[130.0266]LWTSDTQGDEAE	13981.7	15413.9	11240.4	17175.6	4309.26	4309.26	0.63476	0.329527		LVPLDPENGQTSGE	LVPLDPENGQT[130.0266]SGE	132046	135102	118912	176040	136463	133583	1.15549	0.241608		GDQTSNNIPADIVFVLK	GDQT[130.0266]SNNIPADIVFVLK	68819.2	74358.2	66753	4596.42	71335.2	4596.42	0.383594	0.125972
MLVAGHEDSNGCINYE	M[15.9949]LVAGHEDSNGC[57.0215]INY[130.0266]E	46527.3	41262.9	41262.9	59287.2	4309.26	4309.26	0.526184	0.330323		NLTLWTSDTQGDEAE	NLT[130.0266]LWTSDTQGDEAE	13981.7	15413.9	11240.4	12441.3	12304.8	6409.22	0.766694	0.247367		LSNGSEEDNLPNTQLD	LS[130.0266]NGSEEDNLPNTQLD	4274.07	4274.07	41368.6	42834.5	40053.9	38612.6	2.43407	0.127247
TINNLDTSSSDFTILQE	T[130.0266]INNLDTSSSDFTILQE	78988.4	58754.8	58754.8	71742.9	67716.8	83720.4	1.13579	0.343321		NGVHSLIIEPVTSR	NGVHS[130.0266]LIIEPVTSR	51684.7	117622	47365.8	38557.7	41889.9	44786.3	0.577986	0.252322		TIDNNSVSSPLQSLQQR	T[130.0266]IDNNSVSSPLQSLQQR	173790	198294	199839	178979	176030	163136	0.905969	0.139495
DDLNSFNATDLK	DDLNS[130.0266]FNATDLK	87913.1	111034	103335	57941.8	54539.3	119615	0.767814	0.351658		TNGNQSTDIDSTLANFLAE	T[130.0266]NGNQSTDIDSTLANFLAE	25619.1	25000.6	22732	23159.3	33992.7	28827.4	1.17215	0.264866		DVQDPSVFVTFPLEED	DVQDPSVFVT[130.0266]FPLEED	140189	143864	140189	141790	163325	154040	1.08229	0.141049
SNEEDSASVFSPSFGLK	S[130.0266]NEEDS[130.0266]ASVFSPSFGLK	4355.51	6970.99	4355.51	4309.26	4309.26	4309.26	0.824369	0.351722		VQDPSVFVTFPLEEDE	VQDPS[130.0266]VFVTFPLEEDE	4274.07	4274.07	4274.07	4455.89	6312.17	4455.89	1.18731	0.265374		LSALGNVTTCNDYVALVHPDLDR	LSALGNVTTC[57.0215]NDY[130.0266]VALVHPDLDR	77755.2	72437.4	72437.4	4596.42	4596.42	78247	0.392759	0.141098
NGVTHPIDYHTTDYVDE	NGVT[130.0266]HPIDYHTTDYVDE	143927	166983	150642	162943	169177	154666	1.05467	0.354169		MLVAGHEDSNGCINYE	M[15.9949]LVAGHEDSNGC[57.0215]INY[130.0266]E	46527.3	41262.9	41262.9	2658.56	55436.2	2658.56	0.470762	0.267296		VFQSNYFDSTHNHQNGLCEEE	VFQSNYFDST[130.0266]HNHQNGLC[57.0215]EEE	327027	361101	342451	321428	331167	321428	0.945122	0.14328
TVPPAVTGITFLSGGQSE	TVPPAVTGITFLS[130.0266]GGQSE	108528	88534.4	88534.4	112706	54379.7	54379.7	0.775446	0.357015		HDWNNSISQYTE	HDWNNS[130.0266]ISQYTE	42249.7	55990.4	43165.9	60722.2	2658.56	2658.56	0.467019	0.274482		FQGASNLTLSETQNGDVSE	FQGASNLTLSETQNGDVS[130.0266]E	100742	104318	99680.7	95464.9	100895	96639.7	0.961472	0.144984
TIDNNSVSSPLQSLQQR	T[130.0266]IDNNSVSSPLQSLQQR	173790	198294	199839	203401	236920	185442	1.09414	0.357766		EIAQVATISANGDK	EIAQVATIS[130.0266]ANGDK	84386.6	96057.3	85612.8	55406.1	98551.3	57080.2	0.793206	0.27711		HELQANCYE	HELQANC[57.0215]Y[130.0266]E	71636.9	49870.2	49870.2	58015.4	4596.42	4596.42	0.392166	0.145243
TADTDTADQVMASFK	T[130.0266]ADTDTADQVMASFK	423429	430481	527045	489716	395224	296284	0.855368	0.364161		DVQDPSVFVTFPLEED	DVQDPSVFVT[130.0266]FPLEED	140189	143864	140189	131171	184636	165835	1.1353	0.290101		SIGSLQNGTHTPSTAME	SIGS[130.0266]LQNGTHTPSTAME	79799.1	452351	358895	498196	515656	480009	1.67653	0.148293
TNLDSLPLVDTHSK	T[130.0266]NLDSLPLVDTHSK	232660	231539	215432	231864	216228	193814	0.944492	0.36668		YNLQMLEAEGSMK	Y[130.0266]NLQMLEAEGS[130.0266]MK	243399	241921	206214	182635	242392	181470	0.877029	0.29426		HIFHIASAAER	HIFHIAS[130.0266]AAER	4274.07	56169.2	4274.07	58858.3	47182	50809.2	2.42361	0.156644
NLSIHNQQLEE	NLS[130.0266]IHNQQLEE	126458	109615	117310	111689	111785	115109	0.958116	0.379311		AFPSAINQDNYPNGGFTAE	AFPSAINQDNYPNGGFT[130.0266]AE	58336.1	50208.3	50208.3	53043	46645.6	46645.6	0.921774	0.296137		YQLNDSAAYYLNDLER	YQLNDS[130.0266]AAYYLNDLER	43976.5	47896	43976.5	39717.5	39717.5	45019.2	0.916121	0.159006
LLPFLTDTIYDED	LLPFLTDTIY[130.0266]DED	65715.4	45471.2	45471.2	76310.4	4309.26	4309.26	0.542131	0.391852		TADTDTADQVMASFK	T[130.0266]ADTDTADQVMASFK	423429	430481	527045	374534	477351	336903	0.860845	0.298517		SAMEDLQDMFIVHTIE	SAMEDLQDMFIVHT[130.0266]IE	73222.8	74323.1	73222.8	4596.42	4596.42	81661.5	0.411536	0.167153
VTCVPTPTSTVSSIGNTNGE	VTC[57.0215]VPTPTSTVSSIGNT[130.0266]NGE	315002	303234	297969	329937	330125	292398	1.03957	0.421832		QNGDSLVHAAFVAE	QNGDS[130.0266]LVHAAFVAE	1100285	1085193	1.02571e+06	1.12145e+06	1225475	1.05233e+06	1.05857	0.319736		SNCYDPER	S[130.0266]NC[57.0215]YDPER	42918.1	46901.4	54738.2	51358.8	54569.2	60913.7	1.15415	0.171525
NSGAAEKPVTIHATPE	NS[130.0266]GAAEKPVTIHATPE	34557.6	35389.3	31953	30242.2	31000.5	35585.4	0.950227	0.437881		AHPVTNGIEEPLE	AHPVT[130.0266]NGIEEPLE	1029085	896488	954212	1.04615e+06	969627	1.01451e+06	1.05226	0.32114		INSDQATQGNISSDR	INS[130.0266]DQATQGNISSDR	4274.07	109913	4274.07	77986.7	202398	94843.4	3.16751	0.178507
QNSQLPAQVQNGPSQE	QNSQLPAQVQNGPS[130.0266]QE	314196	304074	326532	326129	352006	304804	1.04036	0.447628		DTNNLFSVQFR	DT[130.0266]NNLFSVQFR	78466.2	57279.2	73374.1	74516.9	75747.4	81374	1.10768	0.326872		VTFFEPGSGDENGTSNK	VTFFEPGSGDENGT[130.0266]SNK	60751	52880.6	55422.2	61961	70374.9	57822.8	1.12484	0.181981
SIGSLQNGTHTPSTAME	S[130.0266]IGSLQNGTHTPSTAME	345780	407429	345780	334448	371718	334448	0.946884	0.463214		TVLEPYADPYYDYE	T[130.0266]VLEPYADPYYDYE	65560.3	35697.8	37820.5	14812.3	54334.2	20052.7	0.641358	0.348999		VIVVWVGTNNHENTAE	VIVVWVGTNNHENT[130.0266]AE	50652.3	57758.7	50652.3	4596.42	60114.7	4596.42	0.435723	0.184066
ACFASLVSQDYVNGTDQE	AC[57.0215]FASLVSQDYVNGT[130.0266]DQE	73423.1	85250.9	75558.2	75567	75125.5	74920.3	0.963202	0.474578		GTENGVNGTLTSNVADSPR	GT[130.0266]ENGVNGTLTSNVADSPR	6181.51	31413.4	11495.3	2658.56	16139	2658.56	0.437076	0.359035		THYQLGLAYGYNSQYD	THYQLGLAYGYNS[130.0266]QYD	396726	645767	155701	180283	177572	177572	0.446863	0.193428
SPSWTAPPVIALQNGLSED	SPSWTAPPVIALQNGLS[130.0266]ED	31097.3	31057.9	31057.9	31720.9	30138.4	30138.4	0.986959	0.48538		QSKPVTTPEEIAQVATISANGDK	QSKPVTTPEEIAQVATIS[130.0266]ANGDK	31190.3	29445.3	30185.9	2658.56	43354.8	2658.56	0.535907	0.359138		TGANLAICQWGFDDE	T[130.0266]GANLAIC[57.0215]QWGFDDE	35512.9	39402.3	36694.3	31557.5	37641.6	31911.4	0.905931	0.200093
GDSVMVLPTIPEEE	GDS[130.0266]VM[15.9949]VLPTIPEEE	4274.07	13286.5	4274.07	8903.93	8903.93	11066.7	1.32242	0.489817		SDTGLAPPALWDLAADK	S[130.0266]DTGLAPPALWDLAADK	4274.07	4274.07	490324	302610	302610	406951	2.02892	0.360157		LLPFLTDTIYDED	LLPFLTDTIY[130.0266]DED	65715.4	45471.2	45471.2	61329.4	65235.7	61329.4	1.19939	0.204336
NGSDNLPSSAGSGDKPLSDPAPF	NGS[130.0266]DNLPSSAGSGDKPLSDPAPF	342452	302567	313394	335551	197907	324392	0.895074	0.504079		VFQSNYFDSTHNHQNGLCEEE	VFQSNYFDST[130.0266]HNHQNGLC[57.0215]EEE	327027	361101	342451	290348	344880	335082	0.941518	0.360264		VQDPSVFVTFPLEEDE	VQDPS[130.0266]VFVTFPLEEDE	4274.07	4274.07	4274.07	4596.42	6648.05	4596.42	1.23543	0.215162
DTNNLFSVQFR	DT[130.0266]NNLFSVQFR	78466.2	57279.2	73374.1	70977.5	33024.8	74087.9	0.85162	0.519484		SDDGAVSAPAASDGGVSK	S[130.0266]DDGAVS[130.0266]APAASDGGVSK	41969.3	37640.3	54361	46346.3	68987.5	46346.3	1.20683	0.365564		AQGPAASAEEPKPVEAPAANSDQTVTVK	AQGPAASAEEPKPVEAPAANS[130.0266]DQTVTVK	4274.07	4274.07	294015	196546	352160	218696	2.53634	0.225116
LAALALASSENSSSTPEECE	LAALALASSENS[130.0266]SSTPEEC[57.0215]E	55259.9	57207.2	53040.5	55298.5	57647.5	55298.5	1.01654	0.559728		VISWLDANTLAEKD	VISWLDANT[130.0266]LAEKD	2.01768e+06	408687	1.00293e+06	1.19675e+06	311324	309867	0.530122	0.387873		MLVAGHEDSNGCINYE	MLVAGHEDSNGC[57.0215]INY[130.0266]E	825559	900007	843287	870522	1.0028e+06	891923	1.07645	0.233936
TVNGSWYIQDLCE	T[130.0266]VNGSWYIQDLC[57.0215]E	70039.2	73593.8	48533.9	65059.7	61633.1	47495	0.906439	0.562244		GPVPAATNGCTGDANGHLQEEPPMPTT	GPVPAAT[130.0266]NGC[57.0215]TGDANGHLQEEPPMPTT	39982.5	89820.4	75822.9	133757	158515	31846.2	1.57625	0.395173		NGSDNLPSSAGSGDKPLSDPAPF	NGS[130.0266]DNLPSSAGSGDKPLSDPAPF	342452	302567	313394	215771	348512	183618	0.780353	0.247393
SNCYDPER	S[130.0266]NC[57.0215]YDPER	42918.1	46901.4	54738.2	44993.7	54558.1	53361.1	1.0578	0.577095		SLEELPSGPPPE	SLEELPS[130.0266]GPPPE	813264	745783	717722	813151	641942	641942	0.921057	0.400362		DTNNLFSVQFR	DT[130.0266]NNLFSVQFR	78466.2	57279.2	73374.1	76059.5	38581.5	38581.5	0.732703	0.254873
GTENGVNGTLTSNVADSPR	GT[130.0266]ENGVNGTLTSNVADSPR	6181.51	31413.4	11495.3	11800.4	53115.1	11800.4	1.56275	0.590569		HELQANCYE	HELQANC[57.0215]Y[130.0266]E	71636.9	49870.2	49870.2	59385.8	82302.4	59385.8	1.17328	0.400631		CLLTQVFTNTGPDNNLD	C[57.0215]LLT[130.0266]QVFTNTGPDNNLD	5493.24	5493.24	13816.9	4596.42	4596.42	4596.42	0.555943	0.256328
AAGEGPALYEDPPDQK	AAGEGPALY[130.0266]EDPPDQK	1.0273e+06	681401	681401	1.05545e+06	767947	796338	1.09608	0.630454		NDLGITAVALYDYQAAGD	NDLGITAVALY[130.0266]DY[130.0266]QAAGD	37235.3	21016.4	16078.2	2658.56	35011.9	2658.56	0.542568	0.417062		LASQPDVDGFLVGGASLKPE	LAS[130.0266]QPDVDGFLVGGASLKPE	2.00309e+06	1.9679e+06	1.70104e+06	2107028	2.21394e+06	1.88305e+06	1.09379	0.263355
GGGPPPPPALPTWSVPNGPSPE	GGGPPPPPALPTWSVPNGPS[130.0266]PE	60009.9	74108.4	63056.1	68410.8	66976	67849.7	1.03074	0.663117		GCEAIVDTGTSLMVGPVDE	GC[57.0215]EAIVDT[130.0266]GTSLMVGPVDE	424335	424335	452931	298862	298862	514226	0.854294	0.431966		NGVHSLIIEPVTSR	NGVHS[130.0266]LIIEPVTSR	51684.7	117622	47365.8	44622.1	43998.9	42267.4	0.604083	0.277069
AAAEPDASEKPAEATAGSGGVNGGE	AAAEPDASEKPAEATAGS[130.0266]GGVNGGE	195097	181506	184361	167009	191950	190856	0.980126	0.704783		SNEEDSASVFSPSFGLK	S[130.0266]NEEDS[130.0266]ASVFSPSFGLK	4355.51	6970.99	4355.51	6663.67	5712.01	5712.01	1.1534	0.436153		SPVSAGNDAYVDLDR	S[130.0266]PVSAGNDAYVDLDR	4274.07	145965	4274.07	109606	112678	109606	2.14798	0.278925
ANNGSSPAGSLADAMSQK	ANNGS[130.0266]SPAGSLADAMSQK	198379	213786	98406.3	245800	157771	157771	1.09944	0.734717		GEGESPPVNGTD	GEGESPPVNGT[130.0266]D	265476	317921	361478	360791	303534	370460	1.09516	0.436874		SPSWTAPPVIALQNGLSED	SPSWTAPPVIALQNGLS[130.0266]ED	31097.3	31057.9	31057.9	31272.1	34359.3	31272.1	1.03959	0.298005
THYQLGLAYGYNSQYD	THYQLGLAYGYNS[130.0266]QYD	396726	645767	155701	387291	533781	123634	0.871901	0.796373		TGANLAICQWGFDDE	T[130.0266]GANLAIC[57.0215]QWGFDDE	35512.9	39402.3	36694.3	29784	39178.5	35448.9	0.935507	0.463604		SDDGAVSAPAASDGGVSK	S[130.0266]DDGAVS[130.0266]APAASDGGVSK	41969.3	37640.3	54361	36829.6	41796.9	36829.6	0.861802	0.307128
EPAASFSQPGSMGLDK	EPAAS[130.0266]FSQPGSMGLDK	1167392	1.0801e+06	826434	1.1988e+06	992710	977653	1.03098	0.811573		LASQPDVDGFLVGGASLKPE	LAS[130.0266]QPDVDGFLVGGASLKPE	2.00309e+06	1.9679e+06	1.70104e+06	1.78217e+06	2.19159e+06	2068999	1.06536	0.468088		GNGTVMGAE	GNGT[130.0266]VMGAE	148871	127564	163370	148464	118802	126848	0.896112	0.327299
AQGPAASAEEPKPVEAPAANSDQTVTVK	AQGPAASAEEPKPVEAPAANS[130.0266]DQTVTVK	4274.07	4274.07	294015	12697.5	12697.5	192631	0.720597	0.816446		YQLNDSAAYYLNDLDR	YQLNDS[130.0266]AAYYLNDLDR	54139.4	62145.2	54139.4	41972.5	57816.4	56856.3	0.919149	0.471419		GHVEIPNLSDENSVD	GHVEIPNLSDENS[130.0266]VD	224577	379195	249002	124295	124295	327185	0.675178	0.327917
TVLEPYADPYYDYE	T[130.0266]VLEPYADPYYDYE	65560.3	35697.8	37820.5	42721.8	63859.2	40237	1.05565	0.842797		SIGSLQNGTHTPSTAME	SIGS[130.0266]LQNGTHTPSTAME	79799.1	452351	358895	307508	408143	462298	1.32199	0.472673		AHPVTNGIEEPLE	AHPVT[130.0266]NGIEEPLE	1029085	896488	954212	1.03169e+06	988502	995018	1.04703	0.32924
HHNGNFTDPSSVNEK	HHNGNFT[130.0266]DPSSVNEK	173281	181374	168514	170683	184864	171389	1.0072	0.843158		LWFTPTPHNDK	LWFTPT[130.0266]PHNDK	37306.1	37306.1	38419.2	39479.8	33865.4	35806.6	0.965678	0.48622		TVPPAVTGITFLSGGQSE	TVPPAVTGITFLS[130.0266]GGQSE	108528	88534.4	88534.4	137078	4596.42	4596.42	0.512159	0.357117
AQWLYDNHKD	AQWLY[130.0266]DNHKD	90362.4	94477.9	74781.7	95307.4	83896.9	83896.9	1.0134	0.878216		NDAVTIQVLNQLIQK	NDAVT[130.0266]IQVLNQLIQK	12278.2	16223.4	12278.2	9559.97	9559.97	15959.3	0.860212	0.490505		GGGPPPPPALPTWSVPNGPSPE	GGGPPPPPALPTWSVPNGPS[130.0266]PE	60009.9	74108.4	63056.1	61282.4	63364.1	58532.2	0.929019	0.358982
GNGTVMGAE	GNGT[130.0266]VMGAE	148871	127564	163370	104047	148240	177172	0.976477	0.891206		NGGTEPDASAPAEPGWK	NGGT[130.0266]EPDASAPAEPGWK	170463	171298	168888	174914	163795	184250	1.02411	0.528658		GEGESPPVNGTD	GEGESPPVNGT[130.0266]D	265476	317921	361478	396364	317853	339164	1.11484	0.375776
NGTVTAANASTLNDGAAALVLMTADAAK	NGT[130.0266]VTAANASTLNDGAAALVLMTADAAK	23852.5	29491.3	24315.6	40039	15342.2	18901.5	0.956519	0.893818		GPAFVNPLIPESPEEE	GPAFVNPLIPES[130.0266]PEEE	660308	860913	1.01916e+06	574729	574729	1.02484e+06	0.855897	0.540258		LYANNVLSGGTTMYPGIADR	LY[130.0266]ANNVLSGGTTMYPGIADR	4274.07	4274.07	10715.1	8090.55	8980.94	8090.55	1.30622	0.415614
DSTVHGFLVQLPLDSENSINTE	DSTVHGFLVQLPLDSENSINT[130.0266]E	15687.2	87451.2	90313.8	20895.1	25596.8	129256	0.908481	0.897399		AANGDSDGPSYMSSLSYLAD	AANGDS[130.0266]DGPSYMSSLSYLAD	31189.6	38052.7	35187.1	34580.1	40066.2	34580.1	1.04593	0.585929		VFQSNYFDSTHNHQNGLCEEE	VFQSNYFDS[130.0266]THNHQNGLC[57.0215]EEE	46886.4	60206.5	46830.1	37033.5	45945.8	311977	2.56594	0.423918
GHVEIPNLSDENSVD	GHVEIPNLSDENS[130.0266]VD	224577	379195	249002	189599	296789	396966	1.03586	0.900732		TIDNNSVSSPLQSLQQR	T[130.0266]IDNNSVSSPLQSLQQR	173790	198294	199839	148830	196861	196498	0.948009	0.612024		GPAFVNPLIPESPEEE	GPAFVNPLIPES[130.0266]PEEE	660308	860913	1.01916e+06	858132	608919	740050	0.868808	0.428877
EDSGDYPLTMAGPQWK	EDS[130.0266]GDY[130.0266]PLTMAGPQWK	38447.4	39622.3	30644.5	37791.3	35050.1	36959.4	1.01	0.90763		GHVEIPNLSDENSVD	GHVEIPNLSDENS[130.0266]VD	224577	379195	249002	157051	100024	420042	0.794016	0.621536		GTENGAIDAVPVDE	GT[130.0266]ENGAIDAVPVDE	82597	78250.7	97180.2	88476.5	83146.1	120388	1.1317	0.431455
VISWLDANTLAEKD	VISWLDANT[130.0266]LAEKD	2.01768e+06	408687	1.00293e+06	2.1601e+06	430452	1.086e+06	1.0721	0.910558		GGGPPPPPALPTWSVPNGPSPE	GGGPPPPPALPTWSVPNGPS[130.0266]PE	60009.9	74108.4	63056.1	57579.2	68277.5	63450.6	0.960101	0.645681		AAAEPDASEKPAEATAGSGGVNGGE	AAAEPDASEKPAEATAGS[130.0266]GGVNGGE	195097	181506	184361	169282	186871	186421	0.967218	0.437577
SIGSLQNGTHTPSTAME	SIGS[130.0266]LQNGTHTPSTAME	79799.1	452351	358895	355687	47491.8	432234	0.937566	0.914553		MLVAGHEDSNGCINYE	MLVAGHEDSNGC[57.0215]INY[130.0266]E	825559	900007	843287	769291	1.00022e+06	899574	1.03902	0.660337		AAGEGPALYEDPPDQK	AAGEGPALY[130.0266]EDPPDQK	1.0273e+06	681401	681401	873022	283116	726068	0.787502	0.468264
NDAVTIQVLNQLIQK	NDAVT[130.0266]IQVLNQLIQK	12278.2	16223.4	12278.2	13886.2	12389.1	14063.9	0.989196	0.92251		AQGPAASAEEPKPVEAPAANSDQTVTVK	AQGPAASAEEPKPVEAPAANS[130.0266]DQTVTVK	4274.07	4274.07	294015	197931	15895.6	250273	1.53389	0.676592		IEDAAQFATADPEPPLEE	IEDAAQFAT[130.0266]ADPEPPLEE	398313	355728	416119	404514	429891	387344	1.04409	0.473662
GDQTSNNIPADIVFVLK	GDQT[130.0266]SNNIPADIVFVLK	68819.2	74358.2	66753	73332.8	67983.9	67983.9	0.997	0.945527		EDSGDYPLTMAGPQWK	EDS[130.0266]GDY[130.0266]PLTMAGPQWK	38447.4	39622.3	30644.5	35438.9	40994.3	36595.8	1.03969	0.684243		EDSGDYPLTMAGPQWK	EDS[130.0266]GDY[130.0266]PLTMAGPQWK	38447.4	39622.3	30644.5	41149	37392.8	37392.8	1.06642	0.47861
EIAQVATISANGDK	EIAQVATIS[130.0266]ANGDK	84386.6	96057.3	85612.8	98222.9	79700.2	88603.4	1.00177	0.981949		GDSVMVLPTIPEEE	GDS[130.0266]VMVLPTIPEEE	287769	276332	276332	274127	285744	274127	0.992343	0.713185		QNGDSLVHAAFVAE	QNGDS[130.0266]LVHAAFVAE	1100285	1085193	1.02571e+06	1.06474e+06	1.07219e+06	1.01345e+06	0.981065	0.527273
EATSSLDSITEE	EAT[130.0266]SSLDSITEE	2329412	2.03859e+06	1.85786e+06	1.99429e+06	2.13745e+06	2.09548e+06	1.00022	0.997634		SIGSLQNGTHTPSTAME	S[130.0266]IGSLQNGTHTPSTAME	345780	407429	345780	349784	349784	375049	0.977823	0.733034		VFQSNYFDSTHNHQNGLCEE	VFQSNYFDS[130.0266]T[130.0266]HNHQNGLC[57.0215]EE	43430.8	48419.9	45155.2	40972.2	47472.2	44118.1	0.967568	0.567385
											MACSVAGITSDANVLTNE	MAC[57.0215]S[130.0266]VAGITSDANVLTNE	259309	249689	223269	237488	321748	210911	1.05173	0.737253		MACSVAGITSDANVLTNE	MAC[57.0215]S[130.0266]VAGITSDANVLTNE	259309	249689	223269	160362	361712	320476	1.15061	0.587138
											EPAASFSQPGSMGLDK	EPAAS[130.0266]FSQPGSMGLDK	1167392	1.0801e+06	826434	1.11253e+06	706520	1082394	0.943891	0.746357		GTENGVNGTLTSNVADSPR	GT[130.0266]ENGVNGTLTSNVADSPR	6181.51	31413.4	11495.3	22739.6	4596.42	4596.42	0.650484	0.589906
											VFQSNYFDSTHNHQNGLCEE	VFQSNYFDS[130.0266]T[130.0266]HNHQNGLC[57.0215]EE	43430.8	48419.9	45155.2	40563.6	47039.7	46833.7	0.98125	0.756634		GTSNSTSEDGPGDGFTILSSK	GT[130.0266]SNSTSEDGPGDGFTILSSK	126285	4274.07	4274.07	30061	187254	30061	1.83468	0.601899
											EVVLPPQSQEVDWE	EVVLPPQS[130.0266]QEVDWE	139371	140428	136844	128896	132692	165096	1.0241	0.786115		TVNGSWYIQDLCE	T[130.0266]VNGSWYIQDLC[57.0215]E	70039.2	73593.8	48533.9	66331.3	48916.5	61722.4	0.920919	0.618677
											SPSWTAPPVIALQNGLSED	SPSWTAPPVIALQNGLS[130.0266]ED	31097.3	31057.9	31057.9	27344.2	36044.1	27344.2	0.973387	0.789695		EPAASFSQPGSMGLDK	EPAAS[130.0266]FSQPGSMGLDK	1167392	1.0801e+06	826434	1.09014e+06	1.04585e+06	1.09701e+06	1.05175	0.635424
											TNLIVNYLPQNMTQD	TNLIVNYLPQNMT[130.0266]QD	508167	4274.07	4274.07	153664	255383	253555	1.28234	0.79058		EIAQVATISANGDK	EIAQVATIS[130.0266]ANGDK	84386.6	96057.3	85612.8	92105.1	44920.3	102360	0.899752	0.648501
											LLPFLTDTIYDED	LLPFLTDTIY[130.0266]DED	65715.4	45471.2	45471.2	47735.3	47735.3	68473.2	1.04651	0.813889		ETTYYDVLGVKPNATQE	ETTYYDVLGVKPNAT[130.0266]QE	233041	195969	195969	185702	227277	185702	0.957922	0.661452
											FQGASNLTLSETQNGDVSE	FQGASNLTLSETQNGDVS[130.0266]E	100742	104318	99680.7	94279.7	108417	104440	1.00786	0.865872		VISWLDANTLAEKD	VISWLDANT[130.0266]LAEKD	2.01768e+06	408687	1.00293e+06	1.29284e+06	1.10445e+06	277321	0.779931	0.678574
											HNGQVTGIDWAPE	HNGQVT[130.0266]GIDWAPE	493258	524944	558809	482217	570433	540852	1.01046	0.872333		LQDGAESNGGGGGGGAGSGGGPGAEPDLK	LQDGAES[130.0266]NGGGGGGGAGSGGGPGAEPDLK	76256.8	67208.5	67208.5	62332.7	78565.1	62332.7	0.964669	0.709239
											GNGTVMGAE	GNGT[130.0266]VMGAE	148871	127564	163370	158280	163158	125742	1.01677	0.883069		AEEPAASFSQPGSMGLDK	AEEPAAS[130.0266]FSQPGSMGLDK	4274.07	4274.07	14729.4	7042.06	7042.06	13415.5	1.18138	0.747607
											ETTYYDVLGVKPNATQE	ETTYYDVLGVKPNAT[130.0266]QE	233041	195969	195969	174295	223245	219052	0.98658	0.895335		DSTVHGFLVQLPLDSENSINTE	DSTVHGFLVQLPLDSENSINT[130.0266]E	15687.2	87451.2	90313.8	30635.1	30635.1	98736.3	0.827112	0.754854
											IYDQFGEEGLK	IY[130.0266]DQFGEEGLK	90748.3	95880.9	95556.1	104018	88470.4	91566.9	1.00663	0.907417		NDAVTIQVLNQLIQK	NDAVT[130.0266]IQVLNQLIQK	12278.2	16223.4	12278.2	13638.8	14816.8	13638.8	1.03223	0.765501
											TNLDSLPLVDTHSK	T[130.0266]NLDSLPLVDTHSK	232660	231539	215432	221109	219935	239870	1.00189	0.962415		HNGQVTGIDWAPE	HNGQVT[130.0266]GIDWAPE	493258	524944	558809	591540	476647	471385	0.976259	0.788598
																						ASEKPAEATAGSGGVNGGE	ASEKPAEATAGS[130.0266]GGVNGGE	29845.5	50529.7	29845.5	34057.9	36592.4	34746.8	0.956237	0.828061
																						TNLIVNYLPQNMTQD	TNLIVNYLPQNMT[130.0266]QD	508167	4274.07	4274.07	180824	124378	124378	0.831366	0.871899
																						SNEEDSASVFSPSFGLK	S[130.0266]NEEDS[130.0266]ASVFSPSFGLK	4355.51	6970.99	4355.51	4596.42	4596.42	7066.94	1.03684	0.880201
																						ANNGSSPAGSLADAMSQK	ANNGS[130.0266]SPAGSLADAMSQK	198379	213786	98406.3	300183	117796	117796	1.04936	0.911192
																						GPVPAATNGCTGDANGHLQEEPPMPTT	GPVPAAT[130.0266]NGC[57.0215]TGDANGHLQEEPPMPTT	39982.5	89820.4	75822.9	143727	9348.3	50782	0.9914	0.989576

## Sheet: SI Fig 2c
	SSP25_R1	SSP25_R2	SSP25_R3	RBE_R1	RBE_R2	RBE_R3	AG120_RBE_R1	AG120_RBE_R2	AG120_RBE_R3
Raw Peak Area	16182.2	11013	16926	2861162	2.67454e+06	1997785	139391	126494	175199
Fold changes to SSP25 cells.	1.46938	1	1.53691	259.799	242.854	181.403	12.657	11.4859	15.9084
