# Supplementary material for: Discovery of chirally dependent protein modifications by D- and L-2-hydroxyglutarates
Source: Nat Chem. 2026 Mar 17;18(6):1033–41. doi: 10.1038/s41557-026-02093-x (PMC13193722; doi:10.1038/s41557-026-02093-x)
Supplement: Supplementary file 5 — Source data for Supplementary Fig. 3. [file 41557_2026_2093_MOESM5_ESM.xlsx]

## Sheet: SI Fig 3a
	0mM L2HG_R1	0mM L2HG_R2	0mM L2HG_R3	10mM L2HG_R1	10mM L2HG_R2	10mM L2HG_R3	20mM L2HG_R1	20mM L2HG_R2	20mM L2HG_R3	50mM L2HG_R1	50mM L2HG_R2	50mM L2HG_R3
Raw Peak Area	224.49	209.33	205.71	2701.51	2308.51	3299.34	3295.35	3358.71	3532.5	3898.62	3832.54	3875.79
Fold changes to SSP25 cells.	1.07242	1	0.982707	12.9055	11.0281	15.7614	15.7424	16.045	16.8753	18.6243	18.3086	18.5152

## Sheet: SI Fig 3b
Proteomics data (Missing values were imputed using the minimum values; peptides that were quantified fewer than two times across the three replicates were excluded; unprocessed raw data see Supplementary Table S8). The peptides with a fold change > 1.2 and P value < 0.05 in the L2HG accumulated groups compared with the non-accumulated group were considered as L2HG modified peptides and labled in …
Peptide Sequence	Modified Sequence	0 h L2HG_R1_Intensity	0 h L2HG_R2_Intensity	0 h L2HG_R3_Intensity	12 h L2HG_R1_Intensity	12 h L2HG_R2_Intensity	12 h L2HG_R3_Intensity	Fold Change (10mM L2HG/ 0mM L2HG)	P value		Peptide Sequence	Modified Sequence	0 h L2HG_R1_Intensity	0 h L2HG_R2_Intensity	0 h L2HG_R3_Intensity	24 h L2HG_R1_Intensity	24 h L2HG_R2_Intensity	24 h L2HG_R3_Intensity	Fold Change (20mM L2HG/ 0mM L2HG)	P value		Peptide Sequence	Modified Sequence	0 h L2HG_R1_Intensity	0 h L2HG_R2_Intensity	0 h L2HG_R3_Intensity	48 h L2HG_R1_Intensity	48 h L2HG_R2_Intensity	48 h L2HG_R3_Intensity	Fold Change (50mM L2HG/ 0mM L2HG)	P value
DNNTVVLEPDK	DNNT[130.0266]VVLEPDK	2742.26	2742.26	2742.26	439839	486674	439839	166.086	8.41878e-06		AHPVTNGIEEPLE	AHPVT[130.0266]NGIEEPLE	2742.26	2742.26	2742.26	1.23178e+06	1.17759e+06	1.20952e+06	439.891	1.74756e-07		AHPVTNGIEEPLE	AHPVT[130.0266]NGIEEPLE	2742.26	2742.26	2742.26	1.2621e+06	1.26727e+06	1416834	479.678	1.32611e-05
ADLPAEEPAPSTPPCLVQAEE	ADLPAEEPAPST[130.0266]PPC[57.0215]LVQAEE	2742.26	2742.26	2742.26	415994	415994	434417	153.937	2.75446e-07		THYQLGLAYGYNSQYD	THYQLGLAYGY[130.0266]NSQYD	2742.26	2742.26	2742.26	837413	1.00327e+06	837413	325.534	8.71075e-05		THYQLGLAYGYNSQYD	THYQLGLAYGY[130.0266]NSQYD	2742.26	2742.26	2742.26	1.01521e+06	761488	761488	308.527	0.000568281
GALNGQGALNSQEEE	GALNGQGALNS[130.0266]QEEE	2742.26	2742.26	2742.26	249865	327727	249865	100.581	0.000461449		GGSGSGPTIEE	GGS[130.0266]GSGPT[130.0266]IEE	2742.26	2742.26	2742.26	513474	589316	658584	214.102	0.000153337		LFVGNLPADITED	LFVGNLPADIT[130.0266]ED	2742.26	2742.26	2742.26	473319	953526	770214	267.062	0.00645023
LSEPMEFQYLPDTDD	LSEPM[15.9949]EFQY[130.0266]LPDTDD	2742.26	2742.26	2742.26	177927	170687	189374	65.3946	5.36948e-06		DNNTVVLEPDK	DNNT[130.0266]VVLEPDK	2742.26	2742.26	2742.26	473952	518099	477739	178.659	4.21815e-06		LQSANASVDDSRLE	LQSANASVDDS[130.0266]RLE	2742.26	2742.26	2742.26	799222	593845	593845	241.518	0.00064907
TVTILPGASFFSSDE	T[130.0266]VTILPGASFFSSDE	2742.26	2742.26	2742.26	134611	241972	134611	62.1378	0.00941386		KGSLESPATDVFGSTE	KGSLESPATDVFGS[130.0266]TE	2742.26	2742.26	2742.26	553794	455988	455988	178.171	0.000118088		GGSGSGPTIEE	GGS[130.0266]GSGPT[130.0266]IEE	2742.26	2742.26	2742.26	594600	529461	674019	218.564	0.000139931
DCSPADKPYIDE	DC[57.0215]S[130.0266]PADKPYIDE	2742.26	2742.26	2742.26	127090	179132	127090	52.6709	0.00122308		SIGSLQNGTHTPSTAME	S[130.0266]IGSLQNGTHTPSTAME	2742.26	2742.26	2742.26	412053	413675	412053	150.457	1.81702e-11		ADLPAEEPAPSTPPCLVQAEE	ADLPAEEPAPST[130.0266]PPC[57.0215]LVQAEE	2742.26	2742.26	2742.26	516263	532103	516263	190.187	6.43335e-08
GTWATSEEPPVDYSYYQQD	GTWATSEEPPVDYSYY[130.0266]QQD	2742.26	2742.26	2742.26	125415	139253	125415	47.4164	1.02575e-05		HSTPHAAFQPNSQIGE	HSTPHAAFQPNS[130.0266]QIGE	2742.26	2742.26	2742.26	407645	354283	340093	133.955	5.94565e-05		DNNTVVLEPDK	DNNT[130.0266]VVLEPDK	2742.26	2742.26	2742.26	492567	421118	466901	167.816	2.57649e-05
KENGFSSPPQIK	KENGFS[130.0266]SPPQIK	2742.26	2742.26	2742.26	116585	116585	133571	44.5788	2.97876e-05		GALNGQGALNSQEEE	GALNGQGALNS[130.0266]QEEE	2742.26	2742.26	2742.26	258343	325663	258343	102.391	0.000243888		HSTPHAAFQPNSQIGE	HSTPHAAFQPNS[130.0266]QIGE	2742.26	2742.26	2742.26	466100	437409	344315	151.678	0.000356752
GPVPAATNGCTGDANGHLQEEPPMPTT	GPVPAATNGC[57.0215]T[130.0266]GDANGHLQEEPPMPTT	2742.26	2742.26	2742.26	89277.6	89277.6	135477	38.1719	0.00270123		ITADLLSNGIDVYPQK	ITADLLSNGIDVY[130.0266]PQK	2742.26	2742.26	2742.26	224503	250746	215223	83.9298	2.83065e-05		GALNGQGALNSQEEE	GALNGQGALNS[130.0266]QEEE	2742.26	2742.26	2742.26	357937	366317	374367	133.542	1.73807e-07
RDWENGSNASSPASVPE	RDWENGSNAS[130.0266]SPASVPE	2742.26	2742.26	2742.26	86449.4	93042.3	86449.4	32.3263	2.55867e-06		TGGAEGTGDAVLGEK	T[130.0266]GGAEGTGDAVLGEK	2742.26	2742.26	2742.26	190375	226300	178462	72.3414	0.000168907		LSEPMEFQYLPDTDD	LSEPM[15.9949]EFQY[130.0266]LPDTDD	2742.26	2742.26	2742.26	313338	285510	328228	112.69	1.65596e-05
AFQQSVEQDNLFDISTE	AFQQSVEQDNLFDIS[130.0266]TE	2742.26	2742.26	2742.26	90945.3	76852.3	76852.3	29.7382	7.39923e-05		IGTHNGTFHCD	IGTHNGT[130.0266]FHC[57.0215]D	2742.26	2742.26	2742.26	184315	184012	180407	66.7009	1.41342e-08		ITADLLSNGIDVYPQK	ITADLLSNGIDVY[130.0266]PQK	2742.26	2742.26	2742.26	302776	331113	235507	105.679	0.000535628
AHSDAQALVLLDVTPDQSMVD	AHSDAQALVLLDVTPDQS[130.0266]M[15.9949]VD	2742.26	2742.26	2742.26	88647.2	76259.2	76259.2	29.3147	4.71027e-05		QNSALPTSSQDEE	QNS[130.0266]ALPTSSQDEE	2742.26	2742.26	2742.26	207322	205908	119735	64.7842	0.00379083		SSFLQVFNNSPD	SSFLQVFNNS[130.0266]PD	2742.26	2742.26	2742.26	208123	246382	202777	79.8954	9.47816e-05
EDTSNTTFGPADLK	EDT[130.0266]SNTTFGPADLK	2742.26	2742.26	2742.26	104007	51319.6	51319.6	25.1188	0.0196733		NGVTDDLDAPK	NGVT[130.0266]DDLDAPK	2742.26	2742.26	2742.26	175542	172237	155547	61.1814	1.17501e-05		IGTHNGTFHCD	IGTHNGT[130.0266]FHC[57.0215]D	2742.26	2742.26	2742.26	204856	208656	200286	74.6097	1.23725e-07
TTYYDVLGVKPNATQE	TTYYDVLGVKPNAT[130.0266]QE	2742.26	2742.26	2742.26	67144.3	56026.4	64272.6	22.7845	5.68925e-05		DCSPADKPYIDE	DC[57.0215]S[130.0266]PADKPYIDE	2742.26	2742.26	2742.26	139576	139576	140855	51.0536	5.58572e-10		DAILLADLVDSCKPGD	DAILLADLVDS[130.0266]C[57.0215]KPGD	2742.26	2742.26	2742.26	156770	156770	188742	61.0545	0.000102354
SNCYDPER	S[130.0266]NC[57.0215]YDPER	2742.26	2742.26	2742.26	56678.5	56678.5	57712.5	20.7942	9.7481e-09		SAEAPGHYPAEDSTYD	SAEAPGHYPAEDSTY[130.0266]D	2742.26	2742.26	2742.26	133153	133153	153394	51.0163	3.45782e-05		NGVTDDLDAPK	NGVT[130.0266]DDLDAPK	2742.26	2742.26	2742.26	173491	163455	156852	60.0233	4.75719e-06
MLDQSNQWGGTALVVPAFE	MLDQS[130.0266]NQWGGTALVVPAFE	2742.26	2742.26	2742.26	47419.7	69109.7	51666.9	20.445	0.00130211		IEDLPYLSTTE	IEDLPYLS[130.0266]T[130.0266]TE	2742.26	2742.26	2742.26	135071	135483	135071	49.3056	6.92681e-12		LDTSVNLAWTSGTNCTR	LDT[130.0266]SVNLAWTSGTNC[57.0215]TR	2742.26	2742.26	2742.26	153933	174227	153933	58.6003	1.99387e-05
GVILTNESAASTGQPDNDVTE	GVILT[130.0266]NESAASTGQPDNDVTE	2742.26	2742.26	2742.26	54485.2	47409.4	51837.5	18.6868	1.94437e-05		KENGFSSPPQIK	KENGFS[130.0266]SPPQIK	2742.26	2742.26	2742.26	126531	122378	123107	45.22	7.44899e-08		DCSPADKPYIDE	DC[57.0215]S[130.0266]PADKPYIDE	2742.26	2742.26	2742.26	135871	200657	135871	57.4221	0.00200899
TASNCNGSLAHPSDLYAEGCE	T[130.0266]ASNC[57.0215]NGSLAHPSDLYAEGC[57.0215]E	2742.26	2742.26	2742.26	38468	38468	40185.8	14.2366	3.70924e-07		NSETVVTGSLDDLVK	NS[130.0266]ETVVTGSLDDLVK	2742.26	2742.26	2742.26	119447	97810.3	107000	39.4148	7.35267e-05		TGGAEGTGDAVLGEK	T[130.0266]GGAEGTGDAVLGEK	2742.26	2742.26	2742.26	188703	140007	140007	56.9744	0.000697498
AVAVTSMSFPVGDVNNFVVGSE	AVAVTSMSFPVGDVNNFVVGS[130.0266]E	2742.26	2742.26	2742.26	34941	41973.1	35131.3	13.6196	0.000116247		SQDTSFTTLVER	S[130.0266]QDTSFTTLVER	2742.26	2742.26	2742.26	102081	102920	107442	37.9788	4.35152e-07		IEDLPYLSTTE	IEDLPYLS[130.0266]T[130.0266]TE	2742.26	2742.26	2742.26	148005	146948	163259	55.6977	9.0646e-06
LYANNVLSGGTTMYPGIADR	LY[130.0266]ANNVLSGGTTMYPGIADR	2742.26	2742.26	2742.26	32320.3	40277.6	29752.4	12.4411	0.000583744		LAHHLVALYYQSEEQAEE	LAHHLVALYYQS[130.0266]EEQAEE	2742.26	2742.26	2742.26	90340.5	90340.5	101354	34.2826	1.55399e-05		AFQQSVEQDNLFDISTE	AFQQSVEQDNLFDIS[130.0266]TE	2742.26	2742.26	2742.26	132028	153085	132028	50.7053	4.14503e-05
CQPVFSFGNSEQTKD	C[57.0215]QPVFSFGNS[130.0266]EQTKD	2742.26	2742.26	2742.26	28386.3	28386.3	38400.4	11.5687	0.000968574		RDWENGSNASSPASVPE	RDWENGSNAS[130.0266]SPASVPE	2742.26	2742.26	2742.26	80897.1	88942.4	90127.2	31.6001	8.48504e-06		LLPFLTDTIYDED	LLPFLTDTIY[130.0266]DED	2742.26	2742.26	2742.26	126842	147865	126842	48.81	4.80568e-05
TDAVYDPAEYDK	TDAVY[130.0266]DPAEYDK	2742.26	2742.26	2742.26	26388.7	26388.7	40782.1	11.3726	0.00405651		LAALALASSENSSSTPEECE	LAALALASSENSSST[130.0266]PEEC[57.0215]E	2742.26	2742.26	2742.26	78814.4	78814.4	90043.6	30.1056	2.86012e-05		NSETVVTGSLDDLVK	NS[130.0266]ETVVTGSLDDLVK	2742.26	2742.26	2742.26	107503	138457	107503	42.9651	0.000367805
YQQYQDATAEEGE	YQQYQDAT[130.0266]AEEGE	2742.26	2742.26	2742.26	23739.4	40883.3	23739.4	10.7408	0.00948818		HINLGCDMDFDIAGPSIR	HINLGC[57.0215]DMDFDIAGPS[130.0266]IR	2742.26	2742.26	2742.26	74313.8	74313.8	81504	27.9735	6.56789e-06		EDTSNTTFGPADLK	EDT[130.0266]SNTTFGPADLK	2742.26	2742.26	2742.26	106781	106781	123298	40.9466	3.76488e-05
ALQTQNSEIVKDD	ALQTQNS[130.0266]EIVKDD	2742.26	2742.26	2742.26	33759.8	27081.3	27081.3	10.6873	0.000282535		TIDNNSVSSPLQSLQQR	TIDNNS[130.0266]VSSPLQSLQQR	2742.26	2742.26	2742.26	75132.4	74805.2	74805.2	27.3185	3.12693e-11		QNSALPTSSQDEE	QNS[130.0266]ALPTSSQDEE	2742.26	2742.26	2742.26	118893	103895	103895	39.7098	2.9085e-05
SGTIFDNFLITNDEAYAE	SGTIFDNFLITNDEAY[130.0266]AE	2742.26	2742.26	2742.26	24911.2	27560	24911.2	9.40617	1.27864e-05		EDTSNTTFGPADLK	EDT[130.0266]SNTTFGPADLK	2742.26	2742.26	2742.26	58761.5	98576.7	58761.5	26.2679	0.00642331		SQDTSFTTLVER	S[130.0266]QDTSFTTLVER	2742.26	2742.26	2742.26	105107	113709	107844	39.7069	1.9514e-06
EQNLSDLLSPICE	EQNLS[130.0266]DLLSPIC[57.0215]E	2742.26	2742.26	2742.26	24112.2	25791.9	24112.2	8.99699	2.53875e-06		MKGSISSGESIE	MKGSIS[130.0266]S[130.0266]GESIE	2742.26	2742.26	2742.26	67276	67276	70241.8	24.8936	3.10457e-07		KENGFSSPPQIK	KENGFS[130.0266]SPPQIK	2742.26	2742.26	2742.26	98999.3	103930	117509	38.9507	4.70948e-05
SSNSVSNHQLSGFDQAR	S[130.0266]SNSVSNHQLSGFDQAR	2742.26	2742.26	2742.26	15607.6	15607.6	19348.1	6.14617	0.000347332		TVNGSWYIQDLCE	TVNGSWY[130.0266]IQDLC[57.0215]E	2742.26	2742.26	2742.26	51030.8	80783.1	51030.8	22.2256	0.00420895		RDWENGSNASSPASVPE	RDWENGSNAS[130.0266]SPASVPE	2742.26	2742.26	2742.26	96878	72716.8	95409	32.2123	0.000395853
SAMEDLQDMFIVHTIE	SAMEDLQDMFIVHT[130.0266]IE	2742.26	2742.26	67625.9	124751	130404	96826.2	4.81437	0.017919		TAENYLGHTAK	TAENY[130.0266]LGHTAK	2742.26	2742.26	2742.26	65315.3	54197.8	54197.8	21.1153	0.000118629		QLIFTTEDNGK	QLIFTT[130.0266]EDNGK	2742.26	2742.26	2742.26	48663.7	99794.5	103007	30.5667	0.00998658
LSALGNVTTCNDYVALVHPDLDR	LSALGNVTTC[57.0215]NDY[130.0266]VALVHPDLDR	2742.26	2742.26	66136.6	98518.8	123835	120136	4.78197	0.016096		SNCYDPER	S[130.0266]NC[57.0215]YDPER	2742.26	2742.26	2742.26	54822.2	50335.4	56300.2	19.6259	9.04525e-06		TIDNNSVSSPLQSLQQR	TIDNNS[130.0266]VSSPLQSLQQR	2742.26	2742.26	2742.26	91127.8	77811.8	77811.8	29.9937	5.7088e-05
TNDTWNSQFGK	T[130.0266]NDTWNSQFGK	2742.26	49468.7	2742.26	115644	55791.6	80860.3	4.5911	0.0477795		SDGPNMTENGLED	SDGPNMT[130.0266]ENGLED	2742.26	2742.26	2742.26	54449.4	43180.3	45034.9	17.3415	0.00021174		TLVYLTHLDYVDTER	T[130.0266]LVYLTHLDYVDTER	2742.26	2742.26	2742.26	60166.5	78156.8	60166.5	24.1273	0.000452302
AQPYDPNFYD	AQPYDPNFY[130.0266]D	2742.26	170842	2742.26	252923	248287	248287	4.25062	0.0270671		GVILTNESAASTGQPDNDVTE	GVILT[130.0266]NESAASTGQPDNDVTE	2742.26	2742.26	2742.26	48898.4	44069.8	44069.8	16.6575	1.17376e-05		SNCYDPER	S[130.0266]NC[57.0215]YDPER	2742.26	2742.26	2742.26	56982.4	58293	59898.8	21.2932	3.1597e-07
GDQTSNNIPADIVFVLK	GDQTS[130.0266]NNIPADIVFVLK	2742.26	2742.26	63494.7	87647.5	108158	87647.5	4.10925	0.0287068		TDAVYDPAEYDK	TDAVY[130.0266]DPAEYDK	2742.26	2742.26	2742.26	45633.5	41584.9	41584.9	15.6566	7.56904e-06		MKGSISSGESIE	MKGSIS[130.0266]S[130.0266]GESIE	2742.26	2742.26	2742.26	58676.7	66501	47882.8	21.0362	0.000524501
EQIHSVDIGNDGSAFVE	EQIHS[130.0266]VDIGNDGSAFVE	169152	2742.26	2742.26	239126	226891	226891	3.96773	0.0360091		TASNCNGSLAHPSDLYAEGCE	T[130.0266]ASNC[57.0215]NGSLAHPSDLYAEGC[57.0215]E	2742.26	2742.26	2742.26	34067.2	34067.2	37744.8	12.8701	1.1956e-05		GVILTNESAASTGQPDNDVTE	GVILT[130.0266]NESAASTGQPDNDVTE	2742.26	2742.26	2742.26	56912.8	53146.5	53146.5	19.8384	2.08462e-06
IQDLETELE	IQDLET[130.0266]ELE	2742.26	128669	2742.26	171832	171832	188153	3.96423	0.0351281		VTVVSQPTEPQPVLIPSININSDSGENKE	VTVVSQPTEPQPVLIPSININSDS[130.0266]GENKE	2742.26	2742.26	2742.26	27710.9	27710.9	36014.9	11.1145	0.000557561		QETLTNISAVNYDFDE	QETLTNISAVNY[130.0266]DFDE	2742.26	2742.26	2742.26	52201.3	57967.3	52201.3	19.7368	1.16389e-05
AHSDAQALVLLDVTPDQSMVD	AHSDAQALVLLDVTPDQS[130.0266]MVD	2742.26	2742.26	176070	246798	221391	221391	3.79819	0.0441173		SLAAAAPNGNSSSNSWE	SLAAAAPNGNS[130.0266]SSNSWE	2742.26	31348.4	2742.26	119502	126356	124825	10.0639	0.000337366		SDGPNMTENGLED	SDGPNMT[130.0266]ENGLED	2742.26	2742.26	2742.26	51100.7	53380	54379	19.3101	8.34058e-07
QLVLQTGALVLSDNGICCID	QLVLQTGALVLS[130.0266]DNGIC[57.0215]C[57.0215]ID	2742.26	2742.26	32317.5	45963.6	52035.1	40417.4	3.66161	0.0322623		NDENCGPTTTVFVGNISEK	NDENC[57.0215]GPT[130.0266]TTVFVGNISEK	2742.26	2742.26	2742.26	24930.2	26442.9	24930.2	9.275	1.45759e-06		CQPVFSFGNSEQTKD	C[57.0215]QPVFSFGNS[130.0266]EQTKD	2742.26	2742.26	2742.26	45355.7	45355.7	54643.5	17.6685	0.0001225
YQLNDSAAYYLNDLDR	Y[130.0266]QLNDSAAYYLNDLDR	54458.2	2742.26	2742.26	66792.4	66792.4	70767.6	3.40913	0.0496075		GTENGVNGTLTSNVADSPR	GT[130.0266]ENGVNGTLTSNVADSPR	2742.26	2742.26	2742.26	12865.9	21201.5	24050.8	7.06451	0.0077295		VTVVSQPTEPQPVLIPSININSDSGENKE	VTVVSQPTEPQPVLIPSININSDS[130.0266]GENKE	2742.26	2742.26	2742.26	49332.3	52719.6	42329.4	17.5502	0.000120214
GDETPNSIPADIVFIIK	GDET[130.0266]PNSIPADIVFIIK	2742.26	17460.8	2742.26	26173.2	24344.5	24344.5	3.26263	0.0248873		AGLNVTTSHSPAAPGEQGFGE	AGLNVT[130.0266]TSHSPAAPGEQGFGE	492226	2742.26	2742.26	1.16172e+06	1.12592e+06	1.22114e+06	7.04983	0.00373363		AVAVTSMSFPVGDVNNFVVGSE	AVAVTSMSFPVGDVNNFVVGS[130.0266]E	2742.26	2742.26	2742.26	52209.5	38017.4	38017.4	15.5886	0.00107134
DSTVHGFLVQLPLDSENSINTE	DSTVHGFLVQLPLDSENS[130.0266]INTE	2742.26	14348.2	2742.26	17321.5	17321.5	17805.5	2.64455	0.0484237		SSNSVSNHQLSGFDQAR	S[130.0266]SNSVSNHQLSGFDQAR	2742.26	2742.26	2742.26	16947.7	19030.3	16716.6	6.40526	3.58315e-05		GPVPAATNGCTGDANGHLQEEPPMPTT	GPVPAATNGC[57.0215]T[130.0266]GDANGHLQEEPPM[15.9949]PTT	2742.26	2742.26	2742.26	41175.3	42767.2	41175.3	15.2086	2.06138e-07
AEEPAASFSQPGSMGLDK	AEEPAAS[130.0266]FSQPGSMGLDK	6630.96	7806.27	6630.96	14512.9	17556.4	14180.3	2.19524	0.00183344		SNDLATTGLNHPEVPYSSGATSSTNNPE	S[130.0266]NDLATTGLNHPEVPYSSGATSSTNNPE	2742.26	2742.26	2742.26	17878.3	16557.8	16557.8	6.19851	5.41914e-06		AQNTCAMLTTFNE	AQNT[130.0266]C[57.0215]AMLTTFNE	2742.26	2742.26	2742.26	40219.6	43359.4	40219.6	15.0482	3.2527e-06
DDLNSFNATDLK	DDLNS[130.0266]FNATDLK	93928.1	93928.1	104823	205331	183926	220912	2.08477	0.00072872		SGTIFDNFLITNDEAYAE	SGTIFDNFLITNDEAY[130.0266]AE	2742.26	2742.26	2742.26	14193.7	14193.7	20730.9	5.97054	0.00333119		TDAVYDPAEYDK	TDAVY[130.0266]DPAEYDK	2742.26	2742.26	2742.26	38466.5	39843.9	44429.5	14.9196	2.93974e-05
AQWLYDNHKD	AQWLY[130.0266]DNHKD	76816	85004.3	76816	142817	181503	142817	1.95752	0.00445446		SAMEDLQDMFIVHTIE	SAMEDLQDMFIVHT[130.0266]IE	2742.26	2742.26	67625.9	129450	163969	106397	5.46866	0.0163626		VIQDFQASVLQVSDSPYD	VIQDFQASVLQVSDSPY[130.0266]D	2742.26	2742.26	2742.26	38493.7	38493.7	42280.7	14.4975	8.05466e-06
YQVQYTPQGDSDNGK	YQVQYTPQGDS[130.0266]DNGK	78141.2	78141.2	85254.7	156100	131369	140349	1.77123	0.00122609		AQGPAASAEEPKPVEAPAANSDQTVTVK	AQGPAASAEEPKPVEAPAANSDQT[130.0266]VTVK	2742.26	368858	2742.26	495719	883172	495719	5.00774	0.0481006		DCLSVQCLSAMK	DC[57.0215]LSVQC[57.0215]LS[130.0266]AMK	2742.26	2742.26	2742.26	31269.5	31269.5	44859.9	13.0548	0.00187508
WSAAPTAQATEWVGATTDWS	WS[130.0266]AAPTAQATEWVGATTDWS	2742.26	2742.26	2742.26	4382.92	4382.92	4872.55	1.6578	0.000381033		LYANTVLSGGTTMYPGIADR	LY[130.0266]ANTVLSGGTTM[15.9949]YPGIADR	2742.26	2742.26	2742.26	20377	10190.5	10190.5	4.95429	0.0331037		SGTIFDNFLITNDEAYAE	SGTIFDNFLITNDEAY[130.0266]AE	2742.26	2742.26	2742.26	35524.5	39742	30403.6	12.8446	0.00027372
DINSLCMTVVQNLMER	DINS[130.0266]LC[57.0215]MTVVQNLMER	17391.8	28002.6	17391.8	31225.6	35694.2	36123.2	1.64117	0.0256036		HQSNGGALVLHAYMDE	HQS[130.0266]NGGALVLHAYMDE	2742.26	2742.26	8674.35	21137.5	23258.5	21137.5	4.62843	0.00123071		SLAAAAPNGNSSSNSWE	SLAAAAPNGNS[130.0266]SSNSWE	2742.26	31348.4	2742.26	132307	136396	160310	11.6476	0.000538612
MTSEQLDDILK	MT[130.0266]SEQLDDILK	266219	196114	189885	319503	361212	341290	1.56697	0.0106657		AHSDAQALVLLDVTPDQSMVD	AHSDAQALVLLDVTPDQS[130.0266]MVD	2742.26	2742.26	176070	251135	283786	272188	4.44554	0.0235712		VIFWSALAGAIPLNGDSEE	VIFWSALAGAIPLNGDS[130.0266]EE	2742.26	2742.26	2742.26	30910.4	26028.7	26028.7	10.0851	0.000106161
NDAVTIQVLNQLIQK	NDAVT[130.0266]IQVLNQLIQK	14400.7	18975.6	13925.8	22144.3	26478.4	23029.8	1.51479	0.0175969		SGFDDPGIFYSDSFGGDAQAD	n[42.0106]SGFDDPGIFYSDS[130.0266]FGGDAQAD	2742.26	2742.26	213162	277174	362854	305208	4.32311	0.0313951		EQNLSDLLSPICE	EQNLS[130.0266]DLLSPIC[57.0215]E	2742.26	2742.26	2742.26	24802	26755.9	17149.1	8.35163	0.00234217
QNSALPTSSQDEELME	QNS[130.0266]ALPTSSQDEELME	64849.8	64849.8	69481	90127.9	101459	104133	1.48468	0.00212978		VSSPDDLELE	VS[130.0266]S[130.0266]PDDLELE	2742.26	410059	2742.26	618958	565214	605522	4.30688	0.0285673		SAMEDLQDMFIVHTIE	SAMEDLQDMFIVHT[130.0266]IE	2742.26	2742.26	67625.9	192228	193442	192228	7.90446	0.00147286
FELLSANTLED	FELLSANT[130.0266]LED	162451	181160	152072	241385	264859	229383	1.48407	0.00401476		LSALGNVTTCNDYVALVHPDLDR	LSALGNVTTC[57.0215]NDY[130.0266]VALVHPDLDR	2742.26	2742.26	66136.6	95351.6	103769	95351.6	4.11153	0.0252431		AGLNVTTSHSPAAPGEQGFGE	AGLNVT[130.0266]TSHSPAAPGEQGFGE	492226	2742.26	2742.26	1.17103e+06	1.3481e+06	1.29268e+06	7.6587	0.00297818
VEMLVAGHEDSNGCINYE	VEMLVAGHEDSNGC[57.0215]INY[130.0266]E	111770	120915	105424	148029	175467	175386	1.4755	0.00623475		QLVLQTGALVLSDNGICCID	QLVLQTGALVLS[130.0266]DNGIC[57.0215]C[57.0215]ID	2742.26	2742.26	32317.5	46565.8	57267.1	48098.9	4.01915	0.0216797		LYANNVLSGGTTMYPGIADR	LY[130.0266]ANNVLSGGTTMYPGIADR	2742.26	2742.26	2742.26	17052.1	25577	17052.1	7.2545	0.00379879
VSDTVVEPYNATLSVHQLVENTD	VSDTVVEPYNATLSVHQLVENT[130.0266]D	50697.7	56009.4	57170.2	90955.9	74457.1	76027.1	1.4733	0.0100425		YQLNDSAAYYLNDLDR	Y[130.0266]QLNDSAAYYLNDLDR	54458.2	2742.26	2742.26	81539.7	87672.1	69789.5	3.98716	0.0295895		SNDLATTGLNHPEVPYSSGATSSTNNPE	S[130.0266]NDLATTGLNHPEVPYSSGATSSTNNPE	2742.26	2742.26	2742.26	18827.3	19751.7	16380.8	6.6806	0.000101364
IQYQLVDISQDNALRD	IQYQLVDIS[130.0266]QDNALRD	45947	42494.3	36920.8	57483.9	65537.8	61087.9	1.46862	0.00507484		VDEGPSPPEQFTAVK	VDEGPS[130.0266]PPEQFTAVK	2742.26	2742.26	93486	126656	134074	126656	3.91416	0.0339297		SSNSVSNHQLSGFDQAR	S[130.0266]SNSVSNHQLSGFDQAR	2742.26	2742.26	2742.26	16246.3	16246.3	22141.6	6.64103	0.00140761
MYQPSAVVLQCGADSLSGD	MYQPSAVVLQC[57.0215]GADS[130.0266]LSGD	178039	178039	240035	283335	277250	277250	1.4055	0.0178364		AQPALEPTLEPEPPQDTEEDPGRPGAAE	AQPALEPTLEPEPPQDT[130.0266]EEDPGRPGAAE	123411	2742.26	2742.26	152712	152712	167758	3.67105	0.047286		HQSNGGALVLHAYMDE	HQS[130.0266]NGGALVLHAYMDE	2742.26	2742.26	8674.35	28930.2	32237.6	28930.2	6.36335	0.000364269
NGSDNLPSSAGSGDKPLSDPAPF	NGS[130.0266]DNLPSSAGSGDKPLSDPAPF	327299	255155	270052	376169	377037	386476	1.33686	0.012596		NIIAVATTNNLYIFQDK	NIIAVATT[130.0266]NNLYIFQDK	2742.26	2742.26	17947.9	28304.1	29306	28304.1	3.66646	0.0148505		SGFDDPGIFYSDSFGGDAQAD	n[42.0106]SGFDDPGIFYSDS[130.0266]FGGDAQAD	2742.26	2742.26	213162	396930	438003	396930	5.63402	0.00913096
VFQSNYFDSTHNHQNGLCEEE	VFQSNYFDST[130.0266]HNHQNGLC[57.0215]EEE	376647	378576	362676	482866	503487	485309	1.31645	0.000136545		TASNCNGSLAHPSDLYAE	TAS[130.0266]NC[57.0215]NGSLAHPSDLYAE	2742.26	145024	2742.26	177016	177016	196447	3.65746	0.0495512		QLVLQTGALVLSDNGICCID	QLVLQTGALVLS[130.0266]DNGIC[57.0215]C[57.0215]ID	2742.26	2742.26	32317.5	73324.7	76066.9	58542.5	5.50061	0.00730213
VFQSNYFDSTHNHQNGLCEE	VFQSNYFDS[130.0266]T[130.0266]HNHQNGLC[57.0215]EE	51343.7	48411	52668.6	66641.4	67620.4	65815.7	1.31264	0.000308794		NSLILAGGDCQLHTMDLE	NS[130.0266]LILAGGDC[57.0215]QLHTMDLE	39951.1	2742.26	2742.26	54267.8	63906.3	46357.7	3.62121	0.0414539		QIKSLNNQFASFIDK	QIKS[130.0266]LNNQFASFIDK	2742.26	2742.26	2742.26	13603.8	17340.5	13603.8	5.41501	0.000627159
VDEQPQHPLHVTYAGAAVD	VDEQPQHPLHVT[130.0266]YAGAAVD	937635	926618	671414	1.15239e+06	1.07334e+06	1.07334e+06	1.30106	0.0487915		NGVTHPIDYHTTDYVDE	NGVT[130.0266]HPIDYHTTDYVDE	138060	227814	134790	312924	344137	315341	1.94223	0.00803788		QDTWDYTNPNLSGQGDPGSNPNK	QDT[130.0266]WDY[130.0266]TNPNLSGQGDPGSNPNK	2742.26	2742.26	2742.26	14012	14527.3	14012	5.17229	3.04184e-07
EIAQVATISANGDK	EIAQVATIS[130.0266]ANGDK	99209.7	96182.7	85569.4	127375	116006	119013	1.28984	0.00713397		QNSALPTSSQDEELME	QNS[130.0266]ALPTSSQDEELME	64849.8	64849.8	69481	112620	127487	115667	1.78619	0.000402398		LSALGNVTTCNDYVALVHPDLDR	LSALGNVTTC[57.0215]NDY[130.0266]VALVHPDLDR	2742.26	2742.26	66136.6	131159	129353	105234	5.10667	0.0125019
FHLNESGDPSSK	FHLNES[130.0266]GDPSSK	173061	170374	179876	228284	217158	227124	1.28521	0.000388511		FELLSANTLED	FELLSANT[130.0266]LED	162451	181160	152072	226368	309349	269576	1.62461	0.0153659		GCEAIVDTGTSLMVGPVDE	GC[57.0215]EAIVDT[130.0266]GTSLMVGPVDE	2742.26	2742.26	599711	982290	1.07384e+06	879197	4.85021	0.0198397
VFQSNYFDSTHNHQNGLCEEE	VFQSNYFDS[130.0266]THNHQNGLC[57.0215]EEE	50083.2	51559.3	50083.2	66515.4	69348.6	58686.1	1.28225	0.0114715		VVHAVDGTAENGIHPLSSSEVD	VVHAVDGTAENGIHPLS[130.0266]SSEVD	60530.9	70239.5	67815.5	105291	106738	100879	1.57568	0.000364295		AQPALEPTLEPEPPQDTEEDPGRPGAAE	AQPALEPTLEPEPPQDT[130.0266]EEDPGRPGAAE	123411	2742.26	2742.26	222307	188557	196220	4.70989	0.0184455
NSGAAEKPVTIHATPE	NS[130.0266]GAAEKPVTIHATPE	41209	37047.1	33463.6	48547.1	50144.9	44043.1	1.27762	0.0231955		DDLNSFNATDLK	DDLNS[130.0266]FNATDLK	93928.1	93928.1	104823	154643	142913	152681	1.53833	0.000514174		VSSPDDLELE	VS[130.0266]S[130.0266]PDDLELE	2742.26	410059	2742.26	586074	614378	682260	4.53073	0.0243399
MLVAGHEDSNGCINYE	M[15.9949]LVAGHEDSNGC[57.0215]INY[130.0266]E	93746.1	93746.1	105755	119879	118911	126303	1.245	0.00662215		FGSVNGDNKPIWMHAEER	FGS[130.0266]VNGDNKPIWMHAEER	66317.5	61091.8	49161.1	96384.6	101035	70454.9	1.5171	0.0477148		TENDDLTNVIQK	T[130.0266]ENDDLTNVIQK	2742.26	229335	2742.26	367401	327904	259741	4.06715	0.0426271
IYDQFGEEGLK	IY[130.0266]DQFGEEGLK	92083.8	83604.1	87599.5	121065	97273.2	108470	1.24126	0.0440174		NSGAAEKPVTIHATPE	NS[130.0266]GAAEKPVTIHATPE	41209	37047.1	33463.6	54208.4	53418.7	59823.1	1.49884	0.00350966		YQLNDSAAYYLNDLDR	Y[130.0266]QLNDSAAYYLNDLDR	54458.2	2742.26	2742.26	79462.1	83748.8	79462.1	4.04842	0.024422
FQGASNLTLSETQNGDVSE	FQGASNLTLSETQNGDVS[130.0266]E	152863	159002	142873	168638	200269	193952	1.23776	0.0284744		ASEKPAEATAGSGGVNGGE	ASEKPAEATAGS[130.0266]GGVNGGE	56988.9	60682.6	52065.6	81758.5	87489.8	85126.6	1.49864	0.000711795		NSLILAGGDCQLHTMDLE	NS[130.0266]LILAGGDC[57.0215]QLHTMDLE	39951.1	2742.26	2742.26	60867.2	61086.2	60867.2	4.02373	0.0209781
DHLLAGSCLKQSSKNIFTE	DHLLAGS[130.0266]C[57.0215]LKQSSKNIFTE	96439.1	93215.8	98943.8	127596	116497	112563	1.23582	0.00910622		TAMVAALSPADINYD	TAMVAALSPADINY[130.0266]D	163280	163280	177230	286474	216141	233952	1.46205	0.0229756		NIIAVATTNNLYIFQDK	NIIAVATT[130.0266]NNLYIFQDK	2742.26	2742.26	17947.9	31034.3	30470.3	30332.2	3.91922	0.0108676
GDQTSNNIPADIVFVLK	GDQT[130.0266]SNNIPADIVFVLK	52744.8	55194.5	52744.8	62886.4	62886.4	72078	1.2313	0.0174357		TNGNQSTDIDSTLANFLAE	T[130.0266]NGNQSTDIDSTLANFLAE	59915.1	54660.7	59012.8	71710.6	102678	78895.6	1.45911	0.0489553		CGEPALPSASEEQVAQDTE	C[57.0215]GEPALPSASEEQVAQDT[130.0266]E	2742.26	155817	2742.26	209327	201128	201128	3.79156	0.0425001
MLVAGHEDSNGCINYE	MLVAGHEDSNGC[57.0215]INY[130.0266]E	976482	1.06618e+06	984975	1.15612e+06	1.32528e+06	1.23763e+06	1.22836	0.0151965		YQVQYTPQGDSDNGK	YQVQYTPQGDS[130.0266]DNGK	78141.2	78141.2	85254.7	119925	112955	108432	1.41308	0.00125378		TVVLTWSPPSSLINGETD	TVVLTWSPPSSLINGET[130.0266]D	2742.26	2742.26	36812	59764.8	46913.4	46913.4	3.6313	0.0377889
ILADIIQNSTLGEAEIE	ILADIIQNS[130.0266]T[130.0266]LGEAEIE	46740.8	53354.7	46878.6	59796.6	59709.3	59709.3	1.21937	0.00790234		MYQPSAVVLQCGADSLSGD	MYQPSAVVLQC[57.0215]GADS[130.0266]LSGD	178039	178039	240035	289256	275028	275028	1.40797	0.0187237		NGVTHPIDYHTTDYVDE	NGVT[130.0266]HPIDYHTTDYVDE	138060	227814	134790	421409	418538	382366	2.44138	0.00187523
ETVAVKPTENNEE	ETVAVKPT[130.0266]ENNEE	128636	120936	124160	149287	149287	150843	1.20251	0.000387159		LQDGAESNGGGGGGGAGSGGGPGAEPDLK	LQDGAES[130.0266]NGGGGGGGAGSGGGPGAEPDLK	111390	110488	110242	150217	156599	157442	1.39787	4.43828e-05		DDLNSFNATDLK	DDLNS[130.0266]FNATDLK	93928.1	93928.1	104823	199765	195031	238845	2.16497	0.00137548
VDPLVYNMSHEDPGNVSYSE	VDPLVY[130.0266]NMSHEDPGNVSYSE	541402	608828	541402	660510	696545	660510	1.19267	0.0130197		AAAEPDASEKPAEATAGSGGVNGGE	AAAEPDASEKPAEATAGS[130.0266]GGVNGGE	267493	256467	283174	355837	371713	381970	1.37464	0.000748227		VVHAVDGTAENGIHPLSSSEVD	VVHAVDGTAENGIHPLS[130.0266]SSEVD	60530.9	70239.5	67815.5	144173	141571	127353	2.0802	0.000281478
TIDNNSVSSPLQSLQQR	T[130.0266]IDNNSVSSPLQSLQQR	215670	218092	228212	263629	251501	271385	1.18814	0.00393627		NGGTEPDASAPAEPGWK	NGGT[130.0266]EPDASAPAEPGWK	193283	181185	190582	270883	241980	258976	1.36596	0.00166484		QNSALPTSSQDEELME	QNS[130.0266]ALPTSSQDEELME	64849.8	64849.8	69481	117867	123620	148434	1.95763	0.00259711
QNSQLPAQVQNGPSQE	QNSQLPAQVQNGPS[130.0266]QE	391297	379886	385512	455693	439961	473141	1.18337	0.00221887		FHLNESGDPSSK	FHLNES[130.0266]GDPSSK	173061	170374	179876	239749	235623	233539	1.35466	5.15195e-05		VSDTVVEPYNATLSVHQLVENTD	VSDTVVEPYNATLSVHQLVENT[130.0266]D	50697.7	56009.4	57170.2	106805	107812	83245.4	1.81759	0.00569021
HHNGNFTDPSSVNEK	HHNGNFT[130.0266]DPSSVNEK	186920	182384	182707	222236	224277	203951	1.17835	0.00774155		FVPSRDEIE	FVPS[130.0266]RDEIE	513487	487463	494041	665471	650883	654987	1.31863	5.90121e-05		TVVEVPQVTWEDIGGLE	T[130.0266]VVEVPQVTWEDIGGLE	52028.7	48352.3	48339	89819.8	84068.6	84068.6	1.73451	8.93272e-05
QNGDSLVHAAFVAE	QNGDS[130.0266]LVHAAFVAE	1.28879e+06	1.29904e+06	1.18512e+06	1.38393e+06	1.43326e+06	1.34357e+06	1.10279	0.0444136		MLVAGHEDSNGCINYE	MLVAGHEDSNGC[57.0215]INY[130.0266]E	976482	1.06618e+06	984975	1.22267e+06	1.37867e+06	1.31878e+06	1.29478	0.00518453		NSGAAEKPVTIHATPE	NS[130.0266]GAAEKPVTIHATPE	41209	37047.1	33463.6	58170.6	65298	61612	1.65665	0.00129711
LQDGAESNGGGGGGGAGSGGGPGAEPDLK	LQDGAES[130.0266]NGGGGGGGAGSGGGPGAEPDLK	111390	110488	110242	122751	122273	121041	1.10221	5.21381e-05		TASNCNGSLAHPSDLYAEGCE	TAS[130.0266]NC[57.0215]NGSLAHPSDLYAEGC[57.0215]E	27873	27873	31693.7	37425.1	37425.1	37426.1	1.28404	0.00288919		FELLSANTLED	FELLSANT[130.0266]LED	162451	181160	152072	262328	288613	253541	1.62297	0.00160844
LAALALASSENSSSTPEECE	LAALALASSENS[130.0266]SSTPEEC[57.0215]E	73836.3	73836.3	78843.6	81994.3	81994.3	82463.2	1.08801	0.0166218		IEDAAQFATADPEPPLEE	IEDAAQFAT[130.0266]ADPEPPLEE	715851	622090	622090	823234	888030	747535	1.25447	0.0315247		NDAVTIQVLNQLIQK	NDAVT[130.0266]IQVLNQLIQK	14400.7	18975.6	13925.8	26756.7	28927.9	21067.5	1.62259	0.0259951
TASNCNGSLAHPSDLYAE	T[130.0266]ASNC[57.0215]NGSLAHPSDLYAE	153559	143985	150898	165657	159918	159918	1.08262	0.0228497		VFQSNYFDSTHNHQNGLCEE	VFQSNYFDS[130.0266]T[130.0266]HNHQNGLC[57.0215]EE	51343.7	48411	52668.6	59125.6	63644.5	65397.6	1.23451	0.0061286		LQDGAESNGGGGGGGAGSGGGPGAEPDLK	LQDGAES[130.0266]NGGGGGGGAGSGGGPGAEPDLK	111390	110488	110242	176074	186004	174776	1.61645	4.37962e-05
NLSIHNQQLEE	NLS[130.0266]IHNQQLEE	120820	121400	118300	125920	123257	123257	1.03305	0.0379705		GGGPPPPPALPTWSVPNGPSPE	GGGPPPPPALPTWSVPNGPS[130.0266]PE	81855.6	83465.1	92257.9	99844.3	105820	112189	1.234	0.0139697		FHLNESGDPSSK	FHLNES[130.0266]GDPSSK	173061	170374	179876	258591	264874	280755	1.53679	0.000199084
FVPSRDEIE	FVPS[130.0266]RDEIE	513487	487463	494041	425193	424029	434199	0.85848	0.00112545		IYDQFGEEGLK	IY[130.0266]DQFGEEGLK	92083.8	83604.1	87599.5	105774	107262	107461	1.21729	0.00160159		YQVQYTPQGDSDNGK	YQVQYTPQGDS[130.0266]DNGK	78141.2	78141.2	85254.7	110193	129999	130172	1.53336	0.00365887
QSKPVTTPEEIAQVATISANGDK	QSKPVTTPEEIAQVATIS[130.0266]ANGDK	40766.8	39897	38864.3	34512	32754.4	33067.5	0.839417	0.00115472		DHIVLTVLPDQDQSD	DHIVLTVLPDQDQS[130.0266]D	108581	112934	106948	125398	125398	138480	1.18514	0.0126319		GAMEDLQDTFIVHTIE	GAMEDLQDTFIVHT[130.0266]IE	91941.9	120856	91941.9	149158	149158	166052	1.52381	0.00886185
ASEKPAEATAGSGGVNGGE	ASEKPAEATAGS[130.0266]GGVNGGE	56988.9	60682.6	52065.6	43998.6	49698	46408.9	0.825427	0.0299314		AANGDSDGPSYMSSLSYLAD	AANGDS[130.0266]DGPSYMSSLSYLAD	47567.4	47665.1	47567.4	57874.9	58360.9	52340.5	1.18051	0.0112541		VEMLVAGHEDSNGCINYE	VEMLVAGHEDSNGC[57.0215]INY[130.0266]E	111770	120915	105424	170965	174573	153037	1.4746	0.00264484
LSNGSEEDNLPNTQLD	LS[130.0266]NGSEEDNLPNTQLD	64511.6	57254.2	62012	53220.3	48644	49489	0.823567	0.0132967		ETVAVKPTENNEE	ETVAVKPT[130.0266]ENNEE	128636	120936	124160	140870	145995	154026	1.1797	0.0072252		IEDAAQFATADPEPPLEE	IEDAAQFAT[130.0266]ADPEPPLEE	715851	622090	622090	1.02611e+06	1.07348e+06	780400	1.46936	0.0331426
TNLIVNYLPQNMTQD	TNLIVNYLPQNMT[130.0266]QD	283981	320018	283981	204962	252440	142978	0.676118	0.0474103		VFQSNYFDSTHNHQNGLCEEE	VFQSNYFDST[130.0266]HNHQNGLC[57.0215]EEE	376647	378576	362676	417556	452346	446707	1.17775	0.00508331		VQDPSVFVTFPLEEDE	VQDPS[130.0266]VFVTFPLEEDE	10147.6	14810.5	12381.8	19914.4	17427.4	17427.4	1.46677	0.0213106
YPNEDEMPNR	Y[130.0266]PNEDEMPNR	6748.43	6748.43	10710.8	2286.3	2286.3	2286.3	0.283336	0.0118903		TASNCNGSLAHPSDLYAE	T[130.0266]ASNC[57.0215]NGSLAHPSDLYAE	153559	143985	150898	169496	169496	184461	1.16727	0.0121462		FGSVNGDNKPIWMHAEER	FGS[130.0266]VNGDNKPIWMHAEER	66317.5	61091.8	49161.1	96557.9	88823.4	71184.2	1.45305	0.0423097
NGSVSSSETPPPPPPPNE	NGS[130.0266]VSSSETPPPPPPPNE	88207.4	76352	76352	2286.3	2286.3	62915.7	0.280137	0.0484541		LSNGSEEDNLPNTQLD	LS[130.0266]NGSEEDNLPNTQLD	64511.6	57254.2	62012	70709.2	72132.3	70709.2	1.162	0.0104113		VFQSNYFDSTHNHQNGLCEE	VFQSNYFDS[130.0266]T[130.0266]HNHQNGLC[57.0215]EE	51343.7	48411	52668.6	80079.8	75154.7	64773.2	1.4434	0.00858367
NGTVTAANASTLNDGAAALVLMTADAAK	NGT[130.0266]VTAANASTLNDGAAALVLM[15.9949]TADAAK	30936.7	30957.6	30936.7	2286.3	16959.4	2286.3	0.231948	0.00828433		LAALALASSENSSSTPEECE	LAALALASSENS[130.0266]SSTPEEC[57.0215]E	73836.3	73836.3	78843.6	84728.4	91723.7	84728.4	1.15303	0.0157401		AAAEPDASEKPAEATAGSGGVNGGE	AAAEPDASEKPAEATAGS[130.0266]GGVNGGE	267493	256467	283174	364528	385050	397987	1.42178	0.000803046
RTNGDIVPER	RT[130.0266]NGDIVPER	18865.4	16126.7	16126.7	2286.3	2286.3	2286.3	0.134176	8.57521e-05		NFLITNDEAYAE	NFLIT[130.0266]NDEAYAE	394130	423820	394130	443140	471176	466908	1.13955	0.0129071		NDLGITAVALYDYQAAGDD	NDLGITAVALYDY[130.0266]QAAGDD	214837	303208	214837	343777	378888	317433	1.41919	0.0409255
FVCSPDEVMDTID	FVC[57.0215]SPDEVM[15.9949]DT[130.0266]ID	20824.2	20824.2	43597.2	2286.3	2286.3	2286.3	0.0804605	0.0262434		QNGDSLVHAAFVAE	QNGDS[130.0266]LVHAAFVAE	1.28879e+06	1.29904e+06	1.18512e+06	1.40137e+06	1.46195e+06	1.41437e+06	1.13378	0.0145406		NGSDNLPSSAGSGDKPLSDPAPF	NGS[130.0266]DNLPSSAGSGDKPLSDPAPF	327299	255155	270052	364058	452026	374915	1.39706	0.0331876
TASNCNGSLAHPSDLYAEGCE	TAS[130.0266]NC[57.0215]NGSLAHPSDLYAEGC[57.0215]E	27873	27873	31693.7	2286.3	2286.3	2286.3	0.0784414	2.98759e-05		WSQHINGASHSR	WS[130.0266]QHINGASHSR	112135	107826	107826	120306	117772	132983	1.13202	0.0427242		IQYQLVDISQDNALRD	IQYQLVDIS[130.0266]QDNALRD	45947	42494.3	36920.8	57928	59211.2	57928	1.39649	0.00340282
EGETADTVGCCSLR	EGET[130.0266]ADTVGC[57.0215]C[57.0215]SLR	33954.3	28193.8	28193.8	2286.3	2286.3	2286.3	0.0759215	0.000131809		TIDNNSVSSPLQSLQQR	T[130.0266]IDNNSVSSPLQSLQQR	215670	218092	228212	238703	256989	252872	1.1308	0.0128223		NGGTEPDASAPAEPGWK	NGGT[130.0266]EPDASAPAEPGWK	193283	181185	190582	258282	257188	254497	1.36265	5.83807e-05
FDDGAVFLAACSSGDTD	FDDGAVFLAAC[57.0215]S[130.0266]SGDTD	54746	56936.6	54746	2286.3	2286.3	2286.3	0.0412123	2.12843e-07		DHLLAGSCLKQSSKNIFTE	DHLLAGS[130.0266]C[57.0215]LKQSSKNIFTE	96439.1	93215.8	98943.8	107079	109367	107665	1.12305	0.0027344		ETVAVKPTENNEE	ETVAVKPT[130.0266]ENNEE	128636	120936	124160	163939	172189	166195	1.34407	0.000208366
VGLIVGTGSNACYME	VGLIVGTGSNAC[57.0215]Y[130.0266]ME	74852.5	50807.7	51290.1	2286.3	2286.3	2286.3	0.0387617	0.00203033		TLLNGVGYLHE	T[130.0266]LLNGVGYLHE	880048	849640	860172	949029	898387	950830	1.08046	0.0230174		LAALALASSENSSSTPEECE	LAALALASSENS[130.0266]SSTPEEC[57.0215]E	73836.3	73836.3	78843.6	103194	104090	94790.7	1.33357	0.0017711
THYQLGLAYGYNSQYD	T[130.0266]HYQLGLAYGYNSQYD	91304.8	47018.8	47018.8	2286.3	2286.3	2286.3	0.0370066	0.0157303		QNSQLPAQVQNGPSQE	QNSQLPAQVQNGPS[130.0266]QE	391297	379886	385512	421928	406967	417570	1.07761	0.00565269		VFQSNYFDSTHNHQNGLCEEE	VFQSNYFDST[130.0266]HNHQNGLC[57.0215]EEE	376647	378576	362676	544965	469614	469614	1.32766	0.00885772
LTLSMDELEE	LT[130.0266]LSM[15.9949]DELEE	67662.3	62431.5	62431.5	2286.3	2286.3	2286.3	0.0356259	3.76012e-06		HHNGNFTDPSSVNEK	HHNGNFT[130.0266]DPSSVNEK	186920	182384	182707	191816	193645	191624	1.04542	0.00636788		DHLLAGSCLKQSSKNIFTE	DHLLAGS[130.0266]C[57.0215]LKQSSKNIFTE	96439.1	93215.8	98943.8	126081	128344	122906	1.30746	0.000206636
NGTVTAANASTLNDGAAALVLMTADAAK	NGTVTAANAS[130.0266]TLNDGAAALVLMTADAAK	60510.7	84304	82842.1	2286.3	2286.3	2286.3	0.0301282	0.000668903		NYGEDQSNGDLGVHSGE	NYGEDQSNGDLGVHS[130.0266]GE	149646	153178	158241	142495	139863	132977	0.900816	0.0156718		TIDNNSVSSPLQSLQQR	T[130.0266]IDNNSVSSPLQSLQQR	215670	218092	228212	301880	259041	303864	1.30637	0.0110589
VTFFEPGSGDENGTSNK	VTFFEPGS[130.0266]GDENGTSNK	88951.1	88248.4	73961.5	2286.3	2286.3	2286.3	0.0273088	7.57804e-05		NGTVTAANASTLNDGAAALVLMTADAAK	NGT[130.0266]VTAANASTLNDGAAALVLM[15.9949]TADAAK	30936.7	30957.6	30936.7	26894.7	27294.9	26894.7	0.873461	8.06572e-06		HNGQVTGIDWAPE	HNGQVT[130.0266]GIDWAPE	646540	580794	624536	780942	816466	815220	1.30281	0.0011578
CILPLVTSGDEEE	C[57.0215]ILPLVTS[130.0266]GDEEE	92280.5	97888.1	92280.5	2286.3	2286.3	2286.3	0.0242837	1.02568e-06		SDDGAVSAPAASDGGVSK	S[130.0266]DDGAVS[130.0266]APAASDGGVSK	81059.3	75818.4	83613.3	47574.1	61560.5	69122.8	0.741223	0.0366175		FVPSRDEIE	FVPS[130.0266]RDEIE	513487	487463	494041	655779	639317	648093	1.2998	8.22116e-05
GTWATSEEPPVDYSYYQQD	GTWATSEEPPVDYSY[130.0266]YQQD	141459	145601	141459	2286.3	2286.3	2286.3	0.0160061	5.58264e-08		GNGTVMGAELR	GNGT[130.0266]VMGAELR	163237	126835	161061	98610.1	117452	98610.1	0.697516	0.0271395		IYDQFGEEGLK	IY[130.0266]DQFGEEGLK	92083.8	83604.1	87599.5	108525	115131	115088	1.28659	0.00157056
GTSNSTSEDGPGDGFTILSSK	GT[130.0266]SNSTSEDGPGDGFTILSSK	79695.2	236403	203029	2286.3	2286.3	2286.3	0.0132124	0.023106		AEEPAASFSQPGSMGLDK	AEEPAAS[130.0266]FSQPGSMGLDK	6630.96	7806.27	6630.96	4430.63	4430.63	4430.63	0.630898	0.00270557		DHIVLTVLPDQDQSD	DHIVLTVLPDQDQS[130.0266]D	108581	112934	106948	159539	129962	132405	1.28449	0.0319952
AHSDAQALVLLDVTPDQSMVD	AHSDAQALVLLDVT[130.0266]PDQSMVD	231105	220278	220278	2286.3	2286.3	2286.3	0.0102119	4.21294e-07		TNLDSLPLVD	T[130.0266]NLDSLPLVD	45397	45397	46662.9	4430.63	4430.63	35286.1	0.321172	0.0391038		QNSQLPAQVQNGPSQE	QNSQLPAQVQNGPS[130.0266]QE	391297	379886	385512	469768	457846	471180	1.2093	0.000113455
ILVGDVGQTVDDPYATFVK	ILVGDVGQTVDDPYAT[130.0266]FVK	268214	376410	268214	2286.3	2286.3	2286.3	0.00751383	0.00111257		EPAASFSQPGSMGLDK	EPAAS[130.0266]FSQPGSM[15.9949]GLDK	270842	274187	270842	4430.63	4430.63	216525	0.276252	0.0496295		HHNGNFTDPSSVNEK	HHNGNFT[130.0266]DPSSVNEK	186920	182384	182707	218371	209329	228930	1.18952	0.00397391
AITSFNGHKPPGSSEPITVK	AIT[130.0266]SFNGHKPPGSSEPITVK	47274	56069.4	54171.6	45519.5	43074.3	45694	0.85254	0.0507288		RTNGDIVPER	RT[130.0266]NGDIVPER	18865.4	16126.7	16126.7	4430.63	4430.63	4430.63	0.26002	0.000159244		WSQHINGASHSR	WS[130.0266]QHINGASHSR	112135	107826	107826	125522	126438	124219	1.14763	0.000511008
SGFDDPGIFYSDSFGGDAQAD	n[42.0106]SGFDDPGIFYSDS[130.0266]FGGDAQAD	2742.26	2742.26	213162	252784	343676	252784	3.88409	0.0513136		ATDAIGHLDR	AT[130.0266]DAIGHLDR	16478.6	20886.7	16478.6	4430.63	4430.63	4430.63	0.24686	0.000775584		TNLDSLPLVD	T[130.0266]NLDSLPLVD	45397	45397	46662.9	34448.9	38497.4	34448.9	0.781301	0.00209278
GPAFVNPLIPESPEEE	GPAFVNPLIPES[130.0266]PEEE	1.46859e+06	1.07342e+06	1.11897e+06	769477	616884	959820	0.640861	0.0514389		DINSLCMTVVQNLMER	DINS[130.0266]LC[57.0215]MTVVQNLMER	17391.8	28002.6	17391.8	4430.63	4430.63	4430.63	0.2117	0.00955708		MLVAGHEDSNGCINYE	M[15.9949]LVAGHEDSNGC[57.0215]INY[130.0266]E	93746.1	93746.1	105755	83101.1	70868.7	74236.2	0.778204	0.0160885
GEGESPPVNGTD	GEGESPPVNGT[130.0266]D	200834	240076	206306	110535	188906	131730	0.666194	0.0527085		EGETADTVGCCSLR	EGET[130.0266]ADTVGC[57.0215]C[57.0215]SLR	33954.3	28193.8	28193.8	4430.63	4430.63	4430.63	0.147129	0.000180674		SDDGAVSAPAASDGGVSK	S[130.0266]DDGAVS[130.0266]APAASDGGVSK	81059.3	75818.4	83613.3	55446.2	62531.4	56452	0.725306	0.00230393
VPLYVNGPPIISSE	VPLY[130.0266]VNGPPIISSE	40196.4	25904.6	31737.4	21136.5	21653.9	21136.5	0.653392	0.0528646		SYHITQSGENGKE	SYHITQS[130.0266]GENGKE	35517.2	35040.7	36333.3	4430.63	4430.63	4430.63	0.12435	1.28348e-07		QSKPVTTPEEIAQVATISANGDK	QSKPVTTPEEIAQVATIS[130.0266]ANGDK	40766.8	39897	38864.3	25522.3	32521.7	25522.3	0.699135	0.00748628
KPGPPVLSSDPNMLSNE	KPGPPVLSSDPNMLS[130.0266]NE	701656	701656	719939	2286.3	2286.3	570977	0.27107	0.0529808		QSKPVTTPEEIAQVATISANGDK	QSKPVTTPEEIAQVATIS[130.0266]ANGDK	40766.8	39897	38864.3	4430.63	4430.63	4430.63	0.111203	3.48219e-07		YPNEDEMPNR	Y[130.0266]PNEDEMPNR	6748.43	6748.43	10710.8	2211.19	2211.19	2211.19	0.274027	0.011376
TVNGSWYIQDLCE	T[130.0266]VNGSWYIQDLC[57.0215]E	42168.3	43207.2	70699.9	75098.1	81816.7	76623.3	1.49632	0.0540573		ILADIIQNSTLGEAEIE	ILADIIQNS[130.0266]T[130.0266]LGEAEIE	46740.8	53354.7	46878.6	4430.63	4430.63	4430.63	0.0904369	3.39534e-05		NGSVSSSETPPPPPPPNE	NGS[130.0266]VSSSETPPPPPPPNE	88207.4	76352	76352	2211.19	61002.4	2211.19	0.271572	0.0429844
VSSPDDLELE	VS[130.0266]S[130.0266]PDDLELE	2742.26	410059	2742.26	518494	469405	538242	3.67264	0.0543094		YQLNDSAAYYLNDLDR	YQLNDS[130.0266]AAYYLNDLDR	45364.3	61987.3	45364.3	4430.63	4430.63	4430.63	0.0870367	0.0011055		LPTIPGVTSPSSDEPPME	LPT[130.0266]IPGVTSPSSDEPPME	18132.6	26625.6	34235.7	2211.19	2211.19	11621.4	0.203101	0.0201124
TENDDLTNVIQK	T[130.0266]ENDDLTNVIQK	2742.26	229335	2742.26	330085	267164	270218	3.69418	0.0543943		FDDGAVFLAACSSGDTD	FDDGAVFLAAC[57.0215]S[130.0266]SGDTD	54746	56936.6	54746	4430.63	4430.63	4430.63	0.0798654	2.50898e-07		RTNGDIVPER	RT[130.0266]NGDIVPER	18865.4	16126.7	16126.7	2211.19	2211.19	2211.19	0.129768	8.40491e-05
FSGHQGQINDMAFSPDGR	FS[130.0266]GHQGQINDMAFSPDGR	28232	28232	30957	39643.5	33247.6	33247.6	1.21411	0.0545256		QEPLGSDSEGVNCLAYD	QEPLGSDSEGVNC[57.0215]LAY[130.0266]D	67833.3	58143.7	65099.6	4430.63	4430.63	4430.63	0.0695631	3.31433e-05		ATDAIGHLDR	AT[130.0266]DAIGHLDR	16478.6	20886.7	16478.6	2211.19	2211.19	2211.19	0.1232	0.000430685
NGGTEPDASAPAEPGWK	NGGT[130.0266]EPDASAPAEPGWK	193283	181185	190582	209937	202635	233707	1.14375	0.054747		LTLSMDELEE	LT[130.0266]LSM[15.9949]DELEE	67662.3	62431.5	62431.5	4430.63	4430.63	4430.63	0.0690396	4.32804e-06		EGETADTVGCCSLR	EGET[130.0266]ADTVGC[57.0215]C[57.0215]SLR	33954.3	28193.8	28193.8	2211.19	2211.19	2211.19	0.0734272	0.000130418
TTYYDVLGVKPNATQEE	T[130.0266]TYYDVLGVKPNATQEE	318244	2742.26	2742.26	550281	370393	370393	3.98812	0.0561845		THYQLGLAYGYNSQYD	THYQLGLAYGYNSQY[130.0266]D	57179.5	99053.2	57179.5	4430.63	4430.63	4430.63	0.0622827	0.00878105		VPLYVNGPPIISSE	VPLY[130.0266]VNGPPIISSE	40196.4	25904.6	31737.4	2211.19	2211.19	2211.19	0.0678012	0.00184579
SPFLQVFNNSPD	SPFLQVFNNS[130.0266]PD	2742.26	101560	2742.26	120193	120193	129623	3.45658	0.0570379		NGTVTAANASTLNDGAAALVLMTADAAK	NGTVTAANAS[130.0266]TLNDGAAALVLMTADAAK	60510.7	84304	82842.1	4430.63	4430.63	4430.63	0.0583856	0.000749683		SYHITQSGENGKE	SYHITQS[130.0266]GENGKE	35517.2	35040.7	36333.3	2211.19	2211.19	2211.19	0.0620589	9.75135e-08
NSLILAGGDCQLHTMDLE	NS[130.0266]LILAGGDC[57.0215]QLHTMDLE	39951.1	2742.26	2742.26	57197.1	45460	45460	3.25994	0.0580782		CILPLVTSGDEEE	C[57.0215]ILPLVTS[130.0266]GDEEE	92280.5	97888.1	92280.5	4430.63	4430.63	4430.63	0.0470594	1.12715e-06		DPNSPLYSVK	DPNSPLYS[130.0266]VK	27544.8	27538	52429	2211.19	2211.19	2211.19	0.0617008	0.015433
TLASLALATEPPTE	T[130.0266]LAS[130.0266]LALATEPPTE	77130.4	121774	108067	78065.8	2286.3	2286.3	0.269205	0.0585808		QSGTIYLQHADEER	QS[130.0266]GTIYLQHADEER	129135	157072	150901	4430.63	4430.63	4430.63	0.0304087	7.58169e-05		ILADIIQNSTLGEAEIE	ILADIIQNS[130.0266]T[130.0266]LGEAEIE	46740.8	53354.7	46878.6	2211.19	2211.19	2211.19	0.0451342	2.79952e-05
ATHGDPHALKAFPSAINQDNYPNGGFTAE	AT[130.0266]HGDPHALKAFPS[130.0266]AINQDNYPNGGFTAE	39860.4	2742.26	2742.26	49559.1	46582.4	46828.5	3.15294	0.0586557		AHSDAQALVLLDVTPDQSMVD	AHSDAQALVLLDVT[130.0266]PDQSMVD	231105	220278	220278	4430.63	4430.63	4430.63	0.0197896	4.37988e-07		QEPLGSDSEGVNCLAYD	QEPLGSDSEGVNC[57.0215]LAY[130.0266]D	67833.3	58143.7	65099.6	2211.19	2211.19	2211.19	0.0347167	2.86422e-05
AFPSAINQDNYPNGGFTAE	AFPSAINQDNYPNGGFT[130.0266]AE	2742.26	2742.26	47946.9	57681	51908.8	67334.8	3.31125	0.0589452		YPNEDEMPNR	Y[130.0266]PNEDEMPNR	6748.43	6748.43	10710.8	4430.63	4430.63	4430.63	0.549077	0.0511196		LTLSMDELEE	LT[130.0266]LSM[15.9949]DELEE	67662.3	62431.5	62431.5	2211.19	2211.19	2211.19	0.0344555	3.74197e-06
VTCVPTPTSTVSSIGNTNGE	VTC[57.0215]VPTPTSTVSSIGNT[130.0266]NGE	363748	349106	337723	536671	570683	386785	1.42221	0.0604062		MLVAGHEDSNGCINYE	M[15.9949]LVAGHEDSNGC[57.0215]INY[130.0266]E	93746.1	93746.1	105755	4430.63	4430.63	79573.3	0.30157	0.0545735		THYQLGLAYGYNSQYD	THYQLGLAYGYNSQY[130.0266]D	57179.5	99053.2	57179.5	2211.19	2211.19	2211.19	0.0310833	0.00782711
LQSANASVDDSRLE	LQSANASVDDS[130.0266]RLE	2742.26	2742.26	2742.26	321708	321708	939824	192.449	0.0634341		LQTTDNLLPMSPEEFD	LQTTDNLLPMS[130.0266]PEEFD	217972	214242	214242	4430.63	4430.63	176200	0.286271	0.0549144		NGTVTAANASTLNDGAAALVLMTADAAK	NGTVTAANAS[130.0266]TLNDGAAALVLMTADAAK	60510.7	84304	82842.1	2211.19	2211.19	2211.19	0.0291384	0.000666274
TAENYLGHTAK	TAENY[130.0266]LGHTAK	2742.26	2742.26	2742.26	52748.9	19704.2	19704.2	11.2021	0.0639874		IKEEPVSDITFPVSE	IKEEPVSDITFPVS[130.0266]E	2742.26	89883.8	2742.26	112582	201567	112582	4.47455	0.0563592		CILPLVTSGDEEE	C[57.0215]ILPLVTS[130.0266]GDEEE	92280.5	97888.1	92280.5	2211.19	2211.19	2211.19	0.0234859	1.02233e-06
VDWSQNTATFSPAISPTHPGE	VDWS[130.0266]QNTATFSPAISPTHPGE	168494	2742.26	2742.26	197512	197512	199187	3.41542	0.0643101		VEMLVAGHEDSNGCINYE	VEMLVAGHEDSNGC[57.0215]INY[130.0266]E	111770	120915	105424	120805	131952	128912	1.12883	0.0603066		GNGTVMGAELR	GNGT[130.0266]VM[15.9949]GAELR	142098	128523	136992	2211.19	2211.19	2211.19	0.0162741	4.58962e-06
QNSLHGSFHSADVLKMDD	QNS[130.0266]LHGSFHS[130.0266]ADVLKMDD	2742.26	40200.2	2742.26	46885.2	43678.8	49727.7	3.07087	0.0666725		NGTVTAANASTLNDGAAALVLMTADAAK	NGT[130.0266]VTAANASTLNDGAAALVLMTADAAK	37253.9	46698.3	41070.4	46727.5	61853.6	56995.1	1.32437	0.0611794		QSGTIYLQHADEER	QS[130.0266]GTIYLQHADEER	129135	157072	150901	2211.19	2211.19	2211.19	0.015176	7.12856e-05
FEIINAIYEPTEE	FEIINAIY[130.0266]EPTEE	2742.26	83539.9	2742.26	94853.2	103643	93360.4	3.27839	0.0672861		LVQDVANNTNE	LVQDVANNT[130.0266]NE	615527	683518	758086	1111873	779466	1.19562e+06	1.50062	0.0619948		LQTTDNLLPMSPEEFD	LQTTDNLLPMS[130.0266]PEEFD	217972	214242	214242	2211.19	2211.19	2211.19	0.0102614	6.93413e-09
QLSQATAAATNHTTDNGVGPEE	QLSQATAAATNHTT[130.0266]DNGVGPEE	105582	105582	152111	254726	147439	266444	1.84051	0.0676838		VPLYVNGPPIISSE	VPLY[130.0266]VNGPPIISSE	40196.4	25904.6	31737.4	25893.2	4430.63	4430.63	0.355223	0.0638016		AHSDAQALVLLDVTPDQSMVD	AHSDAQALVLLDVT[130.0266]PDQSMVD	231105	220278	220278	2211.19	2211.19	2211.19	0.00987635	4.20724e-07
TNLDSLPLVDTHSK	T[130.0266]NLDSLPLVDTHSK	278019	289228	271579	297441	288660	296272	1.05191	0.0679723		TVLEPYADPYYDYE	T[130.0266]VLEPYADPYYDYE	2742.26	2742.26	54182.6	61961.9	61961.9	66223.9	3.18681	0.0648108		ILVGDVGQTVDDPYATFVK	ILVGDVGQTVDDPYAT[130.0266]FVK	268214	376410	268214	2211.19	2211.19	2211.19	0.00726697	0.00111152
QSGTIYLQHADEER	QS[130.0266]GTIYLQHADEER	129135	157072	150901	125738	2286.3	2286.3	0.298119	0.0716627		LYANTVLSGGTTMYPGIADR	LYANT[130.0266]VLSGGTTMYPGIADR	2742.26	2742.26	2742.26	37520.4	106234	37520.4	22.0347	0.0654688		LISLTDENALSGNE	LISLTDENALS[130.0266]GNE	567620	484548	503263	2211.19	2211.19	2211.19	0.00426477	3.33076e-05
ETTYYDVLGVKPNATQE	ETTYYDVLGVKPNAT[130.0266]QE	270600	323800	216780	376204	401677	318715	1.35185	0.0734361		TINNLDTSSSDFTILQE	TINNLDT[130.0266]SSSDFTILQE	2742.26	2742.26	2742.26	109425	118189	333675	68.2271	0.065781		VDPLVYNMSHEDPGNVSYSE	VDPLVY[130.0266]NMSHEDPGNVSYSE	541402	608828	541402	2211.19	2211.19	2211.19	0.0039214	1.52216e-05
ACFASLVSQDYVNGTDQE	AC[57.0215]FASLVSQDYVNGT[130.0266]DQE	89155	98719.1	86547.9	99309.7	105879	99571.3	1.11055	0.0773337		LPTIPGVTSPSSDEPPME	LPT[130.0266]IPGVTSPSSDEPPME	18132.6	26625.6	34235.7	12528	17862.8	4430.63	0.440811	0.0723985		QLSQATAAATNHTTDNGVGPEE	QLSQATAAATNHTT[130.0266]DNGVGPEE	105582	105582	152111	297303	178073	207302	1.87923	0.0527751
AAAEPDASEKPAEATAGSGGVNGGE	AAAEPDASEKPAEATAGS[130.0266]GGVNGGE	267493	256467	283174	232621	226200	258853	0.889164	0.0777498		TENDDLTNVIQK	T[130.0266]ENDDLTNVIQK	2742.26	229335	2742.26	284588	278062	233468	3.39034	0.0725324		DVQDPSVFVTFPLEED	DVQDPSVFVT[130.0266]FPLEED	240059	349306	239158	452355	448524	342622	1.50087	0.0542454
TVVLTWSPPSSLINGETD	TVVLTWSPPSSLINGET[130.0266]D	2742.26	2742.26	36812	40239.8	40239.8	41891	2.89316	0.0787263		TNDTWNSQFGK	T[130.0266]NDTWNSQFGK	2742.26	49468.7	2742.26	50909.1	118472	69125.3	4.34017	0.0743554		TTSSANNPNLMYQD	TTSSANNPNLMY[130.0266]QD	2742.26	2742.26	222394	259360	351696	259360	3.81966	0.0542805
DHIVLTVLPDQDQSD	DHIVLTVLPDQDQS[130.0266]D	108581	112934	106948	126990	152597	119759	1.2158	0.0798545		GTVTAGNASGVADGAGAVIIASE	GT[130.0266]VTAGNASGVADGAGAVIIASE	62474.9	60309.6	60309.6	30729.7	57630	30729.7	0.650427	0.0766819		NGTVTAANASTLNDGAAALVLMTADAAK	NGT[130.0266]VTAANASTLNDGAAALVLMTADAAK	37253.9	46698.3	41070.4	110022	119912	55757.6	2.28512	0.0563568
SLAAAAPNGNSSSNSWE	SLAAAAPNGNS[130.0266]SSNSWE	2742.26	31348.4	2742.26	32868.5	32868.5	38712.4	2.83576	0.0815045		NDAVTIQVLNQLIQK	NDAVT[130.0266]IQVLNQLIQK	14400.7	18975.6	13925.8	19039.3	25354.8	20603.5	1.3741	0.0768796		TNDTWNSQFGK	T[130.0266]NDTWNSQFGK	2742.26	49468.7	2742.26	59018.9	74648.8	54400.2	3.42233	0.0569171
IKEEPVSDITFPVSE	IKEEPVSDITFPVS[130.0266]E	2742.26	89883.8	2742.26	187804	222315	66750.9	5.00029	0.0833327		LVPLDPENGQTSGE	LVPLDPENGQT[130.0266]SGE	140140	2742.26	2742.26	190459	143099	144157	3.28046	0.0840684		TASNCNGSLAHPSDLYAE	TAS[130.0266]NC[57.0215]NGSLAHPSDLYAE	2742.26	145024	2742.26	170662	170662	189411	3.52627	0.0570152
NFLITNDEAYAE	NFLIT[130.0266]NDEAYAE	394130	423820	394130	2286.3	2286.3	372691	0.311253	0.0879769		GCEAIVDTGTSLMVGPVDE	GC[57.0215]EAIVDT[130.0266]GTSLMVGPVDE	2742.26	2742.26	599711	543339	865306	693341	3.47323	0.085594		EPAASFSQPGSMGLDK	EPAAS[130.0266]FSQPGSM[15.9949]GLDK	270842	274187	270842	224481	2211.19	2211.19	0.280564	0.0575514
IDVLLDTFR	IDVLLDT[130.0266]FR	29422.8	34882.8	29422.8	35007.3	42088.6	35609.1	1.20246	0.095176		TVVEVPQVTWEDIGGLE	T[130.0266]VVEVPQVTWEDIGGLE	52028.7	48352.3	48339	46230.9	4430.63	4430.63	0.370442	0.0894876		TNGNQSTDIDSTLANFLAE	T[130.0266]NGNQSTDIDSTLANFLAE	59915.1	54660.7	59012.8	76364.9	88143	64497.2	1.31924	0.0580131
TNLDSLPLVD	T[130.0266]NLDSLPLVD	45397	45397	46662.9	28183.1	44644.4	32345.3	0.765133	0.0958346		LPASLVNGLQPLPAHQE	LPAS[130.0266]LVNGLQPLPAHQE	74107.2	84912.8	70723.7	70744	4430.63	4430.63	0.346496	0.0903293		TAMVAALSPADINYD	TAMVAALSPADINY[130.0266]D	163280	163280	177230	238847	268561	187136	1.37864	0.0586044
EVISAVADK	EVIS[130.0266]AVADK	2742.26	2742.26	14398.2	14504.2	14504.2	25381.7	2.73555	0.0964112		GDQTSNNIPADIVFVLK	GDQT[130.0266]SNNIPADIVFVLK	52744.8	55194.5	52744.8	55237.5	76071.7	72399	1.26776	0.0910411		LVPLDPENGQTSGE	LVPLDPENGQT[130.0266]SGE	140140	2742.26	2742.26	165070	158509	185420	3.49528	0.0597795
AQGPAASAEEPKPVEAPAANSDQTVTVK	AQGPAASAEEPKPVEAPAANS[130.0266]DQTVTVK	359350	370797	561471	254744	16105.8	305326	0.446088	0.0974646		TINNLDTSSSDFTILQE	T[130.0266]INNLDTSSSDFTILQE	104280	87831.6	111080	116426	140437	116426	1.2312	0.0915231		QNSLHGSFHSADVLKMDD	QNS[130.0266]LHGSFHS[130.0266]ADVLKMDD	2742.26	40200.2	2742.26	48299.9	47366.9	47366.9	3.13089	0.0601692
LVPLDPENGQTSGE	LVPLDPENGQT[130.0266]SGE	140140	2742.26	2742.26	139407	146806	155568	3.0337	0.098605		ATHGDPHALKAFPSAINQDNYPNGGFTAE	AT[130.0266]HGDPHALKAFPS[130.0266]AINQDNYPNGGFTAE	39860.4	2742.26	2742.26	44775.7	41215.8	41486.6	2.8113	0.0923078		YQLNDSAAYYLNDLER	Y[130.0266]QLNDSAAYYLNDLER	2742.26	46483.3	2742.26	55398.1	66430.8	49817.6	3.30294	0.060394
EPAASFSQPGSMGLDK	EPAAS[130.0266]FSQPGSM[15.9949]GLDK	270842	274187	270842	2286.3	261483	2286.3	0.3261	0.101222		VDPLVYNMSHEDPGNVSYSE	VDPLVY[130.0266]NMSHEDPGNVSYSE	541402	608828	541402	527139	4430.63	4430.63	0.316854	0.0934119		QLDSSNSTIAILQTEK	QLDSS[130.0266]NSTIAILQTEK	2742.26	133046	2742.26	158703	167133	149430	3.43076	0.0622078
VFVGGLSPDTSEEQIK	VFVGGLSPDTS[130.0266]EEQIK	1.23111e+06	1.09881e+06	1.09881e+06	2286.3	1.09367e+06	2286.3	0.320306	0.101361		HDWNNSISQYTE	HDWNNS[130.0266]ISQYTE	60143.3	2742.26	2742.26	53399.1	70051.2	73201.2	2.99646	0.0954547		EIAQVATISANGDK	EIAQVATIS[130.0266]ANGDK	99209.7	96182.7	85569.4	103166	106398	104071	1.11629	0.0623159
INSDQATQGNISSDR	INS[130.0266]DQATQGNISSDR	175910	175910	244695	138857	138857	165723	0.743381	0.106872		MTSEQLDDILK	MT[130.0266]SEQLDDILK	266219	196114	189885	248580	291841	307666	1.30031	0.0965174		RPTPSLNNNCTTSE	RPT[130.0266]PSLNNNC[57.0215]TTSE	430073	419753	419753	564450	471212	471212	1.18691	0.0646919
QLDSSNSTIAILQTEK	QLDSS[130.0266]NSTIAILQTEK	2742.26	133046	2742.26	129031	129031	148493	2.93476	0.111659		ILVGDVGQTVDDPYATFVK	ILVGDVGQTVDDPYAT[130.0266]FVK	268214	376410	268214	4430.63	4430.63	280128	0.316584	0.102908		DSTVHGFLVQLPLDSENSINTE	DSTVHGFLVQLPLDSENS[130.0266]INTE	2742.26	14348.2	2742.26	15805	23905.8	15805	2.7992	0.0652773
SYHITQSGENGKE	SYHITQS[130.0266]GENGKE	35517.2	35040.7	36333.3	35379.2	2286.3	2286.3	0.37376	0.113291		VSDTVVEPYNATLSVHQLVENTD	VSDTVVEPYNATLSVHQLVENT[130.0266]D	50697.7	56009.4	57170.2	65079.5	73214.1	57202.4	1.19294	0.104372		SLAYLTAATHGLDE	SLAYLTAAT[130.0266]HGLDE	2742.26	2742.26	2742.26	25325.1	69867	25325.1	14.6494	0.0652867
SDTGLAPPALWDLAADK	S[130.0266]DTGLAPPALWDLAADK	2742.26	2742.26	249301	538440	244255	244255	4.03065	0.114581		QLSQATAAATNHTTDNGVGPEE	QLSQATAAATNHTT[130.0266]DNGVGPEE	105582	105582	152111	184461	286891	157338	1.73062	0.105164		AQPYDPNFYD	AQPYDPNFY[130.0266]D	2742.26	170842	2742.26	364471	199688	199688	4.332	0.0670612
WSQHINGASHSR	WS[130.0266]QHINGASHSR	112135	107826	107826	111762	114827	111762	1.03223	0.116413		QLDSSNSTIAILQTEK	QLDSS[130.0266]NSTIAILQTEK	2742.26	133046	2742.26	144441	132827	132827	2.96032	0.106521		MLVAGHEDSNGCINYE	MLVAGHEDSNGC[57.0215]INY[130.0266]E	976482	1.06618e+06	984975	1.36638e+06	1.42761e+06	1.07413e+06	1.2776	0.0678584
GPVPAATNGCTGDANGHLQEEPPMPTT	GPVPAAT[130.0266]NGC[57.0215]TGDANGHLQEEPPMPTT	42853.1	58964.6	123983	117821	162857	117821	1.76483	0.118008		VEEKPPNPMEGMTE	VEEKPPNPMEGMT[130.0266]E	123537	2742.26	2742.26	119016	119016	138005	2.91452	0.113484		NDMSPSNNVVPIHVPPTTE	NDMS[130.0266]PSNNVVPIHVPPTTE	2742.26	2742.26	728294	984947	802565	802565	3.52978	0.068118
LSVLIHNSD	LSVLIHNS[130.0266]D	2742.26	84283.9	2742.26	80121.9	80121.9	90609	2.79444	0.121645		QLDSSNSTIAILQTEK	QLDS[130.0266]SNSTIAILQTEK	140232	2742.26	2742.26	142545	139165	139165	2.88832	0.116023		VDEGPSPPEQFTAVK	VDEGPS[130.0266]PPEQFTAVK	2742.26	2742.26	93486	101418	101418	149816	3.56319	0.0691945
GTVTAGNASGVADGAGAVIIASE	GT[130.0266]VTAGNASGVADGAGAVIIASE	62474.9	60309.6	60309.6	2286.3	2286.3	61985.7	0.36352	0.12285		DDVILNEPSADAPAALYQTIE	DDVILNEPSADAPAALY[130.0266]QTIE	2742.26	2742.26	30899.4	29228.1	29228.1	35709.4	2.58811	0.116141		GTWATSEEPPVDYSYYQQD	GTWATSEEPPVDYSY[130.0266]YQQD	141459	145601	141459	2211.19	124408	2211.19	0.300642	0.0703631
LISLTDENALSGNE	LISLTDENALS[130.0266]GNE	567620	484548	503263	463134	466670	477006	0.90445	0.123987		VDWSQNTATFSPAISPTHPGE	VDWS[130.0266]QNTATFSPAISPTHPGE	168494	2742.26	2742.26	155934	155934	206169	2.97759	0.11792		IDVLLDTFR	IDVLLDT[130.0266]FR	29422.8	34882.8	29422.8	36819.1	35371.2	35371.2	1.14759	0.070532
HDWNNSISQYTE	HDWNNS[130.0266]ISQYTE	60143.3	2742.26	2742.26	67547.9	51311.2	60886.1	2.73886	0.125759		LISLTDENALSGNE	LISLTDENALS[130.0266]GNE	567620	484548	503263	517227	4430.63	4430.63	0.338226	0.118		AANGDSDGPSYMSSLSYLAD	AANGDS[130.0266]DGPSYMSSLSYLAD	47567.4	47665.1	47567.4	38648.1	40215.9	46494.5	0.877861	0.0723755
TNGNQSTDIDSTLANFLAE	T[130.0266]NGNQSTDIDSTLANFLAE	59915.1	54660.7	59012.8	58020.1	75323.7	81531.3	1.23784	0.129289		LSVLIHNSD	LSVLIHNS[130.0266]D	2742.26	84283.9	2742.26	82615.6	83188.4	83541.3	2.77765	0.121987		KGSLESPATDVFGSTE	KGSLESPATDVFGST[130.0266]E	2742.26	368980	2742.26	394639	520928	394639	3.49889	0.0731226
TLLNGVGYLHE	T[130.0266]LLNGVGYLHE	880048	849640	860172	914049	875096	884042	1.03217	0.133259		KPGPPVLSSDPNMLSNE	KPGPPVLSSDPNMLS[130.0266]NE	701656	701656	719939	606400	606400	708988	0.905115	0.125331		IAQVATISANGDK	IAQVATIS[130.0266]ANGDK	10400000	9922582	10500000	9605483	9961014	9780719	0.952134	0.0750164
CGEPALPSASEEQVAQDTE	C[57.0215]GEPALPSASEEQVAQDT[130.0266]E	2742.26	155817	2742.26	144885	159145	144885	2.78308	0.134705		ENLIPYSPDVQIHAER	ENLIPY[130.0266]SPDVQIHAER	145602	145609	145602	4430.63	149419	4430.63	0.362354	0.127116		KPGPPVLSSDPNMLSNE	KPGPPVLSSDPNMLS[130.0266]NE	701656	701656	719939	2211.19	2211.19	626420	0.297112	0.0751796
FGSVNGDNKPIWMHAEER	FGS[130.0266]VNGDNKPIWMHAEER	66317.5	61091.8	49161.1	69898.7	106447	72144.5	1.40732	0.135973		SIGSLQNGTHTPSTAME	SIGS[130.0266]LQNGTHTPSTAME	384630	366622	475819	414211	4430.63	4430.63	0.344782	0.129553		TADTDTADQVMASFK	T[130.0266]ADTDTADQVMASFK	346565	593448	423520	2211.19	2211.19	362590	0.269162	0.0773533
LLHSQNTWLNTE	LLHS[130.0266]QNTWLNTE	261275	261275	338061	176059	275751	173507	0.726598	0.137252		ACFASLVSQDYVNGTDQE	AC[57.0215]FASLVSQDYVNGT[130.0266]DQE	89155	98719.1	86547.9	97183.1	104394	97771.4	1.09083	0.129567		LPASLVNGLQPLPAHQE	LPAS[130.0266]LVNGLQPLPAHQE	74107.2	84912.8	70723.7	2211.19	2211.19	67844.7	0.314555	0.0781115
GNGTVMGAELR	GNGT[130.0266]VM[15.9949]GAELR	142098	128523	136992	2286.3	2286.3	142766	0.361468	0.138604		LFFKDDANNDPQWSE	LFFKDDANNDPQWS[130.0266]E	234998	200529	200529	275659	287152	215377	1.22346	0.131538		TVLEPYADPYYDYE	T[130.0266]VLEPYADPYYDYE	2742.26	2742.26	54182.6	53828.3	71033.1	60394	3.10482	0.0790881
GAMEDLQDTFIVHTIE	GAMEDLQDTFIVHT[130.0266]IE	91941.9	120856	91941.9	2286.3	107726	2286.3	0.368505	0.153189		IDVLLDTFR	IDVLLDT[130.0266]FR	29422.8	34882.8	29422.8	37656.7	39115.7	32400.1	1.16477	0.13276		HDWNNSISQYTE	HDWNNS[130.0266]ISQYTE	60143.3	2742.26	2742.26	69746.5	56047.8	84230	3.20023	0.0815874
KGSLESPATDVFGSTE	KGSLESPATDVFGST[130.0266]E	2742.26	368980	2742.26	354709	257625	548585	3.10021	0.153446		VIAEEEPPTVTEPLPE	VIAEEEPPT[130.0266]VTEPLPE	2742.26	2742.26	112779	156788	97808.5	97808.5	2.97984	0.133986		LDEEGSDPPLPGR	LDEEGS[130.0266]DPPLPGR	2742.26	2742.26	84058.8	85395.2	85395.2	115536	3.19763	0.0858124
RPTPSLNNNCTTSE	RPT[130.0266]PSLNNNC[57.0215]TTSE	430073	419753	419753	2286.3	461849	2286.3	0.367383	0.155521		EIAQVATISANGDK	EIAQVATIS[130.0266]ANGDK	99209.7	96182.7	85569.4	107381	101774	98881.5	1.09636	0.135062		TINNLDTSSSDFTILQE	TINNLDT[130.0266]SSSDFTILQE	2742.26	2742.26	2742.26	122039	407663	121551	79.1626	0.0877052
TINNLDTSSSDFTILQE	T[130.0266]INNLDTSSSDFTILQE	104280	87831.6	111080	83080.9	94279.4	85609.6	0.867338	0.156173		DPNSPLYSVK	DPNSPLYS[130.0266]VK	27544.8	27538	52429	4430.63	4430.63	31156	0.372213	0.138277		AAAAPAESAAPAAGEEPSKE	AAAAPAESAAPAAGEEPS[130.0266]KE	893417	706074	862171	934289	1.20323e+06	992439	1.27148	0.0902065
AANGDSDGPSYMSSLSYLAD	AANGDS[130.0266]DGPSYMSSLSYLAD	47567.4	47665.1	47567.4	46758.7	44631.3	38498.5	0.909584	0.157217		EATSSLDSITEE	EAT[130.0266]SSLDSITEE	2.11126e+06	2.11126e+06	2.15789e+06	4430.63	4430.63	2244771	0.353211	0.139335		GTENGVNGTLTSNVADSPR	GT[130.0266]ENGVNGTLTSNVADSPR	2742.26	2742.26	2742.26	9148.45	25165	9148.45	5.28298	0.092661
DGDSVMVLPTIPEE	DGDSVMVLPT[130.0266]IPEE	1.26169e+06	2742.26	2742.26	1.40875e+06	1.05231e+06	1.05231e+06	2.77261	0.161168		NGSDNLPSSAGSGDKPLSDPAPF	NGS[130.0266]DNLPSSAGSGDKPLSDPAPF	327299	255155	270052	375624	380935	293511	1.23175	0.139988		TTYYDVLGVKPNATQEE	T[130.0266]TYYDVLGVKPNATQEE	318244	2742.26	2742.26	321549	383618	321549	3.17153	0.094085
LQNTVSQLLE	LQNT[130.0266]VSQLLE	94236.4	88188.3	94489.6	99079.6	95158.2	95158.2	1.04507	0.163273		NDLGITAVALYDYQAAGDD	NDLGITAVALYDY[130.0266]QAAGDD	214837	303208	214837	282239	343358	297757	1.25989	0.141283		SIGFISSQVPEDPSTLVTVDE	SIGFISS[130.0266]QVPEDPSTLVTVDE	15089.5	5855.56	5855.56	2211.19	2211.19	2211.19	0.247515	0.0943206
ATDAIGHLDR	AT[130.0266]DAIGHLDR	16478.6	20886.7	16478.6	2286.3	19595.7	2286.3	0.448859	0.171971		HNGQVTGIDWAPE	HNGQVT[130.0266]GIDWAPE	646540	580794	624536	616028	753391	730548	1.13397	0.151166		NFLITNDEAYAE	NFLITNDEAY[130.0266]AE	418522	2742.26	2742.26	514365	416218	416218	3.17637	0.0968821
ERSVLNNQLLE	ERS[130.0266]VLNNQLLE	468176	438655	466949	2286.3	516000	2286.3	0.378934	0.172609		HLLSSDQMMDSILAD	HLLSSDQMMDS[130.0266]ILAD	401146	2742.26	2742.26	325161	494164	325161	2.81456	0.163401		TENDDVTNVIQK	T[130.0266]ENDDVTNVIQK	122512	303216	111069	2211.19	2211.19	92667.7	0.180869	0.101388
LYANTVLSGGTTMYPGIADR	LY[130.0266]ANTVLSGGTTMYPGIADR	230909	16201.6	74918	2286.3	2286.3	2286.3	0.021299	0.176386		DGDSVMVLPTIPEE	DGDSVMVLPT[130.0266]IPEE	1.26169e+06	2742.26	2742.26	1.12025e+06	1.11846e+06	1.11846e+06	2.64935	0.172227		VDEQPQHPLHVTYAGAAVD	VDEQPQHPLHVT[130.0266]YAGAAVD	937635	926618	671414	1.0307e+06	1.11694e+06	989641	1.23726	0.101636
AMAAVFGGTQSLHTNSFD	AMAAVFGGTQSLHTNS[130.0266]FD	49040.7	2742.26	2742.26	40586.8	48544.2	41454.1	2.39495	0.180263		TNLIVNYLPQNMTQD	TNLIVNYLPQNM[15.9949]T[130.0266]QD	221432	214572	207480	229839	220102	219198	1.03987	0.180319		MYQPSAVVLQCGADSLSGD	MYQPSAVVLQC[57.0215]GADS[130.0266]LSGD	178039	178039	240035	2211.19	184524	2211.19	0.316964	0.10198
FQGPLSIQE	FQGPLS[130.0266]IQE	55855.8	2742.26	2742.26	48594.1	46043.8	52293.7	2.39535	0.184179		GNGTVMGAELR	GNGT[130.0266]VM[15.9949]GAELR	142098	128523	136992	4430.63	155784	4430.63	0.403925	0.184766		VFVGGLSPDTSEEQIK	VFVGGLSPDTS[130.0266]EEQIK	1.23111e+06	1.09881e+06	1.09881e+06	1571060	1.58101e+06	1.17293e+06	1.2614	0.102245
YLYGGGRDEEPSGAAPE	Y[130.0266]LYGGGRDEEPSGAAPE	2742.26	2742.26	90413.8	75410.9	85346.2	75410.9	2.46269	0.187091		GTWATSEEPPVDYSYYQQD	GTWATSEEPPVDYSY[130.0266]YQQD	141459	145601	141459	4430.63	164582	4430.63	0.404751	0.18656		EDSGDYPLTMAGPQWK	EDS[130.0266]GDY[130.0266]PLTMAGPQWK	42740.5	42740.5	54830.9	51519	58601.9	62476.8	1.2301	0.104919
NFLITNDEAYAE	NFLITNDEAY[130.0266]AE	418522	2742.26	2742.26	346912	389849	346912	2.55579	0.189663		RPTPSLNNNCTTSE	RPT[130.0266]PSLNNNC[57.0215]TTSE	430073	419753	419753	492372	4430.63	4430.63	0.394803	0.19053		FQGPLSIQE	FQGPLS[130.0266]IQE	55855.8	2742.26	2742.26	57012.2	56336.5	58866.8	2.80754	0.105352
NGTVTAANASTLNDGAAALVLMTADAAK	NGT[130.0266]VTAANASTLNDGAAALVLMTADAAK	37253.9	46698.3	41070.4	47686.4	92526.8	51840.8	1.53615	0.199804		SGFDDPGIFYSDSFGGDAQAD	n[42.0106]SGFDDPGIFYS[130.0266]DSFGGDAQAD	196129	309540	196129	277777	365364	281510	1.31755	0.192136		ENLIPYSPDVQIHAER	ENLIPY[130.0266]SPDVQIHAER	145602	145609	145602	2211.19	142136	2211.19	0.335517	0.106701
EDSGDYPLTMAGPQWK	EDS[130.0266]GDY[130.0266]PLTMAGPQWK	42740.5	42740.5	54830.9	47623.4	57595.3	72093.4	1.2637	0.205547		AAENSLVAYK	AAENS[130.0266]LVAYK	128511	83995.7	125682	132080	140725	132080	1.19722	0.204378		YAEDDNIYQQK	Y[130.0266]AEDDNIYQQK	2742.26	199714	2742.26	186415	186415	336173	3.4552	0.111439
HNGQVTGIDWAPE	HNGQVT[130.0266]GIDWAPE	646540	580794	624536	644234	639347	740178	1.09282	0.206968		YQLNDSAAYYLNDLER	Y[130.0266]QLNDSAAYYLNDLER	2742.26	46483.3	2742.26	37086.8	37086.8	44112.9	2.27615	0.208744		AQWLYDNHKD	AQWLY[130.0266]DNHKD	76816	85004.3	76816	96952.1	93558.8	140603	1.38753	0.115748
LHHDTDDVTYQVYE	LHHDTDDVTYQVY[130.0266]E	294826	2742.26	2742.26	269421	235760	235760	2.46725	0.20833		AMAAVFGGTQSLHTNSFD	AMAAVFGGTQSLHTNS[130.0266]FD	49040.7	2742.26	2742.26	58696.4	45060.3	28791.4	2.43095	0.215432		AAGEGPALYEDPPDQK	AAGEGPALY[130.0266]EDPPDQK	442319	1.01433e+06	442319	973261	973261	1.10686e+06	1.60792	0.12082
IFQCHWTLPNDTE	IFQC[57.0215]HWTLPNDT[130.0266]E	33329.8	29442.9	30903.7	2286.3	2286.3	36957.5	0.443336	0.208778		TLASLALATEPPTE	T[130.0266]LAS[130.0266]LALATEPPTE	77130.4	121774	108067	59716.7	102287	59716.7	0.722284	0.216504		HELQANCYE	HELQANC[57.0215]Y[130.0266]E	2742.26	49215.8	2742.26	57536.2	45543.3	45543.3	2.71704	0.12199
SGFDDPGIFYSDSFGGDAQAD	n[42.0106]SGFDDPGIFYS[130.0266]DSFGGDAQAD	196129	309540	196129	266753	2286.3	2286.3	0.386615	0.208997		SIGFISSQVPEDPSTLVTVDE	SIGFISS[130.0266]QVPEDPSTLVTVDE	15089.5	5855.56	5855.56	4430.63	4430.63	4430.63	0.495954	0.217312		LSVLIHNSD	LSVLIHNS[130.0266]D	2742.26	84283.9	2742.26	91658	79384.9	79384.9	2.78971	0.123193
LPTIPGVTSPSSDEPPME	LPT[130.0266]IPGVTSPSSDEPPME	18132.6	26625.6	34235.7	29178.9	2286.3	2286.3	0.427268	0.209651		EDSGDYPLTMAGPQWK	EDS[130.0266]GDY[130.0266]PLTMAGPQWK	42740.5	42740.5	54830.9	55264.2	57586.8	48458	1.14965	0.224257		EATSSLDSITEE	EAT[130.0266]SSLDSITEE	2.11126e+06	2.11126e+06	2.15789e+06	2.1509e+06	2.30777e+06	2.4759e+06	1.08685	0.124083
ILTSIMGSPNSHPSE	ILTSIMGSPNSHPS[130.0266]E	107805	107805	143276	107529	78912.3	106033	0.814948	0.215084		FSGHQGQINDMAFSPDGR	FS[130.0266]GHQGQINDMAFSPDGR	28232	28232	30957	34900	4430.63	4430.63	0.50058	0.226689		ATGVLLSIDGEDGIVR	AT[130.0266]GVLLSIDGEDGIVR	19849.3	29466.2	19849.3	32098.6	28451.3	28451.3	1.2868	0.126016
YQLNDSAAYYLNDLDR	YQLNDS[130.0266]AAYYLNDLDR	45364.3	61987.3	45364.3	60680.6	2286.3	2286.3	0.427285	0.223138		NELSALVVDNGSGMCK	NELS[130.0266]ALVVDNGSGMC[57.0215]K	2742.26	2742.26	1.85657e+06	1.28321e+06	1635289	1.59141e+06	2.42201	0.232471		IFQCHWTLPNDTE	IFQC[57.0215]HWTLPNDT[130.0266]E	33329.8	29442.9	30903.7	2211.19	33018.9	2211.19	0.399687	0.143819
IAQVATISANGDK	IAQVATIS[130.0266]ANGDK	10400000	9922582	10500000	10500000	10500000	10600000	1.02522	0.226018		INGISVANQTVE	INGIS[130.0266]VANQTVE	79315	54547.2	81252	115545	69228.7	97285.1	1.31121	0.235077		FEIINAIYEPTEE	FEIINAIY[130.0266]EPTEE	2742.26	83539.9	2742.26	76121.7	81477.9	76121.7	2.62536	0.14848
QEPLGSDSEGVNCLAYD	QEPLGSDSEGVNC[57.0215]LAY[130.0266]D	67833.3	58143.7	65099.6	78660.9	2286.3	2286.3	0.435603	0.233258		AITSFNGHKPPGSSEPITVK	AIT[130.0266]SFNGHKPPGSSEPITVK	47274	56069.4	54171.6	53871.8	58577.1	57522.4	1.07908	0.242288		DVDGVTDINLGK	DVDGVT[130.0266]DINLGK	2.30858e+06	1.13856e+06	2.13148e+06	997281	1.01546e+06	1.47174e+06	0.624613	0.152566
LASQPDVDGFLVGGASLKPE	LAS[130.0266]QPDVDGFLVGGASLKPE	2534892	3.11578e+06	2036812	3.65613e+06	3.80381e+06	2.4431e+06	1.2882	0.237394		NLSIHNQQLEE	NLS[130.0266]IHNQQLEE	120820	121400	118300	147917	344249	141215	1.75685	0.243772		THYQLGLAYGYNSQYD	THYQLGLAYGYNS[130.0266]QYD	807998	75210.2	805998	140814	140814	147266	0.253903	0.160144
IEDAAQFATADPEPPLEE	IEDAAQFAT[130.0266]ADPEPPLEE	715851	622090	622090	2286.3	843422	2286.3	0.432643	0.259158		NELSALVVDNGSGMCK	NELS[130.0266]ALVVDNGSGM[15.9949]C[57.0215]K	2742.26	885684	2742.26	715954	685150	684157	2.33992	0.247896		ASEKPAEATAGSGGVNGGE	ASEKPAEATAGS[130.0266]GGVNGGE	56988.9	60682.6	52065.6	62680	58947	62237.1	1.08323	0.163142
NGVHSLIIEPVTSR	NGVHS[130.0266]LIIEPVTSR	40293.9	47948.1	49695.6	57225.2	152845	54833.2	1.92046	0.261623		IQYQLVDISQDNALRD	IQYQLVDIS[130.0266]QDNALRD	45947	42494.3	36920.8	75223.2	49709.3	42024	1.33179	0.252295		GDQTSNNIPADIVFVLK	GDQT[130.0266]SNNIPADIVFVLK	52744.8	55194.5	52744.8	74974.5	81143.3	51254.4	1.29056	0.164088
DPNSPLYSVK	DPNSPLYS[130.0266]VK	27544.8	27538	52429	42215.1	2286.3	2286.3	0.435187	0.26638		AQWLYDNHKD	AQWLY[130.0266]DNHKD	76816	85004.3	76816	184956	90186	90186	1.5309	0.253726		LYANTVLSGGTTMYPGIADR	LY[130.0266]ANTVLSGGTTMYPGIADR	230909	16201.6	74918	2211.19	2211.19	2211.19	0.0205993	0.176143
DVDGVTDINLGK	DVDGVT[130.0266]DINLGK	2.30858e+06	1.13856e+06	2.13148e+06	1330691	1.49632e+06	1.34366e+06	0.747618	0.271187		SPFLQVFNNSPD	SPFLQVFNNS[130.0266]PD	2742.26	101560	2742.26	78068.5	81171.2	78068.5	2.21691	0.258046		NELSALVVDNGSGMCK	NELS[130.0266]ALVVDNGSGMC[57.0215]K	2742.26	2742.26	1.85657e+06	1.67292e+06	1704417	1.53604e+06	2.63869	0.176301
AAENSLVAYK	AAENS[130.0266]LVAYK	128511	83995.7	125682	140144	110260	192641	1.31005	0.280743		LDLSNNCLGDAGILQLVE	LDLS[130.0266]NNC[57.0215]LGDAGILQLVE	53504.2	61794.7	53504.2	4430.63	73205.7	4430.63	0.48617	0.278753		FQGASNLTLSETQNGDVSE	FQGASNLTLSETQNGDVS[130.0266]E	152863	159002	142873	174331	204772	151740	1.16736	0.189513
LPASLVNGLQPLPAHQE	LPAS[130.0266]LVNGLQPLPAHQE	74107.2	84912.8	70723.7	80698.8	82016.4	83014.2	1.06958	0.285976		DVQDPSVFVTFPLEED	DVQDPSVFVT[130.0266]FPLEED	240059	349306	239158	288716	428530	321096	1.25324	0.278912		GGGPPPPPALPTWSVPNGPSPE	GGGPPPPPALPTWSVPNGPS[130.0266]PE	81855.6	83465.1	92257.9	110441	93264.8	88652	1.13502	0.191093
ANFTVSSMHGDMPQK	ANFT[130.0266]VSSMHGDMPQK	38357.7	49642	38357.7	36228.6	40022.4	36114.2	0.889265	0.305709		TENDDVTNVIQK	T[130.0266]ENDDVTNVIQK	122512	303216	111069	200018	4430.63	4430.63	0.389122	0.291936		LYTQNGILHMLDR	LYT[130.0266]QNGILHMLDR	65049.8	82685.7	66076.3	93541.2	108475	70297.6	1.27362	0.193525
ENLIPYSPDVQIHAER	ENLIPY[130.0266]SPDVQIHAER	145602	145609	145602	116167	157166	116167	0.891689	0.312768		GEGESPPVNGTD	GEGESPPVNGT[130.0266]D	200834	240076	206306	250351	204902	364755	1.26698	0.305965		GEGESPPVNGTD	GEGESPPVNGT[130.0266]D	200834	240076	206306	271610	211045	305700	1.21807	0.195176
TVVEVPQVTWEDIGGLE	T[130.0266]VVEVPQVTWEDIGGLE	52028.7	48352.3	48339	2286.3	2286.3	68466.1	0.491116	0.317245		NGVHSLIIEPVTSR	NGVHS[130.0266]LIIEPVTSR	40293.9	47948.1	49695.6	48392	108743	48778.8	1.4928	0.326018		TINNLDTSSSDFTILQE	T[130.0266]INNLDTSSSDFTILQE	104280	87831.6	111080	2211.19	119091	2211.19	0.407379	0.204656
AAAAPAESAAPAAGEEPSKE	AAAAPAESAAPAAGEEPS[130.0266]KE	893417	706074	862171	657816	695408	838643	0.890401	0.323606		EQIHSVDIGNDGSAFVE	EQIHS[130.0266]VDIGNDGSAFVE	169152	2742.26	2742.26	84888.4	306724	84888.4	2.72853	0.337554		DPITLFVALSPQGTAQGE	DPIT[130.0266]LFVALSPQGTAQGE	2742.26	5935.22	2745.8	2211.19	2211.19	2211.19	0.580705	0.207774
NDLGITAVALYDYQAAGDD	NDLGITAVALYDY[130.0266]QAAGDD	214837	303208	214837	264630	319501	264630	1.15811	0.327694		FVCSPDEVMDTID	FVC[57.0215]SPDEVM[15.9949]DT[130.0266]ID	20824.2	20824.2	43597.2	35250.4	4430.63	4430.63	0.517465	0.343525		FDDGAVFLAACSSGDTD	FDDGAVFLAAC[57.0215]S[130.0266]SGDTD	54746	56936.6	54746	2211.19	2211.19	66931.2	0.428734	0.215971
SPVSAGNDAYVDLDR	S[130.0266]PVSAGNDAYVDLDR	2742.26	2742.26	133929	117285	84685.2	84685.2	2.05615	0.33727		GTSNSTSEDGPGDGFTILSSK	GT[130.0266]SNSTSEDGPGDGFTILSSK	79695.2	236403	203029	211005	246958	211005	1.28864	0.366922		NGVHSLIIEPVTSR	NGVHS[130.0266]LIIEPVTSR	40293.9	47948.1	49695.6	49750.3	48602.7	54794.1	1.11026	0.216397
DVQDPSVFVTFPLEED	DVQDPSVFVT[130.0266]FPLEED	240059	349306	239158	318065	360398	287777	1.16622	0.337812		GTENGAIDAVPVDE	GT[130.0266]ENGAIDAVPVDE	82282.3	57257.7	70216.7	77719.9	70477.8	88870.3	1.1302	0.368508		TASNCNGSLAHPSDLYAE	T[130.0266]ASNC[57.0215]NGSLAHPSDLYAE	153559	143985	150898	181568	2211.19	2211.19	0.414749	0.217651
DSTVHGFLVQLPLDSENSINTE	DSTVHGFLVQLPLDSENSINT[130.0266]E	78228.8	39490.8	32622.5	49370.3	63912.6	127123	1.59906	0.340478		VTFFEPGSGDENGTSNK	VTFFEPGS[130.0266]GDENGTSNK	88951.1	88248.4	73961.5	99973	85814.4	85814.4	1.08139	0.372503		YQLNDSAAYYLNDLDR	YQLNDS[130.0266]AAYYLNDLDR	45364.3	61987.3	45364.3	60220.8	2211.19	2211.19	0.42329	0.218197
AGLNVTTSHSPAAPGEQGFGE	AGLNVT[130.0266]TSHSPAAPGEQGFGE	492226	2742.26	2742.26	228326	1137116	228326	3.2022	0.348166		THYQLGLAYGYNSQYD	THYQLGLAYGYNS[130.0266]QYD	807998	75210.2	805998	136282	553759	187571	0.519541	0.384187		SPFLQVFNNSPD	SPFLQVFNNS[130.0266]PD	2742.26	101560	2742.26	85852.3	82647.2	82647.2	2.34619	0.218717
LQTTDNLLPMSPEEFD	LQTTDNLLPMS[130.0266]PEEFD	217972	214242	214242	207096	207096	219048	0.979555	0.350699		TGANLAICQWGFDDE	T[130.0266]GANLAIC[57.0215]QWGFDDE	32359.2	34555.9	472418	38002.9	46170.3	31296.8	0.214098	0.389111		DTNNLFSVQFR	DT[130.0266]NNLFSVQFR	69774.8	96276.7	58423.8	71052	51563.6	35511.3	0.704429	0.21963
ENLAAIMITYPSTNGVFE	ENLAAIMITYPS[130.0266]TNGVFE	12246	19989.1	12246	16498.9	19745.9	16498.9	1.18575	0.380794		TVPPAVTGITFLSGGQSE	TVPPAVTGITFLSGGQS[130.0266]E	106041	2742.26	2742.26	54030.3	123725	54030.3	2.07832	0.389153		AFPSAINQDNYPNGGFTAE	AFPSAINQDNYPNGGFT[130.0266]AE	2742.26	2742.26	47946.9	51806.9	35603.8	35603.8	2.30229	0.22092
TAMVAALSPADINYD	TAMVAALSPADINY[130.0266]D	163280	163280	177230	166476	236364	166476	1.13007	0.409884		ANNGSSPAGSLADAMSQK	ANNGS[130.0266]SPAGSLADAMSQK	304860	207605	281823	282568	213729	176984	0.847654	0.397782		FSGHQGQINDMAFSPDGR	FS[130.0266]GHQGQINDMAFSPDGR	28232	28232	30957	2211.19	2211.19	35280.4	0.454156	0.223789
TGANLAICQWGFDDE	T[130.0266]GANLAIC[57.0215]QWGFDDE	32359.2	34555.9	472418	44607.7	54761.8	41491.3	0.261176	0.41551		DPITLFVALSPQGTAQGE	DPIT[130.0266]LFVALSPQGTAQGE	2742.26	5935.22	2745.8	4430.63	5863.48	4430.63	1.28901	0.398719		QNGDSLVHAAFVAE	QNGDS[130.0266]LVHAAFVAE	1.28879e+06	1.29904e+06	1.18512e+06	1.40506e+06	1.45139e+06	1.23565e+06	1.08459	0.228977
NGVTHPIDYHTTDYVDE	NGVT[130.0266]HPIDYHTTDYVDE	138060	227814	134790	296075	170155	173414	1.27759	0.418734		EPAASFSQPGSMGLDK	EPAAS[130.0266]FSQPGSMGLDK	1.17593e+06	787380	1.11948e+06	1.03154e+06	1307349	1151285	1.13215	0.402448		AITSFNGHKPPGSSEPITVK	AIT[130.0266]SFNGHKPPGSSEPITVK	47274	56069.4	54171.6	51148.9	41659.1	48456.2	0.89683	0.235939
LVQDVANNTNE	LVQDVANNT[130.0266]NE	615527	683518	758086	847646	595207	847874	1.11355	0.452748		LYTQNGILHMLDR	LYT[130.0266]QNGILHMLDR	65049.8	82685.7	66076.3	74249.7	84368.8	73411.2	1.08521	0.41682		LVQDVANNTNE	LVQDVANNT[130.0266]NE	615527	683518	758086	588875	1.07949e+06	1.12676e+06	1.35875	0.236535
TTDTDTADQVIASFK	T[130.0266]TDTDTADQVIASFK	492451	492451	757565	443712	487199	575087	0.86429	0.459667		ATGVLLSIDGEDGIVR	AT[130.0266]GVLLSIDGEDGIVR	19849.3	29466.2	19849.3	4430.63	4430.63	33066.7	0.606203	0.418224		GTENGAIDAVPVDE	GT[130.0266]ENGAIDAVPVDE	82282.3	57257.7	70216.7	72727.2	87236.6	84487.9	1.16541	0.244601
GNGTVMGAELR	GNGT[130.0266]VMGAELR	163237	126835	161061	136572	165870	83691.2	0.855919	0.463863		DVDGVTDINLGK	DVDGVT[130.0266]DINLGK	2.30858e+06	1.13856e+06	2.13148e+06	1.77391e+06	1.31778e+06	1.46051e+06	0.81601	0.427927		VTCVPTPTSTVSSIGNTNGE	VTC[57.0215]VPTPTSTVSSIGNT[130.0266]NGE	363748	349106	337723	538322	310649	474132	1.2594	0.253646
VEEKPPNPMEGMTE	VEEKPPNPMEGMT[130.0266]E	123537	2742.26	2742.26	58801.3	121412	58801.3	1.85251	0.46418		DTNNLFSVQFR	DT[130.0266]NNLFSVQFR	69774.8	96276.7	58423.8	47954.9	66037.7	74711	0.840643	0.433455		NFLITNDEAYAE	NFLIT[130.0266]NDEAYAE	394130	423820	394130	2211.19	520460	2211.19	0.433043	0.256148
GNGTVMGAE	GNGT[130.0266]VMGAE	243413	201407	215461	224906	221595	143986	0.894295	0.469918		ANFTVSSMHGDMPQK	ANFT[130.0266]VSSMHGDMPQK	38357.7	49642	38357.7	21153	21153	54022.2	0.762347	0.436274		WYQADSPPADLLLTEE	WYQADSPPADLLLT[130.0266]EE	2742.26	239594	2742.26	276964	171946	142060	2.41135	0.264494
VVHAVDGTAENGIHPLSSSEVD	VVHAVDGTAENGIHPLS[130.0266]SSEVD	60530.9	70239.5	67815.5	61702.3	63964.5	65707.7	0.963686	0.486535		TVNGSWYIQDLCE	T[130.0266]VNGSWYIQDLC[57.0215]E	42168.3	43207.2	70699.9	78858.3	4430.63	4430.63	0.562034	0.438525		LDLSNNCLGDAGILQLVE	LDLS[130.0266]NNC[57.0215]LGDAGILQLVE	53504.2	61794.7	53504.2	61123.7	107111	61123.7	1.35873	0.26473
NLDNAQTSGIEEPSETK	NLDNAQT[130.0266]S[130.0266]GIEEPSETK	2742.26	2742.26	27998.5	16429.7	16429.7	19765.1	1.57167	0.494224		VFQSNYFDSTHNHQNGLCEEE	VFQSNYFDS[130.0266]THNHQNGLC[57.0215]EEE	50083.2	51559.3	50083.2	55554.2	75744.2	43591.9	1.15267	0.457322		LQNTVSQLLE	LQNT[130.0266]VSQLLE	94236.4	88188.3	94489.6	97288.9	91807.8	100460	1.04565	0.265753
TPSSLAVGSDPDVGSLQE	T[130.0266]PSSLAVGSDPDVGSLQE	28890.1	41659	28890.1	2286.3	54603.9	2286.3	0.595103	0.496237		LQNTVSQLLE	LQNT[130.0266]VSQLLE	94236.4	88188.3	94489.6	92544.9	95378.1	64165.2	0.910347	0.461734		INGISVANQTVE	INGIS[130.0266]VANQTVE	79315	54547.2	81252	94568	68698.3	152493	1.46787	0.269926
EDSGDYPLTMPGPQWK	EDS[130.0266]GDY[130.0266]PLTMPGPQWK	105527	2742.26	2742.26	30949.1	183424	30949.1	2.20987	0.50562		VSYNALASHIISEDGDNPE	VS[130.0266]YNALASHIISEDGDNPE	134940	2742.26	2742.26	50860.3	188131	50860.3	2.06412	0.476821		VTFFEPGSGDENGTSNK	VTFFEPGS[130.0266]GDENGTSNK	88951.1	88248.4	73961.5	69206.5	85143.2	69206.5	0.890092	0.271277
TENDDVTNVIQK	T[130.0266]ENDDVTNVIQK	122512	303216	111069	2286.3	2286.3	286245	0.541764	0.509236		VDEQPQHPLHVTYAGAAVD	VDEQPQHPLHVT[130.0266]YAGAAVD	937635	926618	671414	848074	1.13718e+06	848074	1.11739	0.487247		TLLNGVGYLHE	T[130.0266]LLNGVGYLHE	880048	849640	860172	898736	852005	964371	1.04836	0.284188
THYQLGLAYGYNSQYD	THYQLGLAYGYNSQY[130.0266]D	57179.5	99053.2	57179.5	120686	2286.3	2286.3	0.586931	0.52141		GAMEDLQDTFIVHTIE	GAMEDLQDTFIVHT[130.0266]IE	91941.9	120856	91941.9	4430.63	4430.63	174832	0.602786	0.522301		TNLIVNYLPQNMTQD	TNLIVNYLPQNMT[130.0266]QD	283981	320018	283981	702381	305298	346299	1.52478	0.287297
DPITLFVALSPQGTAQGE	DPIT[130.0266]LFVALSPQGTAQGE	2742.26	5935.22	2745.8	2286.3	2286.3	4258.67	0.773094	0.527618		ILTSIMGSPNSHPSE	ILTSIMGSPNSHPS[130.0266]E	107805	107805	143276	92278.2	111504	123710	0.912521	0.522489		VFQSNYFDSTHNHQNGLCEEE	VFQSNYFDS[130.0266]THNHQNGLC[57.0215]EEE	50083.2	51559.3	50083.2	91813.6	557968	66939.7	4.7238	0.303618
TADTDTADQVMASFK	T[130.0266]ADTDTADQVMASFK	346565	593448	423520	452867	301946	433820	0.87173	0.539538		IAQVATISANGDK	IAQVATIS[130.0266]ANGDK	10400000	9922582	10500000	10300000	10500000	10400000	1.01224	0.538547		ETTYYDVLGVKPNATQE	ETTYYDVLGVKPNAT[130.0266]QE	270600	323800	216780	325010	349163	268751	1.16241	0.323276
GGGPPPPPALPTWSVPNGPSPE	GGGPPPPPALPTWSVPNGPS[130.0266]PE	81855.6	83465.1	92257.9	87935.9	93718.4	83950.9	1.03116	0.567517		VFVGGLSPDTSEEQIK	VFVGGLSPDTS[130.0266]EEQIK	1.23111e+06	1.09881e+06	1.09881e+06	1112878	824792	1.23222e+06	0.924511	0.539399		ANNGSSPAGSLADAMSQK	ANNGS[130.0266]SPAGSLADAMSQK	304860	207605	281823	275691	145615	214655	0.800668	0.330369
TNLIVNYLPQNMTQD	TNLIVNYLPQNM[15.9949]T[130.0266]QD	221432	214572	207480	186879	286861	224282	1.08475	0.570351		TADTDTADQVMASFK	T[130.0266]ADTDTADQVMASFK	346565	593448	423520	460887	422478	313640	0.87787	0.550379		TNLIVNYLPQNMTQD	TNLIVNYLPQNM[15.9949]T[130.0266]QD	221432	214572	207480	243628	236767	204604	1.06452	0.336622
WYQADSPPADLLLTEE	WYQADSPPADLLLT[130.0266]EE	2742.26	239594	2742.26	115895	115895	155231	1.57917	0.586184		WYQADSPPADLLLTEE	WYQADSPPADLLLT[130.0266]EE	2742.26	239594	2742.26	127969	127969	134368	1.59258	0.573056		SGFDDPGIFYSDSFGGDAQAD	n[42.0106]SGFDDPGIFYS[130.0266]DSFGGDAQAD	196129	309540	196129	2211.19	2211.19	326400	0.471393	0.340861
VSYNALASHIISEDGDNPE	VS[130.0266]YNALASHIISEDGDNPE	134940	2742.26	2742.26	39845.6	39845.6	166093	1.7503	0.595239		THYQLGLAYGYNSQYD	T[130.0266]HYQLGLAYGYNSQYD	91304.8	47018.8	47018.8	4430.63	108471	4430.63	0.633057	0.579954		GPVPAATNGCTGDANGHLQEEPPMPTT	GPVPAAT[130.0266]NGC[57.0215]TGDANGHLQEEPPMPTT	42853.1	58964.6	123983	189628	41785.5	159995	1.73343	0.344299
INGISVANQTVE	INGIS[130.0266]VANQTVE	79315	54547.2	81252	97676.6	53908.1	91257.8	1.1289	0.59727		LYANTVLSGGTTMYPGIADR	LY[130.0266]ANTVLSGGTTMYPGIADR	230909	16201.6	74918	27327.3	135120	27327.3	0.589308	0.580738		DSTVHGFLVQLPLDSENSINTE	DSTVHGFLVQLPLDSENSINT[130.0266]E	78228.8	39490.8	32622.5	67646.2	84765.5	52249.4	1.3613	0.347403
LDLSNNCLGDAGILQLVE	LDLS[130.0266]NNC[57.0215]LGDAGILQLVE	53504.2	61794.7	53504.2	49652.2	61873.1	49652.2	0.954825	0.63283		VTCVPTPTSTVSSIGNTNGE	VTC[57.0215]VPTPTSTVSSIGNT[130.0266]NGE	363748	349106	337723	489563	312654	340060	1.08728	0.611045		NLSIHNQQLEE	NLS[130.0266]IHNQQLEE	120820	121400	118300	121784	263395	123830	1.41187	0.350568
AAGEGPALYEDPPDQK	AAGEGPALY[130.0266]EDPPDQK	442319	1.01433e+06	442319	677484	810000	677484	1.14008	0.674014		IFQCHWTLPNDTE	IFQC[57.0215]HWTLPNDT[130.0266]E	33329.8	29442.9	30903.7	34565.9	27401.4	27401.4	0.954014	0.615853		GPAFVNPLIPESPEEE	GPAFVNPLIPES[130.0266]PEEE	1.46859e+06	1.07342e+06	1.11897e+06	1.34051e+06	1.34051e+06	1.37303e+06	1.10737	0.354725
ATGVLLSIDGEDGIVR	AT[130.0266]GVLLSIDGEDGIVR	19849.3	29466.2	19849.3	19466.1	40555.4	19466.1	1.14925	0.679099		FQGASNLTLSETQNGDVSE	FQGASNLTLSETQNGDVS[130.0266]E	152863	159002	142873	138259	153468	153228	0.978485	0.660393		ENLAAIMITYPSTNGVFE	ENLAAIMITYPS[130.0266]TNGVFE	12246	19989.1	12246	2211.19	20094.7	2211.19	0.55118	0.363538
GHVEIPNLSDENSVD	GHVEIPNLSDENS[130.0266]VD	209352	170661	220592	239083	193967	195596	1.04669	0.681262		VTFFEPGSGDENGTSNK	VTFFEPGSGDENGT[130.0266]SNK	75850.9	62967.2	70534.4	80386.6	74311.4	63067.5	1.04019	0.679331		LFVGNLPPDITEE	LFVGNLPPDIT[130.0266]EE	2742.26	2742.26	1.51482e+06	894412	1.12495e+06	975078	1.96963	0.388626
VQDPSVFVTFPLEEDE	VQDPS[130.0266]VFVTFPLEEDE	10147.6	14810.5	12381.8	9807.61	16527.3	13611.4	1.0698	0.732063		GNGTVMGAE	GNGT[130.0266]VMGAE	243413	201407	215461	265441	238470	189876	1.05074	0.681971		GNGTVMGAE	GNGT[130.0266]VMGAE	243413	201407	215461	169474	235118	189530	0.899802	0.39219
LYTQNGILHMLDR	LYT[130.0266]QNGILHMLDR	65049.8	82685.7	66076.3	72754.8	67362.8	67362.8	0.970388	0.74242		TNLDSLPLVDTHSK	T[130.0266]NLDSLPLVDTHSK	278019	289228	271579	289817	266394	296066	1.01604	0.688585		TGANLAICQWGFDDE	T[130.0266]GANLAIC[57.0215]QWGFDDE	32359.2	34555.9	472418	39654.9	42087.8	40682	0.226993	0.396023
EPAASFSQPGSMGLDK	EPAAS[130.0266]FSQPGSMGLDK	1.17593e+06	787380	1.11948e+06	1.30591e+06	657016	886634	0.924347	0.747481		AQGPAASAEEPKPVEAPAANSDQTVTVK	AQGPAASAEEPKPVEAPAANS[130.0266]DQTVTVK	359350	370797	561471	807118	347329	347329	1.16271	0.695894		GNGTVMGAELR	GNGT[130.0266]VMGAELR	163237	126835	161061	137423	133655	145293	0.922944	0.39868
GTENGAIDAVPVDE	GT[130.0266]ENGAIDAVPVDE	82282.3	57257.7	70216.7	57292.4	70753.2	73060.1	0.958757	0.757995		VISWLDANTLAEKD	VISWLDANT[130.0266]LAEKD	583299	557298	866812	523858	775946	559412	0.926177	0.716312		TPSSLAVGSDPDVGSLQE	T[130.0266]PSSLAVGSDPDVGSLQE	28890.1	41659	28890.1	2211.19	2211.19	49990.9	0.547201	0.414103
EATSSLDSITEE	EAT[130.0266]SSLDSITEE	2.11126e+06	2.11126e+06	2.15789e+06	1.96594e+06	1.7235e+06	2.47239e+06	0.965742	0.758354		AAGEGPALYEDPPDQK	AAGEGPALY[130.0266]EDPPDQK	442319	1.01433e+06	442319	679855	750697	679855	1.11134	0.73232		ERSVLNNQLLE	ERS[130.0266]VLNNQLLE	468176	438655	466949	430415	424173	471845	0.965535	0.4253
NYGEDQSNGDLGVHSGE	NYGEDQSNGDLGVHS[130.0266]GE	149646	153178	158241	155331	138119	160732	0.98507	0.76776		NGSVSSSETPPPPPPPNE	NGS[130.0266]VSSSETPPPPPPPNE	88207.4	76352	76352	80638.1	84007.1	80638.1	1.01815	0.740701		GTVTAGNASGVADGAGAVIIASE	GT[130.0266]VTAGNASGVADGAGAVIIASE	62474.9	60309.6	60309.6	57529.1	58031.1	62795.5	0.97412	0.436001
THYQLGLAYGYNSQYD	THYQLGLAYGYNS[130.0266]QYD	807998	75210.2	805998	878811	1.05345e+06	102650	1.20465	0.77718		GHVEIPNLSDENSVD	GHVEIPNLSDENS[130.0266]VD	209352	170661	220592	196208	201792	220343	1.02953	0.742485		VISWLDANTLAEKD	VISWLDANT[130.0266]LAEKD	583299	557298	866812	579057	644004	511925	0.864291	0.440719
VISWLDANTLAEKD	VISWLDANT[130.0266]LAEKD	583299	557298	866812	659014	643817	648932	0.972279	0.860805		ENLAAIMITYPSTNGVFE	ENLAAIMITYPS[130.0266]TNGVFE	12246	19989.1	12246	4430.63	27252.8	4430.63	0.811896	0.745952		LLHSQNTWLNTE	LLHS[130.0266]QNTWLNTE	261275	261275	338061	242043	212785	310117	0.88884	0.454665
ANNGSSPAGSLADAMSQK	ANNGS[130.0266]SPAGSLADAMSQK	304860	207605	281823	302235	189527	323767	1.02674	0.896149		VLDNYLTSPLPEEVD	VLDNYLTS[130.0266]PLPEEVD	2742.26	2742.26	778955	173592	173592	760553	1.41214	0.756405		DINSLCMTVVQNLMER	DINS[130.0266]LC[57.0215]MTVVQNLMER	17391.8	28002.6	17391.8	28516.3	27857.7	18152.4	1.18699	0.466834
SDDGAVSAPAASDGGVSK	S[130.0266]DDGAVS[130.0266]APAASDGGVSK	81059.3	75818.4	83613.3	84246.2	82952.4	74819.4	1.00635	0.898244		TPSSLAVGSDPDVGSLQE	T[130.0266]PSSLAVGSDPDVGSLQE	28890.1	41659	28890.1	4430.63	4430.63	68857.4	0.78157	0.757466		NYGEDQSNGDLGVHSGE	NYGEDQSNGDLGVHS[130.0266]GE	149646	153178	158241	153289	154061	163759	1.02178	0.469174
LFFKDDANNDPQWSE	LFFKDDANNDPQWS[130.0266]E	234998	200529	200529	364962	147806	147806	1.03854	0.916592		AAAAPAESAAPAAGEEPSKE	AAAAPAESAAPAAGEEPS[130.0266]KE	893417	706074	862171	628022	1068369	895566	1.05293	0.772803		TASNCNGSLAHPSDLYAEGCE	TAS[130.0266]NC[57.0215]NGSLAHPSDLYAEGC[57.0215]E	27873	27873	31693.7	49145.7	2211.19	2211.19	0.612629	0.511739
VTFFEPGSGDENGTSNK	VTFFEPGSGDENGT[130.0266]SNK	75850.9	62967.2	70534.4	80152.1	53025.3	73304.3	0.986287	0.920101		TTDTDTADQVIASFK	T[130.0266]TDTDTADQVIASFK	492451	492451	757565	474897	474897	692544	0.942535	0.784864		AQGPAASAEEPKPVEAPAANSDQTVTVK	AQGPAASAEEPKPVEAPAANS[130.0266]DQTVTVK	359350	370797	561471	1.01161e+06	34109.4	928213	1.52827	0.51606
SIGSLQNGTHTPSTAME	SIGS[130.0266]LQNGTHTPSTAME	384630	366622	475819	420129	398564	399634	0.992875	0.936778		TNLIVNYLPQNMTQD	TNLIVNYLPQNMT[130.0266]QD	283981	320018	283981	256291	379982	207628	0.950359	0.794169		TVNGSWYIQDLCE	T[130.0266]VNGSWYIQDLC[57.0215]E	42168.3	43207.2	70699.9	48580.5	103951	47286.7	1.28027	0.52349
SIGFISSQVPEDPSTLVTVDE	SIGFISS[130.0266]QVPEDPSTLVTVDE	15089.5	5855.56	5855.56	2286.3	21328	2286.3	0.966418	0.968116		VGLIVGTGSNACYME	VGLIVGTGSNAC[57.0215]Y[130.0266]ME	74852.5	50807.7	51290.1	63834.5	80978.2	42783.6	1.06016	0.807035		FVCSPDEVMDTID	FVC[57.0215]SPDEVM[15.9949]DT[130.0266]ID	20824.2	20824.2	43597.2	32135.1	32135.1	36892.3	1.18672	0.531449
DTNNLFSVQFR	DT[130.0266]NNLFSVQFR	69774.8	96276.7	58423.8	89870.5	70866.7	61968.4	0.992117	0.968208		ERSVLNNQLLE	ERS[130.0266]VLNNQLLE	468176	438655	466949	514480	292084	509484	0.957976	0.807521		FITGDVEPTDAESE	FIT[130.0266]GDVEPTDAESE	2742.26	2742.26	167634	81076.4	79998.1	129602	1.67907	0.531929
											VQDPSVFVTFPLEEDE	VQDPS[130.0266]VFVTFPLEEDE	10147.6	14810.5	12381.8	6208.25	21373	6208.25	0.904916	0.832108		INSDQATQGNISSDR	INS[130.0266]DQATQGNISSDR	175910	175910	244695	154628	245279	279438	1.13885	0.562099
											LASQPDVDGFLVGGASLKPE	LAS[130.0266]QPDVDGFLVGGASLKPE	2534892	3.11578e+06	2036812	2.63915e+06	2.70357e+06	2.11255e+06	0.969793	0.841849		AEEPAASFSQPGSMGLDK	AEEPAAS[130.0266]FSQPGSMGLDK	6630.96	7806.27	6630.96	7022.87	7022.87	7932.57	1.0432	0.573404
											ETTYYDVLGVKPNATQE	ETTYYDVLGVKPNAT[130.0266]QE	270600	323800	216780	269298	293913	267610	1.02421	0.848083		ACFASLVSQDYVNGTDQE	AC[57.0215]FASLVSQDYVNGT[130.0266]DQE	89155	98719.1	86547.9	97850.6	98486.4	87433.1	1.03406	0.577828
											DSTVHGFLVQLPLDSENSINTE	DSTVHGFLVQLPLDSENSINT[130.0266]E	78228.8	39490.8	32622.5	48364	58912.1	51950.3	1.05909	0.848451		LFFKDDANNDPQWSE	LFFKDDANNDPQWS[130.0266]E	234998	200529	200529	395778	2211.19	2211.19	0.629189	0.58266
											INSDQATQGNISSDR	INS[130.0266]DQATQGNISSDR	175910	175910	244695	165226	235324	181546	0.975828	0.885074		GHVEIPNLSDENSVD	GHVEIPNLSDENS[130.0266]VD	209352	170661	220592	175623	283914	203003	1.10312	0.595595
											GPVPAATNGCTGDANGHLQEEPPMPTT	GPVPAAT[130.0266]NGC[57.0215]TGDANGHLQEEPPMPTT	42853.1	58964.6	123983	119086	6927.6	118954	1.08489	0.893594		MTSEQLDDILK	MT[130.0266]SEQLDDILK	266219	196114	189885	259053	223124	217600	1.07292	0.597856
											GPAFVNPLIPESPEEE	GPAFVNPLIPES[130.0266]PEEE	1.46859e+06	1.07342e+06	1.11897e+06	1.28258e+06	1.23199e+06	1.15699e+06	1.00289	0.979679		TLASLALATEPPTE	T[130.0266]LAS[130.0266]LALATEPPTE	77130.4	121774	108067	77071.7	120008	77071.7	0.893086	0.604231
											LLHSQNTWLNTE	LLHS[130.0266]QNTWLNTE	261275	261275	338061	366108	248818	248818	1.00364	0.983239		NGTVTAANASTLNDGAAALVLMTADAAK	NGT[130.0266]VTAANASTLNDGAAALVLM[15.9949]TADAAK	30936.7	30957.6	30936.7	26633.4	35217.7	26258.7	0.949142	0.619203
																						AAENSLVAYK	AAENS[130.0266]LVAYK	128511	83995.7	125682	114806	133848	114806	1.07472	0.620646
																						TTDTDTADQVIASFK	T[130.0266]TDTDTADQVIASFK	492451	492451	757565	602671	497655	497655	0.917079	0.639024
																						TNLDSLPLVDTHSK	T[130.0266]NLDSLPLVDTHSK	278019	289228	271579	280299	272207	300562	1.01698	0.656115
																						ANFTVSSMHGDMPQK	ANFT[130.0266]VSSMHGDMPQK	38357.7	49642	38357.7	39843.8	54986	39843.8	1.06581	0.682423
																						VTFFEPGSGDENGTSNK	VTFFEPGSGDENGT[130.0266]SNK	75850.9	62967.2	70534.4	76727.8	82717.4	57723.6	1.03734	0.772193
																						LSNGSEEDNLPNTQLD	LS[130.0266]NGSEEDNLPNTQLD	64511.6	57254.2	62012	60500.5	58996.1	66955.1	1.01455	0.796798
																						GTSNSTSEDGPGDGFTILSSK	GT[130.0266]SNSTSEDGPGDGFTILSSK	79695.2	236403	203029	307428	56005.1	83912.2	0.861727	0.809148
																						VGLIVGTGSNACYME	VGLIVGTGSNAC[57.0215]Y[130.0266]ME	74852.5	50807.7	51290.1	62475.2	49029.6	59029.9	0.963743	0.821948
																						THYQLGLAYGYNSQYD	T[130.0266]HYQLGLAYGYNSQYD	91304.8	47018.8	47018.8	151269	2211.19	2211.19	0.840021	0.858061
																						EPAASFSQPGSMGLDK	EPAAS[130.0266]FSQPGSMGLDK	1.17593e+06	787380	1.11948e+06	1.11625e+06	1.11338e+06	791151	0.979887	0.904794
																						ILTSIMGSPNSHPSE	ILTSIMGSPNSHPS[130.0266]E	107805	107805	143276	109685	115121	139736	1.01576	0.906113
																						SIGSLQNGTHTPSTAME	SIGS[130.0266]LQNGTHTPSTAME	384630	366622	475819	430872	403937	403937	1.00952	0.91674
																						LASQPDVDGFLVGGASLKPE	LAS[130.0266]QPDVDGFLVGGASLKPE	2534892	3.11578e+06	2036812	2.93614e+06	2.5447e+06	2215220	1.00111	0.994287

## Sheet: SI Fig 3c
	0mM CoCl2_R1	0mM CoCl2_R2	0mM CoCl2_R3	0.1mM CoCl2_R1	0.1mM CoCl2_R2	0.1mM CoCl2_R3	0.2mM CoCl2_R1	0.2mM CoCl2_R2	0.2mM CoCl2_R3	0.5mM CoCl2_R1	0.5mM CoCl2_R2	0.5mM CoCl2_R3
Raw Peak Area	173.51	170.57	172.12	257.95	276.18	269.52	433.83	401.29	392.61	782.85	801.71	790.13
Fold changes to SSP25 cells.	1.01724	1	1.00909	1.51228	1.61916	1.58011	2.54341	2.35264	2.30175	4.58961	4.70018	4.63229

## Sheet: SI Fig 3d
Proteomics data (Missing values were imputed using the minimum values; peptides that were quantified fewer than two times across the three replicates were excluded; unprocessed raw data see Supplementary Table S10). The peptides with a fold change > 1.2 and P value < 0.05 in the L2HG accumulated groups compared with the non-accumulated group were considered as L2HG modified peptides and labled in…
Peptide Sequence	Modified Sequence	0 h Low O2_R1_Intensity	0 h Low O2_R1_Intensity	0 h Low O2_R3_Intensity	24 h Low O2_R1_Intensity	24 h Low O2_R1_Intensity	24 h Low O2_R3_Intensity	Fold Change (10mM L2HG/ 0mM L2HG)	P value		Peptide Sequence	Modified Sequence	0 h Low O2_R1_Intensity	0 h Low O2_R1_Intensity	0 h Low O2_R3_Intensity	48 h Low O2_R1_Intensity	48 h Low O2_R1_Intensity	48 h Low O2_R3_Intensity	Fold Change (20mM L2HG/ 0mM L2HG)	P value		Peptide Sequence	Modified Sequence	0 h Low O2_R1_Intensity	0 h Low O2_R1_Intensity	0 h Low O2_R3_Intensity	72 h Low O2_R1_Intensity	72 h Low O2_R1_Intensity	72 h Low O2_R3_Intensity	Fold Change (50mM L2HG/ 0mM L2HG)	P value
VSDTVVEPYNATLSVHQLVENTD	VSDTVVEPYNATLS[130.0266]VHQLVENTD	7767.84	7767.84	7767.84	1771742	1771742	2297388	250.643	0.000379039		SSGIAGTTSDEPERIE	SSGIAGTTS[130.0266]DEPERIE	7767.84	7767.84	7767.84	412983	412983	614073	61.7949	0.00213978		VSDTVVEPYNATLSVHQLVENTD	VSDTVVEPYNATLS[130.0266]VHQLVENTD	7767.84	7767.84	7767.84	3.52296e+06	3.52296e+06	3.65953e+06	459.392	1.60122e-07
GPYDVVVLPGGNLGAQNLSE	GPY[130.0266]DVVVLPGGNLGAQNLSE	7767.84	7767.84	7767.84	594087	594087	670887	79.776	1.81666e-05		GGGTLTSSVEGSAPGSVE	GGGT[130.0266]LT[130.0266]SSVEGS[130.0266]APGSVE	7767.84	7767.84	7767.84	385533	525638	385533	55.6441	0.000812535		AQGPAASAEEPKPVEAPAANSDQTVTVK	AQGPAASAEEPKPVEAPAANSDQTVT[130.0266]VK	7767.84	7767.84	7767.84	1.01642e+06	1.12066e+06	352076	106.814	0.0269108
AQGPAASAEEPKPVEAPAANSDQTVTVK	AQGPAASAEEPKPVEAPAANSDQTVT[130.0266]VK	7767.84	7767.84	7767.84	588794	588794	674993	79.4979	2.915e-05		NSETVVTGSLDDLVK	NS[130.0266]ETVVTGSLDDLVK	7767.84	7767.84	7767.84	315730	264752	299812	37.7752	4.54748e-05		TADTDTADQVMASFK	T[130.0266]ADTDTADQVMASFK	7767.84	7767.84	7767.84	447096	541131	460124	62.1516	8.60187e-05
STGAQVQVAGDMLPNSTER	ST[130.0266]GAQVQVAGDMLPNSTER	7767.84	7767.84	7767.84	532302	434197	434197	60.1067	0.000149326		QSGTIYLQHADEER	QS[130.0266]GTIYLQHADEER	7767.84	7767.84	7767.84	251065	251065	307732	34.7528	0.000156188		EPAASFSQPGSMGLDK	EPAAS[130.0266]FSQPGSM[15.9949]GLDK	7767.84	7767.84	7767.84	443268	508622	443268	59.869	3.04418e-05
NSETVVTGSLDDLVK	NS[130.0266]ETVVTGSLDDLVK	7767.84	7767.84	7767.84	461487	461838	461487	59.425	2.64942e-14		LLPFLTDTIYDED	LLPFLTDTIY[130.0266]DED	7767.84	7767.84	7767.84	106680	153181	114007	16.0434	0.00126566		GPYDVVVLPGGNLGAQNLSE	GPY[130.0266]DVVVLPGGNLGAQNLSE	7767.84	7767.84	7767.84	352915	517660	352915	52.5024	0.00188683
EPAASFSQPGSMGLDK	EPAAS[130.0266]FSQPGSM[15.9949]GLDK	7767.84	7767.84	7767.84	334810	508927	334810	50.5738	0.00267767		SGFDDPGIFYSDSFGGDAQAD	n[42.0106]SGFDDPGIFYS[130.0266]DSFGGDAQAD	7767.84	7767.84	7767.84	103476	103476	120881	14.0679	6.26594e-05		STGAQVQVAGDMLPNSTER	ST[130.0266]GAQVQVAGDMLPNSTER	7767.84	7767.84	7767.84	405155	360797	360797	48.3511	1.55003e-05
TGGAEGTGDAVLGEK	T[130.0266]GGAEGTGDAVLGEK	7767.84	7767.84	7767.84	248406	430040	396987	46.149	0.00328526		DAILLADLVDSCKPGD	DAILLADLVDS[130.0266]C[57.0215]KPGD	7767.84	7767.84	7767.84	73127	73127	94383.6	10.3262	0.000515718		TGGAEGTGDAVLGEK	T[130.0266]GGAEGTGDAVLGEK	7767.84	7767.84	7767.84	259316	432884	412268	47.3949	0.00275682
GNGTVMGAELR	GNGT[130.0266]VMGAELR	7767.84	7767.84	7767.84	175299	228074	214101	26.497	0.000232272		DSTVHGFLVQLPLDSENSINTE	DSTVHGFLVQLPLDSENSINT[130.0266]E	7767.84	7767.84	7767.84	69804.8	69804.8	99374.2	10.2553	0.00187815		NSETVVTGSLDDLVK	NS[130.0266]ETVVTGSLDDLVK	7767.84	7767.84	7767.84	305285	302586	302586	39.0696	5.13925e-10
DSTVHGFLVQLPLDSENSINTE	DSTVHGFLVQLPLDSENSINT[130.0266]E	7767.84	7767.84	7767.84	169160	169160	173771	21.9748	4.75047e-08		DASALLDPMECTDTAE	DASALLDPMEC[57.0215]TDT[130.0266]AE	7767.84	7767.84	7767.84	65003.4	65003.4	84155.3	9.19012	0.000569577		GNGTVMGAELR	GNGT[130.0266]VMGAELR	7767.84	7767.84	7767.84	174817	200566	186153	24.0967	1.76438e-05
SGFDDPGIFYSDSFGGDAQAD	n[42.0106]SGFDDPGIFYS[130.0266]DSFGGDAQAD	7767.84	7767.84	7767.84	113844	130594	113844	15.3746	3.68963e-05		HSLETPLTPGLANESGEPQAE	HS[130.0266]LETPLT[130.0266]PGLANESGEPQAE	7767.84	7767.84	7767.84	53250.2	58898.7	53250.2	7.09761	1.48257e-05		SGAHSFISGLPQGYDTEVD	SGAHSFISGLPQGYDT[130.0266]EVD	7767.84	7767.84	7767.84	107005	107005	121667	14.4045	2.86997e-05
TSIDDGLGSQYPLK	T[130.0266]SIDDGLGSQYPLK	7767.84	7767.84	7767.84	103653	91110.9	91110.9	12.2675	3.07653e-05		SYHITQSGENGKE	SYHITQS[130.0266]GENGKE	7767.84	7767.84	7767.84	55590.9	48965.8	56714	6.92045	4.49733e-05		EPLSEEEPCTSTAIASPEK	EPLSEEEPC[57.0215]T[130.0266]STAIASPEK	7767.84	7767.84	7767.84	80025.4	86890.9	97003.9	11.3253	8.36049e-05
TIDNNSVSSPLQSLQQR	TIDNNS[130.0266]VSSPLQSLQQR	7767.84	7767.84	7767.84	95773.1	91900.9	91900.9	11.9971	3.12244e-07		YQLNDSAAYYLNDLDR	Y[130.0266]QLNDSAAYYLNDLDR	7767.84	7767.84	7767.84	46016.4	45756	45756	5.90162	1.61923e-10		YQLNDSAAYYLNDLDR	YQLNDS[130.0266]AAYYLNDLDR	7767.84	7767.84	7767.84	64607.3	64607.3	80125.1	8.98318	0.00027746
TMTPGYPQDLDIIDGR	T[130.0266]MTPGYPQDLDIIDGR	7767.84	7767.84	7767.84	101137	79434.9	79434.9	11.1574	0.000401193		IQYQLVDISQDNALRD	IQYQLVDIS[130.0266]QDNALRD	7767.84	7767.84	7767.84	65183	35880.3	35880.3	5.87652	0.0178694		YQLNDSAAYYLNDLDR	Y[130.0266]QLNDSAAYYLNDLDR	7767.84	7767.84	7767.84	58485.1	69527.3	78439.9	8.85928	0.000451954
IQYQLVDISQDNALRD	IQYQLVDIS[130.0266]QDNALRD	7767.84	7767.84	7767.84	64775.5	119236	64626.9	10.6696	0.0144712		NDMSPSNNVVPIHVPPTTE	NDMS[130.0266]PSNNVVPIHVPPTTE	7767.84	82168.7	7767.84	201311	143244	143244	4.99261	0.0144548		SAMEDLQDMFIVHTIE	SAMEDLQDMFIVHT[130.0266]IE	7767.84	7767.84	7767.84	44422.6	77061.6	69081.4	8.17755	0.00475542
QLDSSNSTIAILQTEK	QLDSSNS[130.0266]TIAILQTEK	7767.84	7767.84	7767.84	98258.7	54882	54882	8.92667	0.0130693		EVTASMAPPTIPSATPATAPSATSPAQEE	EVTASMAPPTIPS[130.0266]ATPATAPSAT[130.0266]SPAQEE	7767.84	7767.84	82416.3	139684	132261	132261	4.12657	0.0150677		IQYQLVDISQDNALRD	IQYQLVDIS[130.0266]QDNALRD	7767.84	7767.84	7767.84	84273.4	43408.2	43408.2	7.34181	0.022428
LDLSNNCLGDAGILQLVE	LDLS[130.0266]NNC[57.0215]LGDAGILQLVE	7767.84	7767.84	7767.84	63081.7	63081.7	80215.3	8.85613	0.000434593		AAADGDDSLYPIAVLID	n[42.0106]AAADGDDSLY[130.0266]PIAVLID	7767.84	7767.84	119486	163747	209999	163747	3.98078	0.0291447		DSTVHGFLVQLPLDSENSINTE	DSTVHGFLVQLPLDSENS[130.0266]INTE	7767.84	7767.84	89090.8	184456	219905	184456	5.6278	0.00547783
SDAFLVCLNHALSTEKE	SDAFLVC[57.0215]LNHALS[130.0266]TEKE	7767.84	7767.84	7767.84	73857.2	62819	62819	8.56073	9.00587e-05		TVLEPYADPYYDYE	T[130.0266]VLEPYADPYYDYE	7767.84	7767.84	7767.84	29109.6	29712	29109.6	3.7733	4.52615e-08		TVVLTWSPPSSLINGETD	TVVLTWSPPSSLINGET[130.0266]D	7767.84	7767.84	7767.84	35556.9	36472.2	50611.3	5.26275	0.00244939
YQLNDSAAYYLNDLDR	Y[130.0266]QLNDSAAYYLNDLDR	7767.84	7767.84	7767.84	66318.4	51558.8	59963.3	7.63149	0.000271845		LSALGNVTTCNDYVALVHPDLDR	LSALGNVTTC[57.0215]NDY[130.0266]VALVHPDLDR	7767.84	7767.84	52141.2	91919.7	76418.3	65931.3	3.46159	0.0287279		LQSANASVDDSRLE	LQSANASVDDS[130.0266]RLE	7767.84	7767.84	1.15922e+06	2.33258e+06	1924328	1924328	5.26171	0.0148774
LSALGNVTTCNDYVALVHPDLDR	LSALGNVTTC[57.0215]NDY[130.0266]VALVHPDLDR	7767.84	7767.84	52141.2	154491	122920	135455	6.10056	0.00271522		AANGDSDGPSYMSSLSYLAD	AANGDS[130.0266]DGPSYMSSLSYLAD	7767.84	7767.84	56105.6	65280.9	83224.6	86605.4	3.28178	0.0352433		HSLETPLTPGLANESGEPQAE	HS[130.0266]LETPLT[130.0266]PGLANESGEPQAE	7767.84	7767.84	7767.84	37104.4	38648.6	43022.7	5.09691	5.65492e-05
TVPPAVTGITFLSGGQSE	TVPPAVTGITFLS[130.0266]GGQS[130.0266]E	7767.84	7767.84	7767.84	32109.4	49699.1	32109.4	4.88844	0.00673727		AVAVTSMSFPVGDVNNFVVGSE	AVAVTSMSFPVGDVNNFVVGS[130.0266]E	7767.84	12781.2	7767.84	17333.8	20506	17333.8	1.94844	0.010602		AAADGDDSLYPIAVLID	n[42.0106]AAADGDDSLY[130.0266]PIAVLID	7767.84	7767.84	119486	202057	202057	240196	4.77189	0.0125044
AAADGDDSLYPIAVLID	n[42.0106]AAADGDDSLY[130.0266]PIAVLID	7767.84	7767.84	119486	201702	224339	217091	4.76316	0.0110169		DEGRPDLLPCTPPSFE	DEGRPDLLPC[57.0215]TPPS[130.0266]FE	230366	304607	230366	550441	420519	408848	1.80287	0.016639		NGTVTAANASTLNDGAAALVLMTADAAK	NGT[130.0266]VTAANASTLNDGAAALVLM[15.9949]TADAAK	7767.84	7767.84	7767.84	30091.5	48232.4	27405.4	4.53706	0.013689
YQLNDSAAYYLNDLER	Y[130.0266]QLNDSAAYYLNDLER	7767.84	7767.84	7767.84	31555.3	35941.8	34321.8	4.36925	3.38514e-05		SGFDDPGIFYSDSFGGDAQAD	n[42.0106]SGFDDPGIFYSDS[130.0266]FGGDAQAD	70035.5	70035.5	78100.6	102522	102522	121385	1.49621	0.00618263		HRPDLLDFDSLSK	HRPDLLDFDSLS[130.0266]K	7767.84	7767.84	7767.84	31951	31951	40174.4	4.46613	0.000602352
FQGASNLTLSETQNGDVSE	FQGASNLTLSETQNGDVS[130.0266]E	7767.84	7767.84	83783.9	138545	149773	142335	4.33603	0.0124251		AQGPAASAEEPKPVEAPAANSDQTVTVK	AQGPAASAEEPKPVEAPAANSDQT[130.0266]VTVK	415687	377364	377364	655463	539771	539771	1.48239	0.00978828		YQLNDSASYYLNDLDR	YQLNDS[130.0266]ASYYLNDLDR	7767.84	7767.84	45608.6	86074.4	94079.4	84683.9	4.33136	0.00632506
QAINSSENIMDINEEPGTTE	QAINS[130.0266]SENIMDINEEPGTTE	7767.84	7767.84	81770.8	174665	114224	114224	4.14271	0.0328845		HHNGNFTDPSSVNEK	HHNGNFT[130.0266]DPSSVNEK	130912	156653	155176	212009	218446	211196	1.44927	0.00156012		TNLIVNYLPQNMTQD	TNLIVNYLPQNMT[130.0266]QD	7767.84	7767.84	454856	649722	649722	662642	4.17118	0.0289682
EIAQVATISANGDK	EIAQVATIS[130.0266]ANGDK	83180.1	7767.84	7767.84	117929	142161	141982	4.07303	0.0186005		FGSVNGDNKPIWMHAEER	FGS[130.0266]VNGDNKPIWMHAEER	41342.5	36419.5	35178.4	51685.1	52073.8	59188.1	1.44277	0.00565168		FQGASNLTLSETQNGDVSE	FQGASNLTLSETQNGDVS[130.0266]E	7767.84	7767.84	83783.9	132046	136499	120542	3.91752	0.0200068
NGTVTAANASTLNDGAAALVLMTADAAK	NGT[130.0266]VTAANASTLNDGAAALVLM[15.9949]TADAAK	7767.84	7767.84	7767.84	20903.2	25560.1	20903.2	2.89083	0.000695935		MAESGGSSGGAGGGGAFGAGPGPE	MAES[130.0266]GGS[130.0266]SGGAGGGGAFGAGPGPE	266976	306664	297853	458893	435392	362633	1.44226	0.0149152		DGSLSLDGADSTGVVAK	DGS[130.0266]LS[130.0266]LDGADSTGVVAK	7767.84	7767.84	7767.84	25147.3	39080.8	25147.3	3.83528	0.00902408
LPASLVNGLQPLPAHQE	LPAS[130.0266]LVNGLQPLPAHQE	7767.84	44336.2	7767.84	60746.1	54241.4	54241.4	2.82652	0.0422093		KVIPYIASQFR	KVIPY[130.0266]IASQFR	55792.9	55792.9	74587.4	84633	91767.1	84633	1.4021	0.0204062		EIAQVATISANGDK	EIAQVATIS[130.0266]ANGDK	83180.1	7767.84	7767.84	104175	124034	126719	3.59545	0.0308112
TDSQPIPPSGGPFSEPQFHNGESE	TDSQPIPPSGGPFSEPQFHNGES[130.0266]E	33728	7767.84	7767.84	41379.6	51602.1	41379.6	2.72739	0.0380263		NGGTEPDASAPAEPGWK	NGGT[130.0266]EPDASAPAEPGWK	192700	203428	174107	280989	244948	252130	1.36447	0.00767591		AQGPAASAEEPKPVEAPAANSDQTVTVK	AQGPAASAEEPKPVEAPAANS[130.0266]DQTVTVK	221306	221306	498971	950453	1132704	1.15684e+06	3.44101	0.00248525
ETTYYDVLGVKPNATQE	ETTYYDVLGVKPNAT[130.0266]QE	136813	136813	162048	486645	321216	321216	2.59157	0.0143344		ASEKPAEATAGSGGVNGGE	ASEKPAEATAGS[130.0266]GGVNGGE	160818	181957	160818	225989	235641	212927	1.33948	0.00410208		QLVLQTGALVLSDNGICCID	QLVLQTGALVLS[130.0266]DNGIC[57.0215]C[57.0215]ID	7767.84	26979.8	7767.84	37882.7	47863.8	37882.7	2.90786	0.0200061
LASQPDVDGFLVGGASLKPE	LAS[130.0266]QPDVDGFLVGGASLKPE	714288	623890	695938	1.5787e+06	1.37452e+06	1.82974e+06	2.35137	0.00242659		DVQDPSVFVTFPLEED	DVQDPSVFVT[130.0266]FPLEED	141448	141448	150969	182743	182743	208028	1.32187	0.00665816		VIFWSALAGAIPLNGDSEE	VIFWSALAGAIPLNGDS[130.0266]EE	7767.84	7767.84	7767.84	20619	21221.2	20749.8	2.68586	2.27843e-07
AYALCHCLPVLSTDK	AY[130.0266]ALC[57.0215]HC[57.0215]LPVLSTDK	7767.84	7767.84	7767.84	20503.4	15026.5	15026.5	2.16948	0.00761916		LQDGAESNGGGGGGGAGSGGGPGAEPDLK	LQDGAES[130.0266]NGGGGGGGAGSGGGPGAEPDLK	76966.7	80349	76866.1	98455.7	98401.4	109519	1.30828	0.00340457		AVAVTSMSFPVGDVNNFVVGSE	AVAVTSMSFPVGDVNNFVVGS[130.0266]E	7767.84	12781.2	7767.84	24495.1	26734.5	24495.1	2.67419	0.000989489
AVAVTSMSFPVGDVNNFVVGSE	AVAVTSMSFPVGDVNNFVVGS[130.0266]E	7767.84	12781.2	7767.84	16903	27553.6	16903	2.1669	0.0484637		QLSQATAAATNHTTDNGVGPEE	QLSQATAAATNHTT[130.0266]DNGVGPEE	559291	595478	545945	733637	657458	703248	1.23145	0.00788878		NGTVTAANASTLNDGAAALVLMTADAAK	NGT[130.0266]VTAANASTLNDGAAALVLMTADAAK	17928.3	31074.9	40447.8	65477.2	76786.4	72727.9	2.40346	0.0046344
AQGPAASAEEPKPVEAPAANSDQTVTVK	AQGPAASAEEPKPVEAPAANS[130.0266]DQTVTVK	221306	221306	498971	623192	623192	716948	2.08514	0.0252049		AAAEPDASEKPAEATAGSGGVNGGE	AAAEPDASEKPAEATAGS[130.0266]GGVNGGE	308064	340752	284264	378965	370028	373914	1.20344	0.0188246		LASQPDVDGFLVGGASLKPE	LAS[130.0266]QPDVDGFLVGGASLKPE	714288	623890	695938	1.23498e+06	1.52867e+06	1.72779e+06	2.20806	0.00493041
SGFDDPGIFYSDSFGGDAQAD	n[42.0106]SGFDDPGIFYSDS[130.0266]FGGDAQAD	70035.5	70035.5	78100.6	130177	130177	135017	1.81221	4.67419e-05		NELSALVVDNGSGMCK	NELS[130.0266]ALVVDNGSGMC[57.0215]K	999700	1.14292e+06	999700	1331275	1.17644e+06	1.2194e+06	1.1861	0.0425717		TNGNQSTDIDSTLANFLAE	T[130.0266]NGNQSTDIDSTLANFLAE	29920.6	18375.7	50654.1	69354.4	85684.9	57373.1	2.14665	0.0390359
VISWLDANTLAEKD	VISWLDANT[130.0266]LAEKD	689790	520271	511996	1247762	963529	894606	1.8036	0.0197468		FVPSRDEIE	FVPS[130.0266]RDEIE	512081	512081	575467	591177	663892	633853	1.18085	0.0319843		AHSDAQALVLLDVTPDQSMVD	AHSDAQALVLLDVTPDQS[130.0266]MVD	57101	57101	90041.9	126351	141814	152359	2.05893	0.00565595
THYQLGLAYGYNSQYD	THYQLGLAYGYNS[130.0266]QYD	108992	108992	143518	228090	164715	167136	1.54893	0.0493407		EAQGGKTSSVTIPELD	EAQGGKT[130.0266]S[130.0266]S[130.0266]VTIPELD	1.01903e+06	1.09245e+06	1.01903e+06	1.26995e+06	1224619	1.20145e+06	1.18064	0.00400274		LYANNVLSGGTTMYPGIADR	LY[130.0266]ANNVLSGGTTMYPGIADR	13194.5	12033.9	12033.9	23498.1	24399.7	27172.2	2.01464	0.000422964
VIFWSALAGAIPLNGDSEE	VIFWSALAGAIPLNGDS[130.0266]EE	7767.84	7767.84	7767.84	9922.25	12163.3	13963.3	1.54693	0.0220685		VTFFEPGSGDENGTSNK	VTFFEPGSGDENGT[130.0266]SNK	293354	314183	310126	369742	351431	361857	1.1802	0.00265897		SGFDDPGIFYSDSFGGDAQAD	n[42.0106]SGFDDPGIFYSDS[130.0266]FGGDAQAD	70035.5	70035.5	78100.6	124284	122554	165971	1.89213	0.0108944
EAQGGKTSSVTIPELD	EAQGGKT[130.0266]S[130.0266]S[130.0266]VTIPELD	1.01903e+06	1.09245e+06	1.01903e+06	1.70545e+06	1.48416e+06	1.60937e+06	1.53297	0.00125713		GPLPSNGVMHVD	GPLPS[130.0266]NGVMHVD	920802	921093	968229	1.07191e+06	1.09752e+06	1.09275e+06	1.16087	0.00102494		FVPSRDEIE	FVPS[130.0266]RDEIE	512081	512081	575467	1.05424e+06	977183	964443	1.87285	0.000187351
DDLNSFNATDLK	DDLNS[130.0266]FNATDLK	204313	202235	211451	301479	304058	289849	1.44885	5.81288e-05		NLSIHNQQLEE	NLS[130.0266]IHNQQLEE	159888	167700	168778	184268	186011	180718	1.11006	0.00473556		GCEAIVDTGTSLMVGPVDE	GC[57.0215]EAIVDT[130.0266]GTSLMVGPVDE	162494	156123	146832	285458	326354	233376	1.81586	0.00974201
HNGQVTGIDWAPE	HNGQVT[130.0266]GIDWAPE	835732	711638	728803	1.23546e+06	999066	1.05756e+06	1.44632	0.0139065		LSNGSEEDNLPNTQLD	LS[130.0266]NGSEEDNLPNTQLD	76129.5	83424.9	76458.7	86133.6	87524.4	87293.3	1.10566	0.0263257		TNLDSLPLVDTHSK	T[130.0266]NLDSLPLVDTHSK	173462	97032.5	94429.6	192201	237004	190862	1.69917	0.0472453
VTCVPTPTSTVSSIGNTNGE	VTC[57.0215]VPTPTSTVSSIGNT[130.0266]NGE	425479	383939	388832	596098	571638	556610	1.43905	0.00055037		NSGAAEKPVTIHATPE	NS[130.0266]GAAEKPVTIHATPE	67540.4	70263.3	66962.9	54753.1	64467.3	51602.1	0.83423	0.0475137		KVIPYIASQFR	KVIPY[130.0266]IASQFR	55792.9	55792.9	74587.4	110820	89005.1	101617	1.61915	0.0124797
VFQSNYFDSTHNHQNGLCEE	VFQSNYFDS[130.0266]T[130.0266]HNHQNGLC[57.0215]EE	55509.1	59756.9	60517.2	75735.2	87850.7	77092.9	1.36918	0.00638827		EISQEARE	EIS[130.0266]QEARE	1.41142e+06	1573054	1.53136e+06	1195181	1.11372e+06	1.22337e+06	0.782196	0.00499333		DVQDPSVFVTFPLEED	DVQDPSVFVT[130.0266]FPLEED	141448	141448	150969	186632	237880	265327	1.58999	0.0214776
FGSVNGDNKPIWMHAEER	FGS[130.0266]VNGDNKPIWMHAEER	41342.5	36419.5	35178.4	52760.8	48595.9	52173.4	1.35939	0.00409734		NELSALVVDNGSGMCK	NELS[130.0266]ALVVDNGSGM[15.9949]C[57.0215]K	754937	628728	628728	475571	525421	487193	0.73951	0.0173859		AAAAPAESAAPAAGEEPSKE	AAAAPAESAAPAAGEEPS[130.0266]KE	471913	405649	493184	590299	701547	814757	1.53683	0.0247507
LSGGSRQHE	LSGGS[130.0266]RQHE	94056.4	95794.6	110602	140766	129624	129624	1.33137	0.00669392		MLVAGHEDSNGCINYE	M[15.9949]LVAGHEDSNGC[57.0215]INY[130.0266]E	252244	255179	235807	150381	163404	164041	0.642905	0.00029455		HHNGNFTDPSSVNEK	HHNGNFT[130.0266]DPSSVNEK	130912	156653	155176	220555	215587	219057	1.47987	0.0011207
IENGHIFTVNDQFTSK	IENGHIFT[130.0266]VNDQFTSK	85105.9	75764.2	63271.9	104233	95353.8	95353.8	1.31587	0.0277965		QSKPVTTPEEIAQVATISANGDK	QSKPVTTPEEIAQVATIS[130.0266]ANGDK	93481.8	93428.8	81119.3	57844.9	53356.2	53356.2	0.613951	0.00140066		VFVGGLSPDTSEEQIK	VFVGGLSPDTS[130.0266]EEQIK	652002	652002	665351	1.0088e+06	1.0859e+06	742552	1.4407	0.0498724
NGGTEPDASAPAEPGWK	NGGT[130.0266]EPDASAPAEPGWK	192700	203428	174107	248546	263169	238191	1.31508	0.0059314		ASIVGFFDDSFSE	AS[130.0266]IVGFFDDSFSE	7767.84	7767.84	7767.84	5037.79	2596.1	3520.76	0.478668	0.00471239		LQDGAESNGGGGGGGAGSGGGPGAEPDLK	LQDGAES[130.0266]NGGGGGGGAGSGGGPGAEPDLK	76966.7	80349	76866.1	110797	111432	113837	1.43506	2.09216e-05
QLSQATAAATNHTTDNGVGPEE	QLSQATAAATNHTT[130.0266]DNGVGPEE	559291	595478	545945	767707	747764	671673	1.28602	0.00778793		VQDPSVFVTFPLEEDE	VQDPS[130.0266]VFVTFPLEEDE	7767.84	7767.84	7767.84	3020.73	3020.73	4233.06	0.4409	0.000424938		YQVQYTPQGDSDNGK	YQVQYTPQGDS[130.0266]DNGK	89175.6	100125	107546	133992	138254	131279	1.35937	0.00338321
TIDNNSVSSPLQSLQQR	T[130.0266]IDNNSVSSPLQSLQQR	182567	177148	188930	255676	229217	214044	1.27393	0.0165943		QAINSSENIMDINEEPGTTE	QAINS[130.0266]SENIM[15.9949]DINEEPGTTE	23602.8	29621.7	23602.8	2105.86	2105.86	2105.86	0.0822311	0.00030369		EAQGGKTSSVTIPELD	EAQGGKT[130.0266]S[130.0266]S[130.0266]VTIPELD	1.01903e+06	1.09245e+06	1.01903e+06	1.29044e+06	1.4393e+06	1.36108e+06	1.30676	0.0029385
NGVHSLIIEPVTSR	NGVHS[130.0266]LIIEPVTSR	127517	129004	117890	143513	163709	166711	1.26581	0.0147482		IVHSLDYYNTCEYPNED	IVHSLDYYNT[130.0266]C[57.0215]EYPNED	108245	120469	108245	2105.86	2105.86	2105.86	0.0187488	1.11109e-05		QLSQATAAATNHTTDNGVGPEE	QLSQATAAATNHTT[130.0266]DNGVGPEE	559291	595478	545945	702263	727904	732821	1.27181	0.000931911
EITNLSSQVEE	EITNLS[130.0266]SQVEE	380348	369853	379397	456820	456820	504458	1.2554	0.00406414		SGYCTGHEPDSLE	S[130.0266]GYC[57.0215]TGHEPDSLE	88854.9	88854.9	203028	2105.86	2105.86	2105.86	0.016593	0.0305177		LSGGSRQHE	LSGGS[130.0266]RQHE	94056.4	95794.6	110602	122517	122517	135493	1.26651	0.0171881
HHNGNFTDPSSVNEK	HHNGNFT[130.0266]DPSSVNEK	130912	156653	155176	175362	180036	191834	1.23601	0.0227765		ETTYYDVLGVKPNATQE	ETTYYDVLGVKPNAT[130.0266]QE	136813	136813	162048	2105.86	2105.86	2105.86	0.0145007	6.99794e-05		MLVAGHEDSNGCINYE	MLVAGHEDSNGC[57.0215]INY[130.0266]E	968543	948509	923573	1.07284e+06	1.2781e+06	1.23174e+06	1.26123	0.017609
TTVNVLVDASHRE	T[130.0266]TVNVLVDAS[130.0266]HRE	644030	684444	662527	775320	775320	806556	1.18393	0.00145684		DLTDLEQPGSPGYSTATEPGSSE	DLT[130.0266]DLEQPGSPGYSTATEPGSSE	44538.8	7767.84	7767.84	62267.8	51462	51462	2.74978	0.05176		IAQVATISANGDK	IAQVATIS[130.0266]ANGDK	12300000	12600000	12900000	15500000	15300000	16100000	1.24074	0.000512993
INSDQATQGNISSDR	INS[130.0266]DQATQGNISSDR	233981	233981	243441	292868	272973	272973	1.1791	0.00444005		QAINSSENIMDINEEPGTTE	QAINS[130.0266]SENIMDINEEPGTTE	7767.84	7767.84	81770.8	98611.5	99376.5	98611.5	3.0481	0.0544941		EITNLSSQVEE	EITNLS[130.0266]SQVEE	380348	369853	379397	472328	461804	461694	1.23568	5.31168e-05
QNSQLPAQVQNGPSQE	QNSQLPAQVQNGPS[130.0266]QE	696821	695354	696798	746034	850109	865548	1.17842	0.0296521		YHPDKNPNAGDK	Y[130.0266]HPDKNPNAGDK	7767.84	7767.84	7767.84	36545.8	88489.1	36545.8	6.93375	0.0562681		KENGFSSPPQIK	KENGFS[130.0266]SPPQIK	120388	130534	120041	160103	146039	148743	1.22623	0.00711557
AQGPAASAEEPKPVEAPAANSDQTVTVK	AQGPAASAEEPKPVEAPAANSDQT[130.0266]VTVK	415687	377364	377364	448279	468215	448279	1.16606	0.0108289		GHVEIPNLSDENSVD	GHVEIPNLSDENS[130.0266]VD	226756	211249	197252	194360	180429	189095	0.887645	0.065323		NELSALVVDNGSGMCK	NELS[130.0266]ALVVDNGSGMC[57.0215]K	999700	1.14292e+06	999700	1.27378e+06	1.29092e+06	1.27378e+06	1.22154	0.0084847
IAQVATISANGDK	IAQVATIS[130.0266]ANGDK	12300000	12600000	12900000	13400000	14100000	14000000	1.09788	0.01149		DDVIMLNGTK	DDVIMLNGT[130.0266]K	115534	7767.84	7767.84	124204	142808	135848	3.07363	0.0672148		TTVNVLVDASHRE	T[130.0266]TVNVLVDAS[130.0266]HRE	644030	684444	662527	850746	770837	805000	1.21878	0.00499267
GPLPSNGVMHVD	GPLPS[130.0266]NGVMHVD	920802	921093	968229	825245	875857	824448	0.898732	0.0149599		ETVAVKPTENNEE	ETVAVKPT[130.0266]ENNEE	235838	269288	235838	186831	218772	134226	0.728551	0.0683361		HNGQVTGIDWAPE	HNGQVT[130.0266]GIDWAPE	835732	711638	728803	864499	915846	937494	1.19404	0.029593
WSQHINGASHSR	WS[130.0266]QHINGASHSR	222908	211439	211439	177646	203826	166296	0.848218	0.0498047		IEDAAQFATADPEPPLEE	IEDAAQFAT[130.0266]ADPEPPLEE	7767.84	7767.84	7767.84	62358.2	179126	62358.2	13.0385	0.0741517		NGVHSLIIEPVTSR	NGVHS[130.0266]LIIEPVTSR	127517	129004	117890	154387	144836	142172	1.17891	0.0117954
FVPSRDEIE	FVPS[130.0266]RDEIE	512081	512081	575467	373437	476422	420852	0.794379	0.0397854		AQWLYDNHKD	AQWLY[130.0266]DNHKD	126184	172064	159500	182140	206795	182140	1.24758	0.0771598		VTCVPTPTSTVSSIGNTNGE	VTC[57.0215]VPTPTSTVSSIGNT[130.0266]NGE	425479	383939	388832	466933	472944	449412	1.15943	0.012874
NFLITNDEAYAE	NFLIT[130.0266]NDEAYAE	282968	320841	297323	234505	239877	234505	0.786662	0.00459312		YQLNDSASYYLNDLDR	Y[130.0266]QLNDSASYYLNDLDR	7767.84	68187.6	7767.84	74737	74737	77153.6	2.70686	0.0773839		EAENTLQSFR	EAENT[130.0266]LQSFR	263367	262081	282588	308107	316836	310911	1.15818	0.00390764
ANNGSSPAGSLADAMSQK	ANNGS[130.0266]SPAGSLADAM[15.9949]SQK	91538.8	104291	91538.8	69161.5	84180.9	69161.5	0.77428	0.0301545		YQVQYTPQGDSDNGK	YQVQYTPQGDS[130.0266]DNGK	89175.6	100125	107546	105474	126519	129090	1.21639	0.0802218		NGVTHPIDYHTTDYVDE	NGVT[130.0266]HPIDYHTTDYVDE	184581	182751	182631	200074	201323	206966	1.10619	0.000919484
MGTDNDSENWK	MGTDNDS[130.0266]ENWK	119398	138902	134593	111445	95359.4	95359.4	0.769071	0.0193011		EAENTLQSFR	EAENT[130.0266]LQSFR	263367	262081	282588	325624	283506	295769	1.11987	0.084715		DDLNSFNATDLK	DDLNS[130.0266]FNATDLK	204313	202235	211451	225135	228872	213126	1.07951	0.0410287
NSGAAEKPVTIHATPE	NS[130.0266]GAAEKPVTIHATPE	67540.4	70263.3	66962.9	47685.8	47685.8	50127.5	0.710561	0.000110342		YSSQFGGGSQYAYFHEED	YSSQFGGGSQYAY[130.0266]FHEED	7767.84	7767.84	411265	430585	430585	488443	3.16216	0.0863092		TASNCNGSLAHPSDLYAE	T[130.0266]ASNC[57.0215]NGSLAHPSDLYAE	145987	157168	151765	122141	122753	122141	0.806811	0.000823989
NYGEDQSNGDLGVHSGE	NYGEDQSNGDLGVHS[130.0266]GE	154279	182939	154278	109714	117312	97804.7	0.660901	0.00749462		LYANTVLSGGTTMYPGIADR	LYANT[130.0266]VLSGGTTMYPGIADR	7767.84	7767.84	168367	171777	286789	171777	3.42759	0.0866743		MAESGGSSGGAGGGGAFGAGPGPE	MAES[130.0266]GGS[130.0266]SGGAGGGGAFGAGPGPE	266976	306664	297853	246946	215124	239924	0.805506	0.0215295
AAAEPDASEKPAEATAGSGGVNGGE	AAAEPDASEKPAEATAGS[130.0266]GGVNGGE	308064	340752	284264	190116	192913	194733	0.6192	0.00196255		ANNGSSPAGSLADAMSQK	ANNGS[130.0266]SPAGSLADAM[15.9949]SQK	91538.8	104291	91538.8	88526.7	2105.86	2105.86	0.322716	0.0898108		ETVAVKPTENNEE	ETVAVKPT[130.0266]ENNEE	235838	269288	235838	224117	181440	181440	0.79221	0.0468945
ASEKPAEATAGSGGVNGGE	ASEKPAEATAGS[130.0266]GGVNGGE	160818	181957	160818	68222.3	65054.6	75988.3	0.415544	0.000225201		VTNCFSVPHNESED	VTNC[57.0215]FSVPHNES[130.0266]ED	148001	7767.84	7767.84	182974	146773	146773	2.91384	0.096777		GPLPSNGVMHVD	GPLPS[130.0266]NGVMHVD	920802	921093	968229	719455	719455	786345	0.791871	0.00203514
MAESGGSSGGAGGGGAFGAGPGPE	MAES[130.0266]GGS[130.0266]SGGAGGGGAFGAGPGPE	266976	306664	297853	102988	135213	102988	0.3915	0.000393852		LAALALASSENSSSTPEECE	LAALALASSENS[130.0266]SSTPEEC[57.0215]E	7767.84	64774.6	7767.84	79163.4	65235	62208.7	2.57261	0.0994998		LSEPMEFQYLPDTDD	LSEPM[15.9949]EFQY[130.0266]LPDTDD	230185	230185	278064	176815	179692	176815	0.722235	0.0128865
QAINSSENIMDINEEPGTTE	QAINS[130.0266]SENIM[15.9949]DINEEPGTTE	23602.8	29621.7	23602.8	9757	9757	9757	0.380998	0.00138801		VFQSNYFDSTHNHQNGLCEEE	VFQSNYFDST[130.0266]HNHQNGLC[57.0215]EEE	7767.84	7767.84	458875	451725	534073	451725	3.03012	0.10362		QLIFTTEDNGK	QLIFTT[130.0266]EDNGK	229781	271653	280694	167035	190340	199730	0.712294	0.0152807
LSEPMEFQYLPDTDD	LSEPM[15.9949]EFQY[130.0266]LPDTDD	230185	230185	278064	178146	9757	9757	0.267674	0.0366093		NGVHSLIIEPVTSR	NGVHS[130.0266]LIIEPVTSR	127517	129004	117890	129634	138527	133269	1.07216	0.106365		ASEKPAEATAGSGGVNGGE	ASEKPAEATAGS[130.0266]GGVNGGE	160818	181957	160818	125046	121653	106763	0.70188	0.00514191
VFVGGLSPDTSEEQIK	VFVGGLSPDTS[130.0266]EEQIK	652002	652002	665351	366843	9757	9757	0.196184	0.0114219		GDQTSNNIPADIVFVLK	GDQTS[130.0266]NNIPADIVFVLK	7767.84	7767.84	44786.9	43241.1	53581.6	43241.1	2.32191	0.106668		EISQEARE	EIS[130.0266]QEARE	1.41142e+06	1573054	1.53136e+06	1.19887e+06	935727	910032	0.674213	0.00927726
DHDTSTENTD	DHDTSTENT[130.0266]D	53150.4	64841.7	53150.4	9757	9757	9757	0.171033	0.000264615		KNTDSVVIFSGEGSD	KNTDSVVIFSGEGS[130.0266]D	229179	318205	229179	2105.86	2105.86	244612	0.320417	0.110581		EDSGDYPLTMAGPQWK	EDS[130.0266]GDY[130.0266]PLTMAGPQWK	16736	11574.1	12315.1	3797.24	3797.24	3797.24	0.28041	0.00377236
FDYSGVGSSDGNSE	FDYSGVGSSDGNS[130.0266]E	56436.1	56436.1	62386.7	9757	9757	9757	0.167016	1.63815e-05		ACFASLVSQDYVNGTDQE	AC[57.0215]FASLVSQDYVNGT[130.0266]DQE	83163	64588.8	64275.1	103904	78194.1	88646.5	1.27694	0.114654		VVYIHNGTE	VVYIHNGT[130.0266]E	218221	236662	180227	139996	3797.24	3797.24	0.232385	0.0282664
LAALALASSENSSSTPEECE	LAALALASSENSS[130.0266]STPEEC[57.0215]E	59176.8	64305.9	53380.1	9757	9757	9757	0.165501	9.88788e-05		VFVGGLSPDTSEEQIK	VFVGGLSPDTS[130.0266]EEQIK	652002	652002	665351	726628	679727	828696	1.13491	0.115624		DHDTSTENTD	DHDTSTENT[130.0266]D	53150.4	64841.7	53150.4	3797.24	3797.24	3797.24	0.0665629	0.000166143
VKLVASSHISK	VKLVASSHIS[130.0266]K	51100.5	70126.6	59452.5	9757	9757	9757	0.162005	0.000786455		FDYSGVGSSDGNSE	FDYSGVGSSDGNS[130.0266]E	56436.1	56436.1	62386.7	58497.5	2105.86	2105.86	0.357809	0.118146		LAALALASSENSSSTPEECE	LAALALASSENSS[130.0266]STPEEC[57.0215]E	59176.8	64305.9	53380.1	3797.24	3797.24	3797.24	0.06441	6.29311e-05
KVIPYIASQFR	KVIPY[130.0266]IASQFR	55792.9	55792.9	74587.4	9757	9757	9757	0.157225	0.00112541		ITLPVDFVTADKFD	ITLPVDFVT[130.0266]ADKFD	7767.84	459349	7767.84	416708	589583	416708	2.99652	0.121446		YQQYQDATAEEE	YQQYQDAT[130.0266]AEEE	64480.7	64480.7	74450.2	3797.24	3797.24	3797.24	0.0560033	4.28234e-05
YQQYQDATAEEE	YQQYQDAT[130.0266]AEEE	64480.7	64480.7	74450.2	9757	9757	9757	0.1439	6.30666e-05		VFQSNYFDSTHNHQNGLCEE	VFQSNYFDS[130.0266]T[130.0266]HNHQNGLC[57.0215]EE	55509.1	59756.9	60517.2	59042.8	76672.7	72649.9	1.18536	0.122334		QSKPVTTPEEIAQVATISANGDK	QSKPVTTPEEIAQVATIS[130.0266]ANGDK	93481.8	93428.8	81119.3	3797.24	3797.24	3797.24	0.0425017	3.15436e-05
QSKPVTTPEEIAQVATISANGDK	QSKPVTTPEEIAQVATIS[130.0266]ANGDK	93481.8	93428.8	81119.3	9757	9757	9757	0.109208	4.20076e-05		TNLIVNYLPQNMTQD	TNLIVNYLPQNMT[130.0266]QD	7767.84	7767.84	454856	407466	407466	613986	3.03772	0.123478		ANNGSSPAGSLADAMSQK	ANNGS[130.0266]SPAGSLADAM[15.9949]SQK	91538.8	104291	91538.8	3797.24	3797.24	3797.24	0.0396415	2.69686e-05
IVHSLDYYNTCEYPNED	IVHSLDYYNT[130.0266]C[57.0215]EYPNED	108245	120469	108245	9757	9757	9757	0.0868682	1.47955e-05		EDSGDYPLTMAGPQWK	EDS[130.0266]GDY[130.0266]PLTMAGPQWK	16736	11574.1	12315.1	13138.2	2105.86	2105.86	0.427071	0.125471		IVHSLDYYNTCEYPNED	IVHSLDYYNT[130.0266]C[57.0215]EYPNED	108245	120469	108245	3797.24	3797.24	3797.24	0.0338075	1.18166e-05
SGYCTGHEPDSLE	S[130.0266]GYC[57.0215]TGHEPDSLE	88854.9	88854.9	203028	9757	9757	9757	0.0768797	0.0369902		QYQDVPMPEEK	QY[130.0266]QDVPMPEEK	7767.84	131617	7767.84	133128	125573	125573	2.6114	0.12859		SGYCTGHEPDSLE	S[130.0266]GYC[57.0215]TGHEPDSLE	88854.9	88854.9	203028	3797.24	3797.24	3797.24	0.0299202	0.0318253
TTGTGPNVYHE	T[130.0266]TGTGPNVYHE	256830	368132	291538	9757	9757	9757	0.0319378	0.000845751		KSPSECSLIASSPE	KS[130.0266]PSEC[57.0215]S[130.0266]LIASSPE	124176	7767.84	7767.84	133602	115396	115396	2.60818	0.129201		VFGGFVTEPQEESEE	VFGGFVT[130.0266]EPQEESEE	145396	124734	124665	3797.24	3797.24	3797.24	0.0288549	4.99754e-05
SIGSLQNGTHTPSTAME	S[130.0266]IGSLQNGTHTPSTAME	346660	375408	457194	9757	9757	9757	0.0248214	0.000317983		VDPLVYNMSHEDPGNVSYSE	VDPLVY[130.0266]NMSHEDPGNVSYSE	623279	496794	445015	2105.86	537993	2105.86	0.346437	0.141216		ETTYYDVLGVKPNATQE	ETTYYDVLGVKPNAT[130.0266]QE	136813	136813	162048	3797.24	3797.24	3797.24	0.0261474	7.33474e-05
LFVGNLPPDITEE	LFVGNLPPDIT[130.0266]EE	361614	648476	361614	9757	9757	9757	0.0213391	0.0094497		DTAQAAFYPQK	DT[130.0266]AQAAFYPQK	233540	203655	166027	177589	164111	126394	0.775989	0.143798		DTSFPSGGNAIGVNSASSK	DT[130.0266]S[130.0266]FPSGGNAIGVNSASSK	262172	268664	262172	3797.24	3797.24	3797.24	0.0143652	2.85422e-08
VDPLVYNMSHEDPGNVSYSE	VDPLVY[130.0266]NMSHEDPGNVSYSE	623279	496794	445015	9757	9757	9757	0.0187025	0.000640078		TIDNNSVSSPLQSLQQR	T[130.0266]IDNNSVSSPLQSLQQR	182567	177148	188930	147806	155916	183695	0.888403	0.147563		STGAQVQVAGDMLPNSTER	S[130.0266]TGAQVQVAGDMLPNSTER	376457	349311	349311	3797.24	3797.24	3797.24	0.0105962	2.53384e-06
LYANTVLSGGSTMYPGIADR	LY[130.0266]ANTVLSGGSTMYPGIADR	1.22747e+06	1.22747e+06	1.29065e+06	9757	9757	9757	0.00781478	5.00095e-07		NFLITNDEAYAE	NFLIT[130.0266]NDEAYAE	282968	320841	297323	297653	252497	250294	0.888266	0.151643		LYANTVLSGGSTMYPGIADR	LY[130.0266]ANTVLSGGSTMYPGIADR	1.22747e+06	1.22747e+06	1.29065e+06	3797.24	3797.24	3797.24	0.00304137	4.90595e-07
LAALALASSENSSSTPEECE	LAALALASSENS[130.0266]SSTPEEC[57.0215]E	7767.84	64774.6	7767.84	105408	76576.2	74949.9	3.19927	0.0514711		ETLLQQNGTQE	ETLLQQNGT[130.0266]QE	7767.84	106588	7767.84	93326.4	134040	352398	4.74736	0.154103		FSGWYDADLSPAGHE	FSGWYDADLS[130.0266]PAGHE	1.4159e+06	1.4159e+06	1.62039e+06	3797.24	3797.24	3797.24	0.00255868	2.66049e-05
GNGTVMGAE	GNGT[130.0266]VMGAE	255066	248038	242215	179741	232800	164543	0.774279	0.0559373		QLVLQTGALVLSDNGICCID	QLVLQTGALVLS[130.0266]DNGIC[57.0215]C[57.0215]ID	7767.84	26979.8	7767.84	23735.1	23735.1	29841.9	1.81845	0.15941		MACSVAGITSDANVLTNE	MAC[57.0215]S[130.0266]VAGITSDANVLTNE	7767.84	135378	7767.84	161357	218476	155793	3.54923	0.052581
GDQTSNNIPADIVFVLK	GDQTS[130.0266]NNIPADIVFVLK	7767.84	7767.84	44786.9	44601.2	70118.1	58193.1	2.86646	0.0593571		ALVGDRPAVSSWALGGDSGE	ALVGDRPAVS[130.0266]SWALGGDSGE	375370	297066	297066	354782	2105.86	2105.86	0.370287	0.166308		FHLNESGDPSSK	FHLNES[130.0266]GDPSSK	296212	7767.84	7767.84	365256	356030	358395	3.46331	0.0563185
ETVAVKPTENNEE	ETVAVKPT[130.0266]ENNEE	235838	269288	235838	190052	229159	190052	0.82226	0.0626897		MLVAGHEDSNGCINYE	MLVAGHEDSNGC[57.0215]INY[130.0266]E	968543	948509	923573	953313	1.12617e+06	1.02228e+06	1.09193	0.16877		ILTSIMGSPNSHPSE	ILTSIMGSPNS[130.0266]HPSE	7767.84	7767.84	59199.7	68493.4	73348.7	68493.4	2.8144	0.0585022
NDLGITAVALYDYQAAGDD	NDLGITAVALYDY[130.0266]QAAGDD	7767.84	7767.84	133297	146834	166321	146834	3.09064	0.0704902		NYGEDQSNGDLGVHSGE	NYGEDQSNGDLGVHS[130.0266]GE	154279	182939	154278	129141	160226	135229	0.863885	0.173419		TDSQPIPPSGGPFSEPQFHNGESE	TDSQPIPPSGGPFSEPQFHNGES[130.0266]E	33728	7767.84	7767.84	37052.2	45882.5	37052.2	2.43561	0.061381
LYANNVLSGGTTMYPGIADR	LY[130.0266]ANNVLSGGTTMYPGIADR	13194.5	12033.9	12033.9	16264.7	24101.7	16264.7	1.5198	0.0708415		HNGQVTGIDWAPE	HNGQVT[130.0266]GIDWAPE	835732	711638	728803	863056	799006	826204	1.09318	0.175729		LAALALASSENSSSTPEECE	LAALALASSENS[130.0266]SSTPEEC[57.0215]E	7767.84	64774.6	7767.84	68770.3	76434.4	86958.8	2.89083	0.0621881
GCEAIVDTGTSLMVGPVDE	GC[57.0215]EAIVDT[130.0266]GTSLMVGPVDE	162494	156123	146832	175804	229405	184690	1.26738	0.0733848		MDLSQEQPLDAQQGPPEPAQE	MDLS[130.0266]QEQPLDAQQGPPEPAQE	7767.84	46484.1	7767.84	45260.8	40352.8	40352.8	2.03107	0.176648		AQGPAASAEEPKPVEAPAANSDQTVTVK	AQGPAASAEEPKPVEAPAANSDQT[130.0266]VTVK	415687	377364	377364	3797.24	3797.24	332034	0.290178	0.0657774
TASNCNGSLAHPSDLYAE	T[130.0266]ASNC[57.0215]NGSLAHPSDLYAE	145987	157168	151765	146563	140225	135518	0.928306	0.0750322		DDLNSFNATDLK	DDLNS[130.0266]FNATDLK	204313	202235	211451	216806	210421	208908	1.02935	0.177076		LPASLVNGLQPLPAHQE	LPAS[130.0266]LVNGLQPLPAHQE	7767.84	44336.2	7767.84	55015.7	49991.1	47276.1	2.54348	0.0678848
YQLNDSASYYLNDLDR	Y[130.0266]QLNDSASYYLNDLDR	7767.84	68187.6	7767.84	74135.4	74135.4	79581.5	2.72149	0.0763348		ANNGSSPAGSLADAMSQK	ANNGS[130.0266]SPAGSLADAMSQK	113958	143718	297646	37307.7	37307.7	150210	0.404855	0.181731		YSSQFGGGSQYAYFHEED	YSSQFGGGSQYAY[130.0266]FHEED	7767.84	7767.84	411265	528406	456409	456409	3.37681	0.0685785
ILTSIMGSPNSHPSE	ILTSIMGSPNS[130.0266]HPSE	7767.84	7767.84	59199.7	56828.5	74678.1	70703.6	2.70568	0.0773582		DTSFPSGGNAIGVNSASSK	DT[130.0266]S[130.0266]FPSGGNAIGVNSASSK	262172	268664	262172	296516	51903.3	51903.3	0.504814	0.183812		MGTDNDSENWK	MGTDNDS[130.0266]ENWK	119398	138902	134593	120945	111037	111037	0.873057	0.0701549
EDSGDYPLTMAGPQWK	EDS[130.0266]GDY[130.0266]PLTMAGPQWK	16736	11574.1	12315.1	9757	9757	9757	0.720512	0.0786218		DHDTSTENTD	DHDTSTENT[130.0266]D	53150.4	64841.7	53150.4	65004.2	2105.86	2105.86	0.404435	0.186334		NLSIHNQQLEE	NLS[130.0266]IHNQQLEE	159888	167700	168778	172162	182157	172162	1.06067	0.0823584
VVYIHNGTE	VVYIHNGT[130.0266]E	218221	236662	180227	187046	9757	9757	0.325235	0.0805137		AAENSLVAYK	AAENS[130.0266]LVAYK	131985	162133	152913	132536	141604	124475	0.891694	0.188749		QAINSSENIMDINEEPGTTE	QAINS[130.0266]SENIM[15.9949]DINEEPGTTE	23602.8	29621.7	23602.8	3797.24	3797.24	23017.8	0.398456	0.0834355
VTFFEPGSGDENGTSNK	VTFFEPGSGDENGT[130.0266]SNK	293354	314183	310126	411744	374166	319641	1.20475	0.084927		TNGNQSTDIDSTLANFLAE	T[130.0266]NGNQSTDIDSTLANFLAE	29920.6	18375.7	50654.1	33967.1	73786.8	62670.9	1.72233	0.191205		FTGSFDDDPDPHRDPYGE	FTGSFDDDPDPHRDPY[130.0266]GE	125981	7767.84	7767.84	143768	138605	131366	2.9236	0.083556
VFQSNYFDSTHNHQNGLCEEE	VFQSNYFDS[130.0266]THNHQNGLC[57.0215]EEE	464302	452032	62568.4	588431	635098	653820	1.91781	0.088032		GGGTLTSSVEGSAPGSVE	GGGT[130.0266]LTS[130.0266]SVEGS[130.0266]APGSVE	414338	680343	1.00609e+06	908410	908410	1.67157e+06	1.66053	0.205873		GDQTSNNIPADIVFVLK	GDQTS[130.0266]NNIPADIVFVLK	7767.84	7767.84	44786.9	53483.4	46210.2	46210.2	2.41873	0.0858748
ETLLQQNGTQE	ETLLQQNGT[130.0266]QE	7767.84	106588	7767.84	290402	126574	126574	4.45081	0.0923765		LYANTVLSGGTTMYPGIADR	LY[130.0266]ANTVLSGGTTM[15.9949]YPGIADR	32252.5	7767.84	7767.84	6212.84	2105.86	2105.86	0.218141	0.206781		CGATWVVLGHSER	C[57.0215]GAT[130.0266]WVVLGHSER	509587	572416	552851	566797	608766	620858	1.09883	0.0952363
FHLNESGDPSSK	FHLNES[130.0266]GDPSSK	296212	7767.84	7767.84	304608	342139	304506	3.05136	0.0928075		GAMEDLQDTFIVHTIE	GAMEDLQDTFIVHT[130.0266]IE	7767.84	98097.7	7767.84	73538.2	114805	73538.2	2.30461	0.209781		DTAQAAFYPQK	DT[130.0266]AQAAFYPQK	233540	203655	166027	172474	143718	99228.5	0.688671	0.0962643
FSGWYDADLSPAGHE	FSGWYDADLS[130.0266]PAGHE	1.4159e+06	1.4159e+06	1.62039e+06	300288	1.40575e+06	300288	0.450638	0.0952105		FQGASNLTLSETQNGDVSE	FQGASNLTLSETQNGDVS[130.0266]E	7767.84	7767.84	83783.9	68231	75442.3	68231	2.13356	0.214378		NYGEDQSNGDLGVHSGE	NYGEDQSNGDLGVHS[130.0266]GE	154279	182939	154278	152954	131838	128981	0.841865	0.100595
GHVEIPNLSDENSVD	GHVEIPNLSDENS[130.0266]VD	226756	211249	197252	800398	289264	498308	2.49973	0.0994272		AKVDEFPLCGHMVSD	AKVDEFPLC[57.0215]GHMVS[130.0266]D	7767.84	7767.84	236227	195978	194521	194521	2.32369	0.218409		IENGHIFTVNDQFTSK	IENGHIFT[130.0266]VNDQFTSK	85105.9	75764.2	63271.9	92188.1	88625.5	85493.9	1.18812	0.100758
TTAATTNGSLSDPSK	TTAATTNGS[130.0266]LSDPSK	63746.6	7767.84	7767.84	47680.3	112211	84423.4	3.08158	0.105658		NGVTHPIDYHTTDYVDE	NGVT[130.0266]HPIDYHTTDYVDE	184581	182751	182631	110004	199161	116088	0.773238	0.221934		WSQHINGASHSR	WS[130.0266]QHINGASHSR	222908	211439	211439	222842	235283	222842	1.05448	0.106122
KSPSECSLIASSPE	KS[130.0266]PSEC[57.0215]S[130.0266]LIASSPE	124176	7767.84	7767.84	143808	135607	109373	2.78279	0.107603		GTENGAIDAVPVDE	GT[130.0266]ENGAIDAVPVDE	162557	180266	85036.3	188722	177399	189094	1.29766	0.223444		QAINSSENIMDINEEPGTTE	QAINS[130.0266]SENIMDINEEPGTTE	7767.84	7767.84	81770.8	77252.8	105901	77252.8	2.67614	0.109029
TTDTDTADQVIASFK	T[130.0266]TDTDTADQVIASFK	416788	416788	972163	9757	396986	9757	0.230654	0.109451		AHSDAQALVLLDVTPDQSMVD	AHSDAQALVLLDVTPDQS[130.0266]MVD	57101	57101	90041.9	64047.8	107701	115352	1.40568	0.227417		NGGTEPDASAPAEPGWK	NGGT[130.0266]EPDASAPAEPGWK	192700	203428	174107	195546	257608	243016	1.22085	0.11122
TNLDSLPLVDTHSK	T[130.0266]NLDSLPLVDTHSK	173462	97032.5	94429.6	253548	183838	160342	1.63795	0.111666		SIGSLQNGTHTPSTAME	S[130.0266]IGSLQNGTHTPSTAME	346660	375408	457194	370282	327820	327820	0.869969	0.228769		KNTDSVVIFSGEGSD	KNTDSVVIFSGEGS[130.0266]D	229179	318205	229179	3797.24	3797.24	245813	0.32632	0.112373
GDQTSNNIPADIVFVLK	GDQT[130.0266]SNNIPADIVFVLK	31568.2	34779.4	10792	9757	12585.1	9757	0.416116	0.118597		TVNGSWYIQDLCE	T[130.0266]VNGSWYIQDLC[57.0215]E	40584.2	38364.9	38364.9	21993.9	24711.8	43329.2	0.767469	0.248936		VDPLVYNMSHEDPGNVSYSE	VDPLVY[130.0266]NMSHEDPGNVSYSE	623279	496794	445015	3797.24	504987	3797.24	0.327509	0.115866
YSSQFGGGSQYAYFHEED	YSSQFGGGSQYAY[130.0266]FHEED	7767.84	7767.84	411265	443922	318153	551972	3.07883	0.120871		INSDQATQGNISSDR	INS[130.0266]DQATQGNISSDR	233981	233981	243441	304689	2105.86	2105.86	0.434213	0.254415		GPAFVNPLIPESPEEE	GPAFVNPLIPES[130.0266]PEEE	7767.84	7767.84	344358	314271	314271	500830	3.13807	0.116182
LAHHLVALYYQSEEQAEE	LAHHLVALYYQS[130.0266]EEQAEE	71060.6	105748	71060.6	146016	103797	103797	1.4266	0.125066		AAGEGPALYEDPPDQK	AAGEGPALY[130.0266]EDPPDQK	1.63475e+06	1475775	1475775	1.49593e+06	1.45581e+06	1.39537e+06	0.947847	0.258083		ALVGDRPAVSSWALGGDSGE	ALVGDRPAVS[130.0266]SWALGGDSGE	375370	297066	297066	364665	426757	373145	1.2012	0.11639
DTAQAAFYPQK	DT[130.0266]AQAAFYPQK	233540	203655	166027	171537	157817	159963	0.811173	0.130356		EITNLSSQVEE	EITNLS[130.0266]SQVEE	380348	369853	379397	379308	342083	363813	0.9607	0.26065		AANGDSDGPSYMSSLSYLAD	AANGDS[130.0266]DGPSYMSSLSYLAD	7767.84	7767.84	56105.6	47984.6	62082.6	61479.8	2.39453	0.117807
LSNGSEEDNLPNTQLD	LS[130.0266]NGSEEDNLPNTQLD	76129.5	83424.9	76458.7	73955.9	69459.3	76052	0.929895	0.147095		GTGTEMPMIGDR	GT[130.0266]GTEMPMIGDR	7767.84	7767.84	7767.84	34948.8	10261	10261	2.38037	0.26253		QYQDVPMPEEK	QY[130.0266]QDVPMPEEK	7767.84	131617	7767.84	124728	144914	124728	2.68002	0.120151
QYQDVPMPEEK	QY[130.0266]QDVPMPEEK	7767.84	131617	7767.84	120615	125241	120615	2.49042	0.151507		LAHHLVALYYQSEEQAEE	LAHHLVALYYQS[130.0266]EEQAEE	71060.6	105748	71060.6	2105.86	2105.86	103771	0.435646	0.262759		TTDTDTADQVIASFK	T[130.0266]TDTDTADQVIASFK	416788	416788	972163	3797.24	446712	3797.24	0.25159	0.12987
YQVQYTPQGDSDNGK	YQVQYTPQGDS[130.0266]DNGK	89175.6	100125	107546	106325	115104	106470	1.10461	0.163563		SVDGQWVCISDVNK	S[130.0266]VDGQWVC[57.0215]ISDVNK	7767.84	7767.84	40240.7	28162	28162	92640.6	2.67075	0.266324		MLVAGHEDSNGCINYE	M[15.9949]LVAGHEDSNGC[57.0215]INY[130.0266]E	252244	255179	235807	239734	236189	220518	0.937047	0.138238
MACSVAGITSDANVLTNE	MAC[57.0215]S[130.0266]VAGITSDANVLTNE	7767.84	135378	7767.84	107776	172954	107776	2.57436	0.172636		ILVGDVGQTVDDPYATFVK	ILVGDVGQTVDDPYAT[130.0266]FVK	7767.84	114801	7767.84	78549.9	110845	78549.9	2.05579	0.285804		THYQLGLAYGYNSQYD	THYQLGLAYGYNS[130.0266]QYD	108992	108992	143518	134956	144467	150405	1.18901	0.139094
NELSALVVDNGSGMCK	NELS[130.0266]ALVVDNGSGMC[57.0215]K	999700	1.14292e+06	999700	1.10742e+06	1.2269e+06	1.10782e+06	1.09541	0.182981		CLGPPAAHSLSE	C[57.0215]LGPPAAHSLS[130.0266]E	261984	274944	262258	309931	320855	250039	1.10215	0.291648		AAGEGPALYEDPPDQK	AAGEGPALY[130.0266]EDPPDQK	1.63475e+06	1475775	1475775	1.1783e+06	1.31169e+06	1.50301e+06	0.870637	0.141345
QLIFTTEDNGK	QLIFTT[130.0266]EDNGK	229781	271653	280694	185697	240839	241146	0.853674	0.19008		TTDTDTADQVIASFK	T[130.0266]TDTDTADQVIASFK	416788	416788	972163	83687.3	58981	705791	0.469868	0.319799		INGISVANQTVE	INGIS[130.0266]VANQTVE	7767.84	7767.84	93972.7	94638.6	85797.1	85797.1	2.43116	0.14479
AQWLYDNHKD	AQWLY[130.0266]DNHKD	126184	172064	159500	116591	146031	116591	0.828434	0.195092		IENGHIFTVNDQFTSK	IENGHIFT[130.0266]VNDQFTSK	85105.9	75764.2	63271.9	65449	65449	70901.5	0.90032	0.321004		ETLLQQNGTQE	ETLLQQNGT[130.0266]QE	7767.84	106588	7767.84	104017	104017	311582	4.25483	0.158856
VFGGFVTEPQEESEE	VFGGFVT[130.0266]EPQEESEE	145396	124734	124665	9757	9757	153204	0.437488	0.200219		WSQHINGASHSR	WS[130.0266]QHINGASHSR	222908	211439	211439	239875	209244	227801	1.04821	0.344649		VKLVASSHISK	VKLVASSHIS[130.0266]K	51100.5	70126.6	59452.5	73344.4	73763.7	64947.8	1.17366	0.167414
KNTDSVVIFSGEGSD	KNTDSVVIFSGEGS[130.0266]D	229179	318205	229179	9757	9757	298367	0.409344	0.203463		VISWLDANTLAEKD	VISWLDANT[130.0266]LAEKD	689790	520271	511996	1.5628e+06	618689	577341	1.60205	0.350167		GGGTLTSSVEGSAPGSVE	GGGT[130.0266]LTS[130.0266]SVEGS[130.0266]APGSVE	414338	680343	1.00609e+06	1.02087e+06	1.02087e+06	2.23548e+06	2.03603	0.174176
NFLITNDEAYAE	NFLITNDEAY[130.0266]AE	268555	7767.84	7767.84	220268	239028	220268	2.39206	0.20494		MGTDNDSENWK	MGTDNDS[130.0266]ENWK	119398	138902	134593	104457	124962	131730	0.919201	0.354348		ACFASLVSQDYVNGTDQE	AC[57.0215]FASLVSQDYVNGT[130.0266]DQE	83163	64588.8	64275.1	89980.3	73127.6	90414.4	1.19571	0.176946
NGSDNLPSSAGSGDKPLSDPAPF	NGS[130.0266]DNLPSSAGSGDKPLSDPAPF	361862	235831	231817	330895	352254	339771	1.23316	0.209392		VTCVPTPTSTVSSIGNTNGE	VTC[57.0215]VPTPTSTVSSIGNT[130.0266]NGE	425479	383939	388832	429050	401373	413863	1.03842	0.374241		FGSVNGDNKPIWMHAEER	FGS[130.0266]VNGDNKPIWMHAEER	41342.5	36419.5	35178.4	37506.2	47569.5	45441	1.15562	0.178427
GTENGAIDAVPVDE	GT[130.0266]ENGAIDAVPVDE	162557	180266	85036.3	62646.1	126799	82718.1	0.636104	0.210602		IAQVATISANGDK	IAQVATIS[130.0266]ANGDK	12300000	12600000	12900000	13300000	15400000	12000000	1.07672	0.390821		CLGPPAAHSLSE	C[57.0215]LGPPAAHSLS[130.0266]E	261984	274944	262258	291297	288426	264994	1.05697	0.180358
GPVPAATNGCTGDANGHLQEEPPMPTT	GPVPAAT[130.0266]NGC[57.0215]TGDANGHLQEEPPMPTT	39982.3	39982.3	46594.6	45468.4	45468.4	62114.3	1.20932	0.213205		LSEPMEFQYLPDTDD	LSEPM[15.9949]EFQY[130.0266]LPDTDD	230185	230185	278064	377359	2105.86	2105.86	0.51673	0.398919		SIGSLQNGTHTPSTAME	S[130.0266]IGSLQNGTHTPSTAME	346660	375408	457194	452386	3797.24	3797.24	0.390058	0.192519
VTNCFSVPHNESED	VTNC[57.0215]FSVPHNES[130.0266]ED	148001	7767.84	7767.84	110875	156151	110875	2.31081	0.219441		CGATWVVLGHSER	C[57.0215]GAT[130.0266]WVVLGHSER	509587	572416	552851	495596	608718	69602.6	0.718056	0.404933		VSDTVVEPYNATLSVHQLVENTD	VSDTVVEPYNATLSVHQLVENT[130.0266]D	239270	77478.8	31504.2	63136.7	723350	1.41452e+06	6.32013	0.193155
GGGTLTSSVEGSAPGSVE	GGGT[130.0266]LTS[130.0266]SVEGS[130.0266]APGSVE	414338	680343	1.00609e+06	415568	375526	590304	0.657568	0.261094		VFGGFVTEPQEESEE	VFGGFVT[130.0266]EPQEESEE	145396	124734	124665	161566	145130	123936	1.09078	0.406584		LYANTVLSGGTTMYPGIADR	LY[130.0266]ANTVLSGGTTM[15.9949]YPGIADR	32252.5	7767.84	7767.84	3797.24	3797.24	3797.24	0.23838	0.211345
AAGEGPALYEDPPDQK	AAGEGPALY[130.0266]EDPPDQK	1.63475e+06	1475775	1475775	1447925	1.94624e+06	1.80381e+06	1.13337	0.264835		NGSDNLPSSAGSGDKPLSDPAPF	NGS[130.0266]DNLPSSAGSGDKPLSDPAPF	361862	235831	231817	218372	217247	269776	0.850374	0.42		TVNGSWYIQDLCE	T[130.0266]VNGSWYIQDLC[57.0215]E	40584.2	38364.9	38364.9	3797.24	3797.24	47500.7	0.469638	0.228136
NGTVTAANASTLNDGAAALVLMTADAAK	NGT[130.0266]VTAANASTLNDGAAALVLMTADAAK	17928.3	31074.9	40447.8	23801.7	57961.5	56492	1.5456	0.276507		GDQTSNNIPADIVFVLK	GDQT[130.0266]SNNIPADIVFVLK	31568.2	34779.4	10792	34164.9	5576.32	5576.32	0.587473	0.431502		LDEEGSDPPLPGR	LDEEGS[130.0266]DPPLPGR	50387.1	106292	50387.1	89701.1	100898	96544.1	1.38672	0.231091
ACFASLVSQDYVNGTDQE	AC[57.0215]FASLVSQDYVNGT[130.0266]DQE	83163	64588.8	64275.1	101926	69920.2	81910.4	1.19681	0.283253		GCEAIVDTGTSLMVGPVDE	GC[57.0215]EAIVDT[130.0266]GTSLMVGPVDE	162494	156123	146832	125684	235447	186445	1.17645	0.441424		VISWLDANTLAEKD	VISWLDANT[130.0266]LAEKD	689790	520271	511996	1.17827e+06	733079	579271	1.44631	0.246158
DCSPADKPYIDE	DC[57.0215]S[130.0266]PADKPYIDE	7767.84	7767.84	230766	154732	212129	154732	2.1177	0.297909		LAALALASSENSSSTPEECE	LAALALASSENSS[130.0266]STPEEC[57.0215]E	59176.8	64305.9	53380.1	61315	62278	61315	1.04549	0.445505		LSALGNVTTCNDYVALVHPDLDR	LSALGNVTTC[57.0215]NDY[130.0266]VALVHPDLDR	7767.84	7767.84	52141.2	38268.6	138242	38268.6	3.1736	0.249854
TNGNQSTDIDSTLANFLAE	T[130.0266]NGNQSTDIDSTLANFLAE	29920.6	18375.7	50654.1	36829.2	50013.7	48343.1	1.3662	0.306507		AQGPAASAEEPKPVEAPAANSDQTVTVK	AQGPAASAEEPKPVEAPAANS[130.0266]DQTVTVK	221306	221306	498971	305998	305998	792866	1.49202	0.454933		LSNGSEEDNLPNTQLD	LS[130.0266]NGSEEDNLPNTQLD	76129.5	83424.9	76458.7	83618	81046.9	81046.9	1.04109	0.27018
LDEEGSDPPLPGR	LDEEGS[130.0266]DPPLPGR	50387.1	106292	50387.1	87707.4	95372	87707.4	1.30773	0.321937		QLIFTTEDNGK	QLIFTT[130.0266]EDNGK	229781	271653	280694	227718	242013	266288	0.941048	0.470531		AEEPAASFSQPGSMGLDK	AEEPAAS[130.0266]FSQPGSMGLDK	7767.84	217037	7767.84	154009	154009	190574	2.14381	0.278713
ALVGDRPAVSSWALGGDSGE	ALVGDRPAVS[130.0266]SWALGGDSGE	375370	297066	297066	448130	9757	9757	0.482355	0.32278		QNSQLPAQVQNGPSQE	QNSQLPAQVQNGPS[130.0266]QE	696821	695354	696798	665522	745614	738109	1.02885	0.475527		ASDPQPEEADGGLK	AS[130.0266]DPQPEEADGGLK	7767.84	7767.84	7767.84	41035.3	460889	41035.3	23.2995	0.28351
LQDGAESNGGGGGGGAGSGGGPGAEPDLK	LQDGAES[130.0266]NGGGGGGGAGSGGGPGAEPDLK	76966.7	80349	76866.1	91096.6	88689.3	73196.6	1.08028	0.335107		GPVPAATNGCTGDANGHLQEEPPMPTT	GPVPAAT[130.0266]NGC[57.0215]TGDANGHLQEEPPMPTT	39982.3	39982.3	46594.6	39923.8	47244.1	18415.8	0.834263	0.477308		VFQSNYFDSTHNHQNGLCEEE	VFQSNYFDS[130.0266]THNHQNGLC[57.0215]EEE	464302	452032	62568.4	460542	530550	460542	1.48292	0.304707
DVQDPSVFVTFPLEED	DVQDPSVFVT[130.0266]FPLEED	141448	141448	150969	9757	205157	9757	0.517838	0.345162		MACSVAGITSDANVLTNE	MAC[57.0215]S[130.0266]VAGITSDANVLTNE	7767.84	135378	7767.84	87689.5	61805.4	98480.6	1.64316	0.502079		GPVPAATNGCTGDANGHLQEEPPMPTT	GPVPAAT[130.0266]NGC[57.0215]TGDANGHLQEEPPMPTT	39982.3	39982.3	46594.6	11253.5	31276.9	47352.3	0.710203	0.31584
ANNGSSPAGSLADAMSQK	ANNGS[130.0266]SPAGSLADAMSQK	113958	143718	297646	188754	225816	547655	1.73273	0.346989		TTVNVLVDASHRE	T[130.0266]TVNVLVDAS[130.0266]HRE	644030	684444	662527	626247	706647	730519	1.03637	0.512654		INSDQATQGNISSDR	INS[130.0266]DQATQGNISSDR	233981	233981	243441	330862	3797.24	3797.24	0.475759	0.317986
NELSALVVDNGSGMCK	NELS[130.0266]ALVVDNGSGM[15.9949]C[57.0215]K	754937	628728	628728	849583	744090	646455	1.11317	0.352274		KENGFSSPPQIK	KENGFS[130.0266]SPPQIK	120388	130534	120041	128646	128802	122211	1.02344	0.515621		WSAAPTAQATEWVGATTDWS	WSAAPT[130.0266]AQATEWVGATTDWS	7767.84	7767.84	7767.84	3797.24	9380.6	3797.24	0.728435	0.320357
FELLSANTLED	FELLSANT[130.0266]LED	138869	138869	142570	9757	9757	201948	0.526904	0.35937		LYANTVLSGGSTMYPGIADR	LY[130.0266]ANTVLSGGSTMYPGIADR	1.22747e+06	1.22747e+06	1.29065e+06	2.20742e+06	2105.86	2105.86	0.590461	0.525149		VTFFEPGSGDENGTSNK	VTFFEPGSGDENGT[130.0266]SNK	293354	314183	310126	376503	303206	309597	1.07807	0.381216
AHSDAQALVLLDVTPDQSMVD	AHSDAQALVLLDVTPDQS[130.0266]MVD	57101	57101	90041.9	69669.4	139636	69669.4	1.36589	0.388592		VSDTVVEPYNATLSVHQLVENTD	VSDTVVEPYNATLSVHQLVENT[130.0266]D	239270	77478.8	31504.2	70207.2	81466	70207.2	0.637125	0.541055		LFVGNLPPDITEE	LFVGNLPPDIT[130.0266]EE	361614	648476	361614	530430	1.02113e+06	395490	1.41944	0.418395
STGAQVQVAGDMLPNSTER	S[130.0266]TGAQVQVAGDMLPNSTER	376457	349311	349311	542908	9757	9757	0.523144	0.391277		LFFKDDANNDPQWSE	LFFKDDANNDPQWS[130.0266]E	769323	313865	546033	337844	337844	629516	0.801122	0.545051		LFFKDDANNDPQWSE	LFFKDDANNDPQWS[130.0266]E	769323	313865	546033	342132	342132	547586	0.756099	0.422116
TVNGSWYIQDLCE	T[130.0266]VNGSWYIQDLC[57.0215]E	40584.2	38364.9	38364.9	38823.9	50724.9	38823.9	1.09426	0.412674		THYQLGLAYGYNSQYD	THYQLGLAYGYNS[130.0266]QYD	108992	108992	143518	150410	105491	138385	1.09069	0.570028		DEGRPDLLPCTPPSFE	DEGRPDLLPC[57.0215]TPPS[130.0266]FE	230366	304607	230366	347554	369046	202632	1.20108	0.425115
AANGDSDGPSYMSSLSYLAD	AANGDS[130.0266]DGPSYMSSLSYLAD	7767.84	7767.84	56105.6	36332.4	36332.4	38695.6	1.55442	0.457901		LFVGNLPPDITEE	LFVGNLPPDIT[130.0266]EE	361614	648476	361614	2105.86	835434	2105.86	0.612119	0.578603		LAHHLVALYYQSEEQAEE	LAHHLVALYYQS[130.0266]EEQAEE	71060.6	105748	71060.6	3797.24	3797.24	130016	0.555173	0.447023
TENDDLTNVIQK	T[130.0266]ENDDLTNVIQK	195681	191861	70583.4	130098	176955	322553	1.37431	0.46606		AAAAPAESAAPAAGEEPSKE	AAAAPAESAAPAAGEEPS[130.0266]KE	471913	405649	493184	346318	562898	616704	1.1132	0.583053		SNEEDSASVFSPSFGLK	S[130.0266]NEEDS[130.0266]ASVFSPSFGLK	7767.84	7767.84	7767.84	13164.9	7447.32	7447.32	1.20409	0.452282
LYANTVLSGGTTMYPGIADR	LY[130.0266]ANTVLSGGTTM[15.9949]YPGIADR	32252.5	7767.84	7767.84	9757	9757	10075.7	0.619185	0.498642		VFQSNYFDSTHNHQNGLCEEE	VFQSNYFDS[130.0266]THNHQNGLC[57.0215]EEE	464302	452032	62568.4	77005.6	78128.4	526631	0.696458	0.645637		ANNGSSPAGSLADAMSQK	ANNGS[130.0266]SPAGSLADAMSQK	113958	143718	297646	151644	54310.3	181283	0.697321	0.460144
NLSIHNQQLEE	NLS[130.0266]IHNQQLEE	159888	167700	168778	153389	177913	187555	1.04531	0.516518		YQQYQDATAEEE	YQQYQDAT[130.0266]AEEE	64480.7	64480.7	74450.2	57254.6	40564.6	85569.7	0.901565	0.648118		EPAASFSQPGSMGLDK	EPAAS[130.0266]FSQPGSMGLDK	1.2973e+06	1.37415e+06	1.2973e+06	1.54038e+06	1.03429e+06	933117	0.88385	0.463114
NGVTHPIDYHTTDYVDE	NGVT[130.0266]HPIDYHTTDYVDE	184581	182751	182631	192517	122592	189200	0.916986	0.540743		FSGWYDADLSPAGHE	FSGWYDADLS[130.0266]PAGHE	1.4159e+06	1.4159e+06	1.62039e+06	876730	1.49684e+06	1.71633e+06	0.918629	0.667034		FDYSGVGSSDGNSE	FDYSGVGSSDGNS[130.0266]E	56436.1	56436.1	62386.7	74062.7	68878.5	48455.4	1.09208	0.541242
CGATWVVLGHSER	C[57.0215]GAT[130.0266]WVVLGHSER	509587	572416	552851	481762	525260	569637	0.964403	0.570545		NGTVTAANASTLNDGAAALVLMTADAAK	NGT[130.0266]VTAANASTLNDGAAALVLMTADAAK	17928.3	31074.9	40447.8	29370.5	35737.9	33367.2	1.10089	0.680661		TENDDLTNVIQK	T[130.0266]ENDDLTNVIQK	195681	191861	70583.4	158677	138707	275886	1.25134	0.552839
LFFKDDANNDPQWSE	LFFKDDANNDPQWS[130.0266]E	769323	313865	546033	746849	567223	567223	1.15472	0.592051		LSGGSRQHE	LSGGS[130.0266]RQHE	94056.4	95794.6	110602	130858	80004.2	109960	1.06779	0.687024		FELLSANTLED	FELLSANT[130.0266]LED	138869	138869	142570	3797.24	3797.24	252169	0.618032	0.553288
DTSFPSGGNAIGVNSASSK	DT[130.0266]S[130.0266]FPSGGNAIGVNSASSK	262172	268664	262172	494117	9757	9757	0.647698	0.595012		EPAASFSQPGSMGLDK	EPAAS[130.0266]FSQPGSMGLDK	1.2973e+06	1.37415e+06	1.2973e+06	1.49029e+06	1.17334e+06	1.17334e+06	0.966795	0.706833		TIDNNSVSSPLQSLQQR	T[130.0266]IDNNSVSSPLQSLQQR	182567	177148	188930	180217	181156	201689	1.02628	0.570682
EISQEARE	EIS[130.0266]QEARE	1.41142e+06	1573054	1.53136e+06	1.5694e+06	1.51481e+06	1.51481e+06	1.01842	0.620535		VKLVASSHISK	VKLVASSHIS[130.0266]K	51100.5	70126.6	59452.5	56638.2	60952.1	56317.6	0.962521	0.71256		AQWLYDNHKD	AQWLY[130.0266]DNHKD	126184	172064	159500	183534	187859	129367	1.09396	0.571148
EPAASFSQPGSMGLDK	EPAAS[130.0266]FSQPGSMGLDK	1.2973e+06	1.37415e+06	1.2973e+06	1.31272e+06	1.52961e+06	762229	0.908232	0.625287		LYANTVLSGGTTMYPGIADR	LY[130.0266]ANTVLSGGTTMYPGIADR	205052	54908.6	54908.6	64399.4	64399.4	284371	1.3122	0.730763		MDLSQEQPLDAQQGPPEPAQE	MDLS[130.0266]QEQPLDAQQGPPEPAQE	7767.84	46484.1	7767.84	28363.1	28363.1	28622.4	1.37615	0.579302
DEGRPDLLPCTPPSFE	DEGRPDLLPC[57.0215]TPPS[130.0266]FE	230366	304607	230366	306385	253158	253158	1.06188	0.631501		TTGTGPNVYHE	T[130.0266]TGTGPNVYHE	256830	368132	291538	321644	251955	304739	0.958363	0.760695		NFLITNDEAYAE	NFLIT[130.0266]NDEAYAE	282968	320841	297323	299287	328612	299287	1.02891	0.587514
AAENSLVAYK	AAENS[130.0266]LVAYK	131985	162133	152913	126890	151024	205547	1.08149	0.651499		LYANNVLSGGTTMYPGIADR	LY[130.0266]ANNVLSGGTTMYPGIADR	13194.5	12033.9	12033.9	17160.4	2105.86	24392.7	1.17167	0.761992		QNGDSLVHAAFVAE	QNGDS[130.0266]LVHAAFVAE	979705	646147	628379	223248	823528	806500	0.822132	0.58925
EAENTLQSFR	EAENT[130.0266]LQSFR	263367	262081	282588	247957	259336	283211	0.978303	0.660097		VVYIHNGTE	VVYIHNGT[130.0266]E	218221	236662	180227	280582	192916	192916	1.04929	0.771744		QNSQLPAQVQNGPSQE	QNSQLPAQVQNGPS[130.0266]QE	696821	695354	696798	795600	752364	622499	1.03901	0.629113
LYANTVLSGGTTMYPGIADR	LY[130.0266]ANTVLSGGTTMYPGIADR	205052	54908.6	54908.6	110977	84117.9	55527.6	0.79596	0.70447		GNGTVMGAE	GNGT[130.0266]VMGAE	255066	248038	242215	311441	249585	207018	1.03049	0.816326		LYANTVLSGGTTMYPGIADR	LY[130.0266]ANTVLSGGTTMYPGIADR	205052	54908.6	54908.6	3797.24	202602	3797.24	0.667569	0.695964
QNGDSLVHAAFVAE	QNGDS[130.0266]LVHAAFVAE	979705	646147	628379	1.08891e+06	695601	185156	0.873763	0.756372		TASNCNGSLAHPSDLYAE	T[130.0266]ASNC[57.0215]NGSLAHPSDLYAE	145987	157168	151765	149494	150386	157611	1.00565	0.845635		GNGTVMGAE	GNGT[130.0266]VMGAE	255066	248038	242215	285029	233353	203382	0.968397	0.761233
CLGPPAAHSLSE	C[57.0215]LGPPAAHSLS[130.0266]E	261984	274944	262258	253122	293301	265225	1.01559	0.759018		STGAQVQVAGDMLPNSTER	S[130.0266]TGAQVQVAGDMLPNSTER	376457	349311	349311	384353	362665	314476	0.987363	0.850603		GTENGAIDAVPVDE	GT[130.0266]ENGAIDAVPVDE	162557	180266	85036.3	158777	143447	91389.2	0.91996	0.764848
MLVAGHEDSNGCINYE	M[15.9949]LVAGHEDSNGC[57.0215]INY[130.0266]E	252244	255179	235807	248029	260570	241277	1.00894	0.8019		QNGDSLVHAAFVAE	QNGDS[130.0266]LVHAAFVAE	979705	646147	628379	905620	722298	684237	1.0257	0.891706		AAAEPDASEKPAEATAGSGGVNGGE	AAAEPDASEKPAEATAGS[130.0266]GGVNGGE	308064	340752	284264	317376	286769	311297	0.981097	0.77079
KENGFSSPPQIK	KENGFS[130.0266]SPPQIK	120388	130534	120041	123138	136482	113857	1.00677	0.915489		FELLSANTLED	FELLSANT[130.0266]LED	138869	138869	142570	110318	190101	110318	0.977233	0.910409		AAENSLVAYK	AAENS[130.0266]LVAYK	131985	162133	152913	154245	116660	161219	0.966654	0.777831
VSDTVVEPYNATLSVHQLVENTD	VSDTVVEPYNATLSVHQLVENT[130.0266]D	239270	77478.8	31504.2	164260	114849	90325.2	1.06082	0.920737		LASQPDVDGFLVGGASLKPE	LAS[130.0266]QPDVDGFLVGGASLKPE	714288	623890	695938	531378	757062	774413	1.01413	0.913679		TTGTGPNVYHE	T[130.0266]TGTGPNVYHE	256830	368132	291538	347240	285201	313078	1.03166	0.808948
MLVAGHEDSNGCINYE	MLVAGHEDSNGC[57.0215]INY[130.0266]E	968543	948509	923573	862962	993131	987723	1.00112	0.982062		LDEEGSDPPLPGR	LDEEGS[130.0266]DPPLPGR	50387.1	106292	50387.1	53923.3	106581	53923.3	1.03555	0.928252		VFQSNYFDSTHNHQNGLCEEE	VFQSNYFDST[130.0266]HNHQNGLC[57.0215]EEE	7767.84	7767.84	458875	467167	76400.5	76400.5	1.30682	0.819317
AAAAPAESAAPAAGEEPSKE	AAAAPAESAAPAAGEEPS[130.0266]KE	471913	405649	493184	537816	495965	665859	1.23994	0.129255		TNLDSLPLVDTHSK	T[130.0266]NLDSLPLVDTHSK	173462	97032.5	94429.6	131836	122612	117016	1.01792	0.937878		NSGAAEKPVTIHATPE	NS[130.0266]GAAEKPVTIHATPE	67540.4	70263.3	66962.9	66906.3	71741.5	67327.4	1.0059	0.838377
											TENDDLTNVIQK	T[130.0266]ENDDLTNVIQK	195681	191861	70583.4	122125	102358	234685	1.00228	0.995518		NGSDNLPSSAGSGDKPLSDPAPF	NGS[130.0266]DNLPSSAGSGDKPLSDPAPF	361862	235831	231817	237686	315151	298506	1.02632	0.888567
																						VQDPSVFVTFPLEEDE	VQDPS[130.0266]VFVTFPLEEDE	7767.84	7767.84	7767.84	7332.21	12287	4484.11	1.03432	0.912537
																						VFQSNYFDSTHNHQNGLCEE	VFQSNYFDS[130.0266]T[130.0266]HNHQNGLC[57.0215]EE	55509.1	59756.9	60517.2	58954.2	59154.3	57834	1.00091	0.975271
																						NELSALVVDNGSGMCK	NELS[130.0266]ALVVDNGSGM[15.9949]C[57.0215]K	754937	628728	628728	651078	713410	651078	1.00158	0.983105
																						GHVEIPNLSDENSVD	GHVEIPNLSDENS[130.0266]VD	226756	211249	197252	156134	186976	290005	0.996626	0.987046
																						GDQTSNNIPADIVFVLK	GDQT[130.0266]SNNIPADIVFVLK	31568.2	34779.4	10792	12290.2	12290.2	52859.1	1.00388	0.995158
