# Supplementary material for: Discovery of chirally dependent protein modifications by D- and L-2-hydroxyglutarates
Source: Nat Chem. 2026 Mar 17;18(6):1033–41. doi: 10.1038/s41557-026-02093-x (PMC13193722; doi:10.1038/s41557-026-02093-x)
Supplement: Supplementary file 6 — Source data for Supplementary Fig. 4. [file 41557_2026_2093_MOESM6_ESM.xlsx]

## Sheet: SI Fig 4a and b
Fold changes of SLK and PLK1 in H293T cells treated with or without 0.2 mM CoCl2., relative to vehicle control.
PG.Genes	0mM CoCl2_R1_Intensity	0mM CoCl2_R2_Intensity	0mM CoCl2_R3_Intensity	0.2mM CoCl2_R1_Intensity	0.2mM CoCl2_R2_Intensity	0.2mM CoCl2_R3_Intensity
Raw Intensity of SLK	626.53	695.832	647.998	614.923	678.719	765.039
Raw Intensity of PPP1R12A	158.975	191.775	176.846	186.105	196.169	176.731
Fold change of SLK in H293T cells treated with or without 0.2 mM CoCl2., relative to vehicle control	1	1.11061	1.03427	0.981474	1.0833	1.22107
Fold change of PLK1 in H293T cells treated with or without 0.2 mM CoCl2., relative to vehicle control	1	1.20632	1.11241	1.17066	1.23396	1.11169
Stastistic analysis (Two-tailed t-tests were used to calculate P values)
	Mean_0 mM CoCl2	Mean_0.2 mM CoCl2	P_value_SSP25_RBE
SLK	1.04829	1.09528	0.573411
PLK1	1.10625	1.17211	0.395783

## Sheet: SI Fig 4c and d
Fold changes of MRCKA and PPP1R12A in ICC cells with different genotypes: wild-type SSP25, IDH1-mutant RBE, and AG120-treated RBE, relative to RBE
Protein name	SSP25_R1	SSP25_R2	SSP25_R3	RBE_R1	RBE_R2	RBE_R3	AG120_RBE_R1	AG120_RBE_R2	AG120_RBE_R3
Raw Intensity of MRCKA	249.916	218.259	227.856	251.988	244.584	223.553	239.202	234.656	230.317
Raw Intensity of PPP1R12A	1321.68	1109.96	1141.73	1155.36	1184.77	1082.94	1268.61	1237.11	1199.78
Fold change of MRCKA in ICC cells with different genotypes, relative to RBE	1.11793	0.97632	1.01925	1.1272	1.09408	1	1.07	1.04967	1.03026
Fold change of PPP1R12A in ICC cells with different genotypes, relative to RBE	1.22046	1.02495	1.05429	1.06688	1.09404	1	1.17145	1.14237	1.10789
Stastistic analysis (Two-tailed t-tests were used to calculate P values)
	Mean_SSP25	Mean_RBE	Mean_AG120_RBE	P_value_SSP25_RBE	P_value_RBE_AG120_RBE
MRCKA	1.03783	1.07376	1.04998	0.560407	0.582218
PPP1R12A	1.0999	1.05364	1.14057	0.527723	0.0600637
