# Supplementary material for: Discovery of chirally dependent protein modifications by D- and L-2-hydroxyglutarates
Source: Nat Chem. 2026 Mar 17;18(6):1033–41. doi: 10.1038/s41557-026-02093-x (PMC13193722; doi:10.1038/s41557-026-02093-x)
Supplement: Supplementary file 7 — Source data for Supplementary Fig. 5. [file 41557_2026_2093_MOESM7_ESM.xlsx]

## Sheet: SI Fig 5
2HG-CoA standard			2HG-CoA detected in RBE cells			2HG-CoA detected in CoCl2 treated H293 cells
Retention time (min)	Intensitiy (mV)		Retention time (min)	Intensitiy (mV)		Retention time (min)	Intensitiy (mV)
1.009	45.88		1.005	50.3		1.005	50.96
1.022	45.88		1.012	50.22		1.012	50.94
1.036	45.9		1.019	50.22		1.019	50.92
1.05	45.9		1.025	50.2		1.025	50.96
1.063	45.92		1.032	50.22		1.032	50.92
1.077	45.94		1.039	50.22		1.039	50.92
1.09	45.94		1.046	50.2		1.046	50.92
1.104	45.92		1.053	50.2		1.053	50.94
1.118	45.92		1.059	50.2		1.059	50.92
1.131	45.92		1.066	50.2		1.066	50.92
1.145	45.92		1.073	50.2		1.073	50.92
1.158	45.92		1.08	50.2		1.08	51
1.172	45.92		1.087	50.2		1.087	51
1.186	45.94		1.093	50.22		1.093	51.02
1.199	45.94		1.1	50.22		1.1	51.08
1.213	45.94		1.107	50.22		1.107	51.1
1.226	45.94		1.114	50.24		1.114	51.12
1.24	45.94		1.12	50.24		1.12	51.12
1.253	45.94		1.127	50.24		1.127	51.12
1.267	45.94		1.134	50.24		1.134	51.1
1.281	45.96		1.141	50.26		1.141	51.04
1.294	45.94		1.148	50.26		1.148	51.04
1.308	45.92		1.154	50.26		1.154	51.02
1.321	45.92		1.161	50.26		1.161	50.96
1.335	45.9		1.168	50.26		1.168	50.96
1.349	45.9		1.175	50.26		1.175	50.96
1.362	45.9		1.182	50.3		1.182	50.96
1.376	45.9		1.188	50.3		1.188	50.94
1.389	45.9		1.195	50.32		1.195	50.92
1.403	45.92		1.202	50.32		1.202	50.9
1.416	45.92		1.209	50.34		1.209	50.9
1.43	45.94		1.216	50.34		1.216	50.9
1.444	45.92		1.222	50.34		1.222	50.88
1.457	45.92		1.229	50.34		1.229	50.88
1.471	45.92		1.236	50.34		1.236	50.88
1.484	45.92		1.243	50.3		1.243	50.88
1.498	45.92		1.249	50.3		1.249	50.88
1.512	45.9		1.256	50.3		1.256	50.88
1.525	45.9		1.263	50.3		1.263	50.9
1.539	45.88		1.27	50.3		1.27	50.9
1.552	45.88		1.277	50.3		1.277	50.9
1.566	45.88		1.283	50.28		1.283	50.9
1.579	45.88		1.29	50.28		1.29	50.9
1.593	45.88		1.297	50.28		1.297	50.92
1.607	45.88		1.304	50.28		1.304	50.92
1.62	45.88		1.311	50.32		1.311	50.92
1.634	45.88		1.317	50.34		1.317	50.92
1.647	45.88		1.324	50.34		1.324	50.92
1.661	45.88		1.331	50.36		1.331	50.92
1.675	45.88		1.338	50.38		1.338	50.94
1.688	45.9		1.345	50.38		1.345	50.94
1.702	45.9		1.351	50.36		1.351	50.94
1.715	45.92		1.358	50.36		1.358	50.94
1.729	45.92		1.365	50.34		1.365	50.94
1.743	45.94		1.372	50.3		1.372	50.94
1.756	45.94		1.379	50.3		1.379	50.94
1.77	45.94		1.385	50.28		1.385	50.96
1.783	45.94		1.392	50.26		1.392	50.96
1.797	45.94		1.399	50.28		1.399	50.96
1.81	45.96		1.406	50.28		1.406	51.02
1.824	45.96		1.412	50.28		1.412	51.04
1.838	45.96		1.419	50.28		1.419	51.04
1.851	45.96		1.426	50.3		1.426	51.04
1.865	45.94		1.433	50.3		1.433	51.04
1.878	45.96		1.44	50.3		1.44	51.04
1.892	45.96		1.446	50.3		1.446	51.02
1.906	45.94		1.453	50.3		1.453	51.02
1.919	45.94		1.46	50.28		1.46	51
1.933	45.94		1.467	50.28		1.467	50.92
1.946	45.94		1.474	50.26		1.474	50.94
1.96	45.94		1.48	50.26		1.48	50.98
1.973	45.92		1.487	50.24		1.487	51.02
1.987	45.92		1.494	50.32		1.494	51.04
2.001	45.92		1.501	50.32		1.501	51.06
2.014	45.9		1.508	50.34		1.508	51.08
2.028	45.9		1.514	50.34		1.514	51.1
2.041	45.88		1.521	50.34		1.521	51.08
2.055	45.88		1.528	50.36		1.528	51.08
2.069	45.9		1.535	50.36		1.535	51.06
2.082	45.92		1.541	50.34		1.541	51
2.096	45.92		1.548	50.32		1.548	50.96
2.109	45.94		1.555	50.24		1.555	50.94
2.123	45.92		1.562	50.24		1.562	50.94
2.136	45.92		1.569	50.24		1.569	50.92
2.15	45.9		1.575	50.28		1.575	50.92
2.164	45.9		1.582	50.3		1.582	50.92
2.177	45.88		1.589	50.28		1.589	50.92
2.191	45.88		1.596	50.3		1.596	50.94
2.204	45.9		1.603	50.3		1.603	50.96
2.218	45.92		1.609	50.3		1.609	50.96
2.232	45.92		1.616	50.28		1.616	50.98
2.245	45.94		1.623	50.26		1.623	50.98
2.259	45.94		1.63	50.26		1.63	50.98
2.272	45.94		1.637	50.18		1.637	50.98
2.286	45.94		1.643	50.18		1.643	50.98
2.3	45.94		1.65	50.16		1.65	50.98
2.313	45.94		1.657	50.16		1.657	50.96
2.327	45.94		1.664	50.16		1.664	50.92
2.34	45.94		1.67	50.14		1.67	50.94
2.354	45.92		1.677	50.14		1.677	50.92
2.367	45.92		1.684	50.16		1.684	50.92
2.381	45.92		1.691	50.16		1.691	51.02
2.395	45.94		1.698	50.16		1.698	51.04
2.408	45.94		1.704	50.16		1.704	51.04
2.422	45.96		1.711	50.16		1.711	51.06
2.435	45.98		1.718	50.16		1.718	51.06
2.449	45.96		1.725	50.16		1.725	51.06
2.463	45.96		1.732	50.16		1.732	51.02
2.476	45.96		1.738	50.16		1.738	51
2.49	45.94		1.745	50.16		1.745	50.98
2.503	45.94		1.752	50.16		1.752	50.88
2.517	45.92		1.759	50.16		1.759	50.88
2.53	45.92		1.766	50.16		1.766	50.88
2.544	45.9		1.772	50.22		1.772	50.9
2.558	45.9		1.779	50.22		1.779	50.9
2.571	45.9		1.786	50.24		1.786	50.9
2.585	45.9		1.793	50.24		1.793	50.92
2.598	45.9		1.799	50.24		1.799	50.92
2.612	45.92		1.806	50.24		1.806	50.92
2.626	45.94		1.813	50.22		1.813	50.94
2.639	45.94		1.82	50.22		1.82	50.94
2.653	45.96		1.827	50.2		1.827	50.94
2.666	45.96		1.833	50.14		1.833	50.94
2.68	45.98		1.84	50.14		1.84	50.94
2.693	45.98		1.847	50.14		1.847	50.94
2.707	45.98		1.854	50.14		1.854	50.98
2.721	45.96		1.861	50.14		1.861	50.98
2.734	45.94		1.867	50.14		1.867	50.98
2.748	45.92		1.874	50.14		1.874	50.98
2.761	45.9		1.881	50.14		1.881	50.96
2.775	45.9		1.888	50.14		1.888	50.98
2.789	45.88		1.895	50.14		1.895	50.96
2.802	45.88		1.901	50.14		1.901	50.98
2.816	45.9		1.908	50.14		1.908	50.98
2.829	45.9		1.915	50.14		1.915	50.94
2.843	45.92		1.922	50.14		1.922	50.94
2.857	45.92		1.928	50.16		1.928	50.96
2.87	45.94		1.935	50.16		1.935	50.96
2.884	45.92		1.942	50.16		1.942	50.96
2.897	45.92		1.949	50.18		1.949	50.96
2.911	45.9		1.956	50.18		1.956	50.96
2.924	45.9		1.962	50.18		1.962	50.94
2.938	45.88		1.969	50.2		1.969	50.94
2.952	45.88		1.976	50.2		1.976	50.94
2.965	45.88		1.983	50.2		1.983	50.94
2.979	45.88		1.99	50.2		1.99	50.94
2.992	45.88		1.996	50.2		1.996	50.94
3.006	45.86		2.003	50.18		2.003	50.94
3.02	45.86		2.01	50.18		2.01	50.92
3.033	45.86		2.017	50.16		2.017	50.92
3.047	45.86		2.024	50.16		2.024	50.92
3.06	45.88		2.03	50.14		2.03	50.94
3.074	45.9		2.037	50.14		2.037	50.94
3.087	45.9		2.044	50.14		2.044	50.94
3.101	45.9		2.051	50.12		2.051	50.96
3.115	45.9		2.058	50.12		2.058	50.96
3.128	45.9		2.064	50.12		2.064	50.98
3.142	45.9		2.071	50.12		2.071	50.98
3.155	45.9		2.078	50.1		2.078	50.98
3.169	45.9		2.085	50.1		2.085	50.98
3.183	45.9		2.091	50.16		2.091	50.98
3.196	45.9		2.098	50.18		2.098	50.98
3.21	45.88		2.105	50.18		2.105	50.96
3.223	45.88		2.112	50.2		2.112	50.98
3.237	45.86		2.119	50.2		2.119	50.98
3.25	45.86		2.125	50.18		2.125	50.98
3.264	45.84		2.132	50.18		2.132	50.98
3.278	45.84		2.139	50.16		2.139	50.98
3.291	45.84		2.146	50.14		2.146	50.98
3.305	45.84		2.153	50.08		2.153	51
3.318	45.84		2.159	50.06		2.159	51
3.332	45.84		2.166	50.06		2.166	51.1
3.346	45.86		2.173	50.06		2.173	51.1
3.359	45.84		2.18	50.06		2.18	51.12
3.373	45.86		2.187	50.06		2.187	51.12
3.386	45.86		2.193	50.06		2.193	51.12
3.4	45.84		2.2	50.1		2.2	51.1
3.414	45.84		2.207	50.1		2.207	51.08
3.427	45.82		2.214	50.1		2.214	51.04
3.441	45.82		2.22	50.1		2.22	51.02
3.454	45.8		2.227	50.1		2.227	50.9
3.468	45.8		2.234	50.1		2.234	50.88
3.481	45.8		2.241	50.08		2.241	50.88
3.495	45.82		2.248	50.08		2.248	50.88
3.509	45.82		2.254	50.06		2.254	50.88
3.522	45.84		2.261	50.02		2.261	50.88
3.536	45.84		2.268	50.02		2.268	50.92
3.549	45.84		2.275	50		2.275	50.94
3.563	45.84		2.282	50		2.282	50.94
3.577	45.84		2.288	50.02		2.288	50.94
3.59	45.84		2.295	50.02		2.295	50.94
3.604	45.84		2.302	50.02		2.302	50.96
3.617	45.82		2.309	50.04		2.309	50.96
3.631	45.82		2.316	50.04		2.316	50.96
3.644	45.82		2.322	50.04		2.322	50.96
3.658	45.82		2.329	50.06		2.329	50.92
3.672	45.8		2.336	50.06		2.336	50.92
3.685	45.8		2.343	50.06		2.343	50.92
3.699	45.82		2.349	50.06		2.349	50.9
3.712	45.84		2.356	50.06		2.356	50.9
3.726	45.86		2.363	50.08		2.363	50.9
3.74	45.86		2.37	50.1		2.37	50.9
3.753	45.86		2.377	50.1		2.377	50.88
3.767	45.88		2.383	50.1		2.383	50.88
3.78	45.88		2.39	50.1		2.39	50.88
3.794	45.88		2.397	50.1		2.397	50.88
3.808	45.9		2.404	50.1		2.404	50.88
3.821	45.9		2.411	50.1		2.411	50.88
3.835	45.9		2.417	50.1		2.417	50.88
3.848	45.9		2.424	50.1		2.424	50.88
3.862	45.9		2.431	50.1		2.431	50.88
3.875	45.9		2.438	50.1		2.438	50.88
3.889	45.88		2.445	50.12		2.445	50.88
3.903	45.88		2.451	50.12		2.451	50.9
3.916	45.86		2.458	50.12		2.458	50.9
3.93	45.84		2.465	50.12		2.465	50.92
3.943	45.84		2.472	50.12		2.472	50.92
3.957	45.84		2.478	50.12		2.478	50.94
3.971	45.84		2.485	50.12		2.485	50.94
3.984	45.84		2.492	50.12		2.492	51.04
3.998	45.84		2.499	50.12		2.499	51.06
4.011	45.84		2.506	50.12		2.506	51.08
4.025	45.86		2.512	50.12		2.512	51.1
4.038	45.86		2.519	50.12		2.519	51.1
4.052	45.86		2.526	50.12		2.526	51.1
4.066	45.88		2.533	50.1		2.533	51.1
4.079	45.88		2.54	50.1		2.54	51.18
4.093	45.88		2.546	50.1		2.546	51.24
4.106	45.88		2.553	50.1		2.553	51.2
4.12	45.88		2.56	50.1		2.56	51.22
4.134	45.86		2.567	50.1		2.567	51.22
4.147	45.86		2.574	50.1		2.574	51.22
4.161	45.86		2.58	50.1		2.58	51.2
4.174	45.86		2.587	50.1		2.587	51.16
4.188	45.88		2.594	50.1		2.594	51.12
4.201	45.88		2.601	50.1		2.601	51.04
4.215	45.9		2.608	50.1		2.608	50.96
4.229	45.9		2.614	50.1		2.614	50.96
4.242	45.9		2.621	50.1		2.621	50.96
4.256	45.9		2.628	50.1		2.628	50.98
4.269	45.9		2.635	50.1		2.635	50.98
4.283	45.92		2.641	50.1		2.641	50.98
4.297	45.92		2.648	50.12		2.648	51
4.31	45.94		2.655	50.12		2.655	51.02
4.324	45.94		2.662	50.12		2.662	51.1
4.337	45.92		2.669	50.14		2.669	51.12
4.351	45.92		2.675	50.14		2.675	51.14
4.365	45.92		2.682	50.14		2.682	51.16
4.378	45.92		2.689	50.14		2.689	51.16
4.392	45.92		2.696	50.18		2.696	51.16
4.405	45.94		2.703	50.18		2.703	51.16
4.419	45.94		2.709	50.22		2.709	51.14
4.432	45.92		2.716	50.22		2.716	51.12
4.446	45.9		2.723	50.24		2.723	51.04
4.46	45.9		2.73	50.24		2.73	51.04
4.473	45.9		2.737	50.26		2.737	51.04
4.487	45.9		2.743	50.32		2.743	51.06
4.5	45.92		2.75	50.32		2.75	51.04
4.514	45.92		2.757	50.36		2.757	51.06
4.528	45.92		2.764	50.36		2.764	51.06
4.541	45.92		2.77	50.36		2.77	51.06
4.555	45.9		2.777	50.38		2.777	51.06
4.568	45.9		2.784	50.4		2.784	51.06
4.582	45.9		2.791	50.42		2.791	51.08
4.595	45.9		2.798	50.38		2.798	51.08
4.609	45.9		2.804	50.4		2.804	51.14
4.623	45.9		2.811	50.48		2.811	51.14
4.636	45.88		2.818	50.5		2.818	51.16
4.65	45.88		2.825	50.58		2.825	51.16
4.663	45.88		2.832	50.6		2.832	51.16
4.677	45.88		2.838	50.58		2.838	51.14
4.691	45.9		2.845	50.56		2.845	51.12
4.704	45.92		2.852	50.54		2.852	51.12
4.718	45.92		2.859	50.5		2.859	51.08
4.731	45.9		2.866	50.42		2.866	51.02
4.745	45.88		2.872	50.34		2.872	51.02
4.758	45.86		2.879	50.3		2.879	51.02
4.772	45.84		2.886	50.22		2.886	51.04
4.786	45.84		2.893	50.22		2.893	51.04
4.799	45.84		2.899	50.22		2.899	51.04
4.813	45.84		2.906	50.22		2.906	51.04
4.826	45.84		2.913	50.22		2.913	51.04
4.84	45.84		2.92	50.24		2.92	51.04
4.854	45.86		2.927	50.2		2.927	51.04
4.867	45.86		2.933	50.2		2.933	51.04
4.881	45.86		2.94	50.2		2.94	51.04
4.894	45.86		2.947	50.2		2.947	51.02
4.908	45.86		2.954	50.18		2.954	51.02
4.922	45.84		2.961	50.18		2.961	51.04
4.935	45.84		2.967	50.18		2.967	51.04
4.949	45.84		2.974	50.18		2.974	51.02
4.962	45.84		2.981	50.16		2.981	51.02
4.976	45.84		2.988	50.16		2.988	51.02
4.989	45.86		2.995	50.16		2.995	51.02
5.003	45.86		3.001	50.18		3.001	51.02
5.017	45.88		3.008	50.18		3.008	51.02
5.03	45.88		3.015	50.18		3.015	51
5.044	45.88		3.022	50.18		3.022	51
5.057	45.86		3.028	50.2		3.028	51
5.071	45.86		3.035	50.3		3.035	51
5.085	45.84		3.042	50.32		3.042	51.06
5.098	45.82		3.049	50.34		3.049	51.08
5.112	45.84		3.056	50.34		3.056	51.1
5.125	45.84		3.062	50.34		3.062	51.1
5.139	45.84		3.069	50.34		3.069	51.1
5.152	45.84		3.076	50.34		3.076	51.1
5.166	45.84		3.083	50.32		3.083	51.1
5.18	45.84		3.09	50.3		3.09	51.08
5.193	45.84		3.096	50.22		3.096	51.08
5.207	45.84		3.103	50.22		3.103	51.02
5.22	45.84		3.11	50.22		3.11	51.02
5.234	45.84		3.117	50.22		3.117	51.02
5.248	45.84		3.124	50.24		3.124	51.02
5.261	45.84		3.13	50.28		3.13	51.02
5.275	45.84		3.137	50.28		3.137	51.02
5.288	45.84		3.144	50.28		3.144	51
5.302	45.84		3.151	50.28		3.151	51
5.315	45.84		3.157	50.28		3.157	51
5.329	45.84		3.164	50.26		3.164	51
5.343	45.84		3.171	50.26		3.171	51.12
5.356	45.84		3.178	50.24		3.178	51.14
5.37	45.84		3.185	50.22		3.185	51.2
5.383	45.84		3.191	50.18		3.191	51.22
5.397	45.84		3.198	50.2		3.198	51.24
5.411	45.82		3.205	50.2		3.205	51.24
5.424	45.82		3.212	50.2		3.212	51.28
5.438	45.82		3.219	50.2		3.219	51.28
5.451	45.84		3.225	50.2		3.225	51.26
5.465	45.86		3.232	50.2		3.232	51.2
5.479	45.86		3.239	50.2		3.239	51.2
5.492	45.86		3.246	50.2		3.246	51.24
5.506	45.86		3.253	50.18		3.253	51.3
5.519	45.84		3.259	50.16		3.259	51.32
5.533	45.84		3.266	50.18		3.266	51.36
5.546	45.84		3.273	50.18		3.273	51.32
5.56	45.86		3.28	50.18		3.28	51.36
5.574	45.86		3.287	50.2		3.287	51.44
5.587	45.84		3.293	50.2		3.293	51.4
5.601	45.82		3.3	50.22		3.3	51.4
5.614	45.82		3.307	50.22		3.307	51.34
5.628	45.82		3.314	50.24		3.314	51.28
5.642	45.82		3.32	50.24		3.32	51.3
5.655	45.82		3.327	50.24		3.327	51.26
5.669	45.84		3.334	50.22		3.334	51.24
5.682	45.82		3.341	50.22		3.341	51.18
5.696	45.82		3.348	50.22		3.348	51.14
5.709	45.82		3.354	50.22		3.354	51.16
5.723	45.82		3.361	50.22		3.361	51.16
5.737	45.84		3.368	50.22		3.368	51.14
5.75	45.84		3.375	50.22		3.375	51.18
5.764	45.84		3.382	50.24		3.382	51.14
5.777	45.84		3.388	50.24		3.388	51.12
5.791	45.84		3.395	50.26		3.395	51.12
5.805	45.82		3.402	50.26		3.402	51.1
5.818	45.8		3.409	50.26		3.409	51.06
5.832	45.82		3.416	50.24		3.416	51.04
5.845	45.82		3.422	50.24		3.422	51.04
5.859	45.82		3.429	50.22		3.429	51.02
5.872	45.82		3.436	50.2		3.436	50.98
5.886	45.82		3.443	50.18		3.443	51
5.9	45.8		3.449	50.22		3.449	51
5.913	45.8		3.456	50.22		3.456	51
5.927	45.8		3.463	50.24		3.463	51.02
5.94	45.8		3.47	50.24		3.47	51.06
5.954	45.78		3.477	50.26		3.477	51.08
5.968	45.76		3.483	50.26		3.483	51.08
5.981	45.76		3.49	50.24		3.49	51.1
5.995	45.74		3.497	50.24		3.497	51.08
6.008	45.74		3.504	50.24		3.504	51.12
6.022	45.74		3.511	50.2		3.511	51.12
6.036	45.74		3.517	50.2		3.517	51.26
6.049	45.76		3.524	50.2		3.524	51.42
6.063	45.76		3.531	50.2		3.531	51.5
6.076	45.76		3.538	50.2		3.538	51.54
6.09	45.74		3.545	50.18		3.545	51.58
6.103	45.74		3.551	50.18		3.551	51.58
6.117	45.74		3.558	50.18		3.558	51.62
6.131	45.74		3.565	50.16		3.565	51.54
6.144	45.76		3.572	50.16		3.572	51.48
6.158	45.76		3.578	50.14		3.578	51.3
6.171	45.76		3.585	50.16		3.585	51.14
6.185	45.76		3.592	50.16		3.592	51.08
6.199	45.74		3.599	50.16		3.599	51.08
6.212	45.72		3.606	50.16		3.606	51.08
6.226	45.7		3.612	50.16		3.612	51.08
6.239	45.68		3.619	50.16		3.619	51.04
6.253	45.68		3.626	50.16		3.626	51.1
6.266	45.68		3.633	50.16		3.633	51.1
6.28	45.68		3.64	50.16		3.64	51.2
6.294	45.68		3.646	50.14		3.646	51.22
6.307	45.68		3.653	50.14		3.653	51.24
6.321	45.68		3.66	50.14		3.66	51.34
6.334	45.68		3.667	50.14		3.667	51.36
6.348	45.66		3.674	50.14		3.674	51.36
6.362	45.66		3.68	50.16		3.68	51.34
6.375	45.66		3.687	50.16		3.687	51.3
6.389	45.66		3.694	50.16		3.694	51.34
6.402	45.66		3.701	50.16		3.701	51.34
6.416	45.68		3.707	50.16		3.707	51.32
6.43	45.68		3.714	50.16		3.714	51.32
6.443	45.68		3.721	50.16		3.721	51.24
6.457	45.7		3.728	50.14		3.728	51.24
6.47	45.7		3.735	50.14		3.735	51.22
6.484	45.68		3.741	50.14		3.741	51.24
6.497	45.68		3.748	50.14		3.748	51.22
6.511	45.68		3.755	50.14		3.755	51.16
6.525	45.68		3.762	50.14		3.762	51.08
6.538	45.66		3.769	50.14		3.769	51.08
6.552	45.66		3.775	50.14		3.775	51.06
6.565	45.64		3.782	50.14		3.782	51.2
6.579	45.64		3.789	50.14		3.789	51.22
6.593	45.64		3.796	50.14		3.796	51.24
6.606	45.64		3.803	50.12		3.803	51.22
6.62	45.64		3.809	50.12		3.809	51.22
6.633	45.66		3.816	50.14		3.816	51.22
6.647	45.64		3.823	50.12		3.823	51.22
6.66	45.64		3.83	50.12		3.83	51.2
6.674	45.66		3.837	50.12		3.837	51.16
6.688	45.64		3.843	50.12		3.843	51.04
6.701	45.64		3.85	50.2		3.85	51.04
6.715	45.64		3.857	50.22		3.857	51.02
6.728	45.66		3.864	50.22		3.864	51.02
6.742	45.66		3.87	50.24		3.87	51.02
6.756	45.66		3.877	50.24		3.877	51.06
6.769	45.68		3.884	50.24		3.884	51.06
6.783	45.68		3.891	50.24		3.891	51.08
6.796	45.7		3.898	50.22		3.898	51.06
6.81	45.7		3.904	50.2		3.904	51.06
6.823	45.68		3.911	50.12		3.911	51.06
6.837	45.68		3.918	50.12		3.918	51.06
6.851	45.68		3.925	50.12		3.925	51.06
6.864	45.66		3.932	50.12		3.932	51.04
6.878	45.66		3.938	50.12		3.938	51
6.891	45.64		3.945	50.12		3.945	51
6.905	45.62		3.952	50.12		3.952	51
6.919	45.6		3.959	50.12		3.959	51.02
6.932	45.6		3.966	50.12		3.966	51.02
6.946	45.58		3.972	50.12		3.972	51.02
6.959	45.58		3.979	50.1		3.979	51.02
6.973	45.58		3.986	50.1		3.986	51.02
6.987	45.6		3.993	50.16		3.993	51.02
7	45.62		3.999	50.16		3.999	51.04
7.014	45.62		4.006	50.18		4.006	51.04
7.027	45.64		4.013	50.18		4.013	51.16
7.041	45.64		4.02	50.18		4.02	51.18
7.054	45.64		4.027	50.18		4.027	51.2
7.068	45.64		4.033	50.18		4.033	51.22
7.082	45.64		4.04	50.16		4.04	51.22
7.095	45.62		4.047	50.16		4.047	51.28
7.109	45.62		4.054	50.1		4.054	51.28
7.122	45.62		4.061	50.14		4.061	51.26
7.136	45.62		4.067	50.14		4.067	51.24
7.15	45.6		4.074	50.14		4.074	51.14
7.163	45.6		4.081	50.14		4.081	51.14
7.177	45.62		4.088	50.14		4.088	51.2
7.19	45.62		4.095	50.14		4.095	51.2
7.204	45.62		4.101	50.12		4.101	51.2
7.217	45.62		4.108	50.12		4.108	51.16
7.231	45.62		4.115	50.1		4.115	51.16
7.245	45.62		4.122	50.08		4.122	51.24
7.258	45.64		4.128	50.08		4.128	51.26
7.272	45.64		4.135	50.08		4.135	51.26
7.285	45.64		4.142	50.08		4.142	51.24
7.299	45.62		4.149	50.08		4.149	51.18
7.313	45.62		4.156	50.08		4.156	51.18
7.326	45.6		4.162	50.1		4.162	51.16
7.34	45.6		4.169	50.1		4.169	51.14
7.353	45.6		4.176	50.1		4.176	51.2
7.367	45.62		4.183	50.12		4.183	51.12
7.38	45.62		4.19	50.12		4.19	51.14
7.394	45.6		4.196	50.12		4.196	51.14
7.408	45.6		4.203	50.12		4.203	51.14
7.421	45.6		4.21	50.12		4.21	51.12
7.435	45.58		4.217	50.12		4.217	51.12
7.448	45.6		4.224	50.12		4.224	51.1
7.462	45.6		4.23	50.12		4.23	51.08
7.476	45.62		4.237	50.12		4.237	51
7.489	45.62		4.244	50.12		4.244	51
7.503	45.62		4.251	50.12		4.251	51
7.516	45.62		4.257	50.14		4.257	51.02
7.53	45.62		4.264	50.14		4.264	51.02
7.544	45.6		4.271	50.14		4.271	51.02
7.557	45.6		4.278	50.14		4.278	51.02
7.571	45.6		4.285	50.16		4.285	51.08
7.584	45.6		4.291	50.16		4.291	51.08
7.598	45.6		4.298	50.16		4.298	51.1
7.611	45.6		4.305	50.18		4.305	51.1
7.625	45.6		4.312	50.22		4.312	51.1
7.639	45.6		4.319	50.28		4.319	51.16
7.652	45.6		4.325	50.28		4.325	51.18
7.666	45.6		4.332	50.3		4.332	51.18
7.679	45.62		4.339	50.3		4.339	51.18
7.693	45.64		4.346	50.3		4.346	51.16
7.707	45.64		4.353	50.3		4.353	51.14
7.72	45.64		4.359	50.28		4.359	51.2
7.734	45.64		4.366	50.28		4.366	51.2
7.747	45.64		4.373	50.24		4.373	51.18
7.761	45.62		4.38	50.2		4.38	51.12
7.774	45.62		4.386	50.2		4.386	51.12
7.788	45.62		4.393	50.2		4.393	51.12
7.802	45.62		4.4	50.22		4.4	51.1
7.815	45.6		4.407	50.2		4.407	51.1
7.829	45.58		4.414	50.2		4.414	51.08
7.842	45.58		4.42	50.22		4.42	51.04
7.856	45.58		4.427	50.22		4.427	51.02
7.87	45.6		4.434	50.22		4.434	51.02
7.883	45.6		4.441	50.2		4.441	51.02
7.897	45.6		4.448	50.2		4.448	51.02
7.91	45.6		4.454	50.2		4.454	51.02
7.924	45.6		4.461	50.22		4.461	51.02
7.937	45.6		4.468	50.22		4.468	51.02
7.951	45.58		4.475	50.22		4.475	51.02
7.965	45.58		4.482	50.22		4.482	51.02
7.978	45.58		4.488	50.2		4.488	51.02
7.992	45.58		4.495	50.2		4.495	51.02
8.005	45.58		4.502	50.2		4.502	51.02
8.019	45.58		4.509	50.2		4.509	51.04
8.033	45.58		4.516	50.18		4.516	51.04
8.046	45.58		4.522	50.18		4.522	51.04
8.06	45.58		4.529	50.16		4.529	51.04
8.073	45.6		4.536	50.16		4.536	51.04
8.087	45.58		4.543	50.24		4.543	51.04
8.101	45.58		4.549	50.26		4.549	51.02
8.114	45.58		4.556	50.26		4.556	51.02
8.128	45.58		4.563	50.36		4.563	51
8.141	45.6		4.57	50.38		4.57	50.98
8.155	45.6		4.577	50.38		4.577	50.98
8.168	45.58		4.583	50.38		4.583	50.98
8.182	45.58		4.59	50.36		4.59	50.96
8.196	45.58		4.597	50.34		4.597	50.96
8.209	45.58		4.604	50.24		4.604	50.96
8.223	45.6		4.611	50.24		4.611	50.96
8.236	45.6		4.617	50.22		4.617	50.98
8.25	45.62		4.624	50.14		4.624	50.98
8.264	45.62		4.631	50.16		4.631	50.98
8.277	45.62		4.638	50.14		4.638	50.98
8.291	45.6		4.645	50.16		4.645	50.98
8.304	45.6		4.651	50.16		4.651	50.98
8.318	45.6		4.658	50.14		4.658	50.98
8.331	45.66		4.665	50.14		4.665	50.98
8.345	45.68		4.672	50.14		4.672	50.98
8.359	45.68		4.678	50.14		4.678	50.98
8.372	45.68		4.685	50.16		4.685	50.96
8.386	45.66		4.692	50.16		4.692	50.96
8.399	45.6		4.699	50.18		4.699	50.96
8.413	45.58		4.706	50.18		4.706	50.96
8.427	45.56		4.712	50.2		4.712	50.96
8.44	45.56		4.719	50.2		4.719	51.02
8.454	45.56		4.726	50.2		4.726	51.06
8.467	45.58		4.733	50.2		4.733	51.1
8.481	45.58		4.74	50.2		4.74	51.1
8.494	45.58		4.746	50.2		4.746	51.22
8.508	45.56		4.753	50.18		4.753	51.24
8.522	45.56		4.76	50.18		4.76	51.26
8.535	45.58		4.767	50.18		4.767	51.26
8.549	45.58		4.774	50.16		4.774	51.24
8.562	45.58		4.78	50.16		4.78	51.16
8.576	45.58		4.787	50.16		4.787	51.12
8.59	45.58		4.794	50.16		4.794	51.1
8.603	45.58		4.801	50.14		4.801	51.08
8.617	45.58		4.807	50.14		4.807	51
8.63	45.56		4.814	50.14		4.814	51
8.644	45.56		4.821	50.12		4.821	51.02
8.658	45.56		4.828	50.12		4.828	51.02
8.671	45.56		4.835	50.16		4.835	51.02
8.685	45.56		4.841	50.16		4.841	51.02
8.698	45.56		4.848	50.16		4.848	51.02
8.712	45.56		4.855	50.16		4.855	51.02
8.725	45.58		4.862	50.16		4.862	51
8.739	45.58		4.869	50.16		4.869	50.98
8.753	45.6		4.875	50.16		4.875	50.98
8.766	45.6		4.882	50.14		4.882	50.98
8.78	45.6		4.889	50.14		4.889	50.98
8.793	45.62		4.896	50.1		4.896	51
8.807	45.62		4.903	50.1		4.903	50.98
8.821	45.6		4.909	50.1		4.909	50.98
8.834	45.6		4.916	50.12		4.916	50.98
8.848	45.58		4.923	50.12		4.923	50.98
8.861	45.6		4.93	50.12		4.93	50.98
8.875	45.6		4.936	50.14		4.936	50.98
8.888	45.6		4.943	50.18		4.943	51.06
8.902	45.62		4.95	50.2		4.95	51.08
8.916	45.62		4.957	50.22		4.957	51.1
8.929	45.6		4.964	50.22		4.964	51.1
8.943	45.6		4.97	50.22		4.97	51.1
8.956	45.6		4.977	50.22		4.977	51.1
8.97	45.82		4.984	50.22		4.984	51.08
8.984	45.9		4.991	50.2		4.991	51.06
8.997	45.94		4.998	50.18		4.998	51.02
9.011	45.92		5.004	50.14		5.004	50.92
9.024	45.84		5.011	50.12		5.011	50.92
9.038	45.62		5.018	50.12		5.018	50.94
9.051	45.64		5.025	50.12		5.025	50.94
9.065	45.64		5.032	50.1		5.032	50.94
9.079	45.66		5.038	50.1		5.038	50.94
9.092	45.66		5.045	50.08		5.045	50.94
9.106	45.66		5.052	50.08		5.052	50.96
9.119	45.64		5.059	50.08		5.059	50.96
9.133	45.64		5.066	50.14		5.066	50.96
9.147	45.64		5.072	50.16		5.072	51
9.16	45.64		5.079	50.16		5.079	51.02
9.174	45.66		5.086	50.18		5.086	51.02
9.187	45.68		5.093	50.18		5.093	51.02
9.201	45.68		5.099	50.18		5.099	51.02
9.215	45.68		5.106	50.18		5.106	51.04
9.228	45.66		5.113	50.18		5.113	51.02
9.242	45.64		5.12	50.16		5.12	51.02
9.255	45.64		5.127	50.1		5.127	51.02
9.269	45.64		5.133	50.08		5.133	50.98
9.282	45.64		5.14	50.08		5.14	50.98
9.296	45.64		5.147	50.08		5.147	50.98
9.31	45.64		5.154	50.08		5.154	50.98
9.323	45.62		5.161	50.08		5.161	50.98
9.337	45.62		5.167	50.08		5.167	50.98
9.35	45.64		5.174	50.08		5.174	51
9.364	45.66		5.181	50.1		5.181	51
9.378	45.66		5.188	50.1		5.188	51
9.391	45.68		5.195	50.1		5.195	50.98
9.405	45.7		5.201	50.08		5.201	50.98
9.418	45.72		5.208	50.08		5.208	50.98
9.432	45.74		5.215	50.08		5.215	50.98
9.445	45.74		5.222	50.06		5.222	50.96
9.459	45.74		5.228	50.06		5.228	50.96
9.473	45.72		5.235	50.06		5.235	50.98
9.486	45.7		5.242	50.06		5.242	50.98
9.5	45.7		5.249	50.08		5.249	51
9.513	45.7		5.256	50.08		5.256	51.02
9.527	45.7		5.262	50.08		5.262	51.02
9.541	45.7		5.269	50.1		5.269	51.04
9.554	45.7		5.276	50.1		5.276	51.04
9.568	45.7		5.283	50.1		5.283	51.04
9.581	45.7		5.29	50.1		5.29	51.04
9.595	45.72		5.296	50.1		5.296	51.04
9.608	45.72		5.303	50.1		5.303	51.04
9.622	45.72		5.31	50.1		5.31	51.04
9.636	45.72		5.317	50.12		5.317	51.04
9.649	45.7		5.324	50.12		5.324	51.04
9.663	45.7		5.33	50.12		5.33	51.02
9.676	45.7		5.337	50.14		5.337	51.02
9.69	45.68		5.344	50.12		5.344	51.02
9.704	45.68		5.351	50.12		5.351	51.02
9.717	45.74		5.357	50.12		5.357	51.02
9.731	45.76		5.364	50.12		5.364	51
9.744	45.76		5.371	50.12		5.371	51
9.758	45.74		5.378	50.12		5.378	51
9.772	45.72		5.385	50.1		5.385	51
9.785	45.66		5.391	50.1		5.391	51.06
9.799	45.66		5.398	50.12		5.398	51.08
9.812	45.68		5.405	50.12		5.405	51.1
9.826	45.68		5.412	50.12		5.412	51.1
9.839	45.7		5.419	50.12		5.419	51.12
9.853	45.7		5.425	50.12		5.425	51.12
9.867	45.72		5.432	50.14		5.432	51.12
9.88	45.7		5.439	50.14		5.439	51.12
9.894	45.68		5.446	50.14		5.446	51.1
9.907	45.66		5.453	50.14		5.453	51.04
9.921	45.66		5.459	50.14		5.459	51.04
9.935	45.66		5.466	50.14		5.466	51.04
9.948	45.66		5.473	50.14		5.473	51.04
9.962	45.66		5.48	50.14		5.48	51.04
9.975	45.66		5.486	50.14		5.486	51.04
9.989	45.64		5.493	50.12		5.493	51.02
10.002	45.64		5.5	50.12		5.5	51.02
10.016	45.64		5.507	50.12		5.507	51.02
10.03	45.64		5.514	50.12		5.514	51.02
10.043	45.64		5.52	50.1		5.52	51.02
10.057	45.64		5.527	50.1		5.527	51.04
10.07	45.66		5.534	50.1		5.534	51.04
10.084	45.66		5.541	50.12		5.541	51.04
10.098	45.66		5.548	50.12		5.548	51.04
10.111	45.66		5.554	50.12		5.554	51.04
10.125	45.64		5.561	50.12		5.561	51.04
10.138	45.62		5.568	50.12		5.568	51.04
10.152	45.62		5.575	50.12		5.575	51.04
10.166	45.62		5.582	50.12		5.582	51.04
10.179	45.62		5.588	50.12		5.588	51.04
10.193	45.62		5.595	50.12		5.595	51.12
10.206	45.6		5.602	50.12		5.602	51.14
10.22	45.6		5.609	50.12		5.609	51.14
10.233	45.6		5.615	50.12		5.615	51.14
10.247	45.6		5.622	50.12		5.622	51.14
10.261	45.62		5.629	50.12		5.629	51.14
10.274	45.62		5.636	50.12		5.636	51.12
10.288	45.64		5.643	50.12		5.643	51.12
10.301	45.64		5.649	50.14		5.649	51.1
10.315	45.62		5.656	50.14		5.656	51.04
10.329	45.62		5.663	50.14		5.663	51.04
10.342	45.62		5.67	50.14		5.67	51.04
10.356	45.62		5.677	50.16		5.677	51.04
10.369	45.66		5.683	50.16		5.683	51.06
10.383	45.68		5.69	50.14		5.69	51.06
10.396	45.7		5.697	50.14		5.697	51.06
10.41	45.7		5.704	50.14		5.704	51.06
10.424	45.68		5.711	50.16		5.711	51.06
10.437	45.64		5.717	50.16		5.717	51.04
10.451	45.78		5.724	50.18		5.724	51.04
10.464	45.82		5.731	50.18		5.731	51.04
10.478	45.84		5.738	50.18		5.738	51.06
10.492	45.82		5.745	50.18		5.745	51.06
10.505	45.78		5.751	50.18		5.751	51.08
10.519	45.68		5.758	50.18		5.758	51.08
10.532	45.7		5.765	50.16		5.765	51.08
10.546	45.72		5.772	50.16		5.772	51.06
10.559	45.8		5.778	50.14		5.778	51.06
10.573	45.84		5.785	50.14		5.785	51.04
10.587	45.84		5.792	50.14		5.792	51.02
10.6	45.84		5.799	50.14		5.799	50.98
10.614	45.8		5.806	50.14		5.806	50.96
10.627	45.72		5.812	50.14		5.812	51
10.641	45.86		5.819	50.14		5.819	51
10.655	45.88		5.826	50.14		5.826	51.02
10.668	45.9		5.833	50.14		5.833	51.04
10.682	45.94		5.84	50.16		5.84	51.04
10.695	46.04		5.846	50.16		5.846	51.04
10.709	46		5.853	50.16		5.853	51.04
10.723	46		5.86	50.16		5.86	51.04
10.736	45.96		5.867	50.16		5.867	51.04
10.75	45.84		5.874	50.14		5.874	51
10.763	45.7		5.88	50.14		5.88	51
10.777	45.72		5.887	50.14		5.887	51
10.79	45.74		5.894	50.14		5.894	51
10.804	45.74		5.901	50.12		5.901	51
10.818	45.74		5.907	50.12		5.907	51
10.831	45.74		5.914	50.12		5.914	51.02
10.845	45.76		5.921	50.1		5.921	51.08
10.858	45.74		5.928	50.12		5.928	51.1
10.872	45.74		5.935	50.1		5.935	51.1
10.886	45.72		5.941	50.12		5.941	51.1
10.899	45.74		5.948	50.12		5.948	51.1
10.913	45.76		5.955	50.12		5.955	51.1
10.926	45.76		5.962	50.12		5.962	51.1
10.94	45.78		5.969	50.12		5.969	51.1
10.953	45.76		5.975	50.14		5.975	51.1
10.967	45.74		5.982	50.14		5.982	51.04
10.981	45.74		5.989	50.14		5.989	51.04
10.994	45.74		5.996	50.14		5.996	51.04
11.008	45.74		6.003	50.14		6.003	51.04
11.021	45.9		6.009	50.16		6.009	51.04
11.035	45.96		6.016	50.16		6.016	51.12
11.049	45.96		6.023	50.14		6.023	51.16
11.062	45.92		6.03	50.14		6.03	51.18
11.076	45.86		6.036	50.14		6.036	51.18
11.089	45.68		6.043	50.16		6.043	51.18
11.103	45.66		6.05	50.14		6.05	51.18
11.116	45.66		6.057	50.14		6.057	51.18
11.13	45.66		6.064	50.14		6.064	51.16
11.144	45.66		6.07	50.14		6.07	51.14
11.157	45.68		6.077	50.14		6.077	51.04
11.171	45.68		6.084	50.14		6.084	51.02
11.184	45.66		6.091	50.14		6.091	51.02
11.198	45.66		6.098	50.12		6.098	51.02
11.212	45.64		6.104	50.12		6.104	51.02
11.225	45.64		6.111	50.1		6.111	51.02
11.239	45.6		6.118	50.1		6.118	51.02
11.252	45.64		6.125	50.1		6.125	51
11.266	45.64		6.132	50.1		6.132	51
11.28	45.64		6.138	50.1		6.138	51
11.293	45.64		6.145	50.1		6.145	51
11.307	45.62		6.152	50.1		6.152	51
11.32	45.58		6.159	50.08		6.159	51
11.334	45.58		6.165	50.08		6.165	51
11.347	45.58		6.172	50.08		6.172	51.02
11.361	45.56		6.179	50.06		6.179	51.02
11.375	45.56		6.186	50.06		6.186	51.04
11.388	45.64		6.193	50.06		6.193	51.04
11.402	45.88		6.199	50.06		6.199	51.08
11.415	45.94		6.206	50.06		6.206	51.1
11.429	45.96		6.213	50.06		6.213	51.1
11.443	45.92		6.22	50.06		6.22	51.2
11.456	45.76		6.227	50.06		6.227	51.2
11.47	45.56		6.233	50.06		6.233	51.22
11.483	45.58		6.24	50.08		6.24	51.22
11.497	45.56		6.247	50.08		6.247	51.22
11.51	45.56		6.254	50.08		6.254	51.22
11.524	45.58		6.261	50.1		6.261	51.16
11.538	45.58		6.267	50.1		6.267	51.14
11.551	45.6		6.274	50.1		6.274	51.12
11.565	45.6		6.281	50.12		6.281	51.04
11.578	45.58		6.288	50.12		6.288	51.04
11.592	45.58		6.295	50.12		6.295	51.06
11.606	45.58		6.301	50.12		6.301	51.06
11.619	45.56		6.308	50.12		6.308	51.04
11.633	45.58		6.315	50.12		6.315	51.06
11.646	45.58		6.322	50.12		6.322	51.06
11.66	45.66		6.328	50.12		6.328	51.06
11.673	45.74		6.335	50.12		6.335	51.06
11.687	45.78		6.342	50.12		6.342	51.1
11.701	45.78		6.349	50.12		6.349	51.1
11.714	45.72		6.356	50.12		6.356	51.1
11.728	45.68		6.362	50.12		6.362	51.12
11.741	45.64		6.369	50.12		6.369	51.12
11.755	45.64		6.376	50.12		6.376	51.12
11.769	45.62		6.383	50.12		6.383	51.12
11.782	45.6		6.39	50.14		6.39	51.1
11.796	45.54		6.396	50.14		6.396	51.1
11.809	45.56		6.403	50.14		6.403	51.08
11.823	45.56		6.41	50.14		6.41	51.08
11.837	45.58		6.417	50.26		6.417	51.08
11.85	45.58		6.424	50.28		6.424	51.06
11.864	45.56		6.43	50.3		6.43	51.06
11.877	45.56		6.437	50.32		6.437	51.06
11.891	45.58		6.444	50.34		6.444	51.06
11.904	45.58		6.451	50.34		6.451	51.04
11.918	45.58		6.457	50.34		6.457	51.04
11.932	45.58		6.464	50.32		6.464	51.04
11.945	45.56		6.471	50.32		6.471	51.04
11.959	45.56		6.478	50.22		6.478	51.04
11.972	45.56		6.485	50.22		6.485	51.06
11.986	45.58		6.491	50.24		6.491	51.06
12	45.6		6.498	50.24		6.498	51.06
12.013	45.64		6.505	50.24		6.505	51.08
12.027	45.62		6.512	50.24		6.512	51.08
12.04	45.62		6.519	50.24		6.519	51.1
12.054	45.62		6.525	50.24		6.525	51.1
12.067	45.62		6.532	50.24		6.532	51.1
12.081	45.82		6.539	50.24		6.539	51.1
12.095	46.06		6.546	50.24		6.546	51.1
12.108	46.3		6.553	50.24		6.553	51.1
12.122	46.6		6.559	50.34		6.559	51.1
12.135	46.8		6.566	50.34		6.566	51.1
12.149	47.26		6.573	50.36		6.573	51.1
12.163	47.46		6.58	50.38		6.58	51.1
12.176	47.88		6.586	50.38		6.586	51.1
12.19	47.8		6.593	50.38		6.593	51.1
12.203	47.68		6.6	50.36		6.6	51.08
12.217	47.16		6.607	50.34		6.607	51.08
12.23	46.84		6.614	50.34		6.614	51.08
12.244	46.28		6.62	50.22		6.62	51.08
12.258	46.06		6.627	50.24		6.627	51.08
12.271	45.86		6.634	50.24		6.634	51.08
12.285	45.7		6.641	50.24		6.641	51.14
12.298	45.7		6.648	50.24		6.648	51.14
12.312	45.72		6.654	50.24		6.654	51.14
12.326	45.74		6.661	50.22		6.661	51.14
12.339	45.74		6.668	50.22		6.668	51.14
12.353	45.88		6.675	50.2		6.675	51.14
12.366	45.9		6.682	50.2		6.682	51.14
12.38	45.84		6.688	50.18		6.688	51.14
12.394	45.78		6.695	50.18		6.695	51.14
12.407	45.68		6.702	50.16		6.702	51.12
12.421	45.78		6.709	50.16		6.709	51.12
12.434	45.92		6.715	50.16		6.715	51.18
12.448	46		6.722	50.16		6.722	51.24
12.461	46.1		6.729	50.16		6.729	51.26
12.475	46.06		6.736	50.18		6.736	51.26
12.489	45.82		6.743	50.18		6.743	51.26
12.502	45.74		6.749	50.16		6.749	51.26
12.516	45.68		6.756	50.16		6.756	51.26
12.529	45.54		6.763	50.16		6.763	51.22
12.543	45.56		6.77	50.16		6.77	51.22
12.557	45.56		6.777	50.16		6.777	51.16
12.57	45.56		6.783	50.16		6.783	51.12
12.584	45.56		6.79	50.16		6.79	51.12
12.597	45.58		6.797	50.16		6.797	51.12
12.611	45.6		6.804	50.16		6.804	51.12
12.624	45.62		6.811	50.16		6.811	51.16
12.638	45.84		6.817	50.16		6.817	51.18
12.652	45.98		6.824	50.16		6.824	51.18
12.665	46		6.831	50.16		6.831	51.18
12.679	46		6.838	50.16		6.838	51.18
12.692	45.92		6.844	50.18		6.844	51.18
12.706	45.7		6.851	50.18		6.851	51.18
12.72	45.62		6.858	50.18		6.858	51.18
12.733	45.62		6.865	50.2		6.865	51.16
12.747	45.6		6.872	50.2		6.872	51.1
12.76	45.6		6.878	50.2		6.878	51.18
12.774	45.6		6.885	50.22		6.885	51.2
12.787	45.62		6.892	50.22		6.892	51.22
12.801	45.62		6.899	50.22		6.899	51.22
12.815	45.64		6.906	50.22		6.906	51.22
12.828	45.64		6.912	50.24		6.912	51.22
12.842	45.64		6.919	50.24		6.919	51.2
12.855	45.64		6.926	50.22		6.926	51.26
12.869	45.62		6.933	50.22		6.933	51.24
12.883	45.74		6.94	50.2		6.94	51.18
12.896	45.78		6.946	50.2		6.946	51.2
12.91	45.9		6.953	50.18		6.953	51.34
12.923	46.08		6.96	50.18		6.96	51.36
12.937	46.3		6.967	50.18		6.967	51.38
12.951	46.66		6.974	50.16		6.974	51.38
12.964	48.22		6.98	50.16		6.98	51.4
12.978	48.9		6.987	50.16		6.987	51.34
12.991	49.18		6.994	50.16		6.994	51.38
13.005	49.92		7.001	50.16		7.001	51.36
13.018	49.8		7.007	50.16		7.007	51.34
13.032	48.9		7.014	50.16		7.014	51.24
13.046	49.66		7.021	50.2		7.021	51.26
13.059	49.8		7.028	50.2		7.028	51.26
13.073	49.44		7.035	50.22		7.035	51.24
13.086	49.5		7.041	50.22		7.041	51.22
13.1	49.88		7.048	50.22		7.048	51.18
13.114	49.38		7.055	50.24		7.055	51.14
13.127	49.6		7.062	50.22		7.062	51.2
13.141	49.34		7.069	50.22		7.069	51.22
13.154	49.42		7.075	50.22		7.075	51.18
13.168	49.04		7.082	50.18		7.082	51.22
13.181	48.7		7.089	50.18		7.089	51.26
13.195	48.08		7.096	50.18		7.096	51.26
13.209	47.56		7.103	50.18		7.103	51.24
13.222	46.9		7.109	50.18		7.109	51.28
13.236	46.42		7.116	50.18		7.116	51.28
13.249	46.22		7.123	50.16		7.123	51.2
13.263	46.1		7.13	50.16		7.13	51.2
13.277	46		7.136	50.16		7.136	51.18
13.29	45.92		7.143	50.16		7.143	51.14
13.304	45.92		7.15	50.16		7.15	51.1
13.317	45.88		7.157	50.14		7.157	51.1
13.331	45.76		7.164	50.14		7.164	51.08
13.344	45.68		7.17	50.12		7.17	51.06
13.358	45.66		7.177	50.12		7.177	51.12
13.372	45.64		7.184	50.12		7.184	51.12
13.385	45.64		7.191	50.12		7.191	51.14
13.399	45.64		7.198	50.12		7.198	51.14
13.412	45.66		7.204	50.12		7.204	51.14
13.426	45.68		7.211	50.14		7.211	51.14
13.44	45.7		7.218	50.14		7.218	51.22
13.453	45.7		7.225	50.14		7.225	51.22
13.467	45.7		7.232	50.14		7.232	51.22
13.48	45.7		7.238	50.12		7.238	51.2
13.494	45.68		7.245	50.12		7.245	51.22
13.508	45.68		7.252	50.12		7.252	51.26
13.521	45.66		7.259	50.12		7.259	51.28
13.535	45.66		7.265	50.12		7.265	51.36
13.548	45.74		7.272	50.14		7.272	51.48
13.562	45.76		7.279	50.14		7.279	51.42
13.575	45.78		7.286	50.16		7.286	51.54
13.589	45.76		7.293	50.16		7.293	51.6
13.603	45.74		7.299	50.18		7.299	51.58
13.616	45.66		7.306	50.16		7.306	51.68
13.63	45.66		7.313	50.16		7.313	51.64
13.643	45.66		7.32	50.14		7.32	51.58
13.657	45.66		7.327	50.14		7.327	51.52
13.671	45.66		7.333	50.12		7.333	51.4
13.684	45.66		7.34	50.12		7.34	51.38
13.698	45.78		7.347	50.1		7.347	51.26
13.711	45.82		7.354	50.1		7.354	51.24
13.725	45.86		7.361	50.1		7.361	51.22
13.738	45.84		7.367	50.1		7.367	51.14
13.752	45.84		7.374	50.12		7.374	51.14
13.766	45.72		7.381	50.12		7.381	51.12
13.779	45.72		7.388	50.24		7.388	51.06
13.793	45.7		7.394	50.26		7.394	51.06
13.806	45.66		7.401	50.28		7.401	51.04
13.82	45.64		7.408	50.3		7.408	51.04
13.834	45.66		7.415	50.3		7.415	51
13.847	45.78		7.422	50.28		7.422	51
13.861	45.82		7.428	50.28		7.428	50.98
13.874	45.84		7.435	50.26		7.435	51.08
13.888	45.82		7.442	50.22		7.442	51.1
13.902	45.76		7.449	50.1		7.449	51.12
13.915	45.68		7.456	50.1		7.456	51.16
13.929	45.7		7.462	50.1		7.462	51.16
13.942	45.7		7.469	50.08		7.469	51.16
13.956	45.7		7.476	50.08		7.476	51.14
13.969	45.7		7.483	50.08		7.483	51.12
13.983	45.7		7.49	50.06		7.49	51.1
13.997	45.68		7.496	50.06		7.496	50.98
14.01	45.78		7.503	50.06		7.503	50.96
14.024	45.86		7.51	50.06		7.51	50.96
14.037	45.88		7.517	50.06		7.517	50.94
14.051	45.88		7.524	50.08		7.524	50.94
14.065	45.84		7.53	50.08		7.53	50.92
14.078	45.86		7.537	50.08		7.537	50.94
14.092	45.88		7.544	50.06		7.544	50.94
14.105	45.9		7.551	50.06		7.551	50.94
14.119	45.88		7.557	50.08		7.557	50.94
14.132	45.82		7.564	50.06		7.564	50.94
14.146	45.7		7.571	50.06		7.571	50.94
14.16	45.7		7.578	50.08		7.578	50.94
14.173	45.7		7.585	50.08		7.585	50.94
14.187	45.7		7.591	50.08		7.591	50.94
14.2	45.7		7.598	50.08		7.598	50.96
14.214	45.7		7.605	50.08		7.605	50.96
14.228	45.76		7.612	50.08		7.612	50.96
14.241	45.78		7.619	50.08		7.619	50.96
14.255	45.8		7.625	50.08		7.625	50.96
14.268	45.86		7.632	50.18		7.632	50.94
14.282	45.88		7.639	50.2		7.639	50.94
14.295	45.9		7.646	50.22		7.646	50.92
14.309	45.92		7.653	50.24		7.653	50.92
14.323	45.9		7.659	50.26		7.659	50.94
14.336	45.8		7.666	50.26		7.666	50.94
14.35	45.78		7.673	50.3		7.673	50.94
14.363	45.8		7.68	50.3		7.68	50.96
14.377	45.84		7.686	50.3		7.686	50.96
14.391	45.86		7.693	50.22		7.693	50.96
14.404	45.86		7.7	50.22		7.7	50.96
14.418	45.82		7.707	50.22		7.707	50.96
14.431	45.72		7.714	50.34		7.714	50.96
14.445	45.7		7.72	50.36		7.72	50.9
14.459	45.7		7.727	50.38		7.727	50.9
14.472	45.68		7.734	50.4		7.734	50.9
14.486	45.9		7.741	50.42		7.741	50.9
14.499	45.96		7.748	50.44		7.748	50.92
14.513	46		7.754	50.42		7.754	50.9
14.526	45.96		7.761	50.4		7.761	50.9
14.54	45.88		7.768	50.38		7.768	50.9
14.554	45.7		7.775	50.24		7.775	50.96
14.567	45.7		7.782	50.22		7.782	50.96
14.581	45.72		7.788	50.2		7.788	50.98
14.594	45.82		7.795	50.14		7.795	50.98
14.608	45.86		7.802	50.12		7.802	50.98
14.622	45.88		7.809	50.12		7.809	50.98
14.635	45.86		7.815	50.1		7.815	50.96
14.649	45.84		7.822	50.1		7.822	50.96
14.662	45.74		7.829	50.1		7.829	50.96
14.676	45.8		7.836	50.1		7.836	50.9
14.689	45.88		7.843	50.08		7.843	50.9
14.703	45.92		7.849	50.08		7.849	51
14.717	45.92		7.856	50.08		7.856	51.02
14.73	45.88		7.863	50.1		7.863	51.04
14.744	45.78		7.87	50.1		7.87	51.06
14.757	45.68		7.877	50.1		7.877	51.08
14.771	45.68		7.883	50.1		7.883	51.16
14.785	45.68		7.89	50.1		7.89	51.18
14.798	45.7		7.897	50.1		7.897	51.18
14.812	45.72		7.904	50.08		7.904	51.18
14.825	45.74		7.911	50.08		7.911	51.08
14.839	45.76		7.917	50.12		7.917	51.08
14.852	45.76		7.924	50.12		7.924	51.06
14.866	45.76		7.931	50.12		7.931	51.04
14.88	45.76		7.938	50.14		7.938	51
14.893	45.82		7.944	50.16		7.944	50.9
14.907	45.84		7.951	50.16		7.951	50.92
14.92	45.84		7.958	50.18		7.958	50.94
14.934	45.9		7.965	50.18		7.965	50.94
14.948	45.92		7.972	50.18		7.972	50.94
14.961	46.32		7.978	50.16		7.978	50.96
14.975	45.76		7.985	50.16		7.985	50.96
14.988	46.14		7.992	50.18		7.992	51.02
			7.999	50.18		7.999	51.02
			8.006	50.18		8.006	51.04
			8.012	50.18		8.012	51
			8.019	50.18		8.019	51.02
			8.026	50.2		8.026	51.02
			8.033	50.2		8.033	51.02
			8.04	50.2		8.04	51
			8.046	50.2		8.046	50.98
			8.053	50.18		8.053	50.94
			8.06	50.18		8.06	50.94
			8.067	50.18		8.067	50.94
			8.073	50.18		8.073	50.94
			8.08	50.18		8.08	50.94
			8.087	50.18		8.087	50.94
			8.094	50.18		8.094	51.06
			8.101	50.18		8.101	51.08
			8.107	50.18		8.107	51.1
			8.114	50.18		8.114	51.12
			8.121	50.18		8.121	51.14
			8.128	50.18		8.128	51.14
			8.135	50.18		8.135	51.14
			8.141	50.18		8.141	51.12
			8.148	50.18		8.148	51.1
			8.155	50.18		8.155	50.98
			8.162	50.18		8.162	50.98
			8.169	50.18		8.169	51.1
			8.175	50.18		8.175	51.12
			8.182	50.18		8.182	51.12
			8.189	50.18		8.189	51.14
			8.196	50.18		8.196	51.14
			8.203	50.18		8.203	51.12
			8.209	50.18		8.209	51.12
			8.216	50.16		8.216	51.08
			8.223	50.16		8.223	51.06
			8.23	50.16		8.23	50.94
			8.236	50.14		8.236	50.94
			8.243	50.14		8.243	50.98
			8.25	50.14		8.25	50.98
			8.257	50.14		8.257	50.98
			8.264	50.14		8.264	51
			8.27	50.14		8.27	51
			8.277	50.14		8.277	51
			8.284	50.16		8.284	51
			8.291	50.16		8.291	51
			8.298	50.16		8.298	50.98
			8.304	50.22		8.304	50.94
			8.311	50.24		8.311	50.94
			8.318	50.24		8.318	50.94
			8.325	50.26		8.325	50.92
			8.332	50.26		8.332	50.92
			8.338	50.3		8.338	50.9
			8.345	50.3		8.345	50.9
			8.352	50.3		8.352	50.9
			8.359	50.28		8.359	50.88
			8.365	50.24		8.365	50.88
			8.372	50.24		8.372	50.88
			8.379	50.22		8.379	50.88
			8.386	50.22		8.386	50.88
			8.393	50.22		8.393	50.9
			8.399	50.16		8.399	50.96
			8.406	50.18		8.406	50.98
			8.413	50.18		8.413	51
			8.42	50.18		8.42	51
			8.427	50.18		8.427	51.02
			8.433	50.18		8.433	51.02
			8.44	50.2		8.44	51
			8.447	50.22		8.447	51.02
			8.454	50.22		8.454	51
			8.461	50.24		8.461	50.96
			8.467	50.24		8.467	50.96
			8.474	50.26		8.474	50.96
			8.481	50.26		8.481	50.96
			8.488	50.26		8.488	50.94
			8.494	50.28		8.494	50.94
			8.501	50.28		8.501	50.94
			8.508	50.28		8.508	50.92
			8.515	50.28		8.515	50.92
			8.522	50.28		8.522	50.92
			8.528	50.28		8.528	50.92
			8.535	50.28		8.535	50.92
			8.542	50.26		8.542	51
			8.549	50.26		8.549	51.02
			8.556	50.28		8.556	51.02
			8.562	50.28		8.562	51.02
			8.569	50.28		8.569	51.02
			8.576	50.28		8.576	51.02
			8.583	50.28		8.583	51.02
			8.59	50.26		8.59	51
			8.596	50.26		8.596	50.98
			8.603	50.24		8.603	50.9
			8.61	50.24		8.61	50.9
			8.617	50.22		8.617	50.92
			8.623	50.22		8.623	50.92
			8.63	50.22		8.63	50.94
			8.637	50.22		8.637	50.94
			8.644	50.24		8.644	50.96
			8.651	50.24		8.651	50.96
			8.657	50.24		8.657	51
			8.664	50.24		8.664	51
			8.671	50.24		8.671	51
			8.678	50.24		8.678	51
			8.685	50.24		8.685	51
			8.691	50.24		8.691	51
			8.698	50.24		8.698	51.02
			8.705	50.24		8.705	51.12
			8.712	50.26		8.712	51.14
			8.719	50.26		8.719	51.12
			8.725	50.26		8.725	51.14
			8.732	50.28		8.732	51.3
			8.739	50.28		8.739	51.36
			8.746	50.28		8.746	51.38
			8.753	50.28		8.753	51.4
			8.759	50.28		8.759	51.38
			8.766	50.28		8.766	51.28
			8.773	50.28		8.773	51.26
			8.78	50.28		8.78	51.22
			8.786	50.28		8.786	51.18
			8.793	50.28		8.793	51.02
			8.8	50.26		8.8	50.98
			8.807	50.28		8.807	50.98
			8.814	50.36		8.814	50.94
			8.82	50.36		8.82	50.96
			8.827	50.4		8.827	51
			8.834	50.52		8.834	51
			8.841	50.54		8.841	51.02
			8.848	50.58		8.848	51.06
			8.854	50.6		8.854	51.06
			8.861	50.6		8.861	51.06
			8.868	50.58		8.868	51.1
			8.875	50.48		8.875	51.1
			8.882	50.46		8.882	51.1
			8.888	50.44		8.888	51.06
			8.895	50.36		8.895	51.06
			8.902	50.4		8.902	51.04
			8.909	50.4		8.909	51
			8.915	50.4		8.915	51
			8.922	50.48		8.922	50.98
			8.929	50.48		8.929	50.92
			8.936	50.48		8.936	50.92
			8.943	50.52		8.943	50.96
			8.949	50.52		8.949	50.96
			8.956	50.46		8.956	50.96
			8.963	50.42		8.963	50.96
			8.97	50.42		8.97	50.96
			8.977	50.4		8.977	50.96
			8.983	50.34		8.983	50.96
			8.99	50.34		8.99	50.98
			8.997	50.32		8.997	50.98
			9.004	50.38		9.004	50.94
			9.011	50.4		9.011	50.94
			9.017	50.42		9.017	50.94
			9.024	50.44		9.024	50.94
			9.031	50.44		9.031	50.92
			9.038	50.42		9.038	50.92
			9.044	50.42		9.044	51
			9.051	50.4		9.051	51
			9.058	50.38		9.058	51
			9.065	50.3		9.065	51.06
			9.072	50.32		9.072	51.08
			9.078	50.34		9.078	51.08
			9.085	50.34		9.085	51.08
			9.092	50.34		9.092	51.06
			9.099	50.32		9.099	51.06
			9.106	50.32		9.106	50.98
			9.112	50.3		9.112	50.98
			9.119	50.3		9.119	50.98
			9.126	50.28		9.126	50.98
			9.133	50.32		9.133	51
			9.14	50.34		9.14	51
			9.146	50.38		9.146	51
			9.153	50.38		9.153	50.98
			9.16	50.38		9.16	51
			9.167	50.38		9.167	50.98
			9.173	50.38		9.173	50.98
			9.18	50.36		9.18	50.96
			9.187	50.34		9.187	50.92
			9.194	50.24		9.194	50.92
			9.201	50.24		9.201	50.92
			9.207	50.22		9.207	50.92
			9.214	50.22		9.214	51.06
			9.221	50.22		9.221	51.04
			9.228	50.22		9.228	51.14
			9.235	50.22		9.235	51.18
			9.241	50.22		9.241	51.2
			9.248	50.22		9.248	51.2
			9.255	50.22		9.255	51.2
			9.262	50.22		9.262	51.18
			9.269	50.22		9.269	51.14
			9.275	50.2		9.275	51.02
			9.282	50.2		9.282	51
			9.289	50.24		9.289	50.96
			9.296	50.24		9.296	50.96
			9.303	50.26		9.303	50.96
			9.309	50.3		9.309	51.04
			9.316	50.3		9.316	51.04
			9.323	50.32		9.323	51.1
			9.33	50.32		9.33	51.1
			9.336	50.32		9.336	51.18
			9.343	50.32		9.343	51.2
			9.35	50.34		9.35	51.26
			9.357	50.36		9.357	51.26
			9.364	50.36		9.364	51.28
			9.37	50.32		9.37	51.22
			9.377	50.32		9.377	51.22
			9.384	50.32		9.384	51.16
			9.391	50.32		9.391	51.14
			9.398	50.3		9.398	51.04
			9.404	50.3		9.404	51.02
			9.411	50.24		9.411	50.94
			9.418	50.32		9.418	50.94
			9.425	50.34		9.425	50.94
			9.432	50.38		9.432	50.98
			9.438	50.4		9.438	51
			9.445	50.4		9.445	51.06
			9.452	50.42		9.452	51.06
			9.459	50.42		9.459	51.08
			9.465	50.42		9.465	51.08
			9.472	50.4		9.472	51.1
			9.479	50.32		9.479	51.1
			9.486	50.32		9.486	51.08
			9.493	50.32		9.493	51.06
			9.499	50.32		9.499	51.06
			9.506	50.32		9.506	51.04
			9.513	50.32		9.513	51.04
			9.52	50.32		9.52	51.06
			9.527	50.32		9.527	51.06
			9.533	50.3		9.533	51.02
			9.54	50.3		9.54	51.02
			9.547	50.3		9.547	51.02
			9.554	50.3		9.554	51
			9.561	50.3		9.561	51.04
			9.567	50.3		9.567	51.06
			9.574	50.3		9.574	51.06
			9.581	50.3		9.581	51.06
			9.588	50.32		9.588	51.06
			9.594	50.32		9.594	51.1
			9.601	50.3		9.601	51.1
			9.608	50.32		9.608	51.08
			9.615	50.32		9.615	51.2
			9.622	50.34		9.622	51.18
			9.628	50.34		9.628	51.2
			9.635	50.34		9.635	51.22
			9.642	50.34		9.642	51.2
			9.649	50.36		9.649	51.24
			9.656	50.36		9.656	51.2
			9.662	50.36		9.662	51.18
			9.669	50.34		9.669	51.16
			9.676	50.34		9.676	51.06
			9.683	50.36		9.683	51.06
			9.69	50.36		9.69	51.06
			9.696	50.36		9.696	51.04
			9.703	50.36		9.703	51.04
			9.71	50.36		9.71	51
			9.717	50.36		9.717	51.02
			9.723	50.36		9.723	51.02
			9.73	50.34		9.73	51.02
			9.737	50.34		9.737	51.04
			9.744	50.3		9.744	51.04
			9.751	50.3		9.751	51.06
			9.757	50.3		9.757	51.06
			9.764	50.3		9.764	51.06
			9.771	50.3		9.771	51.06
			9.778	50.3		9.778	51.02
			9.785	50.3		9.785	51.02
			9.791	50.3		9.791	51.02
			9.798	50.28		9.798	51
			9.805	50.28		9.805	51
			9.812	50.28		9.812	50.98
			9.819	50.28		9.819	50.98
			9.825	50.28		9.825	50.98
			9.832	50.28		9.832	50.96
			9.839	50.28		9.839	50.98
			9.846	50.3		9.846	50.98
			9.852	50.3		9.852	50.98
			9.859	50.3		9.859	50.98
			9.866	50.28		9.866	50.98
			9.873	50.28		9.873	50.98
			9.88	50.28		9.88	50.98
			9.886	50.28		9.886	50.98
			9.893	50.28		9.893	50.98
			9.9	50.28		9.9	50.98
			9.907	50.28		9.907	50.98
			9.914	50.34		9.914	51
			9.92	50.36		9.92	51
			9.927	50.38		9.927	51
			9.934	50.4		9.934	51
			9.941	50.4		9.941	51
			9.948	50.38		9.948	51
			9.954	50.36		9.954	51
			9.961	50.36		9.961	50.98
			9.968	50.34		9.968	50.96
			9.975	50.26		9.975	51
			9.982	50.26		9.982	51
			9.988	50.26		9.988	51
			9.995	50.26		9.995	51.02
			10.002	50.26		10.002	51.02
			10.009	50.26		10.009	51.02
			10.015	50.26		10.015	51.04
			10.022	50.24		10.022	51.04
			10.029	50.24		10.029	51.02
			10.036	50.26		10.036	51
			10.043	50.26		10.043	51
			10.049	50.26		10.049	51.02
			10.056	50.26		10.056	51.02
			10.063	50.28		10.063	51.02
			10.07	50.3		10.07	51.02
			10.077	50.3		10.077	51.02
			10.083	50.3		10.083	51.02
			10.09	50.28		10.09	51.02
			10.097	50.26		10.097	51.04
			10.104	50.26		10.104	51.04
			10.111	50.26		10.111	51.04
			10.117	50.26		10.117	51.06
			10.124	50.24		10.124	51.1
			10.131	50.24		10.131	51.1
			10.138	50.26		10.138	51.12
			10.144	50.26		10.144	51.12
			10.151	50.26		10.151	51.1
			10.158	50.26		10.158	51.08
			10.165	50.26		10.165	51.08
			10.172	50.26		10.172	51.04
			10.178	50.26		10.178	51.02
			10.185	50.26		10.185	51
			10.192	50.26		10.192	51
			10.199	50.26		10.199	51
			10.206	50.26		10.206	51
			10.212	50.26		10.212	51
			10.219	50.26		10.219	51
			10.226	50.26		10.226	51
			10.233	50.26		10.233	51
			10.24	50.26		10.24	51
			10.246	50.26		10.246	51
			10.253	50.24		10.253	51
			10.26	50.24		10.26	51
			10.267	50.24		10.267	51
			10.273	50.24		10.273	51
			10.28	50.22		10.28	51
			10.287	50.22		10.287	50.98
			10.294	50.22		10.294	50.98
			10.301	50.2		10.301	50.98
			10.307	50.2		10.307	50.98
			10.314	50.2		10.314	50.98
			10.321	50.2		10.321	50.98
			10.328	50.22		10.328	50.98
			10.335	50.22		10.335	51
			10.341	50.24		10.341	51
			10.348	50.24		10.348	51
			10.355	50.24		10.355	51
			10.362	50.26		10.362	51.02
			10.369	50.26		10.369	51.1
			10.375	50.28		10.375	51.1
			10.382	50.28		10.382	51.12
			10.389	50.28		10.389	51.12
			10.396	50.28		10.396	51.12
			10.402	50.28		10.402	51.1
			10.409	50.28		10.409	51.1
			10.416	50.28		10.416	51.08
			10.423	50.26		10.423	51.06
			10.43	50.26		10.43	50.98
			10.436	50.24		10.436	50.98
			10.443	50.24		10.443	51
			10.45	50.24		10.45	51.02
			10.457	50.22		10.457	51.04
			10.464	50.22		10.464	51.06
			10.47	50.26		10.47	51.06
			10.477	50.26		10.477	51.08
			10.484	50.26		10.484	51.12
			10.491	50.26		10.491	51.12
			10.498	50.26		10.498	51.12
			10.504	50.24		10.504	51.12
			10.511	50.26		10.511	51.16
			10.518	50.24		10.518	51.14
			10.525	50.22		10.525	51.14
			10.532	50.3		10.532	51.12
			10.538	50.32		10.538	51.12
			10.545	50.32		10.545	51.1
			10.552	50.32		10.552	51.1
			10.559	50.34		10.559	51.1
			10.565	50.32		10.565	51.1
			10.572	50.32		10.572	51.06
			10.579	50.3		10.579	51.06
			10.586	50.28		10.586	51.06
			10.593	50.2		10.593	51.06
			10.599	50.18		10.599	51.06
			10.606	50.2		10.606	51.12
			10.613	50.18		10.613	51.18
			10.62	50.18		10.62	51.28
			10.627	50.18		10.627	51.3
			10.633	50.16		10.633	51.3
			10.64	50.16		10.64	51.32
			10.647	50.16		10.647	51.4
			10.654	50.16		10.654	51.38
			10.661	50.16		10.661	51.38
			10.667	50.16		10.667	51.3
			10.674	50.16		10.674	51.24
			10.681	50.18		10.681	51.18
			10.688	50.18		10.688	51.16
			10.694	50.2		10.694	51.14
			10.701	50.2		10.701	51.12
			10.708	50.2		10.708	51.02
			10.715	50.2		10.715	51.06
			10.722	50.2		10.722	51.08
			10.728	50.2		10.728	51.08
			10.735	50.2		10.735	51.08
			10.742	50.2		10.742	51.06
			10.749	50.2		10.749	51.04
			10.756	50.18		10.756	51.04
			10.762	50.18		10.762	51.02
			10.769	50.18		10.769	51
			10.776	50.16		10.776	50.94
			10.783	50.16		10.783	50.94
			10.79	50.16		10.79	50.94
			10.796	50.14		10.796	50.92
			10.803	50.14		10.803	50.92
			10.81	50.12		10.81	50.94
			10.817	50.12		10.817	50.94
			10.823	50.12		10.823	50.94
			10.83	50.12		10.83	50.94
			10.837	50.18		10.837	50.94
			10.844	50.18		10.844	50.94
			10.851	50.2		10.851	50.94
			10.857	50.22		10.857	50.94
			10.864	50.22		10.864	50.94
			10.871	50.22		10.871	50.94
			10.878	50.2		10.878	50.92
			10.885	50.2		10.885	50.92
			10.891	50.18		10.891	50.92
			10.898	50.14		10.898	50.94
			10.905	50.14		10.905	50.94
			10.912	50.14		10.912	50.94
			10.919	50.12		10.919	50.96
			10.925	50.12		10.925	50.96
			10.932	50.12		10.932	50.96
			10.939	50.12		10.939	50.96
			10.946	50.12		10.946	50.96
			10.952	50.12		10.952	50.96
			10.959	50.12		10.959	50.96
			10.966	50.12		10.966	50.96
			10.973	50.12		10.973	50.96
			10.98	50.12		10.98	51
			10.986	50.12		10.986	51
			10.993	50.14		10.993	51.02
			11	50.14		11	51.02
			11.007	50.14		11.007	51.04
			11.014	50.16		11.014	51.04
			11.02	50.16		11.02	51.06
			11.027	50.16		11.027	51.06
			11.034	50.16		11.034	51.06
			11.041	50.16		11.041	51.02
			11.048	50.16		11.048	51.02
			11.054	50.12		11.054	51.04
			11.061	50.2		11.061	51.04
			11.068	50.22		11.068	51.14
			11.075	50.3		11.075	51.16
			11.081	50.32		11.081	51.18
			11.088	50.34		11.088	51.18
			11.095	50.34		11.095	51.18
			11.102	50.46		11.102	51.18
			11.109	50.46		11.109	51.16
			11.115	50.48		11.115	51.12
			11.122	50.4		11.122	51.1
			11.129	50.38		11.129	51.02
			11.136	50.32		11.136	51
			11.143	50.3		11.143	51
			11.149	50.28		11.149	51
			11.156	50.24		11.156	51
			11.163	50.12		11.163	51
			11.17	50.12		11.17	51.02
			11.177	50.18		11.177	51.02
			11.183	50.2		11.183	51
			11.19	50.2		11.19	51
			11.197	50.22		11.197	51
			11.204	50.22		11.204	51
			11.211	50.22		11.211	51
			11.217	50.2		11.217	51
			11.224	50.18		11.224	51.02
			11.231	50.18		11.231	51.02
			11.238	50.1		11.238	51.02
			11.244	50.1		11.244	51.02
			11.251	50.1		11.251	51.04
			11.258	50.14		11.258	51.16
			11.265	50.14		11.265	51.18
			11.272	50.16		11.272	51.2
			11.278	50.16		11.278	51.22
			11.285	50.16		11.285	51.22
			11.292	50.18		11.292	51.22
			11.299	50.18		11.299	51.22
			11.306	50.18		11.306	51.2
			11.312	50.18		11.312	51.18
			11.319	50.16		11.319	51.06
			11.326	50.16		11.326	51.08
			11.333	50.16		11.333	51.08
			11.34	50.16		11.34	51.08
			11.346	50.16		11.346	51.1
			11.353	50.14		11.353	51.1
			11.36	50.14		11.36	51.08
			11.367	50.14		11.367	51.08
			11.373	50.14		11.373	51.08
			11.38	50.12		11.38	51.06
			11.387	50.12		11.387	51.04
			11.394	50.16		11.394	51.06
			11.401	50.16		11.401	51.06
			11.407	50.18		11.407	51.02
			11.414	50.18		11.414	51.02
			11.421	50.18		11.421	51.02
			11.428	50.2		11.428	51.02
			11.435	50.2		11.435	51.02
			11.441	50.2		11.441	51.02
			11.448	50.18		11.448	51
			11.455	50.16		11.455	50.98
			11.462	50.14		11.462	50.98
			11.469	50.14		11.469	51.04
			11.475	50.14		11.475	51.06
			11.482	50.14		11.482	51.08
			11.489	50.14		11.489	51.08
			11.496	50.12		11.496	51.08
			11.502	50.12		11.502	51.08
			11.509	50.14		11.509	51.1
			11.516	50.14		11.516	51.1
			11.523	50.12		11.523	51.08
			11.53	50.14		11.53	51.02
			11.536	50.12		11.536	51.04
			11.543	50.12		11.543	51.04
			11.55	50.18		11.55	51.04
			11.557	50.18		11.557	51.04
			11.564	50.24		11.564	51.04
			11.57	50.26		11.57	51.04
			11.577	50.26		11.577	51.04
			11.584	50.28		11.584	51.04
			11.591	50.3		11.591	51.04
			11.598	50.3		11.598	51.04
			11.604	50.3		11.604	51.04
			11.611	50.24		11.611	51.06
			11.618	50.24		11.618	51.06
			11.625	50.2		11.625	51.06
			11.631	50.2		11.631	51.08
			11.638	50.2		11.638	51.06
			11.645	50.24		11.645	51.06
			11.652	50.22		11.652	51.06
			11.659	50.22		11.659	51.04
			11.665	50.24		11.665	51.04
			11.672	50.24		11.672	51.02
			11.679	50.26		11.679	51.02
			11.686	50.26		11.686	51.02
			11.693	50.26		11.693	51.02
			11.699	50.26		11.699	51.02
			11.706	50.22		11.706	51.04
			11.713	50.22		11.713	51.04
			11.72	50.22		11.72	51.04
			11.727	50.22		11.727	51.04
			11.733	50.2		11.733	51.04
			11.74	50.18		11.74	51.04
			11.747	50.18		11.747	51.02
			11.754	50.18		11.754	51.02
			11.761	50.18		11.761	51
			11.767	50.16		11.767	50.98
			11.774	50.16		11.774	50.98
			11.781	50.16		11.781	50.98
			11.788	50.16		11.788	50.98
			11.794	50.14		11.794	50.96
			11.801	50.14		11.801	50.96
			11.808	50.12		11.808	50.96
			11.815	50.12		11.815	50.96
			11.822	50.12		11.822	50.96
			11.828	50.1		11.828	50.96
			11.835	50.1		11.835	50.96
			11.842	50.08		11.842	50.96
			11.849	50.08		11.849	50.94
			11.856	50.08		11.856	50.96
			11.862	50.14		11.862	50.98
			11.869	50.16		11.869	50.98
			11.876	50.18		11.876	50.98
			11.883	50.2		11.883	51
			11.89	50.2		11.89	51
			11.896	50.2		11.896	51.02
			11.903	50.2		11.903	51.02
			11.91	50.2		11.91	51.04
			11.917	50.2		11.917	51.12
			11.923	50.14		11.923	51.14
			11.93	50.16		11.93	51.16
			11.937	50.18		11.937	51.2
			11.944	50.18		11.944	51.26
			11.951	50.2		11.951	51.28
			11.957	50.22		11.957	51.26
			11.964	50.22		11.964	51.26
			11.971	50.24		11.971	51.22
			11.978	50.24		11.978	51.12
			11.985	50.26		11.985	51.1
			11.991	50.28		11.991	51.08
			11.998	50.36		11.998	51.02
			12.005	50.38		12.005	50.98
			12.012	50.4		12.012	50.98
			12.019	50.48		12.019	50.98
			12.025	50.5		12.025	51.08
			12.032	50.52		12.032	51.08
			12.039	50.52		12.039	51.22
			12.046	50.48		12.046	51.24
			12.052	50.46		12.052	51.28
			12.059	50.4		12.059	51.28
			12.066	50.38		12.066	51.28
			12.073	50.34		12.073	51.26
			12.08	50.26		12.08	51.22
			12.086	50.26		12.086	51.1
			12.093	50.26		12.093	51.08
			12.1	50.26		12.1	50.96
			12.107	50.26		12.107	50.98
			12.114	50.28		12.114	51.08
			12.12	50.28		12.12	51.1
			12.127	50.28		12.127	51.12
			12.134	50.3		12.134	51.16
			12.141	50.3		12.141	51.18
			12.148	50.38		12.148	51.18
			12.154	50.42		12.154	51.18
			12.161	50.52		12.161	51.18
			12.168	50.64		12.168	51.28
			12.175	50.72		12.175	51.32
			12.181	50.78		12.181	51.36
			12.188	50.8		12.188	51.38
			12.195	50.78		12.195	51.36
			12.202	50.8		12.202	51.36
			12.209	50.72		12.209	51.32
			12.215	50.68		12.215	51.28
			12.222	50.58		12.222	51.36
			12.229	50.5		12.229	51.32
			12.236	50.48		12.236	51.32
			12.243	50.46		12.243	51.42
			12.249	50.5		12.249	51.44
			12.256	50.5		12.256	51.46
			12.263	50.44		12.263	51.46
			12.27	50.44		12.27	51.44
			12.277	50.42		12.277	51.4
			12.283	50.4		12.283	51.28
			12.29	50.36		12.29	51.3
			12.297	50.34		12.297	51.24
			12.304	50.34		12.304	51.2
			12.31	50.28		12.31	51.22
			12.317	50.28		12.317	51.22
			12.324	50.32		12.324	51.2
			12.331	50.32		12.331	51.18
			12.338	50.38		12.338	51.22
			12.344	50.4		12.344	51.18
			12.351	50.42		12.351	51.1
			12.358	50.46		12.358	51.1
			12.365	50.46		12.365	51.1
			12.372	50.46		12.372	51.1
			12.378	50.46		12.378	51.24
			12.385	50.42		12.385	51.26
			12.392	50.4		12.392	51.26
			12.399	50.34		12.399	51.2
			12.406	50.34		12.406	51.2
			12.412	50.32		12.412	51.2
			12.419	50.28		12.419	51.18
			12.426	50.28		12.426	51.16
			12.433	50.28		12.433	51.14
			12.44	50.28		12.44	51
			12.446	50.26		12.446	51.04
			12.453	50.26		12.453	51.06
			12.46	50.26		12.46	51.08
			12.467	50.24		12.467	51.08
			12.473	50.24		12.473	51.12
			12.48	50.24		12.48	51.12
			12.487	50.24		12.487	51.14
			12.494	50.24		12.494	51.14
			12.501	50.24		12.501	51.12
			12.507	50.26		12.507	51.16
			12.514	50.26		12.514	51.16
			12.521	50.26		12.521	51.16
			12.528	50.26		12.528	51.16
			12.535	50.34		12.535	51.14
			12.541	50.34		12.541	51.14
			12.548	50.34		12.548	51.12
			12.555	50.34		12.555	51.12
			12.562	50.42		12.562	51.1
			12.569	50.42		12.569	51.04
			12.575	50.42		12.575	51.04
			12.582	50.42		12.582	51.02
			12.589	50.4		12.589	51.02
			12.596	50.3		12.596	51.04
			12.602	50.3		12.602	51.02
			12.609	50.3		12.609	51.02
			12.616	50.3		12.616	51.04
			12.623	50.24		12.623	51.12
			12.63	50.26		12.63	51.14
			12.636	50.28		12.636	51.16
			12.643	50.3		12.643	51.18
			12.65	50.3		12.65	51.26
			12.657	50.32		12.657	51.26
			12.664	50.32		12.664	51.28
			12.67	50.32		12.67	51.26
			12.677	50.32		12.677	51.24
			12.684	50.34		12.684	51.2
			12.691	50.38		12.691	51.2
			12.698	50.4		12.698	51.2
			12.704	50.4		12.704	51.18
			12.711	50.42		12.711	51.1
			12.718	50.42		12.718	51.1
			12.725	50.42		12.725	51.1
			12.731	50.42		12.731	51.1
			12.738	50.5		12.738	51.08
			12.745	50.5		12.745	51.04
			12.752	50.46		12.752	51.04
			12.759	50.48		12.759	51.04
			12.765	50.48		12.765	51.04
			12.772	50.48		12.772	51.06
			12.779	50.48		12.779	51.06
			12.786	50.46		12.786	51.04
			12.793	50.44		12.793	51.08
			12.799	50.34		12.799	51.08
			12.806	50.34		12.806	51.1
			12.813	50.36		12.813	51.12
			12.82	50.34		12.82	51.12
			12.827	50.34		12.827	51.12
			12.833	50.34		12.833	51.1
			12.84	50.38		12.84	51.1
			12.847	50.38		12.847	51.1
			12.854	50.36		12.854	51.06
			12.86	50.36		12.86	51.06
			12.867	50.36		12.867	51.02
			12.874	50.34		12.874	51.06
			12.881	50.34		12.881	51.06
			12.888	50.34		12.888	51.06
			12.894	50.32		12.894	51.06
			12.901	50.28		12.901	51.06
			12.908	50.28		12.908	51.04
			12.915	50.28		12.915	51.04
			12.922	50.28		12.922	51.02
			12.928	50.28		12.928	51.02
			12.935	50.28		12.935	51
			12.942	50.28		12.942	51.02
			12.949	50.28		12.949	51.02
			12.956	50.28		12.956	51.04
			12.962	50.28		12.962	51.04
			12.969	50.3		12.969	51.04
			12.976	50.3		12.976	51.04
			12.983	50.3		12.983	51.04
			12.99	50.32		12.99	51.04
			12.996	50.32		12.996	51.02
			13.003	50.32		13.003	51.02
			13.01	50.32		13.01	51.02
			13.017	50.34		13.017	51.02
			13.023	50.34		13.023	51.02
			13.03	50.34		13.03	51
			13.037	50.34		13.037	51
			13.044	50.34		13.044	51
			13.051	50.46		13.051	51
			13.057	50.48		13.057	50.98
			13.064	50.52		13.064	50.98
			13.071	50.54		13.071	50.96
			13.078	50.56		13.078	50.96
			13.085	50.54		13.085	50.96
			13.091	50.6		13.091	50.96
			13.098	50.6		13.098	50.96
			13.105	50.58		13.105	50.96
			13.112	50.46		13.112	50.96
			13.119	50.52		13.119	50.98
			13.125	50.5		13.125	50.98
			13.132	50.52		13.132	50.98
			13.139	50.58		13.139	50.98
			13.146	50.58		13.146	50.98
			13.152	50.54		13.152	50.96
			13.159	50.58		13.159	50.96
			13.166	50.58		13.166	50.96
			13.173	50.58		13.173	50.96
			13.18	50.56		13.18	50.94
			13.186	50.54		13.186	50.94
			13.193	50.54		13.193	50.96
			13.2	50.48		13.2	50.94
			13.207	50.5		13.207	50.96
			13.214	50.5		13.214	50.96
			13.22	50.46		13.22	50.98
			13.227	50.46		13.227	50.98
			13.234	50.46		13.234	50.98
			13.241	50.42		13.241	51.1
			13.248	50.4		13.248	51.12
			13.254	50.4		13.254	51.14
			13.261	50.38		13.261	51.14
			13.268	50.38		13.268	51.18
			13.275	50.36		13.275	51.18
			13.281	50.44		13.281	51.14
			13.288	50.44		13.288	51.16
			13.295	50.44		13.295	51.24
			13.302	50.44		13.302	51.16
			13.309	50.44		13.309	51.16
			13.315	50.42		13.315	51.16
			13.322	50.42		13.322	51.16
			13.329	50.38		13.329	51.1
			13.336	50.36		13.336	51.1
			13.343	50.3		13.343	51.06
			13.349	50.3		13.349	51
			13.356	50.32		13.356	50.92
			13.363	50.34		13.363	50.92
			13.37	50.34		13.37	50.96
			13.377	50.34		13.377	50.98
			13.383	50.34		13.383	50.98
			13.39	50.34		13.39	51
			13.397	50.36		13.397	51
			13.404	50.38		13.404	51
			13.41	50.38		13.41	50.98
			13.417	50.38		13.417	50.98
			13.424	50.38		13.424	50.98
			13.431	50.38		13.431	50.92
			13.438	50.38		13.438	50.92
			13.444	50.4		13.444	50.92
			13.451	50.4		13.451	50.98
			13.458	50.38		13.458	50.98
			13.465	50.36		13.465	51
			13.472	50.36		13.472	51
			13.478	50.34		13.478	51
			13.485	50.34		13.485	51
			13.492	50.34		13.492	51.08
			13.499	50.32		13.499	51.08
			13.506	50.32		13.506	51.08
			13.512	50.3		13.512	51.04
			13.519	50.3		13.519	51.04
			13.526	50.3		13.526	51.04
			13.533	50.3		13.533	51.04
			13.539	50.3		13.539	51.02
			13.546	50.3		13.546	51.02
			13.553	50.3		13.553	50.96
			13.56	50.3		13.56	50.94
			13.567	50.3		13.567	50.94
			13.573	50.3		13.573	50.94
			13.58	50.3		13.58	50.94
			13.587	50.3		13.587	50.92
			13.594	50.3		13.594	50.92
			13.601	50.4		13.601	50.92
			13.607	50.42		13.607	50.92
			13.614	50.44		13.614	50.92
			13.621	50.44		13.621	50.92
			13.628	50.46		13.628	50.94
			13.635	50.44		13.635	50.94
			13.641	50.44		13.641	50.94
			13.648	50.42		13.648	50.96
			13.655	50.4		13.655	50.96
			13.662	50.3		13.662	50.96
			13.669	50.32		13.669	50.96
			13.675	50.3		13.675	50.96
			13.682	50.3		13.682	50.96
			13.689	50.3		13.689	50.96
			13.696	50.38		13.696	50.94
			13.702	50.38		13.702	50.94
			13.709	50.38		13.709	50.94
			13.716	50.38		13.716	50.92
			13.723	50.4		13.723	50.92
			13.73	50.38		13.73	50.94
			13.736	50.42		13.736	50.94
			13.743	50.4		13.743	51.1
			13.75	50.4		13.75	51.14
			13.757	50.34		13.757	51.16
			13.764	50.42		13.764	51.18
			13.77	50.44		13.77	51.24
			13.777	50.52		13.777	51.24
			13.784	50.52		13.784	51.22
			13.791	50.52		13.791	51.2
			13.798	50.46		13.798	51.28
			13.804	50.46		13.804	51.14
			13.811	50.44		13.811	51.16
			13.818	50.42		13.818	51.16
			13.825	50.3		13.825	51.16
			13.831	50.3		13.831	51.12
			13.838	50.24		13.838	51.12
			13.845	50.24		13.845	51.1
			13.852	50.24		13.852	51.08
			13.859	50.3		13.859	50.98
			13.865	50.3		13.865	50.98
			13.872	50.3		13.872	51
			13.879	50.3		13.879	51
			13.886	50.3		13.886	51
			13.893	50.3		13.893	51
			13.899	50.28		13.899	51.1
			13.906	50.26		13.906	51.18
			13.913	50.26		13.913	51.2
			13.92	50.2		13.92	51.22
			13.927	50.22		13.927	51.22
			13.933	50.22		13.933	51.18
			13.94	50.22		13.94	51.2
			13.947	50.24		13.947	51.18
			13.954	50.22		13.954	51.16
			13.96	50.22		13.96	51.04
			13.967	50.22		13.967	50.98
			13.974	50.22		13.974	50.98
			13.981	50.22		13.981	50.98
			13.988	50.26		13.988	50.98
			13.994	50.26		13.994	50.98
			14.001	50.26		14.001	50.94
			14.008	50.24		14.008	50.94
			14.015	50.26		14.015	50.94
			14.022	50.26		14.022	50.94
			14.028	50.24		14.028	50.94
			14.035	50.24		14.035	51.04
			14.042	50.22		14.042	51.04
			14.049	50.18		14.049	51.06
			14.056	50.18		14.056	51.12
			14.062	50.18		14.062	51.12
			14.069	50.18		14.069	51.12
			14.076	50.18		14.076	51.18
			14.083	50.18		14.083	51.18
			14.089	50.2		14.089	51.18
			14.096	50.2		14.096	51.08
			14.103	50.18		14.103	51.08
			14.11	50.2		14.11	51.06
			14.117	50.2		14.117	51
			14.123	50.2		14.123	51.04
			14.13	50.26		14.13	51.08
			14.137	50.26		14.137	51.02
			14.144	50.32		14.144	51.04
			14.151	50.32		14.151	51.04
			14.157	50.34		14.157	51.04
			14.164	50.34		14.164	51.04
			14.171	50.32		14.171	51.04
			14.178	50.4		14.178	51.02
			14.185	50.4		14.185	50.96
			14.191	50.36		14.191	50.9
			14.198	50.4		14.198	50.9
			14.205	50.36		14.205	50.9
			14.212	50.36		14.212	50.9
			14.219	50.36		14.219	50.9
			14.225	50.36		14.225	50.9
			14.232	50.34		14.232	50.9
			14.239	50.26		14.239	50.9
			14.246	50.28		14.246	50.9
			14.252	50.28		14.252	50.9
			14.259	50.26		14.259	50.9
			14.266	50.26		14.266	50.9
			14.273	50.24		14.273	50.9
			14.28	50.24		14.28	50.88
			14.286	50.22		14.286	50.88
			14.293	50.2		14.293	50.88
			14.3	50.2		14.3	50.88
			14.307	50.16		14.307	50.88
			14.314	50.16		14.314	50.9
			14.32	50.14		14.32	50.9
			14.327	50.14		14.327	50.9
			14.334	50.16		14.334	51
			14.341	50.16		14.341	51
			14.348	50.18		14.348	51.02
			14.354	50.18		14.354	51.02
			14.361	50.18		14.361	51.02
			14.368	50.2		14.368	51
			14.375	50.2		14.375	50.98
			14.381	50.24		14.381	50.94
			14.388	50.26		14.388	50.92
			14.395	50.32		14.395	50.8
			14.402	50.34		14.402	50.8
			14.409	50.34		14.409	50.8
			14.415	50.34		14.415	50.78
			14.422	50.4		14.422	50.78
			14.429	50.4		14.429	50.76
			14.436	50.4		14.436	50.84
			14.443	50.36		14.443	50.86
			14.449	50.36		14.449	50.9
			14.456	50.28		14.456	50.92
			14.463	50.28		14.463	50.94
			14.47	50.3		14.47	50.94
			14.477	50.28		14.477	50.94
			14.483	50.28		14.483	50.94
			14.49	50.3		14.49	50.92
			14.497	50.3		14.497	50.86
			14.504	50.32		14.504	50.88
			14.51	50.32		14.51	50.88
			14.517	50.3		14.517	50.88
			14.524	50.28		14.524	51
			14.531	50.26		14.531	51.04
			14.538	50.24		14.538	51.06
			14.544	50.16		14.544	51.08
			14.551	50.16		14.551	51.08
			14.558	50.16		14.558	51.06
			14.565	50.2		14.565	51.04
[truncated: 64 more rows]
