# Supplementary material for: Discovery of chirally dependent protein modifications by D- and L-2-hydroxyglutarates
Source: Nat Chem. 2026 Mar 17;18(6):1033–41. doi: 10.1038/s41557-026-02093-x (PMC13193722; doi:10.1038/s41557-026-02093-x)
Supplement: Supplementary file 8 — Statistical source data. [file 41557_2026_2093_MOESM8_ESM.xlsx]

## Sheet: Fig 1a
Proteomics data (Missing values were imputed using the minimum values; peptides that were quantified fewer than two times across the three replicates were excluded; unprocessed raw data see Supplementary Table S4). The peptides with a fold change > 1.2 and P value < 0.05 in the D2HG accumulated groups compared with the non-accumulated group were considered as D2HG modified peptides and labled in …
Peptide Sequence	Modified Sequence	0 mM D2HG_R1_Intensity	0 mM D2HG_R2_Intensity	0 mM D2HG_R3_Intensity	10 mM D2HG_R1_Intensity	10 mM D2HG_R2_Intensity	10 mM D2HG_R3_Intensity	Fold Change (10mM D2HG/ 0mM D2HG)	P value		Peptide Sequence	Modified Sequence	0 mM D2HG_R1_Intensity	0 mM D2HG_R2_Intensity	0 mM D2HG_R3_Intensity	20 mM D2HG_R1_Intensity	20 mM D2HG_R2_Intensity	20 mM D2HG_R3_Intensity	Fold Change (20mM D2HG/ 0mM D2HG)	P value		Peptide Sequence	Modified Sequence	0 mM D2HG_R1_Intensity	0 mM D2HG_R2_Intensity	0 mM D2HG_R3_Intensity	50 mM D2HG_R1_Intensity	50 mM D2HG_R2_Intensity	50 mM D2HG_R3_Intensity	Fold Change (50mM D2HG/ 0mM D2HG)	P value
NLSIHNQQLEE	NLS[130.0266]IHNQQLEE	89381.1	88665.3	91050.1	112385	118217	122640	1.3127	0.000779077		VDEQPQHPLHVTYAGAAVD	VDEQPQHPLHVTY[130.0266]AGAAVD	2323.79	2323.79	2323.79	1.04944e+06	1.1775e+06	1.03583e+06	468.024	1.77339e-05		VDEQPQHPLHVTYAGAAVD	VDEQPQHPLHVTY[130.0266]AGAAVD	1759.77	1759.77	1759.77	1.11515e+06	1.04006e+06	1.04006e+06	605.247	1.8352e-06
VFVGGLSPDTSEEQIK	VFVGGLSPDTS[130.0266]EEQIK	722698	949158	909566	1.13219e+06	1.27823e+06	1.13219e+06	1.37235	0.0197085		LQSANASVDDSRLE	LQSANASVDDS[130.0266]RLE	2323.79	2323.79	2323.79	793921	342936	342936	212.267	0.0309117		NELSALVVDNGSGMCK	NELS[130.0266]ALVVDNGSGM[15.9949]C[57.0215]K	1759.77	1759.77	1759.77	495326	540832	450820	281.662	4.5133e-05
VSQPDWTPPPE	VS[130.0266]QPDWTPPPE	2323.79	51777.2	2323.79	76248.2	87232	76248.2	4.24863	0.0223886		TTYYDVLGVKPNATQEE	T[130.0266]TYYDVLGVKPNATQEE	2323.79	2323.79	2323.79	401473	398181	362323	166.678	6.69983e-06		ASTAVSTPEAPEPPSQE	ASTAVS[130.0266]TPEAPEPPSQE	1759.77	1759.77	1759.77	241450	241450	257493	140.245	1.35656e-06
NDLGITAVALYDYQAAGD	NDLGITAVALY[130.0266]DY[130.0266]QAAGD	8866.41	2323.79	2323.79	21774.6	21774.6	30734.5	5.4968	0.00540752		ASTAVSTPEAPEPPSQE	ASTAVS[130.0266]TPEAPEPPSQE	2323.79	2323.79	2323.79	236461	145285	145285	75.5994	0.00466994		GTSNSTSEDGPGDGFTILSSK	GT[130.0266]SNSTSEDGPGDGFTILSSK	1759.77	1759.77	1759.77	206230	261381	206230	127.638	0.000265685
TENDDVTNVIQK	T[130.0266]ENDDVTNVIQK	2323.79	128401	2323.79	295028	334554	295028	6.94943	0.00390424		DNLTLWTSDQQDE	DNLTLWTS[130.0266]DQQDE	2323.79	2323.79	2323.79	163727	189463	163727	74.1484	3.82734e-05		EQIHSVDIGNDGSAFVE	EQIHS[130.0266]VDIGNDGSAFVE	1759.77	1759.77	1759.77	194670	213440	218762	118.742	9.20427e-06
RTNGDIVPER	RT[130.0266]NGDIVPER	2323.79	2323.79	2323.79	18382.4	17747.9	17747.9	7.72848	2.00655e-07		EQIHSVDIGNDGSAFVE	EQIHS[130.0266]VDIGNDGSAFVE	2323.79	2323.79	2323.79	167101	167101	175613	73.1298	4.91601e-07		IENGHIFTVNDQFTSK	IENGHIFT[130.0266]VNDQFTSK	1759.77	1759.77	1759.77	175828	175828	215672	107.463	0.00014658
HQSNGGALVLHAYMDE	HQS[130.0266]NGGALVLHAYMDE	2323.79	2323.79	2323.79	17813.7	19641.1	17813.7	7.92792	1.21809e-05		IKEEPVSDITFPVSE	IKEEPVSDITFPVS[130.0266]E	2323.79	2323.79	2323.79	151949	151949	187858	70.5392	0.000174206		AAAAPAESAAPAAGEEPSK	AAAAPAESAAPAAGEEPS[130.0266]K	1759.77	1759.77	1759.77	193127	187666	139684	98.5883	0.000537591
ETPAAPTPAGATGGSSAWLDSSSE	ETPAAPT[130.0266]PAGATGGS[130.0266]SAWLDSSSE	2323.79	2323.79	2323.79	32462.5	26561	25136.9	12.0723	0.000329363		SAEAPGHYPAEDSTYD	SAEAPGHYPAEDSTY[130.0266]D	2323.79	2323.79	2323.79	190420	144618	144618	68.8036	0.000497425		SAEAPGHYPAEDSTYD	SAEAPGHYPAEDSTY[130.0266]D	1759.77	1759.77	1759.77	148974	148974	198717	94.0776	0.000589238
DSCNAGPEDIQSR	DS[130.0266]C[57.0215]NAGPEDIQSR	2323.79	2323.79	2323.79	30397.9	30397.9	32142.1	13.3314	1.01395e-06		LQTTDNLLPMSPEEFD	LQTTDNLLPMS[130.0266]PEEFD	2323.79	2323.79	2323.79	133743	140952	133743	58.588	6.22219e-07		IKEEPVSDITFPVSE	IKEEPVSDITFPVS[130.0266]E	1759.77	1759.77	1759.77	140346	165400	140346	84.4984	6.12801e-05
SSLGFPVGGPGTSLSLE	SS[130.0266]LGFPVGGPGTSLSLE	2323.79	2323.79	2323.79	21738.2	51560.5	21738.2	13.6324	0.0418442		DCSPADKPYIDE	DC[57.0215]S[130.0266]PADKPYIDE	2323.79	2323.79	2323.79	124186	124594	124186	53.4997	9.28173e-12		ELQSGVDAANSAAQQYQR	ELQS[130.0266]GVDAANSAAQQYQR	1759.77	1759.77	1759.77	138821	138821	159411	82.7861	3.05662e-05
NIHFLNGGIDSVSSSSSYPEE	NIHFLNGGIDS[130.0266]VSSSSSYPEE	2323.79	2323.79	2323.79	32258.3	34273.6	32258.3	14.1708	1.38803e-06		GDQTSNNIPADIVFVLK	GDQTS[130.0266]NNIPADIVFVLK	2323.79	2323.79	2323.79	110576	110576	138801	51.633	0.000235164		GAMEDLQDTFIVHTIE	GAMEDLQDTFIVHT[130.0266]IE	1759.77	1759.77	1759.77	131013	163568	131013	80.6158	0.000207557
SLAAASGVLGGPQTPLAPEEE	SLAAAS[130.0266]GVLGGPQTPLAPEEE	2323.79	2323.79	2323.79	49612.9	60129.8	55338.5	23.6799	6.4967e-05		AHSDAQALVLLDVTPDQSMVD	AHSDAQALVLLDVTPDQS[130.0266]M[15.9949]VD	2323.79	2323.79	2323.79	82466.9	82466.9	92150.1	36.8771	1.33465e-05		IAALVIDNGSGMCK	IAALVIDNGS[130.0266]GMC[57.0215]K	1759.77	1759.77	1759.77	137526	140409	137526	78.6965	1.46371e-08
EDTSNTTFGPADLK	EDT[130.0266]SNTTFGPADLK	2323.79	2323.79	2323.79	68722.9	54777.1	54777.1	25.5728	0.000252284		GGPEGVAAQAVASAASAGPADAEME	GGPEGVAAQAVASAAS[130.0266]AGPADAEME	2323.79	2323.79	2323.79	78674.2	78674.2	89905.4	35.467	2.82269e-05		LDEEGSDPPLPGR	LDEEGS[130.0266]DPPLPGR	1759.77	1759.77	1759.77	151204	126254	126254	76.4707	8.99082e-05
GGPEGVAAQAVASAASAGPADAEME	GGPEGVAAQAVASAAS[130.0266]AGPADAEME	2323.79	2323.79	2323.79	61828	69456.4	61828	27.7008	1.67368e-05		EYTDDNALIPK	EY[130.0266]TDDNALIPK	2323.79	2323.79	2323.79	56158.2	78480.2	56158.2	27.3686	0.00118558		ADISAFADYRPTE	ADIS[130.0266]AFADYRPTE	1759.77	1759.77	1759.77	111596	111596	125885	66.122	1.76971e-05
IKEEPVSDITFPVSE	IKEEPVSDITFPVS[130.0266]E	2323.79	2323.79	2323.79	84017.1	84017.1	144454	44.8245	0.00720524		MESDYSGQGVDQLQR	MES[130.0266]DYSGQGVDQLQR	2323.79	2323.79	2323.79	32387.3	43733.6	52474.9	18.4463	0.00222545		ESQLPGTGGPEDVLQPVQR	ES[130.0266]QLPGTGGPEDVLQPVQR	1759.77	1759.77	1759.77	126184	106874	115072	65.9424	3.39303e-05
VSYNALASHIISEDGDNPE	VSY[130.0266]NALASHIISEDGDNPE	2323.79	2323.79	2323.79	114105	114105	127596	51.0382	1.3292e-05		HQSNGGALVLHAYMDE	HQS[130.0266]NGGALVLHAYMDE	2323.79	2323.79	2323.79	21898.5	23636.2	27416.1	10.4643	0.000174057		ALVGDRPAVSSWALGGDSGE	ALVGDRPAVS[130.0266]SWALGGDSGE	1759.77	1759.77	1759.77	138120	104699	104699	65.8265	0.000512605
DNLTLWTSDQQDE	DNLTLWTS[130.0266]DQQDE	2323.79	2323.79	2323.79	164207	129859	130446	60.8936	0.000254218		GDSVMVLPTIPEEE	GDS[130.0266]VM[15.9949]VLPTIPEEE	2323.79	2323.79	2323.79	14409.7	13154.2	12275.1	5.71466	6.00151e-05		DCPSLNGVHNTSYPR	DC[57.0215]PS[130.0266]LNGVHNTSYPR	1759.77	1759.77	1759.77	104595	97237.2	97237.2	56.6494	2.34997e-06
IENGHIFTVNDQFTSK	IENGHIFT[130.0266]VNDQFTSK	2323.79	2323.79	2323.79	164453	135558	135558	62.4796	0.000120278		NDMSPSNNVVPIHVPPTTE	NDM[15.9949]S[130.0266]PSNNVVPIHVPPTTE	140774	2323.79	2323.79	174257	174257	208578	3.83087	0.0447399		QSGTIYLQHADEER	QS[130.0266]GTIYLQHADEER	1759.77	1759.77	1759.77	118807	71833.8	71833.8	49.7177	0.00541507
EQIHSVDIGNDGSAFVE	EQIHS[130.0266]VDIGNDGSAFVE	2323.79	2323.79	2323.79	145963	154589	145963	64.0498	8.87928e-07		TNDTWNSQFGK	T[130.0266]NDTWNSQFGK	2323.79	61428.1	2323.79	78724.5	78724.5	80942.4	3.60785	0.0435298		LTYQNTDLSEIKE	LT[130.0266]YQNTDLSEIKE	1759.77	1759.77	1759.77	59221.8	59221.8	64363.6	34.6272	4.19869e-06
LYANTVLSGGTTMYPGIADR	LYANTVLS[130.0266]GGTTMYPGIADR	2323.79	2323.79	2323.79	212527	130254	130254	67.854	0.00478813		TMQSLNDR	T[130.0266]M[15.9949]QSLNDR	88070.1	88070.1	106790	164978	165542	163698	1.74678	0.000356395		GDTAWDLTPER	GDT[130.0266]AWDLTPER	1759.77	1759.77	1759.77	63006.7	56441.9	56441.9	33.317	1.30235e-05
NELSALVVDNGSGMCK	NELS[130.0266]ALVVDNGSGM[15.9949]C[57.0215]K	2323.79	2323.79	2323.79	597106	597106	605454	258.151	2.82128e-09		DDLNSFNATDLK	DDLNS[130.0266]FNATDLK	49377	113670	127413	170769	160446	173990	1.73933	0.0426334		SDWDGIIACHQGK	S[130.0266]DWDGIIAC[57.0215]HQGK	1759.77	1759.77	1759.77	42826.3	38093.9	38093.9	22.5436	1.77778e-05
VDEQPQHPLHVTYAGAAVD	VDEQPQHPLHVTY[130.0266]AGAAVD	2323.79	2323.79	2323.79	854771	896076	863689	375.039	2.60309e-07		INGISVANQTVE	INGIS[130.0266]VANQTVE	38134.6	38134.6	51739.8	70034.7	69665.1	73514.5	1.66562	0.00377624		CQDNGDGSCAVSYLPTEPGE	C[57.0215]QDNGDGS[130.0266]C[57.0215]AVSY[130.0266]LPTEPGE	1759.77	1759.77	1759.77	33979.5	22031	22031	14.7825	0.00367692
AAAAPAESAAPAAGEEPSKE	AAAAPAESAAPAAGEEPS[130.0266]KE	627771	651988	608289	680534	746443	750282	1.15318	0.020504		IYDQFGEEGLK	IY[130.0266]DQFGEEGLK	79039.8	88584.6	79039.8	136696	123112	131077	1.58468	0.000687623		HQSNGGALVLHAYMDE	HQS[130.0266]NGGALVLHAYMDE	1759.77	1759.77	1759.77	25373.4	26524.4	25429.7	14.6473	3.54678e-07
LLLSTQPGR	LLLS[130.0266]TQPGR	84669	84855	86354.1	95818.6	96344.2	97381.6	1.13157	9.04541e-05		QSKPVTTPEEIAQVATISANGDK	QSKPVTTPEEIAQVATIS[130.0266]ANGDK	77680.9	79621.7	77680.9	116282	127237	124290	1.56525	0.000186334		HIPSVEPQVGEEWEK	HIPS[130.0266]VEPQVGEEWEK	1759.77	1759.77	1759.77	20215.2	20215.2	24429.1	12.2857	0.000145253
QSKPVTTPEEIAQVATISANGDK	QSKPVTTPEEIAQVATIS[130.0266]ANGDK	77680.9	79621.7	77680.9	92283.7	83623.2	88605.9	1.12567	0.0191343		TQGNVFATD	T[130.0266]QGNVFATD	65646.6	72865.3	73915	101684	105958	111162	1.50077	0.000717038		MDSCPVVGEFPCQNDINLSQAPALPQPE	M[15.9949]DS[130.0266]C[57.0215]PVVGEFPC[57.0215]QNDINLSQAPALPQPE	1759.77	1759.77	1759.77	17220.5	17220.5	25203.1	11.2978	0.00242926
IAQVATISANGDK	IAQVATIS[130.0266]ANGDK	6.33767e+06	6.34846e+06	6406185	7171352	7.37548e+06	6920191	1.12438	0.0040404		HNGQVTGIDWAPESNR	HNGQVT[130.0266]GIDWAPESNR	16363	16328.2	16328.2	21617.3	21617.3	30235.1	1.49879	0.0470017		VQDPSVFVTFPLEEDE	VQDPS[130.0266]VFVTFPLEEDE	1759.77	1759.77	1759.77	16266.6	15902.2	25014.6	10.8316	0.00437107
NGGTEPDASAPAEPGWK	NGGT[130.0266]EPDASAPAEPGWK	180315	187705	183520	198403	205419	204517	1.10298	0.00351633		LVPLDPENGQTSGE	LVPLDPENGQT[130.0266]SGE	77660.2	100410	77660.2	118609	130438	125805	1.46581	0.00885222		GDSVMVLPTIPEEE	GDS[130.0266]VM[15.9949]VLPTIPEEE	1759.77	1759.77	1759.77	17940.5	17548	12138.4	9.02145	0.00165701
TASNCNGSLAHPSDLYAE	T[130.0266]ASNC[57.0215]NGSLAHPSDLYAE	149127	149127	151763	144654	136467	139687	0.935095	0.018522		KENGFSSPPQIK	KENGFS[130.0266]SPPQIK	111449	110438	102934	148003	154149	148003	1.38586	0.000245595		ILVGDVGQTVDDPYATFVK	ILVGDVGQTVDDPYAT[130.0266]FVK	1759.77	238054	1759.77	644746	625592	674956	8.0526	0.00208614
AHPVTNGIEEPLE	AHPVT[130.0266]NGIEEPLE	988040	964005	909031	844174	836456	863440	0.889201	0.0129059		LHSTPNGLSSE	LHS[130.0266]TPNGLSSE	109472	129387	109472	148610	181764	148610	1.37508	0.0278321		THYQLGLAYGYNSQYD	THYQLGLAYGYNSQY[130.0266]D	98708.9	98708.9	128825	746043	746043	914174	7.37568	0.000260995
FHLNESGDPSSK	FHLNES[130.0266]GDPSSK	220104	225013	209002	188997	192209	197601	0.884866	0.00942291		GNGTVMGAELR	GNGT[130.0266]VMGAELR	101506	104989	105925	148688	126776	137028	1.32031	0.00672221		DPITLFVALSPQGTAQGE	DPIT[130.0266]LFVALSPQGTAQGE	3488.63	1759.77	1759.77	12218.4	11461.7	13513.4	5.30717	0.000267182
STSVDHSSTDLE	S[130.0266]TSVDHSSTDLE	39778.3	39852.4	39778.3	33753.9	33753.9	38068.2	0.884153	0.0327173		YQVQYTPQGDSDNGK	YQVQYTPQGDS[130.0266]DNGK	79463.6	77476.8	83009	95628.2	90546.7	93588.2	1.16593	0.00374561		LQSQISDTSVVLSMDNSR	LQSQIS[130.0266]DTSVVLSMDNSR	1759.77	1759.77	334098	467039	467039	486737	4.20835	0.0312691
QNGDSLVHAAFVAE	QNGDS[130.0266]LVHAAFVAE	1.28995e+06	1.20154e+06	1.16101e+06	1.12216e+06	1.05178e+06	1.0297e+06	0.877106	0.0338204		NYGEDQSNGDLGVHSGE	NYGEDQSNGDLGVHS[130.0266]GE	134226	145317	132936	155842	153648	158781	1.13526	0.0114559		WSAAPTAQATEWVGATTDWS	WS[130.0266]AAPTAQATEWVGATTDWS	1759.77	1759.77	1759.77	5031.24	6500.23	5031.24	3.1373	0.00154493
LFFKDDANNDPQWSE	LFFKDDANNDPQWS[130.0266]E	297808	288045	300131	258521	267993	250518	0.877027	0.00439631		STSVDHSSTDLE	S[130.0266]TSVDHSSTDLE	39778.3	39852.4	39778.3	43240.9	43240.9	45477.8	1.10511	0.00496804		DASMPLPFDLTDIVSE	DAS[130.0266]MPLPFDLTDIVSE	1759.77	1759.77	1759.77	6120.99	5165.49	5165.49	3.11632	0.00030589
GRPVVSGTGNDITTPPNK	GRPVVSGT[130.0266]GNDITTPPNK	140253	136701	137598	111350	122959	121801	0.859024	0.00713188		NGGTEPDASAPAEPGWK	NGGT[130.0266]EPDASAPAEPGWK	180315	187705	183520	190793	211042	205447	1.10107	0.0440773		NLSIHNQQLEE	NLS[130.0266]IHNQQLEE	89381.1	88665.3	91050.1	271025	130155	278944	2.52744	0.0471275
DKSEPEQTGAD	DKSEPEQT[130.0266]GAD	819373	817542	796122	671633	703508	697302	0.851792	0.000611336		FHLNESGDPSSK	FHLNES[130.0266]GDPSSK	220104	225013	209002	237631	231695	241129	1.08612	0.0265885		GDSVMVLPTIPEEE	GDS[130.0266]VMVLPTIPEEE	1759.77	1759.77	2928.89	3515.74	5549.57	6301.03	2.38296	0.0318051
QIAESANSSSPQSSAGGKPAMSYASALR	QIAES[130.0266]ANSSSPQSSAGGKPAMS[130.0266]Y[130.0266]ASALR	350321	355522	367745	284368	308544	318537	0.848975	0.00898198		DKSEPEQTGAD	DKSEPEQT[130.0266]GAD	819373	817542	796122	858851	850030	876125	1.06246	0.00906854		WSAAPTAQATEWVGATTDWS	WSAAPT[130.0266]AQATEWVGATTDWS	4493.17	1759.77	1759.77	5710.98	7096.61	5187.43	2.24581	0.0363364
NDAVTIQVLNQLIQK	NDAVT[130.0266]IQVLNQLIQK	25196.5	27266.1	27134.5	21852.5	21170.7	24179.5	0.844285	0.0216592		QNSQLPAQVQNGPSQE	QNSQLPAQVQNGPS[130.0266]QE	346729	354142	344622	365892	371576	370030	1.05931	0.00349878		DDLNSFNATDLK	DDLNS[130.0266]FNATDLK	49377	113670	127413	172656	165794	173834	1.7637	0.0377397
GPYDVVVLPGGNLGAQNLSE	GPY[130.0266]DVVVLPGGNLGAQNLSE	1.00577e+06	1.03651e+06	991839	773427	885358	884009	0.838065	0.0141405		LAALALASSENSSSTPEECE	LAALALASSENS[130.0266]SSTPEEC[57.0215]E	68440.9	68555.1	68440.9	64252.7	64252.7	65258.8	0.943182	0.000323317		TNGNQSTDIDSTLANFLAE	T[130.0266]NGNQSTDIDSTLANFLAE	35397.5	52650.3	43994.4	75852.9	61405.3	80134.5	1.64639	0.0195814
MLVAGHEDSNGCINYE	MLVAGHEDSNGC[57.0215]INY[130.0266]E	1.14143e+06	1.17891e+06	1.23196e+06	975492	991822	1.00832e+06	0.837666	0.00233328		IAQVATISANGDK	IAQVATIS[130.0266]ANGDK	6.33767e+06	6.34846e+06	6406185	5877268	6.08975e+06	5.47393e+06	0.913506	0.0388917		FELLSANTLED	FELLSANT[130.0266]LED	130303	150059	147833	236308	218984	248958	1.64469	0.00100483
FGSVNGDNKPIWMHAEER	FGS[130.0266]VNGDNKPIWMHAEER	115924	113213	121818	94429.7	94443.2	99027.1	0.820333	0.00209188		VFQSNYFDSTHNHQNGLCEE	VFQSNYFDS[130.0266]T[130.0266]HNHQNGLC[57.0215]EE	85769.7	88742.2	81314.9	78660.6	79287.7	73268.2	0.903801	0.0465843		QLVLQTGALVLSDNGICCID	QLVLQTGALVLS[130.0266]DNGIC[57.0215]C[57.0215]ID	44940.7	44211.8	44335.9	65910.6	68763.7	71131.3	1.54175	9.38254e-05
IQYQLVDISQDNALRD	IQYQLVDIS[130.0266]QDNALRD	51166.7	53395.2	56305.4	41465.8	39934	48818.6	0.809477	0.0306512		NGVHSLIIEPVTSR	NGVHS[130.0266]LIIEPVTSR	153253	143144	153415	139527	132569	129339	0.89245	0.0236903		LVPLDPENGQTSGE	LVPLDPENGQT[130.0266]SGE	77660.2	100410	77660.2	122344	144607	122344	1.52229	0.0137393
TNLIVNYLPQNMTQD	TNLIVNYLPQNM[15.9949]T[130.0266]QD	120483	152690	133104	107514	107514	107600	0.794107	0.0409046		GGGPPPPPALPTWSVPNGPSPE	GGGPPPPPALPTWSVPNGPS[130.0266]PE	74418.1	75145.5	81926.8	63915.8	68616.4	70170.9	0.875643	0.034357		SGFDDPGIFYSDSFGGDAQAD	n[42.0106]SGFDDPGIFYSDS[130.0266]FGGDAQAD	103220	103220	123807	150298	150298	197372	1.50786	0.0309524
YQLNDSAAYYLNDLDR	Y[130.0266]QLNDSAAYYLNDLDR	60815.8	70856.2	65979	51171	53870.2	51171	0.790344	0.0104106		IQYQLVDISQDNALRD	IQYQLVDIS[130.0266]QDNALRD	51166.7	53395.2	56305.4	46156.3	48713.5	43687.9	0.861317	0.0231972		TINNLDTSSSDFTILQE	T[130.0266]INNLDTSSSDFTILQE	63385	84748.9	80061.2	121023	111567	109596	1.49953	0.00675106
TGANLAICQWGFDDE	T[130.0266]GANLAIC[57.0215]QWGFDDE	52229.4	59008.9	62564.3	41463.4	43925.2	48974.7	0.77308	0.0248091		GPYDVVVLPGGNLGAQNLSE	GPY[130.0266]DVVVLPGGNLGAQNLSE	1.00577e+06	1.03651e+06	991839	799177	828610	858812	0.819544	0.00109233		NGTVTAANASTLNDGAAALVLMTADAAK	NGT[130.0266]VTAANASTLNDGAAALVLMTADAAK	24169.2	21167.6	25180.5	41867.6	31948.6	31061	1.48726	0.0354224
SPSWTAPPVIALQNGLSED	SPSWTAPPVIALQNGLS[130.0266]ED	47794	44016	50430.2	38102.9	30182.6	40914.4	0.767716	0.0413046		ALFVGDAILSVNGEDLSSATHD	ALFVGDAILSVNGEDLS[130.0266]SATHD	55084.3	55398.3	55084.3	37127.4	39229.2	48489.5	0.754053	0.0177312		AAAAPAESAAPAAGEEPSKE	AAAAPAESAAPAAGEEPS[130.0266]KE	627771	651988	608289	989457	973258	830555	1.47945	0.00440036
LYTQNGILHMLDR	LY[130.0266]TQNGILHMLDR	50787	53688.5	62340	42294.7	43245.4	41005.7	0.758597	0.0190638		AFPSAINQDNYPNGGFTAE	AFPSAINQDNYPNGGFT[130.0266]AE	71113.4	69662.4	68553.8	53215.3	49571	49571	0.727835	0.000182268		YQVQYTPQGDSDNGK	YQVQYTPQGDS[130.0266]DNGK	79463.6	77476.8	83009	101360	127843	119446	1.45301	0.0104908
ALFVGDAILSVNGEDLSSATHD	ALFVGDAILSVNGEDLS[130.0266]SATHD	55084.3	55398.3	55084.3	46742.1	41062.1	37734.5	0.758236	0.0071307		SSQDLEE	S[130.0266]SQDLEE	90014	90017.9	113344	71594.8	64816.1	68567.7	0.698689	0.0213104		GDETPNSIPADIVFIIK	GDET[130.0266]PNSIPADIVFIIK	21290.5	23526.9	21290.5	30889.2	30889.2	33985.5	1.4486	0.0014831
SSQDLEE	S[130.0266]SQDLEE	90014	90017.9	113344	65286.9	65286.9	76857.1	0.707047	0.0299188		ITADLLSNGIDVYPQK	ITADLLSNGIDVY[130.0266]PQK	159000	176196	183767	109655	122077	127503	0.692216	0.00414385		AAAEPDASEKPAEATAGSGGVNGGE	AAAEPDASEKPAEATAGS[130.0266]GGVNGGE	322339	338952	292628	497411	461657	421986	1.44777	0.0051564
AFPSAINQDNYPNGGFTAE	AFPSAINQDNYPNGGFT[130.0266]AE	71113.4	69662.4	68553.8	51302.6	49412.1	38762	0.666302	0.00423179		NSPLLSVSSQTITKE	NS[130.0266]PLLSVSS[130.0266]QTIT[130.0266]KE	57643	59006.8	54802.7	34261.7	34261.7	49805.6	0.690156	0.0292682		SGFDDPGIFYSDSFGGDAQAD	n[42.0106]SGFDDPGIFYS[130.0266]DSFGGDAQAD	98533.8	98533.8	120864	153179	150311	150311	1.42735	0.00380075
VSDTVVEPYNATLSVHQLVENTD	VSDTVVEPYNATLSVHQLVENT[130.0266]D	27651.2	39363.1	42568.8	18454.2	25356.6	23231.2	0.611791	0.046298		LYTQNGILHMLDR	LY[130.0266]TQNGILHMLDR	50787	53688.5	62340	36222.2	40147.7	36222.2	0.67495	0.0081974		SDAMFAAER	S[130.0266]DAMFAAER	43283.8	50804.3	43283.8	56569	75682.7	61230	1.40845	0.04074
EDSGDYPLTMAGPQWK	EDS[130.0266]GDY[130.0266]PLTMAGPQWK	44086.8	48558.6	53084.8	35524.2	19189.3	31899.6	0.594339	0.0243709		LFFKDDANNDPQWSE	LFFKDDANNDPQWS[130.0266]E	297808	288045	300131	151231	207207	210214	0.64183	0.00563507		TMQSLNDR	T[130.0266]M[15.9949]QSLNDR	88070.1	88070.1	106790	132199	125335	132892	1.37994	0.00586158
LSLAVLQPTPQVTQE	LS[130.0266]LAVLQPTPQVTQE	13844.9	13345.7	13345.7	7641.75	7605.53	7605.53	0.563762	3.82881e-06		LPTIPGVTSPSSDEPPME	LPT[130.0266]IPGVTSPSSDEPPME	37966.6	44433.6	41277.1	25225.6	25470.4	18779.4	0.561746	0.00328858		LQDGAESNGGGGGGGAGSGGGPGAEPDLK	LQDGAES[130.0266]NGGGGGGGAGSGGGPGAEPDLK	112775	112240	98293.5	146447	146674	146135	1.35863	0.00123424
MGTDNDSENWK	MGTDNDS[130.0266]ENWK	55469.9	63193.3	76721.3	32774.5	31431.2	31431.2	0.489481	0.00592616		LDLSLSDLNEVPVK	LDLSLS[130.0266]DLNEVPVK	49061.8	61204.4	72725.4	20367.1	27850.1	20367.1	0.374795	0.00632519		INGISVANQTVE	INGIS[130.0266]VANQTVE	38134.6	38134.6	51739.8	57875.2	56221.7	58137.9	1.34549	0.0322013
ATNVGDEGGFAPNILE	AT[130.0266]NVGDEGGFAPNILE	115555	114645	91532.2	59381.6	47932.3	33714.5	0.438341	0.00508641		LSLAVLQPTPQVTQE	LS[130.0266]LAVLQPTPQVTQE	13844.9	13345.7	13345.7	6808.3	2389	2389	0.285825	0.00287452		TDLLLDDSLVSIFGNR	T[130.0266]DLLLDDSLVSIFGNR	200010	249258	198251	296429	285247	285247	1.33884	0.0129494
LPTIPGVTSPSSDEPPME	LPT[130.0266]IPGVTSPSSDEPPME	37966.6	44433.6	41277.1	14625.4	19432.1	14625.4	0.393628	0.000528354		TVSEPVTPASLAALQSDVQPVGHDYVEE	T[130.0266]VS[130.0266]EPVTPASLAALQSDVQPVGHDYVEE	10997.2	11126.1	10997.2	2389	2389	2389	0.216392	3.65233e-09		ASEKPAEATAGSGGVNGGE	ASEKPAEATAGS[130.0266]GGVNGGE	59274.1	55615.7	51968.6	70959.3	72961.2	68430.1	1.27264	0.00363932
GVLDPSSIVPLIDGGTE	GVLDPS[130.0266]SIVPLIDGGTE	5835.81	5290.53	5290.53	3229.89	1205	1205	0.343542	0.00679516		SPVSAGNDAYVDLDR	S[130.0266]PVSAGNDAYVDLDR	75914.4	74737.4	74737.4	43143.1	2389	2389	0.212615	0.0121305		LDLSNNCLGDAGILQLVE	LDLS[130.0266]NNC[57.0215]LGDAGILQLVE	56888.1	63688.7	56888.1	74322.8	74322.8	76802	1.27038	0.00268658
IFQCHWTLPNDTE	IFQC[57.0215]HWTLPNDT[130.0266]E	30577.5	31649.4	30224.3	1205	1205	23697.2	0.282389	0.0421855		SSGVLDDYAPGSHDVGDPSTTNLYLGNINPQMNE	SSGVLDDYAPGSHDVGDPSTTNLY[130.0266]LGNINPQM[15.9949]NE	18372.4	14788.9	14788.9	2389	2389	2389	0.149468	0.00033997		GDQTSNNIPADIVFVLK	GDQT[130.0266]SNNIPADIVFVLK	121560	127122	135541	154723	161846	154723	1.22661	0.0035122
ESHSNDQSPQIR	ES[130.0266]HSNDQSPQIR	27657.6	27945	27657.6	18917.9	1205	1205	0.25616	0.0249868		DSLDPSFTHAMQLLTAEIE	DSLDPSFTHAMQLLT[130.0266]AEIE	15062.3	15062.3	18357.3	2389	2389	2389	0.147828	0.000232797		VEMLVAGHEDSNGCINYE	VEMLVAGHEDSNGC[57.0215]INY[130.0266]E	91103.2	106655	110918	119930	125878	130179	1.21807	0.0287941
SSLGFPVGGPGTSLSLE	S[130.0266]SLGFPVGGPGTSLSLE	64943.7	64943.7	70962.6	1205	47280	1205	0.247398	0.031284		DSTVHGFLVQLPLDSENSINTE	DSTVHGFLVQLPLDSENSINT[130.0266]E	13281.8	14320.2	31554.5	2389	2389	2389	0.121153	0.0430428		LDPTNMTYITNQAAVYFEK	LDPT[130.0266]NMTYITNQAAVYFEK	33914.1	35905.2	33914.1	39863.8	38873.5	46213.7	1.20454	0.0417604
MYQPSAVVLQCGADSLSGD	MYQPSAVVLQC[57.0215]GADS[130.0266]LSGD	171013	171013	203152	115978	1205	1205	0.217154	0.0231507		GDETPNSIPADIVFIIK	GDET[130.0266]PNSIPADIVFIIK	21290.5	23526.9	21290.5	2389	2389	2389	0.108414	1.23178e-05		RTGTPSDPR	RT[130.0266]GT[130.0266]PS[130.0266]DPR	166211	173876	181392	199334	206314	201704	1.16467	0.00408645
HDWNNSISQYTE	HDWNNS[130.0266]ISQYTE	60607	65056.8	57306.3	1205	1205	32729	0.192048	0.0101379		ATGVLLSIDGEDGIVR	AT[130.0266]GVLLSIDGEDGIVR	30649	26971.9	26971.9	2389	2389	2389	0.0847237	3.00704e-05		DKSEPEQTGAD	DKSEPEQT[130.0266]GAD	819373	817542	796122	943027	912140	876541	1.12276	0.00845516
HNGQVTGIDWAPESNR	HNGQVT[130.0266]GIDWAPESNR	16363	16328.2	16328.2	1205	5718.28	1205	0.165817	0.000822585		GTVTAGNASGVADGAGAVIIASE	GTVTAGNAS[130.0266]GVADGAGAVIIASE	38502.1	29023.4	29023.4	2389	2389	2389	0.0742319	0.000705144		HHNGNFTDPSSVNEK	HHNGNFT[130.0266]DPSSVNEK	218716	220495	213913	231484	241379	229891	1.07599	0.0156185
SIGFISSQVPEDPSTLVTVDE	SIGFISS[130.0266]QVPEDPSTLVTVDE	10483.2	6873.87	6873.87	1205	1205	1205	0.149189	0.00464655		LDPTNMTYITNQAAVYFEK	LDPT[130.0266]NMTYITNQAAVYFEK	33914.1	35905.2	33914.1	2389	2389	2389	0.0690907	1.08146e-06		STSVDHSSTDLE	S[130.0266]TSVDHSSTDLE	39778.3	39852.4	39778.3	41516.2	43403.2	41516.2	1.05884	0.0204589
TVSEPVTPASLAALQSDVQPVGHDYVEE	T[130.0266]VS[130.0266]EPVTPASLAALQSDVQPVGHDYVEE	10997.2	11126.1	10997.2	1205	1205	1205	0.109147	2.18654e-09		LSVLIHNSD	LSVLIHNS[130.0266]D	62848	71878	62848	2389	2389	2389	0.036275	2.9901e-05		ALFVGDAILSVNGEDLSSATHD	ALFVGDAILSVNGEDLS[130.0266]SATHD	55084.3	55398.3	55084.3	50920.7	50920.7	51066.7	0.923543	3.34268e-06
ATGVLLSIDGEDGIVR	AT[130.0266]GVLLSIDGEDGIVR	30649	26971.9	26971.9	1205	1205	1205	0.0427341	2.51636e-05		SSLGFPVGGPGTSLSLE	S[130.0266]SLGFPVGGPGTSLSLE	64943.7	64943.7	70962.6	2389	2389	2389	0.0356834	5.56002e-06		GVSLTNHHFYD	GVSLTNHHFY[130.0266]D	467029	475695	463133	411753	414736	419449	0.886248	0.000251535
FVCSPDEVMDTID	FVC[57.0215]SPDEVM[15.9949]DT[130.0266]ID	28222	28222	34364	1205	1205	1205	0.0398091	0.000142966		VPLEDLSEDPVVGHLGTSTE	VPLEDLSEDPVVGHLGTS[130.0266]TE	167292	162625	162625	2389	2389	2389	0.0145511	5.12622e-08		GPYDVVVLPGGNLGAQNLSE	GPY[130.0266]DVVVLPGGNLGAQNLSE	1.00577e+06	1.03651e+06	991839	897980	918216	847538	0.877925	0.00762218
LSVLIHNSD	LSVLIHNS[130.0266]D	62848	71878	62848	1205	1205	1205	0.0182969	2.7785e-05		QQIVIQSSGGLSKDDIE	QQIVIQS[130.0266]SGGLSKDDIE	258422	139355	139355	2389	2389	2389	0.0133431	0.0112385		FGSVNGDNKPIWMHAEER	FGS[130.0266]VNGDNKPIWMHAEER	115924	113213	121818	99495.2	101641	105088	0.872543	0.00780975
VTNCFSVPHNESED	VTNC[57.0215]FSVPHNES[130.0266]ED	74805.2	67091.3	67091.3	1205	1205	1205	0.0172976	1.18306e-05		NFLITNDEAYAE	NFLITNDEAY[130.0266]AE	327208	327208	351789	2389	2389	2389	0.0071228	2.19013e-06		IFQCHWTLPNDTE	IFQC[57.0215]HWTLPNDT[130.0266]E	30577.5	31649.4	30224.3	24921.7	24921.7	28494	0.847337	0.020518
QLDSSNSTIAILQTEK	QLDSS[130.0266]NSTIAILQTEK	107060	100895	100895	1205	1205	1205	0.0117047	9.95847e-07		GTENGAIDAVPVDE	GT[130.0266]ENGAIDAVPVDE	76875	59070.6	59474.7	88616.8	79158.3	81524.5	1.27571	0.0511442		GRPVVSGTGNDITTPPNK	GRPVVSGT[130.0266]GNDITTPPNK	140253	136701	137598	116833	120410	104583	0.824566	0.00782855
DHIVLTVLPDQDQSD	DHIVLTVLPDQDQS[130.0266]D	115529	120772	117592	1205	1205	1205	0.0102149	1.74309e-07		AGLNVTTSHSPAAPGEQGFGE	AGLNVT[130.0266]TSHSPAAPGEQGFGE	859019	919916	381024	1.8091e+06	1.15025e+06	1.29281e+06	1.96863	0.0567862		TSDVEPTAPMEEPTVVEE	T[130.0266]SDVEPTAPMEEPTVVEE	59677	59677	65096.3	47941.7	47941.7	55312	0.819707	0.0220597
SAMEDLQDMFIVHTIE	SAMEDLQDMFIVHT[130.0266]IE	133589	130412	130412	1205	1205	1205	0.00916547	2.61903e-08		AMAAVFGGTQSLHTNSFD	AMAAVFGGTQSLHTNS[130.0266]FD	48923.9	45492.2	45492.2	39180.8	44725.4	39180.8	0.879769	0.0613476		AFPSAINQDNYPNGGFTAE	AFPSAINQDNYPNGGFT[130.0266]AE	71113.4	69662.4	68553.8	56855.7	59198.7	52960.2	0.807409	0.00238958
VPLEDLSEDPVVGHLGTSTE	VPLEDLSEDPVVGHLGTS[130.0266]TE	167292	162625	162625	1205	1205	1205	0.00733946	4.97891e-08		VEMLVAGHEDSNGCINYE	VEMLVAGHEDSNGC[57.0215]INY[130.0266]E	91103.2	106655	110918	115195	128265	144235	1.25599	0.0633634		TLLNGVGYLHE	T[130.0266]LLNGVGYLHE	672573	629394	604297	497504	497504	538620	0.80452	0.00682036
TDSSSASAATPSK	T[130.0266]DSSSASAATPSK	134612	233034	134612	1205	1205	1205	0.00719747	0.0071486		ATNVGDEGGFAPNILE	AT[130.0266]NVGDEGGFAPNILE	115555	114645	91532.2	46313.3	94042.5	46313.3	0.5802	0.0641829		QIAESANSSSPQSSAGGKPAMSYASALR	QIAES[130.0266]ANSSSPQSSAGGKPAMS[130.0266]Y[130.0266]ASALR	350321	355522	367745	294999	262608	293561	0.792826	0.00323616
QQIVIQSSGGLSKDDIE	QQIVIQS[130.0266]SGGLSKDDIE	258422	139355	139355	1205	1205	1205	0.00673018	0.0109833		EPAASFSQPGSMGLDK	EPAAS[130.0266]FSQPGSMGLDK	869776	773667	634242	969550	919154	911079	1.22922	0.0697822		LYANTVLSGGSTMYPGIADR	LYANT[130.0266]VLSGGSTMYPGIADR	71773.9	71698.3	71698.3	52253.7	57065.1	59782.5	0.785895	0.00222074
NFLITNDEAYAE	NFLITNDEAY[130.0266]AE	327208	327208	351789	1205	1205	1205	0.0035927	2.15932e-06		VSQPDWTPPPE	VS[130.0266]QPDWTPPPE	2323.79	51777.2	2323.79	65085.8	91822	50347.3	3.67312	0.0699964		QNGDSLVHAAFVAE	QNGDS[130.0266]LVHAAFVAE	1.28995e+06	1.20154e+06	1.16101e+06	890841	964842	1.00086e+06	0.782077	0.00605117
AGLNVTTSHSPAAPGEQGFGE	AGLNVTT[130.0266]SHSPAAPGEQGFGE	669801	690281	669801	1205	1205	1205	0.00178089	6.25688e-08		AHSDAQALVLLDVTPDQSMVD	AHSDAQALVLLDVTPDQS[130.0266]MVD	2323.79	293254	2323.79	334919	333753	333753	3.36495	0.072637		LSALGNVTTCNDYVALVHPDLDR	LSALGNVTTC[57.0215]NDY[130.0266]VALVHPDLDR	99569.9	99856	121051	78486.6	78486.6	92084.3	0.777147	0.0477061
NLTLWTSDTQGDEAE	NLT[130.0266]LWTSDTQGDEAE	18281.4	34236.3	16962.9	7950.02	4639.3	9667.47	0.320331	0.0518779		DHIVLTVLPDQDQSD	DHIVLTVLPDQDQS[130.0266]D	115529	120772	117592	2389	104706	2389	0.309369	0.0754641		SSLGFPVGGPGTSLSLE	S[130.0266]SLGFPVGGPGTSLSLE	64943.7	64943.7	70962.6	48962.6	56320.7	48962.6	0.767966	0.00802966
LAALALASSENSSSTPEECE	LAALALASSENS[130.0266]SSTPEEC[57.0215]E	68440.9	68555.1	68440.9	57051.2	58179	66540.5	0.884801	0.0578456		TASNCNGSLAHPSDLYAEGCE	TAS[130.0266]NC[57.0215]NGSLAHPSDLYAEGC[57.0215]E	33122.4	2323.79	2323.79	35287	35287	42346.7	2.9897	0.0761224		IAQVATISANGDK	IAQVATIS[130.0266]ANGDK	6.33767e+06	6.34846e+06	6406185	4.78808e+06	4.90386e+06	4.64957e+06	0.751167	3.22105e-05
NLYHNLCTSLFPTIHGND	NLYHNLC[57.0215]TSLFPT[130.0266]IHGND	23479.3	23624.3	30305.1	21781.5	15339.8	16891	0.697754	0.0585841		SGFDDPGIFYSDSFGGDAQAD	n[42.0106]SGFDDPGIFYS[130.0266]DSFGGDAQAD	98533.8	98533.8	120864	92984.6	2389	2389	0.307496	0.0776951		NGVHSLIIEPVTSR	NGVHS[130.0266]LIIEPVTSR	153253	143144	153415	103645	100144	133619	0.750108	0.0283194
SIGSLQNGTHTPSTAME	S[130.0266]IGSLQNGTHTPSTAME	310192	281815	281815	313973	325858	313973	1.09153	0.0600604		RDWENGSNASSPASVPE	RDWENGSNAS[130.0266]SPASVPE	60907.7	57938.9	47931.6	74061	62649.3	66271.4	1.21708	0.0799347		LLLSTQPGR	LLLS[130.0266]TQPGR	84669	84855	86354.1	66023	58705.9	55454.1	0.704175	0.0013505
TVVEVPQVTWEDIGGLE	T[130.0266]VVEVPQVTWEDIGGLE	28547.5	33419.1	28547.5	25047.5	1205	1205	0.30335	0.0606085		SDAMFAAER	S[130.0266]DAMFAAER	43283.8	50804.3	43283.8	52675.4	64345	52675.4	1.2353	0.0804008		LPTIPGVTSPSSDEPPME	LPT[130.0266]IPGVTSPSSDEPPME	37966.6	44433.6	41277.1	32385.6	30995.2	18992.3	0.666033	0.0413494
NSPLLSVSSQTITKE	NS[130.0266]PLLSVSS[130.0266]QTIT[130.0266]KE	57643	59006.8	54802.7	47982.2	1205	1205	0.293914	0.0613342		TGANLAICQWGFDDE	T[130.0266]GANLAIC[57.0215]QWGFDDE	52229.4	59008.9	62564.3	48610.8	51909.9	51207.4	0.872991	0.0825445		NFLITNDEAYAE	NFLIT[130.0266]NDEAYAE	357476	333583	352263	221267	221267	236744	0.651072	0.000167612
HFQSYDLDHMEK	HFQS[130.0266]YDLDHMEK	78397.9	68884.3	68884.3	62048.5	54645.5	65141.7	0.841184	0.061665		EATSSLDSITEE	EATSS[130.0266]LDSITEE	1.78759e+06	1.64032e+06	1.62551e+06	2143303	1.75533e+06	2.01057e+06	1.16935	0.0846768		LISLTDENALSGNE	LISLTDENALS[130.0266]GNE	458565	398958	374207	253781	229505	208759	0.561847	0.00310363
HHNGNFTDPSSVNEK	HHNGNFT[130.0266]DPSSVNEK	218716	220495	213913	179108	206987	200344	0.897899	0.0616884		VTNCFSVPHNESED	VTNC[57.0215]FSVPHNES[130.0266]ED	74805.2	67091.3	67091.3	2389	63577.7	2389	0.32708	0.08476		LFFKDDANNDPQWSE	LFFKDDANNDPQWS[130.0266]E	297808	288045	300131	175460	147116	156521	0.54075	0.00011908
IYDQFGEEGLK	IY[130.0266]DQFGEEGLK	79039.8	88584.6	79039.8	99874.3	88154.8	108337	1.2015	0.0676705		VQDPSVFVTFPLEEDE	VQDPS[130.0266]VFVTFPLEEDE	2323.79	2323.79	2323.79	5685.05	5685.05	13579.8	3.5789	0.0850413		ITADLLSNGIDVYPQK	ITADLLSNGIDVY[130.0266]PQK	159000	176196	183767	82359	77994.8	88097.1	0.478745	0.000334444
TIDNNSVSSPLQSLQQR	T[130.0266]IDNNSVSSPLQSLQQR	239006	271760	231864	211702	218776	219076	0.874667	0.0683073		SSSVLSCDISVDDK	S[130.0266]SSVLSC[57.0215]DISVDDK	96612.8	96612.8	123911	124764	124764	146932	1.25012	0.0870985		LSLAVLQPTPQVTQE	LS[130.0266]LAVLQPTPQVTQE	13844.9	13345.7	13345.7	5112.98	8783.29	5112.98	0.468944	0.00436254
SGFDDPGIFYSDSFGGDAQAD	n[42.0106]SGFDDPGIFYSDS[130.0266]FGGDAQAD	103220	103220	123807	1205	1205	94059.7	0.292114	0.0698432		AQGPAASAEEPKPVEAPAANSDQTVTVK	AQGPAASAEEPKPVEAPAANS[130.0266]DQTVTVK	332981	159805	127186	14265.5	14265.5	112156	0.226925	0.0898318		MGTDNDSENWK	MGTDNDS[130.0266]ENWK	55469.9	63193.3	76721.3	2409.16	2409.16	46937.4	0.264892	0.0409172
DCLSVQCLSAMK	DC[57.0215]LSVQC[57.0215]LS[130.0266]AMK	25579.5	17901.9	21576.5	1205	1205	18412.7	0.320064	0.0745349		LQSQISDTSVVLSMDNSR	LQSQIS[130.0266]DTSVVLSMDNSR	2323.79	2323.79	334098	440558	259301	497442	3.53451	0.095764		VFQSNYFDSTHNHQNGLCEEE	VFQSNY[130.0266]FDSTHNHQNGLC[57.0215]EEE	95426.8	90597.6	101604	70012	2409.16	2409.16	0.260163	0.0356372
LQLTNMIIE	LQLT[130.0266]NMIIE	41974.5	41887.7	46029.3	32544.1	40932.7	36418.8	0.846057	0.0747248		VFQSNYFDSTHNHQNGLCEEE	VFQSNY[130.0266]FDSTHNHQNGLC[57.0215]EEE	95426.8	90597.6	101604	2389	90646.7	2389	0.331763	0.0963365		NFLITNDEAYAE	NFLITNDEAY[130.0266]AE	327208	327208	351789	2409.16	220762	2409.16	0.224189	0.0237426
ETTYYDVLGVKPNATQE	ETTYYDVLGVKPNAT[130.0266]QE	430452	300837	383862	234880	297129	282180	0.730115	0.0766588		SAMEDLQDMFIVHTIE	SAMEDLQDMFIVHT[130.0266]IE	133589	130412	130412	2389	124882	2389	0.32874	0.0968168		SPVSAGNDAYVDLDR	S[130.0266]PVSAGNDAYVDLDR	75914.4	74737.4	74737.4	42557.5	2409.16	2409.16	0.210196	0.0114045
LYANTVLSGGTTMYPGIADR	LY[130.0266]ANTVLSGGTTMYPGIADR	56972.4	64584.1	56972.4	52767.8	1205	1205	0.309069	0.0771057		LQDGAESNGGGGGGGAGSGGGPGAEPDLK	LQDGAES[130.0266]NGGGGGGGAGSGGGPGAEPDLK	112775	112240	98293.5	127204	126985	112716	1.13485	0.0973566		DSLDPSFTHAMQLLTAEIE	DSLDPSFTHAMQLLT[130.0266]AEIE	15062.3	15062.3	18357.3	2409.16	2409.16	2409.16	0.149076	0.000234137
GDQTSNNIPADIVFVLK	GDQT[130.0266]SNNIPADIVFVLK	121560	127122	135541	117734	117734	119659	0.92427	0.0778903		HDWNNSISQYTE	HDWNNS[130.0266]ISQYTE	60607	65056.8	57306.3	70506.2	65328.8	65328.8	1.09944	0.0989362		HNGQVTGIDWAPESNR	HNGQVT[130.0266]GIDWAPESNR	16363	16328.2	16328.2	2409.16	2409.16	2409.16	0.147441	2.90296e-12
SIGSLQNGTHTPSTAME	SIGSLQNGT[130.0266]HTPSTAME	2323.79	299553	2323.79	334419	334924	334419	3.29967	0.0782071		FQGASNLTLSETQNGDVSE	FQGASNLTLSETQNGDVS[130.0266]E	125982	122623	125717	128835	139910	157206	1.13793	0.107582		DCLSVQCLSAMK	DC[57.0215]LSVQC[57.0215]LS[130.0266]AMK	25579.5	17901.9	21576.5	2409.16	2409.16	2409.16	0.111093	0.000963222
NGTVTAANASTLNDGAAALVLMTADAAK	NGT[130.0266]VTAANASTLNDGAAALVLM[15.9949]TADAAK	2323.79	2323.79	14626.3	19610.6	14942.7	14942.7	2.56803	0.083231		GDQTSNNIPADIVFVLK	GDQT[130.0266]SNNIPADIVFVLK	121560	127122	135541	2389	125817	2389	0.339894	0.110326		QSKPVTTPEEIAQVATISANGDK	QSKPVTTPEEIAQVATIS[130.0266]ANGDK	77680.9	79621.7	77680.9	20873.5	2409.16	2409.16	0.109335	0.000352835
LYANTVLSGGSTMYPGIADR	LYANT[130.0266]VLSGGSTMYPGIADR	71773.9	71698.3	71698.3	66233.7	1205	1205	0.31902	0.087329		GEGESPPVNGTD	GEGESPPVNGT[130.0266]D	153412	259472	235042	280095	291716	274416	1.30605	0.111472		ATGVLLSIDGEDGIVR	AT[130.0266]GVLLSIDGEDGIVR	30649	26971.9	26971.9	2409.16	2409.16	2409.16	0.0854387	3.01638e-05
LEGSQTLRILCYEK	LEGSQT[130.0266]LRILC[57.0215]YEK	137285	171563	173480	132574	106567	140020	0.786105	0.0911404		QLDSSNSTIAILQTEK	QLDSS[130.0266]NSTIAILQTEK	107060	100895	100895	2389	101961	2389	0.345601	0.112734		FVCSPDEVMDTID	FVC[57.0215]SPDEVM[15.9949]DT[130.0266]ID	28222	28222	34364	2409.16	2409.16	2409.16	0.0795909	0.000168847
CGATWVVLGHSER	C[57.0215]GAT[130.0266]WVVLGHSER	81404.3	2323.79	2323.79	87332.4	87872.6	84602.5	3.01919	0.0931106		SYHITQSGENGKE	SYHITQS[130.0266]GENGKE	2323.79	2323.79	36492.9	43458	31943	37273.6	2.73877	0.114859		FDTNGWQLFSK	FDT[130.0266]NGWQLFSK	61534.8	51172.1	51172.1	2409.16	2409.16	2409.16	0.0441026	0.000111617
INGISVANQTVE	INGIS[130.0266]VANQTVE	38134.6	38134.6	51739.8	79727.7	53388	54878	1.4686	0.107548		HFQSYDLDHMEK	HFQS[130.0266]YDLDHMEK	78397.9	68884.3	68884.3	2389	71465.2	2389	0.352706	0.115233		NSPLLSVSSQTITKE	NS[130.0266]PLLSVSS[130.0266]QTIT[130.0266]KE	57643	59006.8	54802.7	2409.16	2409.16	2409.16	0.0421545	1.56578e-06
TMQSLNDR	T[130.0266]M[15.9949]QSLNDR	88070.1	88070.1	106790	102509	111559	125947	1.20176	0.108728		GRPVVSGTGNDITTPPNK	GRPVVSGT[130.0266]GNDITTPPNK	140253	136701	137598	135017	132599	121945	0.939715	0.115454		LSVLIHNSD	LSVLIHNS[130.0266]D	62848	71878	62848	2409.16	2409.16	2409.16	0.0365812	2.99387e-05
LSNGSEEDNLPNTQLD	LS[130.0266]NGSEEDNLPNTQLD	41998.9	44281.2	47002.5	1205	43657.6	1205	0.345639	0.11047		ISNAIDQYVTGTIGE	ISNAIDQYVT[130.0266]GT[130.0266]IGE	33700.1	2323.79	2323.79	35284.8	31443.1	34939.1	2.65119	0.115546		VTNCFSVPHNESED	VTNC[57.0215]FSVPHNES[130.0266]ED	74805.2	67091.3	67091.3	2409.16	2409.16	2409.16	0.0345833	1.26966e-05
TNGNQSTDIDSTLANFLAE	T[130.0266]NGNQSTDIDSTLANFLAE	35397.5	52650.3	43994.4	36784.6	30325.1	32368.7	0.753384	0.11152		IFQCHWTLPNDTE	IFQC[57.0215]HWTLPNDT[130.0266]E	30577.5	31649.4	30224.3	2389	2389	31216.2	0.389332	0.122041		QLDSSNSTIAILQTEK	QLDSS[130.0266]NSTIAILQTEK	107060	100895	100895	2409.16	2409.16	2409.16	0.0234013	1.04435e-06
GDETPNSIPADIVFIIK	GDET[130.0266]PNSIPADIVFIIK	21290.5	23526.9	21290.5	1205	1205	21808.7	0.366351	0.11334		GVLDPSSIVPLIDGGTE	GVLDPS[130.0266]SIVPLIDGGTE	5835.81	5290.53	5290.53	5504.47	2389	2389	0.626336	0.124445		LHSTPNGLSSE	LHS[130.0266]TPNGLSSE	109472	129387	109472	2409.16	2409.16	2409.16	0.0207489	6.81627e-05
AHSDAQALVLLDVTPDQSMVD	AHSDAQALVLLDVTPDQS[130.0266]MVD	2323.79	293254	2323.79	291877	291877	296333	2.95429	0.116		ASTAVSTPEAPEPPSQE	AS[130.0266]TAVSTPEAPEPPSQE	217769	2323.79	2323.79	203215	223596	203215	2.83265	0.132737		SAMEDLQDMFIVHTIE	SAMEDLQDMFIVHT[130.0266]IE	133589	130412	130412	2409.16	2409.16	2409.16	0.0183246	2.71813e-08
AMAAVFGGTQSLHTNSFD	AMAAVFGGTQSLHTNS[130.0266]FD	48923.9	45492.2	45492.2	1205	46690.7	1205	0.350949	0.117351		NSGAAEKPVTIHATPE	NS[130.0266]GAAEKPVTIHATPE	47067.4	46798	38630.5	53250	51389.6	46840	1.14328	0.132771		VPLEDLSEDPVVGHLGTSTE	VPLEDLSEDPVVGHLGTS[130.0266]TE	167292	162625	162625	2409.16	2409.16	2409.16	0.0146739	5.12877e-08
TGGAEGTGDAVLGEK	T[130.0266]GGAEGTGDAVLGEK	2323.79	2323.79	214026	197179	263646	197179	3.00907	0.11881		MLVAGHEDSNGCINYE	MLVAGHEDSNGC[57.0215]INY[130.0266]E	1.14143e+06	1.17891e+06	1.23196e+06	947262	1.12097e+06	1.12324e+06	0.898423	0.133059		QQIVIQSSGGLSKDDIE	QQIVIQS[130.0266]SGGLSKDDIE	258422	139355	139355	2409.16	2409.16	2409.16	0.0134557	0.0112429
FELLSANTLED	FELLSANT[130.0266]LED	130303	150059	147833	134686	121938	128726	0.89994	0.120253		TDTPPSSVPTSVISTPSTE	TDTPPSSVPTSVISTPS[130.0266]TE	2323.79	2323.79	132535	273632	119779	119779	3.74091	0.135535		DVQDPSVFVTFPLEED	DVQDPSVFVT[130.0266]FPLEED	1759.77	1759.77	224175	268092	268092	321612	3.7673	0.0511446
TSDVEPTAPMEEPTVVEE	T[130.0266]SDVEPTAPMEEPTVVEE	59677	59677	65096.3	56607.6	54464.8	59578.1	0.925184	0.120391		GDTMMGQQVAK	GDT[130.0266]MMGQQVAK	74150	90650.6	74150	2389	82474.3	2389	0.365148	0.137155		SIGSLQNGTHTPSTAME	SIGS[130.0266]LQNGTHTPSTAME	1759.77	423733	1759.77	517529	517529	553081	3.7171	0.0518318
SDAMFAAER	S[130.0266]DAMFAAER	43283.8	50804.3	43283.8	1205	46317.9	1205	0.354715	0.124636		DTNNLFSVQFR	DT[130.0266]NNLFSVQFR	71053	74596.8	81879.1	78755.8	92651.3	84536.2	1.12488	0.139035		TASNCNGSLAHPSDLYAEGCE	T[130.0266]ASNC[57.0215]NGSLAHPSDLYAEGC[57.0215]E	1759.77	1759.77	32904.6	39720.1	42558.3	39720.1	3.34939	0.0521039
NDMSPSNNVVPIHVPPTTE	NDM[15.9949]S[130.0266]PSNNVVPIHVPPTTE	140774	2323.79	2323.79	135101	139861	135101	2.81982	0.128698		THYQLGLAYGYNSQYD	THYQLGLAYGYNS[130.0266]QYD	83931.2	98481.5	118715	117958	117958	160675	1.31702	0.142271		LPQGQTGSVGTSVASAEQD	LPQGQTGSVGTSVAS[130.0266]AEQD	1759.77	1759.77	136925	170988	169010	169010	3.62426	0.0526346
SYHITQSGENGKE	SYHITQS[130.0266]GENGKE	2323.79	2323.79	36492.9	36013.7	36663.6	33373.1	2.57776	0.131402		DPITLFVALSPQGTAQGE	DPIT[130.0266]LFVALSPQGTAQGE	3488.63	2323.79	2323.79	2633.45	7883.38	6358.57	2.07411	0.144066		SIGFISSQVPEDPSTLVTVDE	SIGFISS[130.0266]QVPEDPSTLVTVDE	10483.2	6873.87	6873.87	11504.9	11504.9	15651.8	1.59554	0.0584998
DSLDPSFTHAMQLLTAEIE	DSLDPSFTHAMQLLT[130.0266]AEIE	15062.3	15062.3	18357.3	1205	1205	16631.8	0.392761	0.135413		DCLSVQCLSAMK	DC[57.0215]LSVQC[57.0215]LS[130.0266]AMK	25579.5	17901.9	21576.5	25615	25615	25885.3	1.18533	0.144322		FQGASNLTLSETQNGDVSE	FQGASNLTLSETQNGDVS[130.0266]E	125982	122623	125717	121131	118842	122486	0.968308	0.0593469
TVNGSWYIQDLCE	TVNGS[130.0266]WYIQDLC[57.0215]E	2323.79	57408.9	2323.79	49536.5	86063.8	49536.5	2.98336	0.13606		TENDDLTNVIQK	T[130.0266]ENDDLTNVIQK	264611	220413	220413	2389	249595	2389	0.36059	0.146893		GCEAIVDTGTSLMVGPVDE	GC[57.0215]EAIVDT[130.0266]GTSLMVGPVDE	1759.77	1759.77	410325	460144	460144	535572	3.51789	0.0661956
SIGSLQNGTHTPSTAME	SIGS[130.0266]LQNGTHTPSTAME	2323.79	423733	2323.79	497993	434313	320190	2.92379	0.140583		SIGSLQNGTHTPSTAME	SIGS[130.0266]LQNGTHTPSTAME	2323.79	423733	2323.79	303120	552792	411981	2.95973	0.151184		NDLGITAVALYDYQAAGDD	NDLGITAVALYDY[130.0266]QAAGDD	1759.77	228945	1759.77	243884	243884	334006	3.53505	0.0734613
THYQLGLAYGYNSQYD	THYQLGLAYGYNSQY[130.0266]D	98708.9	98708.9	128825	611647	602804	79639.7	3.96665	0.141013		TNLIVNYLPQNMTQD	TNLIVNYLPQNM[15.9949]T[130.0266]QD	120483	152690	133104	120208	118504	117986	0.877969	0.153343		LDLSLSDLNEVPVK	LDLSLS[130.0266]DLNEVPVK	49061.8	61204.4	72725.4	21513.4	51989.2	18884.8	0.504872	0.0750804
NFLITNDEAYAE	NFLIT[130.0266]NDEAYAE	357476	333583	352263	338711	334415	321904	0.953714	0.142489		GTENGVNGTLTSNVADSPR	GT[130.0266]ENGVNGTLTSNVADSPR	10123.3	10123.3	40738.2	2389	2389	2389	0.117521	0.153593		IEDAAQFATADPEPPLEE	IEDAAQFAT[130.0266]ADPEPPLEE	1759.77	311421	1759.77	340582	377450	340582	3.36131	0.0755995
ILVGDVGQTVDDPYATFVK	ILVGDVGQTVDDPYAT[130.0266]FVK	2323.79	238054	2323.79	213348	213348	244095	2.76386	0.146108		YHPDKNPNAGDK	Y[130.0266]HPDKNPNAGDK	68130.2	76637.2	68130.2	77105.3	2389	2389	0.384613	0.156429		YHPDKNPNAGDK	Y[130.0266]HPDKNPNAGDK	68130.2	76637.2	68130.2	2409.16	64707.7	2409.16	0.32657	0.0847676
SGFDDPGIFYSDSFGGDAQAD	n[42.0106]SGFDDPGIFYS[130.0266]DSFGGDAQAD	98533.8	98533.8	120864	95625.7	81717.1	94123	0.853849	0.147858		VFVGGLSPDTSEEQIK	VFVGGLSPDTS[130.0266]EEQIK	722698	949158	909566	403860	364392	882805	0.639592	0.161186		TASNCNGSLAHPSDLYAE	TAS[130.0266]NC[57.0215]NGSLAHPSDLYAE	1759.77	139422	1759.77	150647	150647	154352	3.18764	0.0856607
TNLIVNYLPQNMTQD	TNLIVNYLPQNMT[130.0266]QD	170051	192860	191288	589085	713271	154671	2.62907	0.150477		TNLIVNYLPQNMTQD	TNLIVNYLPQNMT[130.0266]QD	170051	192860	191288	576008	144793	561436	2.31367	0.161629		EPAASFSQPGSMGLDK	EPAAS[130.0266]FSQPGSMGLDK	869776	773667	634242	1.15144e+06	850622	1.02782e+06	1.33025	0.0865692
NELSALVVDNGSGMCK	NELS[130.0266]ALVVDNGSGMC[57.0215]K	1661357	2323.79	2323.79	1.45356e+06	1.45356e+06	1.75127e+06	2.79615	0.1505		HHNGNFTDPSSVNEK	HHNGNFT[130.0266]DPSSVNEK	218716	220495	213913	243877	215880	237809	1.06804	0.164866		LLPFLTDTIYDED	LLPFLTDTIY[130.0266]DED	1759.77	1759.77	99887.9	100916	100916	131130	3.2199	0.0890401
IDSQQEEEPVQASD	IDSQQEEEPVQAS[130.0266]D	2323.79	2323.79	96035	82010.1	82010.1	107653	2.69832	0.153225		LPASLVNGLQPLPAHQE	LPAS[130.0266]LVNGLQPLPAHQE	82178.4	75462.4	75679.6	74012.8	74143.7	74012.8	0.952207	0.166947		TLVYLTHLDYVDTER	T[130.0266]LVYLTHLDYVDTER	1759.77	1759.77	69217.4	71088.5	71088.5	82051.1	3.08272	0.0909515
ITADLLSNGIDVYPQK	ITADLLSNGIDVY[130.0266]PQK	159000	176196	183767	159962	143222	164732	0.901638	0.157839		AGLNVTTSHSPAAPGEQGFGE	AGLNVTT[130.0266]SHSPAAPGEQGFGE	669801	690281	669801	2389	759063	2389	0.376298	0.169731		NELSALVVDNGSGMCK	NELS[130.0266]ALVVDNGSGMC[57.0215]K	1661357	1759.77	1759.77	1.71681e+06	1.78408e+06	1808110	3.18882	0.0933671
ISNAIDQYVTGTIGE	ISNAIDQYVT[130.0266]GT[130.0266]IGE	33700.1	2323.79	2323.79	28699.1	34136.6	30279.7	2.42819	0.1596		DVQDPSVFVTFPLEED	DVQDPSVFVT[130.0266]FPLEED	2323.79	2323.79	224175	169324	203213	237714	2.66691	0.172027		QNSQLPAQVQNGPSQE	QNSQLPAQVQNGPS[130.0266]QE	346729	354142	344622	343093	295834	314233	0.911684	0.093682
VTCVPTPTSTVSSIGNTNGE	VTC[57.0215]VPTPTSTVSSIGNT[130.0266]NGE	328168	430573	320648	310796	292017	293234	0.830144	0.164545		FVCSPDEVMDTID	FVC[57.0215]SPDEVM[15.9949]DT[130.0266]ID	28222	28222	34364	29028.2	24819	24819	0.866292	0.178295		AEEPAASFSQPGSMGLDK	AEEPAAS[130.0266]FSQPGSMGLDK	12863	39384.6	12863	2409.16	2409.16	2409.16	0.111003	0.0944817
FQGASNLTLSETQNGDVSE	FQGASNLTLSETQNGDVS[130.0266]E	125982	122623	125717	124428	118110	110401	0.942876	0.164666		NLSIHNQQLEE	NLS[130.0266]IHNQQLEE	89381.1	88665.3	91050.1	119516	126903	285278	1.97586	0.180778		GNGTVMGAE	GNGT[130.0266]VMGAE	230297	231225	230509	237012	344244	349042	1.3443	0.095624
KGSLESPATDVFGSTE	KGSLESPATDVFGS[130.0266]TE	218395	2323.79	2323.79	193142	193142	200942	2.6328	0.167392		NFLITNDEAYAE	NFLIT[130.0266]NDEAYAE	357476	333583	352263	320897	346733	322805	0.949309	0.185287		AGLNVTTSHSPAAPGEQGFGE	AGLNVT[130.0266]TSHSPAAPGEQGFGE	859019	919916	381024	1085907	1151895	1046775	1.52067	0.0963187
YAEDDNIYQQK	Y[130.0266]AEDDNIYQQK	60188.1	271914	60188.1	1205	1205	30483.6	0.0838503	0.167967		QLDSSNSTIAILQTEK	QLDS[130.0266]SNSTIAILQTEK	2323.79	109914	2323.79	92674.5	92674.5	99878.5	2.48973	0.188654		SNCYDPER	S[130.0266]NC[57.0215]YDPER	72087	73436	67955.2	2409.16	2409.16	68780.9	0.344762	0.103457
TNDTWNSQFGK	T[130.0266]NDTWNSQFGK	2323.79	61428.1	2323.79	68945.2	50424	50424	2.56968	0.169339		TASNCNGSLAHPSDLYAE	T[130.0266]ASNC[57.0215]NGSLAHPSDLYAE	149127	149127	151763	150790	135486	142353	0.952474	0.189256		VFQSNYFDSTHNHQNGLCEE	VFQSNYFDS[130.0266]T[130.0266]HNHQNGLC[57.0215]EE	85769.7	88742.2	81314.9	40382.3	74285.4	71799.1	0.728879	0.106164
GTENGVNGTLTSNVADSPR	GT[130.0266]ENGVNGTLTSNVADSPR	10123.3	10123.3	40738.2	3125.93	4457.99	3125.93	0.175615	0.176219		NLYHNLCTSLFPTIHGND	NLYHNLC[57.0215]TSLFPT[130.0266]IHGND	23479.3	23624.3	30305.1	15708.4	15708.4	26241.8	0.744859	0.18962		LAALALASSENSSSTPEECE	LAALALASSENSS[130.0266]STPEEC[57.0215]E	1759.77	1759.77	64091.8	63888.4	63888.4	67110.3	2.88246	0.111047
SSGVLDDYAPGSHDVGDPSTTNLYLGNINPQMNE	SSGVLDDYAPGSHDVGDPSTTNLY[130.0266]LGNINPQM[15.9949]NE	18372.4	14788.9	14788.9	1205	1205	17923.1	0.424046	0.181561		HNGQVTGIDWAPE	HNGQVT[130.0266]GIDWAPE	448906	430006	498702	512597	496858	476607	1.07872	0.190876		LYANTVLSGGTTMYPGIADR	LY[130.0266]ANTVLSGGTTMYPGIADR	56972.4	64584.1	56972.4	187358	61367.5	191647	2.46668	0.111064
VEEKPPNPMEGMTE	VEEKPPNPMEGMT[130.0266]E	2323.79	2323.79	161253	134231	153698	134231	2.54466	0.18475		LSALGNVTTCNDYVALVHPDLDR	LSALGNVTTC[57.0215]NDY[130.0266]VALVHPDLDR	99569.9	99856	121051	85844.4	80214.6	105556	0.847534	0.194778		SSGVLDDYAPGSHDVGDPSTTNLYLGNINPQMNE	SSGVLDDYAPGSHDVGDPSTTNLY[130.0266]LGNINPQM[15.9949]NE	18372.4	14788.9	14788.9	18198	18198	21668.7	1.21094	0.11254
LDLSNNCLGDAGILQLVE	LDLS[130.0266]NNC[57.0215]LGDAGILQLVE	56888.1	63688.7	56888.1	56095.2	44718.8	55833	0.882693	0.188396		FELLSANTLED	FELLSANT[130.0266]LED	130303	150059	147833	142311	163108	182658	1.13985	0.205543		SDTGLAPPALWDLAADK	S[130.0266]DTGLAPPALWDLAADK	410707	721826	493543	489516	2409.16	2409.16	0.304005	0.114021
LDLSLSDLNEVPVK	LDLSLS[130.0266]DLNEVPVK	49061.8	61204.4	72725.4	59304.1	41753.9	34560.9	0.741121	0.190645		SIGFISSQVPEDPSTLVTVDE	SIGFISS[130.0266]QVPEDPSTLVTVDE	10483.2	6873.87	6873.87	2389	8658.58	2389	0.554522	0.209948		AQWLYDNHKD	AQWLY[130.0266]DNHKD	126556	145287	126556	145946	143607	146362	1.09417	0.118221
ETVAVKPTENNEE	ETVAVKPT[130.0266]ENNEE	118627	103651	98294.7	95026	100772	95026	0.907203	0.195036		FDTNGWQLFSK	FDT[130.0266]NGWQLFSK	61534.8	51172.1	51172.1	48070.1	48070.1	51519	0.901025	0.211686		LSNGSEEDNLPNTQLD	LS[130.0266]NGSEEDNLPNTQLD	41998.9	44281.2	47002.5	2409.16	2409.16	44771.3	0.372064	0.120808
LPQGQTGSVGTSVASAEQD	LPQGQTGSVGTSVAS[130.0266]AEQD	2323.79	2323.79	136925	113490	123747	113490	2.47736	0.196218		VTFFEPGSGDENGTSNK	VTFFEPGSGDENGT[130.0266]SNK	77736.8	65563.2	68554.3	76266.6	77683.3	74591.6	1.07877	0.214128		TDSSSASAATPSK	T[130.0266]DSSSASAATPSK	134612	233034	134612	440281	254065	232790	1.84593	0.126721
HAVSDPSILDSLDLNED	HAVSDPSILDS[130.0266]LDLNED	2323.79	2323.79	170239	134380	159371	134380	2.44805	0.210041		NLTLWTSDTQGDEAE	NLT[130.0266]LWTSDTQGDEAE	18281.4	34236.3	16962.9	16898.5	16808.6	9438.62	0.620976	0.222074		VFVGGLSPDTSEEQIK	VFVGGLSPDTS[130.0266]EEQIK	722698	949158	909566	707160	758645	707160	0.841771	0.131231
DSTVHGFLVQLPLDSENSINTE	DSTVHGFLVQLPLDSENSINT[130.0266]E	13281.8	14320.2	31554.5	10517.2	12062.9	10517.2	0.559485	0.217954		CLLTQVFTNTGPDNNLD	C[57.0215]LLT[130.0266]QVFTNTGPDNNLD	21737.4	2323.79	2323.79	14491.1	16740.6	42150.4	2.78121	0.226764		EATSSLDSITEE	EATSS[130.0266]LDSITEE	1.78759e+06	1.64032e+06	1.62551e+06	2.0209e+06	1.79759e+06	1.76598e+06	1.10509	0.1373
LSLAGNELGDEGAR	LS[130.0266]LAGNELGDEGAR	2323.79	2323.79	85411.2	59150.2	105952	59150.2	2.49006	0.232117		VSDTVVEPYNATLSVHQLVENTD	VSDTVVEPYNATLSVHQLVENT[130.0266]D	27651.2	39363.1	42568.8	23977.3	24739.8	35722.6	0.770554	0.229269		EAYNSLMKSYVSE	EAY[130.0266]NSLM[15.9949]KS[130.0266]YVSE	1759.77	1759.77	67442.9	61126.8	66702.4	61126.8	2.66276	0.147956
GPAFVNPLIPESPEEE	GPAFVNPLIPES[130.0266]PEEE	598530	846728	788778	833134	870367	846744	1.14154	0.236478		LYANTVLSGGTTMYPGIADR	LY[130.0266]ANTVLSGGTTM[15.9949]YPGIADR	47893.9	2323.79	2323.79	74186.6	35673.1	29569.3	2.65369	0.233119		QLDSSNSTIAILQTEK	QLDS[130.0266]SNSTIAILQTEK	1759.77	109914	1759.77	101885	101885	102238	2.69768	0.149591
LPASLVNGLQPLPAHQE	LPAS[130.0266]LVNGLQPLPAHQE	82178.4	75462.4	75679.6	72947.2	70089.5	77489.4	0.945164	0.238598		TVVEVPQVTWEDIGGLE	T[130.0266]VVEVPQVTWEDIGGLE	28547.5	33419.1	28547.5	20997	31933.5	20997	0.81675	0.238176		LPTIPGVTSPSSDEPPME	LPT[130.0266]IPGVTSPSSDEPPM[15.9949]E	1759.77	21684.9	1759.77	21796.8	18972.5	20163.1	2.41753	0.149746
GHVEIPNLSDENSVD	GHVEIPNLSDENS[130.0266]VD	237556	245573	160859	150635	164301	203411	0.804903	0.25178		YQLNDSAAYYLNDLDR	Y[130.0266]QLNDSAAYYLNDLDR	60815.8	70856.2	65979	61898.9	55513.2	64119.2	0.918444	0.238363		GPAFVNPLIPESPEEE	GPAFVNPLIPES[130.0266]PEEE	598530	846728	788778	914121	954162	818957	1.20286	0.150216
THYQLGLAYGYNSQYD	THYQLGLAYGYNS[130.0266]QYD	83931.2	98481.5	118715	611358	149652	149652	3.02417	0.258113		VEEKPPNPMEGMTE	VEEKPPNPMEGMT[130.0266]E	2323.79	2323.79	161253	123287	123287	137559	2.31545	0.243226		SSSVLSCDISVDDK	S[130.0266]SSVLSC[57.0215]DISVDDK	96612.8	96612.8	123911	126354	120141	120141	1.15608	0.15178
GGGPPPPPALPTWSVPNGPSPE	GGGPPPPPALPTWSVPNGPS[130.0266]PE	74418.1	75145.5	81926.8	72040.2	71251.6	76663.8	0.950172	0.259225		GVSLTNHHFYD	GVSLTNHHFY[130.0266]D	467029	475695	463133	516561	497903	460067	1.04885	0.250026		AHPVTNGIEEPLE	AHPVT[130.0266]NGIEEPLE	988040	964005	909031	946007	850722	868453	0.931531	0.156212
SSSVLSCDISVDDK	S[130.0266]SSVLSC[57.0215]DISVDDK	96612.8	96612.8	123911	95597.2	169441	143024	1.28671	0.265643		ETTYYDVLGVKPNATQE	ETTYYDVLGVKPNAT[130.0266]QE	430452	300837	383862	326312	298159	332755	0.858382	0.252126		AQGPAASAEEPKPVEAPAANSDQTVTVK	AQGPAASAEEPKPVEAPAANSDQT[130.0266]VTVK	1759.77	1759.77	13694.3	12071.3	13497.4	12071.3	2.18662	0.164465
AQWLYDNHKD	AQWLY[130.0266]DNHKD	126556	145287	126556	80075	147913	80075	0.773254	0.268597		EDSGDYPLTMAGPQWK	EDS[130.0266]GDY[130.0266]PLTMAGPQWK	44086.8	48558.6	53084.8	41085.7	49889.6	33240.6	0.852369	0.25971		ESHSNDQSPQIR	ES[130.0266]HSNDQSPQIR	27657.6	27945	27657.6	31049.1	45466.6	31049.1	1.29191	0.167186
GDSVMVLPTIPEEE	GDS[130.0266]VMVLPTIPEEE	2323.79	2323.79	2928.89	4125.44	4125.44	21044.6	3.86664	0.268826		HAVSDPSILDSLDLNED	HAVSDPSILDS[130.0266]LDLNED	2323.79	2323.79	170239	116409	157011	116409	2.22904	0.281351		GTENGAIDAVPVDE	GT[130.0266]ENGAIDAVPVDE	76875	59070.6	59474.7	78095.2	69825	82037.2	1.17673	0.169773
GQLYLTGGVWSLDGSDSIQE	GQLY[130.0266]LTGGVWSLDGSDSIQE	2323.79	2323.79	14300.3	1205	1205	1205	0.190786	0.26966		YAEDDNIYQQK	Y[130.0266]AEDDNIYQQK	60188.1	271914	60188.1	2389	98656.9	2389	0.263669	0.282103		NDAVTIQVLNQLIQK	NDAVT[130.0266]IQVLNQLIQK	25196.5	27266.1	27134.5	26727.6	32709.6	40679.5	1.25779	0.170277
YHPDKNPNAGDK	Y[130.0266]HPDKNPNAGDK	68130.2	76637.2	68130.2	56988.3	74294.6	56988.3	0.884327	0.270681		LYANTVLSGGSTMYPGIADR	LYANT[130.0266]VLSGGSTMYPGIADR	71773.9	71698.3	71698.3	51963.5	68700.9	71939.9	0.895124	0.291117		ETVAVKPTENNEE	ETVAVKPT[130.0266]ENNEE	118627	103651	98294.7	122348	124354	110692	1.11486	0.173765
TVNGSWYIQDLCE	T[130.0266]VNGSWYIQDLC[57.0215]E	53239	53239	95506.7	49694.6	49284.8	49284.8	0.734036	0.272646		ASDPQPEEADGGLK	AS[130.0266]DPQPEEADGGLK	41567.7	41567.7	398763	2389	44960.8	2389	0.103214	0.295877		MLVAGHEDSNGCINYE	MLVAGHEDSNGC[57.0215]INY[130.0266]E	1.14143e+06	1.17891e+06	1.23196e+06	1.16712e+06	1.42292e+06	1.36811e+06	1.11425	0.174633
YQLNDSAAYYLNDLER	Y[130.0266]QLNDSAAYYLNDLER	2323.79	2323.79	55918.6	42077.9	42077.9	43652.7	2.11023	0.278093		TPSSLAVGSDPDVGSLQE	T[130.0266]PSSLAVGSDPDVGSLQE	2323.79	51210.8	2323.79	46940.7	34393.5	34393.5	2.0718	0.301187		RDWENGSNASSPASVPE	RDWENGSNAS[130.0266]SPASVPE	60907.7	57938.9	47931.6	60679.2	60679.2	74335.8	1.17338	0.184078
SPVSAGNDAYVDLDR	S[130.0266]PVSAGNDAYVDLDR	75914.4	74737.4	74737.4	1205	99649.8	1205	0.452816	0.278557		LLLSTQPGR	LLLS[130.0266]TQPGR	84669	84855	86354.1	84684.6	85181.4	81002.2	0.980421	0.305374		SYHITQSGENGKE	SYHITQS[130.0266]GENGKE	1759.77	1759.77	36492.9	30272.7	34920.2	30272.7	2.3859	0.188713
NGVHSLIIEPVTSR	NGVHS[130.0266]LIIEPVTSR	153253	143144	153415	150486	136933	143097	0.957102	0.282602		GTVTAGNASGVADGAGAVIIASE	GT[130.0266]VTAGNASGVADGAGAVIIASE	26192.2	58334.9	26192.2	14559.2	33315.4	20432.7	0.616941	0.306196		INSDQATQGNISSDR	INS[130.0266]DQATQGNISSDR	129401	129401	130892	146569	232720	146569	1.34942	0.189187
YQVQYTPQGDSDNGK	YQVQYTPQGDS[130.0266]DNGK	79463.6	77476.8	83009	66543.4	66543.4	84204.1	0.90557	0.283711		LTTVLNSGFLD	LTTVLNS[130.0266]GFLD	45045.3	2323.79	2323.79	32937.7	32937.7	33459.3	1.99897	0.30988		YQLNDSAAYYLNDLER	Y[130.0266]QLNDSAAYYLNDLER	1759.77	1759.77	55918.6	45261.2	45261.2	55718.2	2.46039	0.190674
NSGAAEKPVTIHATPE	NS[130.0266]GAAEKPVTIHATPE	47067.4	46798	38630.5	38278.6	41451.3	41936.1	0.918261	0.294729		TSDVEPTAPMEEPTVVEE	T[130.0266]SDVEPTAPMEEPTVVEE	59677	59677	65096.3	59245.9	55426	61174.9	0.953356	0.31073		TASNCNGSLAHPSDLYAE	T[130.0266]ASNC[57.0215]NGSLAHPSDLYAE	149127	149127	151763	152734	166407	152734	1.04858	0.191522
LISLTDENALSGNE	LISLTDENALS[130.0266]GNE	458565	398958	374207	413199	315898	369089	0.89158	0.302627		VTCVPTPTSTVSSIGNTNGE	VTC[57.0215]VPTPTSTVSSIGNT[130.0266]NGE	328168	430573	320648	286629	309180	349493	0.875776	0.325763		AAENSLVAYK	AAENS[130.0266]LVAYK	143160	127689	115943	121057	109935	116154	0.897501	0.19553
VFQSNYFDSTHNHQNGLCEEE	VFQSNY[130.0266]FDSTHNHQNGLC[57.0215]EEE	95426.8	90597.6	101604	1205	1205	134052	0.474438	0.319787		SIGSLQNGTHTPSTAME	S[130.0266]IGSLQNGTHTPSTAME	310192	281815	281815	2389	2389	415286	0.48072	0.33449		GDTMMGQQVAK	GDT[130.0266]MMGQQVAK	74150	90650.6	74150	58972.8	58972.8	80185.7	0.829173	0.203415
AQGPAASAEEPKPVEAPAANSDQTVTVK	AQGPAASAEEPKPVEAPAANSDQT[130.0266]VTVK	2323.79	2323.79	13694.3	324087	13976.9	15421.9	19.272	0.339922		SNCYDPER	S[130.0266]NC[57.0215]YDPER	72087	73436	67955.2	75206.1	77505.1	69838.7	1.04249	0.34196		GTWATSEEPPVDYSYYQQD	GTWATSEEPPVDYS[130.0266]YYQQD	150100	1759.77	1759.77	128715	124969	124969	2.46488	0.203978
DINSLCMTVVQNLMER	DINS[130.0266]LC[57.0215]MTVVQNLMER	70241.6	24928.5	59435.8	19187.8	44303.8	40203.4	0.670706	0.34119		VFQSNYFDSTHNHQNGLCEEE	VFQSNYFDST[130.0266]HNHQNGLC[57.0215]EEE	101556	608120	603478	2389	2389	551876	0.423907	0.367784		SLPVCPVDASGCFTTE	S[130.0266]LPVC[57.0215]PVDASGC[57.0215]FTTE	13228.3	35555.2	13228.3	17197.6	2409.16	2409.16	0.355028	0.209608
NGSDNLPSSAGSGDKPLSDPAPF	NGS[130.0266]DNLPSSAGSGDKPLSDPAPF	270698	269587	457698	194548	353080	189548	0.738666	0.350987		QIAESANSSSPQSSAGGKPAMSYASALR	QIAES[130.0266]ANSSSPQSSAGGKPAMS[130.0266]Y[130.0266]ASALR	350321	355522	367745	348978	370180	420196	1.06126	0.370225		VDWSQNTATFSPAISPTHPGE	VDWS[130.0266]QNTATFSPAISPTHPGE	1759.77	1759.77	62897.3	52834.2	220080	52834.2	4.90461	0.219013
FDTNGWQLFSK	FDT[130.0266]NGWQLFSK	61534.8	51172.1	51172.1	49573.8	53439.1	49573.8	0.931093	0.364978		GQLYLTGGVWSLDGSDSIQE	GQLY[130.0266]LTGGVWSLDGSDSIQE	2323.79	2323.79	14300.3	2389	2389	2389	0.378248	0.380971		AMAAVFGGTQSLHTNSFD	AMAAVFGGTQSLHTNS[130.0266]FD	48923.9	45492.2	45492.2	44081	44081	46017.4	0.959052	0.219647
LSALGNVTTCNDYVALVHPDLDR	LSALGNVTTC[57.0215]NDY[130.0266]VALVHPDLDR	99569.9	99856	121051	111021	89163.4	89163.4	0.902866	0.365795		ASEKPAEATAGSGGVNGGE	ASEKPAEATAGS[130.0266]GGVNGGE	59274.1	55615.7	51968.6	55165.6	54380	48779	0.948856	0.38423		NSGAAEKPVTIHATPE	NS[130.0266]GAAEKPVTIHATPE	47067.4	46798	38630.5	42313.5	39999.4	35875.3	0.892014	0.227426
GTGYLQCVLADE	GT[130.0266]GYLQC[57.0215]VLADE	25750.8	25750.8	49604.3	46803	1205	1205	0.486748	0.370308		TNLDSLPLVDTHSK	T[130.0266]NLDSLPLVDTHSK	158116	193014	165334	160774	88222.8	182450	0.835388	0.404181		TNLIVNYLPQNMTQD	TNLIVNYLPQNM[15.9949]T[130.0266]QD	120483	152690	133104	118941	116661	128520	0.896242	0.234583
ANNGSSPAGSLADAMSQK	ANNGS[130.0266]SPAGSLADAMSQK	155552	190500	146428	85851.2	154020	166716	0.825592	0.371549		LDLSNNCLGDAGILQLVE	LDLS[130.0266]NNC[57.0215]LGDAGILQLVE	56888.1	63688.7	56888.1	2389	90772.2	2389	0.538418	0.407744		AGLNVTTSHSPAAPGEQGFGE	AGLNVTT[130.0266]SHSPAAPGEQGFGE	669801	690281	669801	534692	712617	534692	0.877883	0.238558
VISWLDANTLAEKD	VISWLDANT[130.0266]LAEKD	2.00649e+06	445459	448021	353894	639220	332613	0.457153	0.377553		SDTGLAPPALWDLAADK	S[130.0266]DTGLAPPALWDLAADK	410707	721826	493543	444783	479465	444783	0.841923	0.412419		YQLNDSAAYYLNDLDR	Y[130.0266]QLNDSAAYYLNDLDR	60815.8	70856.2	65979	56631	50680	67192.8	0.882888	0.242537
MACSVAGITSDANVLTNE	MAC[57.0215]S[130.0266]VAGITSDANVLTNE	503187	311412	299583	228468	314428	351377	0.802627	0.385796		AEEPAASFSQPGSMGLDK	AEEPAAS[130.0266]FSQPGSMGLDK	12863	39384.6	12863	27392.3	2389	2389	0.494088	0.417248		TVLEPYADPYYDYE	T[130.0266]VLEPYADPYYDYE	32139.4	57436	54416.5	51562.6	63666.8	66567.3	1.26255	0.242864
GDTMMGQQVAK	GDT[130.0266]MMGQQVAK	74150	90650.6	74150	89519.9	86374	80689.6	1.07379	0.388209		NGSDNLPSSAGSGDKPLSDPAPF	NGS[130.0266]DNLPSSAGSGDKPLSDPAPF	270698	269587	457698	491253	459878	283520	1.23715	0.429921		GVLDPSSIVPLIDGGTE	GVLDPS[130.0266]SIVPLIDGGTE	5835.81	5290.53	5290.53	5142.46	11764.4	7474.36	1.48514	0.244565
LDPTNMTYITNQAAVYFEK	LDPT[130.0266]NMTYITNQAAVYFEK	33914.1	35905.2	33914.1	159088	30913.7	33105.2	2.15077	0.400827		TIDNNSVSSPLQSLQQR	T[130.0266]IDNNSVSSPLQSLQQR	239006	271760	231864	235597	245176	226803	0.952798	0.431784		YAEDDNIYQQK	Y[130.0266]AEDDNIYQQK	60188.1	271914	60188.1	2409.16	2409.16	84211.8	0.22695	0.252471
GTENGAIDAVPVDE	GT[130.0266]ENGAIDAVPVDE	76875	59070.6	59474.7	47447.8	64645.8	61512.6	0.888373	0.409426		TGGAEGTGDAVLGEK	T[130.0266]GGAEGTGDAVLGEK	2323.79	2323.79	214026	120205	120205	164472	1.85154	0.437811		TNLDSLPLVDTHSK	T[130.0266]NLDSLPLVDTHSK	158116	193014	165334	165632	158638	139863	0.898676	0.254633
AEEPAASFSQPGSMGLDK	AEEPAAS[130.0266]FSQPGSMGLDK	12863	39384.6	12863	30110.5	29279.1	29279.1	1.36182	0.424798		MACSVAGITSDANVLTNE	MAC[57.0215]S[130.0266]VAGITSDANVLTNE	503187	311412	299583	295126	328413	318744	0.845717	0.438874		LYTQNGILHMLDR	LY[130.0266]TQNGILHMLDR	50787	53688.5	62340	47076.1	51956.4	52598.5	0.908974	0.262413
VFQSNYFDSTHNHQNGLCEEE	VFQSNYFDST[130.0266]HNHQNGLC[57.0215]EEE	101556	608120	603478	96856.9	96856.9	530214	0.55129	0.425573		GPAFVNPLIPESPEEE	GPAFVNPLIPES[130.0266]PEEE	598530	846728	788778	582885	682001	750687	0.902211	0.461031		HAVSDPSILDSLDLNED	HAVSDPSILDS[130.0266]LDLNED	1759.77	1759.77	170239	124916	137812	130969	2.26577	0.262655
LVPLDPENGQTSGE	LVPLDPENGQT[130.0266]SGE	77660.2	100410	77660.2	92895.6	91481.3	91481.3	1.07871	0.427085		NDAVTIQVLNQLIQK	NDAVT[130.0266]IQVLNQLIQK	25196.5	27266.1	27134.5	24701.1	26134.2	26614.1	0.973019	0.462486		GGGPPPPPALPTWSVPNGPSPE	GGGPPPPPALPTWSVPNGPS[130.0266]PE	74418.1	75145.5	81926.8	71126.1	72827.3	76605.4	0.952777	0.27555
GVSLTNHHFYD	GVSLTNHHFY[130.0266]D	467029	475695	463133	482422	425096	454932	0.969124	0.441773		AAAAPAESAAPAAGEEPSKE	AAAAPAESAAPAAGEEPS[130.0266]KE	627771	651988	608289	556269	798530	705405	1.09118	0.468219		TVSEPVTPASLAALQSDVQPVGHDYVEE	T[130.0266]VS[130.0266]EPVTPASLAALQSDVQPVGHDYVEE	10997.2	11126.1	10997.2	13991.5	2409.16	2409.16	0.567922	0.284254
ASEKPAEATAGSGGVNGGE	ASEKPAEATAGS[130.0266]GGVNGGE	59274.1	55615.7	51968.6	53766.6	58066.4	41516.1	0.919037	0.450295		ACFASLVSQDYVNGTDQE	AC[57.0215]FASLVSQDYVNGT[130.0266]DQE	89012.5	26755.2	83694.7	75215.2	83532.8	89170.3	1.24293	0.471456		ASDPQPEEADGGLK	AS[130.0266]DPQPEEADGGLK	41567.7	41567.7	398763	2409.16	49147.8	2409.16	0.111986	0.300584
LASQPDVDGFLVGGASLKPE	LAS[130.0266]QPDVDGFLVGGASLKPE	2.30713e+06	1.9907e+06	2.04088e+06	2022475	2.01186e+06	2.05641e+06	0.960882	0.451184		LEGSQTLRILCYEK	LEGSQT[130.0266]LRILC[57.0215]YEK	137285	171563	173480	130056	159355	157106	0.925753	0.47242		YQISQPEVYVAAPGE	Y[130.0266]QISQPEVY[130.0266]VAAPGE	1.39734e+06	1.18628e+06	1.21379e+06	1.31977e+06	1.42065e+06	1.31977e+06	1.0692	0.303744
HNGQVTGIDWAPE	HNGQVT[130.0266]GIDWAPE	448906	430006	498702	450321	470622	354068	0.925521	0.45494		GHVEIPNLSDENSVD	GHVEIPNLSDENS[130.0266]VD	237556	245573	160859	212870	356242	207156	1.20541	0.473222		GHVEIPNLSDENSVD	GHVEIPNLSDENS[130.0266]VD	237556	245573	160859	219184	244713	306571	1.1964	0.323175
SLPVCPVDASGCFTTE	S[130.0266]LPVC[57.0215]PVDASGC[57.0215]FTTE	13228.3	35555.2	13228.3	16032.4	12302.3	15398.7	0.705241	0.463868		GPVPAATNGCTGDANGHLQEEPPMPTT	GPVPAAT[130.0266]NGC[57.0215]TGDANGHLQEEPPMPTT	38645.2	55402.9	57273.6	46122.3	61203.8	62256.9	1.12068	0.483402		SIGSLQNGTHTPSTAME	S[130.0266]IGSLQNGTHTPSTAME	310192	281815	281815	412104	2409.16	2409.16	0.477125	0.328253
GNGTVMGAE	GNGT[130.0266]VMGAE	230297	231225	230509	200429	241107	222925	0.96016	0.47847		MGTDNDSENWK	MGTDNDS[130.0266]ENWK	55469.9	63193.3	76721.3	61498	64811.3	52396.8	0.914638	0.485094		NLTLWTSDTQGDEAE	NLT[130.0266]LWTSDTQGDEAE	18281.4	34236.3	16962.9	9048.77	25794.1	9048.77	0.63171	0.339524
AAGEGPALYEDPPDQK	AAGEGPALY[130.0266]EDPPDQK	868276	824104	433307	786632	466004	466004	0.80851	0.48077		LQLTNMIIE	LQLT[130.0266]NMIIE	41974.5	41887.7	46029.3	40474.2	44544.6	40474.2	0.966137	0.488817		LSLAGNELGDEGAR	LS[130.0266]LAGNELGDEGAR	1759.77	1759.77	85411.2	54477.9	71828.8	55019.1	2.03895	0.340053
EATSSLDSITEE	EATSS[130.0266]LDSITEE	1.78759e+06	1.64032e+06	1.62551e+06	1.58831e+06	1.58763e+06	1.72175e+06	0.969185	0.489608		QLSQATAAATNHTTDNGVGPEE	QLSQATAAATNHTT[130.0266]DNGVGPEE	803659	658402	749598	725655	736443	624530	0.943468	0.493583		STQPGVIASQVLDLRDD	STQPGVIAS[130.0266]QVLDLRDD	1759.77	56880	1759.77	41038.9	39477.7	39477.7	1.98668	0.340618
EIAQVATISANGDK	EIAQVATIS[130.0266]ANGDK	90234	84367.2	53611.9	86184.6	82040.8	85375.7	1.11125	0.500067		GNGTVMGAE	GNGT[130.0266]VMGAE	230297	231225	230509	241085	231721	168725	0.927028	0.49994		TVVEVPQVTWEDIGGLE	T[130.0266]VVEVPQVTWEDIGGLE	28547.5	33419.1	28547.5	2409.16	2409.16	42460.9	0.52234	0.344258
NGTVTAANASTLNDGAAALVLMTADAAK	NGT[130.0266]VTAANASTLNDGAAALVLMTADAAK	24169.2	21167.6	25180.5	28432.4	22365.6	24245.2	1.06418	0.523438		LISLTDENALSGNE	LISLTDENALS[130.0266]GNE	458565	398958	374207	426883	369534	368780	0.945983	0.521177		NLYHNLCTSLFPTIHGND	NLYHNLC[57.0215]TSLFPT[130.0266]IHGND	23479.3	23624.3	30305.1	32029.4	23453.3	34708	1.16512	0.354599
TENDDLTNVIQK	T[130.0266]ENDDLTNVIQK	264611	220413	220413	180070	212162	258146	0.921949	0.534336		AAENSLVAYK	AAENS[130.0266]LVAYK	143160	127689	115943	182673	94741.1	166908	1.14874	0.533709		GTVTAGNASGVADGAGAVIIASE	GT[130.0266]VTAGNASGVADGAGAVIIASE	26192.2	58334.9	26192.2	22829.2	30844.9	22829.2	0.690966	0.36002
TQGNVFATD	T[130.0266]QGNVFATD	65646.6	72865.3	73915	97777.4	73742.3	62274.6	1.10059	0.544862		TLLNGVGYLHE	T[130.0266]LLNGVGYLHE	672573	629394	604297	633771	612733	617185	0.977665	0.53513		VISWLDANTLAEKD	VISWLDANT[130.0266]LAEKD	2.00649e+06	445459	448021	352421	625243	294577	0.438709	0.363688
QNSQLPAQVQNGPSQE	QNSQLPAQVQNGPS[130.0266]QE	346729	354142	344622	349735	379951	339277	1.02245	0.566299		KGSLESPATDVFGSTE	KGSLESPATDVFGST[130.0266]E	214663	214663	416250	199307	199307	303923	0.830837	0.563002		TGANLAICQWGFDDE	T[130.0266]GANLAIC[57.0215]QWGFDDE	52229.4	59008.9	62564.3	683770	52350.6	57949.8	4.56881	0.379701
EPAASFSQPGSMGLDK	EPAAS[130.0266]FSQPGSMGLDK	869776	773667	634242	806765	820212	778721	1.0562	0.572217		RTGTPSDPR	RT[130.0266]GT[130.0266]PS[130.0266]DPR	166211	173876	181392	174766	175844	179453	1.01646	0.568063		ANFTVSSMHGDMPQK	ANFT[130.0266]VSSMHGDMPQK	45372.4	23552	33345.7	37239	51476.6	36740.6	1.22671	0.385858
AGLNVTTSHSPAAPGEQGFGE	AGLNVT[130.0266]TSHSPAAPGEQGFGE	859019	919916	381024	789572	838282	847220	1.14589	0.57297		MYQPSAVVLQCGADSLSGD	MYQPSAVVLQC[57.0215]GADS[130.0266]LSGD	171013	171013	203152	163310	202218	214403	1.06375	0.570438		ETTYYDVLGVKPNATQE	ETTYYDVLGVKPNAT[130.0266]QE	430452	300837	383862	319331	366848	307785	0.891326	0.390555
ANFTVSSMHGDMPQK	ANFT[130.0266]VSSMHGDMPQK	45372.4	23552	33345.7	27793	25102.1	36468.9	0.873804	0.581434		NGTVTAANASTLNDGAAALVLMTADAAK	NGT[130.0266]VTAANASTLNDGAAALVLMTADAAK	24169.2	21167.6	25180.5	20991.3	23892.5	32131.5	1.09215	0.574478		ATNVGDEGGFAPNILE	AT[130.0266]NVGDEGGFAPNILE	115555	114645	91532.2	112074	122074	112074	1.07612	0.393143
QLSQATAAATNHTTDNGVGPEE	QLSQATAAATNHTT[130.0266]DNGVGPEE	803659	658402	749598	701666	735179	696727	0.964693	0.586554		TINNLDTSSSDFTILQE	T[130.0266]INNLDTSSSDFTILQE	63385	84748.9	80061.2	72039.6	98609.5	76236.9	1.08191	0.584512		MACSVAGITSDANVLTNE	MAC[57.0215]S[130.0266]VAGITSDANVLTNE	503187	311412	299583	300800	320625	305444	0.831883	0.399359
INSDQATQGNISSDR	INS[130.0266]DQATQGNISSDR	129401	129401	130892	114692	143897	114692	0.957885	0.604588		AQWLYDNHKD	AQWLY[130.0266]DNHKD	126556	145287	126556	189056	112813	137780	1.10354	0.586742		AQGPAASAEEPKPVEAPAANSDQTVTVK	AQGPAASAEEPKPVEAPAANS[130.0266]DQTVTVK	332981	159805	127186	241291	241291	336740	1.32155	0.404386
ACFASLVSQDYVNGTDQE	AC[57.0215]FASLVSQDYVNGT[130.0266]DQE	89012.5	26755.2	83694.7	78193.9	75774.1	79025.7	1.16811	0.605184		SGFDDPGIFYSDSFGGDAQAD	n[42.0106]SGFDDPGIFYSDS[130.0266]FGGDAQAD	103220	103220	123807	95900.7	119042	141648	1.07977	0.58689		LEGSQTLRILCYEK	LEGSQT[130.0266]LRILC[57.0215]YEK	137285	171563	173480	161373	194848	168043	1.08694	0.420483
STFYVLNPHNNLSSTE	STFYVLNPHNNLS[130.0266]STE	2323.79	2323.79	94196.7	32856.2	93779.6	32856.2	1.61357	0.611489		LSNGSEEDNLPNTQLD	LS[130.0266]NGSEEDNLPNTQLD	41998.9	44281.2	47002.5	44422.2	47510.2	44422.2	1.02305	0.594949		LAALALASSENSSSTPEECE	LAALALASSENS[130.0266]SSTPEEC[57.0215]E	68440.9	68555.1	68440.9	66130.5	69882.8	66130.5	0.983971	0.42992
VTFFEPGSGDENGTSNK	VTFFEPGSGDENGT[130.0266]SNK	77736.8	65563.2	68554.3	79380.4	75047.7	66206.1	1.04144	0.612361		VISWLDANTLAEKD	VISWLDANT[130.0266]LAEKD	2.00649e+06	445459	448021	1.18952e+06	367710	351505	0.658191	0.604724		NYGEDQSNGDLGVHSGE	NYGEDQSNGDLGVHS[130.0266]GE	134226	145317	132936	122194	140590	132377	0.958019	0.432108
TADTDTADQVMASFK	T[130.0266]ADTDTADQVMASFK	462430	409201	383588	422216	391418	402302	0.968705	0.626917		DVDGVTDINLGK	DVDGVT[130.0266]DINLGK	1.49191e+06	1.29863e+06	1.8546e+06	1326221	1.60188e+06	1.42518e+06	0.93717	0.620953		VFQSNYFDSTHNHQNGLCEEE	VFQSNYFDS[130.0266]THNHQNGLC[57.0215]EEE	621946	609399	97452.9	518528	104914	136542	0.571934	0.433493
DVDGVTDINLGK	DVDGVT[130.0266]DINLGK	1.49191e+06	1.29863e+06	1.8546e+06	1549248	1.51737e+06	1.31635e+06	0.943559	0.6501		NGVTHPIDYHTTDYVDE	NGVT[130.0266]HPIDYHTTDYVDE	177193	219294	138718	218354	232510	141685	1.10715	0.628802		HFQSYDLDHMEK	HFQS[130.0266]YDLDHMEK	78397.9	68884.3	68884.3	79820.1	63764.3	46211.4	0.878008	0.437824
GTVTAGNASGVADGAGAVIIASE	GTVTAGNAS[130.0266]GVADGAGAVIIASE	38502.1	29023.4	29023.4	1205	1205	63388.2	0.681501	0.650526		YQISQPEVYVAAPGE	Y[130.0266]QISQPEVY[130.0266]VAAPGE	1.39734e+06	1.18628e+06	1.21379e+06	1222413	1229084	1.24723e+06	0.974011	0.647518		TIDNNSVSSPLQSLQQR	T[130.0266]IDNNSVSSPLQSLQQR	239006	271760	231864	236199	286291	267812	1.06419	0.452187
VFQSNYFDSTHNHQNGLCEEE	VFQSNYFDS[130.0266]THNHQNGLC[57.0215]EEE	621946	609399	97452.9	542081	511771	511771	1.17823	0.671971		LYANTVLSGGTTMYPGIADR	LY[130.0266]ANTVLSGGTTMYPGIADR	56972.4	64584.1	56972.4	46678.6	52403.6	109026	1.16568	0.648786		LASQPDVDGFLVGGASLKPE	LAS[130.0266]QPDVDGFLVGGASLKPE	2.30713e+06	1.9907e+06	2.04088e+06	2174015	2.07281e+06	1.57005e+06	0.917675	0.456032
VFQSNYFDSTHNHQNGLCEE	VFQSNYFDS[130.0266]T[130.0266]HNHQNGLC[57.0215]EE	85769.7	88742.2	81314.9	170335	59412.6	73140.8	1.18396	0.677028		GTGYLQCVLADE	GT[130.0266]GYLQC[57.0215]VLADE	25750.8	25750.8	49604.3	65154.9	2389	2389	0.69168	0.666605		SPSWTAPPVIALQNGLSED	SPSWTAPPVIALQNGLS[130.0266]ED	47794	44016	50430.2	47153.3	47153.3	57908.1	1.07012	0.456687
CLLTQVFTNTGPDNNLD	C[57.0215]LLT[130.0266]QVFTNTGPDNNLD	21737.4	2323.79	2323.79	9535.97	9535.97	15779.8	1.32089	0.699315		THYQLGLAYGYNSQYD	THYQLGLAYGYNSQY[130.0266]D	98708.9	98708.9	128825	573380	2389	2389	1.77217	0.682283		DTNNLFSVQFR	DT[130.0266]NNLFSVQFR	71053	74596.8	81879.1	76796.7	81510.8	77651.9	1.03705	0.467159
AQGPAASAEEPKPVEAPAANSDQTVTVK	AQGPAASAEEPKPVEAPAANS[130.0266]DQTVTVK	332981	159805	127186	12623.3	340372	133192	0.784208	0.71806		SLPVCPVDASGCFTTE	S[130.0266]LPVC[57.0215]PVDASGC[57.0215]FTTE	13228.3	35555.2	13228.3	18713.2	19700.8	14112.4	0.847037	0.700169		VTFFEPGSGDENGTSNK	VTFFEPGSGDENGT[130.0266]SNK	77736.8	65563.2	68554.3	97382.3	60662.4	80847.4	1.12762	0.467267
SPTMSPQLSARSQGGGDGVSPTPPE	SPTM[15.9949]SPQLSARS[130.0266]QGGGDGVSPT[130.0266]PPE	113828	105744	116722	114006	111322	114982	1.01194	0.718806		AAAEPDASEKPAEATAGSGGVNGGE	AAAEPDASEKPAEATAGS[130.0266]GGVNGGE	322339	338952	292628	331819	309780	291245	0.977907	0.715034		KENGFSSPPQIK	KENGFS[130.0266]SPPQIK	111449	110438	102934	179647	2409.16	2409.16	0.567899	0.473158
TDLLLDDSLVSIFGNR	T[130.0266]DLLLDDSLVSIFGNR	200010	249258	198251	254838	179015	179015	0.946486	0.722459		SPTMSPQLSARSQGGGDGVSPTPPE	SPTM[15.9949]SPQLSARS[130.0266]QGGGDGVSPT[130.0266]PPE	113828	105744	116722	104530	122389	116203	1.0203	0.731419		NGSDNLPSSAGSGDKPLSDPAPF	NGS[130.0266]DNLPSSAGSGDKPLSDPAPF	270698	269587	457698	421119	363425	367108	1.15398	0.476269
ASDPQPEEADGGLK	AS[130.0266]DPQPEEADGGLK	41567.7	41567.7	398763	307621	1205	1205	0.643354	0.733456		DINSLCMTVVQNLMER	DINS[130.0266]LC[57.0215]MTVVQNLMER	70241.6	24928.5	59435.8	49807	53429.2	35509.7	0.897417	0.737615		ISNAIDQYVTGTIGE	ISNAIDQYVT[130.0266]GT[130.0266]IGE	33700.1	1759.77	1759.77	37397.8	15094.2	15094.2	1.81588	0.479233
RDWENGSNASSPASVPE	RDWENGSNAS[130.0266]SPASVPE	60907.7	57938.9	47931.6	53490.3	59381.1	58542.1	1.02779	0.73953		TVLEPYADPYYDYE	T[130.0266]VLEPYADPYYDYE	32139.4	57436	54416.5	56688	48105.6	48105.6	1.06186	0.743732		GTVTAGNASGVADGAGAVIIASE	GTVTAGNAS[130.0266]GVADGAGAVIIASE	38502.1	29023.4	29023.4	52722.5	2409.16	2409.16	0.595976	0.488568
SDTGLAPPALWDLAADK	S[130.0266]DTGLAPPALWDLAADK	410707	721826	493543	452016	761447	548414	1.08351	0.746027		ANFTVSSMHGDMPQK	ANFT[130.0266]VSSMHGDMPQK	45372.4	23552	33345.7	32025.6	32025.6	46519.5	1.08116	0.74527		SSQDLEE	S[130.0266]SQDLEE	90014	90017.9	113344	131525	83266.1	115295	1.12513	0.491339
NYGEDQSNGDLGVHSGE	NYGEDQSNGDLGVHS[130.0266]GE	134226	145317	132936	124896	137231	143452	0.983274	0.749459		LASQPDVDGFLVGGASLKPE	LAS[130.0266]QPDVDGFLVGGASLKPE	2.30713e+06	1.9907e+06	2.04088e+06	2.38272e+06	1.8523e+06	2262174	1.025	0.792822		IYDQFGEEGLK	IY[130.0266]DQFGEEGLK	79039.8	88584.6	79039.8	81333.4	86039.8	59164.7	0.918406	0.491818
KGSLESPATDVFGSTE	KGSLESPATDVFGST[130.0266]E	214663	214663	416250	287331	342415	287331	1.08456	0.749465		QLVLQTGALVLSDNGICCID	QLVLQTGALVLS[130.0266]DNGIC[57.0215]C[57.0215]ID	44940.7	44211.8	44335.9	41553.8	46426.9	46844.2	1.01001	0.807651		CLLTQVFTNTGPDNNLD	C[57.0215]LLT[130.0266]QVFTNTGPDNNLD	21737.4	1759.77	1759.77	12971.7	14001.9	12516.7	1.56354	0.516393
GPVPAATNGCTGDANGHLQEEPPMPTT	GPVPAAT[130.0266]NGC[57.0215]TGDANGHLQEEPPMPTT	38645.2	55402.9	57273.6	50506.2	47342.4	47342.4	0.959486	0.751161		QNGDSLVHAAFVAE	QNGDS[130.0266]LVHAAFVAE	1.28995e+06	1.20154e+06	1.16101e+06	1.24771e+06	1.1223e+06	1.24343e+06	0.989304	0.827605		EIAQVATISANGDK	EIAQVATIS[130.0266]ANGDK	90234	84367.2	53611.9	81771.2	60409.9	58993.5	0.881521	0.54198
DDLNSFNATDLK	DDLNS[130.0266]FNATDLK	49377	113670	127413	133019	66572.5	122286	1.10816	0.757439		VFQSNYFDSTHNHQNGLCEEE	VFQSNYFDS[130.0266]THNHQNGLC[57.0215]EEE	621946	609399	97452.9	525718	547404	109817	0.890232	0.83871		VTCVPTPTSTVSSIGNTNGE	VTC[57.0215]VPTPTSTVSSIGNT[130.0266]NGE	328168	430573	320648	262605	396586	317539	0.904892	0.550969
VEMLVAGHEDSNGCINYE	VEMLVAGHEDSNGC[57.0215]INY[130.0266]E	91103.2	106655	110918	99571.4	97485.3	105241	0.979336	0.75828		AAGEGPALYEDPPDQK	AAGEGPALY[130.0266]EDPPDQK	868276	824104	433307	485789	1.01668e+06	485789	0.935347	0.848301		TNLIVNYLPQNMTQD	TNLIVNYLPQNMT[130.0266]QD	170051	192860	191288	611847	122183	122183	1.54496	0.571128
YQISQPEVYVAAPGE	Y[130.0266]QISQPEVY[130.0266]VAAPGE	1.39734e+06	1.18628e+06	1.21379e+06	1.26685e+06	1.22936e+06	1.23639e+06	0.982931	0.764036		INSDQATQGNISSDR	INS[130.0266]DQATQGNISSDR	129401	129401	130892	172162	111185	117902	1.02965	0.851617		GTGYLQCVLADE	GT[130.0266]GYLQC[57.0215]VLADE	25750.8	25750.8	49604.3	2409.16	2409.16	59072	0.631916	0.577621
TNLDSLPLVDTHSK	T[130.0266]NLDSLPLVDTHSK	158116	193014	165334	173886	167692	164470	0.979835	0.767859		ANNGSSPAGSLADAMSQK	ANNGS[130.0266]SPAGSLADAMSQK	155552	190500	146428	78908.1	78908.1	295770	0.921025	0.868602		VFQSNYFDSTHNHQNGLCEEE	VFQSNYFDST[130.0266]HNHQNGLC[57.0215]EEE	101556	608120	603478	536205	545765	536205	1.23228	0.577953
KENGFSSPPQIK	KENGFS[130.0266]SPPQIK	111449	110438	102934	115364	107011	105952	1.01079	0.785197		TNGNQSTDIDSTLANFLAE	T[130.0266]NGNQSTDIDSTLANFLAE	35397.5	52650.3	43994.4	28780.4	39675	70570.9	1.05289	0.871182		MYQPSAVVLQCGADSLSGD	MYQPSAVVLQC[57.0215]GADS[130.0266]LSGD	171013	171013	203152	178382	218742	178382	1.05563	0.588244
SNCYDPER	S[130.0266]NC[57.0215]YDPER	72087	73436	67955.2	66459.2	74620.4	70011.2	0.988817	0.796061		TVNGSWYIQDLCE	T[130.0266]VNGSWYIQDLC[57.0215]E	53239	53239	95506.7	74321.4	54858.5	81071.1	1.04093	0.872672		AAGEGPALYEDPPDQK	AAGEGPALY[130.0266]EDPPDQK	868276	824104	433307	670254	606168	606168	0.885638	0.593389
LQDGAESNGGGGGGGAGSGGGPGAEPDLK	LQDGAES[130.0266]NGGGGGGGAGSGGGPGAEPDLK	112775	112240	98293.5	115546	102872	109225	1.01341	0.821189		FGSVNGDNKPIWMHAEER	FGS[130.0266]VNGDNKPIWMHAEER	115924	113213	121818	113073	124113	115801	1.00579	0.879154		TVNGSWYIQDLCE	T[130.0266]VNGSWYIQDLC[57.0215]E	53239	53239	95506.7	48362	48362	76346.4	0.85685	0.598926
AAAEPDASEKPAEATAGSGGVNGGE	AAAEPDASEKPAEATAGS[130.0266]GGVNGGE	322339	338952	292628	283843	341202	346254	1.01822	0.82235		TDSSSASAATPSK	T[130.0266]DSSSASAATPSK	134612	233034	134612	153049	181657	153049	0.971124	0.894316		LQLTNMIIE	LQLT[130.0266]NMIIE	41974.5	41887.7	46029.3	36609.7	49159.8	36609.7	0.942166	0.599783
LHSTPNGLSSE	LHS[130.0266]TPNGLSSE	109472	129387	109472	130417	105145	105145	0.978114	0.824345		AHPVTNGIEEPLE	AHPVT[130.0266]NGIEEPLE	988040	964005	909031	1.00787e+06	891998	977647	1.00575	0.902132		NGGTEPDASAPAEPGWK	NGGT[130.0266]EPDASAPAEPGWK	180315	187705	183520	197859	164484	174524	0.973396	0.653996
GTVTAGNASGVADGAGAVIIASE	GT[130.0266]VTAGNASGVADGAGAVIIASE	26192.2	58334.9	26192.2	27666.6	65439.7	27666.6	1.0908	0.849262		EIAQVATISANGDK	EIAQVATIS[130.0266]ANGDK	90234	84367.2	53611.9	54522.9	88252.2	90516.3	1.02225	0.922105		GLTAQQLFASADGLTYND	GLT[130.0266]AQQLFASADGLTYND	1759.77	1759.77	7390.76	2409.16	2409.16	10708.9	1.42317	0.669191
DTNNLFSVQFR	DT[130.0266]NNLFSVQFR	71053	74596.8	81879.1	73329.5	65344.9	85200.5	0.98394	0.862358		ESHSNDQSPQIR	ES[130.0266]HSNDQSPQIR	27657.6	27945	27657.6	14605.6	24979	45741.2	1.02481	0.943652		GPVPAATNGCTGDANGHLQEEPPMPTT	GPVPAAT[130.0266]NGC[57.0215]TGDANGHLQEEPPMPTT	38645.2	55402.9	57273.6	51079.9	53100.2	36950.2	0.93265	0.68575
LYANTVLSGGTTMYPGIADR	LY[130.0266]ANTVLSGGTTM[15.9949]YPGIADR	47893.9	2323.79	2323.79	17492.1	25480.9	17492.1	1.1508	0.872332		SPSWTAPPVIALQNGLSED	SPSWTAPPVIALQNGLS[130.0266]ED	47794	44016	50430.2	37796	50315.1	55230	1.00774	0.950126		GQLYLTGGVWSLDGSDSIQE	GQLY[130.0266]LTGGVWSLDGSDSIQE	2323.79	2323.79	14300.3	2409.16	2409.16	8840.26	0.72085	0.717034
TVLEPYADPYYDYE	T[130.0266]VLEPYADPYYDYE	32139.4	57436	54416.5	49889.7	55596.8	42671.9	1.02894	0.882373		TADTDTADQVMASFK	T[130.0266]ADTDTADQVMASFK	462430	409201	383588	411177	368504	481184	1.0045	0.964923		FHLNESGDPSSK	FHLNES[130.0266]GDPSSK	220104	225013	209002	220585	214465	225042	1.00913	0.74197
GEGESPPVNGTD	GEGESPPVNGT[130.0266]D	153412	259472	235042	174169	190974	266438	0.974773	0.904884		ETVAVKPTENNEE	ETVAVKPT[130.0266]ENNEE	118627	103651	98294.7	109641	106697	104490	1.0008	0.989797		ANNGSSPAGSLADAMSQK	ANNGS[130.0266]SPAGSLADAMSQK	155552	190500	146428	55862.3	209468	295306	1.13839	0.765993
TLLNGVGYLHE	T[130.0266]LLNGVGYLHE	672573	629394	604297	639947	634971	623579	0.995925	0.905671		TDLLLDDSLVSIFGNR	T[130.0266]DLLLDDSLVSIFGNR	200010	249258	198251	238458	247200	161197	0.998975	0.994819		HNGQVTGIDWAPE	HNGQVT[130.0266]GIDWAPE	448906	430006	498702	495368	472748	435237	1.01868	0.766287
RTGTPSDPR	RT[130.0266]GT[130.0266]PS[130.0266]DPR	166211	173876	181392	158175	179016	181100	0.993885	0.906852													GNGTVMGAELR	GNGT[130.0266]VMGAELR	101506	104989	105925	53862.2	126810	110659	0.932498	0.766962
GNGTVMGAELR	GNGT[130.0266]VMGAELR	101506	104989	105925	104578	97788.7	111550	1.00479	0.911081													VSDTVVEPYNATLSVHQLVENTD	VSDTVVEPYNATLSVHQLVENT[130.0266]D	27651.2	39363.1	42568.8	25791.2	35547.2	42879.5	0.951039	0.803064
AAENSLVAYK	AAENS[130.0266]LVAYK	143160	127689	115943	117647	131117	135245	0.992807	0.926964													EDSGDYPLTMAGPQWK	EDS[130.0266]GDY[130.0266]PLTMAGPQWK	44086.8	48558.6	53084.8	36629.3	34783.7	65993.1	0.942881	0.803512
QLVLQTGALVLSDNGICCID	QLVLQTGALVLS[130.0266]DNGIC[57.0215]C[57.0215]ID	44940.7	44211.8	44335.9	52879.1	39377.8	40141.9	0.991837	0.937954													DSTVHGFLVQLPLDSENSINTE	DSTVHGFLVQLPLDSENSINT[130.0266]E	13281.8	14320.2	31554.5	20186.3	20186.3	23441.1	1.07873	0.809348
DPITLFVALSPQGTAQGE	DPIT[130.0266]LFVALSPQGTAQGE	3488.63	2323.79	2323.79	2654.16	1205	4055.13	0.972724	0.939104													ACFASLVSQDYVNGTDQE	AC[57.0215]FASLVSQDYVNGT[130.0266]DQE	89012.5	26755.2	83694.7	71562.6	22952.8	83924.9	0.894606	0.809843
GLTAQQLFASADGLTYND	GLT[130.0266]AQQLFASADGLTYND	2323.79	2323.79	7390.76	3624.34	5220.38	3624.34	1.03578	0.939274													GTENGVNGTLTSNVADSPR	GT[130.0266]ENGVNGTLTSNVADSPR	10123.3	10123.3	40738.2	43638.6	2409.16	2409.16	0.794573	0.819266
NGVTHPIDYHTTDYVDE	NGVT[130.0266]HPIDYHTTDYVDE	177193	219294	138718	179072	180165	178599	1.00492	0.97174													DINSLCMTVVQNLMER	DINS[130.0266]LC[57.0215]MTVVQNLMER	70241.6	24928.5	59435.8	40155.4	57850.1	46404.8	0.934054	0.827516
																						KGSLESPATDVFGSTE	KGSLESPATDVFGST[130.0266]E	214663	214663	416250	446202	161387	161387	0.909408	0.836984
																						HDWNNSISQYTE	HDWNNS[130.0266]ISQYTE	60607	65056.8	57306.3	43293.5	70124.3	76359.4	1.0372	0.837806
																						GEGESPPVNGTD	GEGESPPVNGT[130.0266]D	153412	259472	235042	230227	239729	198091	1.03106	0.855131
																						TENDDLTNVIQK	T[130.0266]ENDDLTNVIQK	264611	220413	220413	232324	249722	232324	1.01266	0.859969
																						DHIVLTVLPDQDQSD	DHIVLTVLPDQDQS[130.0266]D	115529	120772	117592	113385	119842	122136	1.00415	0.879398
																						LPASLVNGLQPLPAHQE	LPAS[130.0266]LVNGLQPLPAHQE	82178.4	75462.4	75679.6	70059.4	82858.5	82646.8	1.00962	0.882994
																						TADTDTADQVMASFK	T[130.0266]ADTDTADQVMASFK	462430	409201	383588	439335	450886	376639	1.00927	0.911337
																						QLSQATAAATNHTTDNGVGPEE	QLSQATAAATNHTT[130.0266]DNGVGPEE	803659	658402	749598	745785	806405	679210	1.00893	0.91226
																						TQGNVFATD	T[130.0266]QGNVFATD	65646.6	72865.3	73915	81104.9	63533.3	65651.7	0.98994	0.91291
																						NGVTHPIDYHTTDYVDE	NGVT[130.0266]HPIDYHTTDYVDE	177193	219294	138718	132136	260424	158157	1.02898	0.915078
																						THYQLGLAYGYNSQYD	THYQLGLAYGYNS[130.0266]QYD	83931.2	98481.5	118715	2409.16	272743	2409.16	0.921738	0.935124
																						DVDGVTDINLGK	DVDGVT[130.0266]DINLGK	1.49191e+06	1.29863e+06	1.8546e+06	1.5574e+06	1612768	1.4351e+06	0.991417	0.941856
																						SPTMSPQLSARSQGGGDGVSPTPPE	SPTM[15.9949]SPQLSARS[130.0266]QGGGDGVSPT[130.0266]PPE	113828	105744	116722	111142	111422	114159	1.00127	0.968725
																						IQYQLVDISQDNALRD	IQYQLVDIS[130.0266]QDNALRD	51166.7	53395.2	56305.4	38563.2	75680.1	47735.3	1.00691	0.975337

## Sheet: Fig 1b
Proteomics data (Missing values were imputed using the minimum values; peptides that were quantified fewer than two times across the three replicates were excluded; unprocessed raw data see Supplementary Table S6). The peptides with a fold change > 1.2 and P value < 0.05 in the D2HG accumulated groups compared with the non-accumulated group were considered as D2HG modified peptides and labled in …
Peptide Sequence	Modified Sequence	RBE_R1_Intensity	RBE_R2_Intensity	RBE_R3_Intensity	SSP25_R1_Intensity	SSP25_R2_Intensity	SSP25_R3_Intensity	Fold Change (RBE/ SSP25)	P value		Peptide Sequence	Modified Sequence	AG120 treatment_R1_Intensity	AG120 treatment_R2_Intensity	AG120 treatment_R3_Intensity	DMSO treatment_R1_Intensity	DMSO treatment_R2_Intensity	DMSO treatment_R3_Intensity	Fold Change (DMSO treatment/ AG120 treatment)	P value
GEGESPPVNGTD	GEGESPPVNGT[130.0266]D	1.63944e+06	1.47998e+06	1.53187e+06	855.638	855.638	855.638	1812.01	5.02895e-06		LYQSAGGMPGGMPGGFPGGGAPPSGGASSGPTIE	LYQSAGGMPGGMPGGFPGGGAPPSGGASSGPT[130.0266]IE	1398.13	1398.13	1398.13	536987	563258	536987	390.338	4.01143e-07
TPFLSNPGTNLVFEDE	TPFLS[130.0266]NPGTNLVFEDE	1.31295e+06	1.39666e+06	1.28305e+06	855.638	855.638	855.638	1555.43	2.55122e-06		YSDLTTLVAFPSSSVYPTKDE	YSDLTTLVAFPSSSVY[130.0266]PTKDE	1398.13	1398.13	1398.13	391807	391807	393964	280.751	6.85525e-11
AHSDAQALVLLDVTPDQSMVD	AHSDAQALVLLDVT[130.0266]PDQSM[15.9949]VD	584825	584825	619580	855.638	855.638	855.638	697.035	8.5698e-07		GTWATSEEPPVDYSYYQQD	GTWATSEEPPVDY[130.0266]SYYQQD	1398.13	1398.13	1398.13	206046	200261	200261	144.614	5.10039e-08
QSQPCADNAVLSSGLTAAR	QS[130.0266]QPC[57.0215]ADNAVLSSGLTAAR	396772	396772	490368	855.638	855.638	855.638	500.177	0.000164901		YQLNDSASYYLNDLDR	YQLNDS[130.0266]ASYYLNDLDR	1398.13	1398.13	1398.13	171246	205624	171246	130.678	9.32454e-05
YSDLTTLVAFPSSSVYPTKDE	YSDLTTLVAFPSSSVY[130.0266]PTKDE	324212	321352	321352	855.638	855.638	855.638	376.684	4.64021e-10		AGLDLNMELPQGQTGSVGTSVASAEQD	AGLDLNMELPQGQTGSVGT[130.0266]SVASAEQD	1398.13	1398.13	1398.13	109885	166293	167215	105.711	0.00151402
TADTDTADQVMASFK	T[130.0266]ADTDTADQVM[15.9949]ASFK	277380	385702	277380	855.638	855.638	855.638	366.378	0.000978877		ACLEPQITPSYYTTSDAVISTE	AC[57.0215]LEPQITPS[130.0266]YYTTSDAVISTE	1398.13	1398.13	1398.13	108362	95927.3	95927.3	71.5757	1.84607e-05
STGAQVQVAGDMLPNSTER	S[130.0266]TGAQVQVAGDM[15.9949]LPNSTER	190702	190702	470023	855.638	855.638	855.638	331.693	0.0384393		IDYDGSGSVSQAEWVR	IDY[130.0266]DGSGSVSQAEWVR	1398.13	1398.13	1398.13	80826.3	79697.3	76878.3	56.5999	3.11622e-07
THYQLGLAYGYNSQYD	THYQLGLAYGYNSQY[130.0266]D	168899	149829	223325	855.638	855.638	855.638	211.169	0.0012239		GPGSEPDSQVDGGLSGASLGEK	GPGS[130.0266]EPDSQVDGGLSGASLGEK	1398.13	1398.13	1398.13	72876.1	72876.1	74512.4	52.5141	1.97265e-08
VHGQLPLYGMTIEESE	VHGQLPLYGMT[130.0266]IEES[130.0266]E	117812	198988	165846	855.638	855.638	855.638	188.026	0.0024553		SAMEDLQDMFIVHTIE	SAM[15.9949]EDLQDM[15.9949]FIVHT[130.0266]IE	1398.13	1398.13	1398.13	55883.6	55883.6	91911.8	48.5599	0.00520101
AGLDLNMELPQGQTGSVGTSVASAEQD	AGLDLNMELPQGQTGSVGT[130.0266]SVASAEQD	112057	182021	112057	855.638	855.638	855.638	158.219	0.00448364		SQLQQEDPMDR	S[130.0266]QLQQEDPMDR	1398.13	1398.13	1398.13	27916.4	27916.4	55661.1	26.5817	0.0180334
KNTDSVVIFSGEGSD	KNTDSVVIFSGEGS[130.0266]D	103914	113186	146268	855.638	855.638	855.638	141.558	0.000726761		AQALVLLDVTPDQSMVD	AQALVLLDVTPDQS[130.0266]MVD	1398.13	1398.13	1398.13	26285.1	30168	26285.1	19.7259	3.52596e-05
PTGDFDSKPSWADQVE	PTGDFDSKPS[130.0266]WADQVE	114508	129818	114508	855.638	855.638	855.638	139.792	2.02141e-05		LPTVTTNVQNSQDK	LPT[130.0266]VTTNVQNSQDK	1398.13	1398.13	1398.13	22974.7	32889.3	22974.7	18.7962	0.00166657
LEAENYHDIK	LEAENY[130.0266]HDIK	86070.3	91700.7	87405.9	855.638	855.638	855.638	103.306	8.4837e-07		DLDTSVNLAWTSGTNCTR	DLDT[130.0266]SVNLAWTSGTNC[57.0215]TR	1398.13	1398.13	1398.13	23428.5	26921.7	25965.5	18.1947	2.0935e-05
LADITLDPPPNCSAGPK	LADIT[130.0266]LDPPPNC[57.0215]SAGPK	40463.4	112184	105509	855.638	855.638	855.638	100.571	0.0203974		THIYSGTLMDYKDD	THIYSGTLMDY[130.0266]KDD	1398.13	1398.13	1398.13	25490	18601.6	25156.7	16.5098	0.000640073
VHGQLPLYGMTIEESED	VHGQLPLYGM[15.9949]T[130.0266]IEESED	54443.8	104262	93895.4	855.638	855.638	855.638	98.4064	0.0053569		ASDVLLDVTQSPGDGSGLMLE	ASDVLLDVTQSPGDGS[130.0266]GLMLE	1398.13	1398.13	1398.13	16002.2	14040.7	14040.7	10.5101	3.453e-05
GQILTMANPIIGNGGAPDTTALD	GQILTMANPIIGNGGAPDT[130.0266]TALD	77356.9	74822.6	67727.2	855.638	855.638	855.638	85.6697	1.48675e-05		QNYSDDVLANMISEPR	QNYS[130.0266]DDVLANMISEPR	68174.4	1398.13	1398.13	196264	196264	214279	8.5501	0.00149548
APETDTSPSLWDVE	APETDT[130.0266]SPSLWDVE	75595.4	54302.2	54302.2	855.638	855.638	855.638	71.7592	0.00103648		EVTMDTSENRPE	EVT[130.0266]MDTSENRPE	8131.94	8131.94	17167.6	51398.4	51398.4	63636.2	4.97833	0.000943007
TSQTWHGGIATIFQSPGD	TSQTWHGGIATIFQS[130.0266]PGD	63148.4	57929.7	57929.7	855.638	855.638	855.638	69.7366	4.56554e-06		DSLQDAWDYVQAQVK	DS[130.0266]LQDAWDYVQAQVK	1398.13	1398.13	35118.3	46731.5	46731.5	71165.7	4.34209	0.0382927
YSEPLKGTEK	YSEPLKGT[130.0266]EK	35935.7	25798.6	25798.6	855.638	855.638	855.638	34.1004	0.00110837		TINNLDTSSSDFTILQE	TINNLDTSSSDFT[130.0266]ILQE	1398.13	49613	1398.13	70999	70999	81060.9	4.2561	0.0257071
AAGEGPALYEDPPDQK	AAGEGPALY[130.0266]EDPPDQK	514888	232943	232943	855.638	855.638	34479.5	27.1001	0.0291962		QNYSDDVLANMISEPR	QNY[130.0266]SDDVLANMISEPR	35374.1	35374.1	89876.4	134353	203230	208824	3.40176	0.0128656
GICGSCAMNINGGNTLACTR	GIC[57.0215]GS[130.0266]C[57.0215]AM[15.9949]NINGGNTLAC[57.0215]TR	16688.3	18315.7	22076	855.638	855.638	855.638	22.2368	0.000338923		MFQPSAVVLQCGSDSLSGD	MFQPSAVVLQC[57.0215]GS[130.0266]DSLSGD	1398.13	1398.13	1398.13	3052.91	3052.91	5414.11	2.74651	0.0361344
DHYNNLSASK	DHY[130.0266]NNLSASK	469116	756991	810780	32656.8	55112.8	39523.9	16.0015	0.00390743		DPTQCFLLFANQTEK	DPT[130.0266]QC[57.0215]FLLFANQTEK	38129.1	27470.6	27470.6	78688.2	79905.6	75856.4	2.51907	0.000230686
LPTIPGVTSPSSDEPPME	LPT[130.0266]IPGVTSPSSDEPPME	7812.02	8319.5	8485.62	855.638	855.638	855.638	9.59017	3.44647e-06		KNTDSVVIFSGEGSD	KNTDSVVIFS[130.0266]GEGSD	50654.1	74895.9	117012	158539	182913	132090	1.95225	0.0339691
SDAFLVCLNHALSTEKE	SDAFLVC[57.0215]LNHALS[130.0266]TEKE	87889.6	102513	86919.5	855.638	37305.3	855.638	7.10782	0.00379306		LAALALASSENSSSTPEECE	LAALALASS[130.0266]ENSSSTPEEC[57.0215]E	23976.8	23976.8	43805	59372.8	52195	52195	1.78471	0.0269144
GNDLYHEMIE	GNDLY[130.0266]HEMIE	248524	204790	203542	22868.6	54260.7	22868.6	6.56871	0.000511666		AVAEEDNGSIGE	AVAEEDNGS[130.0266]IGE	39833.4	22081	31086.6	46737.3	44898	45779.4	1.47756	0.0453135
TLVYLTHLDYVDTER	T[130.0266]LVYLTHLDYVDTER	68163.6	78825.9	58413.1	855.638	45848.8	855.638	4.3188	0.0309343		LQSQISDTSVVLSMDNSR	LQSQISDTS[130.0266]VVLSMDNSR	260808	260808	272995	367381	346581	346581	1.33467	0.000383925
ITQDTNDITYADLNLPK	IT[130.0266]QDTNDITYADLNLPK	45052.7	37047.3	37047.3	26295.3	855.638	855.638	4.25427	0.0268438		QNGDSLVHAAFVAE	QNGDS[130.0266]LVHAAFVAE	3373045	2.71106e+06	3328371	4.10229e+06	3.73563e+06	4.1023e+06	1.26855	0.0266889
GDQTSNNIPADIVFVLK	GDQTS[130.0266]NNIPADIVFVLK	80447.7	84037.5	83683.7	855.638	58071.4	855.638	4.15118	0.0303101		VPISNGSGFVVAADGLIVTNAHVVADR	VPIS[130.0266]NGSGFVVAADGLIVTNAHVVADR	45474.6	55727.6	51810.1	68409.3	61527.9	59073.2	1.23526	0.0426599
INSDQATQGNISSDR	INS[130.0266]DQATQGNISSDR	143999	114912	109571	855.638	855.638	91455.1	3.9551	0.0457248		GVSLTNHHFYD	GVSLTNHHFY[130.0266]D	774761	731062	743431	792649	790206	798821	1.05887	0.0291018
TTAATTNGSLSDPSK	TTAATTNGS[130.0266]LSDPSK	69540.7	83125.6	76842.4	32356.7	22931.1	22931.1	2.93418	0.000555491		TNLDSLPLVDTHSK	T[130.0266]NLDSLPLVDTHSK	2.70573e+06	2.55931e+06	2.65524e+06	2.46254e+06	2457594	2.51213e+06	0.938384	0.024659
LFFKDDANNDPQWSE	LFFKDDANNDPQWS[130.0266]E	273058	164263	308125	121325	92945.5	92945.5	2.42646	0.0300689		GIEWKRPTE	GIEWKRPT[130.0266]E	1.1279e+06	989889	1.12499e+06	956636	869742	925805	0.848712	0.0349872
VSDTVVEPYNATLSIHQLVENTD	VSDTVVEPYNATLSIHQLVENT[130.0266]D	32963.8	36718.9	39921.5	16154	16154	17684.3	2.19242	0.000663608		TENDDLTNVIQK	T[130.0266]ENDDLTNVIQK	107349	108368	113650	99173.3	76306.9	92233.2	0.812811	0.0433636
AGSNMLLIGVHGPTTPCE	AGSNMLLIGVHGPT[130.0266]TPC[57.0215]E	710206	651454	564632	287583	312203	287583	2.17079	0.00129892		VTNCFSVPHNESED	VTNC[57.0215]FSVPHNES[130.0266]ED	79658.9	71827.3	76401.2	64769.1	55985	61913	0.801567	0.0118884
HSTPHAAFQPNSQIGE	HSTPHAAFQPNS[130.0266]QIGE	156168	174286	164947	82277.3	83549.2	79442.4	2.01983	0.000100463		LSDDNTIGKE	LSDDNT[130.0266]IGKE	90501.1	90539.2	91856.6	72979.7	63692.1	75402.8	0.777124	0.00487463
VPISNGSGFVVAADGLIVTNAHVVADR	VPIS[130.0266]NGSGFVVAADGLIVTNAHVVADR	45528.4	51417.9	53147.5	23420.4	23420.4	29693.8	1.96112	0.00140457		IGNCTQITNLDLQHNE	IGNC[57.0215]T[130.0266]QITNLDLQHNE	105820	131971	105820	87549.8	87549.8	89102.2	0.768899	0.0387373
LQSQISDTSVVLSMDNSR	LQS[130.0266]QISDTSVVLSM[15.9949]DNSR	626217	626217	679200	457119	284755	284755	1.88153	0.00739162		NGVTHPIDYHTTDYVDE	NGVT[130.0266]HPIDYHTTDYVDE	1.12949e+06	914359	988735	831749	686046	756297	0.749885	0.028984
FQGASNLTLSETQNGDVSE	FQGASNLTLSETQNGDVS[130.0266]E	420348	412863	444218	178452	296482	225207	1.82453	0.00566914		QLIFTTEDNGK	QLIFTT[130.0266]EDNGK	92021.7	90725.9	81731.3	69696.6	76100.2	51599.7	0.74636	0.0493747
QLSQATAAATNHTTDNGVGPEE	QLSQATAAAT[130.0266]NHTTDNGVGPEE	2.44602e+06	2.28841e+06	1.81533e+06	1.40931e+06	1.23255e+06	1.07035e+06	1.76438	0.0113811		DSTVHGFLVQLPLDSENSINTE	DSTVHGFLVQLPLDSENS[130.0266]INTE	105230	85059.4	98256.9	64157.9	71827.5	72160.9	0.721361	0.0143236
HANDQQHIQVYENGGSQPNVSSQFR	HANDQQHIQVY[130.0266]ENGGSQPNVSSQFR	44054.1	36522.9	40396.2	26057.3	22125.3	23034.1	1.69866	0.00259195		VISWLDANTLAEKD	VISWLDANT[130.0266]LAEKD	459755	399213	443153	342824	335949	228469	0.696741	0.0330536
QNGDSLVHAAFVAE	QNGDS[130.0266]LVHAAFVAE	3609628	3.70913e+06	3.83468e+06	2223780	2.1001e+06	2.41636e+06	1.65475	0.000199007		ASYGSIDCQYPGSALALDGSSNVEAE	AS[130.0266]YGSIDC[57.0215]QYPGSALALDGSSNVEAE	29206.7	25485.8	25485.8	17839.8	17839.8	19780	0.691704	0.00415326
SIGSLQNGTHTPSTAME	S[130.0266]IGSLQNGTHTPSTAM[15.9949]E	67999.5	82531.3	105105	50903	50903	55666.4	1.62337	0.0399863		TLTLPSLPLNSAD	TLTLPSLPLNS[130.0266]AD	24379.8	24075.7	24075.7	19369.8	10796.5	18022.6	0.66439	0.0381723
LYLSHNGIEVIE	LY[130.0266]LSHNGIEVIE	234318	230180	249078	119534	172604	154889	1.59627	0.00590231		VHGQLPLYGMTIEESE	VHGQLPLYGMT[130.0266]IEES[130.0266]E	98783.3	77404.1	90421.5	60372.6	56543.8	56402.5	0.650086	0.00808187
LSALGNVTTCNDYVALVHPDLDR	LSALGNVTTC[57.0215]NDY[130.0266]VALVHPDLDR	355744	326800	303348	225499	175878	217432	1.59321	0.00477676		MLVAGHEDSNGCINYE	M[15.9949]LVAGHEDSNGC[57.0215]INY[130.0266]E	1217325	1.06218e+06	1.23138e+06	679867	718165	822593	0.632497	0.00337029
YQLNDSAAYYLNDLDR	YQLNDS[130.0266]AAYYLNDLDR	65693.1	82913.6	79099.1	47391.3	50950.5	47391.3	1.56248	0.00696979		TVNGSWYIQDLCE	TVNGS[130.0266]WYIQDLC[57.0215]E	56625.5	46276.3	46276.3	36070	22098.6	22098.6	0.538063	0.0166309
GRPVVSGTGNDITTPPNK	GRPVVS[130.0266]GTGNDITTPPNK	452627	420174	399854	216157	322834	292598	1.53039	0.0140452		TVNGSWYIQDLCE	T[130.0266]VNGSWYIQDLC[57.0215]E	54541.8	42935.9	45164.7	20557.1	29932.1	20557.1	0.498072	0.007275
VEMLVAGHEDSNGCINYE	VEMLVAGHEDSNGC[57.0215]INY[130.0266]E	925958	957034	902628	528357	737669	591001	1.50004	0.00841973		TTAATTNGSLSDPSK	TTAATTNGS[130.0266]LSDPSK	144332	100594	125168	70574	54162.5	58920.7	0.496245	0.0101716
MAESGGSSGGAGGGGAFGAGPGPE	M[15.9949]AES[130.0266]GGS[130.0266]SGGAGGGGAFGAGPGPE	67786.6	74089.6	67786.6	45102.9	45102.9	52338.2	1.47086	0.0021984		VDWSQNTATFSPAISPTHPGE	VDWSQNT[130.0266]ATFSPAISPTHPGE	125649	133391	125649	1429.63	1429.63	99244.4	0.265418	0.0450136
SYLFNIMDTPGHVNFSD	SYLFNIMDTPGHVNFS[130.0266]D	33468.1	35291.4	33468.1	24097.7	21639.2	23877.4	1.46849	0.000395515		LYANTVLSGGTTMYPGIADR	LYANT[130.0266]VLSGGTTM[15.9949]YPGIADR	5721.59	5721.59	6963.34	1429.63	1429.63	1429.63	0.233009	0.000341324
AHSDAQALVLLDVTPDQSMVD	AHSDAQALVLLDVTPDQS[130.0266]MVD	1.23284e+06	1.69434e+06	1.61281e+06	1.0217e+06	1.04474e+06	1.04202e+06	1.46053	0.0285364		KPSYDTETDPSEGLMNVLK	KPSYDTET[130.0266]DPSEGLMNVLK	478384	478384	554130	347001	1429.63	1429.63	0.231558	0.0304479
AVAEEDNGSIGE	AVAEEDNGS[130.0266]IGE	45740.3	46785.8	44776.8	38165.5	28642.4	27738.6	1.45223	0.013586		AHSDAQALVLLDVTPDQSMVD	AHSDAQALVLLDVT[130.0266]PDQSM[15.9949]VD	376204	376204	541760	276962	1429.63	1429.63	0.216217	0.0343294
TINNLDTSSSDFTILQE	TINNLDTSSSDFT[130.0266]ILQE	49250.8	67863.2	61215.4	40245.4	44608	41837.7	1.40759	0.0370138		NDMSPSNNVVPIHVPPTTE	NDMS[130.0266]PSNNVVPIHVPPTTE	924232	796011	752610	124358	124358	153260	0.162556	0.000191989
YQVQYTPQGDSDNGK	YQVQYTPQGDS[130.0266]DNGK	733500	874393	798953	580546	588203	550842	1.39966	0.00561907		EANTGFGGPVISSLYHE	EANTGFGGPVISSLY[130.0266]HE	116419	70858.2	70858.2	32671.9	1429.63	1429.63	0.137645	0.0157403
DDLNSFNATDLK	DDLNS[130.0266]FNATDLK	388807	430640	431612	285256	307102	311497	1.38414	0.00206692		GPVPAATNGCTGDANGHLQEEPPMPTT	GPVPAATNGC[57.0215]T[130.0266]GDANGHLQEEPPMPTT	46526.3	20494	58581.5	1429.63	14329.8	1429.63	0.136853	0.0398208
EIAQVATISANGDK	EIAQVATIS[130.0266]ANGDK	96739.1	111670	113673	66891.4	88563	77596	1.38203	0.0226087		QIKSLNNQFASFIDK	QIKS[130.0266]LNNQFASFIDK	17190.3	10654.2	10654.2	1429.63	1429.63	1429.63	0.111403	0.00636627
VSDTVVEPYNATLSVHQLVENTD	VSDTVVEPYNATLSVHQLVENT[130.0266]D	1.1892e+06	1.16851e+06	1.28411e+06	897660	774849	1.00596e+06	1.35966	0.013216		EFPTLQAAGDQDK	EFPT[130.0266]LQAAGDQDK	20293.5	20293.5	34431.9	1429.63	1429.63	1429.63	0.0571707	0.00747624
DSTVHGFLVQLPLDSENSINTE	DSTVHGFLVQLPLDSENS[130.0266]INTE	68274	70270.3	68274	48196.9	48196.9	57499.5	1.34391	0.00511456		TFIAVPASNSGLCIVND	TFIAVPASNS[130.0266]GLC[57.0215]IVND	27598	23852.7	23852.7	1429.63	1429.63	1429.63	0.0569547	4.55701e-05
NGVTHPIDYHTTDYVDE	NGVT[130.0266]HPIDYHTTDYVDE	818461	881957	876414	644436	723240	692466	1.2508	0.00491744		LTTEIDNNIEQISSYK	LTT[130.0266]EIDNNIEQISSYK	23320.7	36469.8	23320.7	1429.63	1429.63	1429.63	0.0516041	0.0038956
NSETVVTGSLDDLVK	NS[130.0266]ETVVTGSLDDLVK	157191	168359	153054	136047	136875	132613	1.18018	0.00686747		QSKPVTTPEEIAQVATISANGDK	QSKPVTTPEEIAQVATIS[130.0266]ANGDK	21632.9	45997.8	21632.9	1429.63	1429.63	1429.63	0.0480474	0.0251782
IAQVATISANGDK	IAQVATIS[130.0266]ANGDK	15100000	15800000	13900000	13400000	13500000	13000000	1.12281	0.0469392		SYELPDGQVITIGNER	S[130.0266]YELPDGQVITIGNER	37417.7	33135.2	33135.2	1429.63	1429.63	1429.63	0.0413633	2.04197e-05
VFQSNYFDSTHNHQNGLCEEE	VFQSNYFDS[130.0266]THNHQNGLC[57.0215]EEE	1072328	967177	976401	1.16106e+06	1.17615e+06	1.07253e+06	0.884498	0.0480753		GTLTFPAQSLSPEPLPQEEE	GT[130.0266]LTFPAQSLSPEPLPQEEE	38437	38437	50765.1	1429.63	1429.63	1429.63	0.0336017	0.000560785
NSGAAEKPVTIHATPE	NS[130.0266]GAAEKPVTIHATPE	53356.7	52875.1	48520.6	60104.2	57014.9	59557.8	0.875906	0.0155991		QAINSSENIMDINEEPGTTE	QAINS[130.0266]SENIM[15.9949]DINEEPGTTE	51475.7	51475.7	53877.5	1429.63	1429.63	1429.63	0.0273475	3.68172e-07
TNGNQSTDIDSTLANFLAE	T[130.0266]NGNQSTDIDSTLANFLAE	20601.1	18318.7	16742.8	22806.6	23931.6	23244.1	0.795382	0.0149682		SAMEDLQDMFIVHTIE	SAMEDLQDM[15.9949]FIVHT[130.0266]IE	54356.2	74165.6	54356.2	1429.63	1429.63	1429.63	0.0234522	0.000838328
AANGDSDGPSYMSSLSYLAD	AANGDS[130.0266]DGPSYMSSLSYLAD	42924.1	52492.3	44276.6	59942.5	59942.5	62861.9	0.764407	0.0103021		MSSSEEFPSFGAQVAPK	MS[130.0266]SSEEFPSFGAQVAPK	82650.4	45929.3	116445	1429.63	1429.63	1429.63	0.0175039	0.0169465
TFGVNNAVYGIDAMNPSSR	T[130.0266]FGVNNAVYGIDAMNPSSR	45606.9	36933.7	36933.7	52018.7	52018.7	58111.3	0.73682	0.0157836		KPSYDTETDPSEGLMNVLK	KPS[130.0266]YDTETDPSEGLM[15.9949]NVLK	73893.6	122368	73893.6	1429.63	1429.63	1429.63	0.0158757	0.00538189
VFQSNYFDSTHNHQNGLCEE	VFQSNYFDS[130.0266]T[130.0266]HNHQNGLC[57.0215]EE	48347.3	46071.2	46071.2	74401.4	58922.8	58922.8	0.730777	0.0297037		TADTDTADQVMASFK	T[130.0266]ADTDTADQVM[15.9949]ASFK	213915	213915	274363	1429.63	1429.63	1429.63	0.00610783	0.000321423
RLQSIGTENTE	RLQSIGTENT[130.0266]E	185777	199960	181626	244283	296755	244283	0.722459	0.0166876		DSTVHGFLVQLPLDSENSINTE	DSTVHGFLVQLPLDSENSINT[130.0266]E	294561	304869	294561	1429.63	1429.63	1429.63	0.00479745	1.08001e-07
HHNGNFTDPSSVNEK	HHNGNFT[130.0266]DPSSVNEK	665441	593465	630874	852395	881334	887431	0.720971	0.000481406		YSDLTTLVAFPSSSVYPTKDE	YSDLTTLVAFPS[130.0266]SSVYPTKDE	556216	400566	400566	1429.63	1429.63	1429.63	0.00315976	0.000964079
TIDNNSVSSPLQSLQQR	T[130.0266]IDNNSVSSPLQSLQQR	259956	244447	260571	342594	385368	333901	0.720407	0.00411485		AGLNVTTSHSPAAPGEQGFGE	AGLNVT[130.0266]TSHSPAAPGEQGFGE	816757	394653	394653	1429.63	1429.63	1429.63	0.00267043	0.0191904
TENDDLTNVIQK	T[130.0266]ENDDLTNVIQK	77982.4	71138.5	77730.6	98306.5	123639	101371	0.701639	0.017867		SSGIAGTTSDEPERIE	SSGIAGTT[130.0266]SDEPERIE	624716	713787	624716	1429.63	1429.63	1429.63	0.00218462	2.52961e-05
EGPTDTAEAGSDPQAE	EGPT[130.0266]DTAEAGSDPQAE	35077.3	44214	43027.1	61674.2	53816.4	58921.3	0.701319	0.00916176		EIEDAAQFATADPEPPLE	EIEDAAQFAT[130.0266]ADPEPPLE	781140	688424	688424	1429.63	1429.63	1429.63	0.00198745	2.03558e-05
YQLNDSAAYYLNDLER	YQLNDS[130.0266]AAYYLNDLER	176784	210871	176784	269999	273951	269999	0.693455	0.00190059		LAALALASSENSSSTPEECE	LAALALASSENS[130.0266]SSTPEEC[57.0215]E	28798.6	35994.6	34949.5	68194.5	47082.7	46473.6	1.62168	0.0507838
ANFTVSSMHGDMPQK	ANFT[130.0266]VSSMHGDMPQK	20792	21305.2	23587.4	28373.6	33553.5	33208.1	0.690434	0.00641791		SPSWTAPPVIALQNGLSED	SPSWTAPPVIALQNGLS[130.0266]ED	43068.2	42574.8	39095.4	35652.9	28894	37008.2	0.814144	0.0510431
VDWSQNTATFSPAISPTHPGE	VDWS[130.0266]QNTATFSPAISPTHPGE	84869.3	86851.1	92639.6	129629	136033	119886	0.685675	0.00152517		ANTGFGGPVISSLYHEE	ANT[130.0266]GFGGPVISSLYHEE	30176.8	27972.9	27972.9	1429.63	1429.63	23467.2	0.305686	0.0541
NDAVTIQVLNQLIQK	NDAVT[130.0266]IQVLNQLIQK	9124.83	9010.67	9010.67	12652.9	12652.9	14539.5	0.68129	0.00255544		AQGPAASAEEPKPVEAPAANSDQTVTVK	AQGPAASAEEPKPVEAPAANSDQTVT[130.0266]VK	75897	93579.9	86199.3	102714	128740	102714	1.30699	0.0602851
VTFFEPGSGDENGTSNK	VTFFEPGSGDENGT[130.0266]SNK	46755.5	46755.5	55223.5	74151	69809.2	76646.9	0.674206	0.00227867		MQDAHVILNDITE	MQDAHVILNDIT[130.0266]E	81059	80144.3	80144.3	1429.63	1429.63	67410.2	0.291155	0.0605174
ENVGLHQTLDQTLNE	ENVGLHQT[130.0266]LDQTLNE	95913.2	93044.4	87450	127002	149306	146741	0.65337	0.00282151		FGSVNGDNKPIWMHAEER	FGS[130.0266]VNGDNKPIWMHAEER	90687.4	73985.7	91160.3	73752.6	64948.9	70169.4	0.816434	0.0649963
VFQSNYFDSTHNHQNGLCEE	VFQSNY[130.0266]FDS[130.0266]THNHQNGLC[57.0215]EE	35173.7	36012.2	31955.4	55786.1	51192.3	51192.3	0.652089	0.000737658		DDVILNEPSADAPAALYQTIE	DDVILNEPSADAPAALY[130.0266]QTIE	1398.13	1398.13	71696.3	78201.4	95220.6	82402.4	3.43423	0.0653535
QAINSSENIMDINEEPGTTE	QAINS[130.0266]SENIM[15.9949]DINEEPGTTE	71070	66754.2	66754.2	119501	91584.6	108189	0.64076	0.0097087		EAENTLQSFR	EAENT[130.0266]LQSFR	1.49646e+06	1.65938e+06	1.50759e+06	1.44227e+06	1.40172e+06	1.41416e+06	0.913093	0.0663209
DSLQDAWDYVQAQVK	DS[130.0266]LQDAWDYVQAQVK	61088.9	74535.7	61088.9	81530.7	117418	114801	0.626977	0.0345592		GLGDGPLVACASNGHAPGSSGHLSGADSESQE	GLGDGPLVAC[57.0215]ASNGHAPGS[130.0266]SGHLSGADSESQE	56351.3	40049.4	47940.4	39905.1	27417.5	17714.8	0.589142	0.0680222
DVDGVTDINLGK	DVDGVT[130.0266]DINLGK	1.18778e+06	1.33232e+06	1.18313e+06	2119166	2.1327e+06	1.75036e+06	0.616976	0.00468713		SAMEDLQDMFIVHTIE	SAM[15.9949]EDLQDMFIVHT[130.0266]IE	320111	333713	320111	283224	1429.63	1429.63	0.29374	0.0713521
ACLEPQITPSYYTTSDAVISTE	AC[57.0215]LEPQIT[130.0266]PSYYTTSDAVISTE	115419	104361	107371	230526	175616	147195	0.591233	0.0378417		SSCTLPEGTNSSPQEIDPTK	SSC[57.0215]TLPEGTNSSPQEIDPT[130.0266]K	39589.5	24968.6	35450.2	1429.63	27153.6	1429.63	0.300104	0.0722539
VTNCFSVPHNESED	VTNC[57.0215]FSVPHNES[130.0266]ED	49758	49399.2	49321.6	93171.3	79507.1	79470.5	0.588854	0.00162965		TASNCNGSLAHPSDLYAEGCE	TAS[130.0266]NC[57.0215]NGSLAHPSDLYAEGC[57.0215]E	1398.13	1398.13	17178	22270.6	18317.9	18317.9	2.94912	0.074902
NGSDNLPSSAGSGDKPLSDPAPF	NGS[130.0266]DNLPSSAGSGDKPLSDPAPF	1.1744e+06	1011827	1.16053e+06	1939411	2.07926e+06	1.94695e+06	0.561007	0.000225549		FHLNESGDPSSK	FHLNES[130.0266]GDPSSK	789302	727796	784792	728447	666536	714848	0.916565	0.078855
TAASGVEANSRPLDHAQPPSSLVIDK	TAASGVEANSRPLDHAQPPS[130.0266]SLVIDK	78691.7	52031.7	76800.7	146071	93855.9	130369	0.560427	0.0374097		AQGPAASAEEPKPVEAPAANSDQTVTVK	AQGPAASAEEPKPVEAPAANS[130.0266]DQTVTVK	318078	186258	271425	178352	147065	177003	0.647649	0.0845561
GCEAIVDTGTSLMVGPVDE	GC[57.0215]EAIVDT[130.0266]GTSLM[15.9949]VGPVDE	233598	229029	374935	672682	510342	452531	0.512097	0.0309258		TINNLDTSSSDFTILQE	T[130.0266]INNLDTSSSDFTILQE	51469.7	51552.2	57925.1	56575.1	83183.4	76830.4	1.34572	0.0892352
QFTTVVADTGDFHAID	QFTTVVADT[130.0266]GDFHAID	1.03547e+06	1.06383e+06	783872	1.62003e+06	2345197	1.75567e+06	0.503972	0.0168738		LITGCYNILANHADPNSGLD	LITGC[57.0215]YNILANHADPNS[130.0266]GLD	22414.6	16029.3	16004.4	10804.6	10804.6	15338.8	0.678589	0.0894394
NFLITNDEAYAE	NFLITNDEAY[130.0266]AE	313692	261253	308828	624930	590836	561024	0.497399	0.000281125		YQLNDSAAYYLNDLER	Y[130.0266]QLNDSAAYYLNDLER	183852	140926	140926	1429.63	140194	1429.63	0.307176	0.0904793
ITLPVDFVTADKFD	ITLPVDFVT[130.0266]ADKFD	272371	103568	103568	325462	325462	375618	0.467108	0.0359954		TTYYDVLGVKPNATQEE	T[130.0266]TYYDVLGVKPNATQEE	919744	883373	729715	357550	788794	357550	0.593759	0.0914837
TNLDSLPLVDTHSK	T[130.0266]NLDSLPLVDTHSK	3.15663e+06	3.02292e+06	3.16916e+06	6.36134e+06	7.1326e+06	6639826	0.46433	9.83317e-05		TAAWVLNNGQYEEDVE	TAAWVLNNGQY[130.0266]EEDVE	83914.8	68520.3	70225.5	65750.9	60751.8	62602.3	0.849297	0.0927369
DTICLLQNEK	DT[130.0266]IC[57.0215]LLQNEK	26412.1	26412.1	36039.2	62006.4	64332.6	76587.4	0.437909	0.00236935		GTSNSTSEDGPGDGFTILSSK	GT[130.0266]SNSTSEDGPGDGFTILSSK	19786.2	1398.13	1398.13	24231.4	19889.3	19889.3	2.83451	0.0934143
AQGPAASAEEPKPVEAPAANSDQTVTVK	AQGPAASAEEPKPVEAPAANSDQT[130.0266]VTVK	336082	299333	299333	590584	992570	1205521	0.335194	0.0267859		QLSQATAAATNHTTDNGVGPEE	QLSQATAAATNHTT[130.0266]DNGVGPEE	3282478	2.78368e+06	2.78368e+06	2.32366e+06	2756726	2.32366e+06	0.83663	0.0938241
YQLNDSAAYYLNDLER	Y[130.0266]QLNDSAAYYLNDLER	28046.6	31962.9	186881	203578	275449	280218	0.325179	0.0419452		YQLNDSAAYYLNDLDR	Y[130.0266]QLNDSAAYYLNDLDR	57236	45590.4	53666	1429.63	48735.4	1429.63	0.329694	0.0962018
DKSEPEQTGAD	DKSEPEQT[130.0266]GAD	95169.9	73976.9	75700.7	354162	235701	195443	0.311786	0.0200519		AGLDLNMELPQGQTGSVGTSVASAEQD	AGLDLNMELPQGQTGS[130.0266]VGTSVASAEQD	142988	142988	160000	140820	1429.63	1429.63	0.322168	0.0976818
AQGPAASAEEPKPVEAPAANSDQTVTVK	AQGPAASAEEPKPVEAPAANSDQTVT[130.0266]VK	118682	160167	163910	475139	535682	475139	0.297962	0.000151192		NSGAAEKPVTIHATPE	NS[130.0266]GAAEKPVTIHATPE	56668.3	44783.7	49319.3	46236.9	35838.5	38723.3	0.801204	0.097992
AQGPAASAEEPKPVEAPAANSDQTVTVK	AQGPAASAEEPKPVEAPAANS[130.0266]DQTVTVK	317428	366218	335529	1238669	1.10208e+06	1.16875e+06	0.290404	3.83841e-05		TIDNNSVSSPLQSLQQR	T[130.0266]IDNNSVSSPLQSLQQR	338407	426512	353023	316382	294724	323268	0.835798	0.0990224
EAENTLQSFR	EAENT[130.0266]LQSFR	1.51046e+06	346189	1.5573e+06	4.15489e+06	4325630	3.94486e+06	0.274756	0.00186665		KPKPTPDYLMQLMNDKK	KPKPT[130.0266]PDYLMQLMNDKK	68203.3	35411.8	35411.8	1429.63	1429.63	35394.5	0.275154	0.0997005
DSLQDAWDYVQAQVK	DSLQDAWDY[130.0266]VQAQVK	59542.3	1795.66	1795.66	82958.9	80277.4	80277.4	0.259261	0.0355168		NDAVTIQVLNQLIQK	NDAVT[130.0266]IQVLNQLIQK	10367.2	15275.1	12863.5	10693	8418.45	9440.94	0.741509	0.100892
ILVGDVGQTVDDPYATFVK	ILVGDVGQTVDDPYAT[130.0266]FVK	1795.66	1795.66	427254	560406	560406	650450	0.243242	0.036851		AGLNVTTSHSPAAPGEQGFGE	AGLNVTT[130.0266]SHSPAAPGEQGFGE	1398.13	1398.13	1398.13	640448	25087.2	672965	319.117	0.102442
SAEADGLAESSYGR	SAEADGLAESS[130.0266]Y[130.0266]GR	108743	141822	108743	552063	448136	499985	0.23951	0.000285828		IQYQLVDISQDNALRD	IQYQLVDIS[130.0266]QDNALRD	154255	145731	152581	145778	85021.8	108725	0.750221	0.102662
TTYYDVLGVKPNATQEE	T[130.0266]TYYDVLGVKPNATQEE	1795.66	1795.66	692440	1.04316e+06	1.04316e+06	1093175	0.218912	0.0230341		SSGIAGTTSDEPERIE	SSGIAGTTS[130.0266]DEPERIE	733983	321072	321072	1429.63	307592	1429.63	0.225597	0.106846
TNYLFMGDYVDR	TNY[130.0266]LFM[15.9949]GDYVDR	1795.66	1795.66	74205.1	155342	100753	100753	0.218009	0.037029		LYANNVLSGGTTMYPGIADR	LY[130.0266]ANNVLSGGTTMYPGIADR	245773	221271	267150	180180	202509	230168	0.834734	0.108194
NGVHSLIIEPVTSR	NGVHS[130.0266]LIIEPVTSR	25295	16183.9	27330.7	109875	94842.6	113275	0.216387	0.000232095		ANDSDVQPSGAQR	ANDS[130.0266]DVQPSGAQR	77266.5	61900.1	53693.8	54390.6	44078.6	47817.5	0.758511	0.108498
IQYQLVDISQDNALRD	IQYQLVDIS[130.0266]QDNALRD	115945	71030.7	86911.2	458546	430263	432030	0.207359	2.62625e-05		DHYNNLSASK	DHY[130.0266]NNLSASK	508480	269272	536647	295227	266879	238413	0.609038	0.118429
DILATNGVIHYID	DILATNGVIHY[130.0266]ID	137739	142121	141149	671618	697665	694328	0.204016	3.14884e-07		GPAFVNPLIPESPEEE	GPAFVNPLIPES[130.0266]PEEE	254997	254997	410127	401015	582866	401015	1.50512	0.123747
DTAQAAFYPQK	DT[130.0266]AQAAFYPQK	38623.7	47401.9	38623.7	255281	173289	220663	0.191995	0.00186951		INSDQATQGNISSDR	INS[130.0266]DQATQGNISSDR	82526	88884.9	83607.9	106111	84622.6	107643	1.17002	0.133242
TGDPGGQLVLAGDPR	T[130.0266]GDPGGQLVLAGDPR	1795.66	1795.66	145794	265851	213762	299904	0.191639	0.0178489		GNGTVMGAELR	GNGT[130.0266]VM[15.9949]GAELR	70524.9	112077	90966.2	62433	65989.5	74649.4	0.742307	0.134042
EAADLDAVPMSLSYE	EAADLDAVPMSLS[130.0266]YE	1795.66	64107.5	1795.66	136638	136638	173774	0.151435	0.00638532		TFGVNNAVYGIDAMNPSSR	T[130.0266]FGVNNAVYGIDAMNPSSR	66663.2	77897.4	132328	59773	49161.8	52693.9	0.583732	0.134406
NIHFLNGGIDSVSSSSSYPEE	NIHFLNGGIDS[130.0266]VSSSSSYPEE	1795.66	1795.66	12831.8	46458.2	42793.5	46274.2	0.121181	0.000507555		YQLNDSAAYYLNDLDR	YQLNDS[130.0266]AAYYLNDLDR	56960.8	1398.13	1398.13	59629.9	52508.6	52508.6	2.75527	0.134448
GIESGDPGTDDGR	GIES[130.0266]GDPGTDDGR	107447	20811.3	40712.4	641660	403804	403804	0.11659	0.00693013		TIDNNSVSSPLQSLQQR	TIDNNS[130.0266]VSSPLQSLQQR	280830	106738	106738	66907.1	53581.8	53581.8	0.352151	0.140556
TNLDSLPLVD	TNLDS[130.0266]LPLVD	11017.1	1795.66	1795.66	53013.5	39046.5	39046.5	0.111424	0.00223889		HELQANCYE	HELQANC[57.0215]Y[130.0266]E	255330	194236	185425	195558	89138.6	143030	0.673595	0.141403
HIDSAHLYNNE	HIDSAHLY[130.0266]NNE	501460	471170	435928	4860183	4690697	4.40031e+06	0.100963	6.59351e-06		EPGPCLSQQLHSASAEDTPVVQLAAETPTAE	EPGPC[57.0215]LSQQLHSASAEDT[130.0266]PVVQLAAET[130.0266]PTAE	31385	31385	41523.5	35859.7	1429.63	1429.63	0.37125	0.141719
QIKSLNNQFASFIDK	QIKS[130.0266]LNNQFASFIDK	1795.66	1795.66	1795.66	26252.1	15949.5	15949.5	0.0926375	0.00687909		QAINSSENIMDINEEPGTTE	QAINSS[130.0266]ENIMDINEEPGTTE	198117	198117	330327	234847	1429.63	1429.63	0.327165	0.142492
STGNMVTGQTVCK	S[130.0266]TGNMVTGQTVC[57.0215]K	1795.66	1795.66	1795.66	21648.1	25339.7	26350.9	0.0734534	9.26365e-05		LQSQISDTSVVLSMDNSR	LQSQIS[130.0266]DTSVVLSMDNSR	2.2292e+06	1398.13	1398.13	2.03304e+06	2.03194e+06	2.16363e+06	2.7906	0.1478
CQPVFSFGNSEQTKD	C[57.0215]QPVFSFGNS[130.0266]EQTKD	1795.66	1795.66	1795.66	35107.4	24966.9	24802	0.0634686	0.00147554		VTFFEPGSGDENGTSNK	VTFFEPGSGDENGT[130.0266]SNK	55397.9	57470.7	52545.5	70755.2	54389	69250.2	1.1752	0.148955
GCEAIVDTGTSLMVGPVDE	GC[57.0215]EAIVDTGT[130.0266]SLMVGPVDE	1795.66	1795.66	1795.66	28865.5	28865.5	32981.5	0.0593852	3.19902e-05		QNSQLPAQVQNGPSQE	QNSQLPAQVQNGPS[130.0266]QE	349141	454315	326556	256437	38747.3	327348	0.550908	0.150673
KVCNPIITKLYQSAGGMPGGMPGGFPGGGAPPSGGASSGPTIEE	KVC[57.0215]NPIIT[130.0266]KLYQSAGGM[15.9949]PGGMPGGFPGGGAPPSGGASSGPTIEE	1795.66	1795.66	1795.66	36707.8	31632.8	38848.2	0.050257	9.23604e-05		LSDSVTLSSSDR	LS[130.0266]DSVTLSSSDR	16484	19047.8	16484	1429.63	18720.5	1429.63	0.41487	0.156618
NDYYTPTGEFR	NDY[130.0266]YTPTGEFR	1795.66	1795.66	1795.66	25395.8	42816.8	40526.4	0.0495405	0.00323804		GHVEIPNLSDENSVD	GHVEIPNLSDENS[130.0266]VD	465548	558965	442384	408259	452696	404040	0.862361	0.158526
AEQLPSSAPQGSQQEQGEE	AEQLPSSAPQGS[130.0266]QQEQGEE	1795.66	1795.66	1795.66	31242.1	48830.4	31242.1	0.0483942	0.00382935		SDTGLAPPALWDLAADK	S[130.0266]DTGLAPPALWDLAADK	74575.3	74575.3	232086	203230	203230	389519	2.08789	0.164338
GDETPNSIPADIVFIIK	GDET[130.0266]PNSIPADIVFIIK	1795.66	1795.66	1795.66	39481.8	46481.3	47182.6	0.0404593	6.51781e-05		FQGASNLTLSETQNGDVSE	FQGASNLTLSETQNGDVS[130.0266]E	316184	283281	287825	278322	221592	70593.2	0.642977	0.168178
YQLNDSAAYYLNDLDR	Y[130.0266]QLNDSAAYYLNDLDR	1795.66	1795.66	1795.66	49229.2	49229.2	49667.5	0.0363676	5.33252e-10		THYSNIEANESE	THYSNIEANES[130.0266]E	50142.1	36243.3	40069.4	36800.9	30820.3	36237.2	0.821308	0.17411
MACSVAGITSDANVLTNE	MAC[57.0215]S[130.0266]VAGITSDANVLTNE	1795.66	1795.66	1795.66	39704.9	54712.5	58033.7	0.0353358	0.000963384		NDMSPSNNVVPIHVPPTTE	NDM[15.9949]S[130.0266]PSNNVVPIHVPPTTE	109769	75583.1	141039	48972.2	46992.7	101715	0.605653	0.174857
LSVLIHNSD	LSVLIHNS[130.0266]D	1795.66	1795.66	1795.66	38237.8	55369.3	66669.4	0.0336105	0.00334745		VFQSNYFDSTHNHQNGLCEEE	VFQSNYFDS[130.0266]THNHQNGLC[57.0215]EEE	1.83142e+06	1.48423e+06	1.66475e+06	1547848	1.4382e+06	1.47654e+06	0.89603	0.17644
AAGGNDSSGATSPINPAVALE	AAGGNDS[130.0266]SGATSPINPAVALE	1795.66	1795.66	1795.66	72002.7	80700.6	60783.2	0.0252333	0.000273533		VSDTVVEPYNATLSVHQLVENTD	VSDTVVEPY[130.0266]NATLSVHQLVENTD	92847.9	68808	78018.4	77410.6	52144.2	60213	0.791774	0.179078
LQTTDNLLPMSPEEFD	LQTTDNLLPMS[130.0266]PEEFD	1795.66	1795.66	1795.66	115764	65251.6	65925.3	0.0218149	0.00856116		LVQDVANNTNE	LVQDVANNT[130.0266]NE	1398.13	1398.13	9619.38	8456.92	8456.92	8818.11	2.07254	0.180934
NQGVFFSGDSYLVLHNGPE	NQGVFFSGDS[130.0266]YLVLHNGPE	1795.66	1795.66	1795.66	117907	117907	154084	0.0138163	0.000443646		GPYDVVVLPGGNLGAQNLSE	GPY[130.0266]DVVVLPGGNLGAQNLSE	1.21979e+06	1.74961e+06	1.21979e+06	1.6334e+06	1.6334e+06	2.36468e+06	1.34429	0.18547
AGFHHIDSAHVYNNE	AGFHHIDSAHVY[130.0266]NNE	1795.66	1795.66	1795.66	113887	152421	136898	0.0133604	0.000290696		NSETVVTGSLDDLVK	NS[130.0266]ETVVTGSLDDLVK	180386	124163	179641	144341	112432	128199	0.795082	0.18656
NQGVFFSGDSYLVLHNGPE	NQGVFFSGDSY[130.0266]LVLHNGPE	1795.66	1795.66	1795.66	148382	142724	145788	0.0123302	1.00149e-07		SSGVLDDYAPGSHDVGDPSTTNLYLGNINPQMNE	SSGVLDDYAPGSHDVGDPSTTNLY[130.0266]LGNINPQMNE	119369	119456	119369	1429.63	1429.63	138351	0.394227	0.188203
DSPSESTGNGPPHLAHPNLDTFTPE	DSPSESTGNGPPHLAHPNLDT[130.0266]FTPE	1795.66	1795.66	1795.66	175584	142605	149002	0.0115306	0.000107955		LQTTDNLLPMSPEEFD	LQTTDNLLPMS[130.0266]PEEFD	25280	25280	29510.4	30583.4	1429.63	1429.63	0.417666	0.188635
SSFLQVFNNSPD	SSFLQVFNNS[130.0266]PD	1795.66	1795.66	1795.66	175091	191903	175091	0.00993752	5.73879e-06		ANNGSSPAGSLADAMSQK	ANNGS[130.0266]SPAGSLADAMSQK	208333	226124	212897	208299	153787	201152	0.870063	0.192656
NSLLFDPLSSSSSNK	NS[130.0266]LLFDPLSSSSSNK	1795.66	1795.66	1795.66	215672	232077	239896	0.00783395	5.78393e-06		DGDSVMVLPTIPEE	DGDSVMVLPT[130.0266]IPEE	1398.13	1398.13	1398.13	78441.8	307830	24949.6	98.0408	0.19292
VNAISTACSNGVPECE	VNAISTAC[57.0215]S[130.0266]NGVPEC[57.0215]E	1795.66	1795.66	1795.66	405234	370225	247993	0.00526354	0.00205675		GNGTVMGAELR	GNGT[130.0266]VMGAELR	162884	235392	187377	228518	222060	236356	1.17294	0.19462
HLLSSDQMMDSILAD	HLLSSDQMMDS[130.0266]ILAD	1795.66	1795.66	1795.66	383906	327780	327537	0.00518366	5.15531e-05		EGPTDTAEAGSDPQAE	EGPTDT[130.0266]AEAGSDPQAE	49312.6	49312.6	65472.6	1429.63	63104.3	1429.63	0.401977	0.198589
TPFLSNPGTNLVFEDE	T[130.0266]PFLSNPGTNLVFEDE	1795.66	1795.66	1795.66	757309	757309	843232	0.0022847	1.05835e-05		LSALGNVTTCNDYVALVHPDLDR	LSALGNVTTC[57.0215]NDY[130.0266]VALVHPDLDR	339350	243890	254473	260282	200428	218846	0.811205	0.206613
AQPALEPTLEPEPPQDTEEDPGRPGAAE	AQPALEPT[130.0266]LEPEPPQDTEEDPGRPGAAE	1795.66	1795.66	1795.66	2.85818e+06	1.39899e+06	1.39899e+06	0.000952408	0.0179545		GICGSCAMNINGGNTLACTR	GIC[57.0215]GS[130.0266]C[57.0215]AMNINGGNTLAC[57.0215]TR	55980.5	55980.5	65147.4	69765.8	62803	62142.9	1.09939	0.207763
AQPALEPTLEPEPPQDTEEDPGRPGAAE	AQPALEPTLEPEPPQDT[130.0266]EEDPGRPGAAE	1795.66	1795.66	1795.66	2.9654e+06	1.61744e+06	1592444	0.000872345	0.0105404		VFQSNYFDSTHNHQNGLCEEE	VFQSNYFDST[130.0266]HNHQNGLC[57.0215]EEE	1831698	1.45765e+06	1.62602e+06	1.54481e+06	1.43562e+06	1.41578e+06	0.89438	0.20796
VFQSNYFDSTHNHQNGLCEEE	VFQSNY[130.0266]FDSTHNHQNGLC[57.0215]EEE	131297	132826	131546	210913	147815	210477	0.695126	0.0508984		DTNNLFSVQFR	DT[130.0266]NNLFSVQFR	53947	44180.4	44180.4	54656.5	48702.6	57223.7	1.12842	0.213265
KLCYVALDFEQE	KLC[57.0215]Y[130.0266]VALDFEQE	48119.3	43132.3	42610.7	41203.6	37580.1	37180.5	1.15434	0.0515839		AGSNMLLIGVHGPTTPCE	AGSNMLLIGVHGPT[130.0266]TPC[57.0215]E	342744	471261	342744	539233	432156	432156	1.21335	0.214144
THYQLGLAYGYNSQYD	THYQLGLAYGYNS[130.0266]QYD	171648	243543	229681	139359	164306	159038	1.39371	0.0596136		TTGSPTEFLEEK	T[130.0266]T[130.0266]GSPTEFLEEK	181036	183952	188886	177484	153394	182854	0.927525	0.225404
VFQSNYFDSTHNHQNGLCEEE	VFQSNYFDST[130.0266]HNHQNGLC[57.0215]EEE	1795.66	933687	1795.66	1201180	1179190	1.02433e+06	0.27529	0.0596538		VSDTVVEPYNATLSIHQLVENTD	VSDTVVEPYNATLSIHQLVENT[130.0266]D	47819.5	27408	40425	34851.1	25792.5	26760.8	0.75575	0.228078
HINLGCDMDFDIAGPSIR	HINLGC[57.0215]DMDFDIAGPS[130.0266]IR	126744	220146	126744	855.638	855.638	106176	4.39009	0.0601631		LYQSAGGMPGGMPGGFPGGGAPPSGGASSGPTIE	LYQSAGGMPGGMPGGFPGGGAPPS[130.0266]GGASSGPTIE	699351	458948	596799	415503	563137	415503	0.794339	0.23111
TVVLTWSPPSSLINGETD	TVVLTWSPPSSLINGET[130.0266]D	17938.7	29765.9	25849.3	15363.7	16358.7	15363.7	1.56211	0.06502		LYANNVLSGGTTMYPGIADR	LY[130.0266]ANNVLSGGTTM[15.9949]YPGIADR	51311.8	45543.6	59407.2	31490.4	43936.5	51385.6	0.811534	0.236762
LYANTVLSGGSTMYPGIADR	LY[130.0266]ANTVLSGGSTMYPGIADR	67250.3	82364	67250.3	96655.4	110553	82152.6	0.749459	0.065976		VSDTVVEPYNATLSIHQLVENTD	VSDTVVEPYNATLS[130.0266]IHQLVENTD	73238.5	51956.8	57678.1	61737.6	33527.4	44289	0.763118	0.237018
EHIPDSPFVVPVASPSGDAR	EHIPDS[130.0266]PFVVPVASPSGDAR	52429.7	56515.8	41129.2	42529.7	31937.4	31937.4	1.41042	0.0660749		DYTRPDLPSGDSQPSLD	DYTRPDLPSGDS[130.0266]QPSLD	14020.1	15388.8	13273.1	1429.63	1429.63	17548.6	0.478138	0.241761
DTNNLFSVQFR	DT[130.0266]NNLFSVQFR	79444.7	68950.6	78491.7	855.638	65463.1	855.638	3.37759	0.0710042		EDSGDYPLTMAGPQWK	EDS[130.0266]GDY[130.0266]PLTMAGPQWK	1980.14	1980.14	3171.66	2241.3	5485.5	3551.91	1.58144	0.247827
YAFQYVQDNGGLDSE	YAFQYVQDNGGLDS[130.0266]E	6778.6	1795.66	1795.66	62316.8	22609.8	22609.8	0.0964318	0.0721335		KNTDSVVIFSGEGSD	KNTDSVVIFSGEGS[130.0266]D	40037.2	225489	123440	1429.63	1429.63	117941	0.310566	0.248338
SSSVLSCDISVDDK	S[130.0266]SSVLSC[57.0215]DISVDDK	22230.3	39212.7	91661.4	855.638	855.638	855.638	59.6453	0.0742501		NLSIHNQQLEE	NLS[130.0266]IHNQQLEE	239315	167452	194089	200872	249632	262952	1.1874	0.254185
VFVGGLSPDTSEEQIK	VFVGGLSPDTS[130.0266]EEQIK	400598	680541	400598	370943	29860	29860	3.4406	0.075823		ERSVLNNQLLE	ERS[130.0266]VLNNQLLE	1.03926e+06	1292316	1.39962e+06	1.33149e+06	1.39874e+06	1.4408e+06	1.11788	0.258742
NLSIHNQQLEE	NLS[130.0266]IHNQQLEE	94723.2	298396	204778	70267.1	50185.2	56212.8	3.38436	0.0765329		NCMYQACPTQDCNK	NC[57.0215]MY[130.0266]QAC[57.0215]PTQDC[57.0215]NK	13342.4	15444.8	13342.4	19818.2	12795.1	18342.8	1.20951	0.261077
GPAFVNPLIPESPEEE	GPAFVNPLIPES[130.0266]PEEE	435924	575479	474634	716336	591010	591010	0.782803	0.0801329		MLVAGHEDSNGCINYE	MLVAGHEDS[130.0266]NGC[57.0215]INYE	56221.4	66097.6	76026.1	85053	77572.3	66091.9	1.15313	0.271461
SSGIAGTTSDEPERIE	SSGIAGTTS[130.0266]DEPERIE	425743	916083	879048	338032	338032	427666	2.01215	0.0810528		VEEKPPNPMEGMTE	VEEKPPNPMEGMT[130.0266]E	188958	103992	103992	163526	1429.63	1429.63	0.419168	0.276245
QQIVIQSSGGLSKDDIE	QQIVIQS[130.0266]SGGLSKDDIE	435204	435204	526450	415965	855.638	855.638	3.34436	0.0825881		VFQSNYFDSTHNHQNGLCEE	VFQSNY[130.0266]FDS[130.0266]THNHQNGLC[57.0215]EE	99840.4	61653.4	89776.8	77146.4	47502.8	71528.1	0.780741	0.276932
APIQATPGVDSISGDLQPDTGEPFE	APIQAT[130.0266]PGVDSISGDLQPDTGEPFE	48620.9	54099	48620.9	855.638	46422.4	855.638	3.14418	0.0877639		DPGVITYDLPTPPGE	DPGVITYDLPT[130.0266]PPGE	69984.3	84754.7	79037.3	78141.5	85487.3	93228.3	1.09873	0.277145
DNLNDSSQQLQDSLR	DNLNDS[130.0266]SQQLQDSLR	1795.66	1795.66	1795.66	75732.6	253728	75732.6	0.0132948	0.0880185		TTDTDTADQVIASFK	T[130.0266]TDTDTADQVIASFK	26170.1	302461	128749	63287.6	56615.6	32771.4	0.333803	0.278985
LQLTNMIIE	LQLT[130.0266]NMIIE	50526.1	65299.5	45298	26326.2	44420.8	36895.9	1.49683	0.0887518		VFQSNYFDSTHNHQNGLCEE	VFQSNYFDS[130.0266]T[130.0266]HNHQNGLC[57.0215]EE	113875	73099	90063.7	87381.9	69312.8	71490.6	0.823662	0.282545
YCGHLYGLGSGSSYVQNGTGNAYEE	YC[57.0215]GHLYGLGSGSSYVQNGT[130.0266]GNAYEE	39222.4	47459.4	41543.6	47525.2	47937.4	49534.2	0.884332	0.0914356		EVAGRVGSSGGSGPGDSYSPPTGTASPPE	EVAGRVGSSGGS[130.0266]GPGDSYSPPTGTASPPE	39110.7	14258.5	20387.3	1429.63	1429.63	28027.3	0.418764	0.285331
KGSLESPATDVFGSTE	KGSLESPATDVFGST[130.0266]E	213054	137803	118279	343488	344759	181810	0.539201	0.0948731		AHPVTNGIEEPLE	AHPVT[130.0266]NGIEEPLE	1571708	1.37737e+06	1.32505e+06	1.38245e+06	1.34121e+06	1219578	0.922585	0.285578
ETVAVKPTENNEE	ETVAVKPT[130.0266]ENNEE	149930	170983	197035	143386	98502.8	143641	1.34347	0.094958		DDLNSFNATDLK	DDLNS[130.0266]FNATDLK	518895	514308	522330	510231	389592	508396	0.905296	0.286664
GAMEDLQDTFIVHTIE	GAMEDLQDTFIVHT[130.0266]IE	1795.66	1795.66	870618	863351	1.27653e+06	834196	0.293943	0.0960659		SESLRMVLQE	S[130.0266]ESLRMVLQE	277685	269628	135304	220699	145282	121005	0.713412	0.301947
TASNCNGSLAHPSDLYAE	T[130.0266]ASNC[57.0215]NGSLAHPSDLYAE	114428	131931	113830	113918	84149.8	94498.9	1.23113	0.0995432		VDWSQNTATFSPAISPTHPGE	VDWS[130.0266]QNTATFSPAISPTHPGE	129312	156581	142261	141395	133900	105727	0.889914	0.306481
ASDIILTDDNFTSIVK	AS[130.0266]DIILTDDNFTSIVK	1795.66	138994	1795.66	150527	150527	340384	0.22229	0.100247		ETVAVKPTENNEE	ETVAVKPT[130.0266]ENNEE	178277	186278	159827	169375	145415	170429	0.925315	0.312895
IDNDGDGFVTTE	IDNDGDGFVTT[130.0266]E	1795.66	1795.66	1795.66	31689.5	65876.8	10526.5	0.0498367	0.100988		LAALALASSENSSSTPEECE	LAALALASSENSS[130.0266]STPEEC[57.0215]E	95611.8	37764.5	37764.5	17218	17218	56330.3	0.53036	0.313847
ADFDNTVAIHPTSSE	ADFDNTVAIHPT[130.0266]SSE	204455	1.32362e+06	204455	1.36728e+06	2.05348e+06	1.18737e+06	0.375973	0.103925		ISNSDGTRPVGMLGK	IS[130.0266]NSDGTRPVGMLGK	43125	35205.7	40095.3	48575.4	42694.8	39360.8	1.10306	0.315286
LSALGNVTTCNDYVALVHPDLDR	LSALGNVTT[130.0266]C[57.0215]NDYVALVHPDLDR	75720.3	86790.6	88133.4	73549.9	66217.6	78056.1	1.15068	0.104692		NELSALVVDNGSGMCK	NELS[130.0266]ALVVDNGSGMC[57.0215]K	6819944	6.01518e+06	7.02436e+06	6.51008e+06	7.67744e+06	7.19124e+06	1.0765	0.330602
ACFASLVSQDYVNGTDQE	AC[57.0215]FASLVSQDYVNGT[130.0266]DQE	89268.3	94944.8	85660.7	107216	91828.9	109698	0.874104	0.105172		HLLQKLSQTCMVISTNTGR	HLLQKLS[130.0266]QTC[57.0215]MVISTNTGR	164282	70663.4	83149.3	63656	83891.9	72223.7	0.6909	0.334978
NLDNAQTSGIEEPSETK	NLDNAQT[130.0266]S[130.0266]GIEEPSETK	26348.2	2779	15169.4	855.638	855.638	855.638	17.2568	0.110501		EAHLPPGAMAAVGLSWE	EAHLPPGAMAAVGLS[130.0266]WE	190650	119589	119589	153350	153350	314805	1.44594	0.33831
NDMSPSNNVVPIHVPPTTE	NDM[15.9949]SPS[130.0266]NNVVPIHVPPTTE	72172.3	218670	72172.3	855.638	47563.3	855.638	7.36716	0.110892		KPGPPVLSSDPNMLSNE	KPGPPVLSSDPNMLS[130.0266]NE	574067	574067	593221	330576	658026	438289	0.819413	0.338737
GVILTNESAASTGQPDNDVTE	GVILT[130.0266]NESAASTGQPDNDVTE	1795.66	1795.66	32171.4	28089	36776.2	34646.4	0.359382	0.111951		GGGPPPPPALPTWSVPNGPSPE	GGGPPPPPALPTWSVPNGPS[130.0266]PE	19383.6	18173.2	17320.7	14655.3	19738.1	14655.3	0.893786	0.340409
IWEQIQPDLHTND	IWEQIQPDLHT[130.0266]ND	67661.6	81131.4	80070.5	64920.2	70426.3	64920.2	1.14279	0.112306		GHDLNEDGLVSWE	GHDLNEDGLVS[130.0266]WE	1398.13	21051	1398.13	302957	15249.3	15249.3	13.983	0.343445
NVPENSRPATGYPLPPQIFNE	NVPENS[130.0266]RPATGYPLPPQIFNE	49785.2	55173.6	61338.5	56929.5	88112.3	81318.1	0.734659	0.116858		NELSALVVDNGSGMCK	NELS[130.0266]ALVVDNGSGM[15.9949]C[57.0215]K	1.74081e+06	1.71525e+06	1.86749e+06	961539	1.18444e+06	2.07359e+06	0.792622	0.343654
MLTADNLDIDNMR	MLT[130.0266]ADNLDIDNMR	1795.66	26655	1795.66	24090.5	24090.5	40134.5	0.34248	0.121186		VFVGGLSPDTSEEQIK	VFVGGLSPDTS[130.0266]EEQIK	435382	313188	313188	1429.63	510018	1429.63	0.483045	0.353228
NGVTDDLDAPK	NGVT[130.0266]DDLDAPK	104532	159460	84157.1	223245	135064	185939	0.639689	0.127242		DILATNGVIHYID	DILATNGVIHY[130.0266]ID	60084.8	50200.8	50200.8	48799.2	52166.4	48799.2	0.933193	0.362553
LKPTSRAGIKQK	LKPT[130.0266]S[130.0266]RAGIKQK	72751.6	57845	60920.9	64766.2	99099.6	94676.1	0.74076	0.128849		SDAFLVCLNHALSTEKE	SDAFLVC[57.0215]LNHALS[130.0266]TEKE	94951.7	89426.4	55916.4	93235.8	94078.2	90650	1.15676	0.362914
VTCVPTPTSTVSSIGNTNGE	VTC[57.0215]VPTPTSTVSSIGNT[130.0266]NGE	240492	407375	240492	388251	394057	426496	0.734908	0.133637		GPVPAATNGCTGDANGHLQEEPPMPTT	GPVPAAT[130.0266]NGC[57.0215]TGDANGHLQEEPPMPTT	46748.9	10243.9	18760.2	18004.9	15908.5	6101.17	0.528225	0.36325
MLVAGHEDSNGCINYE	MLVAGHEDSNGC[57.0215]INY[130.0266]E	5.46341e+06	5.39827e+06	5411560	5.46157e+06	4.39871e+06	4511400	1.13231	0.133718		NGSDNLPSSAGSGDKPLSDPAPF	NGS[130.0266]DNLPSSAGSGDKPLSDPAPF	1.46514e+06	1799448	1.81281e+06	1.54739e+06	1.46593e+06	1.67177e+06	0.922735	0.366442
MLVAGHEDSNGCINYE	M[15.9949]LVAGHEDSNGC[57.0215]INY[130.0266]E	785377	1221364	1.38211e+06	710768	718035	898395	1.45619	0.133737		IAALVIDNGSGMCK	IAALVIDNGS[130.0266]GMC[57.0215]K	56519.1	45520.7	53431.4	56636.2	69876.4	49623.1	1.13292	0.367191
SSGVLDDYAPGSHDVGDPSTTNLYLGNINPQMNE	SSGVLDDYAPGSHDVGDPSTTNLY[130.0266]LGNINPQMNE	98243.4	1795.66	1795.66	91760.4	91760.4	97232	0.36272	0.137654		GDSVMVLPTIPEEE	GDS[130.0266]VMVLPTIPEEE	3463.62	4454.47	3463.62	107493	4137.01	4137.01	10.1713	0.369666
IEDAAQFATADPEPPLEE	IEDAAQFAT[130.0266]ADPEPPLEE	1795.66	926660	1795.66	841647	841647	961890	0.351677	0.139796		IAQVATISANGDK	IAQVATIS[130.0266]ANGDK	11900000	10400000	9226170	12500000	10100000	12200000	1.10384	0.369871
ASEKPAEATAGSGGVNGGE	ASEKPAEATAGS[130.0266]GGVNGGE	48995.3	47940.1	48901.8	120517	61886.8	66509.8	0.585895	0.141995		LYQSAGGMPGGMPGGFPGGGAPPSGGASSGPTIE	LYQSAGGMPGGMPGGFPGGGAPPSGGAS[130.0266]SGPTIE	692147	1398.13	1398.13	429702	429702	535719	2.00754	0.373077
GTSNSTSEDGPGDGFTILSSK	GT[130.0266]SNSTSEDGPGDGFTILSSK	89539.3	21090.3	18600.6	855.638	855.638	855.638	50.3446	0.14345		GIESGDPGTDDGR	GIES[130.0266]GDPGTDDGR	8515.53	48432	8515.53	369107	20474.7	20474.7	6.26394	0.381699
VGQFQVDCSSAGSAE	VGQFQVDC[57.0215]S[130.0266]S[130.0266]AGS[130.0266]AE	36078.5	41509.9	14809.3	855.638	855.638	26577	3.26628	0.145086		HIDSAHLYNNE	HIDSAHLY[130.0266]NNE	604762	520737	503822	588588	401079	454272	0.886222	0.388484
ERPESPMVPSEQVVE	ERPESPMVPS[130.0266]EQVVE	132793	164743	132793	855.638	855.638	153618	2.77043	0.152851		NAIQDTVRE	NAIQDT[130.0266]VRE	1398.13	1398.13	20743.3	10892.5	10892.5	24340.1	1.95947	0.39203
TADTDTADQVMASFK	TADTDT[130.0266]ADQVMASFK	70538	145817	70538	667535	212066	212066	0.262803	0.156242		ENVGLHQTLDQTLNE	ENVGLHQT[130.0266]LDQTLNE	105638	84142.4	90790.7	97854.4	73519.9	82264.3	0.904009	0.399992
TTGSPTEFLEEK	T[130.0266]T[130.0266]GSPTEFLEEK	173553	158038	156810	123051	160887	144994	1.13865	0.180097		YCGHLYGLGSGSSYVQNGTGNAYEE	YC[57.0215]GHLYGLGSGSSYVQNGTGNAY[130.0266]EE	54274.1	54274.1	67934.8	53576.6	58276.8	51261.1	0.924251	0.423124
AAAEPDASEKPAEATAGSGGVNGGE	AAAEPDASEKPAEATAGS[130.0266]GGVNGGE	872569	1.04091e+06	1.03182e+06	1.45428e+06	936040	1.36745e+06	0.783791	0.18495		TASNCNGSLAHPSDLYAEGCE	T[130.0266]ASNC[57.0215]NGSLAHPSDLYAEGC[57.0215]E	22242.3	1398.13	1398.13	14034.4	14034.4	15482.3	1.73936	0.425669
LVQDVANNTNE	LVQDVANNT[130.0266]NE	19779.6	7652.95	9644.29	11065	855.638	855.638	2.90201	0.185176		ADFDNTVAIHPTSSE	ADFDNTVAIHPTS[130.0266]SE	358550	1.56207e+06	873923	1.32287e+06	1429.63	1429.63	0.474402	0.43263
AGLNVTTSHSPAAPGEQGFGE	AGLNVTT[130.0266]SHSPAAPGEQGFGE	245674	1795.66	1795.66	196497	204110	244625	0.386318	0.185526		INSSDMSAHVTSPSGR	INS[130.0266]SDMSAHVTSPSGR	117040	72397.8	74553.3	103671	104685	94524	1.14731	0.433111
IQDLPPVDLSLVNKD	IQDLPPVDLS[130.0266]LVNKD	1795.66	1795.66	1795.66	60927.9	368077	63031.7	0.0109483	0.187078		NGGTEPDASAPAEPGWK	NGGT[130.0266]EPDASAPAEPGWK	221892	200464	212256	206654	237920	218638	1.04507	0.435589
LQDGAESNGGGGGGGAGSGGGPGAEPDLK	LQDGAES[130.0266]NGGGGGGGAGSGGGPGAEPDLK	362445	363566	253563	436158	347655	409601	0.820817	0.187802		IWEQIQPDLHTND	IWEQIQPDLHT[130.0266]ND	44791.1	60667.5	44791.1	57312.2	50490.8	57388	1.09944	0.436363
NDMSPSNNVVPIHVPPTTE	NDM[15.9949]S[130.0266]PSNNVVPIHVPPTTE	88387.9	204653	238828	64868.4	76753.8	145343	1.85343	0.191408		QLVLQTGALVLSDNGICCID	QLVLQTGALVLS[130.0266]DNGIC[57.0215]C[57.0215]ID	19640.3	21279.4	17936.8	17028	19194.5	19442.1	0.945771	0.43672
LYQSAGGMPGGMPGGFPGGGAPPSGGASSGPTIE	LYQSAGGMPGGMPGGFPGGGAPPS[130.0266]GGASSGPTIE	406863	406863	414062	855.638	855.638	488460	2.50482	0.204933		GCEAIVDTGTSLMVGPVDE	GC[57.0215]EAIVDT[130.0266]GTSLMVGPVDE	1.44975e+06	1.54114e+06	1.44975e+06	1.57481e+06	2204134	1.33587e+06	1.15182	0.437361
LYQSAGGMPGGMPGGFPGGGAPPSGGASSGPTIE	LYQSAGGMPGGMPGGFPGGGAPPSGGAS[130.0266]SGPTIE	411389	310850	409720	448592	855.638	855.638	2.51377	0.211459		NGTVTAANASTLNDGAAALVLMTADAAK	NGT[130.0266]VTAANASTLNDGAAALVLMTADAAK	41644.9	33701.7	41060.1	28522.4	40266.9	36524.7	0.904707	0.438796
VTFFEPGSGDENGTSNK	VTFFEPGS[130.0266]GDENGTSNK	44919.1	44919.1	52819.7	56933.2	855.638	855.638	2.43259	0.212092		LAALALASSENSSSTPEECE	LAALALASSENSSS[130.0266]TPEEC[57.0215]E	81617.4	32733.5	32733.5	40253.3	19715.7	42505.8	0.696708	0.451317
SDTGLAPPALWDLAADK	S[130.0266]DTGLAPPALWDLAADK	1795.66	1795.66	1795.66	453124	63531.5	63531.5	0.0092849	0.214139		LYLSHNGIEVIE	LYLS[130.0266]HNGIEVIE	261923	200807	235320	242764	199273	198804	0.918046	0.452249
ASDPQPEEADGGLK	AS[130.0266]DPQPEEADGGLK	64776.4	1.02306e+06	749842	219698	112085	239564	3.2164	0.216301		AAAEPDASEKPAEATAGSGGVNGGE	AAAEPDASEKPAEATAGS[130.0266]GGVNGGE	1.84613e+06	860492	1.26772e+06	1.04088e+06	1.15534e+06	1.05944e+06	0.819169	0.452508
AGASAAACEAPSAAGPGAPPEQE	AGASAAAC[57.0215]EAPS[130.0266]AAGPGAPPEQE	22771.1	38066.2	22771.1	855.638	855.638	32180.6	2.46692	0.226962		ATNDDPWGPSGQLMGE	AT[130.0266]NDDPWGPSGQLMGE	129671	169537	166352	195545	164673	149505	1.09486	0.473652
NELSALVVDNGSGMCK	NELS[130.0266]ALVVDNGSGM[15.9949]C[57.0215]K	1.70925e+06	2725425	3.30424e+06	2130796	1620784	1.90407e+06	1.36835	0.228574		DGSLSLDGADSTGVVAK	DGS[130.0266]LS[130.0266]LDGADSTGVVAK	1799.29	1398.13	1398.13	1429.63	1429.63	1429.63	0.93327	0.48721
SPSWTAPPVIALQNGLSED	SPSWTAPPVIALQNGLS[130.0266]ED	14973.6	26398.4	23612.6	855.638	25974.9	855.638	2.34719	0.241548		KGSLESPATDVFGSTE	KGSLESPATDVFGST[130.0266]E	431767	257192	202075	311586	142346	243681	0.782925	0.48998
QNSQLPAQVQNGPSQE	QNSQLPAQVQNGPS[130.0266]QE	283523	63063.2	222768	333664	281634	244945	0.661853	0.241587		LQDGAESNGGGGGGGAGSGGGPGAEPDLK	LQDGAES[130.0266]NGGGGGGGAGSGGGPGAEPDLK	449359	333875	384885	356117	374595	360518	0.934177	0.491398
QSGTIYLQHADEER	QS[130.0266]GTIYLQHADEER	321541	496508	99887.8	99532.6	224839	99532.6	2.16543	0.248806		LFVGNLPPDITEE	LFVGNLPPDIT[130.0266]EE	912947	131964	441228	647328	86459.2	93887.2	0.55693	0.495932
YQLNDSASYYLNDLDR	YQLNDS[130.0266]ASYYLNDLDR	43711.8	43711.8	212175	268785	329146	74387.6	0.44562	0.261841		DAPVGSLVMTVSAHDE	DAPVGS[130.0266]LVMTVSAHDE	214550	90292.8	84318.9	123855	92425.4	77224.9	0.754198	0.514297
SAMEDLQDMFIVHTIE	SAM[15.9949]EDLQDM[15.9949]FIVHT[130.0266]IE	149804	291124	282720	135714	135714	234957	1.42904	0.268982		QAINSSENIMDINEEPGTTE	QAINS[130.0266]SENIMDINEEPGTTE	227299	223145	342616	285460	307180	285460	1.10723	0.515804
GNGTVMGAELR	GNGT[130.0266]VMGAELR	318520	238839	253846	254192	603667	353065	0.669905	0.280397		AANGDSDGPSYMSSLSYLAD	AANGDS[130.0266]DGPSYMSSLSYLAD	66905.6	27641.9	54991.2	55447.9	58341.4	60684.2	1.16674	0.517393
QYQLLFTQGSGENKE	QYQLLFTQGS[130.0266]GENKE	20128.2	23095.7	14633.5	58858.1	442553	41151.5	0.106637	0.284882		AGLDLNMELPQGQTGSVGTSVASAEQD	AGLDLNMELPQGQT[130.0266]GSVGTSVASAEQD	103536	137923	103536	159426	178281	77358.8	1.20311	0.518525
TDSQPIPPSGGPFSEPQFHNGESE	TDSQPIPPSGGPFSEPQFHNGES[130.0266]E	292821	139512	288399	103806	617154	719887	0.500215	0.290222		AAAAPAESAAPAAGEEPSKE	AAAAPAESAAPAAGEEPS[130.0266]KE	749866	1.20264e+06	1.22356e+06	412400	1.2904e+06	853431	0.804842	0.524744
KPSYDTETDPSEGLMNVLK	KPSYDTET[130.0266]DPSEGLMNVLK	349028	314098	314098	341585	548864	341585	0.793179	0.292132		NDLGITAVALYDYQAAGDD	NDLGITAVALYDY[130.0266]QAAGDD	560610	560610	624524	379169	893689	802461	1.18879	0.529891
FGSVNGDNKPIWMHAEER	FGS[130.0266]VNGDNKPIWMHAEER	52976	49287.2	47796.8	93777.9	106198	31754.2	0.647564	0.303495		TLVYLTHLDYVDTER	T[130.0266]LVYLTHLDYVDTER	60706.1	63541.6	60706.1	51153.3	51153.3	69876.3	0.930952	0.537026
SVDGQWVCISDVNK	S[130.0266]VDGQWVC[57.0215]ISDVNK	1795.66	177725	1795.66	123600	142189	123600	0.465643	0.30475		ERPESPMVPSEQVVE	ERPESPMVPS[130.0266]EQVVE	130071	77644.7	134567	87075.2	156940	157652	1.1735	0.541497
NGTVTAANASTLNDGAAALVLMTADAAK	NGT[130.0266]VTAANASTLNDGAAALVLM[15.9949]TADAAK	12434.6	27771.6	28313.7	15797.3	15797.3	18408.2	1.37032	0.307099		LSQTSNVDKEE	LSQTS[130.0266]NVDKEE	53694.6	54157.7	48846.6	66896.7	58906.3	44128.1	1.08444	0.556468
TADTDTADQVMASFK	T[130.0266]ADTDTADQVMASFK	75670.4	221955	75670.4	543453	100513	221959	0.431095	0.308455		LASQPDVDGFLVGGASLKPE	LAS[130.0266]QPDVDGFLVGGASLKPE	1.53337e+06	1.53337e+06	2.19462e+06	456701	456701	2.79731e+06	0.705276	0.558437
HELQANCYE	HELQANC[57.0215]Y[130.0266]E	81348.7	67553.7	57040.4	67518.9	94520	80601.4	0.848758	0.308882		ACFASLVSQDYVNGTDQE	AC[57.0215]FASLVSQDYVNGT[130.0266]DQE	135183	103878	101778	83297.2	111661	117543	0.916859	0.565891
EPAASFSQPGSMGLDK	EPAAS[130.0266]FSQPGSMGLDK	969266	388228	555079	127929	760120	39579.2	2.06179	0.313725		VEMLVAGHEDSNGCINYE	VEMLVAGHEDSNGC[57.0215]INY[130.0266]E	658314	551174	698218	717950	605442	686453	1.05354	0.570953
GPYSISVLYGDEEVPR	GPYS[130.0266]ISVLYGDEEVPR	87521.3	491745	601216	170869	68281.5	339203	2.04111	0.315462		SPVSAGNDAYVDLDR	S[130.0266]PVSAGNDAYVDLDR	161520	102365	164504	86854.1	125390	164307	0.878991	0.597302
QDTWDYTNPNLSGQGDPGSNPNKR	QDT[130.0266]WDY[130.0266]TNPNLSGQGDPGSNPNKR	40796.6	17401	14079.7	855.638	855.638	28098.1	2.42465	0.316459		ACLEPQITPSYYTTSDAVISTE	AC[57.0215]LEPQIT[130.0266]PSYYTTSDAVISTE	202007	110547	108941	149980	90940.2	120153	0.856647	0.597465
IEMASEERPPAQALE	IEM[15.9949]AS[130.0266]EERPPAQALE	1795.66	63915.8	1795.66	49976.6	44287.8	44287.8	0.487232	0.31832		TNGNQSTDIDSTLANFLAE	T[130.0266]NGNQSTDIDSTLANFLAE	15612.2	15637.2	17077.1	14302.4	15743.3	16791.2	0.969178	0.598267
GHVEIPNLSDENSVD	GHVEIPNLSDENS[130.0266]VD	359978	324198	305048	222686	369666	220886	1.2164	0.321193		AHSDAQALVLLDVTPDQSMVD	AHSDAQALVLLDVTPDQS[130.0266]MVD	1.81242e+06	1.7021e+06	1.84896e+06	2.11846e+06	1.76781e+06	1.70875e+06	1.04317	0.59884
TNLIVNYLPQNMTQD	TNLIVNYLPQNM[15.9949]T[130.0266]QD	30811.6	204695	168123	33994.8	33994.8	127406	2.06571	0.321525		TSSVLGMSVESAPAVEEE	T[130.0266]SSVLGMSVESAPAVEEE	28375	28375	34351.6	27649.3	37500.4	13748.3	0.866045	0.600905
FELLSANTLED	FELLSANT[130.0266]LED	895446	1.00467e+06	974028	903051	947157	903051	1.04391	0.322073		ETPFLSNPGTNLVFED	ETPFLSNPGT[130.0266]NLVFED	429978	832010	429978	1.05901e+06	1429.63	1429.63	0.627596	0.607279
DSTVHGFLVQLPLDSENSINTE	DSTVHGFLVQLPLDSENSINT[130.0266]E	1795.66	1795.66	65270.1	57710.2	41700.7	41700.7	0.487993	0.331657		MLTADNLDIDNMR	MLT[130.0266]ADNLDIDNMR	50796.6	55162.9	27142.8	30759.1	57154.8	68946.7	1.1785	0.608125
GNGTVMGAELR	GNGT[130.0266]VM[15.9949]GAELR	102640	129830	131771	95733.5	196414	175306	0.779204	0.3437		VSDTVVEPYNATLSVHQLVENTD	VSDTVVEPYNATLSVHQLVENT[130.0266]D	2.83534e+06	978828	1434950	1.81846e+06	1.00239e+06	1.43846e+06	0.811433	0.615218
QNYSDDVLANMISEPR	QNY[130.0266]SDDVLANMISEPR	73264.7	73264.7	128324	47982.7	47982.7	100580	1.39843	0.361872		FSGWYDADLSPAGHE	FSGWYDADLS[130.0266]PAGHE	990897	290214	272430	1.138e+06	369480	575813	1.341	0.620639
EDSGDYPLTMAGPQWK	EDS[130.0266]GDY[130.0266]PLTMAGPQWK	1795.66	3181.51	1795.66	1110.39	2627.81	855.638	1.47433	0.370558		AQIADLPAGSSGNILVE	AQIADLPAGS[130.0266]S[130.0266]GNILVE	558657	662701	558657	461610	513854	683518	0.932004	0.621086
GDQTSNNIPADIVFVLK	GDQT[130.0266]SNNIPADIVFVLK	1795.66	1795.66	81226.3	51702.8	51702.8	57366.1	0.527565	0.394191		YQVQYTPQGDSDNGK	YQVQYTPQGDS[130.0266]DNGK	587157	441837	526004	593012	489291	555121	1.05301	0.624493
GVSLTNHHFYD	GVSLTNHHFY[130.0266]D	862096	965290	946938	915143	1.38942e+06	915143	0.86167	0.409331		HNGQVTGIDWAPE	HNGQVT[130.0266]GIDWAPE	5549369	5131917	5330706	5.58428e+06	4952517	5123108	0.978011	0.627887
TAAWVLNNGQYEEDVE	TAAWVLNNGQY[130.0266]EEDVE	27508.6	36543.7	28077.2	33809.1	33002.3	33269.9	0.920547	0.416985		LQSANASVDDSRLE	LQSANASVDDS[130.0266]RLE	762393	683916	448777	754137	428275	501756	0.888703	0.63352
ITQDTNDITYADLNLPK	ITQDT[130.0266]NDITYADLNLPK	40528	30616.3	43746.2	33806.1	36696.5	33806.1	1.10145	0.434695		SSFLQVFNNSPD	SSFLQVFNNS[130.0266]PD	48064.8	63805.2	48064.8	1429.63	1429.63	104205	0.669425	0.637866
HNGQVTGIDWAPE	HNGQVT[130.0266]GIDWAPE	2.16222e+06	4.65413e+06	3.38271e+06	1399169	2.70877e+06	3.61224e+06	1.32109	0.439899		AAGEGPALYEDPPDQK	AAGEGPALY[130.0266]EDPPDQK	2879.73	2879.73	1.356e+06	327110	327110	1.66854e+06	1.70571	0.640517
MTSEQLDDILK	MT[130.0266]SEQLDDILK	1795.66	1.78824e+06	1795.66	780514	1.21164e+06	1.33515e+06	0.538525	0.454629		YQLNDSASYYLNDLDR	Y[130.0266]QLNDSASYYLNDLDR	249348	181064	201589	177203	195749	223702	0.944068	0.653458
LQSANASVDDSRLE	LQSANASVDDS[130.0266]RLE	594574	142274	142274	334891	334891	651399	0.665405	0.468129		VIVVWVGTNNHENTAE	VIVVWVGTNNHENT[130.0266]AE	43208.7	34605.7	25977.2	49408.1	19312.4	19312.4	0.84817	0.663413
LYANTVLSGGTTMYPGIADR	LY[130.0266]ANTVLSGGTTM[15.9949]YPGIADR	22264.6	39705.7	26970.5	127775	27534.2	17332	0.515178	0.477251		TADTDTADQVMASFK	T[130.0266]ADTDTADQVMASFK	466326	68476.1	95732.3	1.0486e+06	40236.2	40236.2	1.79067	0.668162
VTFFEPGSGDENGTSNK	VTFFEPGSGDENGTS[130.0266]NK	50838.3	50986.5	50838.3	60073.7	50969.6	49345.6	0.951831	0.483557		NFLITNDEAYAE	NFLIT[130.0266]NDEAYAE	162172	257643	249213	205569	235536	278573	1.07571	0.673054
LFVGNLPPDITEE	LFVGNLPPDIT[130.0266]EE	200247	258358	184714	606548	179491	179491	0.666285	0.497494		KPKEMIKATVASSLR	KPKEMIKAT[130.0266]VASSLR	40544.9	29495.6	33166.7	40897.3	32279.5	21236.8	0.914796	0.677766
AAAAPAESAAPAAGEEPSKE	AAAAPAESAAPAAGEEPS[130.0266]KE	961294	961294	1.14516e+06	913594	2097780	913594	0.781597	0.513944		AHSDAQALVLLDVTPDQSMVD	AHSDAQALVLLDVTPDQS[130.0266]M[15.9949]VD	517433	403546	403546	427394	427394	538840	1.05217	0.686893
NGGTEPDASAPAEPGWK	NGGT[130.0266]EPDASAPAEPGWK	211604	263675	225996	265049	252051	225586	0.944241	0.51576		APPPLSPPQPASPAEEDK	APPPLS[130.0266]PPQPASPAEEDK	1.51408e+06	767559	767559	1.35871e+06	720021	508124	0.848373	0.688017
LQSQISDTSVVLSMDNSR	LQSQIS[130.0266]DTSVVLSMDNSR	2.55397e+06	1795.66	1795.66	1.39168e+06	1.54055e+06	1.39168e+06	0.591491	0.527616		YQLNDSAAYYLNDLER	YQLNDS[130.0266]AAYYLNDLER	187886	164722	164722	189639	154900	154900	0.965415	0.690344
LNSSGGGDSDMAAAQPGTE	LNS[130.0266]SGGGDSDMAAAQPGTE	49686.8	48249.6	47009.5	42789.7	60377.1	52293	0.932369	0.532863		ASEKPAEATAGSGGVNGGE	ASEKPAEATAGS[130.0266]GGVNGGE	70781.6	104214	60968.9	51191.8	77643.2	147060	1.16922	0.693818
YAEDDNIYQQK	Y[130.0266]AEDDNIYQQK	18102.4	18102.4	24883.5	164833	855.638	855.638	0.3668	0.555486		EGPTDTAEAGSDPQAE	EGPTDTAEAGS[130.0266]DPQAE	79822.1	51830.9	68286.1	60845.7	60909.1	67630.4	0.947214	0.697805
AHPVTNGIEEPLE	AHPVT[130.0266]NGIEEPLE	1.16661e+06	1.21781e+06	1.30365e+06	707182	1.27664e+06	1319372	1.11652	0.558631		HNSMWASLSSPDAE	HNS[130.0266]MWASLSSPDAE	60010.1	66712.7	56703	75106.2	51145.9	45632.1	0.937078	0.706626
TTDTDTADQVIASFK	T[130.0266]TDTDTADQVIASFK	330455	251739	33960.9	516334	92603.1	289672	0.685677	0.567131		VTCVPTPTSTVSSIGNTNGE	VTC[57.0215]VPTPTSTVSSIGNT[130.0266]NGE	305393	385898	424270	358075	317655	390398	0.955687	0.707388
IDYDGSGSVSQAEWVR	IDY[130.0266]DGSGSVSQAEWVR	1795.66	1795.66	148089	64152	101116	78271	0.622818	0.572937		TNDDNYGPGPSLRPPNVACWR	T[130.0266]NDDNYGPGPSLRPPNVAC[57.0215]WR	24109.2	24109.2	28612.7	26730.1	25720	21981.3	0.968766	0.720517
INSSDMSAHVTSPSGR	INS[130.0266]SDMSAHVTSPSGR	135673	105740	111794	151169	106752	124189	0.924359	0.575534		ILVGDVGQTVDDPYATFVK	ILVGDVGQTVDDPYAT[130.0266]FVK	260438	260438	890414	29599.9	930646	29599.9	0.701377	0.720979
MDLSQEQPLDAQQGPPEPAQE	MDLS[130.0266]QEQPLDAQQGPPEPAQE	60889.1	80394.9	60889.1	504021	855.638	855.638	0.399763	0.579122		TGANLAICQWGFDDE	T[130.0266]GANLAIC[57.0215]QWGFDDE	30252.5	25528	25528	30232.2	29051.2	24639.9	1.03216	0.726069
DPTQCFLLFANQTEK	DPT[130.0266]QC[57.0215]FLLFANQTEK	74328.9	79059.5	96177.2	80345.7	108929	80345.7	0.925619	0.595639		TNLIVNYLPQNMTQD	TNLIVNYLPQNM[15.9949]T[130.0266]QD	76543.2	35633.7	60287.1	96651.4	18238.4	87446.6	1.17321	0.7352
NELSALVVDNGSGMCK	NELS[130.0266]ALVVDNGSGMC[57.0215]K	7.35566e+06	6357165	7124872	7.21696e+06	7183950	6971261	0.974992	0.597946		ITQDTNDITYADLNLPK	ITQDT[130.0266]NDITYADLNLPK	69862	45492.2	41797.1	49808.4	61210.2	55912.8	1.06223	0.746212
VESVEPSENEASK	VESVEPS[130.0266]ENEASK	36971.7	41552.4	44980.8	40458.9	48624.4	40458.9	0.953395	0.603678		FELLSANTLED	FELLSANT[130.0266]LED	697389	656989	934375	702963	837619	847148	1.04324	0.753893
LYANNVLSGGTTMYPGIADR	LY[130.0266]ANNVLSGGTTMYPGIADR	41080.1	130822	130256	62297.6	62297.6	118803	1.24142	0.608258		THYQLGLAYGYNSQYD	THYQLGLAYGYNS[130.0266]QYD	353008	335864	319171	372650	310918	344874	1.02024	0.755044
QAINSSENIMDINEEPGTTE	QAINS[130.0266]SENIMDINEEPGTTE	232022	192359	192359	206990	233654	118107	1.10378	0.632089		EPAASFSQPGSMGLDK	EPAAS[130.0266]FSQPGSMGLDK	1.29037e+06	513889	99515.2	1.10445e+06	249864	117799	0.773261	0.773055
GHDLNEDGLVSWE	GHDLNEDGLVS[130.0266]WE	265626	14823.3	14823.3	34977.7	34977.7	94007.6	1.80085	0.63714		EIAQVATISANGDK	EIAQVATIS[130.0266]ANGDK	92440.9	71828.4	71828.4	81677.6	69418.4	77861.8	0.969758	0.77457
AGLDLNMELPQGQTGSVGTSVASAEQD	AGLDLNMELPQGQTGS[130.0266]VGTSVASAEQD	138848	1795.66	1795.66	69920.9	67110.1	67110.1	0.69775	0.675947		QLSQATAAATNHTTDNGVGPEE	QLSQATAAATNHT[130.0266]TDNGVGPEE	2.51821e+06	2.51821e+06	4536404	2.91493e+06	2.91493e+06	3.12672e+06	0.935627	0.776519
IAALVIDNGSGMCK	IAALVIDNGS[130.0266]GMC[57.0215]K	36211.4	36211.4	50365.8	43162	36524	36524	1.05661	0.695529		YQNEEDSLGGSR	Y[130.0266]QNEEDSLGGSR	27199.2	21088.5	25824.6	26546.5	20215.4	24949.1	0.9676	0.777925
ATNDDPWGPSGQLMGE	AT[130.0266]NDDPWGPSGQLMGE	136218	163050	115417	158531	149185	127360	0.953133	0.703099		DSLGGTSEVIQRR	DSLGGTS[130.0266]EVIQRR	64488.7	81894.2	74059.2	85262.9	63901.8	63901.8	0.966543	0.791966
LTLQYNIYNVGSSAALDVE	LT[130.0266]LQYNIYNVGSSAALDVE	1795.66	4938.01	1795.66	2302.78	2725.31	2302.78	1.16348	0.724643		NIHFLNGGIDSVSSSSSYPEE	NIHFLNGGIDS[130.0266]VSSSSSYPEE	25018.6	22604	22604	20221.9	25754.9	22745.8	0.978583	0.79335
MLVAGHEDSNGCINYE	MLVAGHEDS[130.0266]NGC[57.0215]INYE	45625.9	53198	52556.4	50037.3	44983.3	52946.9	1.02306	0.751958		EIGSLSKTETILPPE	EIGSLSKT[130.0266]ETILPPE	122045	122305	152027	118235	141737	126489	0.974983	0.798247
NGTVTAANASTLNDGAAALVLMTADAAK	NGT[130.0266]VTAANASTLNDGAAALVLMTADAAK	49459.8	47705.2	41375.6	45859.9	49618.1	45739.2	0.981046	0.763155		TDSQPIPPSGGPFSEPQFHNGESE	TDSQPIPPSGGPFSEPQFHNGES[130.0266]E	39343.1	532834	597262	481437	55093.4	465226	0.856612	0.81584
LHHDTDDVTYQVYE	LHHDTDDVTYQVY[130.0266]E	827502	2.56222e+06	2.31286e+06	1.94063e+06	1.94063e+06	2.24285e+06	0.931169	0.811216		MLVAGHEDSNGCINYE	MLVAGHEDSNGC[57.0215]INY[130.0266]E	7777555	6.2548e+06	6706447	7.23168e+06	6.55486e+06	6.58093e+06	0.982095	0.817697
ERPALLVSSTSWTE	ERPALLVSSTS[130.0266]WT[130.0266]E	54377.9	54377.9	55716.9	64233.4	48166.1	48166.1	1.02433	0.820449		MTSEQLDDILK	MT[130.0266]SEQLDDILK	624362	1.45417e+06	1.04917e+06	548905	1.13545e+06	1.21472e+06	0.926903	0.822688
LASQPDVDGFLVGGASLKPE	LAS[130.0266]QPDVDGFLVGGASLKPE	682271	1372980	1.4143e+06	1.7585e+06	892921	1.07158e+06	0.931923	0.823559		NGVTDDLDAPK	NGVT[130.0266]DDLDAPK	156449	132798	151140	177049	137511	111422	0.967288	0.825282
LQSANASVDDSRLE	LQSANAS[130.0266]VDDSRLE	63332.4	503225	63332.4	855.638	852669	855.638	0.737247	0.826355		GPSGSGDSQLSASSR	GPS[130.0266]GSGDSQLSASSR	40935.4	24463.1	24463.1	21805.8	40405.4	21805.8	0.934961	0.825576
SNTVASLHTE	S[130.0266]NT[130.0266]VAS[130.0266]LHTE	743879	1795.66	1795.66	548236	855.638	855.638	1.35917	0.840865		SYLFNIMDTPGHVNFSD	SYLFNIMDTPGHVNFS[130.0266]D	29803.5	22626.7	30803.8	32533.3	24309.9	23945.5	0.970621	0.840936
GCEAIVDTGTSLMVGPVDE	GC[57.0215]EAIVDT[130.0266]GTSLMVGPVDE	3.13056e+06	1.92532e+06	1.52858e+06	212704	3.26258e+06	2.45893e+06	1.10957	0.843908		GEGESPPVNGTD	GEGESPPVNGT[130.0266]D	2.24933e+06	1.59641e+06	1.83771e+06	1.96196e+06	1731434	1.88091e+06	0.980796	0.865961
FSGWYDADLSPAGHE	FSGWYDADLS[130.0266]PAGHE	1.05087e+06	653069	115727	830025	409678	388812	1.11738	0.84558		LFFKDDANNDPQWSE	LFFKDDANNDPQWS[130.0266]E	377163	66839.9	89401.9	223558	46330.5	204051	0.888517	0.871047
YQLNDSASYYLNDLDR	Y[130.0266]QLNDSASYYLNDLDR	203898	236823	203898	282241	71553.1	334341	0.936763	0.866712		YAEDDNIYQQK	Y[130.0266]AEDDNIYQQK	32703.5	55232.7	10982.1	81845.9	14421.4	14421.4	1.11899	0.886717
VISWLDANTLAEKD	VISWLDANT[130.0266]LAEKD	373653	408884	403398	301184	474814	382517	1.02367	0.867346		ARSSAQLQTNYPSSDNSLYTNAK	ARSS[130.0266]AQLQTNYPSSDNSLY[130.0266]TNAK	94942.5	1398.13	1398.13	36007.4	36007.4	39427	1.1402	0.890696
EPAASFSQPGSMGLDK	EPAAS[130.0266]FSQPGSM[15.9949]GLDK	328985	206006	206006	264274	247486	247486	0.975964	0.890224		TADTDTADQVMASFK	TADT[130.0266]DTADQVMASFK	312200	197942	88541.2	228292	172022	172022	0.955991	0.902385
SAMEDLQDMFIVHTIE	SAMEDLQDM[15.9949]FIVHT[130.0266]IE	236100	234605	204498	251001	191613	239695	0.989587	0.915298		GHVEIPNLSDENSVD	GHVEIPNLS[130.0266]DENSVD	548273	428022	220169	363282	593122	182102	0.951559	0.905448
AKVDEFPLCGHMVSD	AKVDEFPLC[57.0215]GHMVS[130.0266]D	340364	172123	172123	301397	181177	181177	1.03143	0.924502		VDEQPQHPLHVTYAGAAVD	VDEQPQHPLHVTY[130.0266]AGAAVD	269211	2.05954e+06	1.11917e+06	3020938	1429.63	1429.63	0.876993	0.906599
LYANNVLSGGTTMYPGIADR	LY[130.0266]ANNVLSGGTTM[15.9949]YPGIADR	11242.5	40650.8	49951.2	23911.3	29445.6	45176.3	1.03361	0.937805		ILVGDVGQTVDDPYATFVK	ILVGDVGQTVDDPY[130.0266]ATFVK	486005	486005	1.0039e+06	392158	1.31896e+06	392158	1.06446	0.910298
TTAATTNGSLSDPSK	TTAATTNGSLSDPS[130.0266]K	1795.66	76678.6	1795.66	30370.7	21834.4	21834.4	1.08415	0.938089		NLDNAQTSGIEEPSETK	NLDNAQT[130.0266]S[130.0266]GIEEPSETK	53905.7	5776.84	5776.84	48534	11852.7	11852.7	1.10358	0.916189
LAALALASSENSSSTPEECE	LAALALASSENS[130.0266]SSTPEEC[57.0215]E	79110.8	77468.9	63196.9	63606	82955.6	74955.2	0.992143	0.942466		GAMEDLQDTFIVHTIE	GAMEDLQDTFIVHT[130.0266]IE	559697	895116	677641	700699	821748	645585	1.01668	0.920177
ANNGSSPAGSLADAMSQK	ANNGS[130.0266]SPAGSLADAMSQK	135489	137833	122854	114516	150428	129151	1.00528	0.954451		GDQTSNNIPADIVFVLK	GDQTS[130.0266]NNIPADIVFVLK	79794.3	82575.4	67682.2	85071	78214.3	64467.1	0.990004	0.924412
REGDVAACYANPSLAQE	REGDVAAC[57.0215]YANPS[130.0266]LAQE	255652	316268	255652	209097	402595	209097	1.00826	0.974918		ASIVGFFDDSFSE	AS[130.0266]IVGFFDDSFSE	4698.47	1398.13	1398.13	1429.63	1429.63	4237.81	0.946942	0.931296
DVKPYQVNGVNPAYPE	DVKPY[130.0266]QVNGVNPAYPE	78377.8	149754	147177	855.638	383428	855.638	0.974475	0.981046		ELQSGVDAANSAAQQYQR	ELQS[130.0266]GVDAANSAAQQYQR	48420.3	48420.3	50644.4	48874.5	56363.2	42772.5	1.00356	0.967182
ANDSDVQPSGAQR	ANDS[130.0266]DVQPSGAQR	60936.2	49895	48470.9	53746.8	60427.3	45098.9	1.00018	0.998777		QSGTIYLQHADEER	QS[130.0266]GTIYLQHADEER	185694	63426	63426	257809	29439.5	29439.5	1.01325	0.988008
											SDDPMAYIHFTAE	S[130.0266]DDPMAYIHFTAE	93885.1	675011	275172	343937	343937	357705	1.00145	0.997801
											GPYSISVLYGDEEVPR	GPYS[130.0266]ISVLYGDEEVPR	248434	248434	651335	195337	463189	490412	1.00064	0.998878

## Sheet: Fig 1c
MS¹ TIC-normalized peak area fold changes of representative D2HG modified peptides in ICC cells with different genotypes: wild-type SSP25, IDH1-mutant RBE, and AG120-treated RBE, relative to RBE.
HTRA2 (S180)	SSP25_R1	SSP25_R2	SSP25_R3	RBE_R1	RBE_R2	RBE_R3		HTRA2 (S180)	DMSO_RBE_R1	DMSO_RBE_R2	DMSO_RBE_R3	AG120_RBE_R1	AG120_RBE_R2	AG120_RBE_R3
Raw peak area	17649.6	13232.2	10690.7	32754	34785.1	24440.7		Raw peak area	40403	47445.5	48747.3	39342.5	44356.8	33724.9
TIC Intensity	1151974912	1154310144	1162036736	1194704000	1187483008	1184742272		TIC Intensity	1200219520	1175989632	1185932288	1248314880	1180778368	1207272704
TIC-normalized peak area	1.53212e-05	1.14633e-05	9.19993e-06	2.7416e-05	2.92932e-05	2.06295e-05		TIC-normalized peak area	3.3663e-05	4.03452e-05	4.11047e-05	3.15165e-05	3.75657e-05	2.79348e-05
TIC-normalized peak area fold changes, relative to RBE	0.742682	0.555673	0.445959	1.32897	1.41996	1		TIC-normalized peak area fold changes, relative to RBE	1	1.1985	1.22106	0.936234	1.11594	0.829835
Stastistic analysis (Two-tailed t-tests were used to calculate P values)								Stastistic analysis (Two-tailed t-tests were used to calculate P values)
Mean_SSP25	Mean_RBE	P_value_SSP25_RBE						Mean_DMSO_RBE	Mean_AG120_RBE	P_value_DMSO_AG120_RBE
0.581438	1.24964	0.0123133						1.13985	0.960668	0.175847
SAFB (T200)	SSP25_R1	SSP25_R2	SSP25_R3	RBE_R1	RBE_R2	RBE_R3		SAFB (T200)	DMSO_RBE_R1	DMSO_RBE_R2	DMSO_RBE_R3	AG120_RBE_R1	AG120_RBE_R2	AG120_RBE_R3
Raw peak area	20335	25028	22226	38689	37873	35936		Raw peak area	37144	48502	47051	31708	35523	36500
TIC Intensity	1151974912	1154310144	1162036736	1194704000	1187483008	1184742272		TIC Intensity	1200219520	1175989632	1185932288	1248314880	1180778368	1207272704
TIC-normalized peak area	1.76523e-05	2.16822e-05	1.91268e-05	3.23838e-05	3.18935e-05	3.03323e-05		TIC-normalized peak area	3.09477e-05	4.12436e-05	3.96743e-05	2.54007e-05	3.00844e-05	3.02334e-05
TIC-normalized peak area fold changes, relative to RBE	0.581963	0.714822	0.630573	1.06763	1.05147	1		TIC-normalized peak area fold changes, relative to RBE	1	1.33269	1.28198	0.820761	0.972106	0.976921
Stastistic analysis (Two-tailed t-tests were used to calculate P values)								Stastistic analysis (Two-tailed t-tests were used to calculate P values)
Mean_SSP25	Mean_RBE	P_value_SSP25_RBE						Mean_DMSO_RBE	Mean_AG120_RBE	P_value_DMSO_AG120_RBE
0.642453	1.0397	0.000822168						1.20489	0.923263	0.0713197
STIM1 (S660)	SSP25_R1	SSP25_R2	SSP25_R3	RBE_R1	RBE_R2	RBE_R3		STIM1 (S660)	DMSO_RBE_R1	DMSO_RBE_R2	DMSO_RBE_R3	AG120_RBE_R1	AG120_RBE_R2	AG120_RBE_R3
Raw peak area	23162	16039	14305	38096	38561	37660		Raw peak area	41872	40043.9	39384.5	38559.8	19308.3	28444.6
TIC Intensity	1151974912	1154310144	1162036736	1194704000	1187483008	1184742272		TIC Intensity	1200219520	1175989632	1185932288	1248314880	1180778368	1207272704
TIC-normalized peak area	2.01063e-05	1.38949e-05	1.23103e-05	3.18874e-05	3.24729e-05	3.17875e-05		TIC-normalized peak area	3.4887e-05	3.40513e-05	3.32098e-05	3.08895e-05	1.63522e-05	2.3561e-05
TIC-normalized peak area fold changes, relative to RBE	0.974638	0.673542	0.596731	1.54571	1.5741	1.54087		TIC-normalized peak area fold changes, relative to RBE	1.03636	1.01153	0.986536	0.917609	0.485761	0.699908
Stastistic analysis (Two-tailed t-tests were used to calculate P values)								Stastistic analysis (Two-tailed t-tests were used to calculate P values)
Mean_SSP25	Mean_RBE	P_value_SSP25_RBE						Mean_DMSO_RBE	Mean_AG120_RBE	P_value_DMSO_AG120_RBE
0.748304	1.55356	0.00224592						1.01148	0.701092	0.0687005

## Sheet: Fig 1d
MS¹ TIC-normalized peak area fold changes of representative D2HG modified peptides in H293T cells treated with a gradient concentration of D2HG and L2HG., relative to vehicle control.
YQVQYTPQGDS(2HG)DNGK	0mM D2HG_R1	0mM D2HG_R2	0mM D2HG_R3	10mM D2HG_R1	10mM D2HG_R2	10mM D2HG_R3	20mM D2HG_R1	20mM D2HG_R2	20mM D2HG_R3	50mM D2HG_R1	50mM D2HG_R2	50mM D2HG_R3		YQVQYTPQGDS(2HG)DNGK	0mM L2HG_R1	0mM L2HG_R2	0mM L2HG_R3	10mM L2HG_R1	10mM L2HG_R2	10mM L2HG_R3	20mM L2HG_R1	20mM L2HG_R2	20mM L2HG_R3	50mM L2HG_R1	50mM L2HG_R2	50mM L2HG_R3
Raw peak area	39779	42323.8	31326.7	26591.4	48493.5	47996.7	47077.8	49553.5	49481.5	75826.6	91549	116223		Raw peak area	18361	22196	15715	15447	19177	16749	20331	15054	22999	33344	25938	22869
TIC Intensity	620424000	674279168	687413888	594092800	619586176	633156096	615220992	603907648	640068864	638315008	651860992	719582848		TIC Intensity	322113504	322585408	335153856	353959296	354953600	342669984	365467168	372788000	369461920	347839936	367396896	355091552
TIC-normalized peak area	6.41159e-05	6.2769e-05	4.55718e-05	4.47596e-05	7.82676e-05	7.58055e-05	7.65219e-05	8.20548e-05	7.73065e-05	0.000118792	0.000140443	0.000161515		TIC-normalized peak area	5.70017e-05	6.88066e-05	4.68889e-05	4.36406e-05	5.40268e-05	4.8878e-05	5.56302e-05	4.03822e-05	6.225e-05	9.58602e-05	7.05994e-05	6.44031e-05
TIC-normalized peak area fold changes, relative to RBE	1.40692	1.37737	1	0.982179	1.71746	1.66343	1.67915	1.80056	1.69637	2.6067	3.08179	3.54419		TIC-normalized peak area fold changes, relative to RBE	1.21567	1.46744	1	0.930723	1.15223	1.04242	1.18642	0.861231	1.32761	2.04441	1.50567	1.37352
SAEAPGHYPAEDSTY(2HG)D	0mM D2HG_R1	0mM D2HG_R2	0mM D2HG_R3	10mM D2HG_R1	10mM D2HG_R2	10mM D2HG_R3	20mM D2HG_R1	20mM D2HG_R2	20mM D2HG_R3	50mM D2HG_R1	50mM D2HG_R2	50mM D2HG_R3		SAEAPGHYPAEDSTY(2HG)D	0mM L2HG_R1	0mM L2HG_R2	0mM L2HG_R3	10mM L2HG_R1	10mM L2HG_R2	10mM L2HG_R3	20mM L2HG_R1	20mM L2HG_R2	20mM L2HG_R3	50mM L2HG_R1	50mM L2HG_R2	50mM L2HG_R3
Raw peak area	198505	225710	228512	184232	241639	236759	258987	251807	237429	273068	341351	334928		Raw peak area	117694	119026	79442	86134.1	136228	94808	93625	89334.1	132740	144833	102925	90807
TIC Intensity	620424000	674279168	687413888	594092800	619586176	633156096	615220992	603907648	640068864	638315008	651860992	719582848		TIC Intensity	322113504	322585408	335153856	353959296	354953600	342669984	365467168	372788000	369461920	347839936	367396896	355091552
TIC-normalized peak area	0.000319951	0.000334743	0.000332423	0.000310106	0.000390001	0.000373935	0.000420966	0.000416963	0.000370943	0.000427795	0.000523656	0.000465448		TIC-normalized peak area	0.000365381	0.000368975	0.000237031	0.000243345	0.000383791	0.000276674	0.000256179	0.000239638	0.000359279	0.000416378	0.000280147	0.000255728
TIC-normalized peak area fold changes, relative to RBE	1	1.04623	1.03898	0.969232	1.21894	1.16873	1.31572	1.30321	1.15938	1.33707	1.63668	1.45475		TIC-normalized peak area fold changes, relative to RBE	0.990258	1	0.642405	0.659515	1.04015	0.749846	0.694299	0.649468	0.973723	1.12847	0.759256	0.693078
NLS(2HG)IHNQQLEE	0mM D2HG_R1	0mM D2HG_R2	0mM D2HG_R3	10mM D2HG_R1	10mM D2HG_R2	10mM D2HG_R3	20mM D2HG_R1	20mM D2HG_R2	20mM D2HG_R3	50mM D2HG_R1	50mM D2HG_R2	50mM D2HG_R3		NLS(2HG)IHNQQLEE	0mM L2HG_R1	0mM L2HG_R2	0mM L2HG_R3	10mM L2HG_R1	10mM L2HG_R2	10mM L2HG_R3	20mM L2HG_R1	20mM L2HG_R2	20mM L2HG_R3	50mM L2HG_R1	50mM L2HG_R2	50mM L2HG_R3
Raw peak area	63828	62341	63686	76820	76425	84847	84400	84326	89731	109893	103416	111513		Raw peak area	43838	42807	38045	38672	36942	35409	39657	41292	36874	45117	39370	38298
TIC Intensity	620424000	674279168	687413888	594092800	619586176	633156096	615220992	603907648	640068864	638315008	651860992	719582848		TIC Intensity	322113504	322585408	335153856	353959296	354953600	342669984	365467168	372788000	369461920	347839936	367396896	355091552
TIC-normalized peak area	0.000102878	9.24558e-05	9.26458e-05	0.000129306	0.000123348	0.000134006	0.000137186	0.000139634	0.00014019	0.000172161	0.000158647	0.000154969		TIC-normalized peak area	0.000136095	0.0001327	0.000113515	0.000109256	0.000104076	0.000103333	0.00010851	0.000110765	9.98047e-05	0.000129706	0.000107159	0.000107854
TIC-normalized peak area fold changes, relative to RBE	1.11273	1	1.00206	1.39858	1.33414	1.44941	1.48381	1.51028	1.51629	1.86209	1.71593	1.67614		TIC-normalized peak area fold changes, relative to RBE	1.19892	1.16901	1	0.962477	0.916844	0.9103	0.955912	0.975777	0.87922	1.14264	0.94401	0.950129

## Sheet: Fig 1F
Proteomics data (Missing values were imputed using the minimum values; peptides that were quantified fewer than two times across the three replicates were excluded; unprocessed raw data see Supplementary Table S7). The peptides with a fold change > 1.2 and P value < 0.05 in the L2HG accumulated groups compared with the non-accumulated group were considered as L2HG modified peptides and labled in …
Peptide Sequence	Modified Sequence	0 mM L2HG_R1_Intensity	0 mM L2HG_R2_Intensity	0 mM L2HG_R3_Intensity	10 mM L2HG_R1_Intensity	10 mM L2HG_R2_Intensity	10 mM L2HG_R3_Intensity	Fold Change (10mM L2HG/ 0mM L2HG)	P value		Peptide Sequence	Modified Sequence	0 mM L2HG_R1_Intensity	0 mM L2HG_R2_Intensity	0 mM L2HG_R3_Intensity	20 mM L2HG_R1_Intensity	20 mM L2HG_R2_Intensity	20 mM L2HG_R3_Intensity	Fold Change (20mM L2HG/ 0mM L2HG)	P value		Peptide Sequence	Modified Sequence	0 mM L2HG_R1_Intensity	0 mM L2HG_R2_Intensity	0 mM L2HG_R3_Intensity	50 mM L2HG_R1_Intensity	50 mM L2HG_R2_Intensity	50 mM L2HG_R3_Intensity	Fold Change (50mM L2HG/ 0mM L2HG)	P value
LDEEGSDPPLPGR	LDEEGS[130.0266]DPPLPGR	2327.98	2327.98	2327.98	76070	76070	77569.9	32.8912	1.23388e-08		LFVGNLPPDITEE	LFVGNLPPDIT[130.0266]EE	2327.98	2327.98	2327.98	390268	739077	390268	217.587	0.0122862		LFVGNLPPDITEE	LFVGNLPPDIT[130.0266]EE	2327.98	2327.98	2327.98	562147	562147	605762	247.719	2.45258e-06
QSGTIYLQHADEER	QS[130.0266]GTIYLQHADEER	2327.98	2327.98	2327.98	82335.6	63683.7	63683.7	30.0265	0.00040676		GDSVMVLPTIPEEE	GDS[130.0266]VMVLPTIPEEE	2327.98	2327.98	2327.98	147670	150048	146119	63.5513	2.27307e-08		GDSVMVLPTIPEEE	GDS[130.0266]VMVLPTIPEEE	2327.98	2327.98	2327.98	148835	135412	135412	60.0891	6.67038e-06
ETVNDPEEAGHR	ET[130.0266]VNDPEEAGHR	2327.98	2327.98	2327.98	45342.9	40989.3	40989.3	18.2306	1.01897e-05		GAMEDLQDTFIVHTIE	GAMEDLQDTFIVHT[130.0266]IE	2327.98	2327.98	2327.98	84558.7	84558.7	95695.3	37.9174	2.06278e-05		DALDDSVSSSSVHASPLASSPVR	DALDDSVSS[130.0266]SSVHASPLASSPVR	2327.98	2327.98	2327.98	139117	127690	127690	56.4863	4.50921e-06
LLLTSSYLSDSGSTGE	LLLT[130.0266]SSYLSDSGSTGE	2327.98	2327.98	2327.98	30697.4	28420.2	47817.8	15.3116	0.00553415		AVAGEADVPFYYASGSEFD	AVAGEADVPFYYASGS[130.0266]EFD	2327.98	2327.98	2327.98	52748.1	69653.8	52748.1	25.0789	0.000573621		YQLNDSAAYYLNDLER	Y[130.0266]QLNDSAAYYLNDLER	2327.98	2327.98	2327.98	29434.6	35063.1	39475.2	14.8874	0.000371212
DLTDLEQPGSPGYSTATEPGSSE	DLT[130.0266]DLEQPGSPGYSTATEPGSSE	2327.98	2327.98	2327.98	34070.5	38325	34070.5	15.2444	1.98287e-05		TVNGSWYIQDLCE	TVNGS[130.0266]WYIQDLC[57.0215]E	2327.98	2327.98	2327.98	40789.9	42618.4	40789.9	17.7834	3.54696e-07		MRPGAYSTGYGGYE	M[15.9949]RPGAYSTGYGGY[130.0266]E	2327.98	2327.98	2327.98	32600.7	32600.7	37285.9	14.6747	3.42031e-05
QAINSSENIMDINEEPGTTE	QAINS[130.0266]SENIMDINEEPGTTE	2327.98	2327.98	2327.98	14897.2	13893.8	13893.8	6.11185	3.72384e-06		ETVNDPEEAGHR	ET[130.0266]VNDPEEAGHR	2327.98	2327.98	2327.98	33738.4	47323.4	33738.4	16.4377	0.00136467		TVNGSWYIQDLCE	TVNGS[130.0266]WYIQDLC[57.0215]E	2327.98	2327.98	2327.98	30109.2	30531.9	29102.1	12.8499	3.34569e-07
LFIGGLPNYLNDDQVK	LFIGGLPNY[130.0266]LNDDQVK	2327.98	8697.89	2327.98	21252.5	17663.3	21423.5	4.51849	0.00308239		NDLGITAVALYDYQAAGDD	NDLGITAVALYDY[130.0266]QAAGDD	23329.7	2327.98	2327.98	131820	131820	179792	15.845	0.00136673		NGAAGAADSGPMEEE	NGAAGAADS[130.0266]GPMEEE	2327.98	2327.98	2327.98	35188.3	19515.6	19515.6	10.6272	0.0127463
TADTDTADQVMASFK	T[130.0266]ADTDTADQVMASFK	2327.98	2327.98	140751	218552	199609	199609	4.24855	0.0277613		YQLNDSAAYYLNDLER	Y[130.0266]QLNDSAAYYLNDLER	2327.98	2327.98	2327.98	29562.8	30354.7	38815.4	14.1371	0.000495866		QAINSSENIMDINEEPGTTE	QAINS[130.0266]SENIMDINEEPGTTE	2327.98	2327.98	2327.98	16824.1	19169.2	16824.1	7.56271	4.04106e-05
NGTVTAANASTLNDGAAALVLMTADAAK	NGT[130.0266]VTAANASTLNDGAAALVLM[15.9949]TADAAK	2327.98	2327.98	2327.98	8956.96	8956.96	9998.12	3.9966	3.6155e-05		SGTIFDNFLITNDEAYAE	SGTIFDNFLITNDEAY[130.0266]AE	2327.98	2327.98	2327.98	13856.8	13856.8	22822.4	7.23603	0.00829296		VIVVWVGTNNHENTAE	VIVVWVGT[130.0266]NNHENTAE	2327.98	2327.98	2327.98	16335	16405	16335	7.02683	4.5781e-11
EPAASFSQPGSMGLDK	EPAAS[130.0266]FSQPGSMGLDK	343852	536742	343852	637661	609690	569922	1.48416	0.0424247		VIVVWVGTNNHENTAE	VIVVWVGT[130.0266]NNHENTAE	2327.98	2327.98	2327.98	19050.5	12814.7	14700.5	6.66753	0.00202896		ADLPAEEPAPSTPPCLVQAEE	ADLPAEEPAPST[130.0266]PPC[57.0215]LVQAEE	113770	2327.98	2327.98	234338	229371	234475	5.89551	0.00652958
GCEAIVDTGTSLMVGPVDE	GC[57.0215]EAIVDT[130.0266]GTSLMVGPVDE	234461	319463	234461	369879	405673	361722	1.44253	0.0207359		QAINSSENIMDINEEPGTTE	QAINS[130.0266]SENIMDINEEPGTTE	2327.98	2327.98	2327.98	13659.9	18236.1	13659.9	6.52296	0.00108491		TGDTINQSTLPSQQNR	T[130.0266]GDT[130.0266]INQSTLPSQQNR	2327.98	2327.98	2327.98	13620.4	13620.4	13690.1	5.86072	1.06183e-10
AAAEPDASEKPAEATAGSGGVNGGE	AAAEPDASEKPAEATAGS[130.0266]GGVNGGE	193710	186180	199867	268216	284618	268216	1.4162	0.00028404		ADLPAEEPAPSTPPCLVQAEE	ADLPAEEPAPST[130.0266]PPC[57.0215]LVQAEE	113770	2327.98	2327.98	212998	247719	212998	5.6889	0.00892353		THYQLGLAYGYNSQYD	THYQLGLAYGYNS[130.0266]QYD	2327.98	404184	2327.98	658140	658140	681019	4.88528	0.0168687
GGGPPPPPALPTWSVPNGPSPE	GGGPPPPPALPTWSVPNGPS[130.0266]PE	24606.8	29561.1	27283.6	38712.8	35225.3	37896.2	1.37302	0.00468695		THYQLGLAYGYNSQYD	THYQLGLAYGYNS[130.0266]QYD	2327.98	404184	2327.98	536777	600998	654274	4.38325	0.0289313		VVHAVDGTAENGIHPLSSSEVD	VVHAVDGTAENGIHPLSSS[130.0266]EVD	2327.98	2327.98	44154	76902.9	74764	70529.7	4.55228	0.0147498
TINNLDTSSSDFTILQE	T[130.0266]INNLDTSSSDFTILQE	36430.4	29239.5	34546.2	44538.7	44538.7	48020.1	1.36802	0.00735008		VEMLVAGHEDSNGCINYE	VEMLVAGHEDSNGC[57.0215]INY[130.0266]E	2327.98	2327.98	48699.3	58685.9	69677.6	82101.3	3.94459	0.0360837		DSTVHGFLVQLPLDSENSINTE	DSTVHGFLVQLPLDS[130.0266]ENSINTE	2327.98	2327.98	21328.1	33602.1	33602.1	46658.2	4.38202	0.0189089
FELLSANTLED	FELLSANT[130.0266]LED	69105.2	94189.7	79788.1	103174	107096	119947	1.35845	0.0305401		VVHAVDGTAENGIHPLSSSEVD	VVHAVDGTAENGIHPLSSS[130.0266]EVD	2327.98	2327.98	44154	63806.2	62332.5	62332.5	3.86133	0.0289156		SGTIFDNFLITNDEAYAE	SGTIFDNFLITNDEAY[130.0266]AE	2327.98	2327.98	2327.98	8542.5	12543.3	8542.5	4.24235	0.00480319
YQLNDSAAYYLNDLER	YQLNDS[130.0266]AAYYLNDLER	19829.1	21149.4	22946.5	26984.8	26984.8	31824.6	1.34211	0.0169238		DSTVHGFLVQLPLDSENSINTE	DSTVHGFLVQLPLDS[130.0266]ENSINTE	2327.98	2327.98	21328.1	32513.7	33044.3	32513.7	3.77431	0.0192259		TDLLLDDSLVSIFGNR	T[130.0266]DLLLDDSLVSIFGNR	2327.98	68864.1	2327.98	101685	79188.5	130484	4.235	0.0411219
SSFLQVFNNSPD	SSFLQVFNNS[130.0266]PD	52249.9	63446.5	52249.9	76464.6	63275.3	75181.8	1.2797	0.0494515		EPLSEEEPCTSTAIASPEK	EPLSEEEPC[57.0215]T[130.0266]STAIASPEK	2327.98	2327.98	68260.1	84880.2	84824.9	89875.1	3.55999	0.0476838		MFQPSAVVLQCGSDSLSGD	M[15.9949]FQPSAVVLQC[57.0215]GS[130.0266]DSLSGD	2327.98	11392	2327.98	20439.4	20439.4	22127	3.92609	0.00701597
DVDGVTDINLGK	DVDGVT[130.0266]DINLGK	475172	481680	425797	553388	569198	561190	1.21779	0.0053007		GNGTVMGAELR	GNGT[130.0266]VM[15.9949]GAELR	2327.98	51993	2327.98	63679.3	63679.3	68602.7	3.45922	0.0492436		TINNLDTSSSDFTILQE	TINNLDT[130.0266]SSSDFTILQE	2327.98	29981.1	2327.98	43934.7	39504.1	52254	3.91756	0.0276155
LDTSVNLAWTSGTNCTR	LDT[130.0266]SVNLAWTSGTNC[57.0215]TR	53526.2	53526.2	61372.2	65772.3	65772.3	72081.6	1.20901	0.0249784		YNNYSWQDLVASGVVE	YNNY[130.0266]SWQDLVASGVVE	2327.98	2327.98	12034.1	15396.2	15396.2	15573	2.77803	0.0377733		LFIGGLPNYLNDDQVK	LFIGGLPNY[130.0266]LNDDQVK	2327.98	8697.89	2327.98	16055.8	16055.8	19128.3	3.8371	0.00585781
ACFASLVSQDYVNGTDQE	AC[57.0215]FASLVSQDYVNGT[130.0266]DQE	38549.8	44433	39705.1	49305.3	47892.2	49364.1	1.19459	0.0129314		LDLSNNCLGDAGILQLVE	LDLS[130.0266]NNC[57.0215]LGDAGILQLVE	17712.2	17663.2	11953.7	35753.5	43415.5	34729	2.40651	0.0026688		VEMLVAGHEDSNGCINYE	VEMLVAGHEDSNGC[57.0215]INY[130.0266]E	2327.98	2327.98	48699.3	71168.8	62206.1	64007.3	3.69939	0.0377188
THYQLGLAYGYNSQYD	THYQLGLAYGYNSQY[130.0266]D	384737	384737	442991	475736	476958	475736	1.17812	0.0207174		NGTVTAANASTLNDGAAALVLMTADAAK	NGT[130.0266]VTAANASTLNDGAAALVLMTADAAK	12042	28737	26987.5	42468.4	62415.1	57748.2	2.39988	0.0169314		VFQSNYFDSTHNHQNGLCEEE	VFQSNYFDS[130.0266]THNHQNGLC[57.0215]EEE	25515.2	21900	197210	257096	259096	257096	3.16111	0.038166
NGVTHPIDYHTTDYVDE	NGVT[130.0266]HPIDYHTTDYVDE	118436	118772	111405	109127	104175	106504	0.917366	0.0264099		VSDTVVEPYNATLSVHQLVENTD	VSDTVVEPYNATLSVHQLVENT[130.0266]D	8923.76	14248.4	17805.1	21030.8	33347.9	32190.3	2.11261	0.0318521		GGSGSGPTIEE	GGS[130.0266]GS[130.0266]GPTIEE	86919.9	80330.9	47666.2	290267	181127	194368	3.09776	0.0145979
AANGDSDGPSYMSSLSYLAD	AANGDS[130.0266]DGPSYMSSLSYLAD	20833.2	20845.1	20833.2	17250.1	19578.6	17250.1	0.8651	0.0223284		GCEAIVDTGTSLMVGPVDE	GC[57.0215]EAIVDT[130.0266]GTSLMVGPVDE	234461	319463	234461	518386	624174	418909	1.98059	0.017205		LDLSNNCLGDAGILQLVE	LDLS[130.0266]NNC[57.0215]LGDAGILQLVE	17712.2	17663.2	11953.7	38478.8	38478.8	56927.7	2.82881	0.0109876
EIAQVATISANGDK	EIAQVATIS[130.0266]ANGDK	41922.9	45508.1	46130.9	37720.5	39501.4	37499.8	0.858941	0.0125234		LDTSVNLAWTSGTNCTR	LDT[130.0266]SVNLAWTSGTNC[57.0215]TR	53526.2	53526.2	61372.2	95778.4	95778.4	107678	1.77667	0.000782825		FELLSANTLED	FELLSANT[130.0266]LED	69105.2	94189.7	79788.1	150248	182522	218229	2.26672	0.00802796
EATSSLDSITEE	EATSS[130.0266]LDSITEE	1.29575e+06	1.20685e+06	1.18916e+06	1.08905e+06	1.06658e+06	952535	0.841917	0.0221783		FELLSANTLED	FELLSANT[130.0266]LED	69105.2	94189.7	79788.1	116400	155468	152436	1.74551	0.0140786		GCEAIVDTGTSLMVGPVDE	GC[57.0215]EAIVDT[130.0266]GTSLMVGPVDE	234461	319463	234461	513021	504223	653545	2.11925	0.00631169
YQVQYTPQGDSDNGK	YQVQYTPQGDS[130.0266]DNGK	49283.6	44888.1	40246.6	38052.9	36800.5	36800.5	0.830645	0.0453844		FSSVAMTRSGLSLEE	FS[130.0266]SVAM[15.9949]T[130.0266]RSGLSLEE	164470	176965	159622	240111	267968	332038	1.67669	0.0150982		QLVLQTGALVLSDNGICCID	QLVLQTGALVLS[130.0266]DNGIC[57.0215]C[57.0215]ID	14348.6	13734.4	12850.4	23860.7	25940	29059.7	1.92655	0.00129807
KENGFSSPPQIK	KENGFS[130.0266]SPPQIK	69307.6	60755.7	69556.4	57108.6	47672.7	56329.5	0.807089	0.0373907		IEDAAQFATADPEPPLEE	IEDAAQFAT[130.0266]ADPEPPLEE	290334	348040	290334	465829	566113	465829	1.61275	0.00793864		HQSNGGALVLHAYMDE	HQS[130.0266]NGGALVLHAYMDE	10862.5	14087.2	13293.2	20213.9	20959.3	26415	1.76734	0.0109676
GNDLYHEMIE	GNDLY[130.0266]HEMIE	49540.6	43243.2	45384.2	30201.6	30049.4	30028.6	0.653404	0.000990823		AAAEPDASEKPAEATAGSGGVNGGE	AAAEPDASEKPAEATAGS[130.0266]GGVNGGE	193710	186180	199867	289590	321527	287539	1.55006	0.000812022		AAAEPDASEKPAEATAGSGGVNGGE	AAAEPDASEKPAEATAGS[130.0266]GGVNGGE	193710	186180	199867	355500	322993	297395	1.68327	0.00157296
SDTGLAPPALWDLAADK	S[130.0266]DTGLAPPALWDLAADK	101006	194008	180199	95480.4	41494.5	41494.5	0.375556	0.0441168		AAAAPAESAAPAAGEEPSKE	AAAAPAESAAPAAGEEPS[130.0266]KE	362005	512990	438963	655278	725805	655278	1.54979	0.00826542		YQLNDSAAYYLNDLDR	YQLNDS[130.0266]AAYYLNDLDR	24604.1	32092.9	24604.1	36931.3	47021.3	50132.2	1.64924	0.0200834
QSKPVTTPEEIAQVATISANGDK	QSKPVTTPEEIAQVATIS[130.0266]ANGDK	50870.3	56617.5	54438	15822.9	15294.5	15809.7	0.289806	2.20707e-05		YQLNDSAAYYLNDLDR	YQLNDS[130.0266]AAYYLNDLDR	24604.1	32092.9	24604.1	35456.4	45240	42929.3	1.52059	0.0217901		AAAAPAESAAPAAGEEPSKE	AAAAPAESAAPAAGEEPS[130.0266]KE	362005	512990	438963	788517	644933	605393	1.55168	0.0268097
LYANTVLSGGTTMYPGIADR	LY[130.0266]ANTVLSGGTTMYPGIADR	86678.1	48432.2	48432.2	2267.75	27422.3	2267.75	0.174117	0.0296158		LSALGNVTTCNDYVALVHPDLDR	LSALGNVTTC[57.0215]NDY[130.0266]VALVHPDLDR	36577.1	45938.4	36577.1	55174.5	61209.3	63687.9	1.51203	0.00717378		LAALALASSENSSSTPEECE	LAALALASSENS[130.0266]SSTPEEC[57.0215]E	37242.8	36646.5	34987.2	54786.4	54786.4	56977.3	1.52972	4.21838e-05
VTFFEPGSGDENGTSNK	VTFFEPGSGDENGTS[130.0266]NK	27233.8	24806.2	25725.4	2267.75	2267.75	2267.75	0.0874841	4.7772e-06		FQGASNLTLSETQNGDVSE	FQGASNLTLSETQNGDVS[130.0266]E	66404.8	76901.1	70355.5	93072	108172	120970	1.50806	0.0137425		MLVAGHEDSNGCINYE	MLVAGHEDSNGC[57.0215]INY[130.0266]E	369044	468364	417530	577136	613540	671463	1.48385	0.00699463
GTSNSTSEDGPGDGFTILSSK	GT[130.0266]SNSTSEDGPGDGFTILSSK	58375.9	31583.7	31583.7	2267.75	2267.75	2267.75	0.0559738	0.0128212		HQSNGGALVLHAYMDE	HQS[130.0266]NGGALVLHAYMDE	10862.5	14087.2	13293.2	16221.7	20033.8	19147.4	1.44871	0.0191264		ATNVGDEGGFAPNILE	AT[130.0266]NVGDEGGFAPNILE	40657.9	40657.9	60336.2	62536.3	70110.6	77373.8	1.48265	0.0437228
VVHAVDGTAENGIHPLSSSEVD	VVHAVDGTAENGIHPLSS[130.0266]SEVD	44499.3	47388.4	44499.3	2267.75	2267.75	2267.75	0.0498819	1.47754e-06		MTSEQLDDILK	MT[130.0266]SEQLDDILK	100560	102498	100560	145437	145437	148778	1.44804	3.88064e-06		LSALGNVTTCNDYVALVHPDLDR	LSALGNVTTC[57.0215]NDY[130.0266]VALVHPDLDR	36577.1	45938.4	36577.1	52354.2	58879.6	63218.3	1.46484	0.0141802
QLDSSNSTIAILQTEK	QLDSS[130.0266]NSTIAILQTEK	49904.5	49904.5	51709	2267.75	2267.75	2267.75	0.0449005	1.44897e-07		SGFDDPGIFYSDSFGGDAQAD	n[42.0106]SGFDDPGIFYSDS[130.0266]FGGDAQAD	84222.3	84222.3	104697	119284	119284	152398	1.43137	0.038917		LDTSVNLAWTSGTNCTR	LDT[130.0266]SVNLAWTSGTNC[57.0215]TR	53526.2	53526.2	61372.2	76511.4	81804.6	76511.4	1.39426	0.00217351
SAGGFYYVESGK	SAGGFYY[130.0266]VESGK	62697.3	52775	52775	2267.75	2267.75	2267.75	0.040436	8.34962e-05		MLVAGHEDSNGCINYE	MLVAGHEDSNGC[57.0215]INY[130.0266]E	369044	468364	417530	544481	604085	629084	1.41652	0.0102402		NSETVVTGSLDDLVK	NS[130.0266]ETVVTGSLDDLVK	49785	62356	51078.4	65078.5	77753.7	71172.4	1.31115	0.035334
GCEAIVDTGTSLMVGPVDE	GC[57.0215]EAIVDTGT[130.0266]SLMVGPVDE	200657	200657	344218	2267.75	2267.75	2267.75	0.00912536	0.00676438		QSKPVTTPEEIAQVATISANGDK	QSKPVTTPEEIAQVATIS[130.0266]ANGDK	50870.3	56617.5	54438	69686.6	67806.3	87919.5	1.39207	0.0331437		GDQTSNNIPADIVFVLK	GDQTS[130.0266]NNIPADIVFVLK	29281.9	29281.9	29702.8	35049.9	35049.9	43398.8	1.28586	0.0392258
VDPLVYNMSHEDPGNVSYSE	VDPLVY[130.0266]NMSHEDPGNVSYSE	24082	2327.98	2327.98	29407.1	29407.1	30356.3	3.10288	0.0500563		VVHAVDGTAENGIHPLSSSEVD	VVHAVDGTAENGIHPLSS[130.0266]SEVD	44499.3	47388.4	44499.3	62747.4	62989.7	62747.4	1.38198	5.6375e-05		FSSVAMTRSGLSLEE	FS[130.0266]SVAM[15.9949]T[130.0266]RSGLSLEE	164470	176965	159622	215180	208023	211153	1.26603	0.00133475
TINNLDTSSSDFTILQE	TINNLDT[130.0266]SSSDFTILQE	2327.98	29981.1	2327.98	34987.3	41825.8	33000.6	3.17041	0.0593577		ACFASLVSQDYVNGTDQE	AC[57.0215]FASLVSQDYVNGT[130.0266]DQE	38549.8	44433	39705.1	51594	58164.5	59448.7	1.37917	0.00686489		DVDGVTDINLGK	DVDGVT[130.0266]DINLGK	475172	481680	425797	518853	581603	648402	1.26486	0.0418995
FSSVAMTRSGLSLEE	FS[130.0266]SVAM[15.9949]T[130.0266]RSGLSLEE	164470	176965	159622	183038	179754	179649	1.08259	0.0593989		LAALALASSENSSSTPEECE	LAALALASS[130.0266]ENSSSTPEEC[57.0215]E	37261.8	36400.5	36400.5	49038.7	49038.7	51977.2	1.36335	0.000198421		FGSVNGDNKPIWMHAEER	FGS[130.0266]VNGDNKPIWMHAEER	63671.1	66769.8	65912	82220.1	78076	80000.3	1.2238	0.000635745
ATNVGDEGGFAPNILE	AT[130.0266]NVGDEGGFAPNILE	40657.9	40657.9	60336.2	63955.1	61978.5	66847.7	1.36095	0.0639864		LQDGAESNGGGGGGGAGSGGGPGAEPDLK	LQDGAES[130.0266]NGGGGGGGAGSGGGPGAEPDLK	64168.8	80071.9	76717.8	104724	92835.4	99994.7	1.34665	0.0127136		NGVTHPIDYHTTDYVDE	NGVT[130.0266]HPIDYHTTDYVDE	118436	118772	111405	139083	140359	138499	1.19887	0.000719614
FDYSGVGSSDGNSE	FDYSGVGSSDGNS[130.0266]E	22949.4	16091.9	11767.3	2267.75	2267.75	11906.7	0.323609	0.0664469		VFQSNYFDSTHNHQNGLCEE	VFQSNYFDS[130.0266]T[130.0266]HNHQNGLC[57.0215]EE	27187.9	28826.4	22223.6	32305.8	34741.3	34490.2	1.2978	0.0218564		VISWLDANTLAEKD	VISWLDANT[130.0266]LAEKD	267251	306881	261419	332997	330830	323945	1.18218	0.0251288
DAILLADLVDSCKPGD	DAILLADLVDS[130.0266]C[57.0215]KPGD	61990	44315.3	44315.3	2267.75	2267.75	41058.6	0.302708	0.0694066		LAALALASSENSSSTPEECE	LAALALASSENS[130.0266]SSTPEEC[57.0215]E	37242.8	36646.5	34987.2	44125.9	44125.9	52606.2	1.29374	0.0214244		QLDSSNSTIAILQTEK	QLDS[130.0266]SNSTIAILQTEK	49548.2	50456	50155.9	62187.8	55795.7	53873.9	1.1445	0.0458417
LQDGAESNGGGGGGGAGSGGGPGAEPDLK	LQDGAES[130.0266]NGGGGGGGAGSGGGPGAEPDLK	64168.8	80071.9	76717.8	84580.3	86400.1	85267	1.15971	0.0730824		DVDGVTDINLGK	DVDGVT[130.0266]DINLGK	475172	481680	425797	560058	578736	593793	1.25309	0.00443456		TASNCNGSLAHPSDLYAE	T[130.0266]ASNC[57.0215]NGSLAHPSDLYAE	60426.3	62660.5	60917.6	70408.4	64875.4	69840.6	1.11478	0.0201627
THYQLGLAYGYNSQYD	THYQLGLAYGYNS[130.0266]QYD	2327.98	404184	2327.98	451766	472816	451766	3.36647	0.0740106		VISWLDANTLAEKD	VISWLDANT[130.0266]LAEKD	267251	306881	261419	340377	340566	342205	1.22452	0.0119222		AANGDSDGPSYMSSLSYLAD	AANGDS[130.0266]DGPSYMSSLSYLAD	20833.2	20845.1	20833.2	22235.5	22235.5	23936	1.09431	0.0256592
LLVGSPASCMELE	LLVGS[130.0266]PAS[130.0266]C[57.0215]MELE	134220	138193	134613	133617	123998	121268	0.930858	0.0765442		GDQTSNNIPADIVFVLK	GDQTS[130.0266]NNIPADIVFVLK	29281.9	29281.9	29702.8	33460.1	33460.1	38621.4	1.19571	0.0289436		HSTPHAAFQPNSQIGE	HSTPHAAFQPNS[130.0266]QIGE	230862	221529	221529	244400	245605	247100	1.09376	0.00278288
LQDGAESNGGGGGGGAGSGGGPGAEPDLK	LQDGAESNGGGGGGGAGS[130.0266]GGGPGAEPDLK	2327.98	38597.2	2327.98	67417	54135.1	32992.8	3.57303	0.0774757		IQYQLVDISQDNALRD	IQYQLVDIS[130.0266]QDNALRD	21352.3	24206.7	21158.3	24367.3	27514.8	27883.4	1.19557	0.0431602		LLVGSPASCMELE	LLVGS[130.0266]PAS[130.0266]C[57.0215]MELE	134220	138193	134613	151962	142604	141972	1.07251	0.0470425
ETTYYDVLGVKPNATQE	ETTYYDVLGVKPNAT[130.0266]QE	87172.1	117343	114457	123188	139243	131823	1.23601	0.0784177		GNDLYHEMIE	GNDLY[130.0266]HEMIE	49540.6	43243.2	45384.2	55499.4	53640.9	54031.3	1.18097	0.0125356		GNGTVMGAELR	GNGT[130.0266]VMGAELR	133203	107761	120759	99677.3	90863.3	96337	0.793085	0.0327069
DDLNSFNATDLK	DDLNS[130.0266]FNATDLK	86197	43858.3	82491.9	39399.6	44251.7	29344.6	0.531627	0.0801036		NGVTHPIDYHTTDYVDE	NGVT[130.0266]HPIDYHTTDYVDE	118436	118772	111405	131900	128217	132473	1.12615	0.00593893		GNDLYHEMIE	GNDLY[130.0266]HEMIE	49540.6	43243.2	45384.2	34181.4	33387.2	38597.1	0.768381	0.0122611
NDLFDNYMQQDAHE	NDLFDNY[130.0266]MQQDAHE	28439	31343.1	26925.7	2267.75	2267.75	26272.2	0.355305	0.0830509		DKSEPEQTGAD	DKSEPEQT[130.0266]GAD	465507	498605	476056	530246	542866	534580	1.11632	0.0058909		QSKPVTTPEEIAQVATISANGDK	QSKPVTTPEEIAQVATIS[130.0266]ANGDK	50870.3	56617.5	54438	23194	17408.9	18174.3	0.362989	0.000154288
VVHAVDGTAENGIHPLSSSEVD	VVHAVDGTAENGIHPLSSS[130.0266]EVD	2327.98	2327.98	44154	48941.8	48942.9	46927.2	2.96685	0.0836166		QLDSSNSTIAILQTEK	QLDS[130.0266]SNSTIAILQTEK	49548.2	50456	50155.9	57250.7	52023.8	54494.2	1.09063	0.0415976		LYANTVLSGGTTMYPGIADR	LY[130.0266]ANTVLSGGTTMYPGIADR	86678.1	48432.2	48432.2	12868.6	982.987	982.987	0.0808234	0.0135599
QDNSDNNTIFVQGLGE	QDNS[130.0266]DNNTIFVQGLGE	37443.1	42085	43725.2	37370	2267.75	2267.75	0.339995	0.0840355		EATSSLDSITEE	EATSS[130.0266]LDSITEE	1.29575e+06	1.20685e+06	1.18916e+06	1.04904e+06	1.03605e+06	1.08606e+06	0.85898	0.00870554		YQLNDSAAYYLNDLER	YQLNDS[130.0266]AAYYLNDLER	19829.1	21149.4	22946.5	982.987	982.987	982.987	0.0461316	2.31116e-05
LAALALASSENSSSTPEECE	LAALALASS[130.0266]ENSSSTPEEC[57.0215]E	37261.8	36400.5	36400.5	33862.8	2267.75	2267.75	0.348876	0.0859766		AANGDSDGPSYMSSLSYLAD	AANGDS[130.0266]DGPSYMSSLSYLAD	20833.2	20845.1	20833.2	17077.6	17393.6	18195.8	0.842518	0.000593594		TVNGSWYIQDLCE	T[130.0266]VNGSWYIQDLC[57.0215]E	30181.8	30181.8	38811	982.987	982.987	982.987	0.029735	0.000368081
DKSEPEQTGAD	DKSEPEQT[130.0266]GAD	465507	498605	476056	459382	457618	457022	0.954071	0.0873791		KENGFSSPPQIK	KENGFS[130.0266]SPPQIK	69307.6	60755.7	69556.4	53876.2	47884.2	46640.5	0.743418	0.00951007		QDNSDNNTIFVQGLGE	QDNS[130.0266]DNNTIFVQGLGE	37443.1	42085	43725.2	982.987	982.987	982.987	0.023926	2.86374e-05
MVMIQDGPQNTGAD	MVMIQDGPQNT[130.0266]GAD	71312.5	76902.3	84474.7	39614.5	40629	73684.9	0.661518	0.0905663		GTENGAIDAVPVDE	GT[130.0266]ENGAIDAVPVDE	32116	44027.8	27452.5	9891.42	9623.39	14977	0.332944	0.011677		QLDSSNSTIAILQTEK	QLDSS[130.0266]NSTIAILQTEK	49904.5	49904.5	51709	982.987	982.987	982.987	0.0194628	1.30443e-07
GTENGAIDAVPVDE	GT[130.0266]ENGAIDAVPVDE	32116	44027.8	27452.5	30429.6	9810.69	11211	0.496652	0.103822		SDTGLAPPALWDLAADK	S[130.0266]DTGLAPPALWDLAADK	101006	194008	180199	78278.8	1329.75	1329.75	0.17032	0.0273712		SAGGFYYVESGK	SAGGFYY[130.0266]VESGK	62697.3	52775	52775	982.987	982.987	982.987	0.0175275	7.60638e-05
KPKPTPDYLMQLMNDKK	KPKPT[130.0266]PDYLMQLMNDKK	27605.1	27605.1	31663.5	27942	2267.75	2267.75	0.373847	0.104509		YQLNDSAAYYLNDLER	YQLNDS[130.0266]AAYYLNDLER	19829.1	21149.4	22946.5	1329.75	1329.75	1329.75	0.0624053	2.47471e-05		ITLPVDFVTADKFD	ITLPVDFVT[130.0266]ADKFD	246385	198547	198547	982.987	982.987	982.987	0.00458284	0.000179939
LAALALASSENSSSTPEECE	LAALALASSENS[130.0266]SSTPEEC[57.0215]E	37242.8	36646.5	34987.2	37534.4	37534.4	39100.6	1.04861	0.107479		QLDSSNSTIAILQTEK	QLDSS[130.0266]NSTIAILQTEK	49904.5	49904.5	51709	1329.75	1329.75	1329.75	0.0263286	1.3416e-07		GCEAIVDTGTSLMVGPVDE	GC[57.0215]EAIVDTGT[130.0266]SLMVGPVDE	200657	200657	344218	982.987	982.987	982.987	0.00395551	0.00664015
AHPVTNGIEEPLE	AHPVT[130.0266]NGIEEPLE	497368	489796	469350	514712	504237	497344	1.04104	0.111091		SAGGFYYVESGK	SAGGFYY[130.0266]VESGK	62697.3	52775	52775	1329.75	1329.75	1329.75	0.0237107	7.79857e-05		DKSEPEQTGAD	DKSEPEQT[130.0266]GAD	465507	498605	476056	529099	504026	509778	1.07134	0.0503084
STGAQVQVAGDMLPNSTER	S[130.0266]TGAQVQVAGDMLPNSTER	2327.98	2327.98	338700	304896	331533	411001	3.05056	0.114357		LYANTVLSGGTTMYPGIADR	LY[130.0266]ANTVLSGGTTMYPGIADR	86678.1	48432.2	48432.2	1329.75	1329.75	1329.75	0.0217348	0.00934506		DVQDPSVFVTFPLEED	DVQDPSVFVT[130.0266]FPLEED	89636.7	112399	113465	141083	202231	257070	1.90296	0.0507762
QPTDPGAGAEIPTSTADTSNSSNPAPPPGEGAD	QPT[130.0266]DPGAGAEIPTS[130.0266]TADTSNSSNPAPPPGEGAD	48451.9	90824.3	48451.9	2267.75	2267.75	52504.9	0.303846	0.117647		ITLPVDFVTADKFD	ITLPVDFVT[130.0266]ADKFD	246385	198547	198547	1329.75	1329.75	1329.75	0.00619953	0.000181091		ACFASLVSQDYVNGTDQE	AC[57.0215]FASLVSQDYVNGT[130.0266]DQE	38549.8	44433	39705.1	44260.7	51210	50802	1.19223	0.052581
MLVAGHEDSNGCINYE	MLVAGHEDSNGC[57.0215]INY[130.0266]E	369044	468364	417530	465461	468597	525893	1.16337	0.120695		GCEAIVDTGTSLMVGPVDE	GC[57.0215]EAIVDTGT[130.0266]SLMVGPVDE	200657	200657	344218	1329.75	1329.75	1329.75	0.0053509	0.0066734		GPLPSNGVMHVD	GPLPS[130.0266]NGVMHVD	228844	173129	173129	154697	100606	122107	0.656248	0.0536453
NSGAAEKPVTIHATPE	NS[130.0266]GAAEKPVTIHATPE	2327.98	2327.98	27040.7	25994.8	29959.8	24779.2	2.54707	0.123035		THYQLGLAYGYNSQYD	THYQLGLAYGYNSQY[130.0266]D	384737	384737	442991	1329.75	1329.75	1329.75	0.00329021	3.19005e-05		SPFLQVFNNSPD	SPFLQVFNNS[130.0266]PD	32419.7	36142	36995	40595.2	41872	37911.4	1.14042	0.0537981
GVSLTNHHFYD	GVSLTNHHFY[130.0266]D	334550	582584	545759	334058	350567	330771	0.694101	0.126645		LASQPDVDGFLVGGASLKPE	LAS[130.0266]QPDVDGFLVGGASLKPE	1.22592e+06	1.64453e+06	1.28813e+06	1.8211e+06	2.01266e+06	1.67047e+06	1.32358	0.0519384		DAILLADLVDSCKPGD	DAILLADLVDS[130.0266]C[57.0215]KPGD	61990	44315.3	44315.3	65093.3	65093.3	69491.7	1.3257	0.0544629
VSDTVVEPYNATLSVHQLVENTD	VSDTVVEPYNATLSVHQLVENT[130.0266]D	8923.76	14248.4	17805.1	16144	20955.4	20887.7	1.41511	0.134878		YQVQYTPQGDSDNGK	YQVQYTPQGDS[130.0266]DNGK	49283.6	44888.1	40246.6	38813.1	37188.7	37188.7	0.842076	0.0566575		FQGASNLTLSETQNGDVSE	FQGASNLTLSETQNGDVS[130.0266]E	66404.8	76901.1	70355.5	82088.1	84614.3	101602	1.25575	0.0564259
NELSALVVDNGSGMCK	NELS[130.0266]ALVVDNGSGM[15.9949]C[57.0215]K	323608	346154	323608	215465	335504	215465	0.771549	0.136714		TIDNNSVSSPLQSLQQR	T[130.0266]IDNNSVSSPLQSLQQR	96786.1	102936	102206	93180.3	91186.4	96998	0.93189	0.0567357		NSLILAGGDCQLHTMDLE	NS[130.0266]LILAGGDC[57.0215]QLHTMDLE	12356.6	18278.6	12356.6	22244	22244	34481.6	1.83685	0.0571983
NLSIHNQQLEE	NLS[130.0266]IHNQQLEE	59582.8	59423.4	49368	51111.3	50308	46668	0.879512	0.137135		GGGPPPPPALPTWSVPNGPSPE	GGGPPPPPALPTWSVPNGPS[130.0266]PE	24606.8	29561.1	27283.6	35093.5	30657.5	31268.6	1.19113	0.0599028		TINNLDTSSSDFTILQE	T[130.0266]INNLDTSSSDFTILQE	36430.4	29239.5	34546.2	43807.9	61153.9	43807.9	1.48449	0.0586026
VTNCFSVPHNESED	VTNC[57.0215]FSVPHNES[130.0266]ED	39176.8	35454.9	35454.9	38791.1	2267.75	2267.75	0.393568	0.143134		TINNLDTSSSDFTILQE	TINNLDT[130.0266]SSSDFTILQE	2327.98	29981.1	2327.98	39095	32184.5	36598.8	3.11453	0.0608667		HHNGNFTDPSSVNEK	HHNGNFT[130.0266]DPSSVNEK	160390	160039	161862	181364	167477	194883	1.12738	0.061205
LSDALPDNENK	LS[130.0266]DALPDNENK	2327.98	34711	2327.98	34374	29008	34815.2	2.49441	0.147928		NSGAAEKPVTIHATPE	NS[130.0266]GAAEKPVTIHATPE	2327.98	2327.98	27040.7	29718.8	40564.7	27734.5	3.09237	0.0731116		NSGAAEKPVTIHATPE	NS[130.0266]GAAEKPVTIHATPE	2327.98	2327.98	27040.7	35655.6	29991.7	29137.3	2.99036	0.0683852
TASNCNGSLAHPSDLYAEGCE	T[130.0266]ASNC[57.0215]NGSLAHPSDLYAEGC[57.0215]E	15604.5	16548.6	14787.1	14687.3	14894.7	14585.9	0.940939	0.148393		GDQTSNNIPADIVFVLK	GDQT[130.0266]SNNIPADIVFVLK	2327.98	33577.5	2327.98	37360.7	38239	37360.7	2.95449	0.0751387		AHPVTNGIEEPLE	AHPVT[130.0266]NGIEEPLE	497368	489796	469350	566236	509594	520270	1.09584	0.0733581
VFQSNYFDSTHNHQNGLCEEE	VFQSNYFDST[130.0266]HNHQNGLC[57.0215]EEE	218585	218829	218585	234467	33605.9	33605.9	0.459877	0.152502		VTNCFSVPHNESED	VTNC[57.0215]FSVPHNES[130.0266]ED	39176.8	35454.9	35454.9	39331.5	39331.5	41325.9	1.08995	0.0789431		NELSALVVDNGSGMCK	NELS[130.0266]ALVVDNGSGM[15.9949]C[57.0215]K	323608	346154	323608	292437	982.987	982.987	0.296368	0.0750807
LDLSNNCLGDAGILQLVE	LDLS[130.0266]NNC[57.0215]LGDAGILQLVE	17712.2	17663.2	11953.7	23699.5	21237.2	16932.1	1.3072	0.152826		QLVLQTGALVLSDNGICCID	QLVLQTGALVLS[130.0266]DNGIC[57.0215]C[57.0215]ID	14348.6	13734.4	12850.4	17494.2	23705.7	34716.6	1.85463	0.0822923		GPVPAATNGCTGDANGHLQEEPPMPTT	GPVPAAT[130.0266]NGC[57.0215]TGDANGHLQEEPPMPTT	50644.1	2327.98	2327.98	55737.7	59151.2	55737.7	3.08547	0.0759082
AAAAPAESAAPAAGEEPSKE	AAAAPAESAAPAAGEEPS[130.0266]KE	362005	512990	438963	621431	582717	454203	1.2621	0.160542		GPVPAATNGCTGDANGHLQEEPPMPTT	GPVPAAT[130.0266]NGC[57.0215]TGDANGHLQEEPPMPTT	50644.1	2327.98	2327.98	42607.1	70761.4	70755.5	3.32954	0.0825974		AQGPAASAEEPKPVEAPAANSDQTVTVK	AQGPAASAEEPKPVEAPAANS[130.0266]DQTVTVK	230583	334677	39863.9	399948	385189	424415	1.99885	0.0816901
YQLNDSAAYYLNDLDR	Y[130.0266]QLNDSAAYYLNDLDR	2327.98	2327.98	34550.4	29605.1	36042.9	29605.1	2.42953	0.163268		SIGSLQNGTHTPSTAME	SIGS[130.0266]LQNGTHTPSTAME	197397	171213	183073	199495	210903	199417	1.10537	0.0842379		VIVVWVGTNNHENTAE	VIVVWVGTNNHENT[130.0266]AE	2327.98	2327.98	15063	16221.4	15436.5	17604.8	2.49823	0.0834484
GDQTSNNIPADIVFVLK	GDQTS[130.0266]NNIPADIVFVLK	29281.9	29281.9	29702.8	30623.8	30623.8	35724	1.09862	0.164158		NELSALVVDNGSGMCK	NELS[130.0266]ALVVDNGSGM[15.9949]C[57.0215]K	323608	346154	323608	306539	1329.75	1329.75	0.311262	0.08906		DSTVHGFLVQLPLDSENSINTE	DSTVHGFLVQLPLDSENSINT[130.0266]E	14521.1	14521.1	27053.9	27267	27267	33721.3	1.57329	0.0846683
YNNYSWQDLVASGVVE	YNNY[130.0266]SWQDLVASGVVE	2327.98	2327.98	12034.1	10775.4	10775.4	11621.7	1.98756	0.165956		STGAQVQVAGDMLPNSTER	S[130.0266]TGAQVQVAGDMLPNSTER	2327.98	2327.98	338700	340038	340038	461642	3.32517	0.089406		YQLNDSAAYYLNDLDR	Y[130.0266]QLNDSAAYYLNDLDR	2327.98	2327.98	34550.4	35261.2	46480.6	35261.2	2.98429	0.0847767
IDSQQEEEPVQASD	IDSQQEEEPVQAS[130.0266]D	93568.4	2327.98	2327.98	76248.3	110174	76248.3	2.67419	0.166422		NSLILAGGDCQLHTMDLE	NS[130.0266]LILAGGDC[57.0215]QLHTMDLE	12356.6	18278.6	12356.6	19780.3	30417.3	19780.3	1.6277	0.0909516		EAENTLQSFR	EAENT[130.0266]LQSFR	156545	159883	163062	191434	163752	179629	1.11538	0.088755
FHLNESGDPSSK	FHLNES[130.0266]GDPSSK	2327.98	2327.98	111479	90068.7	107574	103026	2.58895	0.169578		SNTVASLHTE	S[130.0266]NT[130.0266]VASLHT[130.0266]E	918896	1005511	745459	727567	448070	722675	0.711014	0.0985299		LASQPDVDGFLVGGASLKPE	LAS[130.0266]QPDVDGFLVGGASLKPE	1.22592e+06	1.64453e+06	1.28813e+06	1.62875e+06	1971030	1.67219e+06	1.26773	0.0931476
VEMLVAGHEDSNGCINYE	VEMLVAGHEDSNGC[57.0215]INY[130.0266]E	2327.98	2327.98	48699.3	44541.9	43831.7	40213.4	2.41001	0.181333		HSTPHAAFQPNSQIGE	HSTPHAAFQPNS[130.0266]QIGE	230862	221529	221529	217595	38264	32620.1	0.428063	0.102204		FDYSGVGSSDGNSE	FDYSGVGSSDGNS[130.0266]E	22949.4	16091.9	11767.3	982.987	982.987	13926.2	0.312785	0.0976075
INSDQATQGNISSDR	INS[130.0266]DQATQGNISSDR	65318.7	67842.3	88673.2	66673.9	60098.9	58150.5	0.833611	0.191495		DLVLMDSPGIDVTTE	DLVLMDS[130.0266]PGIDVTTE	2327.98	6272.04	2941.09	1329.75	1329.75	1329.75	0.345656	0.109152		GGGPPPPPALPTWSVPNGPSPE	GGGPPPPPALPTWSVPNGPS[130.0266]PE	24606.8	29561.1	27283.6	28325.2	35792.3	36833.6	1.2394	0.0991412
NLSPYVSNELLE	NLSPYVS[130.0266]NELLE	2327.98	78081.8	2327.98	64947.7	71990.6	64947.7	2.44007	0.19239		GPAFVNPLIPESPEEE	GPAFVNPLIPES[130.0266]PEEE	239284	585967	360403	601548	604816	601548	1.52482	0.110719		IQDDMQTLYVNTAADSFE	IQDDMQT[130.0266]LYVNTAADSFE	2327.98	2327.98	36610.2	35303.2	46141.6	35303.2	2.82915	0.103728
GNGTVMGAELR	GNGT[130.0266]VM[15.9949]GAELR	2327.98	51993	2327.98	56238.5	40878.3	40878.3	2.43597	0.192687		QDNSDNNTIFVQGLGE	QDNS[130.0266]DNNTIFVQGLGE	37443.1	42085	43725.2	40430.4	1329.75	1329.75	0.349604	0.112321		MTSEQLDDILK	MT[130.0266]SEQLDDILK	100560	102498	100560	117070	160429	117070	1.29956	0.104171
GNGTVMGAELR	GNGT[130.0266]VMGAELR	133203	107761	120759	105128	116153	81374.1	0.836702	0.19371		NDAVTIQVLNQLIQK	NDAVT[130.0266]IQVLNQLIQK	6777.66	8677.87	6839.29	7793.7	11315.7	12592.3	1.42193	0.11555		ETVAVKPTENNEE	ETVAVKPT[130.0266]ENNEE	61824.7	56787.3	59669.8	68950.5	63178.6	62037.5	1.0891	0.110381
GHAATQLVNQLHD	GHAAT[130.0266]QLVNQLHD	20417.9	18427.2	26617.8	26308.3	24379.4	26754.7	1.183	0.195449		LFFKDDANNDPQWSE	LFFKDDANNDPQWS[130.0266]E	2327.98	115107	2327.98	120185	131363	97162.8	2.91167	0.121423		VSDTVVEPYNATLSVHQLVENTD	VSDTVVEPYNATLSVHQLVENT[130.0266]D	8923.76	14248.4	17805.1	14999.7	30510.1	32946.6	1.91464	0.113492
LVQDVANNTNE	LVQDVANNT[130.0266]NE	552548	628418	467596	454759	515339	434427	0.85197	0.195677		TENDDLTNVIQK	T[130.0266]ENDDLTNVIQK	94921.6	82601	86106	85371.6	68670.4	73651.6	0.86369	0.123705		FHLNESGDPSSK	FHLNES[130.0266]GDPSSK	2327.98	2327.98	111479	119346	104974	109097	2.87094	0.119202
MTSEQLDDILK	MT[130.0266]SEQLDDILK	100560	102498	100560	94931.2	93026.4	102267	0.955888	0.197291		DVQDPSVFVTFPLEED	DVQDPSVFVT[130.0266]FPLEED	89636.7	112399	113465	110705	149981	181198	1.40058	0.125769		ANFTVSSMHGDMPQK	ANFT[130.0266]VSSMHGDMPQK	17064	8535.07	13894.8	17372	17372	23153.8	1.46599	0.12313
VISWLDANTLAEKD	VISWLDANT[130.0266]LAEKD	267251	306881	261419	317998	293803	296388	1.08693	0.20958		IQDDMQTLYVNTAADSFE	IQDDMQT[130.0266]LYVNTAADSFE	2327.98	2327.98	36610.2	30493.5	38855.9	40124.2	2.65287	0.126759		SNCYDPER	S[130.0266]NC[57.0215]YDPER	36349.6	31178.3	34597.3	31894	27943.8	30994.3	0.88942	0.12325
IWEQIQPDLHTND	IWEQIQPDLHT[130.0266]ND	2327.98	2327.98	29057.4	22999.9	27868	22999.9	2.19105	0.213493		GHAATQLVNQLHD	GHAAT[130.0266]QLVNQLHD	20417.9	18427.2	26617.8	24746.2	30925.7	27251.1	1.26672	0.129017		VFQSNYFDSTHNHQNGLCEE	VFQSNYFDS[130.0266]T[130.0266]HNHQNGLC[57.0215]EE	27187.9	28826.4	22223.6	34752.1	32328	27776.3	1.21241	0.123832
NYGEDQSNGDLGVHSGE	NYGEDQSNGDLGVHS[130.0266]GE	104727	105575	88243	74924.2	100320	81964.8	0.861541	0.218196		ATNDDPWGPSGQLMGE	AT[130.0266]NDDPWGPSGQLMGE	116838	132437	115381	140424	144744	124878	1.12447	0.136442		NGTVTAANASTLNDGAAALVLMTADAAK	NGT[130.0266]VTAANASTLNDGAAALVLMTADAAK	12042	28737	26987.5	24091.2	57267.4	61248.7	2.10439	0.12558
HNGQVTGIDWAPE	HNGQVT[130.0266]GIDWAPE	355469	367576	339239	351040	326713	337391	0.955624	0.219877		LVQDVANNTNE	LVQDVANNT[130.0266]NE	552548	628418	467596	397928	423724	512539	0.809306	0.145032		YQVQYTPQGDSDNGK	YQVQYTPQGDS[130.0266]DNGK	49283.6	44888.1	40246.6	69744.4	51159.5	51159.5	1.28006	0.135335
DDPHACYSTVFDK	DDPHAC[57.0215]Y[130.0266]STVFDK	20837.7	21273.8	19955.1	2267.75	24905.7	2267.75	0.474349	0.223477		GNGTVMGAELR	GNGT[130.0266]VMGAELR	133203	107761	120759	111863	104928	103457	0.885338	0.150556		GHAATQLVNQLHD	GHAAT[130.0266]QLVNQLHD	20417.9	18427.2	26617.8	24978.1	30061.8	26492.1	1.24547	0.137472
IEDAAQFATADPEPPLEE	IEDAAQFAT[130.0266]ADPEPPLEE	290334	348040	290334	378830	2267.75	2267.75	0.412794	0.225542		LSDALPDNENK	LS[130.0266]DALPDNENK	2327.98	34711	2327.98	30701.7	37175	30043.1	2.48736	0.151572		ATNDDPWGPSGQLMGE	AT[130.0266]NDDPWGPSGQLMGE	116838	132437	115381	164189	155466	121553	1.20993	0.144671
NGTVTAANASTLNDGAAALVLMTADAAK	NGT[130.0266]VTAANASTLNDGAAALVLMTADAAK	12042	28737	26987.5	20920.7	41923.8	43668.1	1.57176	0.225744		FHLNESGDPSSK	FHLNES[130.0266]GDPSSK	2327.98	2327.98	111479	95506.4	98913.9	112115	2.63947	0.159108		SSFLQVFNNSPD	SSFLQVFNNS[130.0266]PD	52249.9	63446.5	52249.9	72459.5	66180	58733	1.17521	0.146102
LFFKDDANNDPQWSE	LFFKDDANNDPQWS[130.0266]E	2327.98	115107	2327.98	91207.8	91207.8	98949.7	2.34934	0.226066		VTFFEPGSGDENGTSNK	VTFFEPGS[130.0266]GDENGTSNK	26694.2	24806.2	25062.1	26359.4	26439.7	26972.8	1.04192	0.16048		GNGTVMGAELR	GNGT[130.0266]VM[15.9949]GAELR	2327.98	51993	2327.98	42006.9	42006.9	67634.3	2.67698	0.164386
QNSALPTSSQDEELME	QNS[130.0266]ALPTSSQDEELME	43726.1	83850.1	38666.6	39514.6	34747.9	30003.2	0.627189	0.228774		QNSQLPAQVQNGPSQE	QNSQLPAQVQNGPS[130.0266]QE	153048	168193	122170	124578	127371	122082	0.84353	0.164934		TNLDSLPLVDTHSK	T[130.0266]NLDSLPLVDTHSK	187799	179132	173918	179784	162431	144820	0.900501	0.1744
GPLPSNGVMHVD	GPLPS[130.0266]NGVMHVD	228844	173129	173129	212913	212913	230273	1.14084	0.237448		IDSQQEEEPVQASD	IDSQQEEEPVQAS[130.0266]D	93568.4	2327.98	2327.98	81301.7	81301.7	85570	2.5266	0.176006		VTNCFSVPHNESED	VTNC[57.0215]FSVPHNES[130.0266]ED	39176.8	35454.9	35454.9	982.987	42016.6	982.987	0.399527	0.183896
DSTVHGFLVQLPLDSENSINTE	DSTVHGFLVQLPLDSENSINT[130.0266]E	14521.1	14521.1	27053.9	10967.6	12671.8	14591.2	0.681517	0.238915		AGLNVTTSHSPAAPGEQGFGE	AGLNVTT[130.0266]SHSPAAPGEQGFGE	718556	764630	499746	732720	889668	820631	1.23202	0.176224		TGANLAICQWGFDDE	T[130.0266]GANLAIC[57.0215]QWGFDDE	19627.4	23532.5	20985.2	24928.5	22817.7	22799.3	1.09978	0.18792
LYANTVLSGGTTMYPGIADR	LYANT[130.0266]VLSGGTTMYPGIADR	89575.6	47153.2	47153.2	2267.75	2267.75	70379.7	0.407409	0.246025		TVNGSWYIQDLCE	T[130.0266]VNGSWYIQDLC[57.0215]E	30181.8	30181.8	38811	36718.7	41495.4	36718.7	1.15889	0.185353		KENGFSSPPQIK	KENGFS[130.0266]SPPQIK	69307.6	60755.7	69556.4	70423.7	71857.3	71022	1.06855	0.193644
DSTVHGFLVQLPLDSENSINTE	DSTVHGFLVQLPLDS[130.0266]ENSINTE	2327.98	2327.98	21328.1	17933.4	16740.9	16740.9	1.97872	0.252539		VFQSNYFDSTHNHQNGLCEEE	VFQSNYFDST[130.0266]HNHQNGLC[57.0215]EEE	218585	218829	218585	1329.75	1329.75	253234	0.390081	0.187409		GTENGVNGTLTSNVADSPR	GTENGVNGT[130.0266]LTSNVADSPR	2382.34	2382.34	9960.56	982.987	982.987	982.987	0.200266	0.195159
NSLILAGGDCQLHTMDLE	NS[130.0266]LILAGGDC[57.0215]QLHTMDLE	12356.6	18278.6	12356.6	17202	2267.75	2267.75	0.505618	0.256402		GTSNSTSEDGPGDGFTILSSK	GT[130.0266]SNSTSEDGPGDGFTILSSK	58375.9	31583.7	31583.7	1329.75	1329.75	41960.4	0.367111	0.189137		LILSSNIGQHDLDTK	LILS[130.0266]SNIGQHDLDTK	60578.9	74232.9	90315.9	67963.5	56987	56987	0.808152	0.198085
HQSNGGALVLHAYMDE	HQS[130.0266]NGGALVLHAYMDE	10862.5	14087.2	13293.2	12477.1	16267.5	15480.8	1.15644	0.256637		VTFFEPGSGDENGTSNK	VTFFEPGSGDENGT[130.0266]SNK	35634.5	34026.5	34022.8	35846.8	26542.2	26475.7	0.857074	0.192886		GPAFVNPLIPESPEEE	GPAFVNPLIPES[130.0266]PEEE	239284	585967	360403	405084	982.987	982.987	0.343313	0.198789
VTFFEPGSGDENGTSNK	VTFFEPGSGDENGT[130.0266]SNK	35634.5	34026.5	34022.8	30643.9	30583.9	35582.8	0.933711	0.25858		TASNCNGSLAHPSDLYAEGCE	T[130.0266]ASNC[57.0215]NGSLAHPSDLYAEGC[57.0215]E	15604.5	16548.6	14787.1	16824.1	16063.5	16661.7	1.05558	0.194771		TNGNQSTDIDSTLANFLAE	T[130.0266]NGNQSTDIDSTLANFLAE	27210.9	36272.9	21612.7	27510	47657.1	73699.2	1.74938	0.20447
HHNGNFTDPSSVNEK	HHNGNFT[130.0266]DPSSVNEK	160390	160039	161862	155022	162538	144701	0.958469	0.268513		NSETVVTGSLDDLVK	NS[130.0266]ETVVTGSLDDLVK	49785	62356	51078.4	69750.8	89323	54408.7	1.30795	0.197879		VTFFEPGSGDENGTSNK	VTFFEPGSGDENGTS[130.0266]NK	27233.8	24806.2	25725.4	982.987	31044	982.987	0.424482	0.21169
QNSQLPAQVQNGPSQE	QNSQLPAQVQNGPS[130.0266]QE	153048	168193	122170	138279	131974	114870	0.868546	0.271402		LYANTVLSGGTTMYPGIADR	LYANT[130.0266]VLSGGTTMYPGIADR	89575.6	47153.2	47153.2	77673.5	121732	77673.5	1.50683	0.202241		QNGDSLVHAAFVAE	QNGDS[130.0266]LVHAAFVAE	775584	988891	782830	1.06167e+06	881803	992718	1.15267	0.212076
HSTPHAAFQPNSQIGE	HSTPHAAFQPNS[130.0266]QIGE	230862	221529	221529	210757	208025	35482.1	0.674065	0.27581		LILSSNIGQHDLDTK	LILS[130.0266]SNIGQHDLDTK	60578.9	74232.9	90315.9	61380.2	60734.1	63601.4	0.824935	0.202917		EIAQVATISANGDK	EIAQVATIS[130.0266]ANGDK	41922.9	45508.1	46130.9	43681.8	39892.8	42379.5	0.943039	0.214167
TGANLAICQWGFDDE	T[130.0266]GANLAIC[57.0215]QWGFDDE	19627.4	23532.5	20985.2	21989.9	23896.4	23064.1	1.07491	0.275983		VTFFEPGSGDENGTSNK	VTFFEPGSGDENGTS[130.0266]NK	27233.8	24806.2	25725.4	1329.75	1329.75	30629	0.428063	0.204576		STGAQVQVAGDMLPNSTER	S[130.0266]TGAQVQVAGDMLPNSTER	2327.98	2327.98	338700	173425	317544	457250	2.76161	0.220182
GEGESPPVNGTD	GEGESPPVNGT[130.0266]D	328400	277073	181319	152051	262663	163393	0.734764	0.279111		FDYSGVGSSDGNSE	FDYSGVGSSDGNS[130.0266]E	22949.4	16091.9	11767.3	10536.1	10536.1	14073.3	0.691724	0.206063		VTFFEPGSGDENGTSNK	VTFFEPGSGDENGT[130.0266]SNK	35634.5	34026.5	34022.8	34218.3	32620.8	26213.3	0.897463	0.229933
TIDNNSVSSPLQSLQQR	T[130.0266]IDNNSVSSPLQSLQQR	96786.1	102936	102206	93557.1	98672	99710.7	0.966915	0.287555		TNGNQSTDIDSTLANFLAE	T[130.0266]NGNQSTDIDSTLANFLAE	27210.9	36272.9	21612.7	24589.1	51442.6	63369.7	1.63816	0.213181		NDLFDNYMQQDAHE	NDLFDNY[130.0266]MQQDAHE	28439	31343.1	26925.7	982.987	35739.9	982.987	0.434862	0.233795
ANNGSSPAGSLADAMSQK	ANNGS[130.0266]SPAGSLADAMSQK	122290	36627.4	43599.5	34561.2	35160.6	34561.2	0.514936	0.299091		DDPHACYSTVFDK	DDPHAC[57.0215]Y[130.0266]STVFDK	20837.7	21273.8	19955.1	1329.75	24838.7	1329.75	0.443043	0.215853		VFQSNYFDSTHNHQNGLCEEE	VFQSNYFDST[130.0266]HNHQNGLC[57.0215]EEE	218585	218829	218585	982.987	982.987	274303	0.421142	0.237074
TVNGSWYIQDLCE	T[130.0266]VNGSWYIQDLC[57.0215]E	30181.8	30181.8	38811	19244.8	37324.8	19657.2	0.768612	0.312024		INSDQATQGNISSDR	INS[130.0266]DQATQGNISSDR	65318.7	67842.3	88673.2	56144.9	70931	56144.9	0.825936	0.221287		DDPHACYSTVFDK	DDPHAC[57.0215]Y[130.0266]STVFDK	20837.7	21273.8	19955.1	982.987	982.987	25808.7	0.447498	0.23976
AQGPAASAEEPKPVEAPAANSDQTVTVK	AQGPAASAEEPKPVEAPAANS[130.0266]DQTVTVK	230583	334677	39863.9	171773	61325.4	52402.7	0.471806	0.322493		NFLITNDEAYAE	NFLIT[130.0266]NDEAYAE	200523	228849	186646	207828	232927	248779	1.11934	0.227684		MFQPSAVVLQCGSDSLSGD	MFQPSAVVLQC[57.0215]GS[130.0266]DSLSGD	2327.98	6989.61	2327.98	5613.9	5613.9	7199.51	1.58235	0.240465
YQLNDSAAYYLNDLDR	YQLNDS[130.0266]AAYYLNDLDR	24604.1	32092.9	24604.1	2267.75	2267.75	38239.8	0.526134	0.353576		GTENGVNGTLTSNVADSPR	GTENGVNGT[130.0266]LTSNVADSPR	2382.34	2382.34	9960.56	1329.75	1329.75	1329.75	0.270913	0.229527		GHVEIPNLSDENSVD	GHVEIPNLSDENS[130.0266]VD	61148.6	52346	68098.5	80086.8	60218.5	141276	1.55062	0.250361
GTENGVNGTLTSNVADSPR	GTENGVNGT[130.0266]LTSNVADSPR	2382.34	2382.34	9960.56	2267.75	2267.75	2267.75	0.462012	0.354864		MAESGGSSGGAGGGGAFGAGPGPE	MAESGGS[130.0266]S[130.0266]GGAGGGGAFGAGPGPE	70451	93129.1	47407.4	61383.1	26987.8	52369.3	0.667055	0.234443		LQDGAESNGGGGGGGAGSGGGPGAEPDLK	LQDGAES[130.0266]NGGGGGGGAGSGGGPGAEPDLK	64168.8	80071.9	76717.8	123492	68108.4	95504.8	1.29936	0.25733
NGVHSLIIEPVTSR	NGVHS[130.0266]LIIEPVTSR	59354	27246.5	55134.2	58725.7	59608	54243.4	1.21761	0.370898		AHPVTNGIEEPLE	AHPVT[130.0266]NGIEEPLE	497368	489796	469350	505210	497473	491064	1.02556	0.253534		ANNGSSPAGSLADAMSQK	ANNGS[130.0266]SPAGSLADAMSQK	122290	36627.4	43599.5	38587.5	28287	32381	0.49011	0.280817
TASNCNGSLAHPSDLYAE	T[130.0266]ASNC[57.0215]NGSLAHPSDLYAE	60426.3	62660.5	60917.6	58465.4	63013.4	56106.3	0.965114	0.373421		HNGQVTGIDWAPE	HNGQVT[130.0266]GIDWAPE	355469	367576	339239	241446	311527	365320	0.86445	0.262013		NDAVTIQVLNQLIQK	NDAVT[130.0266]IQVLNQLIQK	6777.66	8677.87	6839.29	7953.26	9085.96	7953.26	1.121	0.28481
TNLIVNYLPQNMTQD	TNLIVNYLPQNMT[130.0266]QD	393768	106741	182233	112214	182940	131510	0.624927	0.389209		LLVGSPASCMELE	LLVGS[130.0266]PAS[130.0266]C[57.0215]MELE	134220	138193	134613	143493	144034	133571	1.03457	0.265719		EATSSLDSITEE	EATSS[130.0266]LDSITEE	1.29575e+06	1.20685e+06	1.18916e+06	1.25237e+06	1.05866e+06	1.14558e+06	0.936303	0.294322
SNCYDPER	S[130.0266]NC[57.0215]YDPER	36349.6	31178.3	34597.3	35413.9	30762.2	28757.3	0.929579	0.38994		KPKPTPDYLMQLMNDKK	KPKPT[130.0266]PDYLMQLMNDKK	27605.1	27605.1	31663.5	1329.75	37586.2	1329.75	0.463267	0.270349		SNTVASLHTE	S[130.0266]NT[130.0266]VASLHT[130.0266]E	918896	1005511	745459	921560	682114	682114	0.856143	0.311165
HELQANCYE	HELQANC[57.0215]Y[130.0266]E	125380	118724	103306	112995	115138	89128.9	0.91322	0.396514		DDLNSFNATDLK	DDLNS[130.0266]FNATDLK	86197	43858.3	82491.9	21451.7	75882.6	34248.8	0.619077	0.273695		GNGTVMGAE	GNGT[130.0266]VMGAE	125118	132340	259679	158124	281976	287462	1.4069	0.312673
AAGEGPALYEDPPDQK	AAGEGPALY[130.0266]EDPPDQK	239434	507742	239434	369344	343219	612539	1.34309	0.414003		NLSPYVSNELLE	NLSPYVS[130.0266]NELLE	2327.98	78081.8	2327.98	66582.5	59995.9	52843.8	2.16857	0.275899		GTSNSTSEDGPGDGFTILSSK	GT[130.0266]SNSTSEDGPGDGFTILSSK	58375.9	31583.7	31583.7	47379.7	47379.7	172989	2.2029	0.318523
VFQSNYFDSTHNHQNGLCEEE	VFQSNYFDS[130.0266]THNHQNGLC[57.0215]EEE	25515.2	21900	197210	30851.4	216578	227523	1.94155	0.423076		ANFTVSSMHGDMPQK	ANFT[130.0266]VSSMHGDMPQK	17064	8535.07	13894.8	11899	20320.6	22119.8	1.37589	0.285232		TASNCNGSLAHPSDLYAEGCE	T[130.0266]ASNC[57.0215]NGSLAHPSDLYAEGC[57.0215]E	15604.5	16548.6	14787.1	19678	15978.2	15855.2	1.09738	0.323275
AGLNVTTSHSPAAPGEQGFGE	AGLNVTT[130.0266]SHSPAAPGEQGFGE	718556	764630	499746	741278	770550	696220	1.11353	0.424785		NDLFDNYMQQDAHE	NDLFDNY[130.0266]MQQDAHE	28439	31343.1	26925.7	1329.75	38440.7	1329.75	0.474008	0.288705		SDTGLAPPALWDLAADK	S[130.0266]DTGLAPPALWDLAADK	101006	194008	180199	214274	982.987	982.987	0.455038	0.323757
EDSGDYPLTMAGPQWK	EDS[130.0266]GDY[130.0266]PLTMAGPQWK	10990.6	7259.46	12812.4	5402.71	8870.78	10770.9	0.806263	0.426271		ANNGSSPAGSLADAMSQK	ANNGS[130.0266]SPAGSLADAMSQK	122290	36627.4	43599.5	35706.1	33395.6	33313.3	0.505712	0.291397		TENDDLTNVIQK	T[130.0266]ENDDLTNVIQK	94921.6	82601	86106	87298.8	84606.8	67589.9	0.908458	0.325067
AQWLYDNHKD	AQWLY[130.0266]DNHKD	86023	56917.7	57379.8	99626.6	103180	48379.6	1.25392	0.447498		SSFLQVFNNSPD	SSFLQVFNNS[130.0266]PD	52249.9	63446.5	52249.9	61022.2	65390.6	56698.2	1.0903	0.323911		DLVLMDSPGIDVTTE	DLVLMDS[130.0266]PGIDVTTE	2327.98	6272.04	2941.09	982.987	982.987	4159.51	0.530753	0.327432
NGGTEPDASAPAEPGWK	NGGT[130.0266]EPDASAPAEPGWK	89701.6	84235.5	63459	69124.1	78006.5	69727.3	0.913485	0.465332		QNSALPTSSQDEELME	QNS[130.0266]ALPTSSQDEELME	43726.1	83850.1	38666.6	44313.3	37079.8	36358.3	0.70831	0.327905		HNGHITGIDWAPK	HNGHIT[130.0266]GIDWAPK	173383	134206	144860	140795	127011	142644	0.907173	0.331913
NGSDNLPSSAGSGDKPLSDPAPF	NGS[130.0266]DNLPSSAGSGDKPLSDPAPF	244228	238996	219380	208587	240282	225108	0.959257	0.466619		TNLIVNYLPQNMTQD	TNLIVNYLPQNMT[130.0266]QD	393768	106741	182233	110927	135664	147775	0.57762	0.32916		LYANTVLSGGTTMYPGIADR	LYANT[130.0266]VLSGGTTMYPGIADR	89575.6	47153.2	47153.2	69571.4	107095	69571.4	1.33911	0.332701
LSALGNVTTCNDYVALVHPDLDR	LSALGNVTTC[57.0215]NDY[130.0266]VALVHPDLDR	36577.1	45938.4	36577.1	40025	40025	49969	1.09175	0.468499		DPITLFVALSPQGTAQGE	DPIT[130.0266]LFVALSPQGTAQGE	2327.98	2327.98	2327.98	1329.75	2754.27	1329.75	0.775175	0.332217		WSQHINGASHSR	WS[130.0266]QHINGASHSR	102236	93861	93861	96242.5	85321.4	94294.7	0.951376	0.34279
SPFLQVFNNSPD	SPFLQVFNNS[130.0266]PD	32419.7	36142	36995	39429.1	37428.6	33805.1	1.04837	0.475501		NYGEDQSNGDLGVHSGE	NYGEDQSNGDLGVHS[130.0266]GE	104727	105575	88243	75951.7	78921.2	106903	0.876838	0.341317		THYQLGLAYGYNSQYD	THYQLGLAYGYNSQY[130.0266]D	384737	384737	442991	595438	982.987	982.987	0.492718	0.361325
VTCVPTPTSTVSSIGNTNGE	VTC[57.0215]VPTPTSTVSSIGNT[130.0266]NGE	103284	118253	106162	97566.8	192069	108804	1.21587	0.477939		VFQSNYFDSTHNHQNGLCEEE	VFQSNYFDS[130.0266]THNHQNGLC[57.0215]EEE	25515.2	21900	197210	256391	252584	33001.1	2.21553	0.350234		SGFDDPGIFYSDSFGGDAQAD	n[42.0106]SGFDDPGIFYS[130.0266]DSFGGDAQAD	56599.4	56599.4	105993	102438	982.987	982.987	0.476313	0.366553
MAESGGSSGGAGGGGAFGAGPGPE	MAESGGS[130.0266]S[130.0266]GGAGGGGAFGAGPGPE	70451	93129.1	47407.4	62543	55962.8	61956.4	0.855322	0.488883		HELQANCYE	HELQANC[57.0215]Y[130.0266]E	125380	118724	103306	105710	136748	148235	1.12459	0.369624		LVQDVANNTNE	LVQDVANNT[130.0266]NE	552548	628418	467596	523625	455300	518658	0.908418	0.382911
NFLITNDEAYAE	NFLIT[130.0266]NDEAYAE	200523	228849	186646	230716	208970	209137	1.05325	0.488955		EDSGDYPLTMAGPQWK	EDS[130.0266]GDY[130.0266]PLTMAGPQWK	10990.6	7259.46	12812.4	11568.5	13085	11568.5	1.16611	0.37159		LAALALASSENSSSTPEECE	LAALALASS[130.0266]ENSSSTPEEC[57.0215]E	37261.8	36400.5	36400.5	55383.1	982.987	982.987	0.521058	0.387472
SIGSLQNGTHTPSTAME	SIGS[130.0266]LQNGTHTPSTAME	197397	171213	183073	213652	166225	210826	1.07073	0.489802		EPAASFSQPGSMGLDK	EPAAS[130.0266]FSQPGSMGLDK	343852	536742	343852	390223	595385	498257	1.21187	0.378651		EPAASFSQPGSMGLDK	EPAAS[130.0266]FSQPGSMGLDK	343852	536742	343852	601556	536150	356051	1.21995	0.409656
TNLDSLPLVDTHSK	T[130.0266]NLDSLPLVDTHSK	187799	179132	173918	178131	177371	176082	0.982869	0.492411		EIAQVATISANGDK	EIAQVATIS[130.0266]ANGDK	41922.9	45508.1	46130.9	45893.1	42512.2	36474.8	0.934998	0.39655		GTENGVNGTLTSNVADSPR	GT[130.0266]ENGVNGTLTSNVADSPR	2327.98	11095.1	2327.98	5649.62	18508.9	5649.62	1.89245	0.417492
ATNDDPWGPSGQLMGE	AT[130.0266]NDDPWGPSGQLMGE	116838	132437	115381	123712	137582	120464	1.0469	0.493468		VTCVPTPTSTVSSIGNTNGE	VTC[57.0215]VPTPTSTVSSIGNT[130.0266]NGE	103284	118253	106162	106515	105017	273595	1.4804	0.402786		IEDAAQFATADPEPPLEE	IEDAAQFAT[130.0266]ADPEPPLEE	290334	348040	290334	496080	982.987	982.987	0.536278	0.436318
FQGASNLTLSETQNGDVSE	FQGASNLTLSETQNGDVS[130.0266]E	66404.8	76901.1	70355.5	73249.1	64080.2	67132	0.956941	0.493929		AAENSLVAYK	AAENS[130.0266]LVAYK	41867.1	58533.4	63508.5	59135.3	61815.3	60953	1.10978	0.414314		DDLNSFNATDLK	DDLNS[130.0266]FNATDLK	86197	43858.3	82491.9	85341.6	39842.8	32653.1	0.742599	0.44094
DLVLMDSPGIDVTTE	DLVLMDS[130.0266]PGIDVTTE	2327.98	6272.04	2941.09	2267.75	3965.76	2267.75	0.736606	0.494573		GHVEIPNLSDENSVD	GHVEIPNLSDENS[130.0266]VD	61148.6	52346	68098.5	53245.1	55281.3	256072	2.00778	0.41678		DCSPADKPYIDE	DC[57.0215]S[130.0266]PADKPYIDE	174887	2327.98	2327.98	106473	112761	106473	1.8141	0.444954
GNGTVMGAE	GNGT[130.0266]VMGAE	125118	132340	259679	237898	175788	208140	1.20244	0.50106		NDYYTPTGEFR	NDY[130.0266]YTPTGEFR	15910.2	12128.8	12128.8	22237	16407.7	10826.3	1.23161	0.428942		NLSIHNQQLEE	NLS[130.0266]IHNQQLEE	59582.8	59423.4	49368	65596.1	56483.9	57506.4	1.06659	0.447407
IAQVATISANGDK	IAQVATIS[130.0266]ANGDK	5071255	4.89863e+06	3.28767e+06	5597001	3921437	5.45572e+06	1.12948	0.504542		NGVHSLIIEPVTSR	NGVHS[130.0266]LIIEPVTSR	59354	27246.5	55134.2	64629.2	51850.3	53176.1	1.19699	0.43973		LFFKDDANNDPQWSE	LFFKDDANNDPQWS[130.0266]E	2327.98	115107	2327.98	68771	74793.7	68771	1.77296	0.45844
SGFDDPGIFYSDSFGGDAQAD	n[42.0106]SGFDDPGIFYS[130.0266]DSFGGDAQAD	56599.4	56599.4	105993	83452.1	88439.7	83452.1	1.16493	0.506827		AQGPAASAEEPKPVEAPAANSDQTVTVK	AQGPAASAEEPKPVEAPAANS[130.0266]DQTVTVK	230583	334677	39863.9	348573	618353	71380.6	1.71586	0.467295		INSDQATQGNISSDR	INS[130.0266]DQATQGNISSDR	65318.7	67842.3	88673.2	68430.1	68100.2	67136.2	0.918103	0.459682
TNGNQSTDIDSTLANFLAE	T[130.0266]NGNQSTDIDSTLANFLAE	27210.9	36272.9	21612.7	26951.7	26602.7	21991.2	0.887765	0.523584		TGANLAICQWGFDDE	T[130.0266]GANLAIC[57.0215]QWGFDDE	19627.4	23532.5	20985.2	24971.5	21003.7	22032.1	1.06021	0.478906		QPTDPGAGAEIPTSTADTSNSSNPAPPPGEGAD	QPT[130.0266]DPGAGAEIPTS[130.0266]TADTSNSSNPAPPPGEGAD	48451.9	90824.3	48451.9	82818.1	67468.2	72869.1	1.18872	0.470232
SNTVASLHTE	S[130.0266]NT[130.0266]VASLHT[130.0266]E	918896	1005511	745459	854604	878324	760239	0.933817	0.524313		HHNGNFTDPSSVNEK	HHNGNFT[130.0266]DPSSVNEK	160390	160039	161862	151222	185384	168731	1.04779	0.480192		NLSPYVSNELLE	NLSPYVS[130.0266]NELLE	2327.98	78081.8	2327.98	42098.3	60026.8	42098.3	1.74314	0.473812
GHVEIPNLSDENSVD	GHVEIPNLSDENS[130.0266]VD	61148.6	52346	68098.5	87919.2	54492.4	62040.4	1.12588	0.530165		AQWLYDNHKD	AQWLY[130.0266]DNHKD	86023	56917.7	57379.8	59300.3	59707	59300.3	0.890112	0.488395		VVHAVDGTAENGIHPLSSSEVD	VVHAVDGTAENGIHPLSS[130.0266]SEVD	44499.3	47388.4	44499.3	982.987	982.987	76172.4	0.572916	0.482069
AAENSLVAYK	AAENS[130.0266]LVAYK	41867.1	58533.4	63508.5	54130.5	64644.5	59621.1	1.08839	0.539905		NGSDNLPSSAGSGDKPLSDPAPF	NGS[130.0266]DNLPSSAGSGDKPLSDPAPF	244228	238996	219380	228763	233302	281350	1.05808	0.501736		SGFDDPGIFYSDSFGGDAQAD	n[42.0106]SGFDDPGIFYSDS[130.0266]FGGDAQAD	84222.3	84222.3	104697	982.987	155151	982.987	0.575221	0.497102
NDYYTPTGEFR	NDY[130.0266]YTPTGEFR	15910.2	12128.8	12128.8	11089.7	17618.3	15834.6	1.10891	0.563804		NGGTEPDASAPAEPGWK	NGGT[130.0266]EPDASAPAEPGWK	89701.6	84235.5	63459	75978.7	73221	71866.7	0.931213	0.537675		AGLNVTTSHSPAAPGEQGFGE	AGLNVTT[130.0266]SHSPAAPGEQGFGE	718556	764630	499746	765866	702545	702545	1.09482	0.498911
DVQDPSVFVTFPLEED	DVQDPSVFVT[130.0266]FPLEED	89636.7	112399	113465	117233	99087.3	117668	1.0586	0.567088		GPLPSNGVMHVD	GPLPS[130.0266]NGVMHVD	228844	173129	173129	192936	106990	204255	0.87668	0.546061		AAGEGPALYEDPPDQK	AAGEGPALY[130.0266]EDPPDQK	239434	507742	239434	483588	209780	627546	1.33884	0.503324
GPAFVNPLIPESPEEE	GPAFVNPLIPES[130.0266]PEEE	239284	585967	360403	296521	573804	567468	1.21266	0.571767		DCSPADKPYIDE	DC[57.0215]S[130.0266]PADKPYIDE	174887	2327.98	2327.98	94593	95988.6	94593	1.58834	0.573537		VFVGGLSPDTSEEQIK	VFVGGLSPDTS[130.0266]EEQIK	375674	324446	506984	417377	417377	504147	1.10918	0.514966
VTFFEPGSGDENGTSNK	VTFFEPGS[130.0266]GDENGTSNK	26694.2	24806.2	25062.1	23419.1	25341.2	33606.9	1.07582	0.575817		GGSGSGPTIEE	GGS[130.0266]GS[130.0266]GPTIEE	86919.9	80330.9	47666.2	72255.6	64043.7	113770	1.16356	0.582157		GTENGAIDAVPVDE	GT[130.0266]ENGAIDAVPVDE	32116	44027.8	27452.5	51202.5	12089.6	12961.8	0.736068	0.545254
ANFTVSSMHGDMPQK	ANFT[130.0266]VSSMHGDMPQK	17064	8535.07	13894.8	10856.8	17878.9	16740.4	1.15147	0.578938		VFVGGLSPDTSEEQIK	VFVGGLSPDTS[130.0266]EEQIK	375674	324446	506984	116112	699465	771212	1.31454	0.586804		GEGESPPVNGTD	GEGESPPVNGT[130.0266]D	328400	277073	181319	318866	149334	188310	0.834415	0.552064
VFQSNYFDSTHNHQNGLCEE	VFQSNYFDS[130.0266]T[130.0266]HNHQNGLC[57.0215]EE	27187.9	28826.4	22223.6	27248.1	26516	27958.7	1.04454	0.59749		WSQHINGASHSR	WS[130.0266]QHINGASHSR	102236	93861	93861	82035.7	119966	107433	1.06717	0.60258		HNGQVTGIDWAPE	HNGQVT[130.0266]GIDWAPE	355469	367576	339239	403006	293833	294571	0.933282	0.559754
HNGHITGIDWAPK	HNGHIT[130.0266]GIDWAPK	173383	134206	144860	142947	147958	144569	0.962481	0.656275		QNGDSLVHAAFVAE	QNGDS[130.0266]LVHAAFVAE	775584	988891	782830	831006	828142	1.05774e+06	1.06657	0.613391		NFLITNDEAYAE	NFLIT[130.0266]NDEAYAE	200523	228849	186646	219681	214270	205054	1.03732	0.59089
DHIVLTVLPDQDQSD	DHIVLTVLPDQDQS[130.0266]D	55930.5	78344.9	55930.5	60742	59569.5	59569.5	0.945717	0.669401		TINNLDTSSSDFTILQE	T[130.0266]INNLDTSSSDFTILQE	36430.4	29239.5	34546.2	33123.9	33123.9	38485	1.04507	0.619044		SIGSLQNGTHTPSTAME	SIGS[130.0266]LQNGTHTPSTAME	197397	171213	183073	191667	183197	190177	1.02421	0.607778
VFVGGLSPDTSEEQIK	VFVGGLSPDTS[130.0266]EEQIK	375674	324446	506984	359109	359109	629564	1.11654	0.679045		GEGESPPVNGTD	GEGESPPVNGT[130.0266]D	328400	277073	181319	168121	195854	320821	0.870366	0.622043		NGVHSLIIEPVTSR	NGVHS[130.0266]LIIEPVTSR	59354	27246.5	55134.2	52915.5	59518.1	46537.3	1.12161	0.621275
TENDDLTNVIQK	T[130.0266]ENDDLTNVIQK	94921.6	82601	86106	108035	73952.2	95818.7	1.05378	0.679403		IAQVATISANGDK	IAQVATIS[130.0266]ANGDK	5071255	4.89863e+06	3.28767e+06	5392016	3367276	3.06085e+06	0.891578	0.63215		MVMIQDGPQNTGAD	MVMIQDGPQNT[130.0266]GAD	71312.5	76902.3	84474.7	128724	73283.7	60951.6	1.13008	0.65877
GGSGSGPTIEE	GGS[130.0266]GS[130.0266]GPTIEE	86919.9	80330.9	47666.2	67768.9	89545.8	74400.1	1.07816	0.704524		QPTDPGAGAEIPTSTADTSNSSNPAPPPGEGAD	QPT[130.0266]DPGAGAEIPTS[130.0266]TADTSNSSNPAPPPGEGAD	48451.9	90824.3	48451.9	61011.3	69763.9	78794.2	1.11635	0.653396		DPITLFVALSPQGTAQGE	DPIT[130.0266]LFVALSPQGTAQGE	2327.98	2327.98	2327.98	982.987	3732.68	982.987	0.815965	0.66452
EAENTLQSFR	EAENT[130.0266]LQSFR	156545	159883	163062	152170	154179	167236	0.987684	0.718341		SGFDDPGIFYSDSFGGDAQAD	n[42.0106]SGFDDPGIFYS[130.0266]DSFGGDAQAD	56599.4	56599.4	105993	1329.75	144050	1329.75	0.669318	0.656336		EDSGDYPLTMAGPQWK	EDS[130.0266]GDY[130.0266]PLTMAGPQWK	10990.6	7259.46	12812.4	8373.42	13457.9	12233.9	1.09667	0.678129
IQYQLVDISQDNALRD	IQYQLVDIS[130.0266]QDNALRD	21352.3	24206.7	21158.3	22179.1	21739.6	21705.3	0.983613	0.733264		SNCYDPER	S[130.0266]NC[57.0215]YDPER	36349.6	31178.3	34597.3	29074.8	33510	36059.1	0.965912	0.671901		DSHPFDLGLYNEAVK	DS[130.0266]HPFDLGLYNEAVK	2327.98	2327.98	74780.5	33742.1	43189.7	33742.1	1.39324	0.691008
LASQPDVDGFLVGGASLKPE	LAS[130.0266]QPDVDGFLVGGASLKPE	1.22592e+06	1.64453e+06	1.28813e+06	1.54718e+06	1.40686e+06	967933	0.943103	0.7356		DSTVHGFLVQLPLDSENSINTE	DSTVHGFLVQLPLDSENSINT[130.0266]E	14521.1	14521.1	27053.9	16301.3	23582.8	22629.7	1.1144	0.67651		TVLEPYADPYYDYE	T[130.0266]VLEPYADPYYDYE	9322.23	9635.32	10284.6	11157.2	10050.8	6337.18	0.941969	0.722633
NSETVVTGSLDDLVK	NS[130.0266]ETVVTGSLDDLVK	49785	62356	51078.4	40214.3	41686.8	71118.7	0.93751	0.769221		DTNNLFSVQFR	DT[130.0266]NNLFSVQFR	63587.5	63308.6	38928.3	58296.7	45557	50356.4	0.92996	0.688542		KPKPTPDYLMQLMNDKK	KPKPT[130.0266]PDYLMQLMNDKK	27605.1	27605.1	31663.5	25820.4	32454.5	25820.4	0.968018	0.738951
QNGDSLVHAAFVAE	QNGDS[130.0266]LVHAAFVAE	775584	988891	782830	830516	790097	871155	0.978198	0.814142		MVMIQDGPQNTGAD	MVMIQDGPQNT[130.0266]GAD	71312.5	76902.3	84474.7	84223.4	72925.2	68871.2	0.971336	0.728495		DTNNLFSVQFR	DT[130.0266]NNLFSVQFR	63587.5	63308.6	38928.3	76249.9	57624.1	44814.9	1.07758	0.74398
QLVLQTGALVLSDNGICCID	QLVLQTGALVLS[130.0266]DNGIC[57.0215]C[57.0215]ID	14348.6	13734.4	12850.4	16957	14249.3	11007	1.03127	0.821783		NLSIHNQQLEE	NLS[130.0266]IHNQQLEE	59582.8	59423.4	49368	57402.4	53551.5	53480.3	0.9766	0.735014		TNLIVNYLPQNMTQD	TNLIVNYLPQNMT[130.0266]QD	393768	106741	182233	97809.1	127342	354545	0.84907	0.785701
QLDSSNSTIAILQTEK	QLDS[130.0266]SNSTIAILQTEK	49548.2	50456	50155.9	52274.7	56130.1	43985	1.01485	0.846221		ATNVGDEGGFAPNILE	AT[130.0266]NVGDEGGFAPNILE	40657.9	40657.9	60336.2	36456.8	69502.7	18514.3	0.878729	0.74324		VTFFEPGSGDENGTSNK	VTFFEPGS[130.0266]GDENGTSNK	26694.2	24806.2	25062.1	25224.6	22063.8	27934.2	0.982499	0.815895
SGFDDPGIFYSDSFGGDAQAD	n[42.0106]SGFDDPGIFYSDS[130.0266]FGGDAQAD	84222.3	84222.3	104697	83329.4	88523.3	97072.6	0.984565	0.867686		DAILLADLVDSCKPGD	DAILLADLVDS[130.0266]C[57.0215]KPGD	61990	44315.3	44315.3	44386.4	72684.3	44386.4	1.07195	0.761611		NDYYTPTGEFR	NDY[130.0266]YTPTGEFR	15910.2	12128.8	12128.8	17471.8	9924.28	14545.6	1.04416	0.826876
ETVAVKPTENNEE	ETVAVKPT[130.0266]ENNEE	61824.7	56787.3	59669.8	62276.2	59384.1	57512.6	1.005	0.889789		EAENTLQSFR	EAENT[130.0266]LQSFR	156545	159883	163062	154218	158845	171177	1.0099	0.783983		NYGEDQSNGDLGVHSGE	NYGEDQSNGDLGVHS[130.0266]GE	104727	105575	88243	125058	98583.5	84044.7	1.03062	0.829587
WSQHINGASHSR	WS[130.0266]QHINGASHSR	102236	93861	93861	104038	102890	79250.6	0.986966	0.889945		SPFLQVFNNSPD	SPFLQVFNNS[130.0266]PD	32419.7	36142	36995	37593.8	33084.9	33084.9	0.983013	0.785846		QNSQLPAQVQNGPSQE	QNSQLPAQVQNGPS[130.0266]QE	153048	168193	122170	182546	122505	121920	0.962924	0.83227
ITLPVDFVTADKFD	ITLPVDFVT[130.0266]ADKFD	246385	198547	198547	320868	197351	147667	1.03482	0.896488		TNLDSLPLVDTHSK	T[130.0266]NLDSLPLVDTHSK	187799	179132	173918	189188	180525	175669	1.00838	0.802667		MAESGGSSGGAGGGGAFGAGPGPE	MAESGGS[130.0266]S[130.0266]GGAGGGGAFGAGPGPE	70451	93129.1	47407.4	73523.7	76696.9	69620.4	1.04196	0.83595
TVLEPYADPYYDYE	T[130.0266]VLEPYADPYYDYE	9322.23	9635.32	10284.6	11954.6	8467.9	8467.9	0.987972	0.926645		ETVAVKPTENNEE	ETVAVKPT[130.0266]ENNEE	61824.7	56787.3	59669.8	28778.6	77571.7	62656.3	0.947974	0.841677		VTCVPTPTSTVSSIGNTNGE	VTC[57.0215]VPTPTSTVSSIGNT[130.0266]NGE	103284	118253	106162	130726	100620	103248	1.02104	0.839897
DTNNLFSVQFR	DT[130.0266]NNLFSVQFR	63587.5	63308.6	38928.3	63849.9	58965.8	44678.6	1.01007	0.958257		DHIVLTVLPDQDQSD	DHIVLTVLPDQDQS[130.0266]D	55930.5	78344.9	55930.5	63721	67308.5	63721	1.02389	0.851091		AAENSLVAYK	AAENS[130.0266]LVAYK	41867.1	58533.4	63508.5	48287.1	62098.3	57764.4	1.02587	0.863457
FGSVNGDNKPIWMHAEER	FGS[130.0266]VNGDNKPIWMHAEER	63671.1	66769.8	65912	66129.9	63985.8	66326	1.00045	0.981344		GVSLTNHHFYD	GVSLTNHHFY[130.0266]D	334550	582584	545759	601562	319383	615826	1.0505	0.85185		DNLNDSSQQLQDSLR	DNLNDS[130.0266]SQQLQDSLR	108046	2327.98	2327.98	31424.5	33428.5	31424.5	0.854266	0.884082
NDAVTIQVLNQLIQK	NDAVT[130.0266]IQVLNQLIQK	6777.66	8677.87	6839.29	9309.38	5733.21	7324.45	1.00324	0.985052		FGSVNGDNKPIWMHAEER	FGS[130.0266]VNGDNKPIWMHAEER	63671.1	66769.8	65912	79946.2	78008.8	44464.3	1.03089	0.869582		NGGTEPDASAPAEPGWK	NGGT[130.0266]EPDASAPAEPGWK	89701.6	84235.5	63459	92690.9	72351.4	67384.8	0.979069	0.888879
LILSSNIGQHDLDTK	LILS[130.0266]SNIGQHDLDTK	60578.9	74232.9	90315.9	68016.7	68016.7	89334.5	1.00107	0.994616		TVLEPYADPYYDYE	T[130.0266]VLEPYADPYYDYE	9322.23	9635.32	10284.6	11999.8	8872.93	8872.93	1.01722	0.884039		QNSALPTSSQDEELME	QNS[130.0266]ALPTSSQDEELME	43726.1	83850.1	38666.6	70041.4	46012.8	43393.1	0.959123	0.898168
											HNGHITGIDWAPK	HNGHIT[130.0266]GIDWAPK	173383	134206	144860	153307	146672	146969	0.987841	0.884933		DHIVLTVLPDQDQSD	DHIVLTVLPDQDQS[130.0266]D	55930.5	78344.9	55930.5	89718.7	47040.2	47040.2	0.966316	0.900685
											GNGTVMGAE	GNGT[130.0266]VMGAE	125118	132340	259679	247063	287878	9558.74	1.05291	0.929723		ETTYYDVLGVKPNATQE	ETTYYDVLGVKPNAT[130.0266]QE	87172.1	117343	114457	75049.1	183407	75049.1	1.04556	0.903134
											TASNCNGSLAHPSDLYAE	T[130.0266]ASNC[57.0215]NGSLAHPSDLYAE	60426.3	62660.5	60917.6	55370.2	60009.8	67617.4	0.994527	0.93084		IQYQLVDISQDNALRD	IQYQLVDIS[130.0266]QDNALRD	21352.3	24206.7	21158.3	19708.9	24654.5	21744.4	0.990864	0.912718
											AAGEGPALYEDPPDQK	AAGEGPALY[130.0266]EDPPDQK	239434	507742	239434	336158	233725	432568	1.01606	0.962754		NGSDNLPSSAGSGDKPLSDPAPF	NGS[130.0266]DNLPSSAGSGDKPLSDPAPF	244228	238996	219380	241093	210153	248707	0.996227	0.95272
											MFQPSAVVLQCGSDSLSGD	MFQPSAVVLQC[57.0215]GS[130.0266]DSLSGD	2327.98	6989.61	2327.98	4422.3	3081.58	4271.6	1.01115	0.97984		IAQVATISANGDK	IAQVATIS[130.0266]ANGDK	5071255	4.89863e+06	3.28767e+06	5192939	2.87845e+06	5.04186e+06	0.989116	0.961596
											ETTYYDVLGVKPNATQE	ETTYYDVLGVKPNAT[130.0266]QE	87172.1	117343	114457	60390.4	208614	53906.4	1.01235	0.98086		HELQANCYE	HELQANC[57.0215]Y[130.0266]E	125380	118724	103306	134084	98486.2	116401	1.00449	0.967973
																						GVSLTNHHFYD	GVSLTNHHFY[130.0266]D	334550	582584	545759	315264	563291	572636	0.992	0.974419
																						AQWLYDNHKD	AQWLY[130.0266]DNHKD	86023	56917.7	57379.8	76578.7	70448	52603.2	0.996552	0.985631
																						TIDNNSVSSPLQSLQQR	T[130.0266]IDNNSVSSPLQSLQQR	96786.1	102936	102206	104797	97415.9	99574	0.999528	0.98783

## Sheet: Fig 1g
MS¹ TIC-normalized peak area fold changes of representative L2HG modified peptides in H293T cells treated with a gradient concentration of D2HG and L2HG., relative to vehicle control.
GC(Car)EAIVDTGT(2HG)SLMVGPVDE	0mM L2HG_R1	0mM L2HG_R2	0mM L2HG_R3	10mM L2HG_R1	10mM L2HG_R2	10mM L2HG_R3	20mM L2HG_R1	20mM L2HG_R2	20mM L2HG_R3	50mM L2HG_R1	50mM L2HG_R2	50mM L2HG_R3		GC(Car)EAIVDTGT(2HG)SLMVGPVDE	0mM D2HG_R1	0mM D2HG_R2	0mM D2HG_R3	10mM D2HG_R1	10mM D2HG_R2	10mM D2HG_R3	20mM D2HG_R1	20mM D2HG_R2	20mM D2HG_R3	50mM D2HG_R1	50mM D2HG_R2	50mM D2HG_R3
Raw peak area	268099	448647	434363	471773	523932	573035	660919	829788	821305	656465	841310	869042		Raw peak area	412725	467141	553517	425595	471661	527896	475545	544857	592295	651599	684171	817796
TIC Intensity	322113504	322585408	335153856	353959296	354953600	342669984	365467168	372788000	369461920	347839936	367396896	355091552		TIC Intensity	620424000	674279168	687413888	594092800	619586176	633156096	615220992	603907648	640068864	638315008	651860992	719582848
TIC-normalized peak area	0.000832312	0.00139079	0.00129601	0.00133285	0.00147606	0.00167227	0.00180842	0.0022259	0.00222298	0.00188726	0.00228992	0.00244737		TIC-normalized peak area	0.000665231	0.000692801	0.000805217	0.000716379	0.000761252	0.000833754	0.000772966	0.000902219	0.000925362	0.00102081	0.00104957	0.00113649
TIC-normalized peak area fold changes, relative to RBE	1	1.67099	1.55712	1.60138	1.77344	2.00918	2.17277	2.67435	2.67084	2.26749	2.75128	2.94045		TIC-normalized peak area fold changes, relative to RBE	1	1.04144	1.21043	1.07689	1.14434	1.25333	1.16195	1.35625	1.39104	1.53452	1.57775	1.70841
FELLSANT(2HG)LED	0mM L2HG_R1	0mM L2HG_R2	0mM L2HG_R3	10mM L2HG_R1	10mM L2HG_R2	10mM L2HG_R3	20mM L2HG_R1	20mM L2HG_R2	20mM L2HG_R3	50mM L2HG_R1	50mM L2HG_R2	50mM L2HG_R3		FELLSANT(2HG)LED	0mM D2HG_R1	0mM D2HG_R2	0mM D2HG_R3	10mM D2HG_R1	10mM D2HG_R2	10mM D2HG_R3	20mM D2HG_R1	20mM D2HG_R2	20mM D2HG_R3	50mM D2HG_R1	50mM D2HG_R2	50mM D2HG_R3
Raw peak area	56248.8	82410.2	65047.7	100310	107266	120172	118581	155199	147850	152453	192805	216832		Raw peak area	115273	122513	146980	115578	108318	140134	121372	138857	151285	221489	229428	255565
TIC Intensity	322113504	322585408	335153856	353959296	354953600	342669984	365467168	372788000	369461920	347839936	367396896	355091552		TIC Intensity	620424000	674279168	687413888	594092800	619586176	633156096	615220992	603907648	640068864	638315008	651860992	719582848
TIC-normalized peak area	0.000174624	0.000255468	0.000194083	0.000283394	0.000302197	0.000350693	0.000324464	0.00041632	0.000400177	0.000438285	0.000524787	0.000610637		TIC-normalized peak area	0.000185797	0.000181694	0.000213815	0.000194545	0.000174824	0.000221325	0.000197282	0.000229931	0.000236357	0.000346989	0.000351958	0.000355157
TIC-normalized peak area fold changes, relative to RBE	1	1.46296	1.11143	1.62288	1.73056	2.00827	1.85807	2.38409	2.29165	2.50988	3.00524	3.49686		TIC-normalized peak area fold changes, relative to RBE	1.02258	1	1.17678	1.07073	0.962186	1.21812	1.08579	1.26548	1.30085	1.90974	1.93709	1.95469
NGT(2HG)VTAANASTLNDGAAALVLMTADAAK	0mM L2HG_R1	0mM L2HG_R2	0mM L2HG_R3	10mM L2HG_R1	10mM L2HG_R2	10mM L2HG_R3	20mM L2HG_R1	20mM L2HG_R2	20mM L2HG_R3	50mM L2HG_R1	50mM L2HG_R2	50mM L2HG_R3		NGT(2HG)VTAANASTLNDGAAALVLMTADAAK	0mM D2HG_R1	0mM D2HG_R2	0mM D2HG_R3	10mM D2HG_R1	10mM D2HG_R2	10mM D2HG_R3	20mM D2HG_R1	20mM D2HG_R2	20mM D2HG_R3	50mM D2HG_R1	50mM D2HG_R2	50mM D2HG_R3
Raw peak area	5601.4	7005.3	6940.8	11792	10895	12861	12041	21465	19901	13106	19971	22626		Raw peak area	9632.3	9791.3	11479	10340	8325.4	12532	8796.8	11832	14637.6	9105.4	18158	14253
TIC Intensity	322113504	322585408	335153856	353959296	354953600	342669984	365467168	372788000	369461920	347839936	367396896	355091552		TIC Intensity	620424000	674279168	687413888	594092800	619586176	633156096	615220992	603907648	640068864	638315008	651860992	719582848
TIC-normalized peak area	1.73895e-05	2.17161e-05	2.07093e-05	3.33146e-05	3.06941e-05	3.75317e-05	3.29469e-05	5.75796e-05	5.38648e-05	3.76782e-05	5.43581e-05	6.37188e-05		TIC-normalized peak area	1.55253e-05	1.45211e-05	1.66988e-05	1.74047e-05	1.3437e-05	1.97929e-05	1.42986e-05	1.95924e-05	2.28688e-05	1.42647e-05	2.78556e-05	1.98073e-05
TIC-normalized peak area fold changes, relative to RBE	1	1.2488	1.19091	1.91578	1.76509	2.1583	1.89464	3.31117	3.09754	2.16672	3.12591	3.6642		TIC-normalized peak area fold changes, relative to RBE	1.06916	1	1.14997	1.19858	0.925343	1.36304	0.984676	1.34923	1.57486	0.982344	1.91828	1.36403

## Sheet: Fig 1h
Proteomics data (Missing values were imputed using the minimum values; peptides that were quantified fewer than two times across the three replicates were excluded; unprocessed raw data see Supplementary Table S9). The peptides with a fold change > 1.2 and P value < 0.05 in the L2HG accumulated groups compared with the non-accumulated group were considered as L2HG modified peptides and labled in …
Peptide Sequence	Modified Sequence	0 mM CoCl2_R1_Intensity	0 mM CoCl2_R2_Intensity	0 mM CoCl2_R3_Intensity	0.1 mM CoCl2_R1_Intensity	0.1 mM CoCl2_R2_Intensity	0.1 mM CoCl2_R3_Intensity	Fold Change (0.1mM CoCl2/ 0mM CoCl2)	P value		Peptide Sequence	Modified Sequence	0 mM CoCl2_R1_Intensity	0 mM CoCl2_R2_Intensity	0 mM CoCl2_R3_Intensity	0.2 mM CoCl2_R1_Intensity	0.2 mM CoCl2_R2_Intensity	0.2 mM CoCl2_R3_Intensity	Fold Change (0.2mM CoCl2/ 0mM CoCl2)	P value		Peptide Sequence	Modified Sequence	0 mM CoCl2_R1_Intensity	0 mM CoCl2_R2_Intensity	0 mM CoCl2_R3_Intensity	0.5 mM CoCl2_R1_Intensity	0.5 mM CoCl2_R2_Intensity	0.5 mM CoCl2_R3_Intensity	Fold Change (0.5mM CoCl2/ 0mM CoCl2)	P value
ADFDNTVAIHPTSSE	ADFDNTVAIHPT[130.0266]SSE	2485.35	2485.35	2485.35	673759	673759	1195347	341.047	0.00827368		AQGPAASAEEPKPVEAPAANSDQTVTVK	AQGPAASAEEPKPVEAPAANSDQTVT[130.0266]VK	2662.2	2662.2	2662.2	932050	1.43943e+06	932050	413.634	0.00289797		AQGPAASAEEPKPVEAPAANSDQTVTVK	AQGPAASAEEPKPVEAPAANSDQTVT[130.0266]VK	2662.2	2662.2	2662.2	1.57032e+06	1.54717e+06	1.54717e+06	584.061	3.66382e-09
AQGPAASAEEPKPVEAPAANSDQTVTVK	AQGPAASAEEPKPVEAPAANSDQTVT[130.0266]VK	2485.35	2485.35	2485.35	532646	532646	681873	234.329	0.000309476		VDPLVYNMSHEDPGNVSYSE	VDPLVY[130.0266]NMSHEDPGNVSYSE	2662.2	2662.2	2662.2	1.05798e+06	988631	988631	380.041	1.64632e-06		TNLIVNYLPQNMTQD	TNLIVNYLPQNMT[130.0266]QD	2662.2	2662.2	2662.2	677699	760692	677699	264.955	1.4265e-05
KNTDSVVIFSGEGSD	KNTDSVVIFSGEGS[130.0266]D	2485.35	2485.35	2485.35	219693	219693	322874	102.234	0.00185758		TNLIVNYLPQNMTQD	TNLIVNYLPQNMT[130.0266]QD	2662.2	2662.2	2662.2	731719	734936	731719	275.257	2.79182e-11		NFLITNDEAYAE	NFLITNDEAY[130.0266]AE	2662.2	2662.2	2662.2	725436	688845	688716	263.315	5.61149e-07
TDAHLANPVLPDEVLQE	T[130.0266]DAHLANPVLPDEVLQE	2485.35	2485.35	2485.35	225217	217104	217104	88.4417	1.43749e-07		TTYYDVLGVKPNATQE	TTYY[130.0266]DVLGVKPNAT[130.0266]QE	2662.2	2662.2	2662.2	672573	516590	486608	209.823	0.000646559		VTVVSQPTEPQPVLIPSININSDSGENKE	VTVVSQPTEPQPVLIPSININSDS[130.0266]GENKE	2662.2	2662.2	2662.2	252788	240322	240322	91.8328	5.22099e-07
GCEAIVDTGTSLMVGPVDE	GC[57.0215]EAIVDT[130.0266]GTSLM[15.9949]VGPVDE	2485.35	2485.35	2485.35	172273	220710	172273	75.8117	0.00032466		VSDTVVEPYNATLSVHQLVENTD	VSDTVVEPYNAT[130.0266]LSVHQLVENTD	2662.2	2662.2	2662.2	282403	227483	275368	98.3214	0.000114599		KPSYDTETDPSEGLMNVLK	KPSYDT[130.0266]ETDPSEGLMNVLK	2662.2	2662.2	2662.2	226547	208635	208635	80.6121	3.75902e-06
ENLIPYSPDVQIHAER	ENLIPY[130.0266]SPDVQIHAER	2485.35	2485.35	2485.35	125319	113391	113391	47.2237	8.5386e-06		EQIHSVDIGNDGSAFVE	EQIHS[130.0266]VDIGNDGSAFVE	2662.2	2662.2	2662.2	191429	253171	191429	79.6371	0.000526064		VAFHPDEPIIISASSD	VAFHPDEPIIISAS[130.0266]SD	2662.2	2662.2	2662.2	196272	219135	227162	80.4558	2.16975e-05
VETLTASSEGNK	VET[130.0266]LTAS[130.0266]S[130.0266]EGNK	2485.35	2485.35	2485.35	114137	103745	101809	42.8768	1.08782e-05		FSGWYDADLSPAGHE	FSGWYDADLS[130.0266]PAGHE	137819	2662.2	2662.2	2.32251e+06	2.32251e+06	2.99275e+06	53.3576	0.00039351		TDAHLANPVLPDEVLQE	T[130.0266]DAHLANPVLPDEVLQE	2662.2	2662.2	2662.2	176475	227939	176475	72.7329	0.000370548
TGGAEGTGDAVLGEK	T[130.0266]GGAEGTGDAVLGEK	2485.35	2485.35	2485.35	63293	113162	63293	32.1549	0.00960377		FITGDVEPTDAESE	FIT[130.0266]GDVEPTDAESE	2662.2	2662.2	2662.2	187475	127314	105935	52.6787	0.00487712		DVKPYQVNGVNPAYPE	DVKPY[130.0266]QVNGVNPAYPE	2662.2	2662.2	2662.2	182728	170557	170557	65.5901	1.85274e-06
NLYHNLCTSLFPTIHGND	NLYHNLC[57.0215]TSLFPT[130.0266]IHGND	2485.35	2485.35	2485.35	42877	42877	57205	19.1736	0.000697268		GAMEDLQDTFIVHTIE	GAMEDLQDTFIVHT[130.0266]IE	2662.2	2662.2	2662.2	138117	138117	139060	51.9987	1.72128e-10		VSDTVVEPYNATLSVHQLVENTD	VSDTVVEPYNAT[130.0266]LSVHQLVENTD	2662.2	2662.2	2662.2	162820	172555	162820	62.3788	9.30896e-07
DTLLLIGHLER	DT[130.0266]LLLIGHLER	2485.35	2485.35	2485.35	70318.4	36151.2	36151.2	19.1282	0.0167339		NSLILAGGDCQLHTMDLE	NS[130.0266]LILAGGDC[57.0215]QLHTMDLE	2662.2	2662.2	2662.2	79311.9	86554.3	79311.9	30.6986	5.18314e-06		HINLGCDMDFDIAGPSIR	HINLGC[57.0215]DMDFDIAGPS[130.0266]IR	2662.2	2662.2	2662.2	140672	140672	149477	53.9429	1.12478e-06
VEMLVAGHEDSNGCINYE	VEMLVAGHEDS[130.0266]NGC[57.0215]INYE	198060	2485.35	2485.35	258165	271059	317783	4.17182	0.0337736		TVNGSWYIQDLCE	TVNGS[130.0266]WYIQDLC[57.0215]E	2662.2	2662.2	2662.2	73043.5	73043.5	88019.5	29.3124	0.000112146		QAINSSENIMDINEEPGTTE	QAINS[130.0266]SENIMDINEEPGTTE	2662.2	2662.2	2662.2	138274	140195	138274	52.1801	2.92579e-09
THYQLGLAYGYNSQYD	THYQLGLAYGYNSQY[130.0266]D	327092	2485.35	2485.35	440646	429038	429038	3.91107	0.040899		EVDLQTALTGYQTK	EVDLQTALT[130.0266]GY[130.0266]QTK	2662.2	2662.2	2662.2	81012.6	75786.1	75786.1	29.1218	1.75309e-06		DLFNTNATIVATLTAACAQHCPE	DLFNTNATIVAT[130.0266]LTAAC[57.0215]AQHC[57.0215]PE	2662.2	2662.2	2662.2	108786	108786	113498	41.453	2.71118e-07
VDNMIIQSISLLDQLD	VDNMIIQSIS[130.0266]LLDQLD	2485.35	2485.35	2485.35	7616.9	7616.9	13793.9	3.89318	0.0250714		TVVEVPQVTWEDIGGLE	T[130.0266]VVEVPQVTWEDIGGLE	2662.2	2662.2	2662.2	60566	67983.7	72735.5	25.2028	5.36478e-05		TGGAEGTGDAVLGEK	T[130.0266]GGAEGTGDAVLGEK	2662.2	2662.2	2662.2	86652.2	87539.4	86652.2	32.6601	9.09435e-10
LFFKDDANNDPQWSE	LFFKDDANNDPQWS[130.0266]E	383558	2485.35	2485.35	483445	509002	483445	3.79867	0.0465352		SAMEDLQDMFIVHTIE	SAMEDLQDM[15.9949]FIVHT[130.0266]IE	2662.2	2662.2	2662.2	55900.9	80408.5	55900.9	24.0666	0.00167645		NSLILAGGDCQLHTMDLE	NS[130.0266]LILAGGDC[57.0215]QLHTMDLE	2662.2	2662.2	2662.2	78975.2	94879.6	85398.4	32.461	5.44104e-05
LDLSLSDLNEVPVK	LDLSLS[130.0266]DLNEVPVK	47504.4	47504.4	54253.8	89846.7	83947.9	83947.9	1.72677	0.000267432		LYANTVLSGGSTMYPGIADR	LY[130.0266]ANT[130.0266]VLSGGSTMYPGIADR	2662.2	2662.2	2662.2	58494.2	61899.5	62469.4	22.8962	1.22892e-06		ALFVGDAILSVNGEDLSSATHD	ALFVGDAILSVNGEDLS[130.0266]SATHD	2662.2	2662.2	2662.2	83657.8	75231.1	87795.2	30.8872	2.75605e-05
AHSDAQALVLLDVTPDQSMVD	AHSDAQALVLLDVTPDQS[130.0266]M[15.9949]VD	140247	136024	136024	209430	184067	191447	1.41875	0.00168159		TAASGVEANSRPLDHAQPPSSLVIDK	TAASGVEANSRPLDHAQPPS[130.0266]SLVIDK	2662.2	2662.2	2662.2	61198.8	54044.1	42799	19.7884	0.000731527		TVVEVPQVTWEDIGGLE	T[130.0266]VVEVPQVTWEDIGGLE	2662.2	2662.2	2662.2	63294	81276.1	63294	26.0266	0.00037272
TASNCNGSLAHPSDLYAEGCE	TAS[130.0266]NC[57.0215]NGSLAHPSDLYAEGC[57.0215]E	33276.6	29217.2	29217.2	42974.6	42974.6	43314.5	1.40947	0.000769395		VTVVSQPTEPQPVLIPSININSDSGENKE	VTVVSQPTEPQPVLIPSININSDS[130.0266]GENKE	2662.2	2662.2	2662.2	46655.5	49898.2	46655.5	17.9312	1.97664e-06		LYANTVLSGGSTMYPGIADR	LY[130.0266]ANT[130.0266]VLSGGSTMYPGIADR	2662.2	2662.2	2662.2	57322.8	55641.5	55641.5	21.1111	7.1979e-08
TASNCNGSLAHPSDLYAE	T[130.0266]ASNC[57.0215]NGSLAHPSDLYAE	187145	182062	182941	227673	235669	235690	1.26602	9.33874e-05		LFFKDDANNDPQWSE	LFFKDDANNDPQWS[130.0266]E	383558	2662.2	2662.2	836718	756690	810479	6.18152	0.0065098		NLYHNLCTSLFPTIHGND	NLYHNLC[57.0215]TSLFPT[130.0266]IHGND	2662.2	2662.2	2662.2	53846.8	53846.8	54493.1	20.3073	1.85185e-09
MLVAGHEDSNGCINYE	MLVAGHEDSNGC[57.0215]INY[130.0266]E	954055	918013	929038	1.22499e+06	1.1487e+06	1.07078e+06	1.22968	0.00941395		VEMLVAGHEDSNGCINYE	VEMLVAGHEDS[130.0266]NGC[57.0215]INYE	198060	2662.2	2662.2	313749	438634	435166	5.83895	0.0130466		KLCYVALDFEQE	KLC[57.0215]Y[130.0266]VALDFEQE	2662.2	2662.2	2662.2	54853.3	53339	49231.3	19.7109	7.69584e-06
ANNGSSPAGSLADAMSQK	ANNGS[130.0266]SPAGSLADAMSQK	191653	220437	189920	240322	257758	232255	1.21316	0.0262806		THYQLGLAYGYNSQYD	THYQLGLAYGYNSQY[130.0266]D	327092	2662.2	2662.2	561676	561676	598724	5.18047	0.0130981		SSGQHVDVSPTSQR	S[130.0266]SGQHVDVSPTSQR	2662.2	2662.2	2662.2	52039.9	53236.7	52039.9	19.6975	2.47418e-08
ETVAVKPTENNEE	ETVAVKPT[130.0266]ENNEE	191900	191900	195233	208408	243982	240567	1.19675	0.0289645		SGFDDPGIFYSDSFGGDAQAD	n[42.0106]SGFDDPGIFYSDS[130.0266]FGGDAQAD	2662.2	2662.2	198711	342128	342128	350434	5.07112	0.0133362		FEDLDSLLSALSLNE	FEDLDSLLSALS[130.0266]LNE	2662.2	2662.2	2662.2	53203.9	50309.2	50309.2	19.26	9.28885e-07
LLPFLTDTIYDED	LLPFLTDTIY[130.0266]DED	119028	131562	119028	136907	150474	136907	1.14791	0.0415631		WSAAPTAQATEWVGATTDWS	WS[130.0266]AAPTAQATEWVGATTDWS	12726.6	2662.2	2662.2	26100	38429.6	26100	5.02075	0.0103375		ALSGTSPDDVQPGPSVGPPSK	ALS[130.0266]GT[130.0266]SPDDVQPGPSVGPPSK	2662.2	2662.2	2662.2	49623	41654.9	41654.9	16.6445	9.66035e-05
ENTLNSQTNATSGMNPD	ENTLNS[130.0266]QTNATSGMNPD	440391	463026	462251	533034	530343	501150	1.14561	0.00628729		GDQTSNNIPADIVFVLK	GDQTS[130.0266]NNIPADIVFVLK	2662.2	75456.2	2662.2	119698	119698	121495	4.46754	0.0183524		ELQSGVDAANSAAQQYQR	ELQSGVDAANS[130.0266]AAQQYQR	2662.2	2662.2	2662.2	42340.7	43164.5	42340.7	16.0075	1.33801e-08
VFQSNYFDSTHNHQNGLCEE	VFQSNYFDS[130.0266]T[130.0266]HNHQNGLC[57.0215]EE	100280	89981.8	99525.4	114804	106476	106476	1.13103	0.0429134		KGSLESPATDVFGSTE	KGSLESPATDVFGST[130.0266]E	1.19191e+06	2662.2	2662.2	1.59521e+06	2125851	1.59521e+06	4.44046	0.0340865		GDQTSNNIPADIVFVLK	GDQTS[130.0266]NNIPADIVFVLK	2662.2	75456.2	2662.2	264247	273428	287578	10.216	0.000596032
AQPALEPTLEPEPPQDTEEDPGRPGAAE	AQPALEPTLEPEPPQDT[130.0266]EEDPGRPGAAE	168265	170429	161419	184991	189919	184991	1.11955	0.00328367		LADITLDPPPNCSAGPK	LADIT[130.0266]LDPPPNC[57.0215]SAGPK	213441	2662.2	2662.2	315119	315119	319117	4.33961	0.025688		NDLGITAVALYDYQAAGDD	NDLGITAVALYDY[130.0266]QAAGDD	108481	2662.2	2662.2	188234	210199	188234	5.15502	0.0119181
AHPVTNGIEEPLE	AHPVT[130.0266]NGIEEPLE	1.4011e+06	1.42927e+06	1.42512e+06	1.59165e+06	1.55192e+06	1.56666e+06	1.10686	0.000478889		TVPPAVTGITFLSGGQSEE	TVPPAVTGITFLSGGQS[130.0266]EE	2662.2	2662.2	923202	1.23074e+06	1.23074e+06	1.54711e+06	4.31715	0.0340446		AANGDSDGPSYMSSLSYLAD	AANGDS[130.0266]DGPSYMSSLSYLAD	2662.2	2662.2	42561.7	82559.2	87617.6	65077	4.91278	0.0139458
IAQVATISANGDK	IAQVATIS[130.0266]ANGDK	14359146	14169186	14337511	13370245	12999458	13185161	0.92276	0.000846409		SDTGLAPPALWDLAADK	S[130.0266]DTGLAPPALWDLAADK	2662.2	239460	2662.2	296763	352101	403467	4.29901	0.0336366		LFFKDDANNDPQWSE	LFFKDDANNDPQWS[130.0266]E	383558	2662.2	2662.2	622745	626452	622745	4.81365	0.0176393
HNGQVTGIDWAPE	HNGQVT[130.0266]GIDWAPE	1.37458e+06	1397337	1.4619e+06	1.27968e+06	1.32161e+06	1176748	0.892348	0.0392839		AQGPAASAEEPKPVEAPAANSDQTVTVK	AQGPAASAEEPKPVEAPAANSDQT[130.0266]VTVK	319808	2662.2	2662.2	392886	392886	592657	4.2396	0.0483098		THYQLGLAYGYNSQYD	THYQLGLAYGYNSQY[130.0266]D	327092	2662.2	2662.2	582512	504030	504030	4.78487	0.019616
NGVHSLIIEPVTSR	NGVHS[130.0266]LIIEPVTSR	151718	153374	155443	130213	133595	143763	0.884995	0.0137912		QETLTNISAVNYDFDE	QETLTNISAVNY[130.0266]DFDE	2662.2	35887.6	2662.2	55273.4	55273.4	55849.7	4.03757	0.0196526		GNGTVMGAE	GNGT[130.0266]VM[15.9949]GAE	2662.2	2662.2	2662.2	9799.73	15746.4	9799.73	4.42564	0.0100251
YQVQYTPQGDSDNGK	YQVQYTPQGDS[130.0266]DNGK	116384	110793	120032	103777	103442	99639.1	0.883784	0.0109166		AANGDSDGPSYMSSLSYLAD	AANGDS[130.0266]DGPSYMSSLSYLAD	2662.2	2662.2	42561.7	63691.6	64859.7	63691.6	4.01459	0.0224275		GAMEDLQDTFIVHTIE	GAM[15.9949]EDLQDTFIVHT[130.0266]IE	2662.2	129311	2662.2	171569	193264	219198	4.33787	0.027953
TNLDSLPLVDTHSK	T[130.0266]NLDSLPLVDTHSK	321406	304775	284826	269287	272754	252374	0.872018	0.034249		IEDAAQFATADPEPPLEE	IEDAAQFAT[130.0266]ADPEPPLEE	2662.2	2662.2	1807760	2320888	2320888	2.55431e+06	3.96897	0.0416583		THYQLGLAYGYNSQYD	THYQLGLAYGYNS[130.0266]QYD	2662.2	2662.2	384478	536373	536373	601384	4.29482	0.029488
GRPVVSGTGNDITTPPNK	GRPVVS[130.0266]GTGNDITTPPNK	151042	135231	132033	120201	123570	120153	0.869992	0.0388112		ADLPAEEPAPSTPPCLVQAEE	ADLPAEEPAPST[130.0266]PPC[57.0215]LVQAEE	380744	2662.2	2662.2	478180	487951	519016	3.84685	0.0444191		GDQTSNNIPADIVFVLK	GDQT[130.0266]SNNIPADIVFVLK	53482.6	58431.8	54744.3	242045	176289	224400	3.85659	0.00129099
NDMSPSNNVVPIHVPPTTE	NDMSPS[130.0266]NNVVPIHVPPTTE	936071	878657	878657	731672	831959	731672	0.8522	0.0261774		LVPLDPENGQTSGE	LVPLDPENGQT[130.0266]SGE	148076	2662.2	2662.2	179044	194839	197505	3.72482	0.0461904		IIDTNGAGDAFVGGFLSQLVSDKPLTE	IIDT[130.0266]NGAGDAFVGGFLSQLVSDKPLTE	2662.2	2662.2	2662.2	8818.5	8912.43	8376.62	3.26892	3.3396e-06
HHNGNFTDPSSVNEK	HHNGNFT[130.0266]DPSSVNEK	264623	255358	271665	218038	213962	241205	0.850387	0.0152691		IIDTNGAGDAFVGGFLSQLVSDKPLTE	IIDT[130.0266]NGAGDAFVGGFLSQLVSDKPLTE	2662.2	2662.2	2662.2	5218.77	8519.22	6657.52	2.55371	0.012354		DPITLFVALSPQGTAQGE	DPIT[130.0266]LFVALSPQGTAQGE	5805.35	2662.2	5080.29	10489.9	13846	17761.6	3.10733	0.0145326
QLSQATAAATNHTTDNGVGPEE	QLSQATAAATNHTT[130.0266]DNGVGPEE	1.14058e+06	1.09488e+06	1201706	915646	1.02243e+06	958679	0.842774	0.0147159		ASIVGFFDDSFSE	AS[130.0266]IVGFFDDSFSE	2662.2	2662.2	3704.79	9071.75	5723.04	5723.04	2.27239	0.030625		VISWLDANTLAEKD	VISWLDANT[130.0266]LAEKD	1.13211e+06	990587	1.16104e+06	3195359	3.35674e+06	3.33429e+06	3.01071	7.18655e-06
TLLNGVGYLHE	T[130.0266]LLNGVGYLHE	999975	1.01597e+06	1.05124e+06	904317	837864	818331	0.83481	0.00496309		VISWLDANTLAEKD	VISWLDANT[130.0266]LAEKD	1.13211e+06	990587	1.16104e+06	2.37684e+06	2.46809e+06	2.46002e+06	2.22458	2.40863e-05		AAADGDDSLYPIAVLID	n[42.0106]AAADGDDSLY[130.0266]PIAVLID	217262	217262	317275	663043	761894	615513	2.71409	0.00140099
LQDGAESNGGGGGGGAGSGGGPGAEPDLK	LQDGAES[130.0266]NGGGGGGGAGSGGGPGAEPDLK	169678	167016	167016	134542	143640	133434	0.817167	0.00079003		DPITLFVALSPQGTAQGE	DPIT[130.0266]LFVALSPQGTAQGE	5805.35	2662.2	5080.29	8332.88	8480.3	8332.88	1.85609	0.0153081		VIFWSALAGAIPLNGDSEE	VIFWSALAGAIPLNGDS[130.0266]EE	25049.5	25049.5	30976.4	54503.2	59551.4	75504.6	2.33806	0.0054923
NYGEDQSNGDLGVHSGE	NYGEDQSNGDLGVHS[130.0266]GE	168344	170697	159083	128739	130867	140104	0.802431	0.00273677		TNGNQSTDIDSTLANFLAE	T[130.0266]NGNQSTDIDSTLANFLAE	57403.7	80015.5	84359.7	130373	117047	135677	1.72738	0.00583451		GCEAIVDTGTSLMVGPVDE	GC[57.0215]EAIVDT[130.0266]GTSLMVGPVDE	373777	325016	336315	577394	679708	858478	2.04383	0.0124873
ITADLLSNGIDVYPQK	ITADLLSNGIDVY[130.0266]PQK	457421	471575	484207	368983	368983	395552	0.802092	0.00137029		GDQTSNNIPADIVFVLK	GDQT[130.0266]SNNIPADIVFVLK	53482.6	58431.8	54744.3	89615.2	81817.3	108398	1.67906	0.00931164		ACFASLVSQDYVNGTDQE	AC[57.0215]FASLVSQDYVNGT[130.0266]DQE	137454	156252	160186	268572	308062	302520	1.93692	0.000565374
FGSVNGDNKPIWMHAEER	FGS[130.0266]VNGDNKPIWMHAEER	121859	111515	111515	92964.5	89297.3	89297.3	0.787382	0.00260859		GHVEIPNLSDENSVD	GHVEIPNLSDENS[130.0266]VD	188598	219652	265114	420085	346281	343251	1.64787	0.0122919		AAAEPDASEKPAEATAGSGGVNGGE	AAAEPDASEKPAEATAGS[130.0266]GGVNGGE	303691	274062	338404	550514	532662	565173	1.7992	0.000303699
TADTDTADQVMASFK	T[130.0266]ADTDTADQVM[15.9949]ASFK	246110	199734	199734	80976.2	80976.2	138798	0.465863	0.00964605		YQLNDSAAYYLNDLDR	Y[130.0266]QLNDSAAYYLNDLDR	114343	113343	121778	173286	177296	215005	1.61844	0.00602291		AHSDAQALVLLDVTPDQSMVD	AHSDAQALVLLDVTPDQS[130.0266]M[15.9949]VD	140247	136024	136024	233757	233757	272270	1.79431	0.00107327
DVQHSIITDLQNGNDQTR	DVQHSIIT[130.0266]DLQNGNDQTR	61606.6	65171.3	61606.6	5519	49694	5519	0.322384	0.044998		AHSDAQALVLLDVTPDQSMVD	AHSDAQALVLLDVTPDQS[130.0266]MVD	142328	170248	142328	244143	233488	233488	1.56322	0.00101648		TNGNQSTDIDSTLANFLAE	T[130.0266]NGNQSTDIDSTLANFLAE	57403.7	80015.5	84359.7	131663	130663	131319	1.77494	0.00237488
AEQLPSSAPQGSQQEQGEE	AEQLPSSAPQGS[130.0266]QQEQGEE	53414.6	47991.7	47991.7	20133.8	5519	5519	0.20865	0.00162099		ACLEPQITPSYYTTSDAVISTE	AC[57.0215]LEPQIT[130.0266]PSYYTTSDAVISTE	64124.7	63288.9	63288.9	93310.8	93310.8	111449	1.56302	0.00409556		AHSDAQALVLLDVTPDQSMVD	AHSDAQALVLLDVTPDQS[130.0266]MVD	142328	170248	142328	240612	292263	262942	1.74941	0.00297197
DLFNTNATIVATLTAACAQHCPE	DLFNT[130.0266]NATIVATLTAAC[57.0215]AQHC[57.0215]PE	86093.1	87848.6	47405.5	32206.7	5519	5519	0.19537	0.0202972		MLVAGHEDSNGCINYE	MLVAGHEDSNGC[57.0215]INY[130.0266]E	954055	918013	929038	1.46864e+06	1.40494e+06	1483216	1.55538	3.8993e-05		AAAAPAESAAPAAGEEPSKE	AAAAPAESAAPAAGEEPS[130.0266]KE	535068	476362	446047	616042	889619	959191	1.69118	0.0358421
SEDMGVVVSLGTGNR	S[130.0266]EDMGVVVSLGTGNR	132430	115925	115925	5519	5519	55347.4	0.182237	0.00475646		VFQSNYFDSTHNHQNGLCEEE	VFQSNYFDS[130.0266]THNHQNGLC[57.0215]EEE	660233	658468	658468	1006800	1.039e+06	1.02748e+06	1.55439	2.65934e-06		ITADLLSNGIDVYPQK	ITADLLSNGIDVY[130.0266]PQK	457421	471575	484207	717380	773403	857106	1.6614	0.00165841
ACLEPQITPSYYTTSDAVISTE	AC[57.0215]LEPQIT[130.0266]PSYYTTSDAVISTE	64124.7	63288.9	63288.9	5519	5519	5519	0.0868211	3.18303e-09		AHSDAQALVLLDVTPDQSMVD	AHSDAQALVLLDVTPDQS[130.0266]M[15.9949]VD	140247	136024	136024	190094	213270	224699	1.52334	0.00219358		LASQPDVDGFLVGGASLKPE	LAS[130.0266]QPDVDGFLVGGASLKPE	2.24479e+06	1.48321e+06	2.11589e+06	2.60041e+06	3.59322e+06	3462574	1.65236	0.0312185
EALVNWDPVDQTVLANEQVD	EALVNWDPVDQT[130.0266]VLANEQVD	67321.5	80396.5	67321.5	5519	5519	5519	0.0769952	0.000109793		LLPFLTDTIYDED	LLPFLTDTIY[130.0266]DED	119028	131562	119028	216319	190692	152327	1.51329	0.0294249		DSTVHGFLVQLPLDSENSINTE	DSTVHGFLVQLPLDSENSINT[130.0266]E	62198.9	57943.8	77533.9	104851	104851	112514	1.63002	0.00303969
DSTVHGFLVQLPLDSENSINTE	DSTVHGFLVQLPLDSENS[130.0266]INTE	47926.7	119274	47926.7	5519	5519	5519	0.0769639	0.0496579		AQPALEPTLEPEPPQDTEEDPGRPGAAE	AQPALEPTLEPEPPQDT[130.0266]EEDPGRPGAAE	168265	170429	161419	258650	239889	237699	1.47214	0.000393871		LSNGSEEDNLPNTQLD	LS[130.0266]NGSEEDNLPNTQLD	79284.8	61109	85229.5	129797	124526	110303	1.61608	0.00759264
EPLSEEEPCTSTAIASPEK	EPLSEEEPC[57.0215]T[130.0266]STAIASPEK	77822.9	88415.9	77822.9	5519	5519	5519	0.0678395	2.77979e-05		NDAVTIQVLNQLIQK	NDAVT[130.0266]IQVLNQLIQK	12189.2	12189.2	14799.3	17824.6	19719.5	18420.7	1.42848	0.00565505		VTFFEPGSGDENGTSNK	VTFFEPGSGDENGT[130.0266]SNK	290631	294106	285871	415074	415074	466598	1.48947	0.00120955
VSYNALASHIISEDGDNPE	VS[130.0266]YNALASHIISEDGDNPE	98216.4	98216.4	123571	5519	5519	5519	0.05174	0.000279339		ETVAVKPTENNEE	ETVAVKPT[130.0266]ENNEE	191900	191900	195233	293750	262664	253325	1.39843	0.0033069		NDAVTIQVLNQLIQK	NDAVT[130.0266]IQVLNQLIQK	12189.2	12189.2	14799.3	17466.6	18777.9	18496.1	1.39723	0.00561363
VTNCFSVPHNESED	VTNC[57.0215]FSVPHNES[130.0266]ED	106339	106339	117803	5519	5519	5519	0.0500997	1.05752e-05		VSYNALASHIISEDGDNPE	VS[130.0266]YNALASHIISEDGDNPE	98216.4	98216.4	123571	139907	130428	160471	1.34625	0.0393529		YQLNDSASYYLNDLDR	Y[130.0266]QLNDSASYYLNDLDR	286905	291918	311916	444957	398804	392923	1.38838	0.00313807
QSKPVTTPEEIAQVATISANGDK	QSKPVTTPEEIAQVATIS[130.0266]ANGDK	140856	154725	142805	5519	5519	5519	0.0377681	5.38585e-06		AAAEPDASEKPAEATAGSGGVNGGE	AAAEPDASEKPAEATAGS[130.0266]GGVNGGE	303691	274062	338404	398251	419976	389462	1.31821	0.00932523		NELSALVVDNGSGMCK	NELS[130.0266]ALVVDNGSGM[15.9949]C[57.0215]K	1238795	1266423	1.54106e+06	1.84778e+06	1.90941e+06	1.84778e+06	1.38522	0.00622395
SLASTPTAPTTPATPDNASQE	SLASTPTAPTTPATPDNAS[130.0266]QE	166365	165268	165268	5519	5519	5519	0.0333205	1.63576e-10		VTCVPTPTSTVSSIGNTNGE	VTC[57.0215]VPTPTSTVSSIGNT[130.0266]NGE	445372	444419	488858	633170	587259	593593	1.3158	0.00211016		MLVAGHEDSNGCINYE	MLVAGHEDSNGC[57.0215]INY[130.0266]E	954055	918013	929038	1.3004e+06	1.22515e+06	1.30573e+06	1.36778	0.000258063
LYLSHNGIEVIE	LY[130.0266]LSHNGIEVIE	175312	175312	204546	5519	5519	5519	0.0298233	5.1067e-05		AHPVTNGIEEPLE	AHPVT[130.0266]NGIEEPLE	1.4011e+06	1.42927e+06	1.42512e+06	1.68973e+06	1951574	1.91928e+06	1.30668	0.00630585		AHPVTNGIEEPLE	AHPVT[130.0266]NGIEEPLE	1.4011e+06	1.42927e+06	1.42512e+06	2.07754e+06	1.62583e+06	2100077	1.36375	0.0289679
LQSQISDTSVVLSMDNSR	LQSQIS[130.0266]DTSVVLSM[15.9949]DNSR	400809	417566	400809	5519	5519	5519	0.0135804	2.25902e-07		ENTLNSQTNATSGMNPD	ENTLNS[130.0266]QTNATSGMNPD	440391	463026	462251	606203	584083	587739	1.30195	0.000168474		GHVEIPNLSDENSVD	GHVEIPNLSDENS[130.0266]VD	188598	219652	265114	304465	317648	271421	1.32697	0.0483756
TTYYDVLGVKPNATQE	TTY[130.0266]YDVLGVKPNAT[130.0266]QE	402302	420956	402302	5519	5519	5519	0.0135097	3.39501e-07		NGSDNLPSSAGSGDKPLSDPAPF	NGS[130.0266]DNLPSSAGSGDKPLSDPAPF	737047	718734	787702	980130	942373	980124	1.2938	0.000811034		LYANNVLSGGTTMYPGIADR	LY[130.0266]ANNVLSGGTTM[15.9949]YPGIADR	55540.8	46813.5	46813.5	62881.7	64640.3	66050.9	1.29768	0.00832213
DVDGVTDINLGK	DVDGVT[130.0266]DINLGK	3.48253e+06	3173318	3.179e+06	5519	5519	5519	0.0016835	5.65461e-06		TIDNNSVSSPLQSLQQR	T[130.0266]IDNNSVSSPLQSLQQR	306029	293485	339707	429750	380388	394920	1.28304	0.0116597		ENTLNSQTNATSGMNPD	ENTLNS[130.0266]QTNATSGMNPD	440391	463026	462251	571390	560896	581018	1.25455	0.000251297
YQLNDSAAYYLNDLER	Y[130.0266]QLNDSAAYYLNDLER	225103	83988.7	87075	5519	5519	5519	0.0417931	0.0530234		DKSEPEQTGAD	DKSEPEQT[130.0266]GAD	2.29315e+06	2.45138e+06	2.41909e+06	3.09556e+06	2.87792e+06	3.14171e+06	1.27243	0.00234156		TVNGSWYIQDLCE	T[130.0266]VNGSWYIQDLC[57.0215]E	66121.4	57821.5	77977.3	86868.1	83107.3	83107.3	1.25338	0.04634
VISWLDANTLAEKD	VISWLDANT[130.0266]LAEKD	1.13211e+06	990587	1.16104e+06	466955	466955	967919	0.579165	0.0581386		QNSQLPAQVQNGPSQE	QNSQLPAQVQNGPS[130.0266]QE	648096	660435	700411	840661	785908	833879	1.22475	0.00299197		QLIFTTEDNGK	QLIFTT[130.0266]EDNGK	196547	213119	192319	245866	230101	247237	1.20136	0.00857259
GRPVVSGTGNDITTPPNK	GRPVVSGT[130.0266]GNDITTPPNK	172426	150083	155947	131338	144925	140749	0.87158	0.0584948		FGSVNGDNKPIWMHAEER	FGS[130.0266]VNGDNKPIWMHAEER	121859	111515	111515	143144	138933	139576	1.22258	0.00226712		DVQDPSVFVTFPLEED	DVQDPSVFVT[130.0266]FPLEED	225584	225584	263855	296446	272322	272322	1.17631	0.0494833
TNDDNYGPGPSLRPPNVACWR	T[130.0266]NDDNYGPGPSLRPPNVAC[57.0215]WR	57300.6	23608.7	23608.7	5519	5519	5519	0.158413	0.059373		ITADLLSNGIDVYPQK	ITADLLSNGIDVY[130.0266]PQK	457421	471575	484207	592108	616328	518269	1.22184	0.0265956		NLSIHNQQLEE	NLS[130.0266]IHNQQLEE	143249	131424	154520	176451	158275	170096	1.17621	0.0417945
QNGDSLVHAAFVAE	QNGDS[130.0266]LVHAAFVAE	2219804	2.2653e+06	2.20651e+06	2116913	2.02312e+06	2.18252e+06	0.944847	0.0680427		NGVHSLIIEPVTSR	NGVHS[130.0266]LIIEPVTSR	151718	153374	155443	187276	198475	168718	1.20397	0.0231457		NGGTEPDASAPAEPGWK	NGGT[130.0266]EPDASAPAEPGWK	244268	248727	264187	292581	309451	277433	1.1615	0.0209948
SAMEDLQDMFIVHTIE	SAMEDLQDMFIVHT[130.0266]IE	58867.9	58867.9	67224.4	5519	5519	53878.4	0.350975	0.0707434		QLSQATAAATNHTTDNGVGPEE	QLSQATAAATNHTT[130.0266]DNGVGPEE	1.14058e+06	1.09488e+06	1201706	1.41981e+06	1.30298e+06	1.26581e+06	1.16043	0.0300472		LQDGAESNGGGGGGGAGSGGGPGAEPDLK	LQDGAES[130.0266]NGGGGGGGAGSGGGPGAEPDLK	169678	167016	167016	181626	194195	200568	1.14429	0.0126537
TALDILHNE	T[130.0266]ALDILHNE	418926	429901	442055	440280	457414	458299	1.05044	0.071074		IENGHIFTVNDQFTSK	IENGHIFT[130.0266]VNDQFTSK	136005	121510	121510	151459	141952	145400	1.15773	0.0232597		ETVAVKPTENNEE	ETVAVKPT[130.0266]ENNEE	191900	191900	195233	213578	234939	213578	1.14345	0.018425
THYQLGLAYGYNSQYD	THYQLGLAYGYNS[130.0266]QYD	2485.35	2485.35	384478	435468	440339	435468	3.36701	0.0733153		TASNCNGSLAHPSDLYAE	T[130.0266]ASNC[57.0215]NGSLAHPSDLYAE	187145	182062	182941	215153	219709	199763	1.14938	0.0116057		QNSQLPAQVQNGPSQE	QNSQLPAQVQNGPS[130.0266]QE	648096	660435	700411	743260	758005	714242	1.10282	0.0277384
KGSLESPATDVFGSTE	KGSLESPATDVFGST[130.0266]E	1.19191e+06	2485.35	2485.35	1.28939e+06	1.25185e+06	1.70449e+06	3.54733	0.0737704		NGGTEPDASAPAEPGWK	NGGT[130.0266]EPDASAPAEPGWK	244268	248727	264187	265783	287706	293321	1.11837	0.0446497		NGVHSLIIEPVTSR	NGVHS[130.0266]LIIEPVTSR	151718	153374	155443	168943	165789	164682	1.08442	0.00148743
NGVTHPIDYHTTDYVDE	NGVT[130.0266]HPIDYHTTDYVDE	282677	277579	282886	299039	283639	298518	1.04513	0.0763187		IAQVATISANGDK	IAQVATIS[130.0266]ANGDK	14359146	14169186	14337511	13485683	13572730	13133777	0.937627	0.00373759		TASNCNGSLAHPSDLYAE	T[130.0266]ASNC[57.0215]NGSLAHPSDLYAE	187145	182062	182941	188901	190677	196326	1.04302	0.0442545
EDSGDYPLTMAGPQWK	EDS[130.0266]GDY[130.0266]PLTMAGPQWK	36941.1	32211.2	36906.7	5519	32019.5	5519	0.405977	0.0793225		NYGEDQSNGDLGVHSGE	NYGEDQSNGDLGVHS[130.0266]GE	168344	170697	159083	151938	155769	156760	0.932432	0.043095		MLVAGHEDSNGCINYE	M[15.9949]LVAGHEDSNGC[57.0215]INY[130.0266]E	221916	237354	229216	212186	209567	219634	0.93159	0.0433889
ETVNDPEEAGHR	ET[130.0266]VNDPEEAGHR	163332	53088.1	53088.1	5519	5519	5519	0.0614341	0.0834457		MLVAGHEDSNGCINYE	M[15.9949]LVAGHEDSNGC[57.0215]INY[130.0266]E	221916	237354	229216	200558	204126	211189	0.894531	0.0112816		TLLNGVGYLHE	T[130.0266]LLNGVGYLHE	999975	1.01597e+06	1.05124e+06	917892	926835	915311	0.899862	0.00274959
LVPLDPENGQTSGE	LVPLDPENGQT[130.0266]SGE	148076	2485.35	2485.35	185174	143605	163073	3.21374	0.0867773		TLLNGVGYLHE	T[130.0266]LLNGVGYLHE	999975	1.01597e+06	1.05124e+06	893958	867691	847813	0.850769	0.00164544		QNGDSLVHAAFVAE	QNGDS[130.0266]LVHAAFVAE	2219804	2.2653e+06	2.20651e+06	1.96505e+06	2.0473e+06	2.00307e+06	0.898949	0.00161517
DNLNDSSQQLQDSLR	DNLNDS[130.0266]SQQLQDSLR	163486	200167	163486	159531	5519	5519	0.323574	0.0874299		GVSLTNHHFYD	GVSLTNHHFY[130.0266]D	1.044e+06	940364	1.08418e+06	809923	886163	849789	0.82967	0.0224159		GRPVVSGTGNDITTPPNK	GRPVVS[130.0266]GTGNDITTPPNK	151042	135231	132033	118752	120201	122216	0.863408	0.0330683
LYANNVLSGGTTMYPGIADR	LY[130.0266]ANNVLSGGTTM[15.9949]YPGIADR	55540.8	46813.5	46813.5	54774.8	58115.4	56748.7	1.13723	0.0900811		QNGDSLVHAAFVAE	QNGDS[130.0266]LVHAAFVAE	2219804	2.2653e+06	2.20651e+06	1.93232e+06	1.76862e+06	1850400	0.829597	0.00166819		TNLDSLPLVDTHSK	T[130.0266]NLDSLPLVDTHSK	321406	304775	284826	230441	273152	241029	0.817361	0.0289952
EIAQVATISANGDK	EIAQVATIS[130.0266]ANGDK	165176	155073	171921	138139	155716	150834	0.90353	0.0919028		LEAENYHDIK	LEAENY[130.0266]HDIK	45948.8	50353.8	54972.9	39840.9	39840.9	40216.1	0.79258	0.0159966		VTCVPTPTSTVSSIGNTNGE	VTC[57.0215]VPTPTSTVSSIGNT[130.0266]NGE	445372	444419	488858	380932	354227	365319	0.798229	0.00501388
ILVGDVGQTVDDPYATFVK	ILVGDVGQTVDDPY[130.0266]ATFVK	217175	2485.35	2485.35	277762	217742	217742	3.21071	0.0923422		EAENTLQSFR	EAENT[130.0266]LQSFR	360073	409215	370814	268382	271513	324966	0.758582	0.0178681		EIAQVATISANGDK	EIAQVATIS[130.0266]ANGDK	165176	155073	171921	114529	130243	142383	0.786629	0.0206366
YQQYQDATAEEE	YQQYQDAT[130.0266]AEEE	49965.1	2485.35	2485.35	50464.1	57059.9	50464.1	2.87587	0.0980035		SEDMGVVVSLGTGNR	S[130.0266]EDMGVVVSLGTGNR	132430	115925	115925	86640.8	77943.8	81277.1	0.674925	0.00286185		SEDMGVVVSLGTGNR	S[130.0266]EDMGVVVSLGTGNR	132430	115925	115925	85008.1	85008.1	97694.7	0.734904	0.00974166
EPAASFSQPGSMGLDK	EPAAS[130.0266]FSQPGSM[15.9949]GLDK	503901	434858	473171	5519	5519	450115	0.326612	0.101415		ASDPQPEEADGGLK	AS[130.0266]DPQPEEADGGLK	553946	553946	559171	353424	365929	353424	0.643514	1.61717e-06		HHNGNFTDPSSVNEK	HHNGNFT[130.0266]DPSSVNEK	264623	255358	271665	193871	194349	192580	0.733661	0.000121596
NELSALVVDNGSGMCK	NELS[130.0266]ALVVDNGSGMC[57.0215]K	1.3153e+06	1.33038e+06	1.26394e+06	1.04204e+06	1.28834e+06	1.04204e+06	0.862597	0.101518		QIISGGIDNDIK	QIIS[130.0266]GGIDNDIK	547606	484783	549275	349433	353481	265183	0.612074	0.00462528		NSGAAEKPVTIHATPE	NS[130.0266]GAAEKPVTIHATPE	77505.6	77505.6	77772.7	56380.6	52395	57137.8	0.712736	0.000111387
DVQDPSVFVTFPLEED	DVQDPSVFVT[130.0266]FPLEED	225584	225584	263855	5519	230544	5519	0.337865	0.106724		EPAASFSQPGSMGLDK	EPAAS[130.0266]FSQPGSM[15.9949]GLDK	503901	434858	473171	222929	186151	186151	0.421574	0.000313752		EAENTLQSFR	EAENT[130.0266]LQSFR	360073	409215	370814	295981	259976	246048	0.70345	0.00588707
LYANTVLSGGTTMYPGIADR	LY[130.0266]ANTVLSGGTTM[15.9949]YPGIADR	215279	203180	15945.2	5519	5519	23019	0.0783995	0.108471		VLFDNTGRGK	VLFDNT[130.0266]GRGK	294793	213032	266779	103813	105530	103813	0.404279	0.00304311		TASNCNGSLAHPSDLYAEGCE	TAS[130.0266]NC[57.0215]NGSLAHPSDLYAEGC[57.0215]E	33276.6	29217.2	29217.2	22169.9	20719.2	20719.2	0.693573	0.00285858
GAMEDLQDTFIVHTIE	GAM[15.9949]EDLQDTFIVHT[130.0266]IE	2485.35	129311	2485.35	124822	139666	124822	2.8992	0.116486		MASPNWSILPEEER	MAS[130.0266]PNWSILPEEER	50488.7	50488.7	55178.7	30785.4	5218.77	5218.77	0.263986	0.0114962		ASDPQPEEADGGLK	AS[130.0266]DPQPEEADGGLK	553946	553946	559171	450679	323214	299628	0.643959	0.013541
AAGEGPALYEDPPDQK	AAGEGPALY[130.0266]EDPPDQK	2.16576e+06	1782674	1652031	2207729	2.10956e+06	2.22113e+06	1.16748	0.119157		FHHGPDPTDTAPGEQAQDVASSPPE	FHHGPDPT[130.0266]DTAPGEQAQDVASSPPE	102612	102612	138419	76719.5	5218.77	5218.77	0.253627	0.0326683		EPAASFSQPGSMGLDK	EPAAS[130.0266]FSQPGSM[15.9949]GLDK	503901	434858	473171	310501	293638	287917	0.631799	0.00119575
NLSIHNQQLEE	NLS[130.0266]IHNQQLEE	143249	131424	154520	5519	143772	5519	0.360701	0.120973		LYANNVLSGGTTMYPGIADR	LY[130.0266]ANNVLSGGTTMYPGIADR	54746.4	56146.9	59757.5	5218.77	30904.4	5218.77	0.242261	0.00770905		GRPVVSGTGNDITTPPNK	GRPVVSGT[130.0266]GNDITTPPNK	172426	150083	155947	4698.37	4698.37	124536	0.279927	0.0470845
SGLPVGPENGVELSKE	SGLPVGPENGVELS[130.0266]KE	91927.1	64105.3	64105.3	72877.2	5519	5519	0.381194	0.134958		YQLNDSASYYLNDLDR	YQLNDS[130.0266]ASYYLNDLDR	228158	297866	228158	127470	5218.77	5218.77	0.182857	0.0118826		VEMLVAGHEDSNGCINYE	VEMLVAGHEDSNGC[57.0215]INY[130.0266]E	264951	264951	275539	175777	4698.37	4698.37	0.229904	0.0223831
TDSQPIPPSGGPFSEPQFHNGESE	TDSQPIPPSGGPFSEPQFHNGES[130.0266]E	58469.4	62547.8	58469.4	5519	62223.2	5519	0.408171	0.135065		SLASTPTAPTTPATPDNASQE	SLASTPTAPTTPATPDNAS[130.0266]QE	166365	165268	165268	5218.77	53717.2	5218.77	0.12911	0.000873046		YAEDDNIYQQK	Y[130.0266]AEDDNIYQQK	441708	277422	217899	154598	4698.37	4698.37	0.175015	0.0367454
NSGAAEKPVTIHATPE	NS[130.0266]GAAEKPVTIHATPE	77505.6	77505.6	77772.7	69050.3	78036.7	68606.4	0.926582	0.137418		LYANNVLSGGTTMYPGIADR	LY[130.0266]ANNVLSGGTTM[15.9949]YPGIADR	55540.8	46813.5	46813.5	5218.77	5218.77	5218.77	0.104958	0.00010649		QIISGGIDNDIK	QIIS[130.0266]GGIDNDIK	547606	484783	549275	255498	4698.37	4698.37	0.167478	0.00703714
VEEKPPNPMEGMTE	VEEKPPNPMEGMT[130.0266]E	2485.35	246355	2485.35	215285	215285	291815	2.87431	0.139115		GGPEGVAAQAVASAASAGPADAEME	GGPEGVAAQAVASAAS[130.0266]AGPADAEM[15.9949]E	54730.3	54730.3	67051.8	5218.77	5218.77	5218.77	0.0886981	0.000198725		GNGTVMGAELR	GNGT[130.0266]VMGAELR	188767	187975	201580	76146.6	4698.37	4698.37	0.147917	0.00246783
FSGWYDADLSPAGHE	FSGWYDADLS[130.0266]PAGHE	137819	2485.35	2485.35	485885	156545	156545	5.59548	0.13913		EALVNWDPVDQTVLANEQVD	EALVNWDPVDQT[130.0266]VLANEQVD	67321.5	80396.5	67321.5	5218.77	5218.77	5218.77	0.0728066	0.00010785		AEQLPSSAPQGSQQEQGEE	AEQLPSSAPQGS[130.0266]QQEQGEE	53414.6	47991.7	47991.7	4698.37	4698.37	4698.37	0.0943462	1.53184e-05
FHHGPDPTDTAPGEQAQDVASSPPE	FHHGPDPT[130.0266]DTAPGEQAQDVASSPPE	102612	102612	138419	5519	120349	5519	0.382336	0.152392		DLFNTNATIVATLTAACAQHCPE	DLFNT[130.0266]NATIVATLTAAC[57.0215]AQHC[57.0215]PE	86093.1	87848.6	47405.5	5218.77	5218.77	5218.77	0.0707319	0.00653883		SSFLQVFNNSPD	SSFLQVFNNS[130.0266]PD	53395.9	53395.9	61158.3	4698.37	4698.37	4698.37	0.0839245	3.82264e-05
LASQPDVDGFLVGGASLKPE	LAS[130.0266]QPDVDGFLVGGASLKPE	2.24479e+06	1.48321e+06	2.11589e+06	3.36564e+06	1.93655e+06	3.99538e+06	1.59099	0.152667		EPLSEEEPCTSTAIASPEK	EPLSEEEPC[57.0215]T[130.0266]STAIASPEK	77822.9	88415.9	77822.9	5218.77	5218.77	5218.77	0.064149	2.73651e-05		TDSQPIPPSGGPFSEPQFHNGESE	TDSQPIPPSGGPFSEPQFHNGES[130.0266]E	58469.4	62547.8	58469.4	4698.37	4698.37	4698.37	0.0785302	2.20968e-06
TIDNNSVSSPLQSLQQR	T[130.0266]IDNNSVSSPLQSLQQR	306029	293485	339707	267590	281925	300792	0.905332	0.152831		TDLLLDDSLVSIFGNR	T[130.0266]DLLLDDSLVSIFGNR	87627.2	85042.4	85042.4	5218.77	5218.77	5218.77	0.0607512	7.79653e-08		DVQHSIITDLQNGNDQTR	DVQHSIIT[130.0266]DLQNGNDQTR	61606.6	65171.3	61606.6	4698.37	4698.37	4698.37	0.0748211	1.04703e-06
SSFLQVFNNSPD	SSFLQVFNNS[130.0266]PD	53395.9	53395.9	61158.3	5519	60498.3	5519	0.425938	0.157497		VFQSNYFDSTHNHQNGLCEE	VFQSNYFDS[130.0266]T[130.0266]HNHQNGLC[57.0215]EE	100280	89981.8	99525.4	5218.77	5218.77	5218.77	0.054027	1.02909e-05		EALVNWDPVDQTVLANEQVD	EALVNWDPVDQT[130.0266]VLANEQVD	67321.5	80396.5	67321.5	4698.37	4698.37	4698.37	0.0655467	0.000104583
ASDPQPEEADGGLK	AS[130.0266]DPQPEEADGGLK	553946	553946	559171	497997	535778	365966	0.839645	0.158672		QSKPVTTPEEIAQVATISANGDK	QSKPVTTPEEIAQVATIS[130.0266]ANGDK	140856	154725	142805	5218.77	5218.77	5218.77	0.0357135	5.34024e-06		SGLPVGPENGVELSKE	SGLPVGPENGVELS[130.0266]KE	91927.1	64105.3	64105.3	4698.37	4698.37	4698.37	0.0640287	0.00177351
TTYYDVLGVKPNATQE	T[130.0266]TYYDVLGVKPNAT[130.0266]QE	415531	431278	413816	430268	328059	328059	0.861784	0.167764		TADTDTADQVMASFK	T[130.0266]ADTDTADQVM[15.9949]ASFK	246110	199734	199734	5218.77	5218.77	5218.77	0.0242516	0.00017008		LFQTPCTDNPTTDEK	LFQT[130.0266]PC[57.0215]TDNPTTDEK	64964.7	99212.7	64964.7	4698.37	4698.37	4698.37	0.0615126	0.00328455
GCEAIVDTGTSLMVGPVDE	GC[57.0215]EAIVDT[130.0266]GTSLMVGPVDE	373777	325016	336315	586665	442968	353973	1.33668	0.169334		LQSQISDTSVVLSMDNSR	LQSQIS[130.0266]DTSVVLSM[15.9949]DNSR	400809	417566	400809	5218.77	5218.77	5218.77	0.0128416	2.25227e-07		EPLSEEEPCTSTAIASPEK	EPLSEEEPC[57.0215]T[130.0266]STAIASPEK	77822.9	88415.9	77822.9	4698.37	4698.37	4698.37	0.0577523	2.66346e-05
GGPEGVAAQAVASAASAGPADAEME	GGPEGVAAQAVASAAS[130.0266]AGPADAEM[15.9949]E	54730.3	54730.3	67051.8	50987.1	36841.5	55186.6	0.810228	0.181114		TTYYDVLGVKPNATQE	TTY[130.0266]YDVLGVKPNAT[130.0266]QE	402302	420956	402302	5218.77	5218.77	5218.77	0.0127748	3.38492e-07		TDLLLDDSLVSIFGNR	T[130.0266]DLLLDDSLVSIFGNR	87627.2	85042.4	85042.4	4698.37	4698.37	4698.37	0.0546933	7.59867e-08
VAFHPDEPIIISASSD	VAFHPDEPIIISASS[130.0266]D	170258	156260	151378	166833	166833	172691	1.05955	0.188167		DVDGVTDINLGK	DVDGVT[130.0266]DINLGK	3.48253e+06	3173318	3.179e+06	5218.77	5218.77	5218.77	0.00159192	5.65254e-06		LDLSNNCLGDAGILQLVE	LDLS[130.0266]NNC[57.0215]LGDAGILQLVE	81969.9	88613.5	116171	4698.37	4698.37	4698.37	0.0491539	0.000969449
INSDQATQGNISSDR	INS[130.0266]DQATQGNISSDR	2485.35	216823	2485.35	161432	318701	161432	2.89262	0.189481		VIFWSALAGAIPLNGDSEE	VIFWSALAGAIPLNGDS[130.0266]EE	25049.5	25049.5	30976.4	30854	35657	35537.8	1.25869	0.0507154		FHHGPDPTDTAPGEQAQDVASSPPE	FHHGPDPT[130.0266]DTAPGEQAQDVASSPPE	102612	102612	138419	4698.37	4698.37	4698.37	0.0410168	0.000774358
VEMLVAGHEDSNGCINYE	VEMLVAGHEDSNGC[57.0215]INY[130.0266]E	264951	264951	275539	294617	273632	273632	1.04524	0.196009		EPAASFSQPGSMGLDK	EPAAS[130.0266]FSQPGSMGLDK	892935	892935	1.02248e+06	5218.77	745101	5218.77	0.269033	0.0522846		QSKPVTTPEEIAQVATISANGDK	QSKPVTTPEEIAQVATIS[130.0266]ANGDK	140856	154725	142805	4698.37	4698.37	4698.37	0.0321523	5.26232e-06
ITLPVDFVTADKFD	ITLPVDFVT[130.0266]ADKFD	429808	449567	429808	5519	514897	5519	0.401728	0.199224		YQLNDSAAYYLNDLER	Y[130.0266]QLNDSAAYYLNDLER	225103	83988.7	87075	5218.77	5218.77	5218.77	0.0395195	0.0526715		SLASTPTAPTTPATPDNASQE	SLASTPTAPTTPATPDNAS[130.0266]QE	166365	165268	165268	4698.37	4698.37	4698.37	0.0283661	1.60265e-10
CGATWVVLGHSER	C[57.0215]GAT[130.0266]WVVLGHSER	514653	535646	528300	216912	585604	167076	0.614211	0.19926		LDLSNNCLGDAGILQLVE	LDLS[130.0266]NNC[57.0215]LGDAGILQLVE	81969.9	88613.5	116171	129533	173167	129533	1.50733	0.0537669		AQPALEPTLEPEPPQDTEEDPGRPGAAE	AQPALEPTLEPEPPQDT[130.0266]EEDPGRPGAAE	168265	170429	161419	4698.37	4698.37	4698.37	0.0281838	4.72639e-07
LFQTPCTDNPTTDEK	LFQT[130.0266]PC[57.0215]TDNPTTDEK	64964.7	99212.7	64964.7	86688.8	5519	5519	0.42649	0.210056		DSTVHGFLVQLPLDSENSINTE	DSTVHGFLVQLPLDSENSINT[130.0266]E	62198.9	57943.8	77533.9	82490.1	82490.1	99631.5	1.33861	0.0538193		VSDTVVEPYNATLSVHQLVENTD	VSDTVVEPY[130.0266]NATLSVHQLVENTD	177945	177962	232360	4698.37	4698.37	4698.37	0.0239604	0.000456071
AAADGDDSLYPIAVLID	n[42.0106]AAADGDDSLY[130.0266]PIAVLID	217262	217262	317275	5519	291547	5519	0.402481	0.212344		GCEAIVDTGTSLMVGPVDE	GC[57.0215]EAIVDT[130.0266]GTSLMVGPVDE	373777	325016	336315	709438	414149	638902	1.70271	0.054845		VLFDNTGRGK	VLFDNT[130.0266]GRGK	294793	213032	266779	4698.37	4698.37	4698.37	0.0181965	0.000453706
TVNGSWYIQDLCE	T[130.0266]VNGSWYIQDLC[57.0215]E	66121.4	57821.5	77977.3	86468	82890.1	68192.9	1.17646	0.216059		STGAQVQVAGDMLPNSTER	S[130.0266]TGAQVQVAGDM[15.9949]LPNSTER	364948	128867	301862	5218.77	5218.77	129281	0.175598	0.05562		STGAQVQVAGDMLPNSTER	S[130.0266]TGAQVQVAGDM[15.9949]LPNSTER	364948	128867	301862	4698.37	4698.37	4698.37	0.0177146	0.0209862
YQLNDSASYYLNDLDR	Y[130.0266]QLNDSASYYLNDLDR	286905	291918	311916	326402	301867	308582	1.05177	0.219966		LAHHLVALYYQSEEQAEE	LAHHLVALYYQS[130.0266]EEQAEE	2662.2	2662.2	67596.1	100412	107279	64445.2	3.73195	0.0591156		GTSNSTSEDGPGDGFTILSSK	GT[130.0266]SNSTSEDGPGDGFTILSSK	271051	271051	362864	4698.37	4698.37	4698.37	0.0155753	0.000631482
DPITLFVALSPQGTAQGE	DPIT[130.0266]LFVALSPQGTAQGE	5805.35	2662.2	5080.29	7808.42	5519	5519	1.3911	0.220867		VTFFEPGSGDENGTSNK	VTFFEPGSGDENGT[130.0266]SNK	290631	294106	285871	329642	329642	402859	1.22	0.0598244		LQSQISDTSVVLSMDNSR	LQSQIS[130.0266]DTSVVLSM[15.9949]DNSR	400809	417566	400809	4698.37	4698.37	4698.37	0.0115611	2.24063e-07
VIFWSALAGAIPLNGDSEE	VIFWSALAGAIPLNGDS[130.0266]EE	25049.5	25049.5	30976.4	21845.3	23248.4	26050.4	0.877505	0.22849		VFVGGLSPDTSEEQIK	VFVGGLSPDTS[130.0266]EEQIK	2662.2	1.49539e+06	2662.2	1.73328e+06	1.91694e+06	1.73328e+06	3.58731	0.0612186		TTYYDVLGVKPNATQE	T[130.0266]TYYDVLGVKPNAT[130.0266]QE	415531	431278	413816	4698.37	4698.37	4698.37	0.0111811	1.9172e-07
AHSDAQALVLLDVTPDQSMVD	AHSDAQALVLLDVTPDQS[130.0266]MVD	142328	170248	142328	216850	175282	151236	1.19446	0.238559		MRPGAYSTGYGGYE	MRPGAYSTGYGGY[130.0266]E	2662.2	2662.2	132539	150536	176717	150536	3.46568	0.0622613		ITLPVDFVTADKFD	ITLPVDFVT[130.0266]ADKFD	429808	449567	429808	4698.37	4698.37	4698.37	0.0107664	3.24603e-07
NGTVTAANASTLNDGAAALVLMTADAAK	NGT[130.0266]VTAANASTLNDGAAALVLMTADAAK	43207.2	47654.5	47773	39054.7	47511.5	39054.7	0.90613	0.246023		LAYSNGKDD	LAYS[130.0266]NGKDD	652108	615351	708018	552897	5218.77	5218.77	0.285164	0.0632526		NGVTDDLDAPK	NGVT[130.0266]DDLDAPK	533329	554177	622546	4698.37	4698.37	4698.37	0.00824251	3.05034e-05
LDLSNNCLGDAGILQLVE	LDLS[130.0266]NNC[57.0215]LGDAGILQLVE	81969.9	88613.5	116171	125362	105608	105608	1.17375	0.2505		ANNGSSPAGSLADAMSQK	ANNGS[130.0266]SPAGSLADAMSQK	191653	220437	189920	216935	259673	248403	1.20432	0.0642833		LAYSNGKDD	LAYS[130.0266]NGKDD	652108	615351	708018	4698.37	4698.37	4698.37	0.00713505	1.71049e-05
WVTTENGIGTVGISNFAQE	WVT[130.0266]T[130.0266]ENGIGTVGISNFAQE	2485.35	14873.4	2485.35	18704.6	10376.8	10376.8	1.98841	0.259135		LSALGNVTTCNDYVALVHPDLDR	LSALGNVTTC[57.0215]NDY[130.0266]VALVHPDLDR	40488.1	2662.2	2662.2	367177	70608.2	384490	17.9487	0.065246		LFVGNLPPDITEE	LFVGNLPPDIT[130.0266]EE	746303	819606	746303	4698.37	4698.37	4698.37	0.00609595	6.16898e-06
NGGTEPDASAPAEPGWK	NGGT[130.0266]EPDASAPAEPGWK	244268	248727	264187	237397	254698	218254	0.938149	0.26763		THYQLGLAYGYNSQYD	THYQLGLAYGYNS[130.0266]QYD	2662.2	2662.2	384478	424520	562953	424520	3.62233	0.0655754		DVDGVTDINLGK	DVDGVT[130.0266]DINLGK	3.48253e+06	3173318	3.179e+06	4698.37	4698.37	4698.37	0.00143318	5.64896e-06
GPAFVNPLIPESPEEE	GPAFVNPLIPES[130.0266]PEEE	2485.35	2485.35	758797	604092	508744	618818	2.26725	0.273602		DVQHSIITDLQNGNDQTR	DVQHSIIT[130.0266]DLQNGNDQTR	61606.6	65171.3	61606.6	54275.3	5218.77	5218.77	0.343515	0.0657502		YQLNDSAAYYLNDLER	Y[130.0266]QLNDSAAYYLNDLER	225103	83988.7	87075	4698.37	4698.37	4698.37	0.0355788	0.0520678
NDMSPSNNVVPIHVPPTTE	NDM[15.9949]S[130.0266]PSNNVVPIHVPPTTE	378341	2485.35	2485.35	287348	296867	274913	2.24133	0.274766		VFQSNYFDSTHNHQNGLCEEE	VFQSNYFDST[130.0266]HNHQNGLC[57.0215]EEE	396791	396791	655807	802780	624772	841151	1.56528	0.0664969		LLGKSGITED	LLGKS[130.0266]GITED	4.35858e+06	4667652	4521393	4.33836e+06	4183357	4.11579e+06	0.932822	0.0522041
VSDTVVEPYNATLSVHQLVENTD	VSDTVVEPY[130.0266]NATLSVHQLVENTD	177945	177962	232360	216822	216822	221737	1.11409	0.286578		HHNGNFTDPSSVNEK	HHNGNFT[130.0266]DPSSVNEK	264623	255358	271665	271326	285335	283169	1.06087	0.0667187		LISLTDENALSGNE	LISLTDENALS[130.0266]GNE	753757	804710	1.05078e+06	4698.37	4698.37	671447	0.260935	0.0555973
NSPAAFPDR	NS[130.0266]PAAFPDR	2485.35	2485.35	232532	150487	233045	150487	2.24847	0.291802		LDLSLSDLNEVPVK	LDLSLS[130.0266]DLNEVPVK	47504.4	47504.4	54253.8	5218.77	43094.6	5218.77	0.358644	0.0676086		LSALGNVTTCNDYVALVHPDLDR	LSALGNVTTC[57.0215]NDY[130.0266]VALVHPDLDR	40488.1	2662.2	2662.2	47338.7	76233	47338.7	3.73065	0.0582989
LISLTDENALSGNE	LISLTDENALS[130.0266]GNE	753757	804710	1.05078e+06	717940	744172	801965	0.867713	0.292518		AHEQGQGDIPTFYTYE	AHEQGQGDIPTFYTY[130.0266]E	2662.2	2662.2	874891	954976	954976	1.33745e+06	3.68932	0.0678109		LEAENYHDIK	LEAENY[130.0266]HDIK	45948.8	50353.8	54972.9	42191	4698.37	4698.37	0.341018	0.0598646
LAYSNGKDD	LAYS[130.0266]NGKDD	652108	615351	708018	650318	724084	739737	1.07019	0.296678		LQDGAESNGGGGGGGAGSGGGPGAEPDLK	LQDGAES[130.0266]NGGGGGGGAGSGGGPGAEPDLK	169678	167016	167016	195164	194614	171585	1.11446	0.0698828		GGPEGVAAQAVASAASAGPADAEME	GGPEGVAAQAVASAAS[130.0266]AGPADAEM[15.9949]E	54730.3	54730.3	67051.8	48948.6	4698.37	4698.37	0.330545	0.0618114
EISQEARE	EIS[130.0266]QEARE	1.28551e+06	1319984	1.36904e+06	1.20203e+06	1.29638e+06	1.32003e+06	0.960725	0.297047		QLVLQTGALVLSDNGICCID	QLVLQTGALVLS[130.0266]DNGIC[57.0215]C[57.0215]ID	2662.2	2662.2	65081.9	71368.8	83917.3	71368.8	3.21924	0.0701356		TNLIVNYLPQNMTQD	TNLIVNYLPQNM[15.9949]T[130.0266]QD	708557	2662.2	2662.2	789545	1110468	789545	3.76751	0.0634486
YAEDDNIYQQK	Y[130.0266]AEDDNIYQQK	441708	277422	217899	159719	315503	159719	0.67761	0.300292		TGGAEGTGDAVLGEK	T[130.0266]GGAEGTGDAVLGEK	2662.2	2662.2	2662.2	415921	115516	162843	86.9306	0.0702068		NGSDNLPSSAGSGDKPLSDPAPF	NGS[130.0266]DNLPSSAGSGDKPLSDPAPF	737047	718734	787702	639999	472969	658076	0.789418	0.0651753
LYANNVLSGGTTMYPGIADR	LY[130.0266]ANNVLSGGTTMYPGIADR	54746.4	56146.9	59757.5	57838.9	52096	52096	0.949489	0.302096		LSNGSEEDNLPNTQLD	LS[130.0266]NGSEEDNLPNTQLD	79284.8	61109	85229.5	85984.8	104969	104298	1.30861	0.0720757		VFVGGLSPDTSEEQIK	VFVGGLSPDTS[130.0266]EEQIK	2662.2	1.49539e+06	2662.2	1535238	2.0573e+06	1.81249e+06	3.60165	0.0665436
YQLNDSASYYLNDLDR	YQLNDS[130.0266]ASYYLNDLDR	228158	297866	228158	78956.8	78956.8	310557	0.621164	0.302923		NDLGITAVALYDYQAAGDD	NDLGITAVALY[130.0266]DYQAAGDD	2662.2	132258	2662.2	152391	146239	146239	3.23348	0.0769504		VEMLVAGHEDSNGCINYE	VEMLVAGHEDS[130.0266]NGC[57.0215]INYE	198060	2662.2	2662.2	216595	216595	277151	3.49261	0.0683423
TENDDLTNVIQK	T[130.0266]ENDDLTNVIQK	451939	336289	369207	415626	132591	297295	0.730505	0.307532		TTYYDVLGVKPNATQE	T[130.0266]TYYDVLGVKPNAT[130.0266]QE	415531	431278	413816	376913	5218.77	5218.77	0.307269	0.0787662		AAGEGPALYEDPPDQK	AAGEGPALY[130.0266]EDPPDQK	2.16576e+06	1782674	1652031	1.64933e+06	1.02903e+06	1.02903e+06	0.661979	0.0706934
NGVTDDLDAPK	NGVT[130.0266]DDLDAPK	533329	554177	622546	523679	559886	523946	0.940036	0.311146		GTSNSTSEDGPGDGFTILSSK	GT[130.0266]SNSTSEDGPGDGFTILSSK	271051	271051	362864	5218.77	5218.77	260610	0.299512	0.079745		GVSLTNHHFYD	GVSLTNHHFY[130.0266]D	1.044e+06	940364	1.08418e+06	694130	915194	883920	0.812519	0.0777111
NDAVTIQVLNQLIQK	NDAVT[130.0266]IQVLNQLIQK	12189.2	12189.2	14799.3	17078.4	11886.3	16227.9	1.15353	0.334347		DVQDPSVFVTFPLEED	DVQDPSVFVT[130.0266]FPLEED	225584	225584	263855	314385	268361	268361	1.19032	0.0854022		DLFNTNATIVATLTAACAQHCPE	DLFNT[130.0266]NATIVATLTAAC[57.0215]AQHC[57.0215]PE	86093.1	87848.6	47405.5	104860	104937	104860	1.42156	0.0779469
GVSLTNHHFYD	GVSLTNHHFY[130.0266]D	1.044e+06	940364	1.08418e+06	1.00029e+06	849512	1.00583e+06	0.930616	0.347703		CGATWVVLGHSER	C[57.0215]GAT[130.0266]WVVLGHSER	514653	535646	528300	560655	541813	538611	1.03958	0.0869341		LLPFLTDTIYDED	LLPFLTDTIY[130.0266]DED	119028	131562	119028	217194	137162	244249	1.61952	0.0781411
MLLADQGQSWKE	MLLADQGQS[130.0266]WKE	273474	174389	174389	173586	173586	173973	0.837515	0.365234		LSDSVTLSSSDR	LS[130.0266]DSVTLSSSDR	116268	2662.2	2662.2	122183	128026	122183	3.06263	0.0921664		TALDILHNE	T[130.0266]ALDILHNE	418926	429901	442055	4698.37	4698.37	394250	0.31269	0.0852954
AQGPAASAEEPKPVEAPAANSDQTVTVK	AQGPAASAEEPKPVEAPAANS[130.0266]DQTVTVK	491230	55131.5	68771.4	52096.6	596886	723007	2.2304	0.371261		TVNGSWYIQDLCE	T[130.0266]VNGSWYIQDLC[57.0215]E	66121.4	57821.5	77977.3	74226.9	88529.8	97442.6	1.28863	0.0954966		TADTDTADQVMASFK	T[130.0266]ADTDTADQVM[15.9949]ASFK	246110	199734	199734	201310	98069.2	98069.2	0.615649	0.0934463
MLVAGHEDSNGCINYE	M[15.9949]LVAGHEDSNGC[57.0215]INY[130.0266]E	221916	237354	229216	53466.8	227441	231280	0.743932	0.374226		GAMEDLQDTFIVHTIE	GAM[15.9949]EDLQDTFIVHT[130.0266]IE	2662.2	129311	2662.2	130253	150555	131654	3.06355	0.0960492		GTENGVNGTLTSNVADSPR	GT[130.0266]ENGVNGTLTSNVADSPR	2662.2	9591.42	2662.2	11437.4	24694.2	11437.4	3.18916	0.0944374
DCSPADKPYIDE	DC[57.0215]S[130.0266]PADKPYIDE	2485.35	168831	2485.35	304499	73475.8	73475.8	2.5975	0.384636		LLGKSGITED	LLGKS[130.0266]GITED	4.35858e+06	4667652	4521393	4.81314e+06	4.75508e+06	4642189	1.04892	0.0971745		MRPGAYSTGYGGYE	MRPGAYSTGYGGY[130.0266]E	2662.2	2662.2	132539	146342	113808	170274	3.12211	0.102825
VTCVPTPTSTVSSIGNTNGE	VTC[57.0215]VPTPTSTVSSIGNT[130.0266]NGE	445372	444419	488858	478463	467481	476639	1.03187	0.385492		GVILTNESAASTGQPDNDVTE	GVILT[130.0266]NESAASTGQPDNDVTE	2662.2	2662.2	44489.2	44382.3	52944.4	44382.3	2.84479	0.0977174		TTDTDTADQVIASFK	T[130.0266]TDTDTADQVIASFK	2662.2	146729	2662.2	148027	497601	939179	10.4227	0.110694
VFQSNYFDSTHNHQNGLCEEE	VFQSNYFDST[130.0266]HNHQNGLC[57.0215]EEE	396791	396791	655807	5519	709131	5519	0.496878	0.385832		DNLNDSSQQLQDSLR	DNLNDS[130.0266]SQQLQDSLR	163486	200167	163486	5218.77	5218.77	164938	0.332693	0.0983666		GPVPAATNGCTGDANGHLQEEPPMPTT	GPVPAAT[130.0266]NGC[57.0215]TGDANGHLQEEPPMPTT	61471.4	70249.5	70436.7	61132.1	55392.8	35722.1	0.75311	0.113713
GNGTVMGAELR	GNGT[130.0266]VMGAELR	188767	187975	201580	294367	179639	203914	1.17222	0.398811		EDSGDYPLTMAGPQWK	EDS[130.0266]GDY[130.0266]PLTMAGPQWK	36941.1	32211.2	36906.7	67417.9	41450	48028.6	1.47933	0.100067		VQDPSVFVTFPLEEDE	VQDPS[130.0266]VFVTFPLEEDE	114871	124381	179591	199735	173574	176781	1.31336	0.115131
TDLLLDDSLVSIFGNR	T[130.0266]DLLLDDSLVSIFGNR	87627.2	85042.4	85042.4	205594	83051.7	83051.7	1.4423	0.405031		EDATLSSPAVVMPTMGR	EDAT[130.0266]LSSPAVVMPTMGR	2662.2	179504	2662.2	186479	188427	186479	3.03732	0.100298		IEDAAQFATADPEPPLEE	IEDAAQFAT[130.0266]ADPEPPLEE	2662.2	2662.2	1807760	2.27676e+06	2.38153e+06	1.29817e+06	3.28526	0.117278
VSDTVVEPYNATLSVHQLVENTD	VSDTVVEPYNATLSVHQLVENT[130.0266]D	441499	112496	133935	142453	123160	129566	0.574446	0.411068		GDSVMVLPTIPEEE	GDS[130.0266]VMVLPTIPEEE	402105	267501	43825.2	15014.6	15014.6	17888.7	0.0671655	0.100996		NDMSPSNNVVPIHVPPTTE	NDMSPS[130.0266]NNVVPIHVPPTTE	936071	878657	878657	4698.37	903874	4698.37	0.339079	0.119388
GPVPAATNGCTGDANGHLQEEPPMPTT	GPVPAAT[130.0266]NGC[57.0215]TGDANGHLQEEPPM[15.9949]PTT	28667.8	2485.35	2485.35	18835.5	18835.5	19950.3	1.71296	0.411885		NDMSPSNNVVPIHVPPTTE	NDMSPS[130.0266]NNVVPIHVPPTTE	936071	878657	878657	968111	1.13824e+06	968111	1.14149	0.101079		TENDDLTNVIQK	T[130.0266]ENDDLTNVIQK	451939	336289	369207	360350	256622	239014	0.739555	0.120936
QIISGGIDNDIK	QIIS[130.0266]GGIDNDIK	547606	484783	549275	523107	531028	398877	0.91866	0.420049		QLSQATAAATNHTTDNGVGPE	QLSQATAAATNHT[130.0266]T[130.0266]DNGVGPE	978153	2662.2	2662.2	990464	990464	1.01119e+06	3.04239	0.108619		DNLNDSSQQLQDSLR	DNLNDS[130.0266]SQQLQDSLR	163486	200167	163486	4698.37	175893	4698.37	0.351501	0.122601
GPVPAATNGCTGDANGHLQEEPPMPTT	GPVPAAT[130.0266]NGC[57.0215]TGDANGHLQEEPPMPTT	61471.4	70249.5	70436.7	63271	38497.3	72365.2	0.861375	0.425674		LHHDTDDVTYQVYE	LHHDTDDVTYQVY[130.0266]E	2662.2	191206	2662.2	181194	353439	181194	3.64232	0.111772		LVPLDPENGQTSGE	LVPLDPENGQT[130.0266]SGE	148076	2662.2	2662.2	171801	136333	136333	2.89743	0.123717
LFVGNLPPDITEE	LFVGNLPPDIT[130.0266]EE	746303	819606	746303	1.30231e+06	751034	751034	1.21286	0.426155		GPVPAATNGCTGDANGHLQEEPPMPTT	GPVPAAT[130.0266]NGC[57.0215]TGDANGHLQEEPPMPTT	61471.4	70249.5	70436.7	99928.6	77961.4	74981.6	1.25086	0.114598		EISQEARE	EIS[130.0266]QEARE	1.28551e+06	1319984	1.36904e+06	1.30713e+06	1.2335e+06	1.23899e+06	0.95096	0.127664
SSGIAGTTSDEPERIE	SSGIAGTTS[130.0266]DEPERIE	445800	334536	376642	333787	391648	333787	0.915508	0.436557		LYANTVLSGGTTMYPGIADR	LY[130.0266]ANTVLSGGTTM[15.9949]YPGIADR	215279	203180	15945.2	5218.77	5218.77	49339.8	0.137608	0.132211		EPAASFSQPGSMGLDK	EPAAS[130.0266]FSQPGSMGLDK	892935	892935	1.02248e+06	961729	363632	363632	0.601419	0.141373
NELSALVVDNGSGMCK	NELS[130.0266]ALVVDNGSGM[15.9949]C[57.0215]K	1238795	1266423	1.54106e+06	1492495	1.29682e+06	205473	0.740135	0.442712		AEQLPSSAPQGSQQEQGEE	AEQLPSSAPQGS[130.0266]QQEQGEE	53414.6	47991.7	47991.7	60551.8	53925.4	52292.5	1.11628	0.135682		HNGQVTGIDWAPE	HNGQVT[130.0266]GIDWAPE	1.37458e+06	1397337	1.4619e+06	1.30982e+06	1.31257e+06	1.39843e+06	0.949691	0.143688
ETTYYDVLGVKPNATQE	ETTYYDVLGVKPNAT[130.0266]QE	340750	340750	345411	441510	297063	396806	1.10563	0.445054		HLLSSDQMMDSILAD	HLLSSDQMMDS[130.0266]ILAD	2662.2	2662.2	544531	457843	756588	457843	3.0413	0.143882		LSDSVTLSSSDR	LS[130.0266]DSVTLSSSDR	116268	2662.2	2662.2	114820	104128	104128	2.65705	0.152193
GNGTVMGAE	GNGT[130.0266]VMGAE	279883	382880	256102	341754	333473	341005	1.10596	0.452056		SSFLQVFNNSPD	SSFLQVFNNS[130.0266]PD	53395.9	53395.9	61158.3	5218.77	5218.77	59135.4	0.414248	0.145222		LYANTVLSGGTTMYPGIADR	LY[130.0266]ANTVLSGGTTM[15.9949]YPGIADR	215279	203180	15945.2	32616.4	32616.4	39381.3	0.240822	0.163835
LLGKSGITED	LLGKS[130.0266]GITED	4.35858e+06	4667652	4521393	4335855	4.58119e+06	4335855	0.978245	0.462598		LASQPDVDGFLVGGASLKPE	LAS[130.0266]QPDVDGFLVGGASLKPE	2.24479e+06	1.48321e+06	2.11589e+06	1.89863e+06	5.5717e+06	4363075	2.02492	0.145393		TNDDNYGPGPSLRPPNVACWR	T[130.0266]NDDNYGPGPSLRPPNVAC[57.0215]WR	57300.6	23608.7	23608.7	26972.6	4698.37	4698.37	0.347972	0.16682
DSTVHGFLVQLPLDSENSINTE	DSTVHGFLVQLPLDSENSINT[130.0266]E	62198.9	57943.8	77533.9	63329.3	63329.3	109555	1.19495	0.480167		NELSALVVDNGSGMCK	NELS[130.0266]ALVVDNGSGM[15.9949]C[57.0215]K	1238795	1266423	1.54106e+06	131002	1.41868e+06	131002	0.415367	0.147543		LAHHLVALYYQSEEQAEE	LAHHLVALYYQS[130.0266]EEQAEE	2662.2	2662.2	67596.1	55117.9	135583	55117.9	3.37106	0.169808
TNGNQSTDIDSTLANFLAE	T[130.0266]NGNQSTDIDSTLANFLAE	57403.7	80015.5	84359.7	80057.5	68141.1	106080	1.14654	0.481501		GPAFVNPLIPESPEEE	GPAFVNPLIPES[130.0266]PEEE	2662.2	2662.2	758797	699902	699902	715176	2.76786	0.148612		ADLPAEEPAPSTPPCLVQAEE	ADLPAEEPAPST[130.0266]PPC[57.0215]LVQAEE	380744	2662.2	2662.2	326390	358525	326390	2.6195	0.174745
GDSVMVLPTIPEEE	GDS[130.0266]VMVLPTIPEEE	402105	267501	43825.2	354947	5519	5519	0.512993	0.500294		NSGAAEKPVTIHATPE	NS[130.0266]GAAEKPVTIHATPE	77505.6	77505.6	77772.7	67891.9	75105.4	76286.9	0.942007	0.161655		GDSVMVLPTIPEEE	GDS[130.0266]VMVLPTIPEEE	402105	267501	43825.2	418992	399053	399053	1.70598	0.184076
YQLNDSAAYYLNDLDR	Y[130.0266]QLNDSAAYYLNDLDR	114343	113343	121778	133697	106476	128532	1.05506	0.504681		NGVTDDLDAPK	NGVT[130.0266]DDLDAPK	533329	554177	622546	532131	498990	536423	0.916664	0.181768		ACLEPQITPSYYTTSDAVISTE	AC[57.0215]LEPQIT[130.0266]PSYYTTSDAVISTE	64124.7	63288.9	63288.9	73288.5	4698.37	4698.37	0.433583	0.190443
STGAQVQVAGDMLPNSTER	S[130.0266]TGAQVQVAGDMLPNSTER	592458	746334	592458	670054	564500	564500	0.93155	0.517775		VTNCFSVPHNESED	VTNC[57.0215]FSVPHNES[130.0266]ED	106339	106339	117803	5218.77	5218.77	125940	0.412663	0.184704		TADTDTADQVMASFK	T[130.0266]ADTDTADQVMASFK	330991	2662.2	2662.2	523459	114226	523186	3.45174	0.191071
AAAEPDASEKPAEATAGSGGVNGGE	AAAEPDASEKPAEATAGS[130.0266]GGVNGGE	303691	274062	338404	289169	361066	321991	1.0612	0.539411		GPVPAATNGCTGDANGHLQEEPPMPTT	GPVPAAT[130.0266]NGC[57.0215]TGDANGHLQEEPPM[15.9949]PTT	28667.8	2662.2	2662.2	24516	26734.2	24516	2.22893	0.184732		QLSQATAAATNHTTDNGVGPEE	QLSQATAAATNHTT[130.0266]DNGVGPEE	1.14058e+06	1.09488e+06	1201706	1.15532e+06	1.23401e+06	1.34443e+06	1.08629	0.191524
IEDAAQFATADPEPPLEE	IEDAAQFAT[130.0266]ADPEPPLEE	2485.35	2485.35	1807760	952363	935107	1.08225e+06	1.63826	0.557584		LISLTDENALSGNE	LISLTDENALS[130.0266]GNE	753757	804710	1.05078e+06	697726	747322	718513	0.829189	0.184745		DSTVHGFLVQLPLDSENSINTE	DSTVHGFLVQLPLDSENS[130.0266]INTE	47926.7	119274	47926.7	62574.7	4698.37	4698.37	0.334553	0.194177
NGSDNLPSSAGSGDKPLSDPAPF	NGS[130.0266]DNLPSSAGSGDKPLSDPAPF	737047	718734	787702	807680	784190	712916	1.02733	0.592429		LFQTPCTDNPTTDEK	LFQT[130.0266]PC[57.0215]TDNPTTDEK	64964.7	99212.7	64964.7	84269.8	5218.77	5218.77	0.413313	0.193671		GPAFVNPLIPESPEEE	GPAFVNPLIPES[130.0266]PEEE	2662.2	2662.2	758797	630078	683641	630078	2.54383	0.194636
LSNGSEEDNLPNTQLD	LS[130.0266]NGSEEDNLPNTQLD	79284.8	61109	85229.5	67287.2	77851.2	67287.2	0.941506	0.614407		AQGPAASAEEPKPVEAPAANSDQTVTVK	AQGPAASAEEPKPVEAPAANS[130.0266]DQTVTVK	491230	55131.5	68771.4	86707.6	1439395	1.01131e+06	4.12498	0.205304		NGTVTAANASTLNDGAAALVLMTADAAK	NGT[130.0266]VTAANASTLNDGAAALVLMTADAAK	43207.2	47654.5	47773	49317.4	28352.1	21453.6	0.714995	0.196701
DKSEPEQTGAD	DKSEPEQT[130.0266]GAD	2.29315e+06	2.45138e+06	2.41909e+06	2.20047e+06	2.50202e+06	2.3393e+06	0.982992	0.704389		NLSIHNQQLEE	NLS[130.0266]IHNQQLEE	143249	131424	154520	130297	129641	137768	0.926638	0.216517		NYGEDQSNGDLGVHSGE	NYGEDQSNGDLGVHS[130.0266]GE	168344	170697	159083	80888.5	121111	177134	0.761123	0.231382
KENGFSSPPQIK	KENGFS[130.0266]SPPQIK	164156	325246	303623	254298	248964	227988	0.922102	0.707661		KENGFSSPPQIK	KENGFS[130.0266]SPPQIK	164156	325246	303623	175528	166832	218928	0.707779	0.218646		NGVTHPIDYHTTDYVDE	NGVT[130.0266]HPIDYHTTDYVDE	282677	277579	282886	266368	337655	344812	1.12536	0.233105
QLIFTTEDNGK	QLIFTT[130.0266]EDNGK	196547	213119	192319	216850	208439	189113	1.02063	0.710402		TNLDSLPLVDTHSK	T[130.0266]NLDSLPLVDTHSK	321406	304775	284826	312276	241974	250390	0.883241	0.222293		AQGPAASAEEPKPVEAPAANSDQTVTVK	AQGPAASAEEPKPVEAPAANS[130.0266]DQTVTVK	491230	55131.5	68771.4	1.58933e+06	89285.8	836128	4.08814	0.237339
GTSNSTSEDGPGDGFTILSSK	GT[130.0266]SNSTSEDGPGDGFTILSSK	271051	271051	362864	336678	263799	263799	0.955039	0.746004		LQSANASVDDSRLE	LQSANASVDDS[130.0266]RLE	2662.2	905811	2662.2	650716	650716	984416	2.50879	0.226534		SAMEDLQDMFIVHTIE	SAMEDLQDMFIVHT[130.0266]IE	58867.9	58867.9	67224.4	76981.4	4698.37	4698.37	0.467009	0.246944
ACFASLVSQDYVNGTDQE	AC[57.0215]FASLVSQDYVNGT[130.0266]DQE	137454	156252	160186	137982	159537	166696	1.02274	0.772438		AAADGDDSLYPIAVLID	n[42.0106]AAADGDDSLY[130.0266]PIAVLID	217262	217262	317275	287646	460936	287646	1.37833	0.228208		KPSYDTETDPSEGLMNVLK	KPSYDTET[130.0266]DPSEGLMNVLK	310124	2662.2	2662.2	224346	281473	224346	2.31469	0.255448
IENGHIFTVNDQFTSK	IENGHIFT[130.0266]VNDQFTSK	136005	121510	121510	130109	126386	126386	1.01017	0.809384		QLIFTTEDNGK	QLIFTT[130.0266]EDNGK	196547	213119	192319	222365	201525	214097	1.05981	0.243208		TTYYDVLGVKPNATQE	TTY[130.0266]YDVLGVKPNAT[130.0266]QE	402302	420956	402302	4698.37	525543	4698.37	0.436486	0.255759
DTNNLFSVQFR	DT[130.0266]NNLFSVQFR	71676	114084	73921.3	116515	71402	85097.6	1.05134	0.828184		SGLPVGPENGVELSKE	SGLPVGPENGVELS[130.0266]KE	91927.1	64105.3	64105.3	5218.77	5218.77	90812.9	0.459942	0.257023		DKSEPEQTGAD	DKSEPEQT[130.0266]GAD	2.29315e+06	2.45138e+06	2.41909e+06	2.31157e+06	2232915	2.37072e+06	0.965321	0.25668
VFQSNYFDSTHNHQNGLCEEE	VFQSNYFDS[130.0266]THNHQNGLC[57.0215]EEE	660233	658468	658468	758274	462733	695454	0.969296	0.832928		HNGQVTGIDWAPE	HNGQVT[130.0266]GIDWAPE	1.37458e+06	1397337	1.4619e+06	1.52367e+06	1.52815e+06	1.3852e+06	1.048	0.275847		IAQVATISANGDK	IAQVATIS[130.0266]ANGDK	14400000	14200000	14300000	14300000	13800000	11900000	0.932401	0.25786
AGLNVTTSHSPAAPGEQGFGE	AGLNVTTS[130.0266]HSPAAPGEQGFGE	832017	3.2255e+06	2.94208e+06	1.88193e+06	3.90893e+06	1.88193e+06	1.09618	0.83557		ADFDNTVAIHPTSSE	ADFDNTVAIHPTS[130.0266]SE	2662.2	2662.2	619067	363686	363686	1.239e+06	3.14927	0.278285		VTNCFSVPHNESED	VTNC[57.0215]FSVPHNES[130.0266]ED	106339	106339	117803	141274	4698.37	4698.37	0.455913	0.259762
QNSQLPAQVQNGPSQE	QNSQLPAQVQNGPS[130.0266]QE	648096	660435	700411	690374	710545	625680	1.00879	0.854388		MLLADQGQSWKE	MLLADQGQS[130.0266]WKE	273474	174389	174389	268357	5218.77	5218.77	0.448042	0.288963		CGATWVVLGHSER	C[57.0215]GAT[130.0266]WVVLGHSER	514653	535646	528300	593897	532934	532934	1.05142	0.271561
EPAASFSQPGSMGLDK	EPAAS[130.0266]FSQPGSMGLDK	892935	892935	1.02248e+06	927349	1.05476e+06	774491	0.981574	0.860118		TNDDNYGPGPSLRPPNVACWR	T[130.0266]NDDNYGPGPSLRPPNVAC[57.0215]WR	57300.6	23608.7	23608.7	5218.77	37406.8	5218.77	0.457762	0.290744		NDMSPSNNVVPIHVPPTTE	NDM[15.9949]S[130.0266]PSNNVVPIHVPPTTE	378341	2662.2	2662.2	298862	326711	234029	2.2405	0.283587
GHVEIPNLSDENSVD	GHVEIPNLSDENS[130.0266]VD	188598	219652	265114	157213	250147	245926	0.970183	0.867281		EISQEARE	EIS[130.0266]QEARE	1.28551e+06	1319984	1.36904e+06	1.35886e+06	1.35288e+06	1.83044e+06	1.14282	0.30258		VAFHPDEPIIISASSD	VAFHPDEPIIISASS[130.0266]D	170258	156260	151378	4698.37	218119	4698.37	0.476078	0.307141
GDQTSNNIPADIVFVLK	GDQT[130.0266]SNNIPADIVFVLK	53482.6	58431.8	54744.3	63200.7	52392.6	52945.2	1.01128	0.877503		GRPVVSGTGNDITTPPNK	GRPVVSGT[130.0266]GNDITTPPNK	172426	150083	155947	154121	146725	153490	0.949588	0.320437		LQSANASVDDSRLE	LQSANASVDDS[130.0266]RLE	2662.2	905811	2662.2	569165	569165	882562	2.21799	0.310257
VLFDNTGRGK	VLFDNT[130.0266]GRGK	294793	213032	266779	274899	241573	269106	1.01417	0.895306		SAMEDLQDMFIVHTIE	SAMEDLQDMFIVHT[130.0266]IE	58867.9	58867.9	67224.4	84431.9	5218.77	5218.77	0.512918	0.321254		IENGHIFTVNDQFTSK	IENGHIFT[130.0266]VNDQFTSK	136005	121510	121510	131649	134144	130388	1.04526	0.312797
EAENTLQSFR	EAENT[130.0266]LQSFR	360073	409215	370814	379385	374450	381116	0.995482	0.914655		NGVTHPIDYHTTDYVDE	NGVT[130.0266]HPIDYHTTDYVDE	282677	277579	282886	231527	399034	403363	1.22628	0.324046		ETTYYDVLGVKPNATQE	ETTYYDVLGVKPNAT[130.0266]QE	340750	340750	345411	480454	4698.37	4698.37	0.477014	0.322096
VTFFEPGSGDENGTSNK	VTFFEPGSGDENGT[130.0266]SNK	290631	294106	285871	279129	309847	284528	1.00333	0.926014		ETVNDPEEAGHR	ET[130.0266]VNDPEEAGHR	163332	53088.1	53088.1	5218.77	99931.2	5218.77	0.409519	0.335051		VSYNALASHIISEDGDNPE	VS[130.0266]YNALASHIISEDGDNPE	98216.4	98216.4	123571	152943	4698.37	4698.37	0.507304	0.353651
MASPNWSILPEEER	MAS[130.0266]PNWSILPEEER	50488.7	50488.7	55178.7	44371.5	44371.5	65353.3	0.986809	0.92828		AAAAPAESAAPAAGEEPSKE	AAAAPAESAAPAAGEEPS[130.0266]KE	535068	476362	446047	714491	633909	401708	1.20078	0.372983		NSFGSPLEFR	NS[130.0266]FGSPLEFR	2662.2	2662.2	141439	85640.9	113911	90240.7	1.97456	0.368503
AAAAPAESAAPAAGEEPSKE	AAAAPAESAAPAAGEEPS[130.0266]KE	535068	476362	446047	575269	607768	301759	1.01874	0.932158		LYLSHNGIEVIE	LY[130.0266]LSHNGIEVIE	175312	175312	204546	186705	198352	201525	1.05658	0.38463		VFQSNYFDSTHNHQNGLCEE	VFQSNYFDS[130.0266]T[130.0266]HNHQNGLC[57.0215]EE	100280	89981.8	99525.4	104378	100260	97073.6	1.04115	0.369133
LEAENYHDIK	LEAENY[130.0266]HDIK	45948.8	50353.8	54972.9	75822.3	39349	39349	1.02145	0.93486		GRPVVSGTGNDITTPPNK	GRPVVS[130.0266]GTGNDITTPPNK	151042	135231	132033	130343	128728	139473	0.952757	0.385121		KENGFSSPPQIK	KENGFS[130.0266]SPPQIK	164156	325246	303623	218065	187950	231247	0.803583	0.375222
VQDPSVFVTFPLEEDE	VQDPS[130.0266]VFVTFPLEEDE	114871	124381	179591	108877	108877	192190	0.978751	0.935282		VQDPSVFVTFPLEEDE	VQDPS[130.0266]VFVTFPLEEDE	114871	124381	179591	156559	172866	145435	1.13374	0.437881		YQLNDSAAYYLNDLDR	Y[130.0266]QLNDSAAYYLNDLDR	114343	113343	121778	177393	210421	77676.4	1.33201	0.388225
STGAQVQVAGDMLPNSTER	S[130.0266]TGAQVQVAGDM[15.9949]LPNSTER	364948	128867	301862	257208	257208	266047	0.980878	0.946205		EIAQVATISANGDK	EIAQVATIS[130.0266]ANGDK	165176	155073	171921	167437	187825	160811	1.04857	0.448335		STGAQVQVAGDMLPNSTER	S[130.0266]TGAQVQVAGDMLPNSTER	592458	746334	592458	737422	446246	446246	0.843969	0.411968
DDLNSFNATDLK	DDLNS[130.0266]FNATDLK	421495	124214	424129	135304	502436	363226	1.03209	0.946809		VEMLVAGHEDSNGCINYE	VEMLVAGHEDSNGC[57.0215]INY[130.0266]E	264951	264951	275539	5218.77	438634	5218.77	0.557548	0.457255		LDLSLSDLNEVPVK	LDLSLS[130.0266]DLNEVPVK	47504.4	47504.4	54253.8	4698.37	75787.1	4698.37	0.570698	0.420259
											STGAQVQVAGDMLPNSTER	S[130.0266]TGAQVQVAGDMLPNSTER	592458	746334	592458	707683	675437	675437	1.06592	0.463506		VFQSNYFDSTHNHQNGLCEEE	VFQSNYFDST[130.0266]HNHQNGLC[57.0215]EEE	396791	396791	655807	4698.37	756799	4698.37	0.528634	0.438833
											TASNCNGSLAHPSDLYAEGCE	TAS[130.0266]NC[57.0215]NGSLAHPSDLYAEGC[57.0215]E	33276.6	29217.2	29217.2	5218.77	47670.7	5218.77	0.633602	0.474793		FGSVNGDNKPIWMHAEER	FGS[130.0266]VNGDNKPIWMHAEER	121859	111515	111515	117318	117318	118064	1.02265	0.493251
											VAFHPDEPIIISASSD	VAFHPDEPIIISASS[130.0266]D	170258	156260	151378	159602	151844	151844	0.969438	0.477609		YQLNDSASYYLNDLDR	YQLNDS[130.0266]ASYYLNDLDR	228158	297866	228158	104230	104230	355603	0.747914	0.506493
											ITLPVDFVTADKFD	ITLPVDFVT[130.0266]ADKFD	429808	449567	429808	740388	5218.77	5218.77	0.573507	0.490002		TASNCNGSLAHPSDLYAEGCE	T[130.0266]ASNC[57.0215]NGSLAHPSDLYAEGC[57.0215]E	2662.2	2662.2	35127.5	19961.2	23926.6	19961.2	1.57839	0.513919
											YAEDDNIYQQK	Y[130.0266]AEDDNIYQQK	441708	277422	217899	385367	164613	164613	0.762615	0.497432		AGLNVTTSHSPAAPGEQGFGE	AGLNVTTS[130.0266]HSPAAPGEQGFGE	832017	3.2255e+06	2.94208e+06	623682	623682	3.34407e+06	0.655957	0.533664
											TADTDTADQVMASFK	T[130.0266]ADTDTADQVMASFK	330991	2662.2	2662.2	186900	186900	204672	1.72003	0.502304		EDSGDYPLTMAGPQWK	EDS[130.0266]GDY[130.0266]PLTMAGPQWK	36941.1	32211.2	36906.7	32084.5	59057.4	32084.5	1.16187	0.564685
											TENDDLTNVIQK	T[130.0266]ENDDLTNVIQK	451939	336289	369207	255773	255773	472801	0.850455	0.511214		DDLNSFNATDLK	DDLNS[130.0266]FNATDLK	421495	124214	424129	379777	277181	93819.1	0.774126	0.604333
											DTNNLFSVQFR	DT[130.0266]NNLFSVQFR	71676	114084	73921.3	83151.4	63533.6	81214.1	0.877611	0.522255		GTENGVNGTLTSNVADSPR	GTENGVNGT[130.0266]LTSNVADSPR	2662.2	2662.2	34274.5	4698.37	4698.37	13275.5	0.572548	0.632581
											DDLNSFNATDLK	DDLNS[130.0266]FNATDLK	421495	124214	424129	147526	410476	140907	0.720646	0.535467		SSGIAGTTSDEPERIE	SSGIAGTTS[130.0266]DEPERIE	445800	334536	376642	409351	369477	322048	0.95151	0.672664
											ETTYYDVLGVKPNATQE	ETTYYDVLGVKPNAT[130.0266]QE	340750	340750	345411	625159	5218.77	5218.77	0.61894	0.562183		DTNNLFSVQFR	DT[130.0266]NNLFSVQFR	71676	114084	73921.3	56904.2	74862.5	103662	0.906606	0.697867
											GNGTVMGAELR	GNGT[130.0266]VMGAELR	188767	187975	201580	194570	203880	148377	0.945543	0.585397		NELSALVVDNGSGMCK	NELS[130.0266]ALVVDNGSGMC[57.0215]K	1.3153e+06	1.33038e+06	1.26394e+06	16788.7	1.59533e+06	1.63207e+06	0.829795	0.698542
											VSDTVVEPYNATLSVHQLVENTD	VSDTVVEPY[130.0266]NATLSVHQLVENTD	177945	177962	232360	370876	5218.77	5218.77	0.648198	0.605472		TIDNNSVSSPLQSLQQR	T[130.0266]IDNNSVSSPLQSLQQR	306029	293485	339707	349354	232795	313060	0.95314	0.712696
											SSGIAGTTSDEPERIE	SSGIAGTTS[130.0266]DEPERIE	445800	334536	376642	491148	231374	307676	0.890422	0.639922		DCSPADKPYIDE	DC[57.0215]S[130.0266]PADKPYIDE	2662.2	168831	2662.2	110066	61425.8	61425.8	1.33741	0.75139
											TDSQPIPPSGGPFSEPQFHNGESE	TDSQPIPPSGGPFSEPQFHNGES[130.0266]E	58469.4	62547.8	58469.4	114653	5218.77	5218.77	0.696933	0.645442		YQVQYTPQGDSDNGK	YQVQYTPQGDS[130.0266]DNGK	116384	110793	120032	116018	116018	117885	1.00781	0.759626
											NGTVTAANASTLNDGAAALVLMTADAAK	NGT[130.0266]VTAANASTLNDGAAALVLMTADAAK	43207.2	47654.5	47773	40720.9	40200	74741.2	1.12282	0.648223		MLLADQGQSWKE	MLLADQGQS[130.0266]WKE	273474	174389	174389	202195	194548	194548	0.950242	0.770943
											SNEEDSASVFSPSFGLK	S[130.0266]NEEDS[130.0266]ASVFSPSFGLK	2662.2	2662.2	77287.8	34645.2	47871.9	34645.2	1.41822	0.672132		ANNGSSPAGSLADAMSQK	ANNGS[130.0266]SPAGSLADAMSQK	191653	220437	189920	203693	196000	211941	1.01599	0.783418
											AAGEGPALYEDPPDQK	AAGEGPALY[130.0266]EDPPDQK	2.16576e+06	1782674	1652031	2.2497e+06	1.8902e+06	1729296	1.04798	0.701917		ETVNDPEEAGHR	ET[130.0266]VNDPEEAGHR	163332	53088.1	53088.1	143912	52297.5	43051.4	0.887768	0.84657
											NELSALVVDNGSGMCK	NELS[130.0266]ALVVDNGSGMC[57.0215]K	1.3153e+06	1.33038e+06	1.26394e+06	1.11574e+06	1.51458e+06	1.11574e+06	0.958166	0.705889		WVTTENGIGTVGISNFAQE	WVT[130.0266]T[130.0266]ENGIGTVGISNFAQE	2662.2	14873.4	2662.2	5093.1	5093.1	12257.7	1.11121	0.881634
											AGLNVTTSHSPAAPGEQGFGE	AGLNVTTS[130.0266]HSPAAPGEQGFGE	832017	3.2255e+06	2.94208e+06	2.44689e+06	2.88956e+06	2.58113e+06	1.13115	0.71007		VSDTVVEPYNATLSVHQLVENTD	VSDTVVEPYNATLSVHQLVENT[130.0266]D	441499	112496	133935	209021	272999	250796	1.06525	0.896432
											TALDILHNE	T[130.0266]ALDILHNE	418926	429901	442055	447328	440699	415536	1.00982	0.737495		GNGTVMGAE	GNGT[130.0266]VMGAE	279883	382880	256102	315810	302243	316538	1.01712	0.900033
											LFVGNLPPDITEE	LFVGNLPPDIT[130.0266]EE	746303	819606	746303	999606	801740	307543	0.912066	0.760042		MASPNWSILPEEER	MAS[130.0266]PNWSILPEEER	50488.7	50488.7	55178.7	73553.3	47837	31453.1	0.978786	0.933061
											GNGTVMGAE	GNGT[130.0266]VMGAE	279883	382880	256102	310017	308226	260719	0.956573	0.767963		LYANNVLSGGTTMYPGIADR	LY[130.0266]ANNVLSGGTTMYPGIADR	54746.4	56146.9	59757.5	48851.8	54896.8	68351	1.00849	0.939239
											VSDTVVEPYNATLSVHQLVENTD	VSDTVVEPYNATLSVHQLVENT[130.0266]D	441499	112496	133935	244342	265088	266340	1.12769	0.797013		LYLSHNGIEVIE	LY[130.0266]LSHNGIEVIE	175312	175312	204546	168834	187592	199383	1.00115	0.9879
											ACFASLVSQDYVNGTDQE	AC[57.0215]FASLVSQDYVNGT[130.0266]DQE	137454	156252	160186	90544	248588	90544	0.946648	0.886633		VFQSNYFDSTHNHQNGLCEEE	VFQSNYFDS[130.0266]THNHQNGLC[57.0215]EEE	660233	658468	658468	769465	439757	763691	0.997848	0.990237
											YQVQYTPQGDSDNGK	YQVQYTPQGDS[130.0266]DNGK	116384	110793	120032	111242	111446	126819	1.00661	0.901644
											DSTVHGFLVQLPLDSENSINTE	DSTVHGFLVQLPLDSENS[130.0266]INTE	47926.7	119274	47926.7	5218.77	5218.77	218904	1.06608	0.952716
											YQLNDSASYYLNDLDR	Y[130.0266]QLNDSASYYLNDLDR	286905	291918	311916	115634	404129	356087	0.983285	0.95847

## Sheet: Fig 1i
MS¹ TIC-normalized peak area fold changes of representative L2HG modified peptides in H293T cells treated with a gradient concentration of CoCl2., relative to vehicle control.
LLPFLTDTIY(2HG)DED	0mM CoCl2_R1	0mM CoCl2_R2	0mM CoCl2_R3	0.1mM CoCl2_R1	0.1mM CoCl2_R2	0.1mM CoCl2_R3	0.2mM CoCl2_R1	0.2mM CoCl2_R2	0.2mM CoCl2_R3	0.5mM CoCl2_R1	0.5mM CoCl2_R2	0.5mM CoCl2_R3
Raw peak area	227223	275769	272747	219013	250909	205191	384178	379581	350302	460517	519106	521069
TIC Intensity	1165030400	1199286272	1169681152	1141693056	1120644992	1146823680	1191148800	1173156480	1173581952	1194378624	1227599232	1220427648
TIC-normalized peak area	0.000195036	0.000229944	0.000233181	0.000191832	0.000223897	0.000178921	0.000322527	0.000323555	0.000298489	0.00038557	0.000422863	0.000426956
TIC-normalized peak area fold changes, relative to RBE	1	1.17898	1.19558	0.983571	1.14798	0.917375	1.65368	1.65895	1.53043	1.97692	2.16813	2.18911
AHSDAQALVLLDVTPDQS(2HG)MVD	0mM CoCl2_R1	0mM CoCl2_R2	0mM CoCl2_R3	0.1mM CoCl2_R1	0.1mM CoCl2_R2	0.1mM CoCl2_R3	0.2mM CoCl2_R1	0.2mM CoCl2_R2	0.2mM CoCl2_R3	0.5mM CoCl2_R1	0.5mM CoCl2_R2	0.5mM CoCl2_R3
Raw peak area	120553	162349	138356	175263	151483	127918	249266	240646	219524	254011	306841	294752
TIC Intensity	1165030400	1199286272	1169681152	1141693056	1120644992	1146823680	1191148800	1173156480	1173581952	1194378624	1227599232	1220427648
TIC-normalized peak area	0.000103476	0.000135371	0.000118285	0.000153511	0.000135175	0.000111541	0.000209265	0.000205127	0.000187055	0.000212672	0.000249952	0.000241515
TIC-normalized peak area fold changes, relative to RBE	1	1.30824	1.14311	1.48354	1.30634	1.07794	2.02235	1.98236	1.80771	2.05527	2.41555	2.33402
VTVVSQPTEPQPVLIPSININSDS(2HG)GENKE	0mM CoCl2_R1	0mM CoCl2_R2	0mM CoCl2_R3	0.1mM CoCl2_R1	0.1mM CoCl2_R2	0.1mM CoCl2_R3	0.2mM CoCl2_R1	0.2mM CoCl2_R2	0.2mM CoCl2_R3	0.5mM CoCl2_R1	0.5mM CoCl2_R2	0.5mM CoCl2_R3
Raw peak area	86067	75641	77420	104416	89715	92055	148455	198066	177097	186063	206112	187093
TIC Intensity	1165030400	1199286272	1169681152	1141693056	1120644992	1146823680	1191148800	1173156480	1173581952	1194378624	1227599232	1220427648
TIC-normalized peak area	7.38753e-05	6.30717e-05	6.6189e-05	9.14571e-05	8.00566e-05	8.02695e-05	0.000124632	0.000168832	0.000150903	0.000155782	0.000167898	0.000153301
TIC-normalized peak area fold changes, relative to RBE	1.17129	1	1.04942	1.45005	1.26929	1.27267	1.97603	2.67682	2.39256	2.46992	2.66203	2.43059
