# Supplementary material for: Discovery of chirally dependent protein modifications by D- and L-2-hydroxyglutarates
Source: Nat Chem. 2026 Mar 17;18(6):1033–41. doi: 10.1038/s41557-026-02093-x (PMC13193722; doi:10.1038/s41557-026-02093-x)
Supplement: Supplementary file 9 — Statistical source data. [file 41557_2026_2093_MOESM9_ESM.xlsx]

## Sheet: Fig 2b
Neutral-loss (NL) ions from D2HG-modified peptides were detected in MS/MS (n = 56). The score encodes NL peak abundance: “1” = >5%, “0” = 1–5%, and “−1” = <1% (relative abundance).								NL ions from L2HG-modified peptides were detected in MS/MS (n = 130). The score encodes NL peak abundance: “1” = >5%, “0” = 1–5%, and “−1” = <1% (relative abundance).
Sequence	Modified Sequence	Protein ID	Gene	Protein Description	NL 130.0266 (>5%)	NL 148.0372 (>5%)		Sequence	Modified Sequence	Protein ID	Gene	Protein Description	NL 130.0266	NL 148.0372
YQVQYTPQGDSDNGK	YQVQYTPQGDS[130.0266]DNGK	O94925	GLS	Glutaminase kidney isoform, mitochondrial	1	0		MLVAGHEDSNGCINYE	MLVAGHEDSNGC[57.0215]INY[130.0266]E	P60660	MYL6	Myosin light polypeptide 6	1	0
DDLNSFNATDLK	DDLNS[130.0266]FNATDLK	P09960	LTA4H	Leukotriene A-4 hydrolase	-1	-1		SGFDDPGIFYSDSFGGDAQAD	n[42.0106]SGFDDPGIFYSDS[130.0266]FGGDAQAD	P33992	MCM5	DNA replication licensing factor MCM5	-1	1
LQSQISDTSVVLSMDNSR	LQSQIS[130.0266]DTSVVLSMDNSR	P05787	KRT8	Keratin, type II cytoskeletal 8	-1	-1		LSALGNVTTCNDYVALVHPDLDR	LSALGNVTTC[57.0215]NDY[130.0266]VALVHPDLDR	P56537	EIF6	Eukaryotic translation initiation factor 6	1	0
GDQTSNNIPADIVFVLK	GDQTS[130.0266]NNIPADIVFVLK	P25685	DNAJB1	DnaJ homolog subfamily B member 1	0	0		YQLNDSAAYYLNDLDR	Y[130.0266]QLNDSAAYYLNDLDR	P63096	GNAI1	Guanine nucleotide-binding protein G(i) subunit alpha-1	0	0
QLVLQTGALVLSDNGICCID	QLVLQTGALVLS[130.0266]DNGIC[57.0215]C[57.0215]ID	P33991	MCM4	DNA replication licensing factor MCM4	0	0		GCEAIVDTGTSLMVGPVDE	GC[57.0215]EAIVDT[130.0266]GTSLMVGPVDE	P07339	CTSD	Cathepsin D	1	0
SGFDDPGIFYSDSFGGDAQAD	n[42.0106]SGFDDPGIFYS[130.0266]DSFGGDAQAD	P33992	MCM5	DNA replication licensing factor MCM5	0	1		FELLSANTLED	FELLSANT[130.0266]LED	Q8IXB1	DNAJC10	DnaJ homolog subfamily C member 10	0	1
VEMLVAGHEDSNGCINYE	VEMLVAGHEDSNGC[57.0215]INY[130.0266]E	P60660	MYL6	Myosin light polypeptide 6	1	0		TGGAEGTGDAVLGEK	T[130.0266]GGAEGTGDAVLGEK	Q92667	AKAP1	A-kinase anchor protein 1, mitochondrial	1	1
NLSIHNQQLEE	NLS[130.0266]IHNQQLEE	Q5VT25	CDC42BPA	Serine/threonine-protein kinase MRCK alpha	1	1		NSETVVTGSLDDLVK	NS[130.0266]ETVVTGSLDDLVK	Q9GZS3	SKIC8	Superkiller complex protein 8	0	0
TASNCNGSLAHPSDLYAE	T[130.0266]ASNC[57.0215]NGSLAHPSDLYAE	O60637	TSPAN3	Tetraspanin-3	0	-1		SGTIFDNFLITNDEAYAE	SGTIFDNFLITNDEAY[130.0266]AE	P27797	CALR	Calreticulin	1	1
IKEEPVSDITFPVSE	IKEEPVSDITFPVS[130.0266]E	O94864	SUPT7L	STAGA complex 65 subunit gamma	1	1		QLVLQTGALVLSDNGICCID	QLVLQTGALVLS[130.0266]DNGIC[57.0215]C[57.0215]ID	P33991	MCM4	DNA replication licensing factor MCM4	-1	-1
KENGFSSPPQIK	KENGFS[130.0266]SPPQIK	P11387	TOP1	DNA topoisomerase 1	-1	0		AHSDAQALVLLDVTPDQSMVD	AHSDAQALVLLDVTPDQS[130.0266]MVD	P41252	IARS1	Isoleucine--tRNA ligase, cytoplasmic	-1	0
GAMEDLQDTFIVHTIE	GAMEDLQDTFIVHT[130.0266]IE	P12814	ACTN1	Alpha-actinin-1	0	0		AQGPAASAEEPKPVEAPAANSDQTVTVK	AQGPAASAEEPKPVEAPAANSDQTVT[130.0266]VK	P80723	BASP1	Brain acid soluble protein 1	-1	-1
EQIHSVDIGNDGSAFVE	EQIHS[130.0266]VDIGNDGSAFVE	P18887	XRCC1	DNA repair protein XRCC1	1	1		AVAVTSMSFPVGDVNNFVVGSE	AVAVTSMSFPVGDVNNFVVGS[130.0266]E	Q13409	DYNC1I2	Cytoplasmic dynein 1 intermediate chain 2	-1	-1
VDEQPQHPLHVTYAGAAVD	VDEQPQHPLHVTY[130.0266]AGAAVD	P30086	PEBP1	Phosphatidylethanolamine-binding protein 1	-1	-1		IQYQLVDISQDNALRD	IQYQLVDIS[130.0266]QDNALRD	Q9H299	SH3BGRL3	SH3 domain-binding glutamic acid-rich-like protein 3	0	0
IENGHIFTVNDQFTSK	IENGHIFT[130.0266]VNDQFTSK	Q13618	CUL3	Cullin-3	1	0		QAINSSENIMDINEEPGTTE	QAINS[130.0266]SENIMDINEEPGTTE	Q9H2G2	SLK	STE20-like serine/threonine-protein kinase	-1	1
SAEAPGHYPAEDSTYD	SAEAPGHYPAEDSTY[130.0266]D	Q14247	CTTN	Src substrate cortactin	1	1		ADLPAEEPAPSTPPCLVQAEE	ADLPAEEPAPST[130.0266]PPC[57.0215]LVQAEE	Q9UJU6	DBNL	Drebrin-like protein	-1	0
LVPLDPENGQTSGE	LVPLDPENGQT[130.0266]SGE	Q15418	RPS6KA1	Ribosomal protein S6 kinase alpha-1	0	0		SAMEDLQDMFIVHTIE	SAMEDLQDMFIVHT[130.0266]IE	O43707	ACTN4	Alpha-actinin-4	1	1
HQSNGGALVLHAYMDE	HQS[130.0266]NGGALVLHAYMDE	Q5VWQ0	RSBN1	Lysine-specific demethylase 9	0	-1		IEDAAQFATADPEPPLEE	IEDAAQFAT[130.0266]ADPEPPLEE	P08559	PDHA1	Pyruvate dehydrogenase E1 component subunit alpha, somatic form, mitochondrial	1	1
LDEEGSDPPLPGR	LDEEGS[130.0266]DPPLPGR	Q9BRJ6	C7orf50	Uncharacterized protein C7orf50	1	0		DDLNSFNATDLK	DDLNS[130.0266]FNATDLK	P09960	LTA4H	Leukotriene A-4 hydrolase	0	-1
WSQHINGASHSR	WS[130.0266]QHINGASHSR	P43243	MATR3	Matrin-3	-1	-1		VISWLDANTLAEKD	VISWLDANT[130.0266]LAEKD	P0DMV8	HSPA1A	Heat shock 70 kDa protein 1A	1	0
LQDGAESNGGGGGGGAGSGGGPGAEPDLK	LQDGAES[130.0266]NGGGGGGGAGSGGGPGAEPDLK	O14497	ARID1A	AT-rich interactive domain-containing protein 1A	-1	-1		GDQTSNNIPADIVFVLK	GDQTS[130.0266]NNIPADIVFVLK	P25685	DNAJB1	DnaJ homolog subfamily B member 1	0	0
INGISVANQTVE	INGIS[130.0266]VANQTVE	O14936	CASK	Peripheral plasma membrane protein CASK	1	0		AAADGDDSLYPIAVLID	n[42.0106]AAADGDDSLY[130.0266]PIAVLID	P30153	PPP2R1A	Serine/threonine-protein phosphatase 2A 65 kDa regulatory subunit A alpha isoform	0	1
VPISNGSGFVVAADGLIVTNAHVVADR	VPIS[130.0266]NGSGFVVAADGLIVTNAHVVADR	O43464	HTRA2	Serine protease HTRA2, mitochondrial	-1	0		AHSDAQALVLLDVTPDQSMVD	AHSDAQALVLLDVTPDQS[130.0266]M[15.9949]VD	P41252	IARS1	Isoleucine--tRNA ligase, cytoplasmic	1	1
GGPEGVAAQAVASAASAGPADAEME	GGPEGVAAQAVASAAS[130.0266]AGPADAEME	O60264	SMARCA5	SWI/SNF-related matrix-associated actin-dependent regulator of chromatin subfamily A member 5	1	0		LDTSVNLAWTSGTNCTR	LDT[130.0266]SVNLAWTSGTNC[57.0215]TR	P45880	VDAC2	Voltage-dependent anion-selective channel protein 2	0	-1
QLDSSNSTIAILQTEK	QLDS[130.0266]SNSTIAILQTEK	O60763	USO1	General vesicular transport factor p115	0	1		THYQLGLAYGYNSQYD	THYQLGLAYGYNS[130.0266]QYD	P49321	NASP	Nuclear autoantigenic sperm protein	0	1
AQWLYDNHKD	AQWLY[130.0266]DNHKD	O60832	DKC1	H/ACA ribonucleoprotein complex subunit DKC1	0	1		AAAAPAESAAPAAGEEPSKE	AAAAPAESAAPAAGEEPS[130.0266]KE	P80723	BASP1	Brain acid soluble protein 1	-1	-1
TMQSLNDR	T[130.0266]M[15.9949]QSLNDR	P05783	KRT18	Keratin, type I cytoskeletal 18	0	-1		HQSNGGALVLHAYMDE	HQS[130.0266]NGGALVLHAYMDE	Q5VWQ0	RSBN1	Lysine-specific demethylase 9	1	1
GGSGSGPTIEE	GGS[130.0266]GSGPT[130.0266]IEE	P0DMV8	HSPA1A	Heat shock 70 kDa protein 1A	0	0		NSLILAGGDCQLHTMDLE	NS[130.0266]LILAGGDC[57.0215]QLHTMDLE	Q86W42	THOC6	THO complex subunit 6 homolog	-1	-1
LVQDVANNTNE	LVQDVANNT[130.0266]NE	P10809	HSPD1	60 kDa heat shock protein, mitochondrial	0	0		NGGTEPDASAPAEPGWK	NGGT[130.0266]EPDASAPAEPGWK	Q86WB0	ZC3HC1	Zinc finger C3HC-type protein 1	0	-1
LQSANASVDDSRLE	LQSANASVDDS[130.0266]RLE	P22314	UBA1	Ubiquitin-like modifier-activating enzyme 1	0	0		TNGNQSTDIDSTLANFLAE	T[130.0266]NGNQSTDIDSTLANFLAE	Q8N3X1	FNBP4	Formin-binding protein 4	1	1
YSDLTTLVAFPSSSVYPTKDE	YSDLTTLVAFPSSSVY[130.0266]PTKDE	P25205	MCM3	DNA replication licensing factor MCM3	-1	-1		NDAVTIQVLNQLIQK	NDAVT[130.0266]IQVLNQLIQK	Q96QK1	VPS35	Vacuolar protein sorting-associated protein 35	-1	0
GDSVMVLPTIPEEE	GDS[130.0266]VM[15.9949]VLPTIPEEE	P30041	PRDX6	Peroxiredoxin-6	-1	-1		VIFWSALAGAIPLNGDSEE	VIFWSALAGAIPLNGDS[130.0266]EE	Q9H089	LSG1	Large subunit GTPase 1 homolog	-1	-1
SGFDDPGIFYSDSFGGDAQAD	n[42.0106]SGFDDPGIFYSDS[130.0266]FGGDAQAD	P33992	MCM5	DNA replication licensing factor MCM5	0	1		VTVVSQPTEPQPVLIPSININSDSGENKE	VTVVSQPTEPQPVLIPSININSDS[130.0266]GENKE	Q9H2G2	SLK	STE20-like serine/threonine-protein kinase	1	1
THYQLGLAYGYNSQYD	THYQLGLAYGYNSQY[130.0266]D	P49321	NASP	Nuclear autoantigenic sperm protein	0	1		FQGASNLTLSETQNGDVSE	FQGASNLTLSETQNGDVS[130.0266]E	Q9NVP1	DDX18	ATP-dependent RNA helicase DDX18	1	-1
ASDPQPEEADGGLK	AS[130.0266]DPQPEEADGGLK	P52907	CAPZA1	F-actin-capping protein subunit alpha-1	0	-1		AHPVTNGIEEPLE	AHPVT[130.0266]NGIEEPLE	Q9UN86	G3BP2	Ras GTPase-activating protein-binding protein 2	-1	0
AAAAPAESAAPAAGEEPSKE	AAAAPAESAAPAAGEEPS[130.0266]KE	P80723	BASP1	Brain acid soluble protein 1	0	0		LAALALASSENSSSTPEECE	LAALALASSENS[130.0266]SSTPEEC[57.0215]E	O00567	NOP56	Nucleolar protein 56	0	-1
DNLTLWTSDQQDE	DNLTLWTS[130.0266]DQQDE	Q04917	YWHAH	14-3-3 protein eta	0	0		NGSDNLPSSAGSGDKPLSDPAPF	NGS[130.0266]DNLPSSAGSGDKPLSDPAPF	O43399	TPD52L2	Tumor protein D54	1	0
AVAEEDNGSIGE	AVAEEDNGS[130.0266]IGE	Q13586	STIM1	Stromal interaction molecule 1	-1	-1		YQLNDSAAYYLNDLER	Y[130.0266]QLNDSAAYYLNDLER	P04899	GNAI2	Guanine nucleotide-binding protein G(i) subunit alpha-2	-1	1
STGAQVQVAGDMLPNSTER	S[130.0266]TGAQVQVAGDM[15.9949]LPNSTER	Q15365	PCBP1	Poly(rC)-binding protein 1	-1	-1		DSTVHGFLVQLPLDSENSINTE	DSTVHGFLVQLPLDSENSINT[130.0266]E	P11586	MTHFD1	C-1-tetrahydrofolate synthase, cytoplasmic	-1	1
ASTAVSTPEAPEPPSQE	ASTAVS[130.0266]TPEAPEPPSQE	Q15477	SKIC2	Superkiller complex protein 2	0	0		GAMEDLQDTFIVHTIE	GAMEDLQDTFIVHT[130.0266]IE	P12814	ACTN1	Alpha-actinin-1	1	1
AAAEPDASEKPAEATAGSGGVNGGE	AAAEPDASEKPAEATAGS[130.0266]GGVNGGE	Q1KMD3	HNRNPUL2	Heterogeneous nuclear ribonucleoprotein U-like protein 2	0	-1		LFFKDDANNDPQWSE	LFFKDDANNDPQWS[130.0266]E	P22234	PAICS	Bifunctional phosphoribosylaminoimidazole carboxylase/phosphoribosylaminoimidazole succinocarboxamide synthetase	1	1
NELSALVVDNGSGMCK	NELS[130.0266]ALVVDNGSGM[15.9949]C[57.0215]K	Q562R1	ACTBL2	Beta-actin-like protein 2	-1	-1		GDQTSNNIPADIVFVLK	GDQT[130.0266]SNNIPADIVFVLK	P25685	DNAJB1	DnaJ homolog subfamily B member 1	0	0
VSYNALASHIISEDGDNPE	VSY[130.0266]NALASHIISEDGDNPE	Q6ZW49	PAXIP1	PAX-interacting protein 1	0	0		LLPFLTDTIYDED	LLPFLTDTIY[130.0266]DED	P30153	PPP2R1A	Serine/threonine-protein phosphatase 2A 65 kDa regulatory subunit A alpha isoform	1	1
AGLDLNMELPQGQTGSVGTSVASAEQD	AGLDLNMELPQGQTGSVGT[130.0266]SVASAEQD	Q7LBR1	CHMP1B	Charged multivesicular body protein 1b	1	-1		TVVEVPQVTWEDIGGLE	T[130.0266]VVEVPQVTWEDIGGLE	P55072	VCP	Transitional endoplasmic reticulum ATPase	0	0
FELLSANTLED	FELLSANT[130.0266]LED	Q8IXB1	DNAJC10	DnaJ homolog subfamily C member 10	1	0		TVNGSWYIQDLCE	TVNGS[130.0266]WYIQDLC[57.0215]E	P55212	CASP6	Caspase-6	1	0
YAEDDNIYQQK	Y[130.0266]AEDDNIYQQK	Q96FW1	OTUB1	Ubiquitin thioesterase OTUB1	0	0		LASQPDVDGFLVGGASLKPE	LAS[130.0266]QPDVDGFLVGGASLKPE	P60174	TPI1	Triosephosphate isomerase	-1	0
FITGDVEPTDAESE	FIT[130.0266]GDVEPTDAESE	Q99733	NAP1L4	Nucleosome assembly protein 1-like 4	1	1		TIDNNSVSSPLQSLQQR	TIDNNS[130.0266]VSSPLQSLQQR	P60228	EIF3E	Eukaryotic translation initiation factor 3 subunit E	0	1
NQAAIQGRPPYAASAE	NQAAIQGRPPYAAS[130.0266]AE	Q9NZB2	FAM120A	Constitutive coactivator of PPAR-gamma-like protein 1	-1	0		TIDNNSVSSPLQSLQQR	T[130.0266]IDNNSVSSPLQSLQQR	P60228	EIF3E	Eukaryotic translation initiation factor 3 subunit E	0	1
RDWENGSNASSPASVPE	RDWENGSNAS[130.0266]SPASVPE	Q9P1Y5	CAMSAP3	Calmodulin-regulated spectrin-associated protein 3	-1	-1		VSDTVVEPYNATLSVHQLVENTD	VSDTVVEPYNATLSVHQLVENT[130.0266]D	P68371	TUBB4B	Tubulin beta-4B chain	-1	0
IYDQFGEEGLK	IY[130.0266]DQFGEEGLK	Q9UDY4	DNAJB4	DnaJ homolog subfamily B member 4	1	1		AANGDSDGPSYMSSLSYLAD	AANGDS[130.0266]DGPSYMSSLSYLAD	P78527	PRKDC	DNA-dependent protein kinase catalytic subunit	1	1
SPIEQLEER	S[130.0266]PIEQLEER	Q01433	AMPD2	AMP deaminase 2	-1	-1		AQGPAASAEEPKPVEAPAANSDQTVTVK	AQGPAASAEEPKPVEAPAANSDQT[130.0266]VTVK	P80723	BASP1	Brain acid soluble protein 1	-1	-1
SLMSLPLEESPLLPLPE	SLMSLPLEES[130.0266]PLLPLPE	O14686	KMT2D	Histone-lysine N-methyltransferase 2D	1	1		SNCYDPER	S[130.0266]NC[57.0215]YDPER	Q00610	CLTC	Clathrin heavy chain 1	0	0
FVPSRDEIE	FVPS[130.0266]RDEIE	Q9HD67	MYO10	Unconventional myosin-X	-1	0		FHLNESGDPSSK	FHLNES[130.0266]GDPSSK	Q01105	SET	Protein SET	0	-1
VVHAVDGTAENGIHPLSSSEVD	VVHAVDGTAENGIHPLS[130.0266]SSEVD	O75781	PALM	Paralemmin-1	-1	0		GALNGQGALNSQEEE	GALNGQGALNS[130.0266]QEEE	Q02952	AKAP12	A-kinase anchor protein 12	-1	0
ETLLQQNGTQE	ETLLQQNGT[130.0266]QE	Q9H974	QTRT2	Queuine tRNA-ribosyltransferase accessory subunit 2	0	0		GVILTNESAASTGQPDNDVTE	GVILT[130.0266]NESAASTGQPDNDVTE	Q08J23	NSUN2	RNA cytosine C(5)-methyltransferase NSUN2	-1	1
VSSPDDLELE	VS[130.0266]S[130.0266]PDDLELE	Q9HAU5	UPF2	Regulator of nonsense transcripts 2	1	0		EDTSNTTFGPADLK	EDT[130.0266]SNTTFGPADLK	Q12830	BPTF	Nucleosome-remodeling factor subunit BPTF	1	0
								NDLGITAVALYDYQAAGDD	NDLGITAVALYDY[130.0266]QAAGDD	Q14247	CTTN	Src substrate cortactin	-1	-1
								VFQSNYFDSTHNHQNGLCEEE	VFQSNYFDS[130.0266]THNHQNGLC[57.0215]EEE	Q14444	CAPRIN1	Caprin-1	0	0
								QLSQATAAATNHTTDNGVGPEE	QLSQATAAATNHTT[130.0266]DNGVGPEE	Q15046	KARS1	Lysine--tRNA ligase	1	1
								DNNTVVLEPDK	DNNT[130.0266]VVLEPDK	Q8NI08	NCOA7	Nuclear receptor coactivator 7	-1	-1
								DCSPADKPYIDE	DC[57.0215]S[130.0266]PADKPYIDE	Q96DG6	CMBL	Carboxymethylenebutenolidase homolog	1	1
								RDWENGSNASSPASVPE	RDWENGSNAS[130.0266]SPASVPE	Q9P1Y5	CAMSAP3	Calmodulin-regulated spectrin-associated protein 3	0	0
								TDAVYDPAEYDK	TDAVY[130.0266]DPAEYDK	Q9UDR5	AASS	Alpha-aminoadipic semialdehyde synthase, mitochondrial	-1	0
								IYDQFGEEGLK	IY[130.0266]DQFGEEGLK	Q9UDY4	DNAJB4	DnaJ homolog subfamily B member 4	1	0
								QNSALPTSSQDEELME	QNS[130.0266]ALPTSSQDEELME	Q9UQ35	SRRM2	Serine/arginine repetitive matrix protein 2	0	0
								SSNSVSNHQLSGFDQAR	S[130.0266]SNSVSNHQLSGFDQAR	Q9Y450	HBS1L	HBS1-like protein	-1	-1
								ETVNDPEEAGHR	ET[130.0266]VNDPEEAGHR	O00567	NOP56	Nucleolar protein 56	-1	0
								HNGQVTGIDWAPE	HNGQVT[130.0266]GIDWAPE	O15143	ARPC1B	Actin-related protein 2/3 complex subunit 1B	0	-1
								AGLNVTTSHSPAAPGEQGFGE	AGLNVT[130.0266]TSHSPAAPGEQGFGE	O43175	PHGDH	D-3-phosphoglycerate dehydrogenase	0	-1
								QETLTNISAVNYDFDE	QETLTNISAVNY[130.0266]DFDE	O43293	DAPK3	Death-associated protein kinase 3	1	1
								FSSVAMTRSGLSLEE	FS[130.0266]SVAM[15.9949]T[130.0266]RSGLSLEE	O60333	KIF1B	Kinesin-like protein KIF1B	1	1
								TASNCNGSLAHPSDLYAEGCE	T[130.0266]ASNC[57.0215]NGSLAHPSDLYAEGC[57.0215]E	O60637	TSPAN3	Tetraspanin-3	-1	-1
								VVHAVDGTAENGIHPLSSSEVD	VVHAVDGTAENGIHPLSSS[130.0266]EVD	O75781	PALM	Paralemmin-1	0	-1
								VVHAVDGTAENGIHPLSSSEVD	VVHAVDGTAENGIHPLS[130.0266]SSEVD	O75781	PALM	Paralemmin-1	0	-1
								GHVEIPNLSDENSVD	GHVEIPNLSDENS[130.0266]VD	O95433	AHSA1	Activator of 90 kDa heat shock protein ATPase homolog 1	1	1
								MTSEQLDDILK	MT[130.0266]SEQLDDILK	P05023	ATP1A1	Sodium/potassium-transporting ATPase subunit alpha-1	1	1
								WSAAPTAQATEWVGATTDWS	WS[130.0266]AAPTAQATEWVGATTDWS	P08865	RPSA	Small ribosomal subunit protein uS2	0	-1
								GGSGSGPTIEE	GGS[130.0266]GSGPT[130.0266]IEE	P0DMV8	HSPA1A	Heat shock 70 kDa protein 1A	1	1
								DSTVHGFLVQLPLDSENSINTE	DSTVHGFLVQLPLDS[130.0266]ENSINTE	P11586	MTHFD1	C-1-tetrahydrofolate synthase, cytoplasmic	-1	1
								TADTDTADQVMASFK	T[130.0266]ADTDTADQVMASFK	P12814	ACTN1	Alpha-actinin-1	1	1
								TDAHLANPVLPDEVLQE	T[130.0266]DAHLANPVLPDEVLQE	P18074	ERCC2	General transcription and DNA repair factor IIH helicase subunit XPD	-1	1
								EQIHSVDIGNDGSAFVE	EQIHS[130.0266]VDIGNDGSAFVE	P18887	XRCC1	DNA repair protein XRCC1	1	0
								HINLGCDMDFDIAGPSIR	HINLGC[57.0215]DMDFDIAGPS[130.0266]IR	P21796	VDAC1	Voltage-dependent anion-selective channel protein 1	-1	0
								LQSANASVDDSRLE	LQSANASVDDS[130.0266]RLE	P22314	UBA1	Ubiquitin-like modifier-activating enzyme 1	0	0
								NGTVTAANASTLNDGAAALVLMTADAAK	NGT[130.0266]VTAANASTLNDGAAALVLMTADAAK	P24752	ACAT1	Acetyl-CoA acetyltransferase, mitochondrial	1	0
								LFIGGLPNYLNDDQVK	LFIGGLPNY[130.0266]LNDDQVK	P26368	U2AF2	Splicing factor U2AF 65 kDa subunit	1	0
								GDSVMVLPTIPEEE	GDS[130.0266]VMVLPTIPEEE	P30041	PRDX6	Peroxiredoxin-6	-1	-1
								SGFDDPGIFYSDSFGGDAQAD	n[42.0106]SGFDDPGIFYS[130.0266]DSFGGDAQAD	P33992	MCM5	DNA replication licensing factor MCM5	-1	1
								DVQDPSVFVTFPLEED	DVQDPSVFVT[130.0266]FPLEED	P41252	IARS1	Isoleucine--tRNA ligase, cytoplasmic	-1	1
								THYQLGLAYGYNSQYD	THYQLGLAYGY[130.0266]NSQYD	P49321	NASP	Nuclear autoantigenic sperm protein	0	1
								DAILLADLVDSCKPGD	DAILLADLVDS[130.0266]C[57.0215]KPGD	P49736	MCM2	DNA replication licensing factor MCM2	-1	1
								CQPVFSFGNSEQTKD	C[57.0215]QPVFSFGNS[130.0266]EQTKD	P49790	NUP153	Nuclear pore complex protein Nup153	0	1
								GGGPPPPPALPTWSVPNGPSPE	GGGPPPPPALPTWSVPNGPS[130.0266]PE	P50552	VASP	Vasodilator-stimulated phosphoprotein	0	-1
								SDGPNMTENGLED	SDGPNMT[130.0266]ENGLED	P51116	FXR2	RNA-binding protein FXR2	1	1
								IIDTNGAGDAFVGGFLSQLVSDKPLTE	IIDT[130.0266]NGAGDAFVGGFLSQLVSDKPLTE	P55263	ADK	Adenosine kinase	1	0
								VEMLVAGHEDSNGCINYE	VEMLVAGHEDS[130.0266]NGC[57.0215]INYE	P60660	MYL6	Myosin light polypeptide 6	0	0
								NIIAVATTNNLYIFQDK	NIIAVATT[130.0266]NNLYIFQDK	P63151	PPP2R2A	Serine/threonine-protein phosphatase 2A 55 kDa regulatory subunit B alpha isoform	-1	-1
								VSDTVVEPYNATLSVHQLVENTD	VSDTVVEPYNAT[130.0266]LSVHQLVENTD	P68371	TUBB4B	Tubulin beta-4B chain	-1	0
								VSDTVVEPYNATLSVHQLVENTD	VSDTVVEPYNATLS[130.0266]VHQLVENTD	P68371	TUBB4B	Tubulin beta-4B chain	-1	0
								VIVVWVGTNNHENTAE	VIVVWVGT[130.0266]NNHENTAE	P68402	PAFAH1B2	Platelet-activating factor acetylhydrolase IB subunit alpha2	-1	-1
								AQGPAASAEEPKPVEAPAANSDQTVTVK	AQGPAASAEEPKPVEAPAANS[130.0266]DQTVTVK	P80723	BASP1	Brain acid soluble protein 1	-1	-1
								SQDTSFTTLVER	S[130.0266]QDTSFTTLVER	Q06210	GFPT1	Glutamine--fructose-6-phosphate aminotransferase [isomerizing] 1	1	1
								VFQSNYFDSTHNHQNGLCEEE	VFQSNYFDST[130.0266]HNHQNGLC[57.0215]EEE	Q14444	CAPRIN1	Caprin-1	0	0
								NLYHNLCTSLFPTIHGND	NLYHNLC[57.0215]TSLFPT[130.0266]IHGND	Q14566	MCM6	DNA replication licensing factor MCM6	0	0
								AFQQSVEQDNLFDISTE	AFQQSVEQDNLFDIS[130.0266]TE	Q14690	PDCD11	Protein RRP5 homolog	1	1
								DPITLFVALSPQGTAQGE	DPIT[130.0266]LFVALSPQGTAQGE	Q14697	GANAB	Neutral alpha-glucosidase AB	0	0
								STGAQVQVAGDMLPNSTER	ST[130.0266]GAQVQVAGDMLPNSTER	Q15365	PCBP1	Poly(rC)-binding protein 1	0	0
								ENTLNSQTNATSGMNPD	ENTLNS[130.0266]QTNATSGMNPD	Q15398	DLGAP5	Disks large-associated protein 5	0	0
								EQNLSDLLSPICE	EQNLS[130.0266]DLLSPIC[57.0215]E	Q16637	SMN1	Survival motor neuron protein	1	1
								LYANTVLSGGSTMYPGIADR	LY[130.0266]ANT[130.0266]VLSGGSTMYPGIADR	Q562R1	ACTBL2	Beta-actin-like protein 2	0	0
								IEDLPYLSTTE	IEDLPYLS[130.0266]T[130.0266]TE	Q68DK7	MSL1	Male-specific lethal 1 homolog	1	1
								DHLLAGSCLKQSSKNIFTE	DHLLAGS[130.0266]C[57.0215]LKQSSKNIFTE	Q7Z333	SETX	Probable helicase senataxin	0	0
								QNSQLPAQVQNGPSQE	QNSQLPAQVQNGPS[130.0266]QE	Q8N8S7	ENAH	Protein enabled homolog	-1	-1
								MKGSISSGESIE	MKGSIS[130.0266]S[130.0266]GESIE	Q8TEV9	SMCR8	Guanine nucleotide exchange protein SMCR8	1	1
								NGVHSLIIEPVTSR	NGVHS[130.0266]LIIEPVTSR	Q8WX93	PALLD	Palladin	0	1
								MYQPSAVVLQCGADSLSGD	MYQPSAVVLQC[57.0215]GADS[130.0266]LSGD	Q92769	HDAC2	Histone deacetylase 2	0	1
								NGVTHPIDYHTTDYVDE	NGVT[130.0266]HPIDYHTTDYVDE	Q99536	VAT1	Synaptic vesicle membrane protein VAT-1 homolog	1	0
								ACFASLVSQDYVNGTDQE	AC[57.0215]FASLVSQDYVNGT[130.0266]DQE	Q9H204	MED28	Mediator of RNA polymerase II transcription subunit 28	0	-1
								VSSPDDLELE	VS[130.0266]S[130.0266]PDDLELE	Q9HAU5	UPF2	Regulator of nonsense transcripts 2	1	1
								IGTHNGTFHCD	IGTHNGT[130.0266]FHC[57.0215]D	Q9HB07	MYG1	MYG1 exonuclease	0	1
								SNDLATTGLNHPEVPYSSGATSSTNNPE	S[130.0266]NDLATTGLNHPEVPYSSGATSSTNNPE	Q9NP66	HMG20A	High mobility group protein 20A	0	0
								SLAAAAPNGNSSSNSWE	SLAAAAPNGNS[130.0266]SSNSWE	Q9UKL0	RCOR1	REST corepressor 1	1	0
								HSTPHAAFQPNSQIGE	HSTPHAAFQPNS[130.0266]QIGE	Q9UKV3	ACIN1	Apoptotic chromatin condensation inducer in the nucleus	-1	0
								QNSALPTSSQDEE	QNS[130.0266]ALPTSSQDEE	Q9UQ35	SRRM2	Serine/arginine repetitive matrix protein 2	0	1
								TVVLTWSPPSSLINGETD	TVVLTWSPPSSLINGET[130.0266]D	Q9Y2H6	FNDC3A	Fibronectin type-III domain-containing protein 3A	1	1
								EAQGGKTSSVTIPELD	EAQGGKT[130.0266]S[130.0266]S[130.0266]VTIPELD	P25054	APC	Adenomatous polyposis coli protein	0	1
								EITNLSSQVEE	EITNLS[130.0266]SQVEE	Q8NI36	WDR36	WD repeat-containing protein 36	0	0
								GPYDVVVLPGGNLGAQNLSE	GPY[130.0266]DVVVLPGGNLGAQNLSE	Q99497	PARK7	Parkinson disease protein 7	0	1
								HSLETPLTPGLANESGEPQAE	HS[130.0266]LETPLT[130.0266]PGLANESGEPQAE	O00478	BTN3A3	Butyrophilin subfamily 3 member A3	-1	0
								LSGGSRQHE	LSGGS[130.0266]RQHE	P10398	ARAF	Serine/threonine-protein kinase A-Raf	1	1

## Sheet: Fig 2c
m/z	Relative abundance
195.078	1.75781
214.12	2.14844
217.082	2.39955
217.357	0.61384
222.136	2.70647
223.778	2.90179
237.122	4.96652
243.149	4.54799
244.095	0.97656
245.088	1.92522
257.121	3.20871
258.107	7.31027
259.093	3.76674
260.094	2.03683
260.144	1.22768
261.121	2.03683
263.084	3.43192
264.099	6.11049
265.109	0.75335
269.122	2.09263
270.106	7.92411
272.108	3.68304
275.099	2.09263
276.118	13.058
276.153	3.125
279.143	2.14844
281.125	4.54799
282.094	6.25
282.118	3.43192
283.1	3.20871
287.138	3.1529
288.117	11.6908
288.143	1.81362
293.132	0.94866
294.201	2.79018
298.139	1.89732
299.136	14.481
301.161	3.0692
302.132	2.84598
302.168	2.23214
303.141	2.03683
304.159	1.45089
304.176	1.17188
308.167	4.96652
309.118	2.87388
309.154	2.26004
309.189	1.36719
315.13	8.28683
315.161	2.09263
318.165	3.04129
318.824	0.92076
322.183	1.17188
326.145	4.12946
327.109	5.55246
327.13	41.8248
327.151	4.88281
327.199	1.86942
328.133	10.6585
328.169	3.23661
329.14	2.65067
330.132	1.45089
330.178	2.20424
331.125	2.65067
332.562	0.58594
333.151	1.81362
333.176	39.8995
333.244	2.42746
334.179	12.8069
334.201	2.39955
339.169	2.14844
341.143	1.72991
342.133	1.47879
342.164	2.81808
343.162	5.69196
344.172	2.12054
344.193	3.32031
345.141	5.35714
352.168	3.01339
352.941	2.39955
354.136	2.06473
354.174	2.34375
355.162	5.66406
356.147	4.54799
356.166	2.53906
357.133	2.39955
357.614	1.08817
358.255	3.79464
360.125	2.06473
360.204	1.28348
361.173	1.19978
368.599	0.80915
369.14	2.45536
370.171	28.8784
370.275	2.73438
371.154	6.52902
371.164	12.5279
371.176	7.39397
371.25	3.62723
372.149	1.92522
372.174	3.90625
373.17	31.1663
373.21	1.6183
374.171	1.86942
374.209	0.97656
380.155	4.57589
380.256	0.89286
381.153	4.40848
382.142	1.81362
385.19	1.39509
387.186	0.94866
388.151	4.88281
388.181	12.7232
389.181	2.48326
394.129	2.51116
398.116	1.39509
398.165	56.7522
398.188	4.6317
398.254	2.26004
398.278	1.89732
398.358	2.37165
399.168	16.7132
400.171	5.46875
401.184	2.84598
402.165	2.03683
402.183	1.70201
404.004	0.75335
410.498	1.5067
411.155	3.57143
413.164	1.67411
415.267	2.53906
416.176	17.4107
416.211	5.88728
417.18	8.98438
418.181	4.85491
419.15	2.67857
419.278	4.21317
421.236	0.64174
421.254	1.89732
422.148	2.95759
422.244	0.92076
422.262	1.31138
423.223	1.92522
424.138	2.45536
425.174	2.26004
425.254	3.40402
428.184	2.51116
428.678	1.28348
429.174	0.97656
429.198	2.20424
429.254	4.26897
430.195	2.17634
437.186	1.70201
437.251	1.5625
438.16	4.32478
439.162	1.06027
439.183	3.32031
443.171	2.95759
444.154	2.23214
444.173	2.26004
445.199	1.33929
445.238	4.01786
446.191	4.01786
446.26	56.6685
446.285	5.91518
446.303	4.60379
447.26	11.942
448.224	1.14397
448.274	0.97656
449.263	2.17634
451.196	1.39509
452.177	2.51116
455.186	2.90179
455.226	7.11496
456.169	7.11496
456.224	4.60379
456.26	1.81362
457.209	3.48772
458.028	0.86496
458.238	1.14397
459.15	1.33929
459.196	1.03237
460.163	1.11607
460.186	1.98103
460.211	1.11607
463.191	2.51116
464.162	1.67411
464.204	2.31585
464.227	7.7846
464.261	2.39955
464.738	4.93862
465.175	1.19978
467.294	2.09263
468.206	5.07813
468.711	2.79018
469.196	3.68304
470.203	2.59487
473.181	3.93415
475.214	2.79018
476.181	3.43192
476.245	1.5904
477.204	3.73884
478.206	4.7154
481.199	4.6317
482.196	1.5625
483.221	1.64621
484.203	0.89286
485.29	1.92522
485.713	4.21317
486.216	6.25
487.034	0.92076
487.731	2.26004
488.234	1.28348
489.2	3.68304
490.27	5.05022
493.253	1.31138
494.255	5.66406
495.222	2.56696
495.274	1.36719
497.276	1.39509
499.202	2.92969
500.217	4.26897
501.176	1.25558
501.229	5.55246
501.239	4.10156
502.199	2.67857
503.698	2.67857
509.208	8.23103
509.756	3.1808
510.18	1.39509
512.187	3.43192
513.186	5.18973
513.253	2.84598
513.302	3.98996
514.21	2.14844
515.198	4.85491
517.161	1.5904
517.228	7.50558
518.231	2.34375
519.736	2.62277
519.763	1.39509
522.248	2.34375
522.271	1.33929
522.304	1.08817
523.744	2.26004
526.326	2.56696
527.21	40.6808
527.749	2.98549
528.205	11.3002
528.277	3.57143
528.776	3.45982
529.23	2.34375
529.266	1.5067
529.761	2.90179
530.229	3.04129
531.202	1.22768
531.745	1.6183
532.217	7.14286
533.193	4.60379
533.732	2.92969
534.252	4.49219
535.21	2.56696
537.259	1.72991
538.224	5.80357
538.265	2.03683
538.295	2.12054
538.768	6.44531
540.501	0.58594
541.23	18.9453
541.347	3.48772
541.737	9.3192
542.216	1.06027
542.239	3.0971
543.282	1.81362
543.316	1.42299
545.052	1.64621
545.213	19.4196
545.287	3.26451
545.329	16.4062
546.222	8.37054
546.334	2.28795
546.374	1.5067
547.253	3.85045
547.332	1.28348
548.798	1.03237
549.211	2.98549
549.238	1.5904
550.735	2.67857
551.242	2.45536
551.779	2.03683
552.278	2.23214
553.319	1.17188
555.155	1.03237
555.989	1.6183
557.237	2.56696
558.687	3.0692
559.205	1.11607
560.236	1.86942
560.275	2.67857
562.084	0.64174
563.355	1.06027
564.78	8.37054
565.238	2.34375
565.276	9.45871
565.763	3.32031
566.228	2.48326
566.256	1.22768
567.224	11.1049
567.268	1.39509
569.182	2.26004
569.249	2.31585
569.746	2.65067
570.234	1.6183
571.238	2.81808
572.283	1.25558
573.251	1.06027
573.783	4.82701
574.25	9.4308
574.266	12.6674
574.274	11.6908
574.768	3.73884
575.284	4.77121
579.258	2.20424
580.221	1.00446
580.496	0.75335
581.257	1.95313
582.276	2.73438
582.314	1.19978
583.286	2.34375
584.224	17.3828
584.278	1.64621
584.306	1.72991
585.235	7.44978
585.756	2.26004
585.789	2.37165
586.217	2.14844
586.314	2.03683
586.747	2.20424
587.188	1.22768
588.263	37.5558
588.768	23.8281
589.258	4.18527
590.226	1.45089
591.321	1.78571
591.416	1.08817
593.285	3.96205
593.795	6.75223
594.269	4.12946
595.725	4.77121
596.19	2.17634
596.302	1.39509
597.74	2.65067
599.307	10.0446
600.319	1.64621
600.757	1.5625
601.292	5.85938
602.243	4.52009
602.808	2.79018
603.24	0.80915
603.439	1.28348
603.756	2.53906
604.247	4.96652
605.306	1.5067
606.246	10.0725
606.74	2.23214
608.355	1.5625
608.581	1.19978
609.809	2.56696
612.257	6.38951
612.799	3.40402
613.208	1.98103
613.296	8.20313
613.368	1.00446
614.301	12.0815
614.339	1.39509
614.753	32.8125
615.259	27.5391
615.291	3.65513
615.759	4.7154
615.788	4.21317
616.252	2.03683
616.284	2.42746
616.362	7.92411
616.776	2.20424
617.337	2.28795
617.368	15.5413
617.765	1.5625
618.341	1.5904
618.365	1.03237
620.236	1.45089
620.796	2.14844
621.766	4.32478
621.8	24.4141
621.836	5.94308
622.273	5.30134
622.299	12.8906
622.801	3.79464
623.234	1.70201
623.341	1.6183
623.798	13.365
624.237	0.94866
624.765	1.89732
627.773	3.29241
630.271	4.85491
630.333	2.09263
630.805	22.6004
631.204	2.48326
631.268	1.39509
631.308	8.23103
631.806	4.6596
632.785	6.44531
633.289	2.28795
635.252	2.98549
636.348	1.03237
636.385	1.17188
636.491	1.22768
637.246	1.75781
637.287	2.53906
637.347	2.42746
637.798	13.7277
638.213	1.47879
638.295	20.2846
638.795	9.12388
639.28	8.95647
639.562	2.26004
640.052	6.36161
640.249	4.96652
641.244	2.37165
641.354	4.38058
642.25	1.08817
642.297	2.67857
642.366	2.87388
643.849	3.23661
644.211	1.92522
644.302	1.84152
644.332	0.78125
645.239	4.38058
645.812	4.21317
649.25	1.00446
650.255	3.0971
651.276	3.62723
654.808	2.28795
655.229	1.75781
655.687	2.62277
658.312	1.92522
659.271	3.59933
659.316	0.86496
660.32	3.59933
662.412	1.14397
663.299	4.38058
664.309	6.97545
665.358	7.44978
665.394	1.98103
666.302	1.72991
667.263	3.71094
668.269	2.39955
668.34	1.67411
670.335	1.5625
671.333	2.39955
672.309	4.79911
672.816	4.7154
672.871	0.97656
673.324	8.37054
673.675	2.12054
673.81	7.28237
674.321	5.80357
675.295	2.34375
677.289	4.82701
678.295	1.22768
679.337	2.59487
680.308	1.33929
681.295	2.09263
681.327	18.1641
681.361	0.69754
681.835	3.59933
682.328	4.12946
682.832	1.75781
683.271	1.17188
685.281	17.6897
685.483	2.00893
685.765	2.45536
686.282	1.5067
686.331	1.28348
688.832	1.67411
689.338	1.08817
689.81	1.72991
690.303	3.43192
690.809	2.51116
695.362	1.72991
696.282	3.04129
696.316	3.32031
696.839	2.14844
697.311	7.03125
698.35	2.56696
700.402	2.09263
701.313	4.07366
702.305	1.33929
703.287	12.6116
703.329	2.12054
704.293	1.36719
706.326	3.01339
707.334	1.72991
707.784	2.70647
707.833	2.45536
708.257	2.37165
708.334	4.15737
709.265	2.70647
709.387	2.09263
710.08	0.78125
710.272	1.28348
710.827	1.39509
711.239	1.89732
713.285	2.34375
713.386	0.94866
713.634	1.86942
713.829	16.3225
714.327	14.0625
714.832	4.57589
715.338	1.33929
716.29	1.17188
718.834	3.87835
719.333	8.17522
719.805	2.42746
719.834	3.34821
723.826	1.70201
724.289	1.5067
726.336	4.52009
726.983	2.62277
727.274	5.32924
727.341	1.98103
727.837	32.5335
728.016	1.92522
728.339	9.06808
728.388	1.95313
728.451	1.67411
728.509	1.5625
728.839	15.9598
728.926	2.65067
729.386	1.92522
729.853	1.28348
730.017	2.14844
730.085	1.08817
731.305	2.84598
731.309	4.40848
731.331	2.90179
731.393	9.93304
731.448	4.01786
731.481	2.45536
732.393	3.68304
732.499	1.22768
732.549	0.80915
733.372	5.21763
735.377	1.06027
736.324	2.39955
736.841	25.7812
736.91	3.45982
736.945	1.33929
736.998	0.75335
737.067	1.5625
737.344	31.2221
737.843	15.346
738.326	10.9375
738.814	5.46875
738.837	3.79464
739.287	3.43192
739.318	7.47768
739.377	1.67411
739.832	1.81362
740.311	1.39509
740.401	0.89286
743.17	3.96205
743.367	4.01786
744.234	1.92522
745.37	1.86942
745.836	100
745.89	1.6183
745.976	2.98549
746.347	89.3415
746.414	1.98103
746.554	2.00893
746.845	98.8281
746.894	4.57589
747.274	6.86384
747.346	98.6328
747.442	1.00446
747.485	0.86496
747.584	2.62277
747.848	41.8248
747.919	2.92969
748.105	1.14397
748.359	10.4911
748.948	0.75335
750.449	1.25558
751.336	1.86942
756.347	1.67411
758.391	1.45089
761.301	1.70201
762.318	1.33929
764.338	3.26451
765.29	1.39509
765.368	3.79464
766.3	2.51116
766.401	6.11049
767.346	2.42746
770.407	1.5067
771.393	3.43192
777.324	2.20424
783.365	2.51116
783.397	0.97656
784.366	1.22768
788.413	67.8292
788.461	15.1228
788.615	1.5067
789.412	20.2009
789.46	5.58036
789.539	4.79911
789.564	3.40402
790.416	7.08705
791.423	2.23214
791.569	1.11607
792.727	0.66964
797.338	1.95313
799.34	2.20424
800.322	1.75781
800.369	3.40402
810.312	2.53906
810.347	2.79018
812.327	1.70201
815.353	1.39509
817.361	1.00446
818.378	2.17634
819.405	1.25558
821.303	2.26004
821.337	1.03237
822.421	3.04129
824.303	2.31585
828.315	6.94754
828.406	1.45089
829.324	3.40402
831.332	1.45089
837.3	3.26451
838.326	7.28237
838.475	1.98103
839.313	2.98549
839.417	2.23214
839.763	1.95313
840.477	1.25558
841.271	1.39509
844.318	2.87388
844.353	3.76674
846.39	2.20424
851.326	1.5625
853.326	2.84598
853.439	4.93862
854.414	3.01339
854.449	2.31585
855.298	1.5067
856.341	11.3281
856.412	2.73438
857.338	19.9498
858.35	8.45424
859.333	1.03237
871.413	1.64621
871.468	2.03683
872.445	4.29688
873.452	1.72991
874.345	2.03683
875.321	6.44531
876.32	2.39955
876.375	1.6183
877.371	0.97656
879.289	2.51116
882.48	1.36719
884.456	1.22768
889.456	42.2712
890.364	3.26451
890.463	14.8717
890.503	5.07813
891.465	13.337
891.513	1.67411
892.351	1.5067
892.413	1.89732
892.941	0.64174
893.341	2.39955
893.429	2.62277
894.344	2.09263
894.543	1.14397
897.393	0.92076
900.435	0.75335
902.354	2.00893
902.445	2.06473
903.379	2.92969
904.446	1.6183
910.347	1.86942
910.424	3.51563
911.466	4.60379
912.436	1.08817
912.814	0.97656
916.394	1.5346
918.372	1.33929
922.173	0.75335
924.431	0.94866
926.381	1.47879
927.435	6.61272
928.358	6.69643
928.467	16.6295
929.364	3.73884
929.452	10.6585
929.466	10.24
929.52	1.39509
930.104	0.94866
930.375	2.37165
930.462	1.67411
931.487	4.6875
935.361	2.20424
936.393	1.81362
941.317	1.92522
941.404	1.28348
942.418	2.20424
945.385	0.80915
946.371	1.33929
946.478	88.0859
946.598	1.89732
947.373	1.5625
947.48	62.5279
947.743	1.5067
947.788	1.28348
947.984	1.6183
948.487	26.7857
949.493	2.67857
951.828	1.5346
952.453	4.40848
952.959	0.80915
953.443	1.64621
954.39	2.09263
955.348	1.11607
955.438	2.37165
959.479	1.00446
967.362	2.17634
969.348	1.78571
973.62	0.92076
976.345	3.1529
977.378	0.66964
977.425	2.48326
984.518	5.27344
985.514	1.14397
986.472	3.26451
987.418	1.31138
989.443	1.28348
990.492	4.29688
991.388	2.73438
991.483	1.36719
995.427	2.31585
996.466	1.84152
1000.41	1.95313
1002.45	2.87388
1005.44	7.31027
1006.43	2.53906
1009.41	1.00446
1011.47	0.80915
1018.39	1.86942
1021.49	1.39509
1027.42	6.69643
1028.42	8.42634
1029.48	1.67411
1030.43	1.6183
1030.48	1.28348
1032.12	1.84152
1032.4	2.26004
1038.46	12.7232
1038.55	1.17188
1039.47	2.06473
1039.52	2.39955
1040.51	1.17188
1042.46	0.83705
1045.43	2.56696
1045.48	1.33929
1046.43	3.1808
1047.44	10.3237
1048.5	1.22768
1049.91	0.72545
1053.44	1.95313
1054.46	0.97656
1055.54	10.4353
1056.55	2.62277
1056.6	4.15737
1057.51	18.8337
1058.45	1.19978
1058.52	2.81808
1058.66	1.28348
1064.38	2.03683
1064.43	0.92076
1065.48	1.36719
1067.49	2.56696
1068.43	0.83705
1068.47	1.14397
1068.53	1.5904
1068.57	1.17188
1068.62	1.81362
1073.43	1.33929
1075.52	56.3895
1076.13	0.69754
1076.52	36.2723
1077.53	11.356
1077.61	3.29241
1078.53	1.6183
1081.43	2.28795
1082.45	2.03683
1084.46	0.92076
1085.47	0.75335
1086.48	2.79018
1086.52	1.14397
1095.48	0.94866
1099.53	1.67411
1100.45	2.62277
1100.53	1.98103
1101.44	0.80915
1101.51	0.86496
1102.45	2.03683
1104.62	0.97656
1105.51	1.17188
1113.42	0.75335
1114.42	1.28348
1114.49	0.92076
1117.48	1.28348
1119.47	2.20424
1120.37	1.14397
1120.44	1.5346
1121.45	2.09263
1122.53	2.84598
1123.51	2.84598
1126.58	1.5904
1127.5	1.67411
1129.56	3.45982
1129.7	1.14397
1131.45	3.85045
1134.96	0.86496
1138.57	0.97656
1140.51	4.88281
1141.44	1.81362
1141.51	2.03683
1142.53	0.97656
1144.51	1.08817
1145.48	1.22768
1145.58	2.95759
1146.47	1.22768
1146.55	17.048
1147.56	11.8025
1147.61	2.28795
1147.67	1.08817
1148.56	6.50112
1149.58	1.17188
1151.66	0.80915
1152.51	0.80915
1153.5	1.75781
1158.53	4.49219
1159.53	3.51563
1160.53	2.51116
1171.44	3.01339
1175.54	3.51563
1176.53	0.83705
1179.52	2.12054
1180.57	1.22768
1185.5	2.34375
1186.47	1.06027
1186.58	1.08817
1190.61	2.67857
1196.58	1.31138
1197.54	1.17188
1199.53	1.33929
1201.48	5.38504
1201.56	1.5346
1202.42	0.89286
1202.6	1.33929
1203.58	6.50112
1204.57	8.51004
1205.61	2.37165
1205.75	1.28348
1206.52	2.70647
1209.6	1.70201
1210.51	2.90179
1211.47	1.14397
1212.49	1.17188
1216.49	1.14397
1216.56	2.14844
1217.52	1.84152
1218.55	1.03237
1218.61	6.1942
1218.89	1.19978
1219.61	3.29241
1219.69	0.94866
1222.55	1.98103
1226.57	1.5346
1228.53	12.2489
1229.5	12.6395
1230.48	1.98103
1232.13	1.17188
1234.32	0.72545
1242.59	2.92969
1247.62	0.75335
1259.48	0.92076
1260.6	15.3181
1260.73	1.67411
1261.61	18.9174
1261.78	1.98103
1261.9	2.06473
1262.6	7.70089
1263.61	1.33929
1275.57	2.81808
1277.59	1.67411
1283.54	1.06027
1289.57	1.25558
1290.59	1.42299
1290.66	1.14397
1291.59	3.0971
1294.73	1.39509
1326.61	2.26004
1331.89	0.61384
1340.55	1.84152
1341.57	1.19978
1341.71	1.03237
1342.6	1.45089
1343.58	0.80915
1344.54	3.0692
1345.19	1.17188
1345.59	1.00446
1345.69	1.28348
1346.65	1.6183
1355.56	2.45536
1371.62	1.5625
1376.69	2.26004
1534.14	0.61384

## Sheet: Fig 2d
m/z	Relative abundance
100.471	0.29322
175.898	0.34421
180.006	0.50994
187.074	1.32585
189.082	0.67568
195.078	0.71392
197.094	0.87965
200.14	0.73942
201.098	0.8924
212.14	0.4972
213.085	1.24936
217.083	2.51147
218.062	0.4207
218.082	0.39521
218.39	0.31871
225.145	0.80316
226.088	0.54819
226.12	0.4717
226.148	0.61193
227.064	0.50994
227.087	0.8924
228.05	1.00714
228.066	0.66293
228.106	1.47884
229.083	0.56094
229.12	3.30189
229.147	0.80316
230.085	1.24936
230.124	0.31871
231.101	0.50994
233.098	0.54819
238.088	0.35696
241.083	6.93524
241.502	0.39521
242.083	0.84141
244.095	4.564
245.045	0.34421
245.078	1.3641
245.096	0.93065
245.112	0.4207
246.115	1.92504
249.117	0.54819
250.976	0.73942
251.105	0.4717
251.15	0.36971
252.108	0.34421
252.151	0.4972
253.089	1.8358
254.084	0.4462
255.926	0.43345
256.053	0.4717
256.091	5.39266
256.132	0.99439
257.071	0.79041
257.099	0.61193
259.094	7.7639
259.126	0.73942
259.139	0.58644
259.156	0.30597
260.099	1.87404
262.095	0.68842
263.087	14.9286
263.12	1.30036
264.081	0.82866
264.097	0.4462
266.183	0.77766
266.535	0.4717
267.113	0.4207
267.19	0.68842
268.095	0.80316
269.158	0.73942
269.175	0.4717
271.088	0.61193
271.101	0.79041
272.098	0.59918
274.104	16.1907
274.122	0.36971
275.105	1.55533
277.1	1.50433
278.113	0.34421
279.144	0.36971
281.163	0.66293
283.148	0.82866
283.178	0.4462
286.102	0.58644
286.135	0.63743
289.19	0.56094
291.112	0.79041
292.088	1.32585
292.132	0.38246
294.181	7.43243
295.071	0.56094
295.141	2.79194
296.085	0.4717
296.102	0.54819
296.127	0.76492
296.14	0.96889
296.166	0.79041
297.115	0.40796
297.193	1.46609
298.106	2.51147
298.193	0.4717
299.169	0.30597
300.14	0.58644
301.116	0.8924
302.135	0.68842
303.133	0.79041
304.095	1.00714
307.105	0.43345
308.17	0.48445
309.12	3.35288
310.104	6.23406
310.154	0.80316
311.106	0.36971
311.12	0.96889
311.173	1.89954
311.208	0.61193
312.126	0.50994
312.154	1.75931
312.188	0.39521
312.241	0.63743
313.115	1.69556
313.157	2.63896
313.208	0.59918
314.15	0.81591
315.153	0.71392
316.114	3.07241
317.121	0.58644
320.121	1.18562
322.103	0.48445
322.228	0.4207
323.144	0.4207
323.185	0.75217
327.127	4.72973
328.115	0.38246
328.19	2.43498
329.143	0.73942
331.126	6.38705
332.118	0.56094
333.131	0.58644
336.124	0.40796
336.194	1.44059
336.644	0.4207
337.117	1.00714
337.136	0.56094
339.132	0.99439
340.112	2.3075
340.143	0.57369
341.111	1.19837
341.146	1.3386
341.161	1.07088
341.166	1.44059
342.129	0.36971
342.171	0.53544
343.126	1.28761
344.128	0.62468
344.158	1.28761
344.179	1.31311
344.69	1.40235
345.14	5.20143
345.163	1.63182
345.212	1.28761
345.65	2.3075
346.125	1.31311
346.135	1.91229
346.138	1.14737
347.129	0.4207
348.119	0.79041
348.206	0.63743
349.112	3.65885
352.111	1.8358
352.196	0.96889
353.112	2.51147
353.12	2.10352
353.141	0.43345
353.222	1.31311
354.176	0.4972
354.218	0.84141
355.127	6.22132
355.156	0.85416
356.128	0.72667
356.162	0.40796
357.127	0.39521
357.143	1.30036
357.179	0.4717
358.12	2.63896
358.125	2.15451
358.171	0.8669
359.125	1.70831
360.107	0.77766
360.143	0.36971
361.138	0.68842
362.182	0.39521
363.117	0.58644
363.208	0.40796
364.137	6.24681
364.205	0.58644
365.144	0.4972
366.121	1.04539
366.197	0.9434
367.134	5.17593
367.211	0.34421
368.132	0.63743
368.165	0.73942
368.19	0.66293
369.153	0.31871
370.125	2.24375
370.171	0.40796
371.121	7.58542
371.154	1.47884
371.206	1.40235
371.67	0.93065
372.121	2.29475
373.135	9.35747
374.139	1.73381
375.128	0.34421
375.238	0.58644
376.112	0.87965
376.17	0.56094
376.229	0.76492
376.624	0.28047
377.197	0.48445
378.213	0.40796
379.114	1.50433
379.16	0.30597
379.684	0.56094
380.191	0.70117
380.231	0.96889
380.593	0.29322
380.73	0.59918
381.176	1.58083
381.214	2.42223
382.137	0.54819
382.21	1.88679
383.157	0.4462
383.188	0.73942
383.225	0.4717
383.243	0.96889
384.165	2.74095
384.24	0.4717
385.137	1.3641
385.372	0.36971
385.715	0.73942
386.138	1.96328
386.163	0.48445
387.143	0.48445
388.137	5.25242
388.2	0.4462
389.131	17.9755
389.163	0.63743
389.184	0.56094
390.135	4.16879
390.219	0.43345
390.676	0.73942
391.133	0.71392
391.185	0.58644
392.193	0.61193
392.661	0.57369
393.113	1.45334
393.141	0.81591
393.258	0.4717
393.681	1.50433
394.127	0.56094
394.185	2.19276
394.227	1.44059
394.246	1.28761
394.686	0.9179
394.735	0.39521
394.779	0.8669
395.12	1.14737
395.238	0.85416
396.152	3.55686
396.232	0.72667
397.134	2.14176
397.137	2.79194
397.206	1.08363
398.135	1.87404
398.164	0.52269
399.115	0.58644
399.173	0.63743
400.702	0.67568
401.146	0.54819
401.17	0.52269
403.147	3.36563
403.168	1.13463
403.717	0.39521
404.148	0.9434
406.141	6.68027
406.208	0.75217
406.225	0.87965
406.676	0.45895
406.7	0.75217
407.138	2.52422
407.171	0.52269
407.209	0.4717
407.25	0.4462
409.211	17.6313
410.212	4.43651
411.128	0.68842
411.234	1.26211
412.217	0.4972
413.126	0.4972
413.17	0.31871
414.132	0.82866
414.164	8.46507
414.223	0.35696
415.148	2.44773
415.164	2.86843
415.184	0.9434
415.215	0.45895
416.149	1.50433
416.175	0.36971
417.148	1.07088
417.447	0.82866
418.122	0.4717
419.162	0.35696
420.695	2.01428
421.157	3.25089
422.163	0.39521
423.226	7.07547
424.148	8.06986
424.181	3.25089
424.221	0.77766
425.129	1.50433
425.171	0.9434
425.188	1.24936
426.123	0.53544
426.148	1.09638
426.174	1.00714
427.203	0.4462
427.224	0.39521
428.058	0.67568
428.244	0.76492
429.161	0.4972
429.217	3.73534
429.719	1.24936
430.189	0.73942
431.14	0.85416
431.176	1.16012
432.151	1.10913
432.173	8.12086
432.231	1.24936
432.674	0.76492
433.178	3.04691
433.236	0.85416
434.183	0.79041
434.21	0.58644
434.689	0.4972
434.762	0.70117
435.237	0.4207
437.191	0.4462
437.682	0.56094
438.236	1.42784
439.184	0.61193
439.229	0.4462
439.248	0.4717
440.683	0.43345
441.262	0.4972
441.693	0.4462
442.159	20.9077
442.189	1.72106
443.16	4.57675
443.221	2.76645
443.709	0.71392
444.72	0.57369
446.191	0.52269
447.697	1.13463
449.178	0.85416
449.74	0.73942
450.198	0.61193
450.235	0.4972
450.696	0.61193
450.737	0.53544
451.171	0.87965
451.235	0.73942
451.703	0.43345
452.183	0.4207
452.234	1.01989
454.17	1.73381
454.199	0.39521
454.693	0.50994
455.159	1.05813
455.185	0.43345
455.213	1.98878
456.139	0.52269
456.173	2.89393
456.221	0.99439
456.241	1.3641
457.242	0.72667
458.122	0.53544
458.75	6.96073
459.162	0.4717
459.237	1.92504
459.747	0.57369
460.168	30.023
461.171	8.52881
462.175	2.16726
463.153	0.45895
463.199	0.4717
463.262	0.4717
463.321	0.71392
464.157	0.39521
464.195	0.40796
465.116	0.36971
465.251	0.4462
465.723	0.68842
466.231	1.60632
466.312	0.39521
467.254	0.93065
468.175	0.56094
468.197	2.16726
468.243	0.53544
468.698	0.65018
469.201	1.3641
469.7	1.30036
470.19	1.96328
470.213	1.07088
471.716	0.52269
472.166	0.71392
472.213	0.4462
473.184	0.54819
473.216	0.73942
474.142	0.43345
474.197	1.28761
474.227	1.22387
474.252	0.53544
475.159	1.23661
476.202	0.4462
476.268	0.75217
476.499	0.85416
477.214	0.58644
477.248	5.36716
478.199	4.38552
478.449	0.53544
478.703	0.4972
479.178	0.57369
479.221	0.4207
480.253	1.8613
481.22	2.48598
482.153	1.18562
482.194	0.4717
482.217	0.77766
482.267	0.56094
482.542	0.36971
482.567	1.00714
483.182	0.56094
483.225	0.59918
483.261	0.40796
484.24	2.15451
484.724	0.52269
485.152	0.4207
485.298	0.35696
486.192	0.62468
487.196	1.04539
487.679	0.65018
488.198	0.95614
488.717	0.73942
489.225	0.57369
490.178	1.60632
491.217	0.54819
492.166	0.40796
492.201	0.62468
492.266	0.29322
493.214	0.56094
493.318	2.33299
493.737	0.34421
493.778	0.53544
494.246	1.41509
494.271	26.7083
494.3	1.22387
494.321	0.82866
495.178	0.66293
495.204	1.22387
495.226	0.79041
495.277	7.57267
495.719	2.49873
496.162	1.05813
496.203	0.58644
496.24	1.61907
496.274	0.81591
497.711	0.8669
498.165	0.39521
499.214	1.3896
499.287	0.39521
499.724	0.40796
500.171	1.32585
500.211	0.9179
500.723	0.4207
500.765	0.63743
501.207	0.4207
502.225	0.48445
502.295	0.53544
503.732	2.42223
504.159	0.38246
504.236	2.3075
504.719	2.03978
504.745	0.52269
505.169	0.4462
505.223	2.19276
505.668	0.29322
505.767	0.56094
505.852	0.57369
506.583	0.85416
506.712	1.8613
506.908	1.03264
507.219	2.16726
507.255	0.9179
507.736	6.3233
508.241	1.8358
508.637	0.28047
508.728	0.9434
509.206	0.48445
509.672	0.61193
509.709	0.63743
509.769	0.76492
510.144	0.65018
510.257	1.56808
510.725	0.82866
511.211	0.8924
511.706	1.18562
512.202	1.03264
512.295	0.59918
513.198	1.50433
514.215	0.90515
514.268	1.84855
514.758	2.00153
515.261	1.79755
515.694	0.79041
515.761	0.39521
516.224	0.81591
516.756	0.58644
517.234	0.61193
517.701	0.76492
517.728	1.89954
518.174	18.8552
518.228	2.42223
519.182	2.40948
519.239	0.85416
519.281	0.40796
519.735	0.90515
520.187	0.87965
520.215	0.63743
520.299	0.4207
521.196	2.7027
521.221	1.27486
521.238	0.81591
522.188	1.54258
522.2	1.96328
523.18	0.45895
523.207	0.36971
523.269	16.4457
523.771	3.90107
523.804	0.84141
524.27	3.34013
524.39	0.39521
524.773	0.52269
525.203	0.71392
526.756	0.58644
527.742	2.07802
528.735	0.4462
529.162	0.31871
529.231	2.282
529.693	1.18562
530.188	0.4972
530.231	1.16012
531.683	0.4717
532.22	0.98164
533.204	0.4717
533.243	0.76492
533.722	1.40235
534.731	0.56094
535.183	0.73942
535.226	0.4462
535.253	0.43345
535.296	0.59918
536.185	50.3697
536.267	0.79041
536.319	0.58644
537.188	13.6028
537.221	0.75217
537.268	1.24936
537.74	1.16012
538.197	2.91943
538.465	0.4207
538.71	0.4462
538.733	1.12188
539.21	10.7088
539.238	0.59918
539.274	0.71392
540.219	2.16726
540.284	1.3641
540.317	0.48445
540.565	0.29322
541.222	0.38246
541.279	0.38246
541.715	0.98164
542.259	0.45895
542.708	0.96889
543.291	0.45895
545.234	0.63743
545.741	0.85416
546.235	1.08363
546.275	0.48445
546.753	1.49159
547.226	0.75217
547.352	0.39521
548.735	1.22387
549.211	1.74656
549.266	1.91229
550.175	0.54819
550.229	2.07802
550.271	0.61193
550.306	0.76492
550.746	0.80316
551.24	0.45895
551.269	0.67568
551.577	0.56094
551.739	1.30036
552.268	11.8435
553.183	0.40796
553.235	0.99439
553.268	2.21826
554.21	0.82866
554.221	1.54258
554.233	1.12188
554.258	1.84855
554.761	0.58644
555.139	0.43345
555.203	0.36971
555.245	0.36971
555.293	0.4462
557.219	12.5956
557.269	1.44059
557.296	1.30036
557.724	0.54819
558.225	2.7027
558.24	2.97042
558.266	2.43498
558.296	0.71392
558.761	0.68842
559.224	0.8669
559.264	3.34013
559.747	3.1744
560.21	0.36971
560.253	1.64457
560.361	0.57369
561.213	0.57369
561.257	0.58644
562.231	1.03264
562.334	0.35696
562.742	0.75217
563.747	1.31311
564.199	0.58644
564.255	3.05966
564.32	0.71392
564.747	0.40796
565.258	0.4462
566.256	0.45895
567.243	2.15451
567.277	8.83478
567.357	0.9434
568.252	4.55125
568.281	2.71545
568.754	2.52422
568.803	0.45895
569.19	0.39521
569.228	0.57369
569.255	1.16012
569.713	0.4207
569.759	1.64457
569.783	0.66293
570.23	1.3896
570.286	0.81591
571.246	3.70984
571.287	0.4717
571.31	0.58644
572.233	0.4462
572.259	8.78378
572.324	0.84141
572.759	5.0357
573.263	3.31464
573.321	1.26211
573.794	1.07088
573.82	0.61193
574.159	0.76492
574.295	0.45895
575.219	2.33299
575.256	0.4462
576.236	0.68842
577.265	1.32585
578.247	0.45895
578.28	0.53544
578.303	0.34421
578.336	0.54819
578.788	0.61193
579.282	2.00153
581.228	1.04539
581.238	1.56808
581.251	1.01989
583.251	1.68281
584.252	2.60071
584.755	0.59918
584.79	0.48445
585.224	0.9179
585.252	1.8613
586.253	1.3641
586.797	0.53544
587.124	0.53544
587.794	2.16726
588.299	4.07955
588.728	0.58644
588.79	1.58083
589.229	0.53544
589.281	0.34421
589.791	0.73942
590.321	0.36971
591.326	5.9536
591.368	0.39521
592.249	51.6063
592.281	0.75217
592.334	0.34421
593.253	14.7884
593.314	0.95614
594.256	2.74095
594.279	1.93779
595.241	1.93779
595.766	1.22387
596.231	1.09638
596.263	1.30036
596.797	9.72718
597.3	4.84447
597.719	1.12188
597.794	3.54411
598.257	2.10352
598.297	1.44059
598.76	1.32585
599.316	0.76492
600.292	0.66293
602.268	11.2443
602.79	0.63743
603.244	0.4717
603.275	1.67007
603.319	0.58644
604.234	0.45895
604.272	0.34421
604.344	0.4972
605.252	1.07088
606.254	0.58644
606.75	1.22387
607.188	0.36971
607.236	0.58644
607.773	1.00714
608.299	0.4717
608.742	0.76492
608.774	0.71392
609.295	0.4462
610.206	1.35135
610.274	2.26925
610.331	0.85416
612.194	0.4717
613.336	0.4207
614.208	0.59918
614.317	0.34421
615.747	0.73942
616.26	1.69556
616.506	0.34421
618.248	0.48445
618.622	0.61193
619.768	0.4462
620.311	1.27486
620.345	0.31871
621.317	0.4972
622.361	2.97042
622.803	0.95614
623.228	0.39521
623.284	0.4972
623.364	2.20551
624.088	0.58644
624.272	1.56808
624.297	2.67721
624.366	0.36971
624.765	1.3386
625.302	0.9434
625.73	1.04539
625.796	0.4462
626.246	0.33146
626.278	0.4462
626.757	1.8103
626.787	0.36971
627.261	1.22387
628.216	0.53544
628.27	0.99439
628.324	0.4717
630.29	2.16726
632.602	0.36971
632.639	0.98164
632.779	1.24936
633.279	1.7848
633.747	0.90515
633.811	3.21265
634.315	1.00714
634.778	0.58644
634.811	1.14737
635.1	0.36971
635.206	0.53544
635.252	9.70168
635.768	3.04691
636.259	3.45487
636.303	0.4462
636.372	0.40796
636.772	4.86996
637.259	4.44926
637.771	0.90515
638.282	2.56247
638.318	1.28761
638.759	0.56094
639.253	1.00714
639.282	1.64457
639.322	0.61193
639.799	0.58644
640.259	0.45895
641.244	0.68842
641.294	0.66293
642.238	1.18562
642.789	1.88679
642.802	3.26364
642.816	2.03978
643.228	0.70117
643.283	0.4717
643.318	0.56094
643.747	0.85416
644	0.35696
644.22	0.4717
644.28	0.61193
644.622	0.73942
644.771	0.75217
645.243	0.53544
645.293	0.65018
645.322	0.36971
645.653	0.79041
645.786	12.1877
646.182	0.8669
646.212	1.00714
646.251	1.47884
646.287	8.29934
646.322	0.96889
646.353	0.73942
646.396	0.65018
646.786	3.26364
647.279	2.60071
647.33	0.72667
647.789	1.40235
648.302	1.01989
648.333	0.62468
648.786	0.68842
649.305	0.93065
649.748	0.40796
649.825	0.59918
650.755	0.72667
651.021	0.63743
651.248	0.4462
651.301	0.4207
652.307	0.39521
652.746	0.61193
654.27	0.4972
654.299	1.09638
654.648	0.48445
655.138	0.36971
655.271	3.53136
655.309	1.52983
656.287	3.81183
656.77	1.3896
657.7	0.4207
657.76	0.76492
659.274	1.44059
660.247	2.49873
660.4	0.39521
661.255	0.36971
661.352	1.10913
662.306	0.4462
663.304	0.85416
663.715	0.70117
664.293	4.14329
664.441	0.4462
665.296	1.49159
666.304	1.75931
667.258	0.4207
667.324	0.58644
669.27	0.4462
669.338	0.4462
670.264	0.59918
671.302	0.43345
672.31	0.65018
674.56	0.76492
676.277	1.17287
677.254	0.48445
677.295	0.4972
677.766	0.53544
678.331	0.56094
678.779	0.45895
680.315	0.34421
681.312	7.21571
681.359	0.4717
682.305	28.9266
682.957	0.4972
683.261	0.4462
683.309	5.59663
684.322	0.48445
685.249	0.9179
686.244	1.14737
686.295	0.9434
687.312	0.50994
688.311	0.33146
688.381	1.40235
689.303	2.79194
689.366	0.34421
690.308	1.93779
690.691	0.54819
690.832	0.4207
691.291	1.35135
691.341	0.35696
691.373	1.03264
693.27	0.45895
696.286	1.46609
696.328	0.52269
697.268	0.4207
698.285	0.4717
699.321	78.7608
699.354	1.08363
699.453	0.26772
700.28	0.43345
700.324	22.8327
700.459	0.30597
701.324	3.21265
702.334	1.04539
704.184	0.56094
704.286	0.76492
704.354	0.75217
705.325	1.08363
706.292	0.4972
707.272	0.58644
707.303	1.05813
707.334	0.68842
708.335	1.87404
708.4	0.45895
709.335	0.4717
710.335	0.59918
714.295	3.08516
714.345	0.79041
715.293	1.82305
715.377	0.52269
716.296	2.79194
717.265	0.81591
717.32	1.03264
717.361	0.81591
717.407	0.61193
718.266	0.4207
718.311	0.48445
718.355	0.62468
718.418	0.75217
719.309	0.4462
722.249	1.28761
723.283	1.10913
723.355	0.4717
723.426	0.67568
725.345	9.35747
726.35	1.55533
727.309	0.61193
730.299	0.39521
730.384	0.43345
732.234	0.36971
732.307	29.156
733.24	0.38246
733.309	11.2443
733.377	0.99439
734.309	5.0357
735.33	12.6721
735.38	0.81591
735.442	0.9434
736.321	2.29475
737.337	1.46609
739.327	0.4717
740.316	0.71392
741.359	0.98164
742.275	0.48445
743.348	0.4717
743.458	0.73942
744.292	0.4462
744.324	0.66293
745.239	0.34421
747.378	0.4717
750.306	1.08363
750.371	0.72667
751.325	1.58083
751.415	1.46609
751.971	0.35696
752.403	2.282
753.344	46.2647
753.378	0.72667
753.502	0.4972
754.294	0.52269
754.347	18.3325
755.349	3.6716
755.391	1.17287
756.263	0.33146
756.346	0.50994
756.414	0.82866
757.358	2.98317
758.106	0.33146
758.278	0.75217
758.36	1.87404
759.455	0.56094
759.853	0.43345
760.295	0.57369
760.349	0.52269
761.822	0.56094
765.33	0.4972
766.364	0.4972
767.341	0.34421
768.33	0.53544
769.34	3.92657
769.384	0.43345
769.437	1.08363
770.314	0.39521
770.353	1.35135
770.416	1.10913
774.311	1.26211
774.868	0.4462
775.358	0.34421
777.384	0.96889
777.69	0.4717
778.257	0.39521
778.362	1.64457
778.859	0.58644
782.391	0.85416
783.263	0.39521
783.343	0.96889
783.674	0.66293
784.359	2.00153
784.424	0.4972
785.338	1.23661
786.38	0.4462
787.448	14.3422
788.449	4.20704
789.344	0.79041
789.442	0.58644
790.455	0.38246
791.437	0.63743
793.333	3.50586
794.344	0.39521
797.28	0.43345
797.374	0.33146
799.368	0.40796
800.01	0.48445
801.312	0.35696
801.413	1.23661
801.467	0.26772
802.32	0.4207
803.336	0.95614
804.324	1.04539
804.35	1.46609
804.462	0.63743
805.321	0.4972
805.463	0.36971
805.524	0.39521
806.337	0.99439
806.456	0.43345
807.309	0.4462
808.291	0.93065
809.361	0.9179
810.253	0.33146
810.345	1.79755
811.349	17.4146
811.401	0.76492
812.353	4.14329
813.357	1.17287
814.37	0.39521
815.277	0.39521
815.33	1.21112
815.9	0.52269
816.374	1.93779
817.363	0.4462
818.311	0.39521
820.323	0.39521
821.347	5.07394
821.381	0.58644
821.424	0.82866
822.352	1.3641
822.5	0.43345
823.313	0.31871
823.356	1.8103
826.32	0.39521
828.279	0.48445
828.388	1.10913
829.292	0.57369
829.359	100
829.553	0.93065
830.289	0.4717
830.362	50.5609
830.406	0.75217
830.566	1.16012
830.582	1.59357
831.366	12.5446
832.309	1.13463
832.367	3.41662
833.293	1.03264
834.392	0.71392
835.347	0.75217
836.398	0.9434
838.33	0.43345
839.267	0.34421
839.388	1.04539
840.378	1.52983
841.336	0.59918
841.376	0.43345
843.339	0.38246
844.424	0.48445
846.402	0.48445
847.431	0.52269
847.468	0.36971
849.422	0.58644
853.392	0.66293
856.367	1.05813
856.41	0.4462
857.32	0.45895
857.428	2.20551
858.331	1.50433
858.44	0.39521
859.435	1.09638
861.475	0.54819
862.362	0.71392
862.419	0.50994
863.372	1.42784
867.419	0.30597
868.367	0.75217
868.445	1.28761
869.379	0.90515
870.415	0.48445
871.376	0.57369
871.46	0.50994
872.291	0.34421
878.341	0.34421
879.392	0.84141
880.274	0.62468
880.366	0.87965
881.36	0.98164
884.328	0.4462
885.423	14.4697
885.523	0.43345
886.32	0.4717
886.425	7.89138
886.515	0.40796
887.423	0.58644
888.341	0.4207
890.378	0.36971
893.318	0.4717
894.357	0.87965
898.384	4.16879
898.473	0.4972
899.384	2.53697
899.461	0.52269
900.32	0.61193
901.347	0.48445
902.333	0.43345
905.425	0.35696
907.387	3.79908
908.385	0.85416
910.391	1.00714
911.311	0.36971
911.367	0.4972
911.518	0.4207
911.902	0.48445
912.381	1.30036
913.405	0.40796
914.38	0.4972
915.421	0.36971
916.391	13.7812
916.49	11.512
917.294	0.4462
917.396	7.21571
917.442	1.58083
917.495	3.90107
917.617	0.45895
918.362	2.18001
918.443	0.36971
919.308	0.4207
919.361	0.68842
919.4	0.4462
919.456	0.52269
920.366	0.63743
920.412	0.85416
921.42	0.53544
923.438	0.57369
923.513	0.4462
924.441	2.7027
925.388	3.02142
925.428	2.11627
926.384	0.71392
927.387	0.39521
928.349	0.4972
928.412	0.62468
928.489	0.4207
929.413	0.4717
930.404	0.67568
930.495	0.4462
931.357	0.58644
934.357	0.63743
934.405	0.84141
934.492	0.71392
935.384	5.94085
936.376	4.15604
937.376	3.11066
938.385	0.71392
940.425	0.77766
941.365	0.53544
942.451	0.45895
943.424	1.22387
943.487	0.43345
944.334	0.48445
944.37	0.40796
945.38	0.72667
946.356	0.67568
948.384	0.40796
949.477	0.53544
954.403	0.8669
954.423	1.40235
954.44	0.90515
957.44	1.59357
958.432	0.52269
960.367	0.40796
966.31	0.40796
966.441	0.56094
967.365	0.4207
970.407	0.4717
970.447	0.4972
971.297	0.34421
972.403	0.50994
973.406	0.61193
974.446	0.4207
974.504	0.4207
978.396	0.50994
980.335	0.39521
982.503	0.45895
983.355	0.58644
985.496	0.4717
986.483	0.93065
987.472	1.05813
988.411	1.23661
993.459	2.09077
994.458	0.36971
997.437	1.3386
998.451	0.61193
998.578	0.90515
999.427	0.95614
1000.48	0.61193
1001.55	0.58644
1005.48	0.33146
1006.45	1.77206
1008.42	2.7282
1009.43	2.21826
1010.43	1.24936
1011.22	0.4462
1012.42	0.36971
1013.46	0.56094
1014.47	13.6282
1014.55	0.39521
1015.42	0.36971
1015.47	5.23967
1016.47	2.51147
1017.02	0.4717
1017.42	0.68842
1017.49	0.50994
1018.39	1.47884
1018.43	0.85416
1018.49	0.36971
1019.13	0.36971
1021.4	0.56094
1021.44	0.8669
1023.42	0.4207
1026.44	5.85161
1027.44	3.95207
1027.52	0.35696
1028.44	0.4462
1028.51	0.54819
1029.42	0.38246
1030.47	0.4462
1032.41	0.4207
1033.48	0.58644
1034.45	9.98215
1034.76	0.34421
1035.46	7.21571
1036.46	2.26925
1038.48	0.48445
1040.43	0.67568
1045.42	0.80316
1045.53	1.64457
1046.54	1.67007
1047.45	0.35696
1047.54	0.39521
1049.48	0.35696
1051.42	0.8669
1053.45	0.39521
1056.44	0.4717
1057.45	2.74095
1057.5	0.57369
1058.45	0.48445
1058.51	0.34421
1059.43	2.02703
1062.4	0.48445
1066.45	0.43345
1068.44	0.43345
1069.55	0.52269
1070.41	0.96889
1072.37	0.33146
1072.47	0.30597
1074.58	0.48445
1084.44	0.82866
1085.44	1.21112
1086.45	0.66293
1090.49	0.4462
1091.43	1.30036
1092.45	0.95614
1092.5	0.43345
1093.43	0.4717
1093.47	0.52269
1095.44	0.4207
1098.49	0.63743
1099.43	0.56094
1099.55	0.40796
1100.53	0.34421
1100.61	0.4972
1102.45	0.63743
1105.44	0.90515
1110.41	0.30597
1114.2	0.39521
1117.48	1.56808
1123.41	0.9179
1123.41	1.24936
1123.46	1.7848
1123.62	0.52269
1124.38	0.34421
1124.46	1.91229
1124.55	0.39521
1132.48	0.48445
1135.51	0.80316
1136.5	0.95614
1137.52	0.56094
1138.49	0.31871
1140.49	0.63743
1141.47	7.7639
1142.45	2.05252
1143.5	6.36155
1144.51	1.54258
1145.52	0.71392
1147.47	0.4462
1151.47	0.33146
1152.49	0.4717
1156.52	0.59918
1156.57	0.4462
1168.52	0.58644
1171.48	0.36971
1179.44	0.36971
1200.52	0.39521

## Sheet: Fig 2e
Peptide ID	Retention time of unmodified peptides (min)	Retention time of 2HG modified peptides (min)	Δretention time (2HG-peptide vs paired normal peptide)		Stastistic analysis (Paired two-tailed Student’s t-tests were used to calculate P values)
1	9.10625	6.94808	-2.15817		Δretention time	P_value
2	9.05953	6.92837	-2.13116		0.36 min	9.62941e-12
3	3.77013	3.92651	0.156372
4	3.80424	3.96061	0.156372
5	3.82247	3.97886	0.156389
6	3.83144	3.9813	0.149856
7	9.08598	6.98469	-2.10128
8	9.63431	9.90146	0.267144
9	9.6229	9.88353	0.260628
10	9.66049	9.92111	0.260617
11	9.68246	9.94962	0.267161
12	3.94753	4.466	0.518467
13	16.1575	16.707	0.54945
14	16.2524	16.7744	0.521936
15	16.4506	17.7339	1.28327
16	16.526	17.7832	1.25721
17	45.2818	50.6225	5.34067
18	45.5592	51.1049	5.54572
19	49.8288	50.2066	0.377836
20	49.6761	50.3471	0.670943
21	36.5074	37.3857	0.878361
22	36.3223	37.3798	1.05752
23	15.8461	16.5627	0.716533
24	15.8004	16.4779	0.677439
25	16.1653	17.3834	1.21811
26	16.1196	17.3573	1.23766
27	60.4157	63.2291	2.81336
28	44.9446	50.5167	5.57208
29	44.9049	50.4707	5.5658
30	45.5333	45.7952	0.261833
31	48.2497	49.8041	1.55443
32	48.1434	49.7774	1.634
33	18.0998	20.7187	2.61885
34	18.0412	20.7929	2.75165
35	21.8363	22.6273	0.790978
36	21.8969	22.7052	0.808256
37	3.73156	3.87489	0.143333
38	3.73394	3.89031	0.156367
39	3.77294	3.92291	0.149964
40	3.75641	3.90629	0.149878
41	12.9115	13.0535	0.141972
42	12.8684	13.0174	0.149038
43	12.9139	13.0509	0.136953
44	12.9301	13.0734	0.143333
45	8.5659	9.36729	0.801394
46	8.50967	9.32408	0.814411
47	8.53571	9.33059	0.794884
48	8.5257	9.34668	0.820978
49	6.20734	6.59824	0.390905
50	6.16413	6.64627	0.482144
51	6.22272	6.60713	0.384411
52	6.19969	6.48637	0.286678
53	5.52973	5.37205	-0.157677
54	5.40834	5.35507	-0.0532778
55	5.4638	5.39539	-0.0684087
56	5.55467	5.37136	-0.183308
57	3.9273	4.04428	0.116983
58	3.975	4.06622	0.0912166
59	4.02704	4.10522	0.0781777
60	3.99338	4.09524	0.101869
61	13.4457	14.1687	0.722956
62	13.4091	14.151	0.7419
63	13.4546	14.1747	0.720028
64	13.4643	14.2086	0.744356
65	14.8139	15.3025	0.488606
66	14.7577	15.2594	0.501644
67	14.7902	15.3049	0.514668
68	14.8129	15.3146	0.501645
69	11.5138	11.4635	-0.0503168
70	11.5262	11.4806	-0.045605
71	11.548	11.4894	-0.0586334
72	15.7194	16.0657	0.346266
73	15.6633	16.0281	0.364816
74	15.725	16.0923	0.367308
75	14.4123	14.4514	0.0390889
76	14.4285	14.4741	0.0456054
77	7.268	7.81009	0.542089
78	7.265	7.81901	0.554006
79	7.24463	7.80902	0.564389
80	14.1198	15.0091	0.889293
81	8.8732	9.32197	0.448767
82	8.83468	9.29802	0.463332
83	9.69956	9.94743	0.247877
84	9.66287	9.93652	0.27365
85	9.66937	9.94301	0.273639
86	9.69202	9.96566	0.273644
87	3.79967	3.95607	0.1564
88	3.81467	3.95802	0.143355
89	3.84571	4.00209	0.156383
90	3.86492	4.01481	0.149883
91	12.9499	13.0867	0.136815
92	13.0327	13.1518	0.119045
93	6.34738	6.62106	0.273678
94	6.31671	6.74678	0.430072
95	6.35425	6.62791	0.273661
96	6.38658	6.73845	0.351867
97	5.54131	5.3165	-0.224811
98	5.58541	5.39398	-0.191422
99	5.59813	5.39512	-0.203017
100	16.8268	18.2373	1.41051
101	16.823	18.263	1.43996
102	16.864	18.3103	1.44637
103	4.04271	4.04015	-0.0025555
104	4.07376	4.07376	0
105	4.09951	4.08648	-0.0130278
106	13.8814	13.9107	0.029316
107	13.882	13.948	0.0660665
108	13.5149	14.2049	0.689964
109	13.4516	14.1461	0.694495
110	13.502	14.1862	0.684167
111	13.528	14.2317	0.7037
112	14.9288	15.3849	0.4561
113	14.8721	15.3412	0.469122
114	14.8898	15.3394	0.449561
115	14.9354	15.3915	0.456101
116	11.5406	11.4981	-0.0425334
117	11.4839	11.437	-0.0469388
118	11.5213	11.4822	-0.0390889
119	11.5602	11.5168	-0.0434333
120	7.2861	7.77438	0.488278
121	7.26803	7.74373	0.4757
122	7.30555	7.77469	0.469139
123	7.33142	7.80708	0.475661
124	5.94993	6.41562	0.465689
125	5.93227	6.40142	0.46915
126	6.22394	6.4305	0.206561
127	6.23669	6.46478	0.228089
128	12.8327	11.8097	-1.02298
129	7.04938	7.8656	0.816217
130	7.02268	7.92424	0.901561
131	6.99438	7.89362	0.899244
132	7.0319	7.91804	0.886145
133	7.07729	7.96347	0.886178
134	14.2456	15.0247	0.77905
135	14.1834	14.9613	0.777992
136	14.2367	14.9875	0.750855
137	14.2338	15.0381	0.804358
138	9.09908	6.92917	-2.16992
139	9.12748	6.96518	-2.16229
140	7.618	9.98977	2.37177
141	7.63946	9.93963	2.30017
142	7.60623	9.97048	2.36425
143	7.63115	10.003	2.37182
144	6.58277	6.70659	0.123817
145	6.34123	6.44552	0.104284
146	6.40166	6.49289	0.0912334
147	6.37009	6.47435	0.104256
148	19.6859	20.1096	0.423693
149	19.2686	19.5834	0.314849
150	19.2252	19.551	0.325789
151	19.102	19.4335	0.331487
152	12.7188	13.7503	1.03143
153	12.5189	13.4328	0.913809
154	12.4341	13.3609	0.92677
155	12.3778	13.4154	1.03762
156	9.19565	9.70388	0.508233
157	8.71302	9.12351	0.410484
158	8.76701	9.15147	0.384461
159	8.71583	9.10677	0.390939
160	9.0132	8.59773	-0.415467
161	8.50452	8.07087	-0.433655
162	8.58453	8.13773	-0.446799
163	8.57378	8.08381	-0.489964
164	20.2463	21.3782	1.13193
165	19.805	21.0277	1.22272
166	19.7986	20.8801	1.08159
167	19.6754	20.8937	1.21835
168	25.0544	25.5625	0.508189
169	24.624	25.3537	0.729661
170	24.5677	25.2908	0.723144
171	24.4314	25.2002	0.768721
172	23.3168	23.5644	0.247589
173	23.2192	23.8496	0.630408
174	12.0757	11.5544	-0.521245
175	11.5865	11.1239	-0.462655
176	12.0512	11.1324	-0.918728
177	12.4103	11.1072	-1.30317
178	10.0688	9.77558	-0.293234
179	8.99321	9.14958	0.156372
180	9.25065	9.34699	0.0963392
181	9.19422	9.31527	0.121048
182	18.4545	17.9724	-0.482122
183	17.891	17.5181	-0.372875
184	17.794	17.4471	-0.3469
185	22.1245	23.2812	1.15669
186	22.0013	23.4244	1.42312
187	15.6944	16.0563	0.361917
188	15.6708	15.9941	0.323323
189	14.8645	14.8123	-0.0521451
190	14.4469	14.3883	-0.0586335
191	14.423	14.3513	-0.0716996
192	14.3782	14.3261	-0.052116
193	22.8182	21.4795	-1.33862
194	22.7049	21.3563	-1.34867
195	6.95514	7.05939	0.104244
196	6.58574	6.67697	0.0912218
197	6.69953	6.80378	0.10425
198	6.74353	6.85429	0.110767
199	20.8887	21.041	0.152337
200	13.777	14.1326	0.355603
201	12.9588	13.2641	0.305225
202	13.3846	13.9078	0.523278
203	9.76332	10.0435	0.280178
204	8.93135	9.22456	0.293205
205	9.30577	9.57943	0.273667
206	9.41489	9.71461	0.299711
207	9.81546	9.31298	-0.502472
208	9.01606	8.63398	-0.382078
209	21.7957	23.1495	1.35376
210	21.8268	22.9648	1.13798
211	25.5433	25.9277	0.384367
212	25.2977	25.7473	0.449534
213	25.3854	25.8154	0.429967
214	25.3839	25.8074	0.423438
215	18.8785	18.7026	-0.175905
216	18.2095	18.0018	-0.207664
217	18.5252	18.3842	-0.141014
218	18.6149	18.4065	-0.208332
219	8.43363	8.70708	0.27345
220	8.25872	8.31797	0.0592505
221	11.8678	12.363	0.495189
222	11.0554	11.5636	0.508211
223	11.4103	11.925	0.514727
224	12.158	12.0668	-0.0912334
225	10.0079	10.4475	0.439581
226	9.27669	9.64807	0.371384
227	9.48169	9.98992	0.508233
228	9.72763	10.1251	0.397461
229	19.2619	19.113	-0.148854
230	11.0403	12.161	1.12071
231	10.315	11.29	0.975
232	10.6024	11.6449	1.04248
233	10.8024	11.8779	1.07547
234	14.2588	15.1295	0.870659
235	16.8666	17.0968	0.230171
