# Supplementary material for: Discovery of chirally dependent protein modifications by D- and L-2-hydroxyglutarates
Source: Nat Chem. 2026 Mar 17;18(6):1033–41. doi: 10.1038/s41557-026-02093-x (PMC13193722; doi:10.1038/s41557-026-02093-x)
Supplement: Supplementary file 10 — Statistical source data. [file 41557_2026_2093_MOESM10_ESM.xlsx]

## Sheet: Fig 3a
Sequence	Modified Sequence	Protein ID	Gene	Protein Description	10 mM D2HG	20 mM D2HG	50 mM D2HG	12 h D2HG	24 h D2HG	48 h D2HG	RBE-SSP	DMSO-AG120		Sequence	Modified Sequence	Protein ID	Gene	Protein Description	10mM L2HG	20mM L2HG	50mM L2HG	12h L2HG	24h L2HG	48h L2HG	0.1 mM CoCl2	0.2 mM CoCl2	0.5 mM CoCl2	24h Low O2	48h Low O2	72h Low O2
YQVQYTPQGDSDNGK	YQVQYTPQGDS[130.0266]DNGK	O94925	GLS	Glutaminase kidney isoform, mitochondrial	0	0	1	1	1	1	1	0		MLVAGHEDSNGCINYE	MLVAGHEDSNGC[57.0215]INY[130.0266]E	P60660	MYL6	Myosin light polypeptide 6	0	1	1	1	1	0	1	1	1	0	0	1
DDLNSFNATDLK	DDLNS[130.0266]FNATDLK	P09960	LTA4H	Leukotriene A-4 hydrolase	0	1	1	0	1	1	1	0		SGFDDPGIFYSDSFGGDAQAD	n[42.0106]SGFDDPGIFYSDS[130.0266]FGGDAQAD	P33992	MCM5	DNA replication licensing factor MCM5	0	1	0	0	1	1	0	1	0	1	1	1
LQSQISDTSVVLSMDNSR	LQSQIS[130.0266]DTSVVLSMDNSR	P05787	KRT8	Keratin, type II cytoskeletal 8	0	0	1	1	1	1	0	0		LSALGNVTTCNDYVALVHPDLDR	LSALGNVTTC[57.0215]NDY[130.0266]VALVHPDLDR	P56537	EIF6	Eukaryotic translation initiation factor 6	0	1	1	1	1	1	0	0	0	1	1	0
GDQTSNNIPADIVFVLK	GDQTS[130.0266]NNIPADIVFVLK	P25685	DNAJB1	DnaJ homolog subfamily B member 1	0	1	0	1	0	1	1	0		YQLNDSAAYYLNDLDR	Y[130.0266]QLNDSAAYYLNDLDR	P63096	GNAI1	Guanine nucleotide-binding protein G(i) subunit alpha-1	0	0	0	1	1	1	0	1	0	1	1	1
QLVLQTGALVLSDNGICCID	QLVLQTGALVLS[130.0266]DNGIC[57.0215]C[57.0215]ID	P33991	MCM4	DNA replication licensing factor MCM4	0	0	1	1	1	1	0	0		GCEAIVDTGTSLMVGPVDE	GC[57.0215]EAIVDT[130.0266]GTSLMVGPVDE	P07339	CTSD	Cathepsin D	1	1	1	0	0	1	0	0	1	0	0	1
SGFDDPGIFYSDSFGGDAQAD	n[42.0106]SGFDDPGIFYS[130.0266]DSFGGDAQAD	P33992	MCM5	DNA replication licensing factor MCM5	0	0	1	1	1	1	0	0		FELLSANTLED	FELLSANT[130.0266]LED	Q8IXB1	DNAJC10	DnaJ homolog subfamily C member 10	1	1	1	1	1	1	0	0	0	0	0	0
VEMLVAGHEDSNGCINYE	VEMLVAGHEDSNGC[57.0215]INY[130.0266]E	P60660	MYL6	Myosin light polypeptide 6	0	0	1	1	0	1	1	0		TGGAEGTGDAVLGEK	T[130.0266]GGAEGTGDAVLGEK	Q92667	AKAP1	A-kinase anchor protein 1, mitochondrial	0	0	0	0	1	1	1	0	1	1	0	1
NLSIHNQQLEE	NLS[130.0266]IHNQQLEE	Q5VT25	CDC42BPA	Serine/threonine-protein kinase MRCK alpha	1	0	1	0	1	1	0	0		NSETVVTGSLDDLVK	NS[130.0266]ETVVTGSLDDLVK	Q9GZS3	SKIC8	Superkiller complex protein 8	0	0	1	0	1	1	0	0	0	1	1	1
TASNCNGSLAHPSDLYAE	T[130.0266]ASNC[57.0215]NGSLAHPSDLYAE	O60637	TSPAN3	Tetraspanin-3	0	0	0	1	1	1	0	0		SGTIFDNFLITNDEAYAE	SGTIFDNFLITNDEAY[130.0266]AE	P27797	CALR	Calreticulin	0	1	1	1	1	1	0	0	0	0	0	0
IKEEPVSDITFPVSE	IKEEPVSDITFPVS[130.0266]E	O94864	SUPT7L	STAGA complex 65 subunit gamma	1	1	1	0	0	0	0	0		QLVLQTGALVLSDNGICCID	QLVLQTGALVLS[130.0266]DNGIC[57.0215]C[57.0215]ID	P33991	MCM4	DNA replication licensing factor MCM4	0	0	1	1	1	1	0	0	0	0	0	1
KENGFSSPPQIK	KENGFS[130.0266]SPPQIK	P11387	TOP1	DNA topoisomerase 1	0	1	0	0	1	1	0	0		AHSDAQALVLLDVTPDQSMVD	AHSDAQALVLLDVTPDQS[130.0266]MVD	P41252	IARS1	Isoleucine--tRNA ligase, cytoplasmic	0	0	0	1	1	0	0	1	1	0	0	1
GAMEDLQDTFIVHTIE	GAMEDLQDTFIVHT[130.0266]IE	P12814	ACTN1	Alpha-actinin-1	0	0	1	1	0	1	0	0		AQGPAASAEEPKPVEAPAANSDQTVTVK	AQGPAASAEEPKPVEAPAANSDQTVT[130.0266]VK	P80723	BASP1	Brain acid soluble protein 1	0	0	0	0	0	0	1	1	1	1	0	1
EQIHSVDIGNDGSAFVE	EQIHS[130.0266]VDIGNDGSAFVE	P18887	XRCC1	DNA repair protein XRCC1	1	1	1	0	0	0	0	0		AVAVTSMSFPVGDVNNFVVGSE	AVAVTSMSFPVGDVNNFVVGS[130.0266]E	Q13409	DYNC1I2	Cytoplasmic dynein 1 intermediate chain 2	0	0	0	1	0	1	0	0	0	1	1	1
VDEQPQHPLHVTYAGAAVD	VDEQPQHPLHVTY[130.0266]AGAAVD	P30086	PEBP1	Phosphatidylethanolamine-binding protein 1	1	1	1	0	0	0	0	0		IQYQLVDISQDNALRD	IQYQLVDIS[130.0266]QDNALRD	Q9H299	SH3BGRL3	SH3 domain-binding glutamic acid-rich-like protein 3	0	0	0	1	0	1	0	0	0	1	1	1
IENGHIFTVNDQFTSK	IENGHIFT[130.0266]VNDQFTSK	Q13618	CUL3	Cullin-3	1	0	1	0	0	1	0	0		QAINSSENIMDINEEPGTTE	QAINS[130.0266]SENIMDINEEPGTTE	Q9H2G2	SLK	STE20-like serine/threonine-protein kinase	1	1	1	0	0	0	0	0	1	1	0	0
SAEAPGHYPAEDSTYD	SAEAPGHYPAEDSTY[130.0266]D	Q14247	CTTN	Src substrate cortactin	0	1	1	0	0	1	0	0		ADLPAEEPAPSTPPCLVQAEE	ADLPAEEPAPST[130.0266]PPC[57.0215]LVQAEE	Q9UJU6	DBNL	Drebrin-like protein	0	1	1	1	0	1	0	1	0	0	0	0
LVPLDPENGQTSGE	LVPLDPENGQT[130.0266]SGE	Q15418	RPS6KA1	Ribosomal protein S6 kinase alpha-1	0	1	1	0	0	1	0	0		SAMEDLQDMFIVHTIE	SAMEDLQDMFIVHT[130.0266]IE	O43707	ACTN4	Alpha-actinin-4	0	0	0	1	1	1	0	0	0	0	0	1
HQSNGGALVLHAYMDE	HQS[130.0266]NGGALVLHAYMDE	Q5VWQ0	RSBN1	Lysine-specific demethylase 9	1	1	1	0	0	0	0	0		IEDAAQFATADPEPPLEE	IEDAAQFAT[130.0266]ADPEPPLEE	P08559	PDHA1	Pyruvate dehydrogenase E1 component subunit alpha, somatic form, mitochondrial	0	1	0	0	1	1	0	1	0	0	0	0
LDEEGSDPPLPGR	LDEEGS[130.0266]DPPLPGR	Q9BRJ6	C7orf50	Uncharacterized protein C7orf50	0	0	1	0	1	1	0	0		DDLNSFNATDLK	DDLNS[130.0266]FNATDLK	P09960	LTA4H	Leukotriene A-4 hydrolase	0	0	0	1	1	1	0	0	0	1	0	0
WSQHINGASHSR	WS[130.0266]QHINGASHSR	P43243	MATR3	Matrin-3	0	0	0	1	1	1	0	0		VISWLDANTLAEKD	VISWLDANT[130.0266]LAEKD	P0DMV8	HSPA1A	Heat shock 70 kDa protein 1A	0	1	0	0	0	0	0	1	1	1	0	0
LQDGAESNGGGGGGGAGSGGGPGAEPDLK	LQDGAES[130.0266]NGGGGGGGAGSGGGPGAEPDLK	O14497	ARID1A	AT-rich interactive domain-containing protein 1A	0	0	1	1	0	0	0	0		GDQTSNNIPADIVFVLK	GDQTS[130.0266]NNIPADIVFVLK	P25685	DNAJB1	DnaJ homolog subfamily B member 1	0	0	1	1	0	0	0	1	1	0	0	0
INGISVANQTVE	INGIS[130.0266]VANQTVE	O14936	CASK	Peripheral plasma membrane protein CASK	0	1	1	0	0	0	0	0		AAADGDDSLYPIAVLID	n[42.0106]AAADGDDSLY[130.0266]PIAVLID	P30153	PPP2R1A	Serine/threonine-protein phosphatase 2A 65 kDa regulatory subunit A alpha isoform	0	0	0	0	0	0	0	0	1	1	1	1
VPISNGSGFVVAADGLIVTNAHVVADR	VPIS[130.0266]NGSGFVVAADGLIVTNAHVVADR	O43464	HTRA2	Serine protease HTRA2, mitochondrial	0	0	0	0	0	0	1	1		AHSDAQALVLLDVTPDQSMVD	AHSDAQALVLLDVTPDQS[130.0266]M[15.9949]VD	P41252	IARS1	Isoleucine--tRNA ligase, cytoplasmic	0	0	0	1	0	0	1	1	1	0	0	0
GGPEGVAAQAVASAASAGPADAEME	GGPEGVAAQAVASAAS[130.0266]AGPADAEME	O60264	SMARCA5	SWI/SNF-related matrix-associated actin-dependent regulator of chromatin subfamily A member 5	1	1	0	0	0	0	0	0		LDTSVNLAWTSGTNCTR	LDT[130.0266]SVNLAWTSGTNC[57.0215]TR	P45880	VDAC2	Voltage-dependent anion-selective channel protein 2	1	1	1	0	0	1	0	0	0	0	0	0
QLDSSNSTIAILQTEK	QLDS[130.0266]SNSTIAILQTEK	O60763	USO1	General vesicular transport factor p115	0	0	0	0	1	1	0	0		THYQLGLAYGYNSQYD	THYQLGLAYGYNS[130.0266]QYD	P49321	NASP	Nuclear autoantigenic sperm protein	0	1	1	0	0	0	0	0	1	1	0	0
AQWLYDNHKD	AQWLY[130.0266]DNHKD	O60832	DKC1	H/ACA ribonucleoprotein complex subunit DKC1	0	0	0	0	1	1	0	0		AAAAPAESAAPAAGEEPSKE	AAAAPAESAAPAAGEEPS[130.0266]KE	P80723	BASP1	Brain acid soluble protein 1	0	1	1	0	0	0	0	0	1	0	0	1
TMQSLNDR	T[130.0266]M[15.9949]QSLNDR	P05783	KRT18	Keratin, type I cytoskeletal 18	0	1	1	0	0	0	0	0		HQSNGGALVLHAYMDE	HQS[130.0266]NGGALVLHAYMDE	Q5VWQ0	RSBN1	Lysine-specific demethylase 9	0	1	1	0	1	1	0	0	0	0	0	0
GGSGSGPTIEE	GGS[130.0266]GSGPT[130.0266]IEE	P0DMV8	HSPA1A	Heat shock 70 kDa protein 1A	0	0	0	0	1	1	0	0		NSLILAGGDCQLHTMDLE	NS[130.0266]LILAGGDC[57.0215]QLHTMDLE	Q86W42	THOC6	THO complex subunit 6 homolog	0	0	0	0	1	1	0	1	1	0	0	0
LVQDVANNTNE	LVQDVANNT[130.0266]NE	P10809	HSPD1	60 kDa heat shock protein, mitochondrial	0	0	0	1	1	0	0	0		NGGTEPDASAPAEPGWK	NGGT[130.0266]EPDASAPAEPGWK	Q86WB0	ZC3HC1	Zinc finger C3HC-type protein 1	0	0	0	0	1	1	0	0	0	1	1	0
LQSANASVDDSRLE	LQSANASVDDS[130.0266]RLE	P22314	UBA1	Ubiquitin-like modifier-activating enzyme 1	0	1	0	0	0	1	0	0		TNGNQSTDIDSTLANFLAE	T[130.0266]NGNQSTDIDSTLANFLAE	Q8N3X1	FNBP4	Formin-binding protein 4	0	0	0	0	1	0	0	1	1	0	0	1
YSDLTTLVAFPSSSVYPTKDE	YSDLTTLVAFPSSSVY[130.0266]PTKDE	P25205	MCM3	DNA replication licensing factor MCM3	0	0	0	0	0	0	1	1		NDAVTIQVLNQLIQK	NDAVT[130.0266]IQVLNQLIQK	Q96QK1	VPS35	Vacuolar protein sorting-associated protein 35	0	0	0	1	0	1	0	1	1	0	0	0
GDSVMVLPTIPEEE	GDS[130.0266]VM[15.9949]VLPTIPEEE	P30041	PRDX6	Peroxiredoxin-6	0	1	1	0	0	0	0	0		VIFWSALAGAIPLNGDSEE	VIFWSALAGAIPLNGDS[130.0266]EE	Q9H089	LSG1	Large subunit GTPase 1 homolog	0	0	0	0	0	1	0	0	1	1	0	1
SGFDDPGIFYSDSFGGDAQAD	n[42.0106]SGFDDPGIFYSDS[130.0266]FGGDAQAD	P33992	MCM5	DNA replication licensing factor MCM5	0	0	1	0	0	1	0	0		VTVVSQPTEPQPVLIPSININSDSGENKE	VTVVSQPTEPQPVLIPSININSDS[130.0266]GENKE	Q9H2G2	SLK	STE20-like serine/threonine-protein kinase	0	0	0	0	1	1	0	1	1	0	0	0
THYQLGLAYGYNSQYD	THYQLGLAYGYNSQY[130.0266]D	P49321	NASP	Nuclear autoantigenic sperm protein	0	0	1	0	0	0	1	0		FQGASNLTLSETQNGDVSE	FQGASNLTLSETQNGDVS[130.0266]E	Q9NVP1	DDX18	ATP-dependent RNA helicase DDX18	0	1	0	1	0	0	0	0	0	1	0	1
ASDPQPEEADGGLK	AS[130.0266]DPQPEEADGGLK	P52907	CAPZA1	F-actin-capping protein subunit alpha-1	0	0	0	1	1	0	0	0		AHPVTNGIEEPLE	AHPVT[130.0266]NGIEEPLE	Q9UN86	G3BP2	Ras GTPase-activating protein-binding protein 2	0	0	0	0	1	1	0	1	1	0	0	0
AAAAPAESAAPAAGEEPSKE	AAAAPAESAAPAAGEEPS[130.0266]KE	P80723	BASP1	Brain acid soluble protein 1	0	0	1	0	0	1	0	0		LAALALASSENSSSTPEECE	LAALALASSENS[130.0266]SSTPEEC[57.0215]E	O00567	NOP56	Nucleolar protein 56	0	1	1	0	0	1	0	0	0	0	0	0
DNLTLWTSDQQDE	DNLTLWTS[130.0266]DQQDE	Q04917	YWHAH	14-3-3 protein eta	1	1	0	0	0	0	0	0		NGSDNLPSSAGSGDKPLSDPAPF	NGS[130.0266]DNLPSSAGSGDKPLSDPAPF	O43399	TPD52L2	Tumor protein D54	0	0	0	1	0	1	0	1	0	0	0	0
AVAEEDNGSIGE	AVAEEDNGS[130.0266]IGE	Q13586	STIM1	Stromal interaction molecule 1	0	0	0	0	0	0	1	1		YQLNDSAAYYLNDLER	Y[130.0266]QLNDSAAYYLNDLER	P04899	GNAI2	Guanine nucleotide-binding protein G(i) subunit alpha-2	0	1	1	0	0	0	0	0	0	1	0	0
STGAQVQVAGDMLPNSTER	S[130.0266]TGAQVQVAGDM[15.9949]LPNSTER	Q15365	PCBP1	Poly(rC)-binding protein 1	0	0	0	0	1	0	1	0		DSTVHGFLVQLPLDSENSINTE	DSTVHGFLVQLPLDSENSINT[130.0266]E	P11586	MTHFD1	C-1-tetrahydrofolate synthase, cytoplasmic	0	0	0	0	0	0	0	0	1	1	1	0
ASTAVSTPEAPEPPSQE	ASTAVS[130.0266]TPEAPEPPSQE	Q15477	SKIC2	Superkiller complex protein 2	0	1	1	0	0	0	0	0		GAMEDLQDTFIVHTIE	GAMEDLQDTFIVHT[130.0266]IE	P12814	ACTN1	Alpha-actinin-1	0	1	0	0	0	1	0	1	0	0	0	0
AAAEPDASEKPAEATAGSGGVNGGE	AAAEPDASEKPAEATAGS[130.0266]GGVNGGE	Q1KMD3	HNRNPUL2	Heterogeneous nuclear ribonucleoprotein U-like protein 2	0	0	1	0	1	0	0	0		LFFKDDANNDPQWSE	LFFKDDANNDPQWS[130.0266]E	P22234	PAICS	Bifunctional phosphoribosylaminoimidazole carboxylase/phosphoribosylaminoimidazole succinocarboxamide synthetase	0	0	0	0	0	0	1	1	1	0	0	0
NELSALVVDNGSGMCK	NELS[130.0266]ALVVDNGSGM[15.9949]C[57.0215]K	Q562R1	ACTBL2	Beta-actin-like protein 2	1	0	1	0	0	0	0	0		GDQTSNNIPADIVFVLK	GDQT[130.0266]SNNIPADIVFVLK	P25685	DNAJB1	DnaJ homolog subfamily B member 1	0	0	0	1	0	0	0	1	1	0	0	0
VSYNALASHIISEDGDNPE	VSY[130.0266]NALASHIISEDGDNPE	Q6ZW49	PAXIP1	PAX-interacting protein 1	1	0	0	0	0	1	0	0		LLPFLTDTIYDED	LLPFLTDTIY[130.0266]DED	P30153	PPP2R1A	Serine/threonine-protein phosphatase 2A 65 kDa regulatory subunit A alpha isoform	0	0	0	0	0	1	0	1	0	0	1	0
AGLDLNMELPQGQTGSVGTSVASAEQD	AGLDLNMELPQGQTGSVGT[130.0266]SVASAEQD	Q7LBR1	CHMP1B	Charged multivesicular body protein 1b	0	0	0	0	0	0	1	1		TVVEVPQVTWEDIGGLE	T[130.0266]VVEVPQVTWEDIGGLE	P55072	VCP	Transitional endoplasmic reticulum ATPase	0	0	0	0	0	1	0	1	1	0	0	0
FELLSANTLED	FELLSANT[130.0266]LED	Q8IXB1	DNAJC10	DnaJ homolog subfamily C member 10	0	0	1	0	0	1	0	0		TVNGSWYIQDLCE	TVNGS[130.0266]WYIQDLC[57.0215]E	P55212	CASP6	Caspase-6	0	1	1	0	0	0	0	1	0	0	0	0
YAEDDNIYQQK	Y[130.0266]AEDDNIYQQK	Q96FW1	OTUB1	Ubiquitin thioesterase OTUB1	0	0	0	1	1	0	0	0		LASQPDVDGFLVGGASLKPE	LAS[130.0266]QPDVDGFLVGGASLKPE	P60174	TPI1	Triosephosphate isomerase	0	0	0	0	0	0	0	0	1	1	0	1
FITGDVEPTDAESE	FIT[130.0266]GDVEPTDAESE	Q99733	NAP1L4	Nucleosome assembly protein 1-like 4	0	0	0	1	0	1	0	0		TIDNNSVSSPLQSLQQR	TIDNNS[130.0266]VSSPLQSLQQR	P60228	EIF3E	Eukaryotic translation initiation factor 3 subunit E	0	0	0	0	1	1	0	0	0	1	0	0
NQAAIQGRPPYAASAE	NQAAIQGRPPYAAS[130.0266]AE	Q9NZB2	FAM120A	Constitutive coactivator of PPAR-gamma-like protein 1	0	0	0	0	1	1	0	0		TIDNNSVSSPLQSLQQR	T[130.0266]IDNNSVSSPLQSLQQR	P60228	EIF3E	Eukaryotic translation initiation factor 3 subunit E	0	0	0	0	0	1	0	1	0	1	0	0
RDWENGSNASSPASVPE	RDWENGSNAS[130.0266]SPASVPE	Q9P1Y5	CAMSAP3	Calmodulin-regulated spectrin-associated protein 3	0	0	0	1	1	0	0	0		VSDTVVEPYNATLSVHQLVENTD	VSDTVVEPYNATLSVHQLVENT[130.0266]D	P68371	TUBB4B	Tubulin beta-4B chain	0	1	0	1	0	1	0	0	0	0	0	0
IYDQFGEEGLK	IY[130.0266]DQFGEEGLK	Q9UDY4	DNAJB4	DnaJ homolog subfamily B member 4	0	1	0	0	0	1	0	0		AANGDSDGPSYMSSLSYLAD	AANGDS[130.0266]DGPSYMSSLSYLAD	P78527	PRKDC	DNA-dependent protein kinase catalytic subunit	0	0	0	0	0	0	0	1	1	0	1	0
SPIEQLEER	S[130.0266]PIEQLEER	Q01433	AMPD2	AMP deaminase 2	0	0	0	0	1	1	0	0		AQGPAASAEEPKPVEAPAANSDQTVTVK	AQGPAASAEEPKPVEAPAANSDQT[130.0266]VTVK	P80723	BASP1	Brain acid soluble protein 1	0	0	0	0	1	0	0	1	0	0	1	0
SLMSLPLEESPLLPLPE	SLMSLPLEES[130.0266]PLLPLPE	O14686	KMT2D	Histone-lysine N-methyltransferase 2D	0	0	0	0	1	1	0	0		SNCYDPER	S[130.0266]NC[57.0215]YDPER	Q00610	CLTC	Clathrin heavy chain 1	0	0	0	1	1	1	0	0	0	0	0	0
FVPSRDEIE	FVPS[130.0266]RDEIE	Q9HD67	MYO10	Unconventional myosin-X	0	0	0	0	1	1	0	0		FHLNESGDPSSK	FHLNES[130.0266]GDPSSK	Q01105	SET	Protein SET	0	0	0	1	1	1	0	0	0	0	0	0
VVHAVDGTAENGIHPLSSSEVD	VVHAVDGTAENGIHPLS[130.0266]SSEVD	O75781	PALM	Paralemmin-1	0	0	0	0	1	1	0	0		GALNGQGALNSQEEE	GALNGQGALNS[130.0266]QEEE	Q02952	AKAP12	A-kinase anchor protein 12	0	0	0	1	1	1	0	0	0	0	0	0
ETLLQQNGTQE	ETLLQQNGT[130.0266]QE	Q9H974	QTRT2	Queuine tRNA-ribosyltransferase accessory subunit 2	0	0	0	0	1	1	0	0		GVILTNESAASTGQPDNDVTE	GVILT[130.0266]NESAASTGQPDNDVTE	Q08J23	NSUN2	RNA cytosine C(5)-methyltransferase NSUN2	0	0	0	1	1	1	0	0	0	0	0	0
VSSPDDLELE	VS[130.0266]S[130.0266]PDDLELE	Q9HAU5	UPF2	Regulator of nonsense transcripts 2	0	0	0	0	1	1	0	0		EDTSNTTFGPADLK	EDT[130.0266]SNTTFGPADLK	Q12830	BPTF	Nucleosome-remodeling factor subunit BPTF	0	0	0	1	1	1	0	0	0	0	0	0
														NDLGITAVALYDYQAAGDD	NDLGITAVALYDY[130.0266]QAAGDD	Q14247	CTTN	Src substrate cortactin	0	1	0	0	0	1	0	0	1	0	0	0
														VFQSNYFDSTHNHQNGLCEEE	VFQSNYFDS[130.0266]THNHQNGLC[57.0215]EEE	Q14444	CAPRIN1	Caprin-1	0	0	1	1	0	0	0	1	0	0	0	0
														QLSQATAAATNHTTDNGVGPEE	QLSQATAAATNHTT[130.0266]DNGVGPEE	Q15046	KARS1	Lysine--tRNA ligase	0	0	0	0	0	0	0	0	0	1	1	1
														DNNTVVLEPDK	DNNT[130.0266]VVLEPDK	Q8NI08	NCOA7	Nuclear receptor coactivator 7	0	0	0	1	1	1	0	0	0	0	0	0
														DCSPADKPYIDE	DC[57.0215]S[130.0266]PADKPYIDE	Q96DG6	CMBL	Carboxymethylenebutenolidase homolog	0	0	0	1	1	1	0	0	0	0	0	0
														RDWENGSNASSPASVPE	RDWENGSNAS[130.0266]SPASVPE	Q9P1Y5	CAMSAP3	Calmodulin-regulated spectrin-associated protein 3	0	0	0	1	1	1	0	0	0	0	0	0
														TDAVYDPAEYDK	TDAVY[130.0266]DPAEYDK	Q9UDR5	AASS	Alpha-aminoadipic semialdehyde synthase, mitochondrial	0	0	0	1	1	1	0	0	0	0	0	0
														IYDQFGEEGLK	IY[130.0266]DQFGEEGLK	Q9UDY4	DNAJB4	DnaJ homolog subfamily B member 4	0	0	0	1	1	1	0	0	0	0	0	0
														QNSALPTSSQDEELME	QNS[130.0266]ALPTSSQDEELME	Q9UQ35	SRRM2	Serine/arginine repetitive matrix protein 2	0	0	0	1	1	1	0	0	0	0	0	0
														SSNSVSNHQLSGFDQAR	S[130.0266]SNSVSNHQLSGFDQAR	Q9Y450	HBS1L	HBS1-like protein	0	0	0	1	1	1	0	0	0	0	0	0
														ETVNDPEEAGHR	ET[130.0266]VNDPEEAGHR	O00567	NOP56	Nucleolar protein 56	1	1	0	0	0	0	0	0	0	0	0	0
														HNGQVTGIDWAPE	HNGQVT[130.0266]GIDWAPE	O15143	ARPC1B	Actin-related protein 2/3 complex subunit 1B	0	0	0	0	0	1	0	0	0	1	0	0
														AGLNVTTSHSPAAPGEQGFGE	AGLNVT[130.0266]TSHSPAAPGEQGFGE	O43175	PHGDH	D-3-phosphoglycerate dehydrogenase	0	0	0	0	1	1	0	0	0	0	0	0
														QETLTNISAVNYDFDE	QETLTNISAVNY[130.0266]DFDE	O43293	DAPK3	Death-associated protein kinase 3	0	0	0	0	0	1	0	1	0	0	0	0
														FSSVAMTRSGLSLEE	FS[130.0266]SVAM[15.9949]T[130.0266]RSGLSLEE	O60333	KIF1B	Kinesin-like protein KIF1B	0	1	1	0	0	0	0	0	0	0	0	0
														TASNCNGSLAHPSDLYAEGCE	T[130.0266]ASNC[57.0215]NGSLAHPSDLYAEGC[57.0215]E	O60637	TSPAN3	Tetraspanin-3	0	0	0	1	1	0	0	0	0	0	0	0
														VVHAVDGTAENGIHPLSSSEVD	VVHAVDGTAENGIHPLSSS[130.0266]EVD	O75781	PALM	Paralemmin-1	0	1	1	0	0	0	0	0	0	0	0	0
														VVHAVDGTAENGIHPLSSSEVD	VVHAVDGTAENGIHPLS[130.0266]SSEVD	O75781	PALM	Paralemmin-1	0	0	0	0	1	1	0	0	0	0	0	0
														GHVEIPNLSDENSVD	GHVEIPNLSDENS[130.0266]VD	O95433	AHSA1	Activator of 90 kDa heat shock protein ATPase homolog 1	0	0	0	0	0	0	0	1	1	0	0	0
														MTSEQLDDILK	MT[130.0266]SEQLDDILK	P05023	ATP1A1	Sodium/potassium-transporting ATPase subunit alpha-1	0	1	0	1	0	0	0	0	0	0	0	0
														WSAAPTAQATEWVGATTDWS	WS[130.0266]AAPTAQATEWVGATTDWS	P08865	RPSA	Small ribosomal subunit protein uS2	0	0	0	1	0	0	0	1	0	0	0	0
														GGSGSGPTIEE	GGS[130.0266]GSGPT[130.0266]IEE	P0DMV8	HSPA1A	Heat shock 70 kDa protein 1A	0	0	0	0	1	1	0	0	0	0	0	0
														DSTVHGFLVQLPLDSENSINTE	DSTVHGFLVQLPLDS[130.0266]ENSINTE	P11586	MTHFD1	C-1-tetrahydrofolate synthase, cytoplasmic	0	1	1	0	0	0	0	0	0	0	0	0
														TADTDTADQVMASFK	T[130.0266]ADTDTADQVMASFK	P12814	ACTN1	Alpha-actinin-1	1	0	0	0	0	0	0	0	0	0	0	1
														TDAHLANPVLPDEVLQE	T[130.0266]DAHLANPVLPDEVLQE	P18074	ERCC2	General transcription and DNA repair factor IIH helicase subunit XPD	0	0	0	0	0	0	1	0	1	0	0	0
														EQIHSVDIGNDGSAFVE	EQIHS[130.0266]VDIGNDGSAFVE	P18887	XRCC1	DNA repair protein XRCC1	0	0	0	1	0	0	0	1	0	0	0	0
														HINLGCDMDFDIAGPSIR	HINLGC[57.0215]DMDFDIAGPS[130.0266]IR	P21796	VDAC1	Voltage-dependent anion-selective channel protein 1	0	0	0	0	1	0	0	0	1	0	0	0
														LQSANASVDDSRLE	LQSANASVDDS[130.0266]RLE	P22314	UBA1	Ubiquitin-like modifier-activating enzyme 1	0	0	0	0	0	1	0	0	0	0	0	1
														NGTVTAANASTLNDGAAALVLMTADAAK	NGT[130.0266]VTAANASTLNDGAAALVLMTADAAK	P24752	ACAT1	Acetyl-CoA acetyltransferase, mitochondrial	0	1	0	0	0	0	0	0	0	0	0	1
														LFIGGLPNYLNDDQVK	LFIGGLPNY[130.0266]LNDDQVK	P26368	U2AF2	Splicing factor U2AF 65 kDa subunit	1	0	1	0	0	0	0	0	0	0	0	0
														GDSVMVLPTIPEEE	GDS[130.0266]VMVLPTIPEEE	P30041	PRDX6	Peroxiredoxin-6	0	1	1	0	0	0	0	0	0	0	0	0
														SGFDDPGIFYSDSFGGDAQAD	n[42.0106]SGFDDPGIFYS[130.0266]DSFGGDAQAD	P33992	MCM5	DNA replication licensing factor MCM5	0	0	0	0	0	0	0	0	0	1	1	0
														DVQDPSVFVTFPLEED	DVQDPSVFVT[130.0266]FPLEED	P41252	IARS1	Isoleucine--tRNA ligase, cytoplasmic	0	0	0	0	0	0	0	0	0	0	1	1
														THYQLGLAYGYNSQYD	THYQLGLAYGY[130.0266]NSQYD	P49321	NASP	Nuclear autoantigenic sperm protein	0	0	0	0	1	1	0	0	0	0	0	0
														DAILLADLVDSCKPGD	DAILLADLVDS[130.0266]C[57.0215]KPGD	P49736	MCM2	DNA replication licensing factor MCM2	0	0	0	0	0	1	0	0	0	0	1	0
														CQPVFSFGNSEQTKD	C[57.0215]QPVFSFGNS[130.0266]EQTKD	P49790	NUP153	Nuclear pore complex protein Nup153	0	0	0	1	0	1	0	0	0	0	0	0
														GGGPPPPPALPTWSVPNGPSPE	GGGPPPPPALPTWSVPNGPS[130.0266]PE	P50552	VASP	Vasodilator-stimulated phosphoprotein	1	0	0	0	1	0	0	0	0	0	0	0
														SDGPNMTENGLED	SDGPNMT[130.0266]ENGLED	P51116	FXR2	RNA-binding protein FXR2	0	0	0	0	1	1	0	0	0	0	0	0
														IIDTNGAGDAFVGGFLSQLVSDKPLTE	IIDT[130.0266]NGAGDAFVGGFLSQLVSDKPLTE	P55263	ADK	Adenosine kinase	0	0	0	0	0	0	0	1	1	0	0	0
														VEMLVAGHEDSNGCINYE	VEMLVAGHEDS[130.0266]NGC[57.0215]INYE	P60660	MYL6	Myosin light polypeptide 6	0	0	0	0	0	0	1	1	0	0	0	0
														NIIAVATTNNLYIFQDK	NIIAVATT[130.0266]NNLYIFQDK	P63151	PPP2R2A	Serine/threonine-protein phosphatase 2A 55 kDa regulatory subunit B alpha isoform	0	0	0	0	1	1	0	0	0	0	0	0
														VSDTVVEPYNATLSVHQLVENTD	VSDTVVEPYNAT[130.0266]LSVHQLVENTD	P68371	TUBB4B	Tubulin beta-4B chain	0	0	0	0	0	0	0	1	1	0	0	0
														VSDTVVEPYNATLSVHQLVENTD	VSDTVVEPYNATLS[130.0266]VHQLVENTD	P68371	TUBB4B	Tubulin beta-4B chain	0	0	0	0	0	0	0	0	0	1	0	1
														VIVVWVGTNNHENTAE	VIVVWVGT[130.0266]NNHENTAE	P68402	PAFAH1B2	Platelet-activating factor acetylhydrolase IB subunit alpha2	0	1	1	0	0	0	0	0	0	0	0	0
														AQGPAASAEEPKPVEAPAANSDQTVTVK	AQGPAASAEEPKPVEAPAANS[130.0266]DQTVTVK	P80723	BASP1	Brain acid soluble protein 1	0	0	0	0	0	0	0	0	0	1	0	1
														SQDTSFTTLVER	S[130.0266]QDTSFTTLVER	Q06210	GFPT1	Glutamine--fructose-6-phosphate aminotransferase [isomerizing] 1	0	0	0	0	1	1	0	0	0	0	0	0
														VFQSNYFDSTHNHQNGLCEEE	VFQSNYFDST[130.0266]HNHQNGLC[57.0215]EEE	Q14444	CAPRIN1	Caprin-1	0	0	0	1	0	1	0	0	0	0	0	0
														NLYHNLCTSLFPTIHGND	NLYHNLC[57.0215]TSLFPT[130.0266]IHGND	Q14566	MCM6	DNA replication licensing factor MCM6	0	0	0	0	0	0	1	0	1	0	0	0
														AFQQSVEQDNLFDISTE	AFQQSVEQDNLFDIS[130.0266]TE	Q14690	PDCD11	Protein RRP5 homolog	0	0	0	1	0	1	0	0	0	0	0	0
														DPITLFVALSPQGTAQGE	DPIT[130.0266]LFVALSPQGTAQGE	Q14697	GANAB	Neutral alpha-glucosidase AB	0	0	0	0	0	0	0	1	1	0	0	0
														STGAQVQVAGDMLPNSTER	ST[130.0266]GAQVQVAGDMLPNSTER	Q15365	PCBP1	Poly(rC)-binding protein 1	0	0	0	0	0	0	0	0	0	1	0	1
														ENTLNSQTNATSGMNPD	ENTLNS[130.0266]QTNATSGMNPD	Q15398	DLGAP5	Disks large-associated protein 5	0	0	0	0	0	0	0	1	1	0	0	0
														EQNLSDLLSPICE	EQNLS[130.0266]DLLSPIC[57.0215]E	Q16637	SMN1	Survival motor neuron protein	0	0	0	1	0	1	0	0	0	0	0	0
														LYANTVLSGGSTMYPGIADR	LY[130.0266]ANT[130.0266]VLSGGSTMYPGIADR	Q562R1	ACTBL2	Beta-actin-like protein 2	0	0	0	0	0	0	0	1	1	0	0	0
														IEDLPYLSTTE	IEDLPYLS[130.0266]T[130.0266]TE	Q68DK7	MSL1	Male-specific lethal 1 homolog	0	0	0	0	1	1	0	0	0	0	0	0
														DHLLAGSCLKQSSKNIFTE	DHLLAGS[130.0266]C[57.0215]LKQSSKNIFTE	Q7Z333	SETX	Probable helicase senataxin	0	0	0	1	0	1	0	0	0	0	0	0
														QNSQLPAQVQNGPSQE	QNSQLPAQVQNGPS[130.0266]QE	Q8N8S7	ENAH	Protein enabled homolog	0	0	0	0	0	1	0	1	0	0	0	0
														MKGSISSGESIE	MKGSIS[130.0266]S[130.0266]GESIE	Q8TEV9	SMCR8	Guanine nucleotide exchange protein SMCR8	0	0	0	0	1	1	0	0	0	0	0	0
														NGVHSLIIEPVTSR	NGVHS[130.0266]LIIEPVTSR	Q8WX93	PALLD	Palladin	0	0	0	0	0	0	0	1	0	1	0	0
														MYQPSAVVLQCGADSLSGD	MYQPSAVVLQC[57.0215]GADS[130.0266]LSGD	Q92769	HDAC2	Histone deacetylase 2	0	0	0	1	1	0	0	0	0	0	0	0
														NGVTHPIDYHTTDYVDE	NGVT[130.0266]HPIDYHTTDYVDE	Q99536	VAT1	Synaptic vesicle membrane protein VAT-1 homolog	0	0	0	0	1	1	0	0	0	0	0	0
														ACFASLVSQDYVNGTDQE	AC[57.0215]FASLVSQDYVNGT[130.0266]DQE	Q9H204	MED28	Mediator of RNA polymerase II transcription subunit 28	0	1	0	0	0	0	0	0	1	0	0	0
														VSSPDDLELE	VS[130.0266]S[130.0266]PDDLELE	Q9HAU5	UPF2	Regulator of nonsense transcripts 2	0	0	0	0	1	1	0	0	0	0	0	0
														IGTHNGTFHCD	IGTHNGT[130.0266]FHC[57.0215]D	Q9HB07	MYG1	MYG1 exonuclease	0	0	0	0	1	1	0	0	0	0	0	0
														SNDLATTGLNHPEVPYSSGATSSTNNPE	S[130.0266]NDLATTGLNHPEVPYSSGATSSTNNPE	Q9NP66	HMG20A	High mobility group protein 20A	0	0	0	0	1	1	0	0	0	0	0	0
														SLAAAAPNGNSSSNSWE	SLAAAAPNGNS[130.0266]SSNSWE	Q9UKL0	RCOR1	REST corepressor 1	0	0	0	0	1	1	0	0	0	0	0	0
														HSTPHAAFQPNSQIGE	HSTPHAAFQPNS[130.0266]QIGE	Q9UKV3	ACIN1	Apoptotic chromatin condensation inducer in the nucleus	0	0	0	0	1	1	0	0	0	0	0	0
														QNSALPTSSQDEE	QNS[130.0266]ALPTSSQDEE	Q9UQ35	SRRM2	Serine/arginine repetitive matrix protein 2	0	0	0	0	1	1	0	0	0	0	0	0
														TVVLTWSPPSSLINGETD	TVVLTWSPPSSLINGET[130.0266]D	Q9Y2H6	FNDC3A	Fibronectin type-III domain-containing protein 3A	0	0	0	0	0	1	0	0	0	0	0	1
														EAQGGKTSSVTIPELD	EAQGGKT[130.0266]S[130.0266]S[130.0266]VTIPELD	P25054	APC	Adenomatous polyposis coli protein	0	0	0	0	0	0	0	0	0	1	0	1
														EITNLSSQVEE	EITNLS[130.0266]SQVEE	Q8NI36	WDR36	WD repeat-containing protein 36	0	0	0	0	0	0	0	0	0	1	0	1
														GPYDVVVLPGGNLGAQNLSE	GPY[130.0266]DVVVLPGGNLGAQNLSE	Q99497	PARK7	Parkinson disease protein 7	0	0	0	0	0	0	0	0	0	1	0	1
														HSLETPLTPGLANESGEPQAE	HS[130.0266]LETPLT[130.0266]PGLANESGEPQAE	O00478	BTN3A3	Butyrophilin subfamily 3 member A3	0	0	0	0	0	0	0	0	0	0	1	1
														LSGGSRQHE	LSGGS[130.0266]RQHE	P10398	ARAF	Serine/threonine-protein kinase A-Raf	0	0	0	0	0	0	0	0	0	1	0	1

## Sheet: Fig 3b
GO term	-lg P value
ATP hydrolysis activity	1.2749
protein serine/threonine kinase activity	1.4034
ubiquitin protein ligase binding	1.65956
identical protein binding	1.68613
cadherin binding	2.45593
nucleosome binding	2.69037
single-stranded DNA binding	2.88941
ATP binding	3.19723
protein binding	4.4168
RNA binding	4.76195

## Sheet: Fig 3c
GO term	-lg P value
protein homodimerization activity	1.81248
identical protein binding	2.05306
actin binding	2.66354
mRNA binding	2.70774
ATP hydrolysis activity	2.75945
enzyme binding	3.15181
ATP binding	4.49757
protein binding	6.47886
cadherin binding	7.05159
RNA binding	9.74232

## Sheet: Fig 3d
GO term	-lg P value
intracellular protein transport	1.01055
actin cytoskeleton organization	1.17134
nucleosome assembly	1.42713
programmed cell death	1.42829
positive regulation of execution phase of apoptosis	1.49757
hepatocyte apoptotic process	1.58004
regulation of cellular response to insulin stimulus	1.72584
embryonic cleavage	1.76955
extrinsic apoptotic signaling pathway	2.31069
chromatin remodeling	2.767

## Sheet: Fig 3e
GO term	-lg P value
response to oxidative stress	1.57187
DNA replication	1.67162
apoptotic process	1.75449
regulation of apoptotic process	2.01502
positive regulation of translation	2.08566
positive regulation of apoptotic process	2.20273
RNA splicing	2.284
adenylate cyclase-inhibiting GPCR signaling pathway	2.4437
cellular response to heat	2.54975
mRNA processing	3.3098
