# Supplementary material for: Discovery of chirally dependent protein modifications by D- and L-2-hydroxyglutarates
Source: Nat Chem. 2026 Mar 17;18(6):1033–41. doi: 10.1038/s41557-026-02093-x (PMC13193722; doi:10.1038/s41557-026-02093-x)
Supplement: Supplementary file 12 — Statistical source data. [file 41557_2026_2093_MOESM12_ESM.xlsx]

## Sheet: ED Fig 1
MS/MS spectra of DGNAS(2HG)GTTLLEALDC(Car)ILPPTRPTDKPLR				MS/MS spectra of LTFIDMEGS(2HG)GFGGDLEALR
m/z	Relative Intensity			m/z	Relative Intensity
107.464	0.0579			103.527	0.56139
130.218	0.05361			110.656	0.56139
141.453	0.16082			155.842	0.6102
166.564	0.21658			162.291	0.53698
170.45	0.06004			182.109	0.56139
186.105	0.07291			182.141	0.58579
189.886	0.07076			194.302	0.58579
192.815	0.04503			217.294	0.51257
195.362	0.05361			224.127	0.56139
195.703	0.07505			238.09	1.36685
199.18	0.1115			246.18	1.41567
201.122	0.06647			254.279	0.56139
205.084	0.1308			285.114	2.05028
215.139	0.40528			287.097	0.6102
217.083	0.06647			288.131	2.48963
219.028	0.08577			288.201	2.83134
226.108	0.05575			295.236	0.82988
226.375	0.05146			296.197	3.07542
227.113	0.11365			301.76	0.75665
229.122	0.06862			313.112	3.68562
229.132	0.11365			314.508	0.82988
230.128	0.11365			322.193	2.7093
242.203	0.04932			330.125	1.63534
243.121	0.10293			332.128	2.31877
243.136	0.72263			344.194	7.90823
243.183	0.12866			346.184	0.85428
243.374	0.07291			347.178	1.61093
244.132	0.13295			350.153	0.80547
245.173	0.06862			350.868	1.65975
246.108	0.09864			352.158	1.56212
246.129	0.45459			354.146	1.02514
246.148	0.09864			358.172	2.53844
246.18	0.07505			359.239	13.3268
247.127	0.12008			360.166	0.9031
248.666	0.208			360.231	1.44008
252.174	0.13938			361.226	1.58653
253.166	0.06647			362.208	12.0332
253.208	0.07934			362.26	1.02514
254.112	0.06647			363.207	1.68416
257.179	0.19084			371.239	5.7359
257.737	0.06219			372.236	0.75665
259.151	0.07291			373.189	1.00073
260.123	0.05575			374.174	1.97706
261.145	0.09864			375.165	1.24481
265.769	0.04932			375.202	2.12351
268.166	0.23373			375.248	1.31804
269.173	0.14796			375.724	0.51257
270.185	0.08148			376.188	1.46449
271.132	0.08363			376.206	2.39199
272.17	0.2273			377.252	1.97706
273.112	0.09864			383.157	0.85428
274.122	0.51678			386.403	0.6102
274.138	0.20371			387.166	1.44008
274.171	0.11365			387.205	1.29363
275.073	0.05361			395.267	1.61093
275.125	0.08792			396.272	0.9031
276.066	1.32518			404.218	1.196
277.069	0.0579			411.26	0.78106
277.091	0.09006			413.274	1.17159
278.043	0.04717			416.117	1.58653
279.625	0.1501			418.197	0.9031
280.117	0.08577			418.383	0.85428
280.137	0.11579			430.279	0.85428
283.206	0.12437			432.209	3.36832
284.118	0.09864			432.23	6.39492
284.138	0.0579			433.23	2.44081
284.651	0.12008			435.188	1.83061
285.149	0.05361			439.221	2.44081
286.182	0.14581			440.185	1.36685
287.628	0.09006			440.214	2.88016
288.242	0.04932			441.145	1.44008
291.669	0.08792			442.216	1.04955
292.135	0.08577			444.199	1.09836
295.094	0.20157			444.218	0.80547
296.007	0.12437			446.169	1.36685
296.159	0.23159			446.293	1.02514
296.184	0.13509			447.171	2.44081
298.141	1.32947			447.292	6.00439
298.177	0.09006			448.22	4.02734
298.214	0.07505			448.3	1.87942
299.136	0.29377			449.162	1.14718
299.143	0.47175			449.18	1.31804
299.148	0.30878			451.979	0.56139
299.184	0.12008			453.231	0.85428
300.157	1.58465			455.233	1.17159
300.469	0.07505			456.31	1.04955
301.153	0.72692			456.999	0.65902
302.147	0.11579			457.296	1.31804
303.189	0.06219			459.198	1.17159
307.133	0.14796			459.221	1.56212
310.176	0.05361			460.223	1.56212
310.202	0.07291			463.197	2.68489
311.141	0.31521			464.211	2.44081
313.113	0.0772			466.199	1.29363
314.133	0.08577			466.316	1.61093
314.157	0.09864			467.194	1.04955
314.172	2.06497			467.238	0.97632
314.218	0.05575			473.241	1.12277
315.175	0.8277			475.292	6.98072
316.186	0.18012			476.176	4.97925
317.149	0.09006			476.248	2.7093
317.182	0.21229			476.3	0.85428
318.177	0.09221			477.167	3.53918
319.168	0.19299			477.239	0.78106
320.166	0.07291			485.213	1.63534
320.639	0.08577			485.258	1.02514
325.216	0.15868			488.282	6.98072
326.013	0.11794			489.205	1.34245
326.176	0.04932			489.282	0.68343
327.151	0.16082			492.245	1.31804
327.209	0.14152			494.192	4.32023
328.154	0.0772			494.24	1.07396
328.226	0.28305			495.192	2.75812
329.149	0.37525			497.154	0.75665
329.184	0.32165			498.229	1.44008
329.228	0.08148			500.142	1.02514
330.142	0.10722			507.284	2.02587
331.113	0.25732			508.265	0.82988
331.159	0.07934			512.306	1.04955
331.257	0.07934			513.249	0.70784
332.131	0.07934			517.138	1.07396
334.666	0.24874			517.236	1.85502
337.672	0.07934			518.246	1.24481
338.186	0.05361			519.294	5.66268
341.088	0.13295			520.296	2.0991
341.26	0.06647			522.207	1.75738
343.173	0.04932			526.224	2.00146
343.662	0.23587			527.663	0.95192
344.154	0.16082			531.266	0.82988
344.186	0.08148			533.296	0.9031
345.148	0.08363			533.329	1.17159
345.182	0.07076			535.275	0.95192
346.174	0.14581			544.233	0.85428
346.247	0.10293			544.279	0.9031
347.103	0.0579			545.244	3.19746
347.155	0.37525			546.238	4.97925
348.165	0.10078			546.304	6.46815
348.65	0.10293			547.222	1.56212
352.198	0.09864			547.3	1.26922
354.111	0.07505			548.218	2.02587
354.65	0.07934			548.247	0.6102
355.2	0.13295			548.277	2.14791
355.239	0.09864			549.874	0.9031
356.164	0.06862			557.318	3.36832
356.219	1.28444			557.35	0.82988
356.266	0.1115			558.288	1.00073
357.207	0.06219			558.316	2.0991
357.226	0.21658			559.309	0.87869
357.656	0.57468			560.239	1.22041
358.158	0.15868			561.267	2.75812
359.121	0.57468			561.313	0.82988
359.213	0.08363			562.254	5.32097
360.125	0.07934			562.323	1.24481
361.155	0.06004			563.257	1.04955
361.2	0.05146			563.281	1.22041
363.159	0.10293			564.271	1.63534
363.207	0.0772			567.287	0.97632
364.154	0.09864			571.21	1.5133
365.182	0.05361			571.252	1.31804
365.222	0.09864			571.341	1.58653
366.192	0.0772			571.6	0.6102
366.671	0.14796			572.21	0.95192
367.094	0.12866			572.236	3.6124
367.161	0.0772			573.3	0.95192
367.225	0.06647			575.275	1.58653
368.23	0.09435			576.206	1.196
368.278	0.18227			580.28	5.68709
369.176	0.47818			582.276	0.70784
370.132	0.07505			583.359	1.14718
370.175	0.12223			585.199	0.73224
370.665	0.0772			589.262	5.24774
371.136	0.42457			590.209	0.9031
371.18	0.16726			590.261	6.39492
371.237	0.28519			590.32	9.44594
372.147	0.09006			590.324	9.44594
372.177	0.3388			591.256	0.9031
372.675	0.09649			591.32	5.80913
373.125	0.06433			592.029	0.65902
373.203	0.21443			592.184	0.85428
373.23	0.06647			593.264	1.53771
374.211	0.08363			599.308	0.85428
377.167	0.21014			600.26	0.87869
380.159	0.07934			600.297	3.29509
381.116	0.09864			600.356	0.70784
381.139	0.08363			601.367	5.83354
381.179	0.09864			601.48	1.29363
381.196	0.13509			602.368	4.17379
382.233	0.10507			603.285	2.97779
383.2	0.29806			603.39	0.65902
383.231	0.13938			604.278	7.61533
383.702	0.11579			604.37	0.85428
384.217	0.09649			605.278	1.65975
385.185	0.16297			606.277	1.00073
385.207	0.1501			607.275	4.19819
385.257	1.17508			607.312	1.14718
385.68	0.1308			608.141	1.5133
386.143	0.09006			608.267	8.64047
386.174	0.38169			609.224	0.75665
386.236	0.10722			611.334	1.31804
386.263	0.24445			614.296	0.97632
387.21	0.79125			616.345	0.70784
388.151	0.11794			617.003	0.68343
388.186	0.07505			619.302	0.70784
389.151	5.20425			619.433	1.24481
389.201	0.09435			620.309	1.46449
390.118	0.12437			621.313	1.29363
390.155	0.82985			627.318	1.04955
390.675	0.18441			628.316	1.97706
391.148	0.37954			628.805	1.48889
391.314	0.2466			629.3	3.51477
391.693	0.13724			631.382	1.26922
392.235	0.07505			632.3	1.73298
392.301	0.10293			632.342	0.95192
393.25	0.08577			633.282	1.17159
394.184	0.62185			634.276	1.90383
394.684	0.82127			635.346	2.00146
395.171	0.11365			636.276	1.36685
396.176	0.07076			636.34	0.82988
398.146	0.0579			637.271	3.44154
398.17	0.64544			638.27	1.70857
398.197	0.19728			640.245	1.70857
398.241	0.07934			644.313	6.00439
398.273	0.09435			644.349	1.12277
398.682	0.07934			645.228	1.04955
399.153	0.06862			645.296	3.09983
399.176	4.62314			645.336	3.51477
399.203	0.17798			646.324	1.73298
399.237	0.12866			648.306	0.75665
399.26	0.07076			649.284	0.78106
399.434	0.1887			650.289	3.34391
399.678	2.56889			651.61	3.12424
400.157	0.10722			652.294	1.196
400.184	0.38812			655.243	0.78106
400.222	0.07934			655.286	0.85428
400.26	0.13509			658.334	1.26922
400.683	0.18656			659.35	1.17159
400.938	0.06647			660.305	2.61167
401.208	0.08577			661.326	3.0022
401.945	0.07505			661.365	0.65902
403.155	0.18227			662.335	8.07908
403.188	0.30878			663.249	0.75665
403.692	0.09435			663.33	1.07396
404.197	0.12437			664.035	0.80547
406.183	0.09006			664.344	1.26922
407.164	0.07291			665.343	0.92751
407.338	0.10293			666.311	1.58653
407.693	0.21229			667.374	1.90383
408.182	7.10411			668.318	0.95192
408.213	0.17583			668.46	1.196
408.225	0.17583			669.352	1.44008
408.439	0.05361			670.344	1.48889
408.684	2.51957			673.334	1.07396
409.184	0.69905			675.281	0.80547
409.245	0.19299			675.342	2.31877
409.687	0.25088			676.283	2.26995
410.226	0.15653			676.33	0.9031
411.188	1.19009			678.326	2.34318
411.224	0.3774			679.307	0.80547
412.013	0.16082			686.378	0.9031
412.189	0.50177			688.287	1.44008
412.225	0.11365			690.347	3.14865
412.688	0.11579			691.306	3.0266
413.75	0.17369			692.305	2.19673
413.791	0.09006			693.206	0.87869
414.166	0.08577			693.307	1.39126
414.244	0.24445			693.356	0.95192
415.166	0.08148			694.352	1.17159
415.219	0.11365			695.238	1.22041
416.134	0.08363			697.32	0.6102
416.179	3.4888			698.291	1.24481
416.218	0.12223			701.308	1.09836
416.699	0.09221			701.357	1.46449
417.153	0.22944			702.362	1.34245
417.186	3.05779			702.399	0.87869
417.216	0.29592			703.349	2.80693
417.252	0.23802			704.327	1.31804
417.273	0.208			705.272	1.58653
417.688	1.17723			705.357	0.70784
418.159	0.06433			705.399	0.65902
418.185	0.30235			707.311	0.80547
418.69	0.11794			707.631	0.92751
418.75	0.08363			708.869	1.29363
419.737	0.09435			709.322	1.02514
420.202	0.08577			711.414	1.29363
420.907	0.09006			712.324	0.95192
421.25	0.16511			714.407	0.65902
424.217	0.18441			715.382	0.95192
424.251	0.07934			716.394	1.26922
424.714	0.12651			717.352	0.65902
425.105	0.15225			719.301	3.51477
425.159	0.09221			719.364	1.46449
425.24	0.05361			720.379	1.22041
426.169	0.18012			720.838	1.22041
426.197	0.16297			721.361	9.51916
426.585	7.6895			722.361	1.02514
426.869	0.23802			724.238	1.00073
426.919	6.45009			731.37	3.3195
427.206	0.06219			732.355	1.53771
427.253	4.31436			733.342	0.95192
427.338	0.14581			733.403	1.36685
427.499	0.09864			734.359	1.22041
427.589	1.00783			734.415	0.80547
427.918	0.16726			737.319	2.48963
428.202	0.0579			738.317	3.0022
428.257	0.10722			739.299	0.6102
428.706	0.13938			740.342	1.5133
429.014	0.08363			740.371	1.00073
429.151	0.05146			741.369	1.09836
429.202	3.76756			744.395	1.07396
429.226	0.09006			746.407	0.95192
429.272	0.28519			749.357	1.68416
429.581	0.08363			750.372	2.36759
429.716	0.38383			751.353	1.02514
430.204	1.00783			751.383	1.22041
431.266	0.05146			753.372	1.65975
432.192	0.37954			754.336	1.02514
432.247	0.17583			758.217	0.75665
432.422	0.06862			758.384	1.02514
432.686	0.09864			759.353	0.70784
433.209	0.208			759.394	0.80547
433.249	0.07076			768.363	1.34245
433.707	0.07076			770.361	1.02514
434.198	0.10722			770.708	0.70784
434.703	0.13509			771.344	3.3195
435.237	0.07076			772.014	0.92751
436.235	0.08792			772.338	0.92751
436.735	0.18656			773.336	2.46522
437.222	0.12223			773.348	3.22187
437.243	0.17583			773.413	10.5687
438.201	0.06647			774.409	3.12424
439.159	0.09006			774.48	0.9031
439.234	0.20371			775.406	3.0022
441.71	0.208			775.897	3.83207
441.723	0.29377			775.927	0.70784
441.73	0.25303			776.405	3.14865
441.741	0.17369			776.924	2.34318
441.763	0.09649			777.371	1.09836
442.228	1.12362			777.854	2.26995
442.257	0.19299			778.353	0.70784
442.709	0.54251			778.391	1.26922
443.216	0.51892			778.434	1.17159
443.295	0.07934			784.884	2.80693
444.174	0.08792			786.158	0.95192
444.213	0.09006			787.397	1.196
444.271	0.1115			788.481	0.70784
444.751	0.20371			789.354	4.29583
445.221	0.07505			790.379	1.196
445.24	0.05575			794.415	1.78179
445.466	0.0772			795.338	1.14718
446.154	0.73979			795.41	0.97632
446.225	0.34523			796.411	1.36685
447.158	0.09006			796.899	1.39126
447.226	0.25517			797.992	2.05028
447.247	0.1308			799.379	0.95192
447.662	0.0579			799.445	1.48889
447.875	0.12866			799.785	0.65902
449.19	0.10293			800.441	0.87869
450.226	0.05361			801.351	1.07396
450.728	1.23298			802.339	1.36685
450.822	0.24445			804.345	1.12277
451.227	0.53822			804.384	2.58726
451.426	0.07505			805.386	1.97706
451.717	0.49748			806.381	5.05248
452.201	0.07934			807.397	0.95192
452.223	0.12866			807.575	0.6102
452.263	1.18795			809.787	1.26922
452.714	0.1501			815.419	1.12277
453.207	0.10293			817.05	1.14718
453.284	0.21014			817.363	1.24481
453.32	0.09006			819.449	1.73298
454.165	0.1115			822.404	4.12497
454.193	0.27233			823.374	2.7093
454.232	0.06647			824.361	0.92751
454.263	0.05575			825.397	1.26922
455.72	1.61038			826.389	1.22041
456.144	0.12437			830.434	11.4962
456.223	0.76123			830.479	0.9031
456.286	0.0579			830.538	1.00073
456.353	0.11579			831.44	7.10276
456.464	0.07934			832.39	4.73517
456.718	0.25946			833.4	1.12277
457.22	0.22086			833.454	1.22041
457.265	0.26804			833.888	1.78179
457.667	0.13724			834.38	3.97852
458.134	0.11579			834.404	6.46815
458.253	0.2273			834.418	3.85648
458.27	0.21658			835.368	0.92751
458.337	0.09435			839.419	1.58653
459.3	0.14367			842.413	1.78179
459.732	2.84979			845.391	2.14791
459.759	0.1115			848.938	1.17159
460.021	0.07076			850.401	17.2077
460.186	1.39595			850.902	1.07396
460.238	1.42811			851.402	5.95558
460.735	0.3002			851.461	1.12277
461.03	0.09006			852.383	3.07542
461.189	0.06219			856.477	0.68343
461.243	0.2273			856.894	1.78179
462.194	0.11794			857.471	3.51477
462.744	0.09006			858.4	0.68343
463.198	0.08363			859.437	3.34391
463.684	0.10722			860.432	1.22041
464.192	0.08363			860.48	1.12277
464.276	0.5468			861.441	0.92751
464.43	0.06433			863.359	0.73224
464.562	0.07934			865.431	1.53771
464.611	0.25303			871.408	0.95192
464.725	10.52			874.427	1.97706
464.753	0.11579			876.459	1.04955
464.895	0.08148			877.463	2.51403
464.951	0.28305			877.503	1.70857
464.971	0.05361			877.892	0.6102
465.226	6.61949			878.446	2.44081
465.281	0.14367			879.427	0.9031
465.34	0.12437			879.48	1.48889
465.393	0.07076			881.384	2.34318
465.727	1.56106			883.345	1.22041
465.88	0.08792			884.374	0.70784
466.205	0.07291			884.438	0.87869
466.229	0.43744			885.439	2.4164
466.574	0.07076			886.427	1.87942
466.731	0.08363			887.444	5.46742
467.229	0.0772			888.425	5.27215
467.922	0.07505			889.447	4.05175
468.242	0.09006			889.596	0.75665
469.203	0.50177			892.428	1.70857
470.046	0.13724			893.443	1.26922
470.198	0.07076			895.437	1.46449
470.229	0.19084			895.756	2.53844
471.188	0.19299			898.133	0.87869
471.237	0.06433			899.425	1.41567
472.246	0.09649			901.417	2.0991
472.7	0.08577			901.915	1.65975
472.737	0.08792			903.455	4.41787
472.774	0.18656			904.46	3.19746
473.168	0.05146			905.303	0.92751
473.257	0.09221			905.397	0.9031
473.589	0.25946			905.449	19.917
473.666	0.10078			906.456	11.96
473.731	9.43283			907.427	16.5731
474.201	0.23159			907.915	2.22114
474.233	4.60598			907.985	3.0022
474.289	0.06004			908.42	3.29509
474.734	1.97062			909.426	3.19746
475.234	0.5661			909.971	1.34245
475.393	0.05575			910.009	3.09983
475.74	0.06647			910.44	1.09836
475.919	0.19299			917.419	1.68416
476.149	0.09864			920.377	1.02514
476.233	0.07934			930.478	0.6102
477.216	0.06647			932.121	1.12277
477.251	0.11365			932.951	1.83061
477.718	0.07291			934.923	1.65975
477.748	0.08363			938.492	1.58653
478.269	0.21658			939.513	1.29363
478.719	0.04932			940.001	0.97632
478.749	0.06004			942.424	1.46449
479.234	0.08792			942.953	1.68416
479.291	0.15439			948.425	2.90456
480.211	0.16511			953.853	1.22041
481.205	0.07505			954.426	0.68343
481.236	0.1694			954.496	1.17159
481.707	0.14796			955	1.04955
481.754	0.09006			958.435	3.3195
482.26	0.76338			958.455	4.41787
483.167	0.18656			958.955	0.75665
483.275	0.14581			960.442	0.97632
483.3	0.08363			965.001	3.3195
483.736	0.07505			966.565	0.70784
484.227	0.17154			968.41	2.26995
484.239	0.25517			973.006	1.44008
484.255	0.26589			974.491	1.41567
484.26	0.19084			975.45	2.29436
484.78	0.08577			976.44	3.36832
485.161	0.1887			977.443	2.53844
485.227	0.06862			977.517	7.27361
485.251	0.06647			977.927	2.05028
485.747	0.19299			978.512	2.29436
486.255	0.09006			979.025	1.36685
486.292	0.10078			980.417	1.09836
486.703	0.0579			982.392	0.92751
486.738	0.1501			985.36	1.14718
487.216	4.39584			987.389	0.9031
487.733	0.10722			988.428	1.63534
488.22	1.3745			989.408	0.78106
489.195	0.1694			993.452	1.17159
489.217	0.13295			994.456	2.44081
489.747	0.19084			995.4	0.87869
490.201	0.09221			995.444	3.6124
490.627	0.06647			995.582	0.9031
490.714	0.13295			995.999	1.14718
491.271	0.18441			996.473	9.83647
491.74	0.21443			996.65	1.36685
491.797	0.22301			996.974	1.04955
492.294	0.20157			997.502	1.58653
493.235	0.07505			998.462	1.26922
493.735	0.1115			999.855	1.12277
494.306	0.15439			1005.48	7.2248
494.756	0.23802			1005.99	6.78545
495.215	0.10078			1006.49	2.51403
495.257	0.35381			1007	4.34464
495.335	0.15653			1007.41	1.07396
496.257	0.1115			1013.53	0.75665
496.279	0.07505			1013.95	1.00073
496.332	0.09006			1014.49	100
496.48	0.09649			1014.68	1.36685
498.221	0.45245			1014.92	0.70784
498.755	0.14796			1014.99	97.8521
499.25	0.10293			1015.17	0.70784
499.719	0.07076			1015.42	3.3195
499.752	0.17583			1015.49	59.3605
500.246	0.21229			1015.59	2.22114
501.786	0.06433			1015.84	1.12277
502.236	2.60534			1015.99	31.5109
502.726	0.09649			1016.06	1.07396
503.175	0.12651			1016.48	4.34464
503.238	0.38169			1017.5	3.14865
503.291	0.19513			1017.65	0.70784
503.73	0.08363			1019.49	0.9031
503.759	0.08363			1025.5	2.19673
504.237	0.21229			1026.52	0.9031
504.312	0.12866			1027.48	0.70784
504.79	0.06004			1028.57	1.36685
505.243	0.05361			1028.81	2.78252
505.276	0.06219			1029.51	1.5133
505.351	0.06004			1030.13	0.65902
506.258	0.06433			1034.52	8.39639
506.296	0.0579			1035.48	0.85428
506.738	0.08363			1035.53	8.59165
507.235	0.09435			1035.61	1.12277
507.266	0.25946			1036.53	3.51477
507.758	0.33022			1036.63	1.39126
508.231	0.26804			1039.45	1.02514
508.261	0.34523			1045.78	0.85428
508.724	0.25303			1048.98	1.8062
508.763	0.1115			1052.48	0.85428
508.857	0.12223			1054.44	2.05028
509.228	0.08363			1057.33	0.95192
509.25	0.13938			1057.91	1.68416
509.314	0.08363			1058.42	1.07396
509.616	0.04932			1059.46	1.83061
509.748	0.08148			1061.18	1.34245
510.296	0.15225			1062.03	0.75665
510.764	0.1115			1062.11	2.02587
511.761	0.08792			1063.01	1.31804
512.115	0.08792			1064.06	1.46449
512.251	0.71191			1064.46	1.97706
512.291	0.18656			1066.51	1.31804
512.38	0.1115			1067.49	0.87869
512.761	0.69261			1067.89	1.02514
513.226	0.06433			1068.97	0.9031
513.266	0.23159			1070.02	3.51477
513.321	0.25732			1070.08	0.92751
513.353	19.2474			1070.46	1.14718
513.384	0.27662			1070.51	3.9297
513.42	0.16082			1071.02	12.8875
513.744	0.09006			1071.5	9.6412
513.979	0.0579			1071.61	1.00073
514.149	0.08363			1072.04	6.19966
514.242	0.10293			1072.51	5.51623
514.287	0.09864			1072.56	2.83134
514.356	5.88185			1073	5.00366
514.386	0.13509			1073.45	1.41567
514.679	0.06219			1073.51	2.68489
514.781	0.11365			1076.49	1.5133
515.357	1.10432			1076.56	2.61167
515.536	0.07934			1077.06	1.58653
516.212	0.2466			1077.56	2.19673
516.276	1.87842			1077.77	0.75665
516.748	0.11579			1077.91	1.14718
516.777	1.15793			1078.02	1.31804
517.233	0.39241			1078.13	0.92751
517.245	0.46103			1078.51	2.05028
517.257	0.42672			1078.78	0.85428
517.275	0.40528			1079.01	27.4835
517.731	0.12866			1079.5	60.2148
517.788	0.09649			1079.85	5.02807
517.842	0.07505			1079.88	7.78619
518.231	0.06004			1079.9	4.44227
519.968	0.18441			1079.94	3.88089
520.248	0.3967			1080.03	45.8384
520.439	0.21872			1080.13	0.85428
520.526	0.12223			1080.17	2.80693
521.267	2.67396			1080.43	3.0266
521.768	1.0743			1080.53	59.3849
522.27	0.68618			1080.72	1.196
523.25	0.08577			1080.8	2.17232
524.257	0.37525			1080.86	2.88016
524.758	0.47818			1080.93	2.80693
524.764	0.3388			1081.03	52.8191
525.274	0.13724			1081.42	3.41713
526.197	0.07934			1081.5	33.0974
526.262	0.08148			1081.88	3.63681
526.293	0.08363			1081.95	5.24774
526.32	0.0772			1082.03	11.3742
526.371	0.07076			1082.1	2.92897
527.268	0.17154			1082.12	2.24555
527.767	0.06219			1082.18	1.48889
528.264	0.06862			1082.22	1.56212
528.3	0.1501			1082.51	7.17598
528.331	0.18656			1082.55	4.39346
529.252	0.31736			1083.1	1.41567
529.291	0.08363			1083.43	1.22041
529.744	0.44173			1083.56	1.46449
529.78	0.17154			1084.03	4.17379
530.271	12.6471			1084.04	3.05101
530.775	6.41793			1084.46	0.87869
531.033	0.13509			1084.57	4.53991
531.239	0.26589			1085.07	9.00659
531.275	2.81763			1085.57	3.41713
531.774	0.48033			1086.08	4.44227
532.187	0.11579			1086.63	1.36685
532.225	0.04932			1087.1	0.63461
532.287	0.39241			1088.02	1.5133
532.938	0.05146			1089.46	0.75665
533.096	0.05361			1089.55	0.87869
533.317	0.21229			1090.56	1.39126
533.764	0.16297			1092.22	0.70784
533.816	0.23159			1093.46	1.31804
534.221	0.21443			1104.49	0.87869
534.268	0.06004			1105.52	0.95192
534.302	0.07934			1109.52	0.65902
534.415	0.17154			1115.44	1.48889
534.769	0.12651			1121.55	2.78252
535.762	0.12223			1122.56	1.17159
536.779	0.1115			1123.45	1.12277
537.285	0.27018			1133.52	1.22041
537.78	0.0579			1133.57	1.17159
538.209	0.11579			1134.7	0.70784
538.247	0.51035			1136.55	0.78106
538.753	0.40956			1140.54	0.87869
539.22	0.11579			1141.53	1.14718
540.283	0.10293			1150.51	1.31804
540.31	0.14796			1151.5	0.87869
540.334	0.14367			1152.63	0.80547
541.766	0.06433			1153.48	1.78179
541.986	0.16511			1158.53	0.70784
542.285	1.48601			1169.51	2.19673
542.319	0.66688			1172.55	1.63534
542.753	0.09221			1175.56	2.0991
542.779	0.18012			1176.61	0.95192
542.824	0.13295			1178.57	14.7425
542.874	0.06433			1179.58	6.98072
543.018	0.05575			1180.58	2.75812
543.28	0.78482			1181.57	1.58653
543.78	0.2273			1182.55	2.92897
544.212	0.10722			1183.46	0.51257
544.271	0.1887			1185.61	1.17159
544.312	0.11579			1198.54	1.97706
544.374	0.07505			1199.54	0.95192
544.773	0.1115			1216.44	0.78106
545.276	0.54894			1220.58	1.92824
545.348	0.08577			1230.56	1.22041
546.127	0.09435			1237.56	1.63534
546.284	0.06219			1243.5	0.68343
547.821	0.10507			1249.61	0.68343
547.93	0.09006			1253.56	1.196
548.809	0.07505			1254.62	28.3866
549.32	0.1887			1255.61	24.9695
549.646	0.07505			1256.61	8.86014
549.982	0.08363			1256.75	0.95192
550.267	0.1501			1257.62	3.46595
550.322	0.06647			1273.49	1.12277
550.772	0.18227			1279.55	1.39126
551.258	0.06862			1280.15	0.78106
551.327	0.08792			1281.57	1.65975
551.494	0.05575			1282.35	0.56139
551.791	0.25088			1289.62	0.73224
552.252	0.05361			1292.55	0.9031
552.296	0.31521			1297.56	1.48889
552.794	0.06647			1301.77	0.6102
552.819	0.14796			1303.62	1.14718
552.999	0.09006			1307.63	4.44227
554.777	0.10936			1308.62	2.39199
555.318	3.29366			1310.61	2.12351
555.652	1.66184			1311.56	0.95192
555.756	0.28734			1315.62	1.36685
555.987	1.46457			1321.59	0.63461
556.241	0.45459			1330	1.196
556.318	0.81484			1332.59	1.63534
556.659	0.20585			1333.66	1.26922
556.784	0.48033			1341.62	0.9031
556.987	0.06004			1352.65	1.07396
557.222	0.09006			1352.77	0.65902
557.286	0.1308			1353.89	0.80547
557.783	0.06433			1354.65	2.36759
558.257	0.14796			1355.63	0.65902
558.268	0.22944			1362.69	0.73224
558.279	0.14796			1389.6	0.97632
558.324	0.19299			1398.7	0.85428
558.785	0.18227			1407.72	0.73224
559.241	0.12008			1409.91	0.95192
559.284	0.43315			1410.7	3.63681
559.314	0.18012			1412.71	0.80547
559.347	0.07505			1426.19	0.58579
559.773	0.36882			1428.62	1.07396
560.27	0.07934			1438.97	1.26922
560.367	0.06004			1441.68	1.8062
560.492	0.25517			1444.62	1.29363
561.261	0.08148			1445.63	0.73224
561.298	0.12008			1466.71	1.95265
561.335	0.09006			1467.71	0.85428
562.784	0.38812			1469.71	1.48889
563.248	0.16082			1478.68	1.26922
563.775	0.69261			1493.37	0.6102
564.296	0.21872			1497.74	3.53918
564.766	1.03999			1498.8	0.9031
564.805	0.11794			1499.74	1.68416
565.081	0.05575			1504.84	0.65902
565.265	0.89847			1537.67	0.85428
565.306	0.18441			1540.6	1.17159
565.344	0.11579			1540.7	0.75665
565.767	0.48461			1543.62	0.6102
565.78	0.89632			1547.22	0.68343
565.793	0.46532			1549.77	1.196
566.267	0.31521			1550.79	4.93044
566.366	0.1308			1551.82	1.61093
566.774	0.08792			1552.78	2.68489
567.354	0.06647			1553.69	5.34537
567.78	0.08363			1554.68	1.97706
568.287	0.12008			1572.71	0.97632
568.826	0.15653			1585.71	0.87869
569.302	0.07505			1589.67	0.85428
569.407	0.06219			1590.71	0.85428
570.316	0.18441			1594.76	1.00073
570.76	0.0772			1596.78	0.92751
571.015	0.06433			1641.72	0.63461
571.22	0.416			1669.74	0.75665
571.262	0.04932			1670.77	0.80547
571.286	0.06647			1685.7	2.07469
571.314	0.06219			1686.85	0.75665
571.573	0.07505
571.79	0.39241
572.076	0.07291
572.232	0.19942
572.288	0.67117
572.311	0.28734
572.375	0.09006
572.784	1.00139
572.981	0.08148
573.219	0.07505
573.272	0.97995
573.329	0.57682
573.366	0.13724
573.773	1.35735
573.816	0.21229
574.221	0.06219
574.249	2.35017
574.276	1.54605
574.337	0.2273
574.786	0.12866
575.257	0.34952
575.271	0.37097
575.287	0.19942
575.347	0.2466
575.41	0.1308
575.98	0.1115
576.252	0.15225
576.787	0.66903
577.281	0.9242
577.426	0.16297
577.462	0.12223
577.785	0.08577
578.289	0.1694
578.788	0.16297
578.809	0.19942
579.339	0.10078
580.292	0.1115
580.492	0.0579
580.752	0.07505
580.795	3.15643
581.187	0.07934
581.297	1.23512
581.557	0.09221
581.583	0.06004
581.801	0.4889
581.836	0.06433
582.328	0.29806
582.977	0.10293
583.275	0.10722
584.309	0.06862
584.796	0.10293
585.363	0.30235
585.723	0.1501
585.788	5.65884
585.841	0.06862
585.936	0.05361
586.214	0.24016
586.288	3.00418
586.435	0.06004
586.794	1.33162
587.224	0.07076
587.293	0.31307
587.321	0.09864
587.361	0.1115
587.795	0.18227
588.191	0.05361
588.294	0.16726
588.66	0.06433
589.23	0.47389
589.28	0.14152
589.296	0.21658
589.304	0.13724
590.231	0.27662
590.309	0.18012
590.34	0.0772
590.846	4.40227
591.223	0.16082
591.317	0.06433
591.347	3.08352
591.849	1.17079
591.89	0.05361
592.23	0.09221
592.304	0.16511
592.349	0.12008
592.849	0.13938
593.291	0.38383
593.317	0.26804
593.446	0.0579
593.659	1.9985
593.995	1.31232
594.297	0.2273
594.303	0.16511
594.328	0.56824
594.397	0.12437
594.666	0.68832
594.794	20.4782
594.821	0.15225
594.845	0.18441
594.89	0.09435
595	0.1694
595.066	0.2273
595.249	0.11794
595.294	11.8495
595.322	0.25732
595.797	5.79393
596.011	0.0579
596.109	0.05361
596.297	1.7326
596.354	0.16297
596.5	0.09864
596.667	0.12866
596.796	0.20157
597.259	0.208
597.322	0.11579
597.379	0.14152
598.333	0.07076
598.366	0.06004
598.687	0.21014
598.807	0.20157
599.288	0.36668
599.798	0.14581
600.264	0.06647
600.307	0.55109
601.021	0.15225
602.308	0.04503
603.314	0.16297
603.794	0.09435
603.938	0.07505
604.203	0.15868
604.234	0.35167
604.279	0.07076
604.974	0.1887
606.947	0.10722
607.317	0.47818
607.803	1.03999
608.303	0.85987
608.349	0.07291
608.809	0.208
609.307	0.0772
609.353	0.11365
609.844	0.27447
610.364	0.1308
611.287	0.07076
611.356	0.18012
611.362	0.26589
611.378	0.15868
612.015	0.12437
612.261	0.04503
612.304	1.35521
612.385	0.09435
612.421	0.09864
612.549	0.04932
612.618	0.18227
612.801	0.63257
612.932	0.07505
613.014	0.1115
613.262	0.13724
613.301	0.18441
613.388	0.14796
613.808	0.10078
614.203	0.06004
614.24	0.1115
614.264	0.20371
614.336	0.17798
615.25	0.09006
615.323	0.72692
616.264	0.25732
616.317	2.47668
616.458	0.07505
616.775	0.29163
616.817	1.11075
616.865	0.12008
617.016	0.16082
617.217	0.09864
617.278	0.05146
617.325	0.36024
617.37	0.43958
617.868	0.18441
618.265	0.07505
618.311	0.13295
618.359	0.09221
618.867	0.23587
619.247	0.07934
619.624	0.05146
619.816	0.06647
620.13	0.20157
620.79	0.1308
621.216	0.09006
621.307	5.33719
621.343	0.09649
621.475	0.32379
621.808	4.07848
621.884	0.12008
622.309	1.64469
622.386	0.12008
622.457	0.09864
622.659	0.10507
622.811	0.30878
622.838	0.34309
623.311	0.09864
623.354	0.30449
623.462	0.10936
624.297	0.08363
624.373	0.07076
625.349	0.416
626.015	0.06219
626.349	0.28305
626.399	0.0579
626.722	0.08148
627.013	0.06647
627.261	0.12866
627.312	0.09221
627.362	0.19084
627.447	0.05361
628.296	0.16297
628.375	0.18441
628.578	0.06219
628.826	0.0772
629.302	0.19299
629.379	0.21658
629.836	0.17798
630.037	0.0579
630.19	0.08577
630.313	21.932
630.363	0.12651
630.602	0.06219
630.783	0.05361
630.814	13.6764
630.86	1.98563
630.904	0.09864
631.024	0.1115
631.073	0.12437
631.267	1.29088
631.315	5.74247
631.358	4.87831
631.428	0.21229
631.54	0.0579
631.617	0.20585
631.691	3.52096
631.781	0.06219
631.819	1.11933
631.847	0.80197
631.854	0.42672
631.891	0.10507
632.024	2.93771
632.247	0.0579
632.274	0.09006
632.321	0.39884
632.36	1.35735
632.7	0.12651
632.818	0.08363
633.024	0.05146
633.288	0.05361
633.797	0.06433
634.264	0.08148
634.338	0.06647
634.678	0.08577
636.255	0.09435
636.299	0.06219
636.79	0.06219
638.103	0.0772
638.209	0.08577
638.429	0.08792
638.758	0.10293
638.933	0.1887
638.974	0.11579
639.017	0.14367
639.079	0.0579
639.121	0.09435
639.153	0.12008
639.202	0.06219
639.232	0.27876
639.338	0.82556
639.373	100
639.405	3.29366
639.465	0.34309
639.526	0.42457
639.568	0.10293
639.628	0.19513
639.687	0.06219
639.793	0.06219
639.837	0.39884
639.874	71.6243
639.906	1.17079
639.945	0.13509
640.032	0.15439
640.089	0.3581
640.265	0.06004
640.301	0.30878
640.332	0.37311
640.376	29.2999
640.455	0.15653
640.629	0.06862
640.785	0.07076
640.878	9.48
640.915	0.18656
641.124	0.0579
641.213	0.06219
641.24	0.06219
641.379	2.55602
641.52	0.05361
641.575	0.05575
641.641	0.0579
641.728	0.06647
641.807	0.07934
641.843	0.14152
641.879	0.16726
641.941	0.07076
641.971	0.09006
642.216	0.06219
642.326	0.30878
642.349	0.34738
642.389	0.09006
642.506	0.06004
643.277	0.09435
643.351	0.07505
643.698	0.0772
644.36	0.17369
645.289	0.23802
645.368	0.06433
645.794	0.22301
646.163	0.07934
646.294	0.23373
646.561	0.06004
646.777	0.1115
648.812	0.0772
649.029	0.16297
649.278	0.13509
649.365	0.10293
649.788	0.0772
651.337	0.81484
651.793	0.14796
651.836	0.16726
651.915	0.10722
652.302	0.10722
652.337	0.20585
654.817	0.20157
654.866	0.07291
655.036	2.00922
655.271	0.07505
655.369	3.25078
655.457	0.05361
655.527	0.06862
655.667	0.21229
655.704	2.89697
656.042	0.49534
656.306	0.19084
656.312	0.28948
656.333	0.23802
656.373	0.22086
656.797	0.16297
656.812	0.29163
656.833	0.18441
656.979	0.09864
657.287	0.06647
657.33	0.09864
657.403	0.09435
658.363	0.06433
658.814	0.10507
659.113	0.10936
659.294	0.28734
659.366	0.27876
660.022	0.06647
660.352	0.20585
660.831	0.1887
661.336	0.07505
661.823	0.15653
662.077	0.09006
662.349	0.09006
662.437	0.06433
662.659	0.31307
663.848	0.17798
664.348	0.47175
664.836	0.32165
665.351	0.06862
665.739	0.06004
665.859	0.19728
665.897	0.1887
666.39	0.14796
667.302	0.06004
667.357	0.06004
668.344	0.40956
668.84	0.41171
669.241	0.17369
669.287	0.23373
669.353	0.06647
669.384	0.10722
669.672	0.0579
669.834	0.09435
670.279	0.06004
670.343	0.22086
671.831	0.08148
672.359	0.06433
672.859	0.94564
673.073	0.12437
673.358	0.40956
673.362	0.50177
673.379	0.5275
673.385	0.3774
673.464	0.11794
673.827	0.06647
673.936	0.05575
674.32	0.16297
674.352	0.27018
675.305	0.18012
675.337	0.08363
675.901	0.07505
676.326	0.07505
677.341	0.07076
677.6	0.06433
677.85	1.67685
677.969	0.14581
678.002	0.09864
678.262	0.07934
678.35	1.79265
678.407	0.23373
678.819	0.06219
678.862	0.25732
679.224	0.12866
679.324	0.14581
679.362	0.12008
679.548	0.08363
680.364	0.14152
680.496	0.12437
682.006	0.15439
682.341	0.09864
683.365	0.06862
684.35	0.26804
685.304	0.32165
685.36	0.09649
685.421	0.11794
686.258	0.06219
686.307	0.08577
686.358	0.69476
686.365	0.67546
686.701	0.06647
686.855	5.86898
686.907	0.42672
687.004	0.19084
687.092	0.15653
687.264	0.32808
687.296	0.08148
687.356	4.76681
687.418	0.58325
687.856	1.47743
687.899	0.9049
688.095	0.1115
688.272	0.36668
688.332	0.60898
688.363	1.38737
688.521	0.17583
688.683	0.07505
688.811	0.09006
688.862	0.34738
689.012	0.13938
689.275	0.23802
689.326	0.20371
689.365	0.06433
690.351	0.09649
691.692	0.06647
692.043	0.8277
692.38	0.78911
692.464	0.14367
692.709	0.63686
692.875	0.12437
693.043	0.28305
693.29	0.07505
693.398	0.06219
694.824	0.29592
695.126	0.10078
695.306	0.19728
695.379	0.07291
695.446	0.08148
695.763	0.07291
695.835	0.1115
695.915	37.1416
695.972	0.21658
696.031	0.06862
696.121	0.0579
696.243	0.15225
696.279	0.46746
696.289	0.4696
696.382	0.13724
696.416	30.6486
696.487	0.04932
696.516	0.06433
696.557	0.07934
696.588	0.09435
696.694	0.12008
696.919	11.9953
696.959	0.07291
696.989	0.42243
697.212	0.10722
697.279	0.08792
697.313	0.07505
697.421	4.79468
697.474	0.1694
697.85	0.06433
697.919	1.13863
698.047	2.68468
698.088	0.09864
698.168	0.06219
698.383	2.91198
698.415	0.25088
698.666	0.09435
698.716	2.07355
698.762	0.08363
699.053	0.73979
699.139	0.05146
699.224	0.07934
699.635	0.11579
699.715	0.27447
700.06	0.05361
700.3	0.0579
700.9	0.4353
701.313	0.21658
701.353	0.09006
701.382	0.09435
702.313	1.06572
702.369	0.91777
702.439	0.1308
702.765	0.09435
702.798	0.08792
702.879	0.1308
703.317	0.85344
703.367	0.34738
703.438	0.15653
703.811	0.26589
704.327	0.36668
704.383	0.09006
705.276	0.18012
705.349	0.2809
705.41	0.13295
706.288	0.09006
706.322	0.09006
706.365	0.21658
708.558	0.12437
708.594	0.07505
708.844	0.09435
709.82	0.13295
709.854	0.0579
710.32	0.08148
711.344	0.06433
711.384	0.07934
712.377	0.08363
712.86	0.07076
713.346	0.26804
713.39	0.10078
713.484	0.13724
713.805	0.10293
714.307	2.68039
714.393	0.06862
714.836	0.12866
715.273	0.07934
715.315	0.44816
716.319	0.06433
716.845	0.08363
717.33	0.06647
717.798	0.10293
718.063	0.09649
718.314	0.08363
719.321	0.06647
719.866	0.07934
721.371	0.44387
721.862	0.19299
721.88	0.37311
721.889	0.27447
722.344	0.19299
722.378	0.08363
722.835	0.09221
723.308	0.09006
723.356	0.55538
723.731	0.1501
723.821	0.09006
723.908	0.09649
723.95	0.07076
724.083	0.18656
724.337	0.33451
724.39	0.55967
724.396	0.47604
724.515	0.0772
724.723	0.10722
724.841	0.14367
725.437	0.06219
725.682	0.12651
725.745	0.12008
726.361	0.42029
726.622	0.10078
726.855	0.15225
727.481	0.11365
727.819	0.07291
728.401	0.07505
729.301	0.06219
729.415	0.0579
729.742	0.57039
730.072	0.48461
730.346	0.15868
730.409	0.32165
730.743	0.0579
730.86	0.1308
730.928	0.12866
731.071	0.10078
731.285	0.06862
731.341	0.07934
732.282	0.0772
732.318	5.0713
732.467	0.08363
732.838	0.09435
732.991	0.11365
733.266	0.06433
733.321	1.35306
733.441	0.06219
734.317	0.06647
734.884	0.06219
735.144	0.08363
735.205	0.09006
735.364	0.54466
735.746	2.6761
735.817	0.08363
735.867	0.74193
736.077	2.77474
736.364	0.29163
736.413	2.00922
736.742	1.03785
736.873	0.1115
737.085	0.37954
737.361	0.20585
737.404	0.0772
738.353	0.12651
738.39	0.22086
738.463	0.06219
739.327	0.07934
739.537	0.06219
741.082	0.09435
742.363	0.14367
742.842	0.09221
743.407	0.0579
743.436	0.06647
743.695	0.08363
743.88	0.37311
743.943	0.07291
744.368	7.23277
744.435	0.416
744.508	0.09435
744.87	5.14635
744.913	0.16726
744.948	0.13724
745.076	0.09649
745.279	0.12866
745.37	2.36303
745.773	0.11365
745.882	0.07291
745.962	0.07291
746.376	0.40742
748.389	0.23159
748.84	0.1115
749.362	0.06647
749.852	0.09864
749.886	0.06433
750.351	0.28734
750.516	0.08577
750.679	0.14367
750.857	0.64544
751.327	0.09006
751.361	0.21014
751.721	0.19728
751.858	0.09435
752.051	0.06433
752.136	0.22515
752.457	19.9099
752.496	0.27876
752.879	1.52675
752.959	16.1424
753.019	0.09864
753.325	0.09221
753.38	1.64254
753.46	7.63375
753.604	0.12223
753.649	0.09864
753.883	1.03999
753.96	2.79189
754.009	0.13938
754.35	0.08577
754.458	0.67975
754.951	0.09435
755.374	0.32165
756.352	0.23373
756.414	0.53393
756.865	0.32594
756.913	0.08148
757.373	0.1308
757.446	0.09006
757.556	0.05361
757.957	0.08148
758.381	0.18227
758.638	0.06433
758.676	0.10078
758.834	0.34738
759.383	0.23373
759.484	0.06219
759.846	0.13509
759.987	0.05361
760.341	0.12866
760.376	0.5661
760.454	0.16511
760.905	0.14796
761.168	0.12008
761.378	0.06647
761.412	0.24231
761.672	0.05146
761.918	0.0579
762.215	0.05361
762.369	0.12437
762.414	0.14152
763.351	0.12866
763.648	0.16511
765.347	0.18012
765.391	3.92838
765.877	0.12008
765.896	0.21872
765.905	0.14796
766.168	0.10722
766.23	0.09435
766.397	1.23298
766.611	0.20371
766.896	0.06862
767.398	0.19299
767.698	0.16297
767.773	0.12008
767.844	0.09006
767.879	0.08577
768.031	0.07076
768.102	0.14796
768.339	0.30878
768.399	0.10722
768.846	0.12008
768.957	0.0579
769.331	0.07291
769.386	0.1115
769.873	0.39455
769.909	0.14796
770.047	0.20585
770.37	0.69261
770.663	0.10722
770.826	0.20585
771.319	0.13938
771.381	0.68189
771.882	0.2273
772.376	0.08792
772.428	0.05575
772.908	0.14152
773.17	0.22944
773.224	0.04932
773.346	0.06862
773.407	0.80197
773.411	0.86416
773.664	0.13938
773.771	0.56824
773.859	0.14367
774.11	0.27233
774.211	0.08363
774.339	0.07291
774.411	0.30664
774.442	0.42886
774.597	0.07505
774.671	0.06219
774.771	0.08363
774.867	0.06647
775.161	0.07076
775.35	0.15653
775.4	0.07076
775.789	0.09864
776.345	0.06219
776.497	0.10507
777.767	0.10936
777.906	0.1115
778.119	0.15868
778.368	0.21014
778.648	0.07934
778.879	5.11418
778.926	0.3388
779.38	4.40227
779.429	0.2809
779.466	0.06433
779.664	0.29163
779.882	2.71041
780.021	0.07934
780.167	0.28519
780.385	0.81055
780.61	0.10507
780.888	0.14581
781.173	0.07291
781.37	0.06647
781.46	0.09006
781.864	0.08363
782.042	0.17369
782.33	0.37311
782.745	0.07505
782.895	0.07934
783.092	0.07934
783.412	0.0579
783.916	1.17937
784.017	0.10293
784.167	0.83843
784.419	1.67256
784.673	0.78696
784.921	1.01855
785.16	0.15225
785.29	0.12651
786.002	0.09006
786.86	0.0579
786.911	0.18227
786.924	0.30449
786.951	0.34309
786.969	0.26375
787.382	0.18656
787.719	0.13295
787.878	0.26804
787.903	0.34952
787.91	0.2466
788.082	0.14581
788.157	0.27876
788.314	0.04932
788.35	0.09006
788.421	7.94897
788.672	9.63868
788.717	0.49105
788.871	0.54037
788.922	11.9116
788.969	0.18012
789.004	0.14367
789.036	0.13295
789.078	0.26161
789.17	5.68886
789.27	0.06647
789.373	1.03999
789.424	4.12351
789.539	0.16297
789.605	0.10722
789.675	2.64608
789.92	0.27876
790.014	0.04932
790.076	0.15653
790.118	0.06219
790.344	0.07505
790.385	0.27662
790.398	0.33451
790.704	0.09435
791.196	0.0579
791.348	0.17583
791.452	0.27662
791.456	0.19084
791.704	0.06433
791.933	0.06647
792.871	0.06004
793.077	0.07076
793.866	0.13724
793.893	0.22301
793.916	0.13938
794.385	0.12866
794.877	0.21443
795.444	0.15653
795.866	0.0579
796.059	0.13938
796.508	0.07291
796.926	0.13938
797.345	0.77624
797.349	0.86416
798.364	0.84915
798.378	0.90276
798.387	0.68404
798.976	0.14367
799.333	0.07076
799.399	0.04717
799.46	0.27662
800.348	1.36807
800.381	0.847
801.111	0.0772
801.348	0.3774
801.391	0.33451
801.398	0.21872
802.351	0.27018
802.388	0.43315
802.445	0.06219
802.871	0.08148
802.954	0.10936
803.362	0.33666
803.414	0.09006
803.536	0.12437
803.913	0.07934
804.373	0.0772
805.371	0.34952
806.307	0.15653
806.36	0.34738
806.375	0.41171
806.878	0.32379
807.139	0.25732
807.381	0.51249
807.4	0.52321
807.45	0.17583
807.489	0.1115
807.799	0.44173
807.839	0.09435
807.902	0.26161
807.978	0.10936
808.124	0.49105
808.401	0.12651
808.593	0.08792
808.795	0.10293
808.898	0.08363
809.446	0.07934
809.874	0.07076
809.922	0.07076
810.233	0.09864
810.386	1.15793
810.888	1.03356
810.965	0.14581
811.308	0.07291
811.388	0.75265
811.887	0.08577
812.455	0.08363
812.916	0.19513
813.414	0.36239
813.446	0.208
813.905	0.28305
814.248	0.09006
814.454	0.07076
814.912	0.0772
814.953	0.14367
815.356	10.1876
815.484	0.40742
815.558	0.25732
815.629	0.06219
815.805	0.09864
815.882	1.36164
816.101	0.07505
816.358	4.95979
816.465	0.20157
816.474	0.27662
816.503	0.2466
816.513	0.16511
816.894	0.72478
816.901	0.79125
817.362	1.29516
817.407	0.5468
817.441	0.30664
817.514	0.10078
817.891	0.25088
818.359	0.81484
818.411	0.19728
818.467	0.09649
819.359	0.39884
819.494	0.12437
820.362	0.10722
821.357	0.13938
821.376	0.22944
821.42	0.43101
821.51	0.06862
821.849	0.06219
821.909	0.59826
822.435	0.08148
822.911	0.14152
823.471	0.16297
823.924	0.12437
823.962	0.25732
824.039	0.10722
824.382	4.68532
824.442	0.57039
824.469	0.49319
824.525	0.09006
824.561	0.0579
824.786	0.06647
824.884	5.42725
824.965	0.06004
825.038	0.08363
825.387	2.88839
825.453	0.16511
825.836	0.06862
825.886	1.4324
825.962	0.08363
826.263	0.06433
826.366	0.2809
826.416	1.15364
826.48	2.19578
826.538	0.05575
826.917	0.51463
826.963	0.12008
827.415	0.07291
827.482	1.08717
827.889	0.14367
827.91	0.24016
827.923	0.15653
828.096	0.06433
828.486	0.12223
828.681	0.09006
829.013	0.17583
829.39	0.06647
829.52	0.07505
830.394	0.21014
830.414	0.32594
830.429	0.16511
830.514	0.05361
830.956	0.07505
831.227	0.0579
831.404	0.06862
831.462	0.12866
831.539	0.05146
831.912	0.10293
831.954	0.06862
832.098	0.06862
832.264	0.06862
832.343	0.04932
832.38	0.07505
832.473	29.495
832.639	0.11579
832.703	0.15653
832.845	0.14152
832.9	0.20371
832.911	0.38812
832.975	28.5387
833.088	0.07076
833.133	0.09649
833.192	0.10722
833.326	0.55752
833.367	18.336
833.405	0.5082
833.476	13.9659
833.558	0.26375
833.631	0.12437
833.73	0.15225
833.974	5.13992
834.14	0.07505
834.284	0.10722
834.369	6.3536
834.422	0.11579
834.477	1.81838
834.53	0.20157
834.577	0.25303
834.796	0.16297
835.021	0.17798
835.194	0.06647
835.371	1.87842
835.423	4.17498
835.561	0.06219
835.924	3.72253
835.979	0.15439
836.101	0.21229
836.115	0.3581
836.142	0.22086
836.378	0.4696
836.425	1.6597
836.492	0.2273
836.536	0.06219
836.928	0.75265
837.447	0.51892
837.461	0.50391
837.514	0.11794
837.715	0.07505
837.935	0.1501
838.445	0.22301
838.932	0.2273
839.428	0.10722
840.487	0.06647
842.154	0.12651
842.41	0.09006
842.475	0.08363
842.656	0.07291
843.428	0.05361
843.934	0.09435
844.09	0.07934
844.419	0.07076
844.906	0.18656
844.99	0.19513
845.404	0.48033
845.909	0.40313
846.412	0.0579
846.446	0.06647
847.328	0.07076
847.444	0.09435
848.888	0.07291
848.967	0.12651
849.412	0.10936
849.909	0.34738
850.409	0.21443
851.376	0.08363
852.948	0.0579
853.253	0.11579
853.87	0.08148
853.927	0.1501
854.139	0.07076
854.41	0.07076
855.162	0.08363
855.299	0.06219
855.385	0.08148
855.456	0.06862
855.756	0.09435
855.965	0.07934
856.437	0.08363
856.695	0.10507
856.941	0.05146
857.412	0.14152
857.918	0.14796
858.424	0.38812
858.673	0.0579
858.918	0.45674
859.423	0.56395
859.931	0.08792
859.969	0.17369
860.157	0.08363
860.413	0.19942
860.482	0.22515
860.825	0.06004
861.76	0.09649
861.944	0.07505
862.759	0.06647
862.919	0.39884
863.055	0.11365
863.29	0.10078
863.417	0.847
863.491	0.07291
863.92	0.24445
864.394	0.08363
864.432	0.23802
864.908	0.1308
864.948	0.10507
865.382	0.06219
865.434	0.42886
865.774	0.10722
865.955	0.12437
866.766	0.10293
866.926	2.06712
867.432	1.84625
867.535	0.1115
867.929	1.07644
868.03	0.06433
868.438	0.61113
868.485	0.06433
868.548	0.09435
868.965	0.36239
869.42	0.13295
869.929	0.08363
869.979	0.17154
870.883	0.12866
870.927	0.0579
871.382	0.06647
871.92	2.32015
872.426	2.30299
872.919	0.70977
873.415	0.58754
873.48	0.22086
873.571	0.05575
873.928	0.1501
873.946	0.22944
873.964	0.24231
873.98	0.17154
874.433	0.3774
874.99	0.12008
875.296	0.08577
875.473	0.07505
876.332	0.09864
876.396	0.08148
877.345	0.05146
878.211	0.1115
878.474	1.23727
878.525	0.20157
879.179	0.05361
879.445	0.04932
879.48	0.12866
879.527	0.07505
879.863	0.07934
880.196	0.05361
880.42	0.09435
880.492	0.09435
880.866	0.07505
880.928	4.43015
880.985	1.43669
881.072	0.06647
881.427	5.98906
881.479	1.6983
881.618	0.14581
881.841	0.12651
881.929	2.76831
881.981	1.24156
882.236	0.07505
882.432	1.09789
882.48	0.57253
882.837	0.0579
882.971	0.30235
883.209	0.10293
883.402	0.29377
883.413	0.35167
883.424	0.49105
883.454	0.4696
883.458	0.46532
884.18	0.07076
884.406	0.22944
884.431	0.32594
884.446	0.16511
885.429	0.16082
885.471	0.23159
886.482	0.26161
886.931	0.06433
886.987	0.11794
887.071	0.06219
887.502	0.07505
887.913	0.08577
887.971	0.09864
888.434	0.15225
888.629	0.08363
888.736	0.17154
888.82	0.14367
888.977	0.17583
889.084	0.07505
889.153	0.13938
889.259	0.06433
889.326	0.06004
889.443	0.25732
889.492	0.42029
889.579	0.04932
889.759	0.12437
889.836	0.28305
889.938	0.5082
889.987	61.2051
890.167	0.18012
890.256	0.22944
890.352	0.09435
890.406	0.21014
890.444	0.36453
890.488	58.3017
890.638	0.26161
890.663	0.27876
890.747	0.18441
890.866	0.06862
890.921	0.25303
890.929	0.39026
890.989	34.8601
891.029	0.42243
891.099	0.40313
891.185	0.38598
891.212	0.40313
891.232	0.24016
891.303	0.09649
891.354	0.16082
891.49	14.4312
891.607	0.07505
891.767	0.13509
891.991	5.65455
892.17	0.11579
892.287	0.05575
892.487	1.62539
892.564	0.30449
892.645	0.18656
892.993	0.27876
893.055	0.1308
893.422	0.26161
893.486	0.33022
893.622	0.06219
893.943	0.06647
894.274	0.06004
894.443	0.07934
894.547	0.20157
894.979	1.06572
895.418	0.17583
895.477	1.263
895.531	0.07505
895.981	1.05286
896.104	0.06647
[truncated: 688 more rows]
