# Supplementary material for: Discovery of chirally dependent protein modifications by D- and L-2-hydroxyglutarates
Source: Nat Chem. 2026 Mar 17;18(6):1033–41. doi: 10.1038/s41557-026-02093-x (PMC13193722; doi:10.1038/s41557-026-02093-x)
Supplement: Supplementary file 13 — Statistical source data. [file 41557_2026_2093_MOESM13_ESM.xlsx]

## Sheet: ED Fig 2b
2HG-modified peptides identified using different enrichment approaches (n = 2 technical replicates)
Approach	2HG-modified peptide number_R1	2HG-modified peptide number_R2		Peptide Sequence	Modified Sequence	Protein ID	Intensity	With polyMAC Enrichment	Digestion approach	Replicate
Noenrich_Trypsin	4	10		AHTPTPGIYMGR	AHT[130.0266]PT[130.0266]PGIYMGR	Q13595	0	NO	Trypsin	R1
Enrich_Trypsin	13	15		DLYANNVLSGGTTMYPGIADR	DLY[130.0266]ANNVLS[130.0266]GGTTMYPGIADR	P62736	26565.4	NO	Trypsin	R1
Enrich_GluC	87	123		LIFAGKQLEDGRTLSDYNIQKESTLHLVLR	LIFAGKQLEDGRT[130.0266]LS[130.0266]DYNIQKESTLHLVLR	P62979	0	NO	Trypsin	R1
Enrich_Trypsin/GluC	146	182		LISWYDNEFGYSNR	LISWY[130.0266]DNEFGYSNR	P04406	8330.05	NO	Trypsin	R1
				LISWYDNEFGYSNR	LIS[130.0266]WYDNEFGYSNR	P04406	7998.8	NO	Trypsin	R1
				NQVALNPQNTVFDAK	NQVALNPQNT[130.0266]VFDAK	P0DMV8	25856.2	NO	Trypsin	R1
				NTVELLTDR	NT[130.0266]VELLTDR	Q9P2M7	209246	NO	Trypsin	R1
				SKAMTGVEQWPYR	S[130.0266]KAM[15.9949]TGVEQWPYR	P49368	0	NO	Trypsin	R1
				VNFTVDQIR	VNFT[130.0266]VDQIR	P13639	138735	NO	Trypsin	R1
				ETEQPEETFPNTETNGEFGK	n[42.0106]ET[130.0266]EQPEETFPNTETNGEFGK	P61978	0	NO	Trypsin	R1
				DLYANNVLSGGTTMYPGIADR	DLY[130.0266]ANNVLS[130.0266]GGTTMYPGIADR	P62736	21924	NO	Trypsin	R2
				LIFAGKQLEDGRTLSDYNIQKESTLHLVLR	LIFAGKQLEDGRT[130.0266]LSDY[130.0266]NIQKESTLHLVLR	P62979	0	NO	Trypsin	R2
				LIFAGKQLEDGRTLSDYNIQKESTLHLVLR	LIFAGKQLEDGRT[130.0266]LS[130.0266]DYNIQKESTLHLVLR	P62979	19641.5	NO	Trypsin	R2
				FYAELSDLK	FY[130.0266]AELSDLK	Q8NDI1	103924	NO	Trypsin	R2
				DLYANNVLSGGTTMYPGIADR	DLY[130.0266]ANNVLS[130.0266]GGTTMYPGIADR	P62736	73035.9	YES	Trypsin	R1
				DNLTLWTSDQQDEEAGEGN	DNLTLWT[130.0266]S[130.0266]DQQDEEAGEGN	Q04917	0	YES	Trypsin	R1
				ELEQVCNPIISGLYQGAGGPGPGGFGAQGPK	ELEQVC[57.0215]NPIIS[130.0266]GLY[130.0266]QGAGGPGPGGFGAQGPK	P0DMV8	0	YES	Trypsin	R1
				GAYGGGYGGYDDYGGYNDGYGFGSDR	GAY[130.0266]GGGY[130.0266]GGYDDYGGYNDGYGFGSDR	P55795	0	YES	Trypsin	R1
				LCYVALDFENEMATAASSSSLEK	LC[57.0215]Y[130.0266]VALDFENEMAT[130.0266]AASSSSLEK	P62736	0	YES	Trypsin	R1
				DPNSPLYSVK	DPNSPLYS[130.0266]VK	Q9NUU7	102817	YES	Trypsin	R1
				GFAFVTFDDHDSVDK	GFAFVT[130.0266]FDDHDSVDK	P09651	0	YES	Trypsin	R1
				GFGFVTFDDHDPVDK	GFGFVT[130.0266]FDDHDPVDK	P22626	2834.67	YES	Trypsin	R1
				KDLYANNVMSGGTTMYPGIADR	KDLYANNVMSGGT[130.0266]TMYPGIADR	P68133	5692.22	YES	Trypsin	R1
				KDLYANNVMSGGTTMYPGIADR	KDLYANNVMS[130.0266]GGTTMYPGIADR	P68133	5183.61	YES	Trypsin	R1
				MDATANDVPSDRYK	M[15.9949]DATANDVPSDRY[130.0266]K	P13667	91700.5	YES	Trypsin	R1
				NPDDITNEEYGEFYK	NPDDITNEEY[130.0266]GEFYK	P07900	181999	YES	Trypsin	R1
				NPDDITQEEYGEFYK	NPDDITQEEY[130.0266]GEFYK	P08238	11301.7	YES	Trypsin	R1
				NTAQLSEQLER	NTAQLS[130.0266]EQLER	Q9H2G9	0	YES	Trypsin	R1
				TIGGGDDSFNTFFSETGAGK	TIGGGDDSFNT[130.0266]FFSETGAGK	Q9BQE3	19952.9	YES	Trypsin	R1
				NITHLQYCVCIDDCSSSNCMCGQLSMRCWYDK	NIT[130.0266]HLQYC[57.0215]VC[57.0215]IDDC[57.0215]S[130.0266]SSNC[57.0215]MC[57.0215]GQLSMRC[57.0215]WY[130.0266]DK	Q9H9B1	5715.09	YES	Trypsin	R2
				DLYANNVLSGGTTMYPGIADR	DLYANNVLS[130.0266]GGT[130.0266]TMYPGIADR	P62736	128656	YES	Trypsin	R2
				DLYANNVLSGGTTMYPGIADR	DLY[130.0266]ANNVLS[130.0266]GGTTMYPGIADR	P62736	90227.9	YES	Trypsin	R2
				DNLTLWTSDQQDEEAGEGN	DNLTLWT[130.0266]S[130.0266]DQQDEEAGEGN	Q04917	169931	YES	Trypsin	R2
				EESEESDEDMGFGLFD	EES[130.0266]EES[130.0266]DEDM[15.9949]GFGLFD	P05388	0	YES	Trypsin	R2
				ELEQVCNPIISGLYQGAGGPGPGGFGAQGPK	ELEQVC[57.0215]NPIIS[130.0266]GLY[130.0266]QGAGGPGPGGFGAQGPK	P0DMV8	0	YES	Trypsin	R2
				GAYGGGYGGYDDYGGYNDGYGFGSDR	GAYGGGYGGY[130.0266]DDYGGY[130.0266]NDGYGFGSDR	P55795	2894.78	YES	Trypsin	R2
				GAYGGGYGGYDDYGGYNDGYGFGSDR	GAY[130.0266]GGGY[130.0266]GGYDDYGGYNDGYGFGSDR	P55795	2284.25	YES	Trypsin	R2
				LCYVALDFENEMATAASSSSLEK	LC[57.0215]Y[130.0266]VALDFENEMAT[130.0266]AASSSSLEK	P62736	0	YES	Trypsin	R2
				EDSMDMDMSPLRPQNYLFGCELK	n[42.0106]EDS[130.0266]MDMDMS[130.0266]PLRPQNYLFGC[57.0215]ELK	P06748	0	YES	Trypsin	R2
				HNDDEQYAWESSAGGSFTVR	HNDDEQY[130.0266]AWESSAGGSFTVR	P07900	0	YES	Trypsin	R2
				RGAYGGGYGGYDDYGGYNDGYGFGSDR	RGAYGGGYGGY[130.0266]DDYGGYNDGYGFGSDR	P55795	0	YES	Trypsin	R2
				TIGGGDDSFNTFFSETGAGK	TIGGGDDSFNT[130.0266]FFSETGAGK	Q9BQE3	25290.9	YES	Trypsin	R2
				AAAEPDASEKPAEATAGSGGVNGGE	AAAEPDASEKPAEATAGS[130.0266]GGVNGGE	Q1KMD3	84843.9	YES	GluC	R1
				AEGPGAGDGPPRSFDWGYE	AEGPGAGDGPPRSFDWGY[130.0266]E	P18615	60239.2	YES	GluC	R1
				ALVSKGLATVIRYRQDDDQRSSHYD	ALVSKGLATVIRYRQDDDQRSSHY[130.0266]D	Q7KZF4	414804	YES	GluC	R1
				CFLSHKDDSPDLPKLKPDPNTLCD	C[57.0215]FLSHKDDSPDLPKLKPDPNT[130.0266]LC[57.0215]D	P02769	441147	YES	GluC	R1
				DALLYQSKGYNDDYYE	DALLYQSKGYNDDYY[130.0266]E	P50402	1375481	YES	GluC	R1
				DAPTGGLFPPPVAPPAATQNGHYGRGGEE	DAPTGGLFPPPVAPPAATQNGHY[130.0266]GRGGEE	O95365	142383	YES	GluC	R1
				DAPTGGLFPPPVAPPAATQNGHYGRGGEE	DAPTGGLFPPPVAPPAAT[130.0266]QNGHYGRGGEE	O95365	161322	YES	GluC	R1
				DDFILQANKATGEE	DDFILQANKAT[130.0266]GEE	Q96GA3	203135	YES	GluC	R1
				DFKLYKYDYNSGE	DFKLYKYDYNS[130.0266]GE	Q9Y3F4	31316	YES	GluC	R1
				DGLSDDKKPFKCFTPKGSSLKIE	DGLSDDKKPFKC[57.0215]FTPKGS[130.0266]SLKIE	Q05682	497658	YES	GluC	R1
				DIIQGFRYGSDIVPFSKVDE	DIIQGFRYGSDIVPFS[130.0266]KVDE	P13010	535631	YES	GluC	R1
				DKPHNPMVNAGAIVVTSLIKQGVNNAE	DKPHNPMVNAGAIVVT[130.0266]SLIKQGVNNAE	O94925	35984.7	YES	GluC	R1
				DLMSSKDDVGKSVHE	DLMS[130.0266]SKDDVGKSVHE	P35579	91398.9	YES	GluC	R1
				DMDPSDNYAEPIDTIFKQKGYSD	DMDPSDNY[130.0266]AEPIDTIFKQKGYSD	Q13017	0	YES	GluC	R1
				DSKLDYNNIPTVVFSHPPIGTVGLTED	DSKLDYNNIPTVVFSHPPIGTVGLT[130.0266]ED	P00390	714728	YES	GluC	R1
				DYRQFRKSVLADQGKSFATASHRNTEE	DYRQFRKSVLADQGKSFATASHRNT[130.0266]EE	Q9NYF8	733156	YES	GluC	R1
				DYRQIAKAYARIGNSYFKE	DYRQIAKAYARIGNS[130.0266]YFKE	P31948	248214	YES	GluC	R1
				EEQEPEPPEPFEYID	EEQEPEPPEPFEY[130.0266]ID	Q99460	0	YES	GluC	R1
				ELQSLAGKHGDDLRRTKTE	ELQS[130.0266]LAGKHGDDLRRTKTE	P05787	0	YES	GluC	R1
				ENGKKLISGDIPGPLQGSGQD	ENGKKLIS[130.0266]GDIPGPLQGSGQD	Q6P996	34074.8	YES	GluC	R1
				EQEPEPPEPFEYID	EQEPEPPEPFEY[130.0266]ID	Q99460	0	YES	GluC	R1
				EQEPEPPEPFEYIDD	EQEPEPPEPFEY[130.0266]IDD	Q99460	477371	YES	GluC	R1
				FEAPMPSAVSGDDSQLTASRSE	FEAPMPSAVSGDDSQLT[130.0266]ASRSE	Q8NFC6	127551	YES	GluC	R1
				FLTMMARKMKDTDSEE	FLTMMARKMKDTDS[130.0266]EE	P0DP23	2456832	YES	GluC	R1
				FNGYAGSLFSSGPYEKDDE	FNGYAGSLFSSGPY[130.0266]EKDDE	O94906	153888	YES	GluC	R1
				GAMEDLQDTFIVHTIE	GAMEDLQDTFIVHT[130.0266]IE	P12814	24250.1	YES	GluC	R1
				GQQIPVFKLSGENGD	GQQIPVFKLS[130.0266]GENGD	Q9GZY4	51246.7	YES	GluC	R1
				GSKLLDDAMAADKSD	GSKLLDDAMAADKS[130.0266]D	Q9HC38	573831	YES	GluC	R1
				GSYSLEEPKQANGGAYQKPTKQE	GSYSLEEPKQANGGAY[130.0266]QKPTKQE	P18827	66820.1	YES	GluC	R1
				ILTDPSDDTKGFFDPNTE	ILTDPSDDTKGFFDPNT[130.0266]E	Q15149	20764.5	YES	GluC	R1
				IRLSPFMADIRDAPQDFHPD	IRLS[130.0266]PFMADIRDAPQDFHPD	P21333	0	YES	GluC	R1
				KITVTFNINNSIPPTFDGEEEPSQGQKVE	KITVTFNINNSIPPTFDGEEEPS[130.0266]QGQKVE	Q07021	0	YES	GluC	R1
				KITVTFNINNSIPPTFDGEEEPSQGQKVE	KITVTFNINNSIPPT[130.0266]FDGEEEPSQGQKVE	Q07021	77752.7	YES	GluC	R1
				LEDGTCKVSYFPTVPGVYIVSTKFADE	LEDGTC[57.0215]KVSYFPT[130.0266]VPGVYIVSTKFADE	O75369	9041.91	YES	GluC	R1
				LEDGTCKVSYFPTVPGVYIVSTKFADE	LEDGT[130.0266]C[57.0215]KVSYFPTVPGVYIVSTKFADE	O75369	9048.66	YES	GluC	R1
				LINAAKGSSNSYAIKKKD	LINAAKGSSNS[130.0266]YAIKKKD	P46782	56842.9	YES	GluC	R1
				LKVGIPVTD	LKVGIPVT[130.0266]D	Q9H9B4	820119	YES	GluC	R1
				LQSQLSMKAALEDTLAE	LQSQLSMKAALEDT[130.0266]LAE	P08727	0	YES	GluC	R1
				LSANHNILQIVDVCMESEKD	LSANHNILQIVDVC[57.0215]MES[130.0266]EKD	Q92841	0	YES	GluC	R1
				LTKDMDEPSPVPNVEE	LT[130.0266]KDMDEPSPVPNVEE	Q8TAQ2	0	YES	GluC	R1
				LTKDMEDPTPVPNIEE	LT[130.0266]KDMEDPTPVPNIEE	Q92922	0	YES	GluC	R1
				MIGEEVPSDQYYWAPLAQHE	MIGEEVPSDQY[130.0266]YWAPLAQHE	O60716	0	YES	GluC	R1
				NAEEDLTDPVRCNSLE	NAEEDLTDPVRC[57.0215]NS[130.0266]LE	Q13813	300816	YES	GluC	R1
				NDLGITAVALYDYQAAGDD	NDLGITAVALYDY[130.0266]QAAGDD	Q14247	0	YES	GluC	R1
				NGSGMCKAGFAGDDAPRAVFPSIVGRPRHQGVMVGMGQKDSYVGD	NGSGMC[57.0215]KAGFAGDDAPRAVFPSIVGRPRHQGVMVGMGQKDSY[130.0266]VGD	P60709	1.3162407E7	YES	GluC	R1
				NIIPPQEPDFSEDQE	NIIPPQEPDFS[130.0266]EDQE	Q96T23	12074.5	YES	GluC	R1
				NKAGLLDLPDASVNGWSSDE	NKAGLLDLPDASVNGWS[130.0266]SDE	Q13488	51564.2	YES	GluC	R1
				NSMNVDQDGDPSDRME	NS[130.0266]MNVDQDGDPSDRME	P78527	0	YES	GluC	R1
				RGTLSGWILSKAKKDDTDD	RGTLSGWILS[130.0266]KAKKDDTDD	P27824	9484.21	YES	GluC	R1
				RVPLEDLSEDPVVGHLGTSTE	RVPLEDLSEDPVVGHLGTST[130.0266]E	Q9UBP6	0	YES	GluC	R1
				SHQNYKDVQDPSVFVTFPLEED	SHQNYKDVQDPSVFVT[130.0266]FPLEED	P41252	484481	YES	GluC	R1
				STDSGLSMSSYSVPRTPDDFLNSVD	STDSGLSMSSYSVPRTPDDFLNS[130.0266]VD	P46937	500706	YES	GluC	R1
				SAASGLGGLLEEE	S[130.0266]AASGLGGLLEEE	Q9C0C2	0	YES	GluC	R1
				TGNRKAADKLIQNLDANHDGRISFD	TGNRKAADKLIQNLDANHDGRIS[130.0266]FD	Q96FQ6	107900	YES	GluC	R1
				TGSSKGFGFVDFNSE	TGSSKGFGFVDFNS[130.0266]E	P19338	86947.1	YES	GluC	R1
				THYQLGLAYGYNSQYD	THYQLGLAYGYNS[130.0266]QYD	P49321	0	YES	GluC	R1
				TRSQDGDTAACSLIQARLPLLLSCCCGDD	TRSQDGDTAAC[57.0215]SLIQARLPLLLS[130.0266]C[57.0215]C[57.0215]C[57.0215]GDD	Q8N201	26543.8	YES	GluC	R1
				TDEQLQKLGVQVREE	T[130.0266]DEQLQKLGVQVREE	O14745	0	YES	GluC	R1
				VIAQGIGKLASVPAGGAVAVSAAPGSAAPAAGSAPAAAEE	VIAQGIGKLASVPAGGAVAVS[130.0266]AAPGSAAPAAGSAPAAAEE	P05387	6074.65	YES	GluC	R1
				VIAQGIGKLASVPAGGAVAVSAAPGSAAPAAGSAPAAAEE	VIAQGIGKLAS[130.0266]VPAGGAVAVSAAPGSAAPAAGSAPAAAEE	P05387	18020.3	YES	GluC	R1
				VLGCNVSPVPGFQPQDE	VLGC[57.0215]NVS[130.0266]PVPGFQPQDE	P69849	0	YES	GluC	R1
				VPAFGVASPPPLTDTPDTTANAE	VPAFGVAS[130.0266]PPPLTDTPDTTANAE	Q08211	421880	YES	GluC	R1
				VPSVPTNGMAKNGSEADID	VPSVPTNGMAKNGS[130.0266]EADID	P22314	1.1291e+06	YES	GluC	R1
				YGDTLAAIQGLLKKHE	Y[130.0266]GDTLAAIQGLLKKHE	Q13813	0	YES	GluC	R1
				YIGDMYSHDGNTDEPE	Y[130.0266]IGDMYSHDGNTDEPE	O43852	120454	YES	GluC	R1
				AAADGDDSLYPIAVLID	n[42.0106]AAADGDDSLY[130.0266]PIAVLID	P30153	0	YES	GluC	R1
				ADSGTAGGAALAAPAPGPGSGGPGPRVYFQSPPGAAGEGPGGADD	n[42.0106]ADSGTAGGAALAAPAPGPGSGGPGPRVYFQS[130.0266]PPGAAGEGPGGADD	Q96C90	749270	YES	GluC	R1
				ADSGTAGGAALAAPAPGPGSGGPGPRVYFQSPPGAAGEGPGGADD	n[42.0106]ADSGTAGGAALAAPAPGPGSGGPGPRVY[130.0266]FQSPPGAAGEGPGGADD	Q96C90	664615	YES	GluC	R1
				ADSGTAGGAALAAPAPGPGSGGPGPRVYFQSPPGAAGEGPGGADD	n[42.0106]ADSGTAGGAALAAPAPGPGS[130.0266]GGPGPRVYFQSPPGAAGEGPGGADD	Q96C90	631019	YES	GluC	R1
				ASGADSKGDDLSTAILKQKNRPNRLIVD	n[42.0106]ASGADSKGDDLST[130.0266]AILKQKNRPNRLIVD	P55072	0	YES	GluC	R1
				EDSASASLSSAAATGTSTSTPAAPTARKQLDKE	n[42.0106]EDS[130.0266]ASASLSSAAATGTSTSTPAAPTARKQLDKE	O76021	0	YES	GluC	R1
				MDWVMKHNGPNDASDGTVRLRGLPFGCSKE	n[42.0106]MDWVMKHNGPNDASDGTVRLRGLPFGC[57.0215]S[130.0266]KE	P31942	41756.6	YES	GluC	R1
				SGFDDPGIFYSDSFGGDAQAD	n[42.0106]SGFDDPGIFYSDS[130.0266]FGGDAQAD	P33992	133992	YES	GluC	R1
				ATGDGTKEKPFKTGLKALMTVGKEPFPTIYVDSQKE	ATGDGT[130.0266]KEKPFKT[130.0266]GLKALMTVGKEPFPTIYVDSQKE	O43776	67188.4	YES	GluC	R1
				DLMSSKDDVGKSVHE	DLMS[130.0266]S[130.0266]KDDVGKSVHE	P35579	22281.4	YES	GluC	R1
				DLMSSKDDVGKSVHE	DLM[15.9949]S[130.0266]S[130.0266]KDDVGKSVHE	P35579	4034.87	YES	GluC	R1
				LGAALEPTSQKPGVGAGHGGDPKLSPHKVQGRSE	LGAALEPT[130.0266]S[130.0266]QKPGVGAGHGGDPKLSPHKVQGRSE	Q9GZP8	0	YES	GluC	R1
				MGDYIRSYSVSQFQKTYSLPED	MGDYIRSY[130.0266]S[130.0266]VSQFQKTYSLPED	Q567U6	17702.7	YES	GluC	R1
				MASAVDLPVTLTETEANFPPE	M[15.9949]AS[130.0266]AVDLPVT[130.0266]LTETEANFPPE	Q86UA1	0	YES	GluC	R1
				SPYWDDISDSAKD	S[130.0266]PY[130.0266]WDDISDSAKD	Q8IU85	0	YES	GluC	R1
				TDRSGTICSSELPGAFE	TDRS[130.0266]GT[130.0266]IC[57.0215]SSELPGAFE	P04632	0	YES	GluC	R1
				ADSGTAGGAALAAPAPGPGSGGPGPRVYFQSPPGAAGEGPGGAD	n[42.0106]ADSGTAGGAALAAPAPGPGSGGPGPRVY[130.0266]FQS[130.0266]PPGAAGEGPGGAD	Q96C90	0	YES	GluC	R1
				ADSGTAGGAALAAPAPGPGSGGPGPRVYFQSPPGAAGEGPGGAD	n[42.0106]ADSGTAGGAALAAPAPGPGS[130.0266]GGPGPRVY[130.0266]FQSPPGAAGEGPGGAD	Q96C90	0	YES	GluC	R1
				ADSGTAGGAALAAPAPGPGSGGPGPRVYFQSPPGAAGEGPGGAD	n[42.0106]ADS[130.0266]GT[130.0266]AGGAALAAPAPGPGSGGPGPRVYFQSPPGAAGEGPGGAD	Q96C90	0	YES	GluC	R1
				AKDGGGLSGKSTVIVQVVDVNDNPPE	AKDGGGLS[130.0266]GKS[130.0266]T[130.0266]VIVQVVDVNDNPPE	Q9Y5E6	4938.24	YES	GluC	R1
				MEGNPTYGLSNTATAVITVTDVNDNPPE	MEGNPT[130.0266]Y[130.0266]GLSNTATAVIT[130.0266]VTDVNDNPPE	P19022	16064.4	YES	GluC	R1
				MEGNPTYGLSNTATAVITVTDVNDNPPE	MEGNPT[130.0266]Y[130.0266]GLS[130.0266]NTATAVITVTDVNDNPPE	P19022	22515.6	YES	GluC	R1
				Peptide Sequence	Modified Sequence	Protein ID	2HG_1 Intensity	YES	GluC	R2
				HRYGDGGSTFQSTTGHCVHMRGLPYRATE	HRY[130.0266]GDGGS[130.0266]T[130.0266]FQSTTGHC[57.0215]VHMRGLPYRATE	P31943	22237.9	YES	GluC	R2
				SSVPVWSGMNVAGVSLKTLHPDLGTDKDKE	S[130.0266]S[130.0266]VPVWS[130.0266]GMNVAGVSLKTLHPDLGTDKDKE	P00338	0	YES	GluC	R2
				ATGDGTKEKPFKTGLKALMTVGKEPFPTIYVDSQKE	ATGDGTKEKPFKT[130.0266]GLKALMT[130.0266]VGKEPFPTIYVDSQKE	O43776	32070.9	YES	GluC	R2
				DLMSSKDDVGKSVHE	DLMS[130.0266]S[130.0266]KDDVGKSVHE	P35579	0	YES	GluC	R2
				DSPNKLYTLVTYVPVTTFKNLQTVNVDEN	DS[130.0266]PNKLY[130.0266]TLVTYVPVTTFKNLQTVNVDEN	P62899	56278	YES	GluC	R2
				LKRTMMACGGSIQTSVNALSADVLGRCQVFE	LKRTMMAC[57.0215]GGS[130.0266]IQTS[130.0266]VNALSADVLGRC[57.0215]QVFE	Q99832	24763.2	YES	GluC	R2
				LKRTMMACGGSIQTSVNALSADVLGRCQVFE	LKRTMMAC[57.0215]GGS[130.0266]IQT[130.0266]SVNALSADVLGRC[57.0215]QVFE	Q99832	108904	YES	GluC	R2
				LKRTMMACGGSIQTSVNALSADVLGRCQVFEE	LKRT[130.0266]MMAC[57.0215]GGS[130.0266]IQTSVNALSADVLGRC[57.0215]QVFEE	Q99832	76206.6	YES	GluC	R2
				LKRTMMACGGSIQTSVNALSADVLGRCQVFEE	LKRT[130.0266]M[15.9949]MAC[57.0215]GGSIQTSVNALS[130.0266]ADVLGRC[57.0215]QVFEE	Q99832	35097.6	YES	GluC	R2
				LKRTMMACGGSIQTSVNALSADVLGRCQVFE	LKRT[130.0266]M[15.9949]MAC[57.0215]GGS[130.0266]IQTSVNALSADVLGRC[57.0215]QVFE	Q99832	35665.1	YES	GluC	R2
				LRAKSTPSGFTLDDVIQTGVDNPGHPYIMTVGCVAGD	LRAKSTPSGFTLDDVIQTGVDNPGHPY[130.0266]IMT[130.0266]VGC[57.0215]VAGD	P12277	0	YES	GluC	R2
				RQEDPYGPQTKEVNEQTHFASMPRD	RQEDPY[130.0266]GPQT[130.0266]KEVNEQTHFASMPRD	O15226	9562.98	YES	GluC	R2
				SFDRGTLSGWILSKAKKDDTD	SFDRGTLSGWILS[130.0266]KAKKDDT[130.0266]D	P27824	43452.7	YES	GluC	R2
				TALLSSGFSLEDPQTHANRIYRMIKLGLGIDE	TALLSSGFSLEDPQT[130.0266]HANRIY[130.0266]RMIKLGLGIDE	P07900	30401.5	YES	GluC	R2
				YLISGGTSYVPDDGLTAQQLFNCGDGLTYND	Y[130.0266]LIS[130.0266]GGTSYVPDDGLTAQQLFNC[57.0215]GDGLTYND	P12268	0	YES	GluC	R2
				ADSGTAGGAALAAPAPGPGSGGPGPRVYFQSPPGAAGEGPGGAD	n[42.0106]ADSGTAGGAALAAPAPGPGSGGPGPRVY[130.0266]FQS[130.0266]PPGAAGEGPGGAD	Q96C90	88440.9	YES	GluC	R2
				ADSGTAGGAALAAPAPGPGSGGPGPRVYFQSPPGAAGEGPGGAD	n[42.0106]ADSGTAGGAALAAPAPGPGS[130.0266]GGPGPRVYFQS[130.0266]PPGAAGEGPGGAD	Q96C90	0	YES	GluC	R2
				ADSGTAGGAALAAPAPGPGSGGPGPRVYFQSPPGAAGEGPGGAD	n[42.0106]ADSGTAGGAALAAPAPGPGS[130.0266]GGPGPRVY[130.0266]FQSPPGAAGEGPGGAD	Q96C90	52350.8	YES	GluC	R2
				AAAEPDASEKPAEATAGSGGVNGGE	AAAEPDASEKPAEATAGS[130.0266]GGVNGGE	Q1KMD3	174229	YES	GluC	R2
				AAQFATADPEPPLEE	AAQFAT[130.0266]ADPEPPLEE	P08559	21820.6	YES	GluC	R2
				AHSDAQALVLLDVTPDQSMVD	AHSDAQALVLLDVTPDQS[130.0266]MVD	P41252	183244	YES	GluC	R2
				ALKDFCTEWPAALDSD	ALKDFC[57.0215]TEWPAALDS[130.0266]D	P82673	13050.3	YES	GluC	R2
				ASLTDTVNKALGLSTDDAYE	ASLTDTVNKALGLSTDDAY[130.0266]E	Q9UK61	21818.6	YES	GluC	R2
				ATRRFQILGKVYSVLSDRE	AT[130.0266]RRFQILGKVYSVLSDRE	Q8WXX5	0	YES	GluC	R2
				CGINYVPDDKKPNGRKVVGDVAYD	C[57.0215]GINYVPDDKKPNGRKVVGDVAY[130.0266]D	P11586	312747	YES	GluC	R2
				CRGDIGRTNLIVNYLPQNMTQDE	C[57.0215]RGDIGRT[130.0266]NLIVNYLPQNM[15.9949]TQDE	Q15717	66231.2	YES	GluC	R2
				DALLYQSKGYNDDYYE	DALLYQSKGYNDDYY[130.0266]E	P50402	466286	YES	GluC	R2
				DALLYQSKGYNDDYYE	DALLYQSKGYNDDY[130.0266]YE	P50402	414919	YES	GluC	R2
				DAVPLCMSADFPRVGMGSSYNGQD	DAVPLC[57.0215]MSADFPRVGMGSS[130.0266]YNGQD	Q9C0B1	9665.56	YES	GluC	R2
				DDFILQANKATGEE	DDFILQANKAT[130.0266]GEE	Q96GA3	135921	YES	GluC	R2
				DIDAGAIGQRLSNGLARLSSPVLHRLRLRED	DIDAGAIGQRLSNGLARLS[130.0266]SPVLHRLRLRED	Q16643	113018	YES	GluC	R2
				DIIQGFRYGSDIVPFSKVDE	DIIQGFRYGSDIVPFS[130.0266]KVDE	P13010	2.22501e+06	YES	GluC	R2
				DLKRTMMACGGSIQTSVNALSADVLGRCQVFEE	DLKRTMMAC[57.0215]GGSIQT[130.0266]SVNALSADVLGRC[57.0215]QVFEE	Q99832	227883	YES	GluC	R2
				DLKRTMMACGGSIQTSVNALSADVLGRCQVFEE	DLKRTMMAC[57.0215]GGS[130.0266]IQTSVNALSADVLGRC[57.0215]QVFEE	Q99832	228924	YES	GluC	R2
				DLKRTMMACGGSIQTSVNALSADVLGRCQVFEE	DLKRT[130.0266]MMAC[57.0215]GGSIQTSVNALSADVLGRC[57.0215]QVFEE	Q99832	222252	YES	GluC	R2
				DMKITVNGDSSAEAE	DMKITVNGDS[130.0266]SAEAE	Q9BXJ9	132725	YES	GluC	R2
				DNTVALLPNGKLILSLDKDTYE	DNTVALLPNGKLILSLDKDTY[130.0266]E	O75818	37255.6	YES	GluC	R2
				DNTVALLPNGKLILSLDKDTYE	DNTVALLPNGKLILS[130.0266]LDKDTYE	O75818	37140.7	YES	GluC	R2
				DQEENPLPAALVQPHTGKLCWFLD	DQEENPLPAALVQPHT[130.0266]GKLC[57.0215]WFLD	O95336	126739	YES	GluC	R2
				DSKLDYNNIPTVVFSHPPIGTVGLTED	DSKLDYNNIPTVVFSHPPIGTVGLT[130.0266]ED	P00390	442870	YES	GluC	R2
				DSTVHGFLVQLPLDSENSINTE	DSTVHGFLVQLPLDSENSINT[130.0266]E	P11586	108617	YES	GluC	R2
				DSVKPGAHLTVKKIFVGGIKEDTE	DSVKPGAHLTVKKIFVGGIKEDT[130.0266]E	P51991	987807	YES	GluC	R2
				EPAASFSQPGSMGLDKNTVHDQE	EPAAS[130.0266]FSQPGSMGLDKNTVHDQE	Q8NI22	439259	YES	GluC	R2
				FAAPSTDAPDKGYVVPNVDLPPLCSSRFRSGPPGE	FAAPSTDAPDKGYVVPNVDLPPLC[57.0215]SS[130.0266]RFRSGPPGE	Q96B26	22158	YES	GluC	R2
				FDVANNGSSQANKLIKE	FDVANNGS[130.0266]SQANKLIKE	P29144	108432	YES	GluC	R2
				FGPLAAVPKTLFGQNGKD	FGPLAAVPKT[130.0266]LFGQNGKD	Q99567	158495	YES	GluC	R2
				FLTMMARKMKDTDSEE	FLTMMARKMKDTDS[130.0266]EE	P0DP23	3.40046e+06	YES	GluC	R2
				FPDRIMNTFSVVPSPKVSDTVVEPYNATLSVHQLVE	FPDRIM[15.9949]NT[130.0266]FSVVPSPKVSDTVVEPYNATLSVHQLVE	P04350	554051	YES	GluC	R2
				GGTGGGSTYVSKPVSWADE	GGTGGGS[130.0266]TYVSKPVSWADE	P23588	0	YES	GluC	R2
				GMADYSDPSYVKQME	GM[15.9949]ADY[130.0266]SDPSYVKQM[15.9949]E	Q99459	277115	YES	GluC	R2
				GQKGVGDGTVSWGLEDD	GQKGVGDGTVS[130.0266]WGLEDD	Q15819	78361.2	YES	GluC	R2
				GSKLLDDAMAADKSD	GSKLLDDAMAADKS[130.0266]D	Q9HC38	0	YES	GluC	R2
				GTCKVSYFPTVPGVYIVSTKFADE	GTC[57.0215]KVSY[130.0266]FPTVPGVYIVSTKFADE	O75369	85723.6	YES	GluC	R2
				GTCKVSYFPTVPGVYIVSTKFADE	GT[130.0266]C[57.0215]KVSYFPTVPGVYIVSTKFADE	O75369	88039.8	YES	GluC	R2
				GVIKVFNDMKVRKSSTPE	GVIKVFNDMKVRKS[130.0266]STPE	P23528	65016.4	YES	GluC	R2
				GVTPYMIFFKDGLE	GVTPY[130.0266]M[15.9949]IFFKDGLE	P13693	0	YES	GluC	R2
				HAPSIIFMDE	HAPS[130.0266]IIFMDE	P62195	48193	YES	GluC	R2
				HGPSEKAINGPTSASGDDISKLQRTPGE	HGPSEKAINGPTSASGDDISKLQRT[130.0266]PGE	P51114	97271.4	YES	GluC	R2
				HYFLLTEPPLNTPE	HY[130.0266]FLLTEPPLNTPE	P61158	0	YES	GluC	R2
				IDANGILNVTATDKSTGKANKITITNDKGRLSKE	IDANGILNVTATDKSTGKANKITITNDKGRLS[130.0266]KE	P0DMV8	210102	YES	GluC	R2
				IDANGILNVTATDKSTGKANKITITNDKGRLSKE	IDANGILNVTATDKSTGKANKITIT[130.0266]NDKGRLSKE	P0DMV8	579920	YES	GluC	R2
				IDANGILNVTATDKSTGKANKITITNDKGRLSKE	IDANGILNVTATDKSTGKANKIT[130.0266]ITNDKGRLSKE	P0DMV8	184510	YES	GluC	R2
				IIQGFRYGSDIVPFSKVDEE	IIQGFRY[130.0266]GSDIVPFSKVDEE	P13010	324113	YES	GluC	R2
				IQMLKSNGALSTE	IQMLKSNGALS[130.0266]TE	Q8IUD2	41188.7	YES	GluC	R2
				ISSKMASVVIDDLPKEGE	ISS[130.0266]KMASVVIDDLPKEGE	Q2NKX8	0	YES	GluC	R2
				KKDRVTDALNATRAAVE	KKDRVTDALNAT[130.0266]RAAVE	P10809	99825.1	YES	GluC	R2
				KVNKTHSVNGITE	KVNKTHSVNGIT[130.0266]E	O75534	0	YES	GluC	R2
				LDGRKPFPINHGETSD	LDGRKPFPINHGETS[130.0266]D	P15374	197381	YES	GluC	R2
				LGTGPGAAGGDGDDSLYPIAVLID	LGTGPGAAGGDGDDSLY[130.0266]PIAVLID	P30154	112738	YES	GluC	R2
				LKDKYKNIGAKLVQDVANNTNE	LKDKYKNIGAKLVQDVANNT[130.0266]NE	P10809	62897.4	YES	GluC	R2
				LLHTVFKNGKVTKSYSFD	LLHTVFKNGKVTKS[130.0266]YSFD	P43490	187852	YES	GluC	R2
				LLPFLTDTIYDED	LLPFLTDTIY[130.0266]DED	P30153	564348	YES	GluC	R2
				LRTFSWASVTSKNLPPSGAVPVTGIPPHVVKVPASQPRPE	LRTFSWAS[130.0266]VTSKNLPPSGAVPVTGIPPHVVKVPASQPRPE	Q13283	0	YES	GluC	R2
				LYKVIGKGSEKSDDNSYD	LYKVIGKGSEKSDDNSY[130.0266]D	P49591	188989	YES	GluC	R2
				MDLNGDKKLSEE	MDLNGDKKLS[130.0266]EE	Q14257	432951	YES	GluC	R2
				MEDLPSKGVQE	MEDLPS[130.0266]KGVQE	O15381	0	YES	GluC	R2
				MILTDSNGEQPLSAMVSMVTKDNPGVVTCLD	MILTDSNGEQPLSAM[15.9949]VSMVTKDNPGVVT[130.0266]C[57.0215]LD	P22314	64882.8	YES	GluC	R2
				MLVAGHEDSNGCINYE	MLVAGHEDSNGC[57.0215]INY[130.0266]E	P60660	790703	YES	GluC	R2
				MLESIRKEVKGDLE	M[15.9949]LES[130.0266]IRKEVKGDLE	P07355	23477.3	YES	GluC	R2
				NIGNQLLRKMGWTGGGLGKSGE	NIGNQLLRKM[15.9949]GWT[130.0266]GGGLGKSGE	O15226	0	YES	GluC	R2
				NSVVSLSQPKMDE	NS[130.0266]VVSLSQPKM[15.9949]DE	P55072	0	YES	GluC	R2
				QVCNPIISGLYQGAGGPGPGGFGAQGPKGGSGSGPTIE	QVC[57.0215]NPIISGLYQGAGGPGPGGFGAQGPKGGSGSGPT[130.0266]IE	P0DMV8	3599339	YES	GluC	R2
				QVCNPIISGLYQGAGGPGPGGFGAQGPKGGSGSGPTIE	QVC[57.0215]NPIISGLYQGAGGPGPGGFGAQGPKGGSGS[130.0266]GPTIE	P0DMV8	2.14689e+06	YES	GluC	R2
				RFVCSPDEVMDTID	RFVC[57.0215]SPDEVM[15.9949]DT[130.0266]ID	P33176	0	YES	GluC	R2
				RNTNVYVSGLPPDITVDE	RNT[130.0266]NVYVSGLPPDITVDE	O43719	101667	YES	GluC	R2
				RVFQSNYFDSTHNHQNGLCEEE	RVFQSNYFDST[130.0266]HNHQNGLC[57.0215]EEE	Q14444	95128.2	YES	GluC	R2
				SAMEDLQDMFIVHTIE	SAMEDLQDMFIVHT[130.0266]IE	O43707	51468.9	YES	GluC	R2
				SHQNYKDVQDPSVFVTFPLEED	SHQNYKDVQDPSVFVT[130.0266]FPLEED	P41252	585161	YES	GluC	R2
				SKLDYNNIPTVVFSHPPIGTVGLTEDE	SKLDY[130.0266]NNIPTVVFSHPPIGTVGLTEDE	P00390	44849.3	YES	GluC	R2
				SAPSKPVVGIIYPPPE	S[130.0266]APSKPVVGIIYPPPE	Q15459	0	YES	GluC	R2
				SFYGLWDTNDE	S[130.0266]FYGLWDTNDE	P49750	0	YES	GluC	R2
				SKLDYNNIPTVVFSHPPIGTVGLTEDE	S[130.0266]KLDYNNIPTVVFSHPPIGTVGLTEDE	P00390	45283.2	YES	GluC	R2
				SPLGSSTPMASPDLLPEDVRE	S[130.0266]PLGSSTPMASPDLLPEDVRE	Q96F46	0	YES	GluC	R2
				STVHGFLVQLPLDSE	S[130.0266]TVHGFLVQLPLDSE	P11586	0	YES	GluC	R2
				TDGSTPVADFDAPGTTQKD	TDGSTPVADFDAPGTT[130.0266]QKD	Q02952	292478	YES	GluC	R2
				TDGSTPVADFDAPGTTQKD	TDGSTPVADFDAPGT[130.0266]TQKD	Q02952	281012	YES	GluC	R2
				TDYPYLGTTMDTYKE	TDY[130.0266]PYLGTTM[15.9949]DTYKE	P02786	0	YES	GluC	R2
				TGPTLPRQNSQLPAQVQNGPSQE	TGPTLPRQNSQLPAQVQNGPS[130.0266]QE	Q8N8S7	224866	YES	GluC	R2
				TKEENSRDLE	TKEENS[130.0266]RDLE	Q8NFC6	106854	YES	GluC	R2
				TTVTSLKTKVGGTNPNGGSFE	TTVTSLKTKVGGTNPNGGS[130.0266]FE	Q16890	35512	YES	GluC	R2
				TAAPGRFSFSPEPTLE	T[130.0266]AAPGRFSFSPEPTLE	Q9H773	0	YES	GluC	R2
				TPGYQTAFSQLAFAGKKE	T[130.0266]PGYQTAFSQLAFAGKKE	P55060	0	YES	GluC	R2
				TWLPYLTPKDDE	T[130.0266]WLPYLTPKDDE	Q9C0B1	0	YES	GluC	R2
				VFLSLPCILNARGLTSVINQKLKDD	VFLSLPC[57.0215]ILNARGLTS[130.0266]VINQKLKDD	P07195	32856.1	YES	GluC	R2
				VFLSLPCILNARGLTSVINQKLKDD	VFLSLPC[57.0215]ILNARGLT[130.0266]SVINQKLKDD	P07195	47202.2	YES	GluC	R2
				VHRKHIMGQNVADYMRYLMEED	VHRKHIMGQNVADYMRY[130.0266]LMEED	P46777	33333	YES	GluC	R2
				VIAQGIGKLASVPAGGAVAVSAAPGSAAPAAGSAPAAAEE	VIAQGIGKLASVPAGGAVAVSAAPGS[130.0266]AAPAAGSAPAAAEE	P05387	25696.4	YES	GluC	R2
				VIAQGIGKLASVPAGGAVAVSAAPGSAAPAAGSAPAAAEE	VIAQGIGKLASVPAGGAVAVS[130.0266]AAPGSAAPAAGSAPAAAEE	P05387	455090	YES	GluC	R2
				VIAQGIGKLASVPAGGAVAVSAAPGSAAPAAGSAPAAAE	VIAQGIGKLAS[130.0266]VPAGGAVAVSAAPGSAAPAAGSAPAAAE	P05387	22231.4	YES	GluC	R2
				VIAQGIGKLASVPAGGAVAVSAAPGSAAPAAGSAPAAAEE	VIAQGIGKLAS[130.0266]VPAGGAVAVSAAPGSAAPAAGSAPAAAEE	P05387	599896	YES	GluC	R2
				VKQDTVSEPVTPASLAALQSDVQPVGHDYVE	VKQDTVSEPVTPASLAALQSDVQPVGHDY[130.0266]VE	Q96KR1	69711.1	YES	GluC	R2
				VLGCNVSPVPGFQPQDE	VLGC[57.0215]NVS[130.0266]PVPGFQPQDE	P69849	0	YES	GluC	R2
				YAGYIIPPAPPRPDFDASRE	YAGY[130.0266]IIPPAPPRPDFDASRE	Q9UNH7	79352.9	YES	GluC	R2
				YTLGSRLANGLGRE	YTLGS[130.0266]RLANGLGRE	Q8IU81	73915.1	YES	GluC	R2
				YYKILGVDKNASED	YYKILGVDKNAS[130.0266]ED	Q99615	52292	YES	GluC	R2
				YAGYIIPPAPPRPDFDASRE	Y[130.0266]AGYIIPPAPPRPDFDASRE	Q9UNH7	0	YES	GluC	R2
				YGDTLAAIQGLLKKHE	Y[130.0266]GDTLAAIQGLLKKHE	Q13813	0	YES	GluC	R2
				YIGDMYSHDGNTDEPE	Y[130.0266]IGDMYSHDGNTDEPE	O43852	256215	YES	GluC	R2
				YKDNPAFAFLHDKNSRE	Y[130.0266]KDNPAFAFLHDKNSRE	Q8IWZ8	46303.7	YES	GluC	R2
				AAADGDDSLYPIAVLID	n[42.0106]AAADGDDSLY[130.0266]PIAVLID	P30153	0	YES	GluC	R2
				MDWVMKHNGPNDASDGTVRLRGLPFGCSKE	n[42.0106]MDWVMKHNGPNDASDGT[130.0266]VRLRGLPFGC[57.0215]SKE	P31942	79631	YES	GluC	R2
				SDFDSNPFADPDLNNPFKDPSVTQVTRNVPPGLD	n[42.0106]SDFDSNPFADPDLNNPFKDPSVT[130.0266]QVTRNVPPGLD	O15126	134751	YES	GluC	R2
				SGFDDPGIFYSDSFGGDAQAD	n[42.0106]SGFDDPGIFYSDS[130.0266]FGGDAQAD	P33992	240928	YES	GluC	R2
				AAAEPDASEKPAEATAGSGGVNGGE	AAAEPDASEKPAEATAGS[130.0266]GGVNGGE	Q1KMD3	1.36339e+06	YES	Trypsin/GluC	R1
				AAGEGPALYEDPPDQK	AAGEGPALY[130.0266]EDPPDQK	P27695	0	YES	Trypsin/GluC	R1
				ACFASLVSQDYVNGTDQE	AC[57.0215]FASLVSQDYVNGT[130.0266]DQE	Q9H204	42629.2	YES	Trypsin/GluC	R1
				ACLEPQITPSYYTTSDAVISTE	AC[57.0215]LEPQITPS[130.0266]YYTTSDAVISTE	P51571	187760	YES	Trypsin/GluC	R1
				ADLPAEEPAPSTPPCLVQAEE	ADLPAEEPAPST[130.0266]PPC[57.0215]LVQAEE	Q9UJU6	476941	YES	Trypsin/GluC	R1
				AFPSAINQDNYPNGGFTAE	AFPSAINQDNYPNGGFT[130.0266]AE	P0C1U8	10421.7	YES	Trypsin/GluC	R1
				AGFHHIDSAHVYNNE	AGFHHIDSAHVY[130.0266]NNE	P52895	311204	YES	Trypsin/GluC	R1
				AHSDAQALVLLDVTPDQSMVD	AHSDAQALVLLDVTPDQS[130.0266]MVD	P41252	163993	YES	Trypsin/GluC	R1
				AHSDAQALVLLDVTPDQSMVD	AHSDAQALVLLDVTPDQS[130.0266]M[15.9949]VD	P41252	32930.7	YES	Trypsin/GluC	R1
				APPPLSPPQPASPAEEDK	APPPLS[130.0266]PPQPASPAEEDK	P14314	0	YES	Trypsin/GluC	R1
				AQCSTEDVDSLVAQLTD	AQC[57.0215]STEDVDSLVAQLT[130.0266]D	O75923	31508.2	YES	Trypsin/GluC	R1
				AQGPAASAEEPKPVEAPAANSDQTVTVK	AQGPAASAEEPKPVEAPAANSDQT[130.0266]VTVK	P80723	93140.2	YES	Trypsin/GluC	R1
				ASAFALQEQPVVNAVIDDTTK	ASAFALQEQPVVNAVIDDTT[130.0266]K	P36957	170193	YES	Trypsin/GluC	R1
				ASAFALQEQPVVNAVIDDTTK	ASAFALQEQPVVNAVIDDT[130.0266]TK	P36957	56369.5	YES	Trypsin/GluC	R1
				ATVVPVLAGVGPLDPQSLRPNSEEVD	ATVVPVLAGVGPLDPQSLRPNS[130.0266]EEVD	Q8WV74	35935.4	YES	Trypsin/GluC	R1
				ATNDDPWGPSGQLMGE	AT[130.0266]NDDPWGPSGQLMGE	Q14677	56089.3	YES	Trypsin/GluC	R1
				AVAGEADVPFYYASGSEFD	AVAGEADVPFYYAS[130.0266]GSEFD	Q96TA2	21576.7	YES	Trypsin/GluC	R1
				CVAPYPSLLSSEDNADD	C[57.0215]VAPYPSLLS[130.0266]SEDNADD	P08581	29480.3	YES	Trypsin/GluC	R1
				DDLNSFNATDLK	DDLNS[130.0266]FNATDLK	P09960	22518.6	YES	Trypsin/GluC	R1
				DDPLTNLNTAFDVAE	DDPLTNLNT[130.0266]AFDVAE	P12814	0	YES	Trypsin/GluC	R1
				DLTDLEQPGSPGYSTATEPGSSE	DLT[130.0266]DLEQPGSPGYSTATEPGSSE	Q92538	208157	YES	Trypsin/GluC	R1
				DLYANTVLSGGTTMYPGIADR	DLY[130.0266]ANTVLSGGTTM[15.9949]YPGIADR	P60709	0	YES	Trypsin/GluC	R1
				DNLNDSSQQLQDSLR	DNLNDS[130.0266]SQQLQDSLR	Q8IUD2	50445.4	YES	Trypsin/GluC	R1
				DSTVHGFLVQLPLDSENSINTE	DSTVHGFLVQLPLDSENSINT[130.0266]E	P11586	76532.5	YES	Trypsin/GluC	R1
				DTDYPYLGTTMDTYK	DTDYPYLGTT[130.0266]MDTYK	P02786	583373	YES	Trypsin/GluC	R1
				DTDYPYLGTTMDTYK	DTDYPYLGT[130.0266]TMDTYK	P02786	589463	YES	Trypsin/GluC	R1
				DVDGVTDINLGK	DVDGVT[130.0266]DINLGK	Q6UB35	231561	YES	Trypsin/GluC	R1
				DVQDPSVFVTFPLEED	DVQDPSVFVT[130.0266]FPLEED	P41252	355769	YES	Trypsin/GluC	R1
				EPAASFSQPGSMGLDK	EPAAS[130.0266]FSQPGSMGLDK	Q8NI22	329876	YES	Trypsin/GluC	R1
				EPAASFSQPGSMGLDK	EPAAS[130.0266]FSQPGSM[15.9949]GLDK	Q8NI22	51817.5	YES	Trypsin/GluC	R1
				EVAGRVGSSGGSGPGDSYSPPTGTASPPE	EVAGRVGSSGGSGPGDSYSPPTGT[130.0266]ASPPE	O15156	169149	YES	Trypsin/GluC	R1
				FDDGAVFLAACSSGDTD	FDDGAVFLAAC[57.0215]SS[130.0266]GDTD	O14974	62761.6	YES	Trypsin/GluC	R1
				FDDGAVFLAACSSGDTD	FDDGAVFLAAC[57.0215]S[130.0266]SGDTD	O14974	38834.8	YES	Trypsin/GluC	R1
				FTTTSTSTPVTSNTVTGE	FTTTS[130.0266]TSTPVTSNTVTGE	P02751	0	YES	Trypsin/GluC	R1
				GCEAIVDTGTSLMVGPVDE	GC[57.0215]EAIVDT[130.0266]GTSLMVGPVDE	P07339	102514	YES	Trypsin/GluC	R1
				GCNGGLMDYAFQYVQDNGGLDSE	GC[57.0215]NGGLMDYAFQYVQDNGGLDS[130.0266]E	P07711	31806.4	YES	Trypsin/GluC	R1
				GDQTSNNIPADIVFVLK	GDQTS[130.0266]NNIPADIVFVLK	P25685	51251.1	YES	Trypsin/GluC	R1
				GDSVMVLPTIPEEE	GDS[130.0266]VMVLPTIPEEE	P30041	0	YES	Trypsin/GluC	R1
				GEGESPPVNGTD	GEGESPPVNGT[130.0266]D	P49006	567892	YES	Trypsin/GluC	R1
				GHDLNEDGLVSWE	GHDLNEDGLVS[130.0266]WE	O43852	0	YES	Trypsin/GluC	R1
				GHVEIPNLSDENSVD	GHVEIPNLSDENS[130.0266]VD	O95433	237685	YES	Trypsin/GluC	R1
				GLVEPVDVVDNADGTQTVNYVPSR	GLVEPVDVVDNADGT[130.0266]QTVNYVPSR	P21333	121055	YES	Trypsin/GluC	R1
				GPHLANSILFQSSGLTNGIIE	GPHLANSILFQSSGLT[130.0266]NGIIE	Q9BVP2	59727.7	YES	Trypsin/GluC	R1
				GPVPAATNGCTGDANGHLQEEPPMPTT	GPVPAAT[130.0266]NGC[57.0215]TGDANGHLQEEPPMPTT	Q9NPH2	18778.2	YES	Trypsin/GluC	R1
				GTVTAGNASGVADGAGAVIIASE	GTVTAGNAS[130.0266]GVADGAGAVIIASE	P42765	2114.02	YES	Trypsin/GluC	R1
				GTVTAGNASGVADGAGAVIIASE	GT[130.0266]VTAGNASGVADGAGAVIIASE	P42765	2082.97	YES	Trypsin/GluC	R1
				GYFIQPTVFGDVQDGMTIAKE	GYFIQPTVFGDVQDGMT[130.0266]IAKE	P05091	110883	YES	Trypsin/GluC	R1
				HINLGCDMDFDIAGPSIR	HINLGC[57.0215]DMDFDIAGPS[130.0266]IR	P21796	29045.5	YES	Trypsin/GluC	R1
				HNGQVTGIDWAPE	HNGQVT[130.0266]GIDWAPE	O15143	371518	YES	Trypsin/GluC	R1
				IAALVIDNGSGMCK	IAALVIDNGS[130.0266]GMC[57.0215]K	P63261	34818.9	YES	Trypsin/GluC	R1
				IAQVATISANGDK	IAQVATIS[130.0266]ANGDK	P10809	1.74356e+06	YES	Trypsin/GluC	R1
				IQDDSSDLHLVTLD	IQDDSSDLHLVT[130.0266]LD	Q14966	43189.3	YES	Trypsin/GluC	R1
				IQYQLVDISQDNALRD	IQYQLVDIS[130.0266]QDNALRD	Q9H299	69670.7	YES	Trypsin/GluC	R1
				ITLPVDFVTADKFD	ITLPVDFVT[130.0266]ADKFD	P00558	0	YES	Trypsin/GluC	R1
				LAALALASSENSSSTPEECE	LAALALASSENS[130.0266]SSTPEEC[57.0215]E	O00567	44005.2	YES	Trypsin/GluC	R1
				LDLSNNCLGDAGILQLVE	LDLS[130.0266]NNC[57.0215]LGDAGILQLVE	P13489	76259.3	YES	Trypsin/GluC	R1
				LEAAEAAGGASPDSPPE	LEAAEAAGGAS[130.0266]PDSPPE	Q8N350	8070.42	YES	Trypsin/GluC	R1
				LFFKDDANNDPQWSE	LFFKDDANNDPQWS[130.0266]E	P22234	0	YES	Trypsin/GluC	R1
				LFIGGLPNYLNDDQVK	LFIGGLPNY[130.0266]LNDDQVK	P26368	117768	YES	Trypsin/GluC	R1
				LHHDTDDVTYQVYE	LHHDTDDVTYQVY[130.0266]E	Q12797	2.2551e+06	YES	Trypsin/GluC	R1
				LLLTSSYLSDSGSTGE	LLLT[130.0266]SSYLSDSGSTGE	P08195	3527.61	YES	Trypsin/GluC	R1
				LPQGQTGSVGTSVASAEQD	LPQGQTGSVGTSVAS[130.0266]AEQD	Q7LBR1	40057.1	YES	Trypsin/GluC	R1
				LQDGAESNGGGGGGGAGSGGGPGAEPDLK	LQDGAES[130.0266]NGGGGGGGAGSGGGPGAEPDLK	O14497	118272	YES	Trypsin/GluC	R1
				LQQFSPLSDYEGQEE	LQQFSPLSDY[130.0266]EGQEE	Q9UK61	0	YES	Trypsin/GluC	R1
				LYANTVLSGGSTMYPGIADR	LYANT[130.0266]VLSGGSTMYPGIADR	Q562R1	273995	YES	Trypsin/GluC	R1
				LYANTVLSGGTTMYPGIADR	LYANT[130.0266]VLSGGTTMYPGIADR	P60709	28995.7	YES	Trypsin/GluC	R1
				LYANTVLSGGTTMYPGIADR	LYANT[130.0266]VLSGGTTM[15.9949]YPGIADR	P60709	13940	YES	Trypsin/GluC	R1
				LYANTVLSGGTTMYPGIADR	LY[130.0266]ANTVLSGGTTMYPGIADR	P60709	34811.7	YES	Trypsin/GluC	R1
				LYANTVLSGGTTMYPGIADR	LY[130.0266]ANTVLSGGTTM[15.9949]YPGIADR	P60709	0	YES	Trypsin/GluC	R1
				MFQPSAVVLQCGSDSLSGD	MFQPSAVVLQC[57.0215]GS[130.0266]DSLSGD	Q13547	21518.7	YES	Trypsin/GluC	R1
				MGTDNDSENWK	MGTDNDS[130.0266]ENWK	P07195	73721.7	YES	Trypsin/GluC	R1
				MLVAGHEDSNGCINYE	MLVAGHEDSNGC[57.0215]INY[130.0266]E	P60660	2412333	YES	Trypsin/GluC	R1
				MTSEQLDDILK	MT[130.0266]SEQLDDILK	P05023	0	YES	Trypsin/GluC	R1
				NDLGITAVALYDYQAAGDD	NDLGITAVALYDY[130.0266]QAAGDD	Q14247	521743	YES	Trypsin/GluC	R1
				NDMSPSNNVVPIHVPPTTE	NDMS[130.0266]PSNNVVPIHVPPTTE	P62491	0	YES	Trypsin/GluC	R1
				NELSALVVDNGSGMCK	NELS[130.0266]ALVVDNGSGMC[57.0215]K	Q562R1	2.28624e+06	YES	Trypsin/GluC	R1
				NELSALVVDNGSGMCK	NELS[130.0266]ALVVDNGSGM[15.9949]C[57.0215]K	Q562R1	0	YES	Trypsin/GluC	R1
				NFNSLLQNGDILNSSTE	NFNSLLQNGDILNS[130.0266]STE	Q96RT1	0	YES	Trypsin/GluC	R1
				NGGTEPDASAPAEPGWK	NGGT[130.0266]EPDASAPAEPGWK	Q86WB0	95635.3	YES	Trypsin/GluC	R1
				NGSDNLPSSAGSGDKPLSDPAPF	NGS[130.0266]DNLPSSAGSGDKPLSDPAPF	O43399	260810	YES	Trypsin/GluC	R1
				NGTVTAANASTLNDGAAALVLMTADAAK	NGT[130.0266]VTAANASTLNDGAAALVLMTADAAK	P24752	8661.26	YES	Trypsin/GluC	R1
				NITGTDDQVQQAMNSLK	NITGTDDQVQQAMNS[130.0266]LK	Q96PZ0	38750.3	YES	Trypsin/GluC	R1
				NLDTTDTGYFQCVATNGK	NLDTTDTGYFQC[57.0215]VAT[130.0266]NGK	Q01973	51016.9	YES	Trypsin/GluC	R1
				NLSIHNQQLEE	NLS[130.0266]IHNQQLEE	Q5VT25	63669.6	YES	Trypsin/GluC	R1
				NLTLWTSDTQGDEAE	NLT[130.0266]LWTSDTQGDEAE	P63104	0	YES	Trypsin/GluC	R1
				NQAFSFLYEPNSQGYK	NQAFSFLYEPNSQGY[130.0266]K	Q8IWZ8	83378.4	YES	Trypsin/GluC	R1
				QAVFPQNGLVVSSVDVQSVEPVDQR	QAVFPQNGLVVSS[130.0266]VDVQSVEPVDQR	Q14764	0	YES	Trypsin/GluC	R1
				QLSQATAAATNHTTDNGVGPEE	QLSQATAAATNHTT[130.0266]DNGVGPEE	Q15046	2.49605e+06	YES	Trypsin/GluC	R1
				QNGDSLVHAAFVAE	QNGDS[130.0266]LVHAAFVAE	P22695	1.84482e+06	YES	Trypsin/GluC	R1
				QNSQLPAQVQNGPSQE	QNSQLPAQVQNGPS[130.0266]QE	Q8N8S7	55663.5	YES	Trypsin/GluC	R1
				QQIVIQSSGGLSKDDIE	QQIVIQS[130.0266]SGGLSKDDIE	P38646	0	YES	Trypsin/GluC	R1
				RLQSIGTENTE	RLQSIGTENT[130.0266]E	P04075	37711.7	YES	Trypsin/GluC	R1
				SISQSSTDSYSSAASYTDSSDD	SISQSSTDSYSSAASYTDSS[130.0266]DD	O43865	241235	YES	Trypsin/GluC	R1
				SISQSSTDSYSSAASYTDSSDD	SISQSSTDSYSSAASYTDS[130.0266]SDD	O43865	237469	YES	Trypsin/GluC	R1
				SPSWTAPPVIALQNGLSED	SPSWTAPPVIALQNGLS[130.0266]ED	Q8WV99	34242.8	YES	Trypsin/GluC	R1
				SSALPSISGNFPPPPPLDE	SSALPS[130.0266]ISGNFPPPPPLDE	Q93052	14312.7	YES	Trypsin/GluC	R1
				SSGIAGTTSDEPERIE	SSGIAGT[130.0266]TSDEPERIE	Q8TAQ2	118296	YES	Trypsin/GluC	R1
				SSGVLDDYAPGSHDVGDPSTTNLYLGNINPQMNE	SSGVLDDYAPGSHDVGDPSTTNLY[130.0266]LGNINPQMNE	O15042	138292	YES	Trypsin/GluC	R1
				SDDPMAYIHFTAE	S[130.0266]DDPMAYIHFTAE	P14625	769388	YES	Trypsin/GluC	R1
				TAAWVLNNGQYEEDVE	TAAWVLNNGQY[130.0266]EEDVE	Q9UJF2	46252.5	YES	Trypsin/GluC	R1
				TDSQPIPPSGGPFSEPQFHNGESE	TDSQPIPPSGGPFSEPQFHNGES[130.0266]E	O14964	231838	YES	Trypsin/GluC	R1
				TDYPYLGTTMDTYKE	TDY[130.0266]PYLGTTMDTYKE	P02786	0	YES	Trypsin/GluC	R1
				TFDTNGDGTIDFR	TFDTNGDGT[130.0266]IDFR	P37235	484141	YES	Trypsin/GluC	R1
				THYQLGLAYGYNSQYD	THY[130.0266]QLGLAYGYNSQYD	P49321	71712.5	YES	Trypsin/GluC	R1
				TTDTDTADQVIASFK	TTDT[130.0266]DTADQVIASFK	O43707	546759	YES	Trypsin/GluC	R1
				TVPPAVTGITFLSGGQSEE	TVPPAVTGITFLSGGQS[130.0266]EE	P04075	803080	YES	Trypsin/GluC	R1
				TYNTDVPLVLMNSFNTD	TYNTDVPLVLMNS[130.0266]FNTD	Q16851	33512.4	YES	Trypsin/GluC	R1
				TADTDTADQVMASFK	T[130.0266]ADTDTADQVMASFK	P12814	152951	YES	Trypsin/GluC	R1
				TIDNNSVSSPLQSLQQR	T[130.0266]IDNNSVSSPLQSLQQR	P60228	51264.4	YES	Trypsin/GluC	R1
				TNGNQSTDIDSTLANFLAE	T[130.0266]NGNQSTDIDSTLANFLAE	Q8N3X1	29271.7	YES	Trypsin/GluC	R1
				TPENNPDTPFDFTPE	T[130.0266]PENNPDTPFDFTPE	P19404	0	YES	Trypsin/GluC	R1
				TTDTDTADQVIASFK	T[130.0266]TDTDTADQVIASFK	O43707	14757.6	YES	Trypsin/GluC	R1
				VAMFLTDSNNIK	VAMFLTDS[130.0266]NNIK	Q15046	0	YES	Trypsin/GluC	R1
				VDPLVYNMSHEDPGNVSYSE	VDPLVY[130.0266]NMSHEDPGNVSYSE	P62333	343649	YES	Trypsin/GluC	R1
				VEMLVAGHEDSNGCINYE	VEMLVAGHEDSNGC[57.0215]INY[130.0266]E	P60660	44659.4	YES	Trypsin/GluC	R1
				VFQSNYFDSTHNHQNGLCEEE	VFQSNYFDS[130.0266]THNHQNGLC[57.0215]EEE	Q14444	369928	YES	Trypsin/GluC	R1
				VIFWSALAGAIPLNGDSEE	VIFWSALAGAIPLNGDS[130.0266]EE	Q9H089	19787	YES	Trypsin/GluC	R1
				VIVVWVGTNNHENTAE	VIVVWVGTNNHENT[130.0266]AE	P68402	21686.3	YES	Trypsin/GluC	R1
				VLGCNVSPVPGFQPQDE	VLGC[57.0215]NVS[130.0266]PVPGFQPQDE	P69849	0	YES	Trypsin/GluC	R1
				VQAYEEPSVASSPNGK	VQAYEEPSVASS[130.0266]PNGK	Q99575	116450	YES	Trypsin/GluC	R1
				VSDTVVEPYNATLSVHQLVENTD	VSDTVVEPYNATLSVHQLVENT[130.0266]D	P07437	277048	YES	Trypsin/GluC	R1
				VSDTVVEPYNATLSVHQLVENTD	VSDTVVEPYNATLS[130.0266]VHQLVENTD	P07437	0	YES	Trypsin/GluC	R1
				VTCVPTPTSTVSSIGNTNGE	VTC[57.0215]VPTPTSTVSSIGNT[130.0266]NGE	Q14008	254007	YES	Trypsin/GluC	R1
				VTNCFSVPHNESED	VTNC[57.0215]FSVPHNES[130.0266]ED	O00303	30226.5	YES	Trypsin/GluC	R1
				VTVVSQPTEPQPVLIPSININSDSGENKE	VTVVSQPTEPQPVLIPSININS[130.0266]DSGENKE	Q9H2G2	158173	YES	Trypsin/GluC	R1
				VVCLIQNGSFK	VVC[57.0215]LIQNGS[130.0266]FK	O76094	64169.7	YES	Trypsin/GluC	R1
				WYQADSPPADLLLTEE	WYQADSPPADLLLT[130.0266]EE	Q9BRK5	0	YES	Trypsin/GluC	R1
				YMDTLPPTVGDDVGK	YMDT[130.0266]LPPTVGDDVGK	Q16630	0	YES	Trypsin/GluC	R1
				YQVQYTPQGDSDNGK	YQVQYTPQGDS[130.0266]DNGK	O94925	265595	YES	Trypsin/GluC	R1
				MDGPAIITQVTNPKED	n[42.0106]MDGPAIIT[130.0266]QVTNPKED	O15194	1.84493e+06	YES	Trypsin/GluC	R1
				SGFDDPGIFYSDSFGGDAQAD	n[42.0106]SGFDDPGIFYS[130.0266]DSFGGDAQAD	P33992	219301	YES	Trypsin/GluC	R1
				AANGDSDGPSYMSSLSYLADSTLSE	AANGDS[130.0266]DGPSYMSSLSYLADS[130.0266]TLSE	P78527	171207	YES	Trypsin/GluC	R1
				AAPAEEPAAAAASSACAAPSQE	AAPAEEPAAAAAS[130.0266]S[130.0266]AC[57.0215]AAPSQE	P29966	4751.87	YES	Trypsin/GluC	R1
				EDSGDYPLTMAGPQWK	EDS[130.0266]GDY[130.0266]PLTMAGPQWK	Q8N3U4	2523.46	YES	Trypsin/GluC	R1
				EVAGRVGSSGGSGPGDSYSPPTGTASPPE	EVAGRVGS[130.0266]S[130.0266]GGSGPGDSYSPPTGTASPPE	O15156	29542.9	YES	Trypsin/GluC	R1
				GSTYSPTSPGYSPTSPTYSLTSPAISPDDSDE	GSTYSPTSPGYSPTSPTYSLTSPAIS[130.0266]PDDS[130.0266]DE	P24928	0	YES	Trypsin/GluC	R1
				NDLGITAVALYDYQAAGD	NDLGITAVALY[130.0266]DY[130.0266]QAAGD	Q14247	0	YES	Trypsin/GluC	R1
				QATNQIVMNCADIDIITASYAPEGD	QATNQIVMNC[57.0215]ADIDIITAS[130.0266]Y[130.0266]APEGD	P55786	12347.7	YES	Trypsin/GluC	R1
				QDTWDYTNPNLSGQGDPGSNPNKR	QDT[130.0266]WDY[130.0266]TNPNLSGQGDPGSNPNKR	P14866	0	YES	Trypsin/GluC	R1
				SLPSQNLSQSLSNSFNSSYMSSDNESDIE	SLPSQNLSQSLSNSFNSSYMSS[130.0266]DNES[130.0266]DIE	Q9H4A3	0	YES	Trypsin/GluC	R1
				SLPSQNLSQSLSNSFNSSYMSSDNESDIE	SLPSQNLSQSLSNSFNSSYMS[130.0266]SDNES[130.0266]DIE	Q9H4A3	0	YES	Trypsin/GluC	R1
				TVPPAVTGITFLSGGQSE	TVPPAVTGITFLS[130.0266]GGQS[130.0266]E	P04075	33879	YES	Trypsin/GluC	R1
				VFQSNYFDSTHNHQNGLCEE	VFQSNYFDS[130.0266]T[130.0266]HNHQNGLC[57.0215]EE	Q14444	41818.5	YES	Trypsin/GluC	R1
				ATAATIPSVATATAAALGEVE	n[42.0106]ATAATIPSVAT[130.0266]AT[130.0266]AAALGEVE	Q96MW5	0	YES	Trypsin/GluC	R1
				APSPAPTPSPTPVEDLGPQTSTSPGR	APS[130.0266]PAPT[130.0266]PS[130.0266]PTPVEDLGPQTSTSPGR	Q14160	0	YES	Trypsin/GluC	R1
				GDVQSDSVAQGYGSLGMMTSVLVCPDGK	GDVQS[130.0266]DS[130.0266]VAQGY[130.0266]GSLGMMTSVLVC[57.0215]PDGK	O75874	0	YES	Trypsin/GluC	R1
				GDVQSDSVAQGYGSLGMMTSVLVCPDGK	GDVQSDS[130.0266]VAQGY[130.0266]GS[130.0266]LGMMTSVLVC[57.0215]PDGK	O75874	0	YES	Trypsin/GluC	R2
				QYSSGAQSIPSTVTVIAPAHHSE	QYSSGAQS[130.0266]IPS[130.0266]T[130.0266]VTVIAPAHHSE	Q9P2N5	0	YES	Trypsin/GluC	R2
				TTAASSADSANPFAWPEE	T[130.0266]TAAS[130.0266]S[130.0266]ADSANPFAWPEE	Q7Z5J4	368943	YES	Trypsin/GluC	R2
				VYAVVDLYGQCVQVSITNATGPMDNSLATSNTATEK	VYAVVDLY[130.0266]GQC[57.0215]VQVSITNATGPMDNSLAT[130.0266]SNTAT[130.0266]EK	Q96JN8	0	YES	Trypsin/GluC	R2
				DLYANNVLSGGTTMYPGIADR	DLYANNVLS[130.0266]GGT[130.0266]TMYPGIADR	P68032	63934.7	YES	Trypsin/GluC	R2
				DLYANNVLSGGTTMYPGIADR	DLY[130.0266]ANNVLS[130.0266]GGTTMYPGIADR	P68032	77013.3	YES	Trypsin/GluC	R2
				QDTWDYTNPNLSGQGDPGSNPNK	QDT[130.0266]WDYT[130.0266]NPNLSGQGDPGSNPNK	P14866	56688.4	YES	Trypsin/GluC	R2
				QDTWDYTNPNLSGQGDPGSNPNK	QDT[130.0266]WDY[130.0266]TNPNLSGQGDPGSNPNK	P14866	74394.9	YES	Trypsin/GluC	R2
				QDTWDYTNPNLSGQGDPGSNPNKR	QDT[130.0266]WDY[130.0266]TNPNLSGQGDPGSNPNKR	P14866	0	YES	Trypsin/GluC	R2
				STPSGFTLDDVIQTGVDNPGHPYIMTVGCVAGD	STPSGFTLDDVIQTGVDNPGHPY[130.0266]IMT[130.0266]VGC[57.0215]VAGD	P12277	0	YES	Trypsin/GluC	R2
				TSSEGPAQVYLPGR	T[130.0266]S[130.0266]SEGPAQVYLPGR	Q9BQ67	0	YES	Trypsin/GluC	R2
				YLISGGTSYVPDDGLTAQQLFNCGDGLTYND	Y[130.0266]LIS[130.0266]GGTSYVPDDGLTAQQLFNC[57.0215]GDGLTYND	P12268	15538.6	YES	Trypsin/GluC	R2
				YSTGGPPPGPPPPAGGGGGAGGAGGGPPPGPPGAGDR	Y[130.0266]S[130.0266]TGGPPPGPPPPAGGGGGAGGAGGGPPPGPPGAGDR	Q92945	216505	YES	Trypsin/GluC	R2
				AAAEPDASEKPAEATAGSGGVNGGE	AAAEPDASEKPAEATAGS[130.0266]GGVNGGE	Q1KMD3	141788	YES	Trypsin/GluC	R2
				AAQFATADPEPPLEE	AAQFAT[130.0266]ADPEPPLEE	P08559	71446.1	YES	Trypsin/GluC	R2
				AATQEDPEQLPELE	AAT[130.0266]QEDPEQLPELE	Q9BVJ6	70495.2	YES	Trypsin/GluC	R2
				ADISAFADYRPTE	ADIS[130.0266]AFADYRPTE	P10515	62307.2	YES	Trypsin/GluC	R2
				AHSDAQALVLLDVTPDQSMVD	AHSDAQALVLLDVTPDQS[130.0266]MVD	P41252	366097	YES	Trypsin/GluC	R2
				AHSDAQALVLLDVTPDQSMVD	AHSDAQALVLLDVTPDQS[130.0266]M[15.9949]VD	P41252	35878.1	YES	Trypsin/GluC	R2
				AHVFPVQPPFAEGSD	AHVFPVQPPFAEGS[130.0266]D	Q9BTX1	36273.2	YES	Trypsin/GluC	R2
				AIVDQSPFVPEETME	AIVDQSPFVPEET[130.0266]ME	Q14684	35422	YES	Trypsin/GluC	R2
				AQQYLMDNPTFAEDE	AQQYLM[15.9949]DNPT[130.0266]FAEDE	O75400	110961	YES	Trypsin/GluC	R2
				ASIVGFFDDSFSE	AS[130.0266]IVGFFDDSFSE	P30101	0	YES	Trypsin/GluC	R2
				ATTLANGVLASLNLPAAIEDVSGDTVPQSILTK	AT[130.0266]TLANGVLASLNLPAAIEDVSGDTVPQSILTK	Q8WUM4	22944.3	YES	Trypsin/GluC	R2
				AVAGEADVPFYYASGSEFD	AVAGEADVPFYYASGS[130.0266]EFD	Q96TA2	36562	YES	Trypsin/GluC	R2
				CGATWVVLGHSER	C[57.0215]GAT[130.0266]WVVLGHSER	P60174	67878.2	YES	Trypsin/GluC	R2
				DAILLADLVDSCKPGD	DAILLADLVDS[130.0266]C[57.0215]KPGD	P49736	201127	YES	Trypsin/GluC	R2
				DASMPLPFDLTDIVSE	DAS[130.0266]MPLPFDLTDIVSE	Q9C0B1	0	YES	Trypsin/GluC	R2
				DDSNFHMDFIVAASNLR	DDS[130.0266]NFHMDFIVAASNLR	P22314	0	YES	Trypsin/GluC	R2
				DLFNTNATIVATLTAACAQHCPE	DLFNTNAT[130.0266]IVATLTAAC[57.0215]AQHC[57.0215]PE	P40926	0	YES	Trypsin/GluC	R2
				DLFNTNATIVATLTAACAQHCPE	DLFNT[130.0266]NATIVATLTAAC[57.0215]AQHC[57.0215]PE	P40926	0	YES	Trypsin/GluC	R2
				DLQTNSFPVLLTQGLESNDFE	DLQTNS[130.0266]FPVLLTQGLESNDFE	Q15061	18392.1	YES	Trypsin/GluC	R2
				DLQTNSFPVLLTQGLESNDFE	DLQT[130.0266]NSFPVLLTQGLESNDFE	Q15061	18550.9	YES	Trypsin/GluC	R2
				DNIMQIWQMAENIYNDE	DNIMQIWQMAENIY[130.0266]NDE	Q16576	19767.8	YES	Trypsin/GluC	R2
				DNLNDSSQQLQDSLR	DNLNDS[130.0266]SQQLQDSLR	Q8IUD2	47120.3	YES	Trypsin/GluC	R2
				DPITLFVALSPQGTAQGE	DPIT[130.0266]LFVALSPQGTAQGE	Q14697	2479.84	YES	Trypsin/GluC	R2
				DQTAALLNSAGLGAADLFVLPANCGSSDGCE	DQTAALLNSAGLGAADLFVLPANC[57.0215]GSS[130.0266]DGC[57.0215]E	Q8WZA9	27058.7	YES	Trypsin/GluC	R2
				DSTVHGFLVQLPLDSENSINTE	DSTVHGFLVQLPLDSENSINT[130.0266]E	P11586	474328	YES	Trypsin/GluC	R2
				DSTVHGFLVQLPLDSENSINTE	DSTVHGFLVQLPLDS[130.0266]ENSINTE	P11586	121759	YES	Trypsin/GluC	R2
				DSCNAGPEDIQSR	DS[130.0266]C[57.0215]NAGPEDIQSR	Q9UL63	18364.1	YES	Trypsin/GluC	R2
				DVDGVTDINLGK	DVDGVT[130.0266]DINLGK	Q6UB35	0	YES	Trypsin/GluC	R2
				DVQDPSVFVTFPLEED	DVQDPSVFVT[130.0266]FPLEED	P41252	453141	YES	Trypsin/GluC	R2
				EFQGEWTAPAPE	EFQGEWT[130.0266]APAPE	P08865	67063	YES	Trypsin/GluC	R2
				EIAQVATISANGDK	EIAQVATIS[130.0266]ANGDK	P10809	82726.9	YES	Trypsin/GluC	R2
				EISQEARE	EIS[130.0266]QEARE	P19474	681424	YES	Trypsin/GluC	R2
				EPSVAAMVYPFTGDHK	EPS[130.0266]VAAM[15.9949]VYPFTGDHK	P53396	0	YES	Trypsin/GluC	R2
				ETTYYDVLGVKPNATQE	ETTYYDVLGVKPNAT[130.0266]QE	P31689	32315.2	YES	Trypsin/GluC	R2
				ETVNDPEEAGHR	ET[130.0266]VNDPEEAGHR	O00567	0	YES	Trypsin/GluC	R2
				FEDLDSLLSALSLNE	FEDLDSLLSALS[130.0266]LNE	P23588	91048.1	YES	Trypsin/GluC	R2
				FIATYQANYGFSNDGASSSTANVE	FIAT[130.0266]YQANYGFSNDGASSSTANVE	O43719	2968.84	YES	Trypsin/GluC	R2
				FVCSPDEVMDTID	FVC[57.0215]SPDEVM[15.9949]DT[130.0266]ID	P33176	0	YES	Trypsin/GluC	R2
				GAMEDLQDTFIVHTIE	GAMEDLQDTFIVHT[130.0266]IE	P12814	109745	YES	Trypsin/GluC	R2
				GAVNGPSVVGDQTPIEPQTSIER	GAVNGPS[130.0266]VVGDQTPIEPQTSIER	P49321	12831.6	YES	Trypsin/GluC	R2
				GCNGGLMDYAFQYVQDNGGLDSE	GC[57.0215]NGGLMDYAFQYVQDNGGLDS[130.0266]E	P07711	9621.36	YES	Trypsin/GluC	R2
				GDMLTLFDGDGPSAR	GDMLT[130.0266]LFDGDGPSAR	Q6UXD5	63309	YES	Trypsin/GluC	R2
				GDQTSNNIPADIVFVLK	GDQT[130.0266]SNNIPADIVFVLK	P25685	102700	YES	Trypsin/GluC	R2
				GDSVMVLPTIPEEE	GDS[130.0266]VMVLPTIPEEE	P30041	0	YES	Trypsin/GluC	R2
				GDSVMVLPTIPEEE	GDS[130.0266]VM[15.9949]VLPTIPEEE	P30041	46298.8	YES	Trypsin/GluC	R2
				GFGFVTFDDHDPVDK	GFGFVT[130.0266]FDDHDPVDK	P22626	0	YES	Trypsin/GluC	R2
				GGFDLSDALPDNE	GGFDLS[130.0266]DALPDNE	P14209	0	YES	Trypsin/GluC	R2
				GGNPFAEPSELDNPFQDPAVIQHRPSR	GGNPFAEPS[130.0266]ELDNPFQDPAVIQHRPSR	O14828	38334.3	YES	Trypsin/GluC	R2
				GLNGGGGGGSHFDSPFE	GLNGGGGGGS[130.0266]HFDSPFE	O75190	675331	YES	Trypsin/GluC	R2
				GNGTVMGAE	GNGT[130.0266]VMGAE	P60660	142123	YES	Trypsin/GluC	R2
				GPAFVNPLIPESPEEE	GPAFVNPLIPES[130.0266]PEEE	Q9Y305	128311	YES	Trypsin/GluC	R2
				GPLNMILDDGGDLTNLIHTK	GPLNMILDDGGDLT[130.0266]NLIHTK	P23526	0	YES	Trypsin/GluC	R2
				GQWFTDWDAVPHSR	GQWFT[130.0266]DWDAVPHSR	Q08J23	0	YES	Trypsin/GluC	R2
				GSCGVAYVVQEPGDYE	GSC[57.0215]GVAY[130.0266]VVQEPGDYE	P21333	147210	YES	Trypsin/GluC	R2
				GSCGVSYVVQEPGDYE	GSC[57.0215]GVS[130.0266]YVVQEPGDYE	Q14315	76077.5	YES	Trypsin/GluC	R2
				GSCGVAYVVQEPGDYE	GS[130.0266]C[57.0215]GVAYVVQEPGDYE	P21333	169834	YES	Trypsin/GluC	R2
				GSLSLDGADSTGVVAK	GS[130.0266]LSLDGADSTGVVAK	Q13263	33678.2	YES	Trypsin/GluC	R2
				GSLWHWDASTDVPEK	GS[130.0266]LWHWDASTDVPEK	Q8NFH3	0	YES	Trypsin/GluC	R2
				GTGSHLVTVPPGPSLADALISSPILAGE	GTGSHLVTVPPGPS[130.0266]LADALISSPILAGE	P55036	0	YES	Trypsin/GluC	R2
				GTENGAIDAVPVDE	GT[130.0266]ENGAIDAVPVDE	Q8WU90	86949.5	YES	Trypsin/GluC	R2
				GVLDPSSIVPLIDGGTE	GVLDPSS[130.0266]IVPLIDGGTE	Q8TBC4	0	YES	Trypsin/GluC	R2
				GVLDPSSIVPLIDGGTE	GVLDPS[130.0266]SIVPLIDGGTE	Q8TBC4	4767.42	YES	Trypsin/GluC	R2
				GVSLTNHHFYD	GVSLTNHHFY[130.0266]D	P14314	199974	YES	Trypsin/GluC	R2
				HAVSDPSILDSLDLNED	HAVSDPSILDS[130.0266]LDLNED	P05198	239117	YES	Trypsin/GluC	R2
				HHNGNFTDPSSVNEK	HHNGNFT[130.0266]DPSSVNEK	Q96GC9	59760.8	YES	Trypsin/GluC	R2
				HTDSLFPILLQTLSDESD	HTDSLFPILLQTLSDES[130.0266]D	Q08AM6	81248	YES	Trypsin/GluC	R2
				HTDSLFPILLQTLSDESD	HTDSLFPILLQTLS[130.0266]DESD	Q08AM6	84145.4	YES	Trypsin/GluC	R2
				HYFLLTEPPLNTPE	HY[130.0266]FLLTEPPLNTPE	P61158	0	YES	Trypsin/GluC	R2
				IAQVATISANGDK	IAQVATIS[130.0266]ANGDK	P10809	3013426	YES	Trypsin/GluC	R2
				ILGTAQSVGCNVDGR	ILGT[130.0266]AQSVGC[57.0215]NVDGR	P30050	163230	YES	Trypsin/GluC	R2
				INWDSSQWQPLIQDR	INWDS[130.0266]SQWQPLIQDR	Q92900	0	YES	Trypsin/GluC	R2
				IQDDMQTLYVNTAADSFE	IQDDMQT[130.0266]LYVNTAADSFE	A6NHR9	36773.8	YES	Trypsin/GluC	R2
				ITLPVDFVTADKFD	ITLPVDFVT[130.0266]ADKFD	P00558	191190	YES	Trypsin/GluC	R2
				ITSPHGIPLDLLDR	ITS[130.0266]PHGIPLDLLDR	Q9Y265	0	YES	Trypsin/GluC	R2
				KDLYANTVLSGGSTMYPGIADR	KDLYANTVLSGGS[130.0266]TM[15.9949]YPGIADR	Q562R1	6874.49	YES	Trypsin/GluC	R2
				LASQPDVDGFLVGGASLKPE	LAS[130.0266]QPDVDGFLVGGASLKPE	P60174	3292985	YES	Trypsin/GluC	R2
				LDEEGSDPPLPGR	LDEEGS[130.0266]DPPLPGR	Q9BRJ6	0	YES	Trypsin/GluC	R2
				LDLSNNCLGDAGILQLVE	LDLS[130.0266]NNC[57.0215]LGDAGILQLVE	P13489	198310	YES	Trypsin/GluC	R2
				LDSLTTSFGFPVGAATLVDE	LDSLT[130.0266]TSFGFPVGAATLVDE	P40939	26318.5	YES	Trypsin/GluC	R2
				LGTGPGAAGGDGDDSLYPIAVLID	LGTGPGAAGGDGDDSLY[130.0266]PIAVLID	P30154	214936	YES	Trypsin/GluC	R2
				LLLTSSYLSDSGSTGE	LLLTSS[130.0266]YLSDSGSTGE	P08195	0	YES	Trypsin/GluC	R2
				LLLTSSYLSDSGSTGE	LLLT[130.0266]SSYLSDSGSTGE	P08195	0	YES	Trypsin/GluC	R2
				LLPFLTDTIYDED	LLPFLTDTIY[130.0266]DED	P30153	0	YES	Trypsin/GluC	R2
				LNYCFSGMSDHR	LNY[130.0266]C[57.0215]FSGM[15.9949]SDHR	P31943	0	YES	Trypsin/GluC	R2
				LPTIPGVTSPSSDEPPME	LPT[130.0266]IPGVTSPSSDEPPM[15.9949]E	Q13541	27913.1	YES	Trypsin/GluC	R2
				LPTSPVDLVINCLDCPE	LPT[130.0266]SPVDLVINC[57.0215]LDC[57.0215]PE	Q96F86	0	YES	Trypsin/GluC	R2
				LVSSLTSGLLTIGDR	LVS[130.0266]SLTSGLLTIGDR	P53396	0	YES	Trypsin/GluC	R2
				LYANNVMSGGTTMYPGIADR	LYANNVMSGGTT[130.0266]MYPGIADR	P68133	13811.6	YES	Trypsin/GluC	R2
				LYANTVLSGGTTMYPGIADR	LYANTVLS[130.0266]GGTTM[15.9949]YPGIADR	P63261	47836.6	YES	Trypsin/GluC	R2
				LYANTVLSGGTTMYPGIADR	LYANT[130.0266]VLSGGTTM[15.9949]YPGIADR	P63261	0	YES	Trypsin/GluC	R2
				LYQSAGGMPGGMPGGFPGGGAPPSGGASSGPTIE	LYQSAGGM[15.9949]PGGM[15.9949]PGGFPGGGAPPS[130.0266]GGASSGPTIE	P11142	804568	YES	Trypsin/GluC	R2
				LYANNVLSGGTTMYPGIADR	LY[130.0266]ANNVLSGGTTM[15.9949]YPGIADR	P68032	0	YES	Trypsin/GluC	R2
				LYANNVMSGGTTMYPGIADR	LY[130.0266]ANNVMSGGTTMYPGIADR	P68133	0	YES	Trypsin/GluC	R2
				LYANNVMSGGTTMYPGIADR	LY[130.0266]ANNVMSGGTTM[15.9949]YPGIADR	P68133	45062.1	YES	Trypsin/GluC	R2
				LYANTVLSGGTTMYPGIADR	LY[130.0266]ANTVLSGGTTMYPGIADR	P63261	0	YES	Trypsin/GluC	R2
				LYANTVLSGGTTMYPGIADR	LY[130.0266]ANTVLSGGTTM[15.9949]YPGIADR	P63261	1.10605e+06	YES	Trypsin/GluC	R2
				MACSVAGITSDANVLTNE	MAC[57.0215]S[130.0266]VAGITSDANVLTNE	P25789	0	YES	Trypsin/GluC	R2
				MLVAGHEDSNGCINYE	MLVAGHEDSNGC[57.0215]INY[130.0266]E	P60660	465092	YES	Trypsin/GluC	R2
				MRPGAYSTGYGGYE	MRPGAYSTGYGGY[130.0266]E	P52597	62104.3	YES	Trypsin/GluC	R2
				MTSEQLDDILK	MT[130.0266]SEQLDDILK	P05023	75391.7	YES	Trypsin/GluC	R2
				MACSVAGITSDANVLTNE	M[15.9949]AC[57.0215]S[130.0266]VAGITSDANVLTNE	P25789	0	YES	Trypsin/GluC	R2
				MLVAGHEDSNGCINYE	M[15.9949]LVAGHEDSNGC[57.0215]INY[130.0266]E	P60660	26563.7	YES	Trypsin/GluC	R2
				MSPLRPQNYLFGCE	M[15.9949]S[130.0266]PLRPQNYLFGC[57.0215]E	P06748	28473.6	YES	Trypsin/GluC	R2
				MTSEQLDDILK	M[15.9949]T[130.0266]SEQLDDILK	P05023	0	YES	Trypsin/GluC	R2
				NELSALVVDNGSGMCK	NELS[130.0266]ALVVDNGSGMC[57.0215]K	Q562R1	3.6904e+06	YES	Trypsin/GluC	R2
				NELSALVVDNGSGMCK	NELS[130.0266]ALVVDNGSGM[15.9949]C[57.0215]K	Q562R1	642526	YES	Trypsin/GluC	R2
				NGGTEPDASAPAEPGWK	NGGT[130.0266]EPDASAPAEPGWK	Q86WB0	95216.6	YES	Trypsin/GluC	R2
				NGSDNLPSSAGSGDKPLSDPAPF	NGS[130.0266]DNLPSSAGSGDKPLSDPAPF	O43399	55034.3	YES	Trypsin/GluC	R2
				NGTVTAANASTLNDGAAALVLMTADAAK	NGT[130.0266]VTAANASTLNDGAAALVLMTADAAK	P24752	37664.7	YES	Trypsin/GluC	R2
				NGVTHPIDYHTTDYVDE	NGVT[130.0266]HPIDYHTTDYVDE	Q99536	120996	YES	Trypsin/GluC	R2
				NLTLWTSDTQGDEAE	NLT[130.0266]LWTSDTQGDEAE	P63104	0	YES	Trypsin/GluC	R2
				NNLIYQVDTLKDVIE	NNLIYQVDT[130.0266]LKDVIE	Q9Y608	46268	YES	Trypsin/GluC	R2
				NRPLTGLAAAIAGAK	NRPLT[130.0266]GLAAAIAGAK	Q8N8S7	0	YES	Trypsin/GluC	R2
				NTDSVVIFSGEGSDE	NT[130.0266]DSVVIFSGEGSDE	P08243	56184.2	YES	Trypsin/GluC	R2
				QAADMILLDDNFASIVTGVE	QAADMILLDDNFAS[130.0266]IVTGVE	P05023	125774	YES	Trypsin/GluC	R2
				QAADMILLDDNFASIVTGVE	QAADM[15.9949]ILLDDNFASIVT[130.0266]GVE	P05023	17332.3	YES	Trypsin/GluC	R2
				QAINSSENIMDINEEPGTTE	QAINS[130.0266]SENIM[15.9949]DINEEPGTTE	Q9H2G2	36621.6	YES	Trypsin/GluC	R2
				QDTVSEPVTPASLAALQSDVQPVGHDYVE	QDTVSEPVTPASLAALQSDVQPVGHDY[130.0266]VE	Q96KR1	144331	YES	Trypsin/GluC	R2
				QIISGGIDNDIK	QIIS[130.0266]GGIDNDIK	Q96DI7	64119.6	YES	Trypsin/GluC	R2
				QNGDSLVHAAFVAE	QNGDS[130.0266]LVHAAFVAE	P22695	280404	YES	Trypsin/GluC	R2
				QNSQLPAQVQNGPSQE	QNSQLPAQVQNGPS[130.0266]QE	Q8N8S7	275277	YES	Trypsin/GluC	R2
				RGEGQEPAFSFLATLASSSSEE	RGEGQEPAFS[130.0266]FLATLASSSSEE	Q5VTR2	59214	YES	Trypsin/GluC	R2
				SAMEDLQDMFIVHTIE	SAMEDLQDMFIVHT[130.0266]IE	O43707	118170	YES	Trypsin/GluC	R2
				SAMEDLQDMFIVHTIE	SAM[15.9949]EDLQDMFIVHT[130.0266]IE	O43707	26483.1	YES	Trypsin/GluC	R2
				SDTGLAPPALWDLAADK	SDT[130.0266]GLAPPALWDLAADK	P35998	0	YES	Trypsin/GluC	R2
				SGQWHYFDDNSVSPVNE	SGQWHY[130.0266]FDDNSVSPVNE	P51784	0	YES	Trypsin/GluC	R2
				SPIDSASPGGDYPLGDLTPTTME	SPIDSASPGGDYPLGDLT[130.0266]PTTME	Q9H0E9	63348.8	YES	Trypsin/GluC	R2
				SPIDSASPGGDYPLGDLTPTTME	SPIDSASPGGDYPLGDLT[130.0266]PTTM[15.9949]E	Q9H0E9	0	YES	Trypsin/GluC	R2
				SPSWTAPPVIALQNGLSED	SPSWTAPPVIALQNGLS[130.0266]ED	Q8WV99	48226.7	YES	Trypsin/GluC	R2
				SQFLLQAPGSTELE	SQFLLQAPGST[130.0266]ELE	P57076	85780.2	YES	Trypsin/GluC	R2
				SSFLQVFNNSPD	SSFLQVFNNS[130.0266]PD	Q15436	88973.3	YES	Trypsin/GluC	R2
				SIFSNLTGQLDYQGFEK	S[130.0266]IFSNLTGQLDYQGFEK	P40939	0	YES	Trypsin/GluC	R2
				SLLQDGEFSMDLR	S[130.0266]LLQDGEFSM[15.9949]DLR	P07737	81516.6	YES	Trypsin/GluC	R2
				SSLGFPVGGPGTSLSLE	S[130.0266]SLGFPVGGPGTSLSLE	P49589	8623.35	YES	Trypsin/GluC	R2
				SSSVLSCDISVDDK	S[130.0266]SSVLSC[57.0215]DISVDDK	Q04727	68267.4	YES	Trypsin/GluC	R2
				TNLIVNYLPQNMTQD	TNLIVNYLPQNM[15.9949]T[130.0266]QD	Q15717	360134	YES	Trypsin/GluC	R2
				TNLIVNYLPQNMTQE	TNLIVNYLPQNM[15.9949]T[130.0266]QE	P26378	54144.4	YES	Trypsin/GluC	R2
				TTSSANNPNLMYQD	TTSSANNPNLM[15.9949]Y[130.0266]QD	Q92841	64495.5	YES	Trypsin/GluC	R2
				TVTISGPQAPVFE	TVT[130.0266]ISGPQAPVFE	P49327	0	YES	Trypsin/GluC	R2
				TADTDTADQVMASFK	T[130.0266]ADTDTADQVM[15.9949]ASFK	P12814	63361.3	YES	Trypsin/GluC	R2
				TDLLLDDSLVSIFGNR	T[130.0266]DLLLDDSLVSIFGNR	P30044	117106	YES	Trypsin/GluC	R2
				TENDDLTNVIQK	T[130.0266]ENDDLTNVIQK	O95373	176039	YES	Trypsin/GluC	R2
				TKPEPMEEDLPE	T[130.0266]KPEPMEEDLPE	P31948	191441	YES	Trypsin/GluC	R2
				TLKMSNAEDLNR	T[130.0266]LKM[15.9949]SNAEDLNR	Q9Y6X3	4047.03	YES	Trypsin/GluC	R2
				TNGNQSTDIDSTLANFLAE	T[130.0266]NGNQSTDIDSTLANFLAE	Q8N3X1	105886	YES	Trypsin/GluC	R2
				TVLEPYADPYYDYE	T[130.0266]VLEPYADPYYDYE	Q86VM9	0	YES	Trypsin/GluC	R2
				TVVEVPQVTWEDIGGLE	T[130.0266]VVEVPQVTWEDIGGLE	P55072	91563.2	YES	Trypsin/GluC	R2
				VDEFPLCGHMVSD	VDEFPLC[57.0215]GHM[15.9949]VS[130.0266]D	P27635	0	YES	Trypsin/GluC	R2
				VEEKPPNPMEGMTE	VEEKPPNPMEGMT[130.0266]E	Q9NPQ8	99828.9	YES	Trypsin/GluC	R2
				VFQSNYFDSTHNHQNGLCEEE	VFQSNYFDS[130.0266]THNHQNGLC[57.0215]EEE	Q14444	798347	YES	Trypsin/GluC	R2
				VIFWSALAGAIPLNGDSEE	VIFWSALAGAIPLNGDS[130.0266]EE	Q9H089	96829.3	YES	Trypsin/GluC	R2
				VISWLDANTLAEKD	VISWLDANT[130.0266]LAEKD	P0DMV8	203739	YES	Trypsin/GluC	R2
				VQDPSVFVTFPLEEDE	VQDPS[130.0266]VFVTFPLEEDE	P41252	15636.6	YES	Trypsin/GluC	R2
				VTSSIPVFDLQD	VT[130.0266]SSIPVFDLQD	Q7Z3K3	76309.5	YES	Trypsin/GluC	R2
				WSAAPTAQATEWVGATTDWS	WSAAPT[130.0266]AQATEWVGATTDWS	P08865	0	YES	Trypsin/GluC	R2
				WSAAPTAQATEWVGATTDWS	WS[130.0266]AAPTAQATEWVGATTDWS	P08865	0	YES	Trypsin/GluC	R2
				YQVQYTPQGDSDNGK	YQVQYTPQGDS[130.0266]DNGK	O94925	30542.7	YES	Trypsin/GluC	R2
				YSDLTTLVAFPSSSVYPTKDE	YSDLTTLVAFPS[130.0266]SSVYPTKDE	P25205	178491	YES	Trypsin/GluC	R2
				YSIFTGQPLDTQDSNVDNQLE	YSIFTGQPLDTQDS[130.0266]NVDNQLE	Q99550	22354.4	YES	Trypsin/GluC	R2
				YAEDDNIYQQK	Y[130.0266]AEDDNIYQQK	Q96FW1	104954	YES	Trypsin/GluC	R2
				YAFVHFEDR	Y[130.0266]AFVHFEDR	O43390	0	YES	Trypsin/GluC	R2
				YMDTLPPTVGDDVGK	Y[130.0266]MDTLPPTVGDDVGK	Q16630	0	YES	Trypsin/GluC	R2
				YQLNDSAAYYLNDLDR	Y[130.0266]QLNDSAAYYLNDLDR	P63096	25152.6	YES	Trypsin/GluC	R2
				AAADGDDSLYPIAVLID	n[42.0106]AAADGDDSLY[130.0266]PIAVLID	P30153	0	YES	Trypsin/GluC	R2
				ALHSPQYIFGDFSPD	n[42.0106]ALHSPQYIFGDFS[130.0266]PD	Q14694	262294	YES	Trypsin/GluC	R2
				EEPQSDPSVEPPLSQE	n[42.0106]EEPQS[130.0266]DPSVEPPLSQE	P04637	0	YES	Trypsin/GluC	R2
				MGEAGAGAGASGGPEASPEAE	n[42.0106]MGEAGAGAGASGGPEAS[130.0266]PEAE	Q9BTY7	32917.3	YES	Trypsin/GluC	R2
				SGFDDPGIFYSDSFGGDAQAD	n[42.0106]SGFDDPGIFYSDS[130.0266]FGGDAQAD	P33992	345757	YES	Trypsin/GluC	R2
				SGFDDPGIFYSDSFGGDAQAD	n[42.0106]SGFDDPGIFYS[130.0266]DSFGGDAQAD	P33992	341399	YES	Trypsin/GluC	R2

## Sheet: ED Fig 2c
All peptides identified by different enrichment approaches (n = 2 technical replicates).
Approach	2HG-modified peptide number_R1	Total peptide number	Proportion (%)	2HG-modified peptide number_R2	Total peptide number	Proportion (%)		Noenrich_Trypsin_R1				Noenrich_Trypsin_R2				Enrich_Trypsin_R1				Enrich_Trypsin_R2				Enrich_GluC_R1				Enrich_GluC_R2				Enrich_Trypsin/GluC_R1				Enrich_Trypsin/GluC_R2
Noenrich_Trypsin	4	28116	0.0142268	10	25914	0.0385892		Peptide Sequence	Modified Sequence	Intensity		Peptide Sequence	Modified Sequence	Intensity		Peptide Sequence	Modified Sequence	Intensity		Peptide Sequence	Modified Sequence	Intensity		Peptide Sequence	Modified Sequence	Intensity		Peptide Sequence	Modified Sequence	Intensity		Peptide Sequence	Modified Sequence	Intensity		Peptide Sequence	Modified Sequence	Intensity
Enrich_Trypsin	13	13618	0.0954619	15	13350	0.11236		AAAAAAAAAAAAAAAGAGAGAK	AAAAAAAAAAAAAAAGAGAGAK	49416		AAAAAAAAAAAAAAASGFAYPGTSER	AAAAAAAAAAAAAAASGFAYPGTSER	51772.4		DLFDPIIEDR	DLFDPIIEDR	34887632		DLFDPIIEDR	DLFDPIIEDR	32597600		AAAEPDASEKPAEATAGSGGVNGGE	AAAEPDASEKPAEATAGS[130.0266]GGVNGGE	84843.9		AAAAAKFTGLSKEE	AAAAAKFTGLSKEE	215487		AAAEPDASEKPAEATAGSGGVNGGE	AAAEPDASEKPAEATAGS[130.0266]GGVNGGE	1.36339e+06		AAAAAAAAAAAATGTEAGPGTAGGSENGSE	AAAAAAAAAAAATGTEAGPGTAGGSENGSE	18902.1
Enrich_GluC	87	8436	1.03129	123	13423	0.916338		AAAAAAAAAAAAAAASGFAYPGTSER	AAAAAAAAAAAAAAASGFAYPGTSER	43152.4		AAAAAAAAAASGAAIPPLIPPR	AAAAAAAAAASGAAIPPLIPPR	74919.7		VDNDENEHQLSLR	VDNDENEHQLSLR	31085948		VDNDENEHQLSLR	VDNDENEHQLSLR	30797040		AAAGAGAAAPASQHPATGTGAVQTE	AAAGAGAAAPASQHPATGTGAVQTE	42747.7		AAAAEPPRENGLDE	AAAAEPPRENGLDE	101901		AAAGAGAAAPASQHPATGTGAVQTE	AAAGAGAAAPASQHPATGTGAVQTE	77057.5		AAAAAWEEPSSGNGTAR	AAAAAWEEPSSGNGTAR	178161
Enrich_Trypsin/GluC	146	9078	1.60828	182	12588	1.44582		AAAAAAAAAASGAAIPPLIPPR	AAAAAAAAAASGAAIPPLIPPR	270955		AAAAAAALQAK	AAAAAAALQAK	125138		ATAGDTHLGGEDFDNR	ATAGDTHLGGEDFDNR	27732258		ATAGDTHLGGEDFDNR	ATAGDTHLGGEDFDNR	27906612		AAAIIAQRPDNPRE	AAAIIAQRPDNPRE	37327.6		AAAAGDGAAAAGAARAQYSLPGILHFLQHE	AAAAGDGAAAAGAARAQYSLPGILHFLQHE	15033.2		AAAGEEGAAGGDPQEAKPQE	AAAGEEGAAGGDPQEAKPQE	241717		AAAAPGASPSPGGDAAWSE	AAAAPGASPSPGGDAAWSE	168732
								AAAAAAALQAK	AAAAAAALQAK	114464		AAAAATVVPPMVGGPPFVGPVGFGPGDR	AAAAATVVPPMVGGPPFVGPVGFGPGDR	74533.1		ADDGRPFPQVIK	ADDGRPFPQVIK	19565842		ADDGRPFPQVIK	ADDGRPFPQVIK	22566624		AAALPGQPMEAPVMLWDE	AAALPGQPMEAPVMLWDE	26766.8		AAAAPAESAAPAAGEEPSKEE	AAAAPAESAAPAAGEEPSKEE	43829.1		AAAHHYGAQCDKPNKE	AAAHHYGAQC[57.0215]DKPNKE	211749		AAAAVVAAAAAAAAAAAAANANASTSASNTVSGTVPVVPEPE	AAAAVVAAAAAAAAAAAAANANASTSASNTVSGTVPVVPEPE	107050
								AAAAATVVPPMVGGPPFVGPVGFGPGDR	AAAAATVVPPMVGGPPFVGPVGFGPGDR	58126.7		AAAAAWEEPSSGNGTAR	AAAAAWEEPSSGNGTAR	74498.7		QEYDESGPSIVHR	QEYDESGPSIVHR	18527452		ELISNASDALDK	ELISNASDALDK	20671378		AAASSKTSSGDASSLSIEE	AAASSKTSSGDASSLSIEE	0		AAAAVVAAAAAAAAAAAAANANASTSASNTVSGTVPVVPEPE	AAAAVVAAAAAAAAAAAAANANASTSASNTVSGTVPVVPEPE	69298.9		AAALPGQPMEAPVMLWDE	AAALPGQPMEAPVMLWDE	38341		AAAEEVPIEPYNIPLSQAE	AAAEEVPIEPYNIPLSQAE	46862.3
								AAAAAWEEPSSGNGTAR	AAAAAWEEPSSGNGTAR	84326.4		AAAAPGASPSPGGDAAWSEAGPGPR	AAAAPGASPSPGGDAAWSEAGPGPR	93180.9		ELISNASDALDK	ELISNASDALDK	17733072		QEYDESGPSIVHR	QEYDESGPSIVHR	19011580		AAATRLKGIVPLAKVDCTANTNTCNKYGVSGYPTLKIFRDGEE	AAATRLKGIVPLAKVDC[57.0215]TANTNTC[57.0215]NKYGVSGYPTLKIFRDGEE	20629.6		AAAEPDASEKPAEATAGSGGVNGGE	AAAEPDASEKPAEATAGS[130.0266]GGVNGGE	174229		AAAVALSSLIHALDDLD	AAAVALSSLIHALDDLD	18806.7		AAAEPDASEKPAEATAGSGGVNGGE	AAAEPDASEKPAEATAGS[130.0266]GGVNGGE	141788
								AAAAPGASPSPGGDAAWSEAGPGPR	AAAAPGASPSPGGDAAWSEAGPGPR	103373		AAADTLQGPMQAAYR	AAADTLQGPMQAAYR	299106		DSYVGDEAQSK	DSYVGDEAQSK	16260535		EDSQRPGAHLTVK	EDSQRPGAHLTVK	17542306		AAAVPAAAPDDLALLKNLRSEE	AAAVPAAAPDDLALLKNLRSEE	119757		AAAGAGAAAPASQHPATGTGAVQTE	AAAGAGAAAPASQHPATGTGAVQTE	71717.3		AACVGQGLVDQVEASVEE	AAC[57.0215]VGQGLVDQVEASVEE	14967.9		AAAFDDEWR	AAAFDDEWR	69646.8
								AAADTLQGPMQAAYR	AAADTLQGPMQAAYR	348692		AAAEDVNVTFEDQQK	AAAEDVNVTFEDQQK	164394		EDSQRPGAHLTVK	EDSQRPGAHLTVK	15928720		DSYVGDEAQSK	DSYVGDEAQSK	15259067		AADGYQRCMMAQYNRHDSPE	AADGYQRC[57.0215]MMAQYNRHDSPE	68498.8		AAAGKDGDKSPMSSLQISNE	AAAGKDGDKSPMSSLQISNE	82552.4		AADFQLHTHVNDGTE	AADFQLHTHVNDGTE	680277		AAAGAGAAAPASQHPATGTGAVQTE	AAAGAGAAAPASQHPATGTGAVQTE	88802.5
								AAAEDVNVTFEDQQK	AAAEDVNVTFEDQQK	156593		AAAEGLMSLLR	AAAEGLM[15.9949]SLLR	249415		EDQTEYLEER	EDQTEYLEER	13453637		DFTVSAMHGDMDQK	DFTVSAMHGDMDQK	14102245		AADKAAVVKFHPIQGHRVE	AADKAAVVKFHPIQGHRVE	129393		AAAIIAQRPDNPRE	AAAIIAQRPDNPRE	89478		AADGAAEPGVVGQMIE	AADGAAEPGVVGQMIE	185719		AAAGEEGAAGGDPQEAKPQE	AAAGEEGAAGGDPQEAKPQE	193670
								AAAEGLMSLLR	AAAEGLM[15.9949]SLLR	351852		AAAEVNQDYGLDPK	AAAEVNQDYGLDPK	198774		DIDIHEVR	DIDIHEVR	13255990		EDQTEYLEER	EDQTEYLEER	13585487		AADKPRGFARGLDPE	AADKPRGFARGLDPE	385303		AAALPGQPMEAPVMLWDE	AAALPGQPMEAPVMLWDE	118118		AADHLKPFLDDSTLR	AADHLKPFLDDSTLR	70136.8		AAALPGQPMEAPVMLWDE	AAALPGQPMEAPVMLWDE	355766
								AAAEVNQDYGLDPK	AAAEVNQDYGLDPK	261259		AAAFEEQENETVVVK	AAAFEEQENETVVVK	103547		DFTVSAMHGDMDQK	DFTVSAMHGDMDQK	12778020		DIDIHEVR	DIDIHEVR	13213008		AADKPRGFARGLDPERIIGATDSSGE	AADKPRGFARGLDPERIIGATDSSGE	135237		AAALPGQPMEAPVMLWDE	AAALPGQPMEAPVM[15.9949]LWDE	65482		AADIGVAMGQTGTDVCKE	AADIGVAMGQTGTDVC[57.0215]KE	49299.1		AAALPGQPMEAPVMLWDE	AAALPGQPMEAPVM[15.9949]LWDE	179131
								AAAFPPGFSISEIK	AAAFPPGFSISEIK	450579		AAAFPPGFSISEIK	AAAFPPGFSISEIK	317375		IREEYPDR	IREEYPDR	12656296		DYFEEYGK	DYFEEYGK	13027711		AAEEDPAAAFLAQQE	AAEEDPAAAFLAQQE	442592		AAALPGQPMEAPVMLWDE	AAALPGQPM[15.9949]EAPVMLWDE	83622.7		AADISLDNLVE	AADISLDNLVE	37202.9		AAALPGQPMEAPVMLWDE	AAALPGQPM[15.9949]EAPVMLWDE	88869.9
								AAAGQESEGPAVGPPQPLGK	AAAGQESEGPAVGPPQPLGK	58342.1		AAAGQESEGPAVGPPQPLGK	AAAGQESEGPAVGPPQPLGK	50707.6		DYFEEYGK	DYFEEYGK	11448949		IREEYPDR	IREEYPDR	12990794		AAFQKLMSNLDSNRDNE	AAFQKLMSNLDSNRDNE	260154		AAALPGQPMEAPVMLWDE	AAALPGQPM[15.9949]EAPVM[15.9949]LWDE	70297.9		AADNDPTAPPYDSLLVFDYE	AADNDPTAPPYDSLLVFDYE	70047.5		AAALPGQPMEAPVMLWDE	AAALPGQPM[15.9949]EAPVM[15.9949]LWDE	29130.1
								AAAHCAHVFTTVSQITAIEAQHLLK	AAAHC[57.0215]AHVFTTVSQITAIEAQHLLK	33095		AAAIGIDLGTTYSCVGVFQHGK	AAAIGIDLGTTYSC[57.0215]VGVFQHGK	448055		DDGLFSGDPNWFPK	DDGLFSGDPNWFPK	10546290		EDLRLPEGDLGK	EDLRLPEGDLGK	12842704		AAGDVWGDTASTGVPDASGSQYE	AAGDVWGDTASTGVPDASGSQYE	46215.8		AAAQTWRRVCTNPVDRKVEEE	AAAQTWRRVC[57.0215]TNPVDRKVEEE	26209		AADSDAHLFQDSTEPR	AADSDAHLFQDSTEPR	130640		AAASLLAICPFPSE	AAASLLAIC[57.0215]PFPSE	0
								AAAIGIDLGTTYSCVGVFQHGK	AAAIGIDLGTTYSC[57.0215]VGVFQHGK	1.03248e+06		AAALASGCTVEIK	AAALASGC[57.0215]TVEIK	116278		TIGGGDDSFNTFFSETGAGK	TIGGGDDSFNTFFSETGAGK	10484003		TIGGGDDSFNTFFSETGAGK	TIGGGDDSFNTFFSETGAGK	10809623		AAGEGPALYEDPPDQKTSPSGKPATLKICSWNVD	AAGEGPALYEDPPDQKTSPSGKPATLKIC[57.0215]SWNVD	57550.4		AAASALADADADLE	AAASALADADADLE	169043		AADTDPTAPPYDSLLVFDYE	AADTDPTAPPYDSLLVFDYE	44757.1		AAATAEEPDPK	AAATAEEPDPK	83478.6
								AAALASGCTVEIK	AAALASGC[57.0215]TVEIK	115403		AAALEFLNR	AAALEFLNR	746795		DGWPAMGIHGDK	DGWPAMGIHGDK	10287624		EVDEQMLNVQNK	EVDEQMLNVQNK	10671885		AAGIGKLSTADGKAFADPE	AAGIGKLSTADGKAFADPE	24006.4		AAASSKTSSGDASSLSIEE	AAASSKTSSGDASSLSIEE	133505		AAEEDPAAAFLAQQE	AAEEDPAAAFLAQQE	432981		AAAVALSSLIHALDD	AAAVALSSLIHALDD	64961.9
								AAALATVNAWAEQTGMK	AAALATVNAWAEQTGMK	67998.2		AAALPAKPPNLDAALALLR	AAALPAKPPNLDAALALLR	30984.5		ELISNSSDALDK	ELISNSSDALDK	9969041		DGWPAMGIHGDK	DGWPAMGIHGDK	10548007		AAGKSSGPTSLFAVTVAPPGARQGQQQAGGKKKAE	AAGKSSGPTSLFAVTVAPPGARQGQQQAGGKKKAE	35622		AAAVPAAAPDDLALLKNLRSEE	AAAVPAAAPDDLALLKNLRSEE	177168		AAFALGGLGSGFASNREE	AAFALGGLGSGFASNREE	30949.8		AAAVALSSLIHALDDLD	AAAVALSSLIHALDDLD	160243
								AAALCNACELSGK	AAALC[57.0215]NAC[57.0215]ELSGK	56044.2		AAALVLQTIWGYK	AAALVLQTIWGYK	47646.4		DLYANTVLSGGTTMYPGIADR	DLYANTVLSGGTTMYPGIADR	9619624		ELISNSSDALDK	ELISNSSDALDK	9989660		AAGVASLLTTAE	AAGVASLLTTAE	1658277		AACRVIARLTKE	AAC[57.0215]RVIARLTKE	81144.8		AAFFVTLDETEE	AAFFVTLDETEE	29117.2		AADFQLHTHVNDGTE	AADFQLHTHVNDGTE	524787
								AAALEAMK	AAALEAM[15.9949]K	316581		AAAPAPVSEAVCR	AAAPAPVSEAVC[57.0215]R	307031		EVDEQMLNVQNK	EVDEQMLNVQNK	9214252		NQTAEKEEFEHQQK	NQTAEKEEFEHQQK	9967424		AAHIMLRDQEPSLSSHVDPTKVYRKDPYPEE	AAHIMLRDQEPSLSSHVDPTKVYRKDPYPEE	157194		AADFLPKWLDPE	AADFLPKWLDPE	65547.7		AAFGQGSGPIMLDE	AAFGQGSGPIMLDE	167070		AADGAAEPGVVGQMIE	AADGAAEPGVVGQMIE	56085.5
								AAALEFLNR	AAALEFLNR	1.32808e+06		AAAPQAWAGPMEEPPQAQAPPR	AAAPQAWAGPMEEPPQAQAPPR	23412.8		NQTAEKEEFEHQQK	NQTAEKEEFEHQQK	9200427		DYFEQYGK	DYFEQYGK	9376035		AAITILRIDD	AAITILRIDD	105770		AADGYQRCMMAQYNRHDSPE	AADGYQRC[57.0215]MMAQYNRHDSPE	613863		AAFQSLLDAQADE	AAFQSLLDAQADE	145815		AADGAAEPGVVGQMIE	AADGAAEPGVVGQM[15.9949]IE	135252
								AAALVLQTIWGYK	AAALVLQTIWGYK	32679.6		AAAPQAWAGPMEEPPQAQAPPR	AAAPQAWAGPM[15.9949]EEPPQAQAPPR	34654.8		DYFEQYGK	DYFEQYGK	8964012		TLHPDLGTDKDKEQWK	TLHPDLGTDKDKEQWK	9294792		AAIVGYKDSPSVWAAVPGKTFVNITPAE	AAIVGYKDSPSVWAAVPGKTFVNITPAE	180229		AADKAAVVKFHPIQGHRVE	AADKAAVVKFHPIQGHRVE	62807.7		AAFQTILTE	AAFQTILTE	32421.2		AADISLDNLVE	AADISLDNLVE	86559.6
								AAAPAPVSEAVCR	AAAPAPVSEAVC[57.0215]R	0		AAAQCYIDLIIK	AAAQC[57.0215]YIDLIIK	130626		GFGFVTFDDHDPVDK	GFGFVTFDDHDPVDK	8883521		STAGDTHLGGEDFDNR	STAGDTHLGGEDFDNR	8676230		AAIYHLQLFEE	AAIYHLQLFEE	479338		AADKPRGFARGLDPE	AADKPRGFARGLDPE	394483		AAFTTPDHAPLSPQSSVASSGSEQTEE	AAFTTPDHAPLSPQSSVASSGSEQTEE	50473.9		AADLGNEER	AADLGNEER	0
								AAAPGVEDEPLLR	AAAPGVEDEPLLR	132064		AAAQLLQSQAQQSGAQQTK	AAAQLLQSQAQQSGAQQTK	183008		NIDDGTSDRPYSHALVAGIDR	NIDDGTSDRPYSHALVAGIDR	8790012		NIDDGTSDRPYSHALVAGIDR	NIDDGTSDRPYSHALVAGIDR	8591172		AAKAVYTQDCPLAAAKAIQGLRAVFDE	AAKAVYTQDC[57.0215]PLAAAKAIQGLRAVFDE	30832.7		AADKPRGFARGLDPERIIGATDSSGE	AADKPRGFARGLDPERIIGATDSSGE	210690		AAGATGDAIEPAPPSQGAEAK	AAGATGDAIEPAPPSQGAEAK	47792.9		AADLLYAMCDR	AADLLYAM[15.9949]C[57.0215]DR	87062.8
								AAAPQAWAGPMEEPPQAQAPPR	AAAPQAWAGPMEEPPQAQAPPR	77698.1		AAASGNENIQPPPLAYK	AAASGNENIQPPPLAYK	61962.6		MDDREDLVYQAK	n[42.0106]MDDREDLVYQAK	8407948		GFGFVTFDDHDPVDK	GFGFVTFDDHDPVDK	8286861		AAKKIYQNIQDGSLDLNAAE	AAKKIYQNIQDGSLDLNAAE	63686.9		AADMLKALQGASQIIAE	AADMLKALQGASQIIAE	117341		AAGDVWGDTASTGVPDASGSQYE	AAGDVWGDTASTGVPDASGSQYE	92740.9		AADLNGDLTATR	AADLNGDLTATR	111213
								AAAPQAWAGPMEEPPQAQAPPR	AAAPQAWAGPM[15.9949]EEPPQAQAPPR	92275.1		AAASHLFPFEQL	AAASHLFPFEQL	0		STAGDTHLGGEDFDNR	STAGDTHLGGEDFDNR	8.32925e+06		IDTIEIITDR	IDTIEIITDR	8.2646e+06		AAKPAKPDEKGE	AAKPAKPDEKGE	14552.8		AADMLKALQGASQIIAE	AADM[15.9949]LKALQGASQIIAE	30599.3		AAGEGPALYEDPPDQK	AAGEGPALYEDPPDQK	198875		AADNDPTAPPYDSLLVFDYE	AADNDPTAPPYDSLLVFDYE	77489.1
								AAAQCYIDLIIK	AAAQC[57.0215]YIDLIIK	142564		AAATAEEPDPK	AAATAEEPDPK	116128		TLHPDLGTDKDKEQWK	TLHPDLGTDKDKEQWK	8.14373e+06		YKAEDEVQR	YKAEDEVQR	8.2613e+06		AALKEPIIKKFEEE	AALKEPIIKKFEEE	59790		AAEDVVATGADPSDLE	AAEDVVATGADPSDLE	175326		AAGEGPALYEDPPDQK	AAGEGPALY[130.0266]EDPPDQK	0		AADPPAENSSAPE	AADPPAENSSAPE	248948
								AAAQLLQSQAQQSGAQQTK	AAAQLLQSQAQQSGAQQTK	193066		AAATPESQEPQAK	AAATPESQEPQAK	364231		DDDIAALVVDNGSGMCK	n[42.0106]DDDIAALVVDNGSGMC[57.0215]K	8043872		DLYANTVLSGGTTMYPGIADR	DLYANTVLSGGTTMYPGIADR	7.80396e+06		AALNRLFQQIYSDGSDE	AALNRLFQQIYSDGSDE	77854.9		AAEEDPAAAFLAQQE	AAEEDPAAAFLAQQE	606218		AAGLATMISTMRPDIDNMDE	AAGLATMISTMRPDIDNMDE	280560		AADPPAENSSAPEAE	AADPPAENSSAPEAE	577706
								AAAQYYLGNFR	AAAQYYLGNFR	211475		AAATTSQPVLTSQQIETIFFK	AAATTSQPVLTSQQIETIFFK	31922.7		IDTIEIITDR	IDTIEIITDR	7954709		DDGLFSGDPNWFPK	DDGLFSGDPNWFPK	7755879		AALPPVSPLKAALSEEE	AALPPVSPLKAALSEEE	78317.7		AAEEPLIEPLMEPE	AAEEPLIEPLMEPE	60827.3		AAGLATMISTMRPDIDNMDE	AAGLATMISTMRPDIDNM[15.9949]DE	28641.5		AADPPAENSSAPEAEQGGAE	AADPPAENSSAPEAEQGGAE	44582.1
								AAASHLFPFEQL	AAASHLFPFEQL	0		AAAVLPVLDLAQR	AAAVLPVLDLAQR	780266		YKAEDEVQR	YKAEDEVQR	7.80854e+06		DDDIAALVVDNGSGMCK	n[42.0106]DDDIAALVVDNGSGMC[57.0215]K	7606875		AALRLVKPGNQNTQVTE	AALRLVKPGNQNTQVTE	106409		AAEEPLIEPLMEPEGE	AAEEPLIEPLMEPEGE	41756.3		AAGLATMISTMRPDIDNMDE	AAGLATM[15.9949]ISTMRPDIDNMDE	36822.7		AADSDAHLFQDSTEPR	AADSDAHLFQDSTEPR	238325
								AAATAEEPDPK	AAATAEEPDPK	105575		AAAYSAQVQPVDGATR	AAAYSAQVQPVDGATR	132051		EIIDLVLDR	EIIDLVLDR	7189792		QLLLTADDR	QLLLTADDR	7379753		AALTASQILSRTQMLNSDSATDE	AALTASQILSRTQMLNSDSATDE	100666		AAEPKEVPAHSTE	AAEPKEVPAHSTE	110268		AAGLVSDLDADSGLTLSR	AAGLVSDLDADSGLTLSR	51719.2		AADSQNSGEGNTGAAE	AADSQNSGEGNTGAAE	35550.7
								AAATPESQEPQAK	AAATPESQEPQAK	376442		AACLESAQEPAGAWGNK	AAC[57.0215]LESAQEPAGAWGNK	199693		VDVADQAQDKDRDDR	VDVADQAQDKDRDDR	6.84244e+06		RFDDAVVQSDMK	RFDDAVVQSDMK	7042068		AAMAARPHSIDGRVVEPKRAVAREE	AAMAARPHSIDGRVVEPKRAVAREE	128659		AAFATKDRLRAHTVRHEE	AAFATKDRLRAHTVRHEE	31540.4		AAGRPAGPDPLDPTDLNGAHFDPE	AAGRPAGPDPLDPTDLNGAHFDPE	46843.6		AAEDIAYQLSR	AAEDIAYQLSR	149976
								AAATTSQPVLTSQQIETIFFK	AAATTSQPVLTSQQIETIFFK	28545.7		AADAEAEVASLNR	AADAEAEVASLNR	252704		DAVTYTEHAK	DAVTYTEHAK	6.45324e+06		DAVTYTEHAK	DAVTYTEHAK	6.93782e+06		AAMNARPHKVDGRVVEPKRAVSRE	AAMNARPHKVDGRVVEPKRAVSRE	126888		AAGANLKVISTMSVGIDHLALDE	AAGANLKVISTMSVGIDHLALDE	19876.2		AAGVASLLTTAE	AAGVASLLTTAE	2.70169e+06		AAEDVVATGADPSDLE	AAEDVVATGADPSDLE	323810
								AAAVLPVLDLAQR	AAAVLPVLDLAQR	864088		AADCDLQITNAQTK	AADC[57.0215]DLQITNAQTK	110218		EVFEDAAEIR	EVFEDAAEIR	6392610		EVFEDAAEIR	EVFEDAAEIR	6.57884e+06		AANGDSDGPSYMSSLSYLAD	AANGDSDGPSYMSSLSYLAD	39044		AAGASPAKANGQENGHVKSNGDLSPKGE	AAGASPAKANGQENGHVKSNGDLSPKGE	0		AAHGVLLQALDE	AAHGVLLQALDE	116764		AAEEDPAAAFLAQQE	AAEEDPAAAFLAQQE	663896
								AAAYSAQVQPVDGATR	AAAYSAQVQPVDGATR	149303		AADEEAFEDNSEEYIR	AADEEAFEDNSEEYIR	162141		QLLLTADDR	QLLLTADDR	6380666		EIIDLVLDR	EIIDLVLDR	6448731		AANRNNDALRQAKQE	AANRNNDALRQAKQE	0		AAGATGDAIEPAPPSQGAE	AAGATGDAIEPAPPSQGAE	724128		AAHVFFTDSCPDALFNE	AAHVFFTDSC[57.0215]PDALFNE	14135.8		AAEEDPAAAFLAQQESE	AAEEDPAAAFLAQQESE	51580.5
								AACDLVR	AAC[57.0215]DLVR	0		AADHLKPFLDDSTLR	AADHLKPFLDDSTLR	70200.2		RFDDAVVQSDMK	RFDDAVVQSDMK	6.32582e+06		QVHPDTGISSK	QVHPDTGISSK	6302828		AANYQDTIGRLQDE	AANYQDTIGRLQDE	4651785		AAGDGVDTKVAQGATE	AAGDGVDTKVAQGATE	210552		AAIDWFDGKE	AAIDWFDGKE	2302115		AAEEPLIEPLMEPE	AAEEPLIEPLMEPE	71430.3
								AACIAEQYHTVLK	AAC[57.0215]IAEQYHTVLK	59746.2		AADLNGDLTATR	AADLNGDLTATR	177628		GFAFVTFDDHDSVDK	GFAFVTFDDHDSVDK	5794794		NLDIERPTYTNLNR	NLDIERPTYTNLNR	5944538		AAPDAGAEPITADSDPAYSSKVLLLSSPGLEE	AAPDAGAEPITADSDPAYSSKVLLLSSPGLEE	260513		AAGGDRLIHE	AAGGDRLIHE	154576		AAIGAPPTATEGPE	AAIGAPPTATEGPE	36634.2		AAEEPLIEPLMEPEGE	AAEEPLIEPLMEPEGE	74582.5
								AACLESAQEPAGAWGNK	AAC[57.0215]LESAQEPAGAWGNK	216227		AADPPAENSSAPEAEQGGAE	AADPPAENSSAPEAEQGGAE	81777.1		DQVANSAFVER	DQVANSAFVER	5.71765e+06		EGLELPEDEEEKKK	EGLELPEDEEEKKK	5704841		AAPEKPQDDSGTAGGISSTSASVNRYILQLAQE	AAPEKPQDDSGTAGGISSTSASVNRYILQLAQE	82244.3		AAGIDWGIFPE	AAGIDWGIFPE	15681.4		AAIVDMVPGKPMCVE	AAIVDMVPGKPMC[57.0215]VE	32072.4		AAEEPSKVEE	AAEEPSKVEE	68427.8
								AADAEAEVASLNR	AADAEAEVASLNR	273486		AADSLQQNLQR	AADSLQQNLQR	71206.5		QVHPDTGISSK	QVHPDTGISSK	5667318		DQVANSAFVER	DQVANSAFVER	5655846		AAPSCVGDMADTPRDAGLKQAPASRNE	AAPSC[57.0215]VGDMADTPRDAGLKQAPASRNE	182840		AAGIGKLSTADGKAFADPE	AAGIGKLSTADGKAFADPE	345252		AAIVHNVDSDDLISMGSND	AAIVHNVDSDDLISMGSND	35578.2		AAFQSLLDAQADE	AAFQSLLDAQADE	336737
								AADAILTEFGGR	AADAILTEFGGR	385003		AADSQNSGEGNTGAAESSFSQEVSR	AADSQNSGEGNTGAAESSFSQEVSR	20662.1		MEGPLSVFGDR	n[42.0106]MEGPLSVFGDR	5.59742e+06		HGEVCPAGWKPGSDTIKPDVQK	HGEVC[57.0215]PAGWKPGSDTIKPDVQK	5.6254e+06		AAQIISAAGDTLSVPAPAVQPE	AAQIISAAGDTLSVPAPAVQPE	29940.8		AAGNSGFQLLDLVHE	AAGNSGFQLLDLVHE	48777.7		AAIYHLQLFEE	AAIYHLQLFEE	1.37637e+06		AAFQTILTE	AAFQTILTE	25958.5
								AADCDLQITNAQTK	AADC[57.0215]DLQITNAQTK	103064		AAECNIVVTQPR	AAEC[57.0215]NIVVTQPR	478855		NLDIERPTYTNLNR	NLDIERPTYTNLNR	5.5888e+06		HELQANCYEEVKDR	HELQANC[57.0215]YEEVKDR	5.60292e+06		AAQIISAAGDTLSVPAPAVQPEE	AAQIISAAGDTLSVPAPAVQPEE	126173		AAGRVGSDMTSQQE	AAGRVGSDMTSQQE	102024		AALDSGAFQSVWVSTDHDE	AALDSGAFQSVWVSTDHDE	108282		AAGATGDAIEPAPPSQGAE	AAGATGDAIEPAPPSQGAE	474654
								AADEEAFEDNSEEYIR	AADEEAFEDNSEEYIR	120095		AAEDDEDDDVDTK	AAEDDEDDDVDTK	58730.1		DLYANTVLSGGTTMYPGIADR	DLYANTVLSGGTTM[15.9949]YPGIADR	5514875		EGMNIVEAMER	EGM[15.9949]NIVEAM[15.9949]ER	5536018		AAQILRLLHIEE	AAQILRLLHIEE	122479		AAGTTAAAGTGGATEQPPRHRE	AAGTTAAAGTGGATEQPPRHRE	48581.1		AALHAAVIAINE	AALHAAVIAINE	32636.6		AAGATGDAIEPAPPSQGAEAK	AAGATGDAIEPAPPSQGAEAK	137461
								AADFIDQALAQK	AADFIDQALAQK	176319		AAEDDEDDDVDTKK	AAEDDEDDDVDTKK	279306		EGMNIVEAMER	EGM[15.9949]NIVEAM[15.9949]ER	5.4385e+06		GFAFVTFDDHDSVDK	GFAFVTFDDHDSVDK	5477040		AAQTDDNSGDLDPGVLLTAQTITSE	AAQTDDNSGDLDPGVLLTAQTITSE	104421		AAGVASLLTTAE	AAGVASLLTTAE	604570		AALLLIAGNE	AALLLIAGNE	43941.3		AAGEDDHFLIR	AAGEDDHFLIR	0
								AADLLVNPLDPR	AADLLVNPLDPR	248737		AAEEEDEADPKR	AAEEEDEADPKR	46593.9		EGLELPEDEEEKKK	EGLELPEDEEEKKK	5295745		MEGPLSVFGDR	n[42.0106]MEGPLSVFGDR	5466637		AASADDGSLNTSGAGPKSWQVPPPAPE	AASADDGSLNTSGAGPKSWQVPPPAPE	113035		AAGYPHATHDLE	AAGYPHATHDLE	65501.1		AALNAALADVPE	AALNAALADVPE	37921.6		AAGEGPALYEDPPDQK	AAGEGPALYEDPPDQK	152356
								AADPPAENSSAPEAEQGGAE	AADPPAENSSAPEAEQGGAE	83477.9		AAEEEPSTSATVPMSK	AAEEEPSTSATVPMSK	34957.5		VEFMDDTSR	VEFMDDTSR	5.24567e+06		VEFMDDTSR	VEFMDDTSR	5.3613e+06		AASPPPPQGQPYFDRFSEDDPE	AASPPPPQGQPYFDRFSEDDPE	38756.6		AAHGTVTRHYRMYQKGQE	AAHGTVTRHYRMYQKGQE	25910.7		AALSCCSDADPSTK	AALSC[57.0215]C[57.0215]SDADPSTK	54945		AAGFTDFLLPMLE	AAGFTDFLLPMLE	18807.7
								AADSLQQNLQR	AADSLQQNLQR	73385.2		AAEEPSKVEEK	AAEEPSKVEEK	135191		HGEVCPAGWKPGSDTIKPDVQK	HGEVC[57.0215]PAGWKPGSDTIKPDVQK	5205636		DQIYDIFQK	DQIYDIFQK	5245300		AASSFGDDRLLIE	AASSFGDDRLLIE	55874.6		AAHLVNQDDPNVLE	AAHLVNQDDPNVLE	292303		AALSGTLSGVEGFTSQEDQE	AALSGTLSGVEGFTSQEDQE	44029.6		AAGGPSALNFDSPSSLFE	AAGGPSALNFDSPSSLFE	43683.2
								AADSQNSGEGNTGAAESSFSQEVSR	AADSQNSGEGNTGAAESSFSQEVSR	23865		AAEFLQMLEAIK	AAEFLQMLEAIK	32436.3		EDLRLPEGDLGK	EDLRLPEGDLGK	5098947		ISRPGDSDDSR	ISRPGDSDDSR	5.09523e+06		AATFKPTLPDLSPDEPSE	AATFKPTLPDLSPDEPSE	25743.8		AAHSNRILHLLTQE	AAHSNRILHLLTQE	53643.1		AAMPVAQHLNPVQVLQLVEE	AAMPVAQHLNPVQVLQLVEE	24417.2		AAGIDWGIFPE	AAGIDWGIFPE	26662.3
								AAEALAAEAVASR	AAEALAAEAVASR	90852.9		AAEGWSAPILTLAR	AAEGWSAPILTLAR	143220		HELQANCYEEVKDR	HELQANC[57.0215]YEEVKDR	5061224		DVVICPDASLEDAKK	DVVIC[57.0215]PDASLEDAKK	4.83808e+06		AATLHTSTAMAAQHGMDDDGTGQKQIWRIE	AATLHTSTAMAAQHGMDDDGTGQKQIWRIE	107003		AAIGTTPFSTCSVGTWFTPSAPQE	AAIGTTPFSTC[57.0215]SVGTWFTPSAPQE	13174.4		AANGDSDGPSYMSSLSYLADSTLSE	AANGDS[130.0266]DGPSYMSSLSYLADS[130.0266]TLSE	171207		AAGLATMISTMRPDIDNMDE	AAGLATMISTMRPDIDNMDE	399628
								AAECNIVVTQPR	AAEC[57.0215]NIVVTQPR	506109		AAEIYGVTHTR	AAEIYGVTHTR	0		EGTGTEMPMIGDR	EGTGTEMPMIGDR	4945418		IDEPLEGSEDR	IDEPLEGSEDR	4687143		AATTGPQVKRADE	AATTGPQVKRADE	29946.3		AAIMDYNRDIEE	AAIMDYNRDIEE	85942.1		AAPAEEPAAAAASSACAAPSQE	AAPAEEPAAAAASSAC[57.0215]AAPSQE	408398		AAGLATMISTMRPDIDNMDE	AAGLATMISTMRPDIDNM[15.9949]DE	132304
								AAEDDEDDDVDTK	AAEDDEDDDVDTK	64010.4		AAELIANSLATAGDGLIELR	AAELIANSLATAGDGLIELR	412772		DQIYDIFQK	DQIYDIFQK	4.82279e+06		TDYNASVSVPDSSGPER	TDYNASVSVPDSSGPER	4.63802e+06		AAVAPEKPPASDE	AAVAPEKPPASDE	18839.4		AAIRALRKDIEE	AAIRALRKDIEE	68470.9		AAPAEEPAAAAASSACAAPSQE	AAPAEEPAAAAAS[130.0266]S[130.0266]AC[57.0215]AAPSQE	4751.87		AAGLATMISTMRPDIDNMDE	AAGLATMISTM[15.9949]RPDIDNMDE	28666.6
								AAEDDEDDDVDTKK	AAEDDEDDDVDTKK	248148		AAELLQDEYSGR	AAELLQDEYSGR	106070		IDEPLEGSEDR	IDEPLEGSEDR	4.80446e+06		DLYANTVLSGGTTMYPGIADR	DLYANTVLSGGTTM[15.9949]YPGIADR	4575361		AAVASSPSKANGQENGHVKVNGDASPAAAE	AAVASSPSKANGQENGHVKVNGDASPAAAE	0		AAISLAFSKKQIDDRKE	AAISLAFSKKQIDDRKE	63668.4		AAPDAGAEPITADSDPAYSSK	AAPDAGAEPITADSDPAYSSK	171530		AAGLVSDLDADSGLTLSR	AAGLVSDLDADSGLTLSR	47375.9
								AAEEEDEADPKR	AAEEEDEADPKR	32239.2		AAEMLSQLDLFSR	AAEMLSQLDLFSR	308140		ISRPGDSDDSR	ISRPGDSDDSR	4694125		LPFPIIDDR	LPFPIIDDR	4493517		AAVKVIQSLPKNGSFQPTNE	AAVKVIQSLPKNGSFQPTNE	0		AAITILRIDD	AAITILRIDD	65723.2		AAPEKPQDDSGTAGGISSTSASVNR	AAPEKPQDDSGTAGGISSTSASVNR	40679.7		AAGNSGFQLLDLVHE	AAGNSGFQLLDLVHE	22756.3
								AAEEEPSTSATVPMSK	AAEEEPSTSATVPMSK	38198.7		AAEMMASLLK	AAEMM[15.9949]ASLLK	58733.8		TDYNASVSVPDSSGPER	TDYNASVSVPDSSGPER	4654954		TLDEILENQK	TLDEILENQK	4440342		AAVMAVPRTADQDTSTDLE	AAVMAVPRTADQDTSTDLE	33289.3		AAIVDMVPGKPMCVE	AAIVDM[15.9949]VPGKPM[15.9949]C[57.0215]VE	22273.4		AAPLQYLAPYSGCSMGE	AAPLQYLAPYSGC[57.0215]SMGE	280536		AAGTDGSDFQHR	AAGTDGSDFQHR	62364.9
								AAEEPSKVEEK	AAEEPSKVEEK	149996		AAEMLSQLDLFSR	AAEM[15.9949]LSQLDLFSR	150832		AGFAGDDAPR	AGFAGDDAPR	4524513		DDAMLLK	DDAMLLK	4.43241e+06		AAVPSVCFLVPPPNQE	AAVPSVC[57.0215]FLVPPPNQE	255417		AAIVGYKDSPSVWAAVPGKTFVNITPAE	AAIVGYKDSPSVWAAVPGKTFVNITPAE	155977		AAPLQYLAPYSGCSMGE	AAPLQYLAPYSGC[57.0215]SM[15.9949]GE	40428.6		AAGVASLLTTAE	AAGVASLLTTAE	1.82041e+06
								AAEFLQMLEAIK	AAEFLQMLEAIK	33634.1		AAEMMASLLK	AAEM[15.9949]M[15.9949]ASLLK	170051		NLDDTIDDEKLR	NLDDTIDDEKLR	4476158		TAFQEALDAAGDK	TAFQEALDAAGDK	4412845		AAVVQYNDPYADGDPAWAPKNYIE	AAVVQYNDPYADGDPAWAPKNYIE	26285.8		AAIYHLQLFEE	AAIYHLQLFEE	805763		AAPSCVGDMADTPR	AAPSC[57.0215]VGDMADTPR	54379.6		AAHGFDWEEE	AAHGFDWEEE	267487
								AAEGWSAPILTLAR	AAEGWSAPILTLAR	153517		AAEQYTPK	AAEQYTPK	0		LPFPIIDDR	LPFPIIDDR	4.3892e+06		LGIHEDSTNR	LGIHEDSTNR	4.36859e+06		AAWVSQYKDITDVDE	AAWVSQYKDITDVDE	39643.9		AAKALDDKNCWE	AAKALDDKNC[57.0215]WE	68055.9		AAPTAASDQPDSAATTEK	AAPTAASDQPDSAATTEK	21931		AAIDWFDGK	AAIDWFDGK	58233.9
								AAELFVETIAK	AAELFVETIAK	145112		AAESLADPTEYENLFPGLK	AAESLADPTEYENLFPGLK	137191		LMIEMDGTENK	LMIEMDGTENK	4290093		FDDAVVQSDMK	FDDAVVQSDMK	4231282		ACFASLVSQDYVNGTDQEE	AC[57.0215]FASLVSQDYVNGTDQEE	24164.4		AAKAVYTQDCPLAAAKAIQGLRAVFDE	AAKAVYTQDC[57.0215]PLAAAKAIQGLRAVFDE	426737		AAQIISAAGDTLSVPAPAVQPE	AAQIISAAGDTLSVPAPAVQPE	31650.9		AAIDWFDGKE	AAIDWFDGKE	38118.6
								AAELIANSLATAGDGLIELR	AAELIANSLATAGDGLIELR	328342		AAESVSKPDVSEEAPGPSK	AAESVSKPDVSEEAPGPSK	9786.87		DVVICPDASLEDAKK	DVVIC[57.0215]PDASLEDAKK	4232125		DLTDYLMK	DLTDYLM[15.9949]K	4.20321e+06		ACLNARCFARVEPSHKSKIVE	AC[57.0215]LNARC[57.0215]FARVEPSHKSKIVE	96626.9		AAKVLAKKGDAASLRTAAE	AAKVLAKKGDAASLRTAAE	9691.35		AAQIISAAGDTLSVPAPAVQPEE	AAQIISAAGDTLSVPAPAVQPEE	135166		AAIGAPPTATEGPE	AAIGAPPTATEGPE	243798
								AAELLQDEYSGR	AAELLQDEYSGR	107670		AAFALGGLGSGFASNR	AAFALGGLGSGFASNR	50764		TLDEILENQK	TLDEILENQK	4.18076e+06		DLHDANTDLIGR	DLHDANTDLIGR	4164353		ACRVQQYPFTADQEIPE	AC[57.0215]RVQQYPFTADQEIPE	82564		AAKWAREEEE	AAKWAREEEE	60669.2		AAQTDDNSGDLDPGVLLTAQTITSE	AAQTDDNSGDLDPGVLLTAQTITSE	55993.7		AAIVDMVPGKPMCVE	AAIVDMVPGKPMC[57.0215]VE	896174
								AAEMMASLLK	AAEMM[15.9949]ASLLK	90809.6		AAFDDAIAELDTLSEESYK	AAFDDAIAELDTLSEESYK	244825		TAFQEALDAAGDK	TAFQEALDAAGDK	4.08582e+06		AGFAGDDAPR	AGFAGDDAPR	4.15567e+06		ACSDGDVNAVRKLLDE	AC[57.0215]SDGDVNAVRKLLDE	191086		AALATALGDKKSLE	AALATALGDKKSLE	232454		AASAPAVEDQVPE	AASAPAVEDQVPE	13326		AAIVDMVPGKPMCVE	AAIVDM[15.9949]VPGKPMC[57.0215]VE	811609
								AAEMMASLLK	AAEM[15.9949]M[15.9949]ASLLK	162056		AAFECMYTLLDSCLDR	AAFEC[57.0215]MYTLLDSC[57.0215]LDR	13499.3		DETNYGIPQR	DETNYGIPQR	4.08299e+06		EESGKPGAHVTVK	EESGKPGAHVTVK	4132528		ACTIVLRGATQQILDE	AC[57.0215]TIVLRGATQQILDE	848612		AALFKCKFEE	AALFKC[57.0215]KFEE	67623.1		AASLGLLQFPILNASVDE	AASLGLLQFPILNASVDE	20363.6		AAIYHLQLFE	AAIYHLQLFE	27792.5
								AAESLADPTEYENLFPGLK	AAESLADPTEYENLFPGLK	115361		AAFGCFGNWLATVEQR	AAFGC[57.0215]FGNWLATVEQR	60665.7		DDAMLLK	DDAMLLK	4054522		ADKPDMGEIASFDK	n[42.0106]ADKPDM[15.9949]GEIASFDK	4.0922e+06		ACVNIAQLLPQEDLE	AC[57.0215]VNIAQLLPQEDLE	35654.4		AALIQYLTNEE	AALIQYLTNEE	52341.7		AASSELPADISKPWIPSSPAPSSE	AASSELPADISKPWIPSSPAPSSE	18113.6		AAIYHLQLFEE	AAIYHLQLFEE	1.56991e+06
								AAESVSKPDVSEEAPGPSK	AAESVSKPDVSEEAPGPSK	10093.7		AAFGEEVDAVDTGISR	AAFGEEVDAVDTGISR	78405.4		FDDAVVQSDMK	FDDAVVQSDMK	3.99745e+06		DETNYGIPQR	DETNYGIPQR	4.07103e+06		ADAAIAKHMKHPQGDMIAE	ADAAIAKHMKHPQGDMIAE	32462.1		AALLLIAGNE	AALLLIAGNE	39875.9		AATHGLMLGALQGDGPLPAELEE	AATHGLMLGALQGDGPLPAELEE	49380.3		AAKPEPVIEE	AAKPEPVIEE	68934.2
								AAFALGGLGSGFASNR	AAFALGGLGSGFASNR	258038		AAFGISDSYVDGSSFDPQR	AAFGISDSYVDGSSFDPQR	75686.6		DHASIQMNVAEVDK	DHASIQMNVAEVDK	3990627		DLEEDHACIPIKK	DLEEDHAC[57.0215]IPIKK	4058193		ADAAMAASPHAVDGNTVE	ADAAMAASPHAVDGNTVE	170235		AALPPVSPLKAALSEEE	AALPPVSPLKAALSEEE	427883		AATLHTSTAMAAQHGMDDDGTGQK	AATLHTSTAMAAQHGMDDDGTGQK	50069.4		AALAGGTTMIIDHVVPEPE	AALAGGTTMIIDHVVPEPE	54784.8
								AAFDDAIAELDTLSEESYK	AAFDDAIAELDTLSEESYK	196575		AAFGLSEAGFNTACVTK	AAFGLSEAGFNTAC[57.0215]VTK	41603.8		DLHDANTDLIGR	DLHDANTDLIGR	3.97609e+06		DATNVGDEGGFAPNILENK	DATNVGDEGGFAPNILENK	4.0483e+06		ADADDSNTRSLLLSTKQLLAD	ADADDSNTRSLLLSTKQLLAD	126662		AALRLVKPGNQNTQVTE	AALRLVKPGNQNTQVTE	348486		AAVAPEKPPASDE	AAVAPEKPPASDE	18228		AALANLCIGDVITAIDGE	AALANLC[57.0215]IGDVITAIDGE	23580.7
								AAFGCFGNWLATVEQR	AAFGC[57.0215]FGNWLATVEQR	38908.5		AAFLNFFR	AAFLNFFR	80322.2		LGIHEDSTNR	LGIHEDSTNR	3893794		YLAEFATGNDR	YLAEFATGNDR	4.04532e+06		ADAIYAALDKRMDE	ADAIYAALDKRMDE	321745		AALSCCSDADPSTKD	AALSC[57.0215]C[57.0215]SDADPSTKD	81226.3		AAVATFLQSVQVPE	AAVATFLQSVQVPE	267902		AALDCSTSHLDE	AALDC[57.0215]STSHLDE	60363.6
								AAFGEEVDAVDTGISR	AAFGEEVDAVDTGISR	90137.7		AAFQSQYK	AAFQSQYK	96119.1		EGDVLTLLESER	EGDVLTLLESER	3.8878e+06		EGLELPEDEEEK	EGLELPEDEEEK	3.92393e+06		ADAKAAIAQLNGKE	ADAKAAIAQLNGKE	27255.8		AALVDMVNDGVED	AALVDMVNDGVED	55226.4		AAVLKPSEELPAEATSSVEPE	AAVLKPSEELPAEATSSVEPE	69663.9		AALDSGAFQSVWVSTDHDE	AALDSGAFQSVWVSTDHDE	83821.3
								AAFGISDSYVDGSSFDPQR	AAFGISDSYVDGSSFDPQR	92359.3		AAFTAFEEAQLPR	AAFTAFEEAQLPR	166145		IADDKYNDTFWK	IADDKYNDTFWK	3782168		DHASIQMNVAEVDK	DHASIQMNVAEVDK	3.89603e+06		ADARSIYVGNVDYGATAE	ADARSIYVGNVDYGATAE	50184.7		AALVDMVNDGVE	AALVDM[15.9949]VNDGVE	129270		AAVLVQQWVSYADTE	AAVLVQQWVSYADTE	47712.4		AALGIANLIVMSMVENGLSEQE	AALGIANLIVMSMVENGLSEQE	0
								AAFGLSEAGFNTACVTK	AAFGLSEAGFNTAC[57.0215]VTK	93877.9		AAFVLPEFAR	AAFVLPEFAR	3133278		ADKPDMGEIASFDK	n[42.0106]ADKPDM[15.9949]GEIASFDK	3.73012e+06		DAALATALGDK	DAALATALGDK	3.87735e+06		ADARSIYVGNVDYGATAEE	ADARSIYVGNVDYGATAEE	767716		AALVKRPNPDILDHE	AALVKRPNPDILDHE	387510		AAVMVYDDANKK	AAVMVYDDANKK	24974.5		AALIQYLTNEE	AALIQYLTNEE	227686
								AAFLNFFR	AAFLNFFR	79478.1		AAFYHQPWAQEAVGR	AAFYHQPWAQEAVGR	181192		HWPFQVINDGDKPK	HWPFQVINDGDKPK	3.72822e+06		DISLSDYK	DISLSDYK	3.75315e+06		ADASHCIQQILE	ADASHC[57.0215]IQQILE	74376.9		AAMAARPHSIDGRVVEPKRAVAREE	AAMAARPHSIDGRVVEPKRAVAREE	419237		AAVPIVNLKDE	AAVPIVNLKDE	110301		AALLLIAGNE	AALLLIAGNE	83919.3
								AAFTAFEEAQLPR	AAFTAFEEAQLPR	358226		AAGASDVVLYK	AAGASDVVLYK	0		DLEEDHACIPIKK	DLEEDHAC[57.0215]IPIKK	3719151		KHPDASVNFSEFSK	KHPDASVNFSEFSK	3691747		ADAVSGQLPDPTTNPSAGKDGPSLLVVE	ADAVSGQLPDPTTNPSAGKDGPSLLVVE	56572.2		AAMFYTNRVLKE	AAMFYTNRVLKE	118858		AAVPPWVDTNDEE	AAVPPWVDTNDEE	192754		AALLNAILHSAYSE	AALLNAILHSAYSE	35888
								AAFVLPEFAR	AAFVLPEFAR	3.59814e+06		AAGFSSSTTSTSWEGNR	AAGFSSSTTSTSWEGNR	42878.5		DKFNECGHVLYADIK	DKFNEC[57.0215]GHVLYADIK	3.71627e+06		HVFGESDELIGQK	HVFGESDELIGQK	3.65004e+06		ADCDILIPAASE	ADC[57.0215]DILIPAASE	752110		AAMNARPHKVDGRVVEPKRAVSRE	AAMNARPHKVDGRVVEPKRAVSRE	51480.3		AAVPSVCFLVPPPNQE	AAVPSVC[57.0215]FLVPPPNQE	164223		AALMFANAEEE	AALM[15.9949]FANAEEE	219941
								AAFYHQPWAQEAVGR	AAFYHQPWAQEAVGR	214066		AAGGFTHDELLK	AAGGFTHDELLK	0		YLAEFATGNDR	YLAEFATGNDR	3.70222e+06		KHPDSSVNFAEFSK	KHPDSSVNFAEFSK	3.61206e+06		ADDDGRRHGFLILSRE	ADDDGRRHGFLILSRE	148266		AAMKAMTILLEE	AAM[15.9949]KAMTILLEE	46990.2		AAVQVLDDIEK	AAVQVLDDIEK	110426		AALSCCSDADPSTK	AALSC[57.0215]C[57.0215]SDADPSTK	320565
								AAGAEPDSILKPELLSAIEK	AAGAEPDSILKPELLSAIEK	23491		AAGIDEQENWHEGK	AAGIDEQENWHEGK	91175.5		KHPDASVNFSEFSK	KHPDASVNFSEFSK	3.63466e+06		IKDPDASKPEDWDER	IKDPDASKPEDWDER	3547100		ADDDRLNKVISE	ADDDRLNKVISE	6.24996e+06		AAMKAMTILLEE	AAM[15.9949]KAM[15.9949]TILLEE	41485.4		AAVVQYNDPYADGDPAWAPK	AAVVQYNDPYADGDPAWAPK	32145.9		AAMPVAQHLNPVQVLQLVEE	AAMPVAQHLNPVQVLQLVEE	18653.3
								AAGALLNGPPQFSTAPEIK	AAGALLNGPPQFSTAPEIK	47895.6		AAGLATMISTMRPDIDNMDEYVR	AAGLATMISTMRPDIDNMDEYVR	37595.8		EESGKPGAHVTVK	EESGKPGAHVTVK	3608303		VELQELNDR	VELQELNDR	3.52477e+06		ADDIVNWLKKRTGPAATTLPD	ADDIVNWLKKRTGPAATTLPD	376393		AANRNNDALRQAKQE	AANRNNDALRQAKQE	482814		AAWALTNIASGTSE	AAWALTNIASGTSE	43831.1		AAMFPETLDE	AAM[15.9949]FPETLDE	0
								AAGASDVVLYK	AAGASDVVLYK	0		AAGPSLSHTSGGTQSK	AAGPSLSHTSGGTQSK	130404		DLTDYLMK	DLTDYLM[15.9949]K	3597120		EDSVKPGAHLTVK	EDSVKPGAHLTVK	3.44172e+06		ADDIVNWLKKRTGPAATTLPDGAAAE	ADDIVNWLKKRTGPAATTLPDGAAAE	1.1454174E7		AANYQDTIGRLQDE	AANYQDTIGRLQDE	5.60873e+06		ACANPAAGSVILLE	AC[57.0215]ANPAAGSVILLE	138231		AANDAGYFNDE	AANDAGYFNDE	155997
								AAGFSSSTTSTSWEGNR	AAGFSSSTTSTSWEGNR	44682.3		AAGVNVEPFWPGLFAK	AAGVNVEPFWPGLFAK	3883486		EGLELPEDEEEK	EGLELPEDEEEK	3575234		KYEDICPSTHNMDVPNIK	KYEDIC[57.0215]PSTHNMDVPNIK	3.38854e+06		ADDPNSADKHRNDCPNWITE	ADDPNSADKHRNDC[57.0215]PNWITE	201945		AAPAEEPAAAAASSACAAPSQE	AAPAEEPAAAAASSAC[57.0215]AAPSQE	778480		ACDLPAWVHFPDTE	AC[57.0215]DLPAWVHFPDTE	32582		AAPAEEPAAAAASSACAAPSQE	AAPAEEPAAAAASSAC[57.0215]AAPSQE	832985
								AAGGFTHDELLK	AAGGFTHDELLK	0		AAGVVLEMIR	AAGVVLEM[15.9949]IR	359301		KHPDSSVNFAEFSK	KHPDSSVNFAEFSK	3.54584e+06		DKFNECGHVLYADIK	DKFNEC[57.0215]GHVLYADIK	3.35949e+06		ADDRVFRAHGHCLHE	ADDRVFRAHGHC[57.0215]LHE	100246		AAPDAGAEPITADSDPAYSSKVLLLSSPGLEE	AAPDAGAEPITADSDPAYSSKVLLLSSPGLEE	172624		ACFASLVSQDYVNGTDQE	AC[57.0215]FASLVSQDYVNGT[130.0266]DQE	42629.2		AAPEKPQDDSGTAGGISSTSASVNR	AAPEKPQDDSGTAGGISSTSASVNR	54858.2
								AAGIDEQENWHEGK	AAGIDEQENWHEGK	93039.3		AAGYDLYSAYDYTIPPMEK	AAGYDLYSAYDYTIPPMEK	90065		VELQELNDR	VELQELNDR	3.4726e+06		SDAAVDTSSEITTK	n[42.0106]SDAAVDTSSEITTK	3347554		ADDTVAPSSTFCKVYTLTPFLANNRE	ADDTVAPSSTFC[57.0215]KVYTLTPFLANNRE	73050.9		AAPEKPQDDSGTAGGISSTSASVNRYILQLAQE	AAPEKPQDDSGTAGGISSTSASVNRYILQLAQE	88647.9		ACLEPQITPSYYTTSDAVISTE	AC[57.0215]LEPQITPS[130.0266]YYTTSDAVISTE	187760		AAPLPDFPALVLGE	AAPLPDFPALVLGE	24891.7
								AAGLATMISTMRPDIDNMDEYVR	AAGLATMISTMRPDIDNMDEYVR	27523		AAGYDLYSAYDYTIPPMEK	AAGYDLYSAYDYTIPPM[15.9949]EK	103244		KYEDICPSTHNMDVPNIK	KYEDIC[57.0215]PSTHNMDVPNIK	3.46786e+06		DLEEDHACIPIK	DLEEDHAC[57.0215]IPIK	3.32257e+06		ADDWLRYGNPWE	ADDWLRYGNPWE	111282		AAPSCVGDMADTPRDAGLKQAPASRNE	AAPSC[57.0215]VGDMADTPRDAGLKQAPASRNE	186318		ACLISLGYDIGNDPQGEAE	AC[57.0215]LISLGYDIGNDPQGEAE	92978.9		AAPLQYLAPYSGCSMGE	AAPLQYLAPYSGC[57.0215]SMGE	127843
								AAGPSLSHTSGGTQSK	AAGPSLSHTSGGTQSK	123332		AAHEALGQFCCALHK	AAHEALGQFC[57.0215]C[57.0215]ALHK	76304.8		DISLSDYK	DISLSDYK	3.45126e+06		HWPFQVINDGDKPK	HWPFQVINDGDKPK	3207478		ADEATLARLDLE	ADEATLARLDLE	176619		AAQDATLTTTTFQNEDE	AAQDATLTTTTFQNEDE	28594.9		ACLISLGYDVE	AC[57.0215]LISLGYDVE	165752		AAPLQYLAPYSGCSMGE	AAPLQYLAPYSGC[57.0215]SM[15.9949]GE	38729.1
								AAGTDGSDFQHR	AAGTDGSDFQHR	0		AAHLCAEAALR	AAHLC[57.0215]AEAALR	469849		KHLEINPDHPIVETLR	KHLEINPDHPIVETLR	3.40704e+06		NDQDTWDYTNPNLSGQGDPGSNPNKR	NDQDTWDYTNPNLSGQGDPGSNPNKR	3189456		ADFALDPDKPTNFTNPVYATLYMGGHGSRHSLASTDE	ADFALDPDKPTNFTNPVYATLYMGGHGSRHSLASTDE	38114		AAQFATADPEPPLEE	AAQFATADPEPPLEE	41815.7		ACLISLGYDVENDR	AC[57.0215]LISLGYDVENDR	76498		AAPPPAAPPASAGAGNLLVDVFDGPAAQPSLGPTPE	AAPPPAAPPASAGAGNLLVDVFDGPAAQPSLGPTPE	115315
								AAGVNVEPFWPGLFAK	AAGVNVEPFWPGLFAK	3.08261e+06		AAHSAELEAVLLALAR	AAHSAELEAVLLALAR	16528.6		DAHNALLDIQSSGR	DAHNALLDIQSSGR	3.32998e+06		TDTLEDLFPTTK	TDTLEDLFPTTK	3.18928e+06		ADGANVLAGIMSRNDE	ADGANVLAGIMSRNDE	746697		AAQFATADPEPPLEE	AAQFAT[130.0266]ADPEPPLEE	21820.6		ACNVLQSSHLE	AC[57.0215]NVLQSSHLE	263279		AAPSCVGDMADTPR	AAPSC[57.0215]VGDMADTPR	22209
								AAGVVLEMIR	AAGVVLEM[15.9949]IR	601162		AAHSEGNTTAGLDMR	AAHSEGNTTAGLDMR	457803		DAALATALGDK	DAALATALGDK	3.32423e+06		EGDVLTLLESER	EGDVLTLLESER	3.17304e+06		ADGANVLAGIMSRNDE	ADGANVLAGIM[15.9949]SRNDE	44472.9		AAQGVKILGKDLE	AAQGVKILGKDLE	163765		ACSTPPGPQTVLIFDE	AC[57.0215]STPPGPQTVLIFDE	64251.7		AAPTAASDQPDSAATTEK	AAPTAASDQPDSAATTEK	59689.7
								AAGYDLYSAYDYTIPPMEK	AAGYDLYSAYDYTIPPMEK	153864		AAIAFLHALWQDR	AAIAFLHALWQDR	16671.8		DADDAVYELDGK	DADDAVYELDGK	3.2406e+06		DAEDALHNLDR	DAEDALHNLDR	3.10669e+06		ADGGLQINVDEEPFVLPPAGE	ADGGLQINVDEEPFVLPPAGE	84992.5		AAQIISAAGDTLSVPAPAVQPEE	AAQIISAAGDTLSVPAPAVQPEE	50867.5		ACVNIAQLLPQEDLE	AC[57.0215]VNIAQLLPQEDLE	87935.6		AAQDRDQIYR	AAQDRDQIYR	49249
								AAGYDLYSAYDYTIPPMEK	AAGYDLYSAYDYTIPPM[15.9949]EK	99006.4		AAIDWFDGK	AAIDWFDGK	1.14935e+06		HVFGESDELIGQK	HVFGESDELIGQK	3197832		EDLYLKPIQR	EDLYLKPIQR	3.06571e+06		ADGILKPLPKKSIDTGMGLE	ADGILKPLPKKSIDTGMGLE	65431.3		AAQILRLLHIEE	AAQILRLLHIEE	1.42762e+06		ACYLSINPQKDE	AC[57.0215]YLSINPQKDE	263871		AAQFATADPEPPLEE	AAQFATADPEPPLEE	54654.3
								AAGYNFYGTER	AAGYNFYGTER	92579.9		AAIECEQPQPDLYK	AAIEC[57.0215]EQPQPDLYK	28604.7		EDSVKPGAHLTVK	EDSVKPGAHLTVK	3179275		APKPDGPGGGPGGSHMGGNYGDDR	APKPDGPGGGPGGSHMGGNYGDDR	3.04865e+06		ADGLSTNHWLIGTDKCVE	ADGLSTNHWLIGTDKC[57.0215]VE	122074		AAQKCLLAASPENE	AAQKC[57.0215]LLAASPENE	131625		ACYLSINPQKDETLE	AC[57.0215]YLSINPQKDETLE	30616.8		AAQFATADPEPPLEE	AAQFAT[130.0266]ADPEPPLEE	71446.1
								AAHEALGQFCCALHK	AAHEALGQFC[57.0215]C[57.0215]ALHK	31677.8		AAIGLLAR	AAIGLLAR	158786		IKDPDASKPEDWDER	IKDPDASKPEDWDER	3.13474e+06		LGEMWNNTAADDKQPYEK	LGEMWNNTAADDKQPYEK	3.03057e+06		ADGSETPEPFAAE	ADGSETPEPFAAE	92825.7		AAQSLSHEQPQDSSE	AAQSLSHEQPQDSSE	37959		ADAAMAASPHAVDGNTVE	ADAAMAASPHAVDGNTVE	942589		AAQLADDLK	AAQLADDLK	158772
								AAHGVLLQALDEMR	AAHGVLLQALDEM[15.9949]R	23572.2		AAILPTSIFLTNK	AAILPTSIFLTNK	1.83688e+06		SDAAVDTSSEITTK	n[42.0106]SDAAVDTSSEITTK	3.04217e+06		GLFIIDDK	GLFIIDDK	2.99919e+06		ADHKAQLARTQKLQQE	ADHKAQLARTQKLQQE	20032.1		AAQTDDNSGDLDPGVLLTAQTITSE	AAQTDDNSGDLDPGVLLTAQTITSE	198954		ADAAMAASPHAVDGNTVE	ADAAM[15.9949]AASPHAVDGNTVE	150020		AAQSLSHEQPQDSSE	AAQSLSHEQPQDSSE	70238.9
								AAHIFNEALVCHQIR	AAHIFNEALVC[57.0215]HQIR	41172.8		AALAATGAASGGGGGGGGAGSR	AALAATGAASGGGGGGGGAGSR	30073.5		IEEVPELPLVVEDK	IEEVPELPLVVEDK	3.03111e+06		IEVIEIMTDR	IEVIEIM[15.9949]TDR	2959140		ADIDGDGQVNYE	ADIDGDGQVNYE	389608		AARADDARQLFVLAGSAEE	AARADDARQLFVLAGSAEE	88537.1		ADANQNNGTSSQDTAVTDSK	ADANQNNGTSSQDTAVTDSK	0		AAQTDDNSGDLDPGVLLTAQTITSE	AAQTDDNSGDLDPGVLLTAQTITSE	48691.3
								AAHLCAEAALR	AAHLC[57.0215]AEAALR	476745		AALAFGFLDLLK	AALAFGFLDLLK	28997.4		DLEEDHACIPIK	DLEEDHAC[57.0215]IPIK	3024501		IEDLSQQAQLAAAEK	IEDLSQQAQLAAAEK	2939544		ADIKGPKVDINTPD	ADIKGPKVDINTPD	52971.1		AARASGKVDPTYGLE	AARASGKVDPTYGLE	30586.7		ADASHCIQQILE	ADASHC[57.0215]IQQILE	159000		AASAAGVVGGMVDSITQAINQLDEGPMGEPE	AASAAGVVGGMVDSITQAINQLDEGPMGEPE	11895.4
								AAHSEGNTTAGLDMR	AAHSEGNTTAGLDMR	426537		AALAHSEEVTASQVAATK	AALAHSEEVTASQVAATK	13373.2		GSDFDCELR	GSDFDC[57.0215]ELR	2995515		EFHLNESGDPSSK	EFHLNESGDPSSK	2.93514e+06		ADIKGPKVDINTPDVD	ADIKGPKVDINTPDVD	303494		AARIDGNLDYRDHE	AARIDGNLDYRDHE	130596		ADATNVNNWHWTER	ADATNVNNWHWTER	45900.3		AASADDGSLNTSGAGPK	AASADDGSLNTSGAGPK	58022.9
								AAIAFLHALWQDR	AAIAFLHALWQDR	16820.1		AALALQITNLLTR	AALALQITNLLTR	70961.9		DIDAFWLQR	DIDAFWLQR	2958049		GSDFDCELR	GSDFDC[57.0215]ELR	2921508		ADILAITGPEDQPGSLE	ADILAITGPEDQPGSLE	38006.4		AARQNYVDLVSSLSPSLE	AARQNYVDLVSSLSPSLE	34323.5		ADCDILIPAASE	ADC[57.0215]DILIPAASE	251548		AASAGQEPLHNEE	AASAGQEPLHNEE	76900
								AAIAQALAGEVSVVPPSR	AAIAQALAGEVSVVPPSR	91667.1		AALDGTPGMIGYGMAK	AALDGTPGM[15.9949]IGYGMAK	66787.6		DAEDALHNLDR	DAEDALHNLDR	2937707		LGIHEDSQNR	LGIHEDSQNR	2.87667e+06		ADINGLRRVLDE	ADINGLRRVLDE	6320663		AARWMDE	AARWMDE	50611		ADCDILIPAASEK	ADC[57.0215]DILIPAASEK	0		AASAPAVEDQVPE	AASAPAVEDQVPE	204769
								AAIDWFDGK	AAIDWFDGK	2173565		AALEALLPYTER	AALEALLPYTER	203089		NDQDTWDYTNPNLSGQGDPGSNPNKR	NDQDTWDYTNPNLSGQGDPGSNPNKR	2.91974e+06		EAMEDGEIDGNK	EAMEDGEIDGNK	2875609		ADISAFADYRPTE	ADISAFADYRPTE	85889.3		AASAPAVEDQVPE	AASAPAVEDQVPE	67628.7		ADCPPGNPAPTSNHGPDATE	ADC[57.0215]PPGNPAPTSNHGPDATE	50401.3		AASLGLLQFPILNASVDE	AASLGLLQFPILNASVDE	52036.5
								AAIGLLAR	AAIGLLAR	128952		AALEAQNALHNIK	AALEAQNALHNIK	28319.9		EGIPALDNFLDK	EGIPALDNFLDK	2.86966e+06		IADDKYNDTFWK	IADDKYNDTFWK	2.87532e+06		ADKAPTNVTCILKTLVE	ADKAPTNVTC[57.0215]ILKTLVE	24318.2		AASDPSDSPNLPTPGSWWE	AASDPSDSPNLPTPGSWWE	35562.3		ADCPPGNPAPTSNHGPDATEAE	ADC[57.0215]PPGNPAPTSNHGPDATEAE	45325.8		AASPIITLVALDE	AASPIITLVALDE	46675
								AAILPTSIFLTNK	AAILPTSIFLTNK	2.05829e+06		AALEAQNALHNMK	AALEAQNALHNMK	123952		EAMEDGEIDGNK	EAMEDGEIDGNK	2852782		KPEDWDERPK	KPEDWDERPK	2.80268e+06		ADKDDTQQILKE	ADKDDTQQILKE	55577.8		AASKLLNTVEE	AASKLLNTVEE	54133.9		ADDEPGRPGHINEE	ADDEPGRPGHINEE	56265.1		AATDAQDANQCCTSCE	AATDAQDANQC[57.0215]C[57.0215]TSC[57.0215]E	66700.6
								AAIVVNGHGMTPLK	AAIVVNGHGMTPLK	2242.79		AALEELVK	AALEELVK	134319		EFHLNESGDPSSK	EFHLNESGDPSSK	2850889		ILIANTGMDTDK	ILIANTGMDTDK	2.79692e+06		ADKHHSLGGQYGVQGFPTIKIFGSNKNRPE	ADKHHSLGGQYGVQGFPTIKIFGSNKNRPE	251590		AASKPLGVASEDE	AASKPLGVASEDE	88171.2		ADDGRPFPQVIK	ADDGRPFPQVIK	6714649		AATLPNEYKE	AATLPNEYKE	350388
								AALAATGAASGGGGGGGGAGSR	AALAATGAASGGGGGGGGAGSR	12429.7		AALEQDLAFWYGPR	AALEQDLAFWYGPR	242024		AAEDDEDDDVDTKK	AAEDDEDDDVDTKK	2785224		FYEEVHDLER	FYEEVHDLER	2.79023e+06		ADKIKVAQGVSGAVQD	ADKIKVAQGVSGAVQD	100027		AASLLGKKYGE	AASLLGKKYGE	72390.2		ADDIVNWLK	ADDIVNWLK	83165.4		AATQVKPAEE	AATQVKPAEE	37382.2
								AALADVLR	AALADVLR	100587		AALFALQNLFEEK	AALFALQNLFEEK	0		AFHNEAQVNPER	AFHNEAQVNPER	2714648		AAEDDEDDDVDTKK	AAEDDEDDDVDTKK	2.7841e+06		ADKKKVLDKCQE	ADKKKVLDKC[57.0215]QE	1.04075e+06		AASVDKVLE	AASVDKVLE	98537.6		ADDPLRLDQE	ADDPLRLDQE	173160		AATQEDPEQLPELE	AAT[130.0266]QEDPEQLPELE	70495.2
								AALAFGFLDLLK	AALAFGFLDLLK	24057.4		AALGPLVTGLYDVQAFK	AALGPLVTGLYDVQAFK	228270		LFQECCPHSTDR	LFQEC[57.0215]C[57.0215]PHSTDR	2.71215e+06		LFQECCPHSTDR	LFQEC[57.0215]C[57.0215]PHSTDR	2.77828e+06		ADKNRSKGIYQSLE	ADKNRSKGIYQSLE	601376		AATGEDASSPPPKTE	AATGEDASSPPPKTE	73501.9		ADFDNTVAIHPTSSEE	ADFDNTVAIHPTSSEE	3173257		AAVAGEDGR	AAVAGEDGR	131406
								AALAHSEEVTASQVAATK	AALAHSEEVTASQVAATK	14846.7		AALLELWELR	AALLELWELR	494581		EDLYLKPIQR	EDLYLKPIQR	2.70503e+06		RGEEGHDPKEPEQLR	RGEEGHDPKEPEQLR	2765423		ADKQDYPQPSDLSTFVNE	ADKQDYPQPSDLSTFVNE	477928		AATTGPQVKRADE	AATTGPQVKRADE	77458.2		ADGGLQINVDEEPFVLPPAGE	ADGGLQINVDEEPFVLPPAGE	49062		AAVAPEKPPASDE	AAVAPEKPPASDE	930835
								AALCHFCIDMLNAK	AALC[57.0215]HFC[57.0215]IDM[15.9949]LNAK	21818.6		AALLETLSLLLAK	AALLETLSLLLAK	46332.6		LGEMWNNTAADDKQPYEK	LGEMWNNTAADDKQPYEK	2.7025e+06		TDKLDEALEDYK	TDKLDEALEDYK	2760189		ADKSDPKPGVMTQE	ADKSDPKPGVMTQE	0		AAVAPEKPPASDE	AAVAPEKPPASDE	682116		ADGGTGDSSPSPGSSLPSPLSDPR	ADGGTGDSSPSPGSSLPSPLSDPR	159406		AAVATFLQSVQVPE	AAVATFLQSVQVPE	833193
								AALDGTPGMIGYGMAK	AALDGTPGMIGYGM[15.9949]AK	136318		AALLHGETR	AALLHGETR	23943.8		LYGSAGPPPTGEEDTAEKDEL	LYGSAGPPPTGEEDTAEKDEL	2.70022e+06		EAFQLFDR	EAFQLFDR	2.74598e+06		ADKWSTLSADIEE	ADKWSTLSADIEE	64885.5		AAVASSPSKANGQE	AAVASSPSKANGQE	69455.1		ADGLSTNHWLIGTDK	ADGLSTNHWLIGTDK	55410.8		AAVHYDR	AAVHYDR	30018.1
								AALDGTPGMIGYGMAK	AALDGTPGM[15.9949]IGYGM[15.9949]AK	158302		AALLNAILHSAYSETFLLPHLK	AALLNAILHSAYSETFLLPHLK	0		DLDDFQSWLSR	DLDDFQSWLSR	2682352		DEFEGLFK	DEFEGLFK	2.73849e+06		ADLASGDQSLPMGVLGAQSE	ADLASGDQSLPMGVLGAQSE	59339.7		AAVASSPSKANGQENGHVKVNGDASPAAAE	AAVASSPSKANGQENGHVKVNGDASPAAAE	0		ADGSTQVTVEEPVQQPSVVDR	ADGSTQVTVEEPVQQPSVVDR	441929		AAVLVQQWVSYADTE	AAVLVQQWVSYADTE	73213.1
								AALEALLPYTER	AALEALLPYTER	644195		AALLWALAAALER	AALLWALAAALER	12125.9		IEVIEIMTDR	IEVIEIM[15.9949]TDR	2673650		DNPGVVTCLDEAR	DNPGVVTC[57.0215]LDEAR	2664516		ADLDHYSAIIMDE	ADLDHYSAIIMDE	43092		AAVDAQQQKRSIQEE	AAVDAQQQKRSIQEE	40688		ADHGEPIGR	ADHGEPIGR	485508		AAVMHDILDMMPE	AAVMHDILDMMPE	88741.5
								AALEAQNALHNIK	AALEAQNALHNIK	29451		AALMESQGQQQEER	AALMESQGQQQEER	60051.6		LGIHEDSQNR	LGIHEDSQNR	2668491		HEKEDGAISTIVLR	HEKEDGAISTIVLR	2.65964e+06		ADLFDSGDIFSTGTGSQSVE	ADLFDSGDIFSTGTGSQSVE	95418.1		AAVKSMTNLQIKEE	AAVKSMTNLQIKEE	0		ADHHATNGVVHLIDK	ADHHATNGVVHLIDK	0		AAVMHDILDMMPE	AAVMHDILDM[15.9949]MPE	42023.5
								AALEAQNALHNMK	AALEAQNALHNMK	124442		AALMFANAEEEFFYEK	AALMFANAEEEFFYEK	83615.7		RGEEGHDPKEPEQLR	RGEEGHDPKEPEQLR	2.63207e+06		DDDIAALVVDNGSGMCK	n[42.0106]DDDIAALVVDNGSGM[15.9949]C[57.0215]K	2.65453e+06		ADLFHTIE	ADLFHTIE	19854.1		AAVMAFGCILE	AAVMAFGC[57.0215]ILE	40242.2		ADHVISAIPASVLSE	ADHVISAIPASVLSE	71162.1		AAVMVYDDANKK	AAVMVYDDANKK	95575.1
								AALEELVK	AALEELVK	165680		AALNALQPPEFR	AALNALQPPEFR	190566		APKPDGPGGGPGGSHMGGNYGDDR	APKPDGPGGGPGGSHMGGNYGDDR	2.62334e+06		IDYGEYMDK	IDYGEYMDK	2642029		ADLKTPTKPKQHDQVSKISSE	ADLKTPTKPKQHDQVSKISSE	13597.5		AAVMAVPRTADQDTSTDLE	AAVMAVPRTADQDTSTDLE	71858.1		ADIDGDGQVNYE	ADIDGDGQVNYE	16116.5		AAVPLGGFLCNVADK	AAVPLGGFLC[57.0215]NVADK	28771.1
								AALEQDLAFWYGPR	AALEQDLAFWYGPR	197174		AALQEELSDVLIYLVALAAR	AALQEELSDVLIYLVALAAR	12465.3		DATNVGDEGGFAPNILENK	DATNVGDEGGFAPNILENK	2.59692e+06		DAHNALLDIQSSGR	DAHNALLDIQSSGR	2.61944e+06		ADLKTYFTDKKTHLYTLILNPDNSFE	ADLKTYFTDKKTHLYTLILNPDNSFE	49141.8		AAVPSVCFLVPPPNQE	AAVPSVC[57.0215]FLVPPPNQE	41743.3		ADIEMPFDPSK	ADIEMPFDPSK	236204		AAVPPWVDTNDEE	AAVPPWVDTNDEE	416952
								AALEQLLK	AALEQLLK	69048.3		AALQELLSK	AALQELLSK	1.50449e+06		IEDLSQQAQLAAAEK	IEDLSQQAQLAAAEK	2.55143e+06		KSDVEAIFSK	KSDVEAIFSK	2618921		ADLLKTSGTLISFIYPAQNPE	ADLLKTSGTLISFIYPAQNPE	22777.4		AAWALTNIASGTSE	AAWALTNIASGTSE	0		ADIGTPSNFQHIGHVGWDPNTGFDLNNLDPE	ADIGTPSNFQHIGHVGWDPNTGFDLNNLDPE	62912.1		AAVPSGASTGIYE	AAVPSGASTGIYE	373440
								AALEYLEDIDLK	AALEYLEDIDLK	60830.1		AALRPLVK	AALRPLVK	35165.3		KPEDWDERPK	KPEDWDERPK	2542821		DLSLDDFK	DLSLDDFK	2.61676e+06		ADLSHHPKFIPE	ADLSHHPKFIPE	53283.2		AAWHHMPHPSDSE	AAWHHMPHPSDSE	34737		ADIIHACDIVE	ADIIHAC[57.0215]DIVE	141743		AAWALTNIASGTSE	AAWALTNIASGTSE	111287
								AALEYLGSFDHYAT	AALEYLGSFDHYAT	56488.3		AALRPLVKPK	AALRPLVKPK	60301.2		DLADELALVDVIEDK	DLADELALVDVIEDK	2.53955e+06		IDIIPNPQER	IDIIPNPQER	2.60574e+06		ADLVRPLLPKDME	ADLVRPLLPKDME	59515		AAWSTAGDQPMPYLTTYGQMSNGE	AAWSTAGDQPMPYLTTYGQMSNGE	0		ADIIYPGHGPVIHNAE	ADIIYPGHGPVIHNAE	148534		AAWHHMPHPSDSER	AAWHHMPHPSDSER	61105.2
								AALFALQNLFEEK	AALFALQNLFEEK	77562.7		AALSALESFLK	AALSALESFLK	647856		DKDNFWMTR	DKDNFWMTR	2.5379e+06		DLPEHAVLK	DLPEHAVLK	2.59945e+06		ADNSCIYVNKITHE	ADNSC[57.0215]IYVNKITHE	48234.4		AAYDPYAYPSDYDMHTGDPKQDLAYE	AAYDPYAYPSDYDMHTGDPKQDLAYE	57562.1		ADILAITGPEDQPGSLE	ADILAITGPEDQPGSLE	84065		AAYDPYAYPSDYDMHTGDPK	AAYDPYAYPSDYDMHTGDPK	565275
								AALGPLVTGLYDVQAFK	AALGPLVTGLYDVQAFK	216242		AALSASEGEEVPQDK	AALSASEGEEVPQDK	73027.5		DLLHPSPEEEK	DLLHPSPEEEK	2.5351e+06		IEEVPELPLVVEDK	IEEVPELPLVVEDK	2.58891e+06		ADNTKKANNSQEPSPQLASSVASTRSMPE	ADNTKKANNSQEPSPQLASSVASTRSMPE	147084		AAYDPYAYPSDYDMHTGDPKQDLAYE	AAYDPYAYPSDYDM[15.9949]HTGDPKQDLAYE	58036		ADISAFADYRPTE	ADISAFADYRPTE	332891		AAYDPYAYPSDYDMHTGDPK	AAYDPYAYPSDYDM[15.9949]HTGDPK	59991.4
								AALLELWELRR	AALLELWELRR	12555.3		AALSEEELEKK	AALSEEELEKK	218825		DSLLQDGEFSMDLR	DSLLQDGEFSM[15.9949]DLR	2.51974e+06		ADKDYHFK	ADKDYHFK	2.58373e+06		ADPGLADLPQQLLFVHQGE	ADPGLADLPQQLLFVHQGE	40021.7		ACAHSFFDE	AC[57.0215]AHSFFDE	161616		ADKDYHFK	ADKDYHFK	921593		AAYWEEEPAEVR	AAYWEEEPAEVR	164284
								AALLETLSLLLAK	AALLETLSLLLAK	31484.4		AALSEMVEYITHNR	AALSEMVEYITHNR	158573		EDGSGDRGDGPFR	EDGSGDRGDGPFR	2518285		IEDVTPIPSDSTR	IEDVTPIPSDSTR	2.56575e+06		ADPHFHHFLLSQTE	ADPHFHHFLLSQTE	51093.6		ACDQHGPDLYPKFKKWCDD	AC[57.0215]DQHGPDLYPKFKKWC[57.0215]DD	75394.2		ADLASGDQSLPMGVLGAQSE	ADLASGDQSLPMGVLGAQSE	68302.7		ACAHSFFDE	AC[57.0215]AHSFFDE	251808
								AALLHGETR	AALLHGETR	17234.4		AALSEMVEYITHNR	AALSEM[15.9949]VEYITHNR	116332		DNPGVVTCLDEAR	DNPGVVTC[57.0215]LDEAR	2517160		KHLEINPDHPIVETLR	KHLEINPDHPIVETLR	2546943		ADPPQLGDFTKDWVE	ADPPQLGDFTKDWVE	77517.6		ACLNARCFARVEPSHKSKIVE	AC[57.0215]LNARC[57.0215]FARVEPSHKSKIVE	37539.8		ADLDHYSAIIMDE	ADLDHYSAIIMDE	31159.4		ACANPAAGSVILLE	AC[57.0215]ANPAAGSVILLE	643195
								AALMFANAEEEFFYEK	AALMFANAEEEFFYEK	68250.7		AALSGSYVNFGVFR	AALSGSYVNFGVFR	61914.4		TDTLEDLFPTTK	TDTLEDLFPTTK	2.48862e+06		GANDFMCDEMER	GANDFMC[57.0215]DEMER	2.53966e+06		ADPSLQRVRQE	ADPSLQRVRQE	196779		ACMRLPKQIEE	AC[57.0215]MRLPKQIEE	115865		ADLFHTIE	ADLFHTIE	55724.5		ACFPSILVPDAEEE	AC[57.0215]FPSILVPDAEEE	133962
								AALNALQPPEFR	AALNALQPPEFR	391874		AALSSQQQQQLALLLQQFQTLK	AALSSQQQQQLALLLQQFQTLK	19562.7		IFVGGIKEDTEEHHLR	IFVGGIKEDTEEHHLR	2.48256e+06		HDLDLICR	HDLDLIC[57.0215]R	2530290		ADPSLQRVRQEE	ADPSLQRVRQEE	2.5607e+06		ACRVQQYPFTADQEIPE	AC[57.0215]RVQQYPFTADQEIPE	51505.3		ADLINNLGTIAK	ADLINNLGTIAK	186941		ACFYNLDK	AC[57.0215]FYNLDK	65663.2
								AALQEELQLCK	AALQEELQLC[57.0215]K	120973		AALVAQNYINYQQGTPHR	AALVAQNYINYQQGTPHR	85720.2		EAFSLFDKDGDGTITTK	EAFSLFDKDGDGTITTK	2.47868e+06		EAFSLFDKDGDGTITTK	EAFSLFDKDGDGTITTK	2.52921e+06		ADPTIYSGKVIRPLRSVDPTQTE	ADPTIYSGKVIRPLRSVDPTQTE	175157		ACTIVLRGATQQILDE	AC[57.0215]TIVLRGATQQILDE	125235		ADLLLSTQPGREE	ADLLLSTQPGREE	306092		ACPVDAIVEGPNFE	AC[57.0215]PVDAIVEGPNFE	0
								AALQELLSK	AALQELLSK	2.45036e+06		AAMFTAGSNFNHVVQNEK	AAMFTAGSNFNHVVQNEK	83391.6		MKDTDSEEEIR	MKDTDSEEEIR	2.4761e+06		DRDYSDHPSGGSYR	DRDYSDHPSGGSYR	2522353		ADPYDPGEEDPAQSRALE	ADPYDPGEEDPAQSRALE	66860.2		ACVNIAQLLPQEDLE	AC[57.0215]VNIAQLLPQEDLE	235565		ADLNIILSSPEQLE	ADLNIILSSPEQLE	21381.8		ACVNIAQLLPQEDLE	AC[57.0215]VNIAQLLPQEDLE	278836
								AALQTAPESADDSPSQLSK	AALQTAPESADDSPSQLSK	27536.3		AAMIWIVGEYAER	AAMIWIVGEYAER	213639		DLPEHAVLK	DLPEHAVLK	2.47346e+06		PATDSFDDYPPR	PATDSFDDYPPR	2.48752e+06		ADQAPGVEPGDIVLLLQE	ADQAPGVEPGDIVLLLQE	42315.8		ACVSIAQLLSQDDLE	AC[57.0215]VSIAQLLSQDDLE	44649.6		ADLPAEEPAPSTPPCLVQAEE	ADLPAEEPAPSTPPC[57.0215]LVQAEE	48577.9		ACVSIAQLLSQDDLE	AC[57.0215]VSIAQLLSQDDLE	71701.8
								AALRPLVK	AALRPLVK	33424.9		AAMLAPLLEVIK	AAMLAPLLEVIK	21561.5		IEDVTPIPSDSTR	IEDVTPIPSDSTR	2.46277e+06		LYGSAGPPPTGEEDTAEKDEL	LYGSAGPPPTGEEDTAEKDEL	2.44228e+06		ADQASNILASFGLSARDLDE	ADQASNILASFGLSARDLDE	58204.8		ACWPKDVGIVALE	AC[57.0215]WPKDVGIVALE	24073		ADLPAEEPAPSTPPCLVQAEE	ADLPAEEPAPST[130.0266]PPC[57.0215]LVQAEE	476941		ACYLSINPQKDE	AC[57.0215]YLSINPQKDE	730000
								AALRPLVKPK	AALRPLVKPK	59548.1		AAMWNPSIFLK	AAMWNPSIFLK	0		ADILEDKDGK	ADILEDKDGK	2.45917e+06		DEPSVAAMVYPFTGDHK	DEPSVAAM[15.9949]VYPFTGDHK	2438814		ADQDGDSAISFTE	ADQDGDSAISFTE	20388.1		ADAAMAASPHAVDGNTVE	ADAAMAASPHAVDGNTVE	774366		ADLQNHLDTAQNALQDK	ADLQNHLDTAQNALQDK	154100		ADAAMAASPHAVDGNTVE	ADAAMAASPHAVDGNTVE	795882
								AALSALESFLK	AALSALESFLK	666615		AAMEALVVEVTK	AAM[15.9949]EALVVEVTK	749540		GANDFMCDEMER	GANDFMC[57.0215]DEMER	2.45569e+06		ADILEDKDGK	ADILEDKDGK	2.43638e+06		ADQDGLASTVRSLGE	ADQDGLASTVRSLGE	396676		ADAAMAASPHAVDGNTVE	ADAAM[15.9949]AASPHAVDGNTVE	0		ADLQYGYGGVDMNEPLME	ADLQYGYGGVDMNEPLME	29969.8		ADALQAGASQFE	ADALQAGASQFE	245351
								AALSASEGEEVPQDK	AALSASEGEEVPQDK	69322.2		AANAAENDFSVSQAEMSSR	AANAAENDFSVSQAEMSSR	133878		DLLEVADVLEK	DLLEVADVLEK	2.45297e+06		DIDAFWLQR	DIDAFWLQR	2430668		ADQHQQLQYQQPSISVLSDGTVDSGQGSSVFTE	ADQHQQLQYQQPSISVLSDGTVDSGQGSSVFTE	161714		ADADLINAGKE	ADADLINAGKE	0		ADNDAGNAAIDSLLNYE	ADNDAGNAAIDSLLNYE	186984		ADASHCIHQILE	ADASHC[57.0215]IHQILE	132587
								AALSEEELEKK	AALSEEELEKK	186224		AANNGALPPDLSYIVR	AANNGALPPDLSYIVR	83500.3		DPENFPFVVLGNK	DPENFPFVVLGNK	2.44571e+06		ADKEAAFDDAVEER	n[42.0106]ADKEAAFDDAVEER	2.42956e+06		ADQKFGFCPMAAHE	ADQKFGFC[57.0215]PMAAHE	30516.6		ADAEKTFEE	ADAEKTFEE	289300		ADPDCSNGQPQAAPTPGAPQNR	ADPDC[57.0215]SNGQPQAAPTPGAPQNR	0		ADATNVNNWHWTER	ADATNVNNWHWTER	828596
								AALSEMVEYITHNR	AALSEMVEYITHNR	158656		AANNIASLLTK	AANNIASLLTK	51743		KSDVEAIFSK	KSDVEAIFSK	2.44271e+06		HRPDLIDFDK	HRPDLIDFDK	2.4271e+06		ADQKFGFCPMAAHEE	ADQKFGFC[57.0215]PMAAHEE	44437.7		ADAIDDTLSSKLKVKE	ADAIDDTLSSKLKVKE	57248.3		ADPDGDGVLSLQE	ADPDGDGVLSLQE	77455.6		ADCDILIPAASEK	ADC[57.0215]DILIPAASEK	79689.9
								AALSEMVEYITHNR	AALSEM[15.9949]VEYITHNR	115251		AANPVDFLSK	AANPVDFLSK	189344		DRDYSDHPSGGSYR	DRDYSDHPSGGSYR	2.43105e+06		DKDNFWMTR	DKDNFWMTR	2.41832e+06		ADQPLQAIME	ADQPLQAIME	29867.1		ADAIYAALDKRMDE	ADAIYAALDKRM[15.9949]DE	111439		ADPEPPGLAAGLVQQDLVFE	ADPEPPGLAAGLVQQDLVFE	16194		ADCPPGNPAPTSNHGPDATE	ADC[57.0215]PPGNPAPTSNHGPDATE	35304.3
								AALSGSYVNFGVFR	AALSGSYVNFGVFR	76159.8		AANSLEAFIFETQDK	AANSLEAFIFETQDK	273923		HQEGEIFDTEK	HQEGEIFDTEK	2425366		DLLEVADVLEK	DLLEVADVLEK	2.40023e+06		ADQSHGGPRSLSDIKGAADE	ADQSHGGPRSLSDIKGAADE	39712.3		ADAKAAIAQLNGKE	ADAKAAIAQLNGKE	329322		ADPGLADLPQQLLFVHQGETE	ADPGLADLPQQLLFVHQGETE	31080.9		ADCPPGNPAPTSNHGPDATEAE	ADC[57.0215]PPGNPAPTSNHGPDATEAE	38458.8
								AALSSQQQQQLALLLQQFQTLK	AALSSQQQQQLALLLQQFQTLK	12633.4		AANVLLSEQGDVK	AANVLLSEQGDVK	145280		DEFEGLFK	DEFEGLFK	2.42228e+06		HQEGEIFDTEK	HQEGEIFDTEK	2366756		ADQSRLTSLLEE	ADQSRLTSLLEE	86132.9		ADALKHKSQVINE	ADALKHKSQVINE	107360		ADPNHLVDDLLTPCSPGDPGAIE	ADPNHLVDDLLTPC[57.0215]SPGDPGAIE	578476		ADCTITMADSDFLALMTGK	ADC[57.0215]TITMADSDFLALMTGK	28374.2
								AALVAQNYINYQQGTPHR	AALVAQNYINYQQGTPHR	104815		AANVTLLTSLVEGEAVHLAR	AANVTLLTSLVEGEAVHLAR	12000.8		ILIANTGMDTDK	ILIANTGMDTDK	2.40292e+06		EDGSGDRGDGPFR	EDGSGDRGDGPFR	2.35572e+06		ADRGGKFHMVDGNVSGE	ADRGGKFHMVDGNVSGE	268431		ADANPRAGLIPSKHFQE	ADANPRAGLIPSKHFQE	50239.6		ADPSDPFESPVMAGGLFAVDR	ADPSDPFESPVMAGGLFAVDR	62143.7		ADDGRPFPQVIK	ADDGRPFPQVIK	11460764
								AALVDLEPGTMDSVR	AALVDLEPGTM[15.9949]DSVR	79871.3		AAPCIYWLPLTDSQIVQK	AAPC[57.0215]IYWLPLTDSQIVQK	358663		DEPSVAAMVYPFTGDHK	DEPSVAAM[15.9949]VYPFTGDHK	2.4004e+06		IFVGGIKEDTEEHHLR	IFVGGIKEDTEEHHLR	2.33751e+06		ADRLQQSHPLSATQIQVKREE	ADRLQQSHPLSATQIQVKREE	160790		ADAQQAYKYLREE	ADAQQAYKYLREE	94740.6		ADPYIDIDQNVLHR	ADPYIDIDQNVLHR	70511		ADDIVGPVTHE	ADDIVGPVTHE	0
								AAMEALVVEVTK	AAMEALVVEVTK	0		AAPDDPSGFAVLASCAR	AAPDDPSGFAVLASC[57.0215]AR	69260.1		EMDRETLIDVAR	EMDRETLIDVAR	2382980		KITIADCGQLE	KITIADC[57.0215]GQLE	2.33254e+06		ADRMAALRAKEE	ADRMAALRAKEE	175016		ADARSIYVGNVDYGATAEE	ADARSIYVGNVDYGATAEE	384844		ADQAPGVEPGDIVLLLQE	ADQAPGVEPGDIVLLLQE	81997.1		ADDTSAATIEK	ADDTSAATIEK	0
								AAMFTAGSNFNHVVQNEK	AAMFTAGSNFNHVVQNEK	91678.4		AAPFNNWMESAMEDLQDMFIVHTIEEIEGLISAHDQFK	AAPFNNWMESAMEDLQDMFIVHTIEEIEGLISAHDQFK	10214.9		DDDIAALVVDNGSGMCK	n[42.0106]DDDIAALVVDNGSGM[15.9949]C[57.0215]K	2.35675e+06		EGTGTEMPMIGDR	EGTGTEM[15.9949]PM[15.9949]IGDR	2.31847e+06		ADRPGKLFIGGLNTE	ADRPGKLFIGGLNTE	1.90558e+06		ADAVSGQLPDPTTNPSAGKDGPSLLVVE	ADAVSGQLPDPTTNPSAGKDGPSLLVVE	32807.5		ADQAPGVEPGDIVLLLQEK	ADQAPGVEPGDIVLLLQEK	22270.2		ADDYEQVK	ADDYEQVK	98919.2
								AAMIWIVGEYAER	AAMIWIVGEYAER	180434		AAPFSLEYR	AAPFSLEYR	451509		HRPDLIDFDK	HRPDLIDFDK	2.34615e+06		LKDDEVAQLK	LKDDEVAQLK	2.3136e+06		ADRSILSPGGSCGPIKVKTEPTE	ADRSILSPGGSC[57.0215]GPIKVKTEPTE	54451.2		ADCDILIPAASE	ADC[57.0215]DILIPAASE	328928		ADQHQQLQYQQPSISVLSDGTVDSGQGSSVFTE	ADQHQQLQYQQPSISVLSDGTVDSGQGSSVFTE	203305		ADEDPIMGFHQMFLLK	ADEDPIMGFHQMFLLK	45299.8
								AAMLAPLLEVIK	AAMLAPLLEVIK	28467.1		AAPGAEFAPNK	AAPGAEFAPNK	81413.3		GFAFVTFDDHDTVDK	GFAFVTFDDHDTVDK	2340378		VEIIANDQGNR	VEIIANDQGNR	2.31175e+06		ADRTLFVGNLE	ADRTLFVGNLE	35117.7		ADDAAGAAAAAARPAPRE	ADDAAGAAAAAARPAPRE	20739		ADQPLQAIME	ADQPLQAIME	110135		ADFDNTVAIHPTSSEE	ADFDNTVAIHPTSSEE	1.16249e+06
								AAMWNPSIFLK	AAMWNPSIFLK	0		AAPGAEFAPNKR	AAPGAEFAPNKR	371077		HEKEDGAISTIVLR	HEKEDGAISTIVLR	2.33732e+06		DKLNNLVLFDK	DKLNNLVLFDK	2.29867e+06		ADSGASGALAMFFQGGETE	ADSGASGALAMFFQGGETE	32790.1		ADDDGRRHGFLILSRE	ADDDGRRHGFLILSRE	506053		ADQPPSCGPEDD	ADQPPSC[57.0215]GPEDD	16620.8		ADFPAGIPE	ADFPAGIPE	100099
								AAMEALVVEVTK	AAM[15.9949]EALVVEVTK	0		AAPLAGFGYGLPISR	AAPLAGFGYGLPISR	165195		GLFIIDDK	GLFIIDDK	2.32784e+06		DDIENMVK	DDIENMVK	2296601		ADSKKSIIKEPE	ADSKKSIIKEPE	15791.8		ADDDRLNKVISE	ADDDRLNKVISE	6.33364e+06		ADQSLLTFIDK	ADQSLLTFIDK	618644		ADFPSDSFDPLNK	ADFPSDSFDPLNK	121095
								AAMEPIVISAK	AAM[15.9949]EPIVISAK	91947.3		AAPLDSIHSLAAYYIDCIR	AAPLDSIHSLAAYYIDC[57.0215]IR	147131		TEWLDGK	TEWLDGK	2.31991e+06		TEWLDGK	TEWLDGK	2.28033e+06		ADSKTMLQCLKQNKNSE	ADSKTMLQC[57.0215]LKQNKNSE	77162.2		ADDIVNWLKKRTGPAATTLPDGAAAE	ADDIVNWLKKRTGPAATTLPDGAAAE	337336		ADRPSSLPLDFNDE	ADRPSSLPLDFNDE	337074		ADFQGISPER	ADFQGISPER	103974
								AANAAENDFSVSQAEMSSR	AANAAENDFSVSQAEMSSR	118299		AAPLIVEVFNK	AAPLIVEVFNK	52322		YEWDVAEAR	YEWDVAEAR	2310130		DGDSVMVLPTIPEEEAK	DGDSVM[15.9949]VLPTIPEEEAK	2279297		ADSQKNWLDPSKE	ADSQKNWLDPSKE	55513.7		ADDLQIRE	ADDLQIRE	0		ADSGPTQPPLSLSPAPE	ADSGPTQPPLSLSPAPE	77095.1		ADGGTGDSSPSPGSSLPSPLSDPR	ADGGTGDSSPSPGSSLPSPLSDPR	30320.8
								AANDAGYFNDEMAPIEVK	AANDAGYFNDEM[15.9949]APIEVK	46673.4		AAPTAASDQPDSAATTEK	AAPTAASDQPDSAATTEK	33942.4		DFINFISDK	DFINFISDK	2.30627e+06		LQSIGTENTEENRR	LQSIGTENTEENRR	2.26322e+06		ADTPGIQIGRKE	ADTPGIQIGRKE	106528		ADDRVFRAHGHCLHE	ADDRVFRAHGHC[57.0215]LHE	267335		ADVAAHQDR	ADVAAHQDR	54545		ADGLGAGDVAAVLGPLGLQE	ADGLGAGDVAAVLGPLGLQE	63009.3
								AANLEMFK	AANLEMFK	0		AAPVTGGMGAVLMR	AAPVTGGM[15.9949]GAVLM[15.9949]R	67628		DLEEFFSTVGK	DLEEFFSTVGK	2.30296e+06		GGDLMAYDR	GGDLMAYDR	2.26095e+06		ADTYKDPFCSKNLSLCFE	ADTYKDPFC[57.0215]SKNLSLC[57.0215]FE	38641.3		ADDTVAPSSTFCKVYTLTPFLANNRE	ADDTVAPSSTFC[57.0215]KVYTLTPFLANNRE	64698.7		ADVHVAVVVRPGNAGLTDDE	ADVHVAVVVRPGNAGLTDDE	102294		ADGLLSQGYSDFINR	ADGLLSQGYSDFINR	161975
								AANNGALPPDLSYIVR	AANNGALPPDLSYIVR	272418		AAQAFFPAAELAQAGPER	AAQAFFPAAELAQAGPER	61679		VEIIANDQGNR	VEIIANDQGNR	2302848		EGIPALDNFLDK	EGIPALDNFLDK	2.24827e+06		ADVAAHQDRIDGITIQARQFQD	ADVAAHQDRIDGITIQARQFQD	111864		ADDWLRYGNPWE	ADDWLRYGNPWE	209731		ADVIQATGDAICIFRE	ADVIQATGDAIC[57.0215]IFRE	48900.1		ADGQGSTTMLVDTVFE	ADGQGSTTMLVDTVFE	83559.2
								AANNIASLLTK	AANNIASLLTK	88659.6		AAQAPSSFQLLYDLK	AAQAPSSFQLLYDLK	1.04215e+06		EAFQLFDR	EAFQLFDR	2.30133e+06		IMLFTNEDNPHGNDSAK	IMLFTNEDNPHGNDSAK	2.24628e+06		ADVAIGKGDETPLTNVKTE	ADVAIGKGDETPLTNVKTE	60346.3		ADFRKLRQQDLD	ADFRKLRQQDLD	72966.2		ADVLTTGAGNPVGDK	ADVLTTGAGNPVGDK	102961		ADGSQMAEER	ADGSQMAEER	0
								AANPVDFLSK	AANPVDFLSK	335455		AAQASDLEK	AAQASDLEK	80902		IDYGEYMDK	IDYGEYMDK	2.30107e+06		HQEGEIFDTEKEK	HQEGEIFDTEKEK	2.21938e+06		ADVASLNRRIQLVEEE	ADVASLNRRIQLVEEE	104752		ADFRKLRQQDLDGE	ADFRKLRQQDLDGE	292042		ADVPFYYASGSEFDE	ADVPFYYASGSEFDE	119934		ADGSTQVTVEEPVQQPSVVDR	ADGSTQVTVEEPVQQPSVVDR	65043.3
								AANSLEAFIFETQDK	AANSLEAFIFETQDK	277562		AAQDFFSTCR	AAQDFFSTC[57.0215]R	126959		LKDDEVAQLK	LKDDEVAQLK	2.29489e+06		DLLHPSPEEEK	DLLHPSPEEEK	2.19775e+06		ADVDMEPNVSVYSGLKE	ADVDMEPNVSVYSGLKE	14082		ADGFVLLGDTTDE	ADGFVLLGDTTDE	80423.8		ADVTTAFPTLGTDQVSE	ADVTTAFPTLGTDQVSE	57088		ADGYEPPVQE	ADGYEPPVQE	298212
								AANVGSMFQYWK	AANVGSM[15.9949]FQYWK	125936		AAQDRDQIYR	AAQDRDQIYR	171102		DASDDLDDLNFFNQK	DASDDLDDLNFFNQK	2.28258e+06		DNIQGITKPAIR	DNIQGITKPAIR	2185300		ADVFSALEEPAVCRGLEE	ADVFSALEEPAVC[57.0215]RGLEE	60796.4		ADGGLQINVDEEPFVLPPAGE	ADGGLQINVDEEPFVLPPAGE	49250		AEAPVEDGSQPPPPEPK	AEAPVEDGSQPPPPEPK	145607		ADHDFVVQE	ADHDFVVQE	1.13004e+06
								AANVLLSEQGDVK	AANVLLSEQGDVK	216258		AAQEEYVK	AAQEEYVK	729026		ADFDTYDDR	n[42.0106]ADFDTYDDR	2.25705e+06		DFINFISDK	DFINFISDK	2173581		ADVGITKFVSSHQGFSGILKE	ADVGITKFVSSHQGFSGILKE	36487.1		ADGGSDILLVVPKATVLQNQLDE	ADGGSDILLVVPKATVLQNQLDE	19856		AEASSGDHPTDTE	AEASSGDHPTDTE	236392		ADHDSLLDLLVTE	ADHDSLLDLLVTE	94149
								AAPAGGFQNIACLR	AAPAGGFQNIAC[57.0215]LR	107638		AAQEEYVKR	AAQEEYVKR	44133.4		PATDSFDDYPPR	PATDSFDDYPPR	2.25353e+06		IEVIEIMTDR	IEVIEIMTDR	2.16374e+06		ADVHVAVVVRPGNAGLTDDE	ADVHVAVVVRPGNAGLTDDE	116531		ADGLLSQGYSDFINRMHNQIPQVTSD	ADGLLSQGYSDFINRMHNQIPQVTSD	54316.9		AEDALHNLDR	AEDALHNLDR	26080.3		ADHGEPIGR	ADHGEPIGR	1.4221e+06
								AAPAPTASSTININTSTSK	AAPAPTASSTININTSTSK	30445.5		AAQELQEGQR	AAQELQEGQR	93856.2		ADKDYHFK	ADKDYHFK	2.24278e+06		DIIHDPGR	DIIHDPGR	2.15625e+06		ADVSLPSMQGDLKTTD	ADVSLPSMQGDLKTTD	40355.2		ADGNKQWWFGGGCDLTPTYLNQE	ADGNKQWWFGGGC[57.0215]DLTPTYLNQE	66765.4		AEDDAYTTFISE	AEDDAYTTFISE	46048.6		ADHQPLTE	ADHQPLTE	1.07011e+06
								AAPCIYWLPLTDSQIVQK	AAPC[57.0215]IYWLPLTDSQIVQK	308288		AAQIFITELTLR	AAQIFITELTLR	64604.3		GGDLMAYDR	GGDLMAYDR	2.23376e+06		ELLTLDEKDPR	ELLTLDEKDPR	2.15522e+06		ADYPLRVLYCGVCSLPTE	ADYPLRVLYC[57.0215]GVC[57.0215]SLPTE	61406.4		ADGSETPEPFAAE	ADGSETPEPFAAE	413900		AEDGATPSPSNETPK	AEDGATPSPSNETPK	184190		ADIEMPFDPSK	ADIEM[15.9949]PFDPSK	141491
								AAPDDPSGFAVLASCAR	AAPDDPSGFAVLASC[57.0215]AR	111764		AAQLCGAGMAAVVDK	AAQLC[57.0215]GAGMAAVVDK	273911		DAALAVAEAMADK	DAALAVAEAM[15.9949]ADK	2.21951e+06		MGESDDSILR	MGESDDSILR	2152151		AEDDFKKVLKSNPSE	AEDDFKKVLKSNPSE	0		ADHISKEAPEPGME	ADHISKEAPEPGME	371791		AEDKPSTDLSAPVNGE	AEDKPSTDLSAPVNGE	121562		ADIFMFDEPSSYLDVK	ADIFMFDEPSSYLDVK	84956.3
								AAPFSLEYR	AAPFSLEYR	652484		AAQLFLCSLGLK	AAQLFLC[57.0215]SLGLK	103210		HDLDLICR	HDLDLIC[57.0215]R	2209243		YLMEEDEDAYKK	YLMEEDEDAYKK	2138396		AEDIVGTARPDE	AEDIVGTARPDE	30808.3		ADIIGDTSGHFQKMLVVLLQGTREE	ADIIGDTSGHFQKMLVVLLQGTREE	59660.7		AEDNADTLALVFE	AEDNADTLALVFE	198493		ADIGTPSNFQHIGHVGWDPNTGFDLNNLDPE	ADIGTPSNFQHIGHVGWDPNTGFDLNNLDPE	53138.8
								AAPGAEFAPNK	AAPGAEFAPNK	78973.3		AAQLIGTCSQNVAAIQEQVLGLGALR	AAQLIGTC[57.0215]SQNVAAIQEQVLGLGALR	50653.7		DAQPSFSAEDIAK	DAQPSFSAEDIAK	2.19842e+06		DLADELALVDVIEDK	DLADELALVDVIEDK	2135415		AEDIVNTARPDE	AEDIVNTARPDE	16818.8		ADILAALKKLQDQRQYIVAE	ADILAALKKLQDQRQYIVAE	66892.6		AEDSDALTAVSSQLE	AEDSDALTAVSSQLE	59518.4		ADIIGDTSGHFQK	ADIIGDTSGHFQK	232423
								AAPGAEFAPNKR	AAPGAEFAPNKR	374941		AAQVGLLFLK	AAQVGLLFLK	76437.8		DDIENMVK	DDIENMVK	2196211		HFELGGDK	HFELGGDK	2.13263e+06		AEDNMNCQMSNITVTYRDGRVAQLE	AEDNMNC[57.0215]QMSNITVTYRDGRVAQLE	30017		ADILAITGPEDQPGSLE	ADILAITGPEDQPGSLE	80577.4		AEGDSAGTAGTPGGTPAGDK	AEGDSAGTAGTPGGTPAGDK	50928.9		ADIIGLSGLITPSLDE	ADIIGLSGLITPSLDE	97101.2
								AAPGPGPSTFSFVPPSK	AAPGPGPSTFSFVPPSK	160032		AAQYQVNQAAAAQAAATAAAMTQSAVK	AAQYQVNQAAAAQAAATAAAMTQSAVK	28454.7		MGESDDSILR	MGESDDSILR	2.18197e+06		DPPMFIPTPVDR	DPPMFIPTPVDR	2.12649e+06		AEDRAQGLQRE	AEDRAQGLQRE	280159		ADISAFADYRPTE	ADISAFADYRPTE	298706		AEGPDVAVDLPK	AEGPDVAVDLPK	58330.4		ADIIYPGHGPVIHNAE	ADIIYPGHGPVIHNAE	147951
								AAPLAGFGYGLPISR	AAPLAGFGYGLPISR	196314		AAQYQVNQAAAAQAAATAAAMTQSAVK	AAQYQVNQAAAAQAAATAAAM[15.9949]TQSAVK	38136.2		LQSIGTENTEENRR	LQSIGTENTEENRR	2.17248e+06		NPDDITNEEYGEFYK	NPDDITNEEYGEFYK	2.11697e+06		AEGPGAGDGPPRSFDWGYE	AEGPGAGDGPPRSFDWGY[130.0266]E	60239.2		ADKCPTLE	ADKC[57.0215]PTLE	153573		AEGPEVDVNLPK	AEGPEVDVNLPK	144594		ADILAITGPEDQPGSLE	ADILAITGPEDQPGSLE	100444
								AAPLDSIHSLAAYYIDCIR	AAPLDSIHSLAAYYIDC[57.0215]IR	90755.2		AASAAGAAGSAGGSSGAAGAAGGGAGAGTR	AASAAGAAGSAGGSSGAAGAAGGGAGAGTR	37138.9		IDIIPNPQER	IDIIPNPQER	2.16559e+06		DSLLQDGEFSMDLR	DSLLQDGEFSM[15.9949]DLR	2.10699e+06		AEKNAPAIIFIDE	AEKNAPAIIFIDE	616024		ADKGTVLALTE	ADKGTVLALTE	105050		AEGPPGGGGGHGSGSPSQPDADSHFE	AEGPPGGGGGHGSGSPSQPDADSHFE	64127.7		ADILEDK	ADILEDK	0
								AAPLIVEVFNK	AAPLIVEVFNK	51445.5		AASAAGAAGSAGGSSGAAGAAGGGAGAGTRPGDGGTASAGAAGPGAATK	AASAAGAAGSAGGSSGAAGAAGGGAGAGTRPGDGGTASAGAAGPGAATK	61913.1		KITIADCGQLE	KITIADC[57.0215]GQLE	2.14856e+06		DADDAVYELNGK	DADDAVYELNGK	2.10034e+06		AEKYKAEDE	AEKYKAEDE	23564.3		ADKIFLE	ADKIFLE	115974		AEGPQEWVFQE	AEGPQEWVFQE	56060.8		ADISAHEDR	ADISAHEDR	191014
								AAPSTAPAEATPPKPGEAEAPPK	AAPSTAPAEATPPKPGEAEAPPK	8126.6		AASAATAAPTATPAAQESGTIPK	AASAATAAPTATPAAQESGTIPK	56785.6		NQSFCPTVNLDK	NQSFC[57.0215]PTVNLDK	2.13187e+06		VVLIGGKPDR	VVLIGGKPDR	2098922		AENGRDAPANGNAENE	AENGRDAPANGNAENE	694566		ADKIKVAQGVSGAVQD	ADKIKVAQGVSGAVQD	275424		AEGSDVANAVLDGAD	AEGSDVANAVLDGAD	41252.1		ADISAFADYRPTE	ADIS[130.0266]AFADYRPTE	62307.2
								AAPTAASDQPDSAATTEK	AAPTAASDQPDSAATTEK	34146.7		AASADSTTEGTPADGFTVLSTK	AASADSTTEGTPADGFTVLSTK	82295.6		FYEEVHDLER	FYEEVHDLER	2.10186e+06		SESPKEPEQLR	SESPKEPEQLR	2.08413e+06		AEPHTEPEEQVPVEAEPQNIE	AEPHTEPEEQVPVEAEPQNIE	204708		ADKKKVLDKCQE	ADKKKVLDKC[57.0215]QE	12262548		AELRDDPIISTHLAK	AELRDDPIISTHLAK	63268.9		ADIWSLGITAIE	ADIWSLGITAIE	42771.5
								AAPVTGGMGAVLMR	AAPVTGGM[15.9949]GAVLM[15.9949]R	162154		AASAFFTYVSLSQEGR	AASAFFTYVSLSQEGR	196477		DAEDAMDAMDGAVLDGR	DAEDAM[15.9949]DAM[15.9949]DGAVLDGR	2.09903e+06		ELAEDGYSGVEVR	ELAEDGYSGVEVR	2078445		AEPPLYPMAGAAGPQGDE	AEPPLYPMAGAAGPQGDE	0		ADKLVRQYNE	ADKLVRQYNE	92502.2		AEPEPAEEYTE	AEPEPAEEYTE	83230.1		ADKCPTLE	ADKC[57.0215]PTLE	223847
								AAQAFFPAAELAQAGPER	AAQAFFPAAELAQAGPER	66920.6		AASAIYSGYIFDYDYYR	AASAIYSGYIFDYDYYR	116648		FNFLEQAFDK	FNFLEQAFDK	2.09529e+06		SGDSEVYQLGDVSQK	SGDSEVYQLGDVSQK	2.07193e+06		AEPQGAAWSGDSGTVSQSHSSASGPWEDE	AEPQGAAWSGDSGTVSQSHSSASGPWEDE	21902.9		ADKNRSKGIYQSLE	ADKNRSKGIYQSLE	58029.2		AEPGGGSLGDGRPPEESAHE	AEPGGGSLGDGRPPEESAHE	519403		ADKDYHFK	ADKDYHFK	1.51565e+06
								AAQAPSSFQLLYDLK	AAQAPSSFQLLYDLK	1.02344e+06		AASDIAMTELPPTHPIR	AASDIAMTELPPTHPIR	168225		DIIHDPGR	DIIHDPGR	2.08775e+06		DAEDAMDAMDGAVLDGR	DAEDAM[15.9949]DAM[15.9949]DGAVLDGR	2.06444e+06		AEPRTVVSGLVQFVPKEE	AEPRTVVSGLVQFVPKEE	373332		ADKRLSRFDIE	ADKRLSRFDIE	138508		AEPLTAPPTNGLPHTQDR	AEPLTAPPTNGLPHTQDR	181542		ADKYFLPFE	ADKYFLPFE	30388.5
								AAQASDLEK	AAQASDLEK	107233		AASDIAMTELPPTHPIR	AASDIAM[15.9949]TELPPTHPIR	361206		NNASTDYDLSDK	NNASTDYDLSDK	2.08526e+06		NNASTDYDLSDK	NNASTDYDLSDK	2.05282e+06		AERKNSLISSLEEE	AERKNSLISSLEEE	37789.5		ADKSDPKPGVMTQE	ADKSDPKPGVMTQE	57457.2		AEPMPSASSAPPASSLYSSPVNSSAPLAEDIDPE	AEPMPSASSAPPASSLYSSPVNSSAPLAEDIDPE	36797.1		ADLFHTIE	ADLFHTIE	53676.4
								AAQDFFSTCR	AAQDFFSTC[57.0215]R	135659		AASIFGGAKPVDTAAR	AASIFGGAKPVDTAAR	112645		DQQEAALVDMVNDGVEDLR	DQQEAALVDMVNDGVEDLR	2.08304e+06		KVEEAEPEEFVVEK	KVEEAEPEEFVVEK	2039805		AEVPKPLPPASKDE	AEVPKPLPPASKDE	105506		ADKSIIRTLKE	ADKSIIRTLKE	152386		AEPQGAAWSGDSGTVSQSHSSASGPWEDE	AEPQGAAWSGDSGTVSQSHSSASGPWEDE	29705.6		ADLINNLGTIAK	ADLINNLGTIAK	110588
								AAQDLCEEALR	AAQDLC[57.0215]EEALR	0		AASITSEVFNK	AASITSEVFNK	438213		ELHINLIPNKQDR	ELHINLIPNKQDR	2.08122e+06		NPDDITQEEYGEFYK	NPDDITQEEYGEFYK	2.03063e+06		AFAKVDLNSNGFICDYE	AFAKVDLNSNGFIC[57.0215]DYE	57454.1		ADKSNVMALQQGIQE	ADKSNVMALQQGIQE	76994.1		AEQPLCSSQSQCKEE	AEQPLC[57.0215]SSQSQC[57.0215]KEE	59762.3		ADLLLSTQPGREE	ADLLLSTQPGREE	167406
								AAQDRDQIYR	AAQDRDQIYR	147309		AASLEAVSYAIDTLK	AASLEAVSYAIDTLK	101298		NPDDITNEEYGEFYK	NPDDITNEEYGEFYK	2.05869e+06		GFAFVTFDDHDTVDK	GFAFVTFDDHDTVDK	2029633		AFARGTKALMDE	AFARGTKALMDE	497046		ADKTIKVYRE	ADKTIKVYRE	39477.9		AEQTLGLPITDEQIQE	AEQTLGLPITDEQIQE	82078.1		ADLNIILSSPEQLE	ADLNIILSSPEQLE	61819.3
								AAQEEYVK	AAQEEYVK	828089		AASLTEDRDR	AASLTEDRDR	0		IMLFTNEDNPHGNDSAK	IMLFTNEDNPHGNDSAK	2.05399e+06		LMIEMDGTENK	LM[15.9949]IEM[15.9949]DGTENK	2.02746e+06		AFDKMCSKLPKSLSEE	AFDKMC[57.0215]SKLPKSLSEE	406955		ADKTYMLRE	ADKTYMLRE	0		AETIGNLIEE	AETIGNLIEE	93674.6		ADLNQGIGEPQSPSR	ADLNQGIGEPQSPSR	42969.8
								AAQELQEGQR	AAQELQEGQR	79139		AASPQDLAGGYTSSLACHR	AASPQDLAGGYTSSLAC[57.0215]HR	32621.5		DADDAVYELNGK	DADDAVYELNGK	2.04152e+06		ESEDFIVEQYK	ESEDFIVEQYK	2.02691e+06		AFGDTKFSAVLVEPPPMSLPGAGLSSQE	AFGDTKFSAVLVEPPPMSLPGAGLSSQE	21386.6		ADKVRTMLVRKIQEE	ADKVRTMLVRKIQEE	393702		AETPTESVSEPE	AETPTESVSEPE	19468.4		ADLQNHLDTAQNALQDK	ADLQNHLDTAQNALQDK	150434
								AAQIFITELTLR	AAQIFITELTLR	52065.1		AASQSTQVPTITEGVAAALLLLK	AASQSTQVPTITEGVAAALLLLK	19012.7		VVLIGGKPDR	VVLIGGKPDR	2.04005e+06		LQLLEDDKENR	LQLLEDDKENR	2.02607e+06		AFGGGSLTALPVIE	AFGGGSLTALPVIE	31659.3		ADKYFLPFE	ADKYFLPFE	50207.7		AEVPGATGGDSPHLQPAEPPGEPR	AEVPGATGGDSPHLQPAEPPGEPR	39896.4		ADLQYGYGGVDMNEPLME	ADLQYGYGGVDMNEPLME	93583.6
								AAQLFLCSLGLK	AAQLFLC[57.0215]SLGLK	105311		AASVFVLYATSCANNFAMK	AASVFVLYATSC[57.0215]ANNFAMK	15480.6		SPAGLQVLNDYLADK	SPAGLQVLNDYLADK	2.03288e+06		KQWHEDITQDLR	KQWHEDITQDLR	2019427		AFGTAHRAHSSMVGVNLPQKAGGFLMKKE	AFGTAHRAHSSMVGVNLPQKAGGFLMKKE	68240.1		ADLASGDQSLPMGVLGAQSE	ADLASGDQSLPMGVLGAQSE	76505.4		AFAAVPTSHPPEDAPAQPPTPGPAASPE	AFAAVPTSHPPEDAPAQPPTPGPAASPE	90599.3		ADLQYGYGGVDMNEPLME	ADLQYGYGGVDM[15.9949]NEPLME	388455
								AAQLIGTCSQNVAAIQEQVLGLGALR	AAQLIGTC[57.0215]SQNVAAIQEQVLGLGALR	43798		AATETNLPLLFLPVHR	AATETNLPLLFLPVHR	56422.2		YLMEEDEDAYKK	YLMEEDEDAYKK	2.03121e+06		DDNGKPYVLPSVR	DDNGKPYVLPSVR	2.01918e+06		AFKLTDDVKKE	AFKLTDDVKKE	155017		ADLASGDQSLPMGVLGAQSE	ADLASGDQSLPM[15.9949]GVLGAQSE	92144.7		AFAFVTFADDQIAQSLCGE	AFAFVTFADDQIAQSLC[57.0215]GE	85195.9		ADLQYGYGGVDMNEPLME	ADLQYGYGGVDM[15.9949]NEPLM[15.9949]E	169099
								AAQVGLLFLK	AAQVGLLFLK	86213.1		AATFGLILDDVSLTHLTFGK	AATFGLILDDVSLTHLTFGK	46901.4		ADKEAAFDDAVEER	n[42.0106]ADKEAAFDDAVEER	2.02588e+06		DREEALHQFR	DREEALHQFR	2.01906e+06		AFLAQALSPKLYEPDQLQE	AFLAQALSPKLYEPDQLQE	29336.8		ADLDHYSAIIMDE	ADLDHYSAIIMDE	41964		AFAIDSSHPWLHE	AFAIDSSHPWLHE	21001.9		ADMERPLQE	ADMERPLQE	187133
								AAQYQVNQAAAAQAAATAAAMTQSAVK	AAQYQVNQAAAAQAAATAAAMTQSAVK	43731.2		AATLAQELEK	AATLAQELEK	92378.3		VGGTSDVEVNEK	VGGTSDVEVNEK	2024514		ETENDDLTNVIQK	ETENDDLTNVIQK	2.01905e+06		AFLCTNTSALDVDE	AFLC[57.0215]TNTSALDVDE	47381.8		ADLDHYSAIIMDE	ADLDHYSAIIM[15.9949]DE	37635.5		AFAILDGGAPGPQPHGEPPGGPDAVDGVMNGE	AFAILDGGAPGPQPHGEPPGGPDAVDGVMNGE	7591.4		ADMLCNSQSNDILQHQGSNCGGTSNK	ADMLC[57.0215]NSQSNDILQHQGSNC[57.0215]GGTSNK	38311.1
								AAQYQVNQAAAAQAAATAAAMTQSAVK	AAQYQVNQAAAAQAAATAAAM[15.9949]TQSAVK	36196.3		AATLMMLGR	AATLM[15.9949]M[15.9949]LGR	117519		DGDSVMVLPTIPEEEAK	DGDSVM[15.9949]VLPTIPEEEAK	2.02434e+06		VGGTSDVEVNEK	VGGTSDVEVNEK	2.01705e+06		AFLKKHGGSDNASTDCE	AFLKKHGGSDNASTDC[57.0215]E	24150.6		ADLFDSGDIFSTGTGSQSVE	ADLFDSGDIFSTGTGSQSVE	363043		AFALNDLDDYE	AFALNDLDDYE	72122.4		ADNDAGNAAIDSLLNYE	ADNDAGNAAIDSLLNYE	225938
								AASAAGAAGSAGGSSGAAGAAGGGAGAGTR	AASAAGAAGSAGGSSGAAGAAGGGAGAGTR	36727		AATLPHEQR	AATLPHEQR	18279.8		LQLLEDDKENR	LQLLEDDKENR	2.02349e+06		DNNQFASASLDR	DNNQFASASLDR	2.00942e+06		AFNKIDIDNSGYVSDYE	AFNKIDIDNSGYVSDYE	451713		ADLKTYFTDKKTHLYTLILNPDNSFE	ADLKTYFTDKKTHLYTLILNPDNSFE	236539		AFAMIIDKLEE	AFAMIIDKLEE	745964		ADPDCSNGQPQAAPTPGAPQNR	ADPDC[57.0215]SNGQPQAAPTPGAPQNR	0
								AASAAGAAGSAGGSSGAAGAAGGGAGAGTRPGDGGTASAGAAGPGAATK	AASAAGAAGSAGGSSGAAGAAGGGAGAGTRPGDGGTASAGAAGPGAATK	62972.5		AATMSAVEAATCR	AATMSAVEAATC[57.0215]R	173513		HQEGEIFDTEKEK	HQEGEIFDTEKEK	2.02321e+06		IYEDGDDDMKR	IYEDGDDDMKR	2.00779e+06		AFNMIDQNRDGFIDKE	AFNMIDQNRDGFIDKE	1.03613e+06		ADLLKTSGTLISFIYPAQNPE	ADLLKTSGTLISFIYPAQNPE	36549.8		AFAMPAPTPSSSPVPTLSPEQQE	AFAMPAPTPSSSPVPTLSPEQQE	33532.3		ADPDVTLAGQE	ADPDVTLAGQE	72689.7
								AASAATAAPTATPAAQESGTIPK	AASAATAAPTATPAAQESGTIPK	56788.5		AATQFWR	AATQFWR	0		GGHMDDGGYSMNFNMSSSR	GGHMDDGGYSMNFNMSSSR	2.02126e+06		DVIATDKEDVAFK	DVIATDKEDVAFK	2.00412e+06		AFPVAGQKLIYAGKILNDDTALKE	AFPVAGQKLIYAGKILNDDTALKE	204273		ADLLQTKLQQSSYHKQQEE	ADLLQTKLQQSSYHKQQEE	181878		AFAMIIDKLEE	AFAM[15.9949]IIDKLEE	67315.6		ADPEPPGLAAGLVQQDLVFE	ADPEPPGLAAGLVQQDLVFE	49545.2
								AASADSTTEGTPADGFTVLSTK	AASADSTTEGTPADGFTVLSTK	202753		AATSDLEHYDK	AATSDLEHYDK	0		ELLTLDEKDPR	ELLTLDEKDPR	2.02088e+06		DGQAMLWDLNEGK	DGQAM[15.9949]LWDLNEGK	2.00315e+06		AFQKALRMVDE	AFQKALRMVDE	34312.4		ADLLVFVIPHQFIHRICDE	ADLLVFVIPHQFIHRIC[57.0215]DE	14017.8		AFDLVPPEAVPE	AFDLVPPEAVPE	31140.6		ADPFPPNGAPPLGPHPLMPANPWGGPVVDE	ADPFPPNGAPPLGPHPLMPANPWGGPVVDE	130386
								AASAFFTYVSLSQEGR	AASAFFTYVSLSQEGR	198627		AATSPALFNR	AATSPALFNR	55678.9		DVQGTDASLDEELDR	DVQGTDASLDEELDR	2007903		DAALAVAEAMADK	DAALAVAEAM[15.9949]ADK	2.0027e+06		AFQLFDRTGD	AFQLFDRTGD	111941		ADLMSPLDRIANVSILKQHE	ADLMSPLDRIANVSILKQHE	37255.8		AFDQGADAIYDHINE	AFDQGADAIYDHINE	820877		ADPFPPNGAPPLGPHPLMPANPWGGPVVDE	ADPFPPNGAPPLGPHPLM[15.9949]PANPWGGPVVDE	0
								AASAGQEPLHNEELAGAGR	AASAGQEPLHNEELAGAGR	11927.4		AAVAASVGLSEGPAGSR	AAVAASVGLSEGPAGSR	19677.8		ESEDFIVEQYK	ESEDFIVEQYK	2.00779e+06		EGQEDQGLTK	EGQEDQGLTK	1.99896e+06		AFQNTSDSDRYACSPLPSYLE	AFQNTSDSDRYAC[57.0215]SPLPSYLE	45267.9		ADLQYGYGGVDMNEPLME	ADLQYGYGGVDM[15.9949]NEPLME	35990.5		AFGSPFGLEEPQWVPDKE	AFGSPFGLEEPQWVPDKE	22970.4		ADPGLADLPQQLLFVHQGE	ADPGLADLPQQLLFVHQGE	93457
								AASAIYSGYIFDYDYYR	AASAIYSGYIFDYDYYR	98135		AAVAGEDGR	AAVAGEDGR	35797.1		DREEALHQFR	DREEALHQFR	2.00776e+06		DWQSYYYHHPQDR	DWQSYYYHHPQDR	1.99418e+06		AFQPQEPDFPPPPPDLE	AFQPQEPDFPPPPPDLE	664930		ADLRKKMVEEE	ADLRKKMVEEE	52213.1		AFGWHAIIVDGHSVEE	AFGWHAIIVDGHSVEE	81053.4		ADPGLADLPQQLLFVHQGETE	ADPGLADLPQQLLFVHQGETE	165901
								AASDIAMTELPPTHPIR	AASDIAMTELPPTHPIR	293625		AAVATFLQSVQVPEFTPK	AAVATFLQSVQVPEFTPK	1343521		ILDSVGIEADDDR	ILDSVGIEADDDR	2.00562e+06		DPENFPFVVLGNK	DPENFPFVVLGNK	1.98749e+06		AFQTTISKYFSE	AFQTTISKYFSE	37592.1		ADLSWKDFLPE	ADLSWKDFLPE	73359.5		AFLADPSAFVAAAPVAAATTAAPAAAAAPAKVE	AFLADPSAFVAAAPVAAATTAAPAAAAAPAKVE	34969.9		ADPNHLVDDLLTPCSPGDPGAIE	ADPNHLVDDLLTPC[57.0215]SPGDPGAIE	422380
								AASDIAMTELPPTHPIR	AASDIAM[15.9949]TELPPTHPIR	931326		AAVDAGFVPNDMQVGQTGK	AAVDAGFVPNDMQVGQTGK	43829.9		DLSLDDFK	DLSLDDFK	2.00404e+06		RPAEDMEEEQAFK	RPAEDMEEEQAFK	1.97472e+06		AFRFFLQDPQSQE	AFRFFLQDPQSQE	97774.4		ADLTDWNLPLAFMKKRHCE	ADLTDWNLPLAFMKKRHC[57.0215]E	24436.7		AFLHWFTGEGMDE	AFLHWFTGEGMDE	112793		ADPPGQVAASPDPTT	ADPPGQVAASPDPTT	148071
								AASIFGGAKPVDTAAR	AASIFGGAKPVDTAAR	112069		AAVDAGFVPNDMQVGQTGK	AAVDAGFVPNDM[15.9949]QVGQTGK	138557		SYGQDHLDTGLFPEKPR	SYGQDHLDTGLFPEKPR	1.99987e+06		DKPHVNVGTIGHVDHGK	DKPHVNVGTIGHVDHGK	1.97144e+06		AFRVFDKDGNGYISAAE	AFRVFDKDGNGYISAAE	2.02056e+06		ADLVLAKE	ADLVLAKE	291208		AFLHWFTGEGMDE	AFLHWFTGEGM[15.9949]DE	69465.4		ADPSDPFESPVMAGGLFAVDR	ADPSDPFESPVMAGGLFAVDR	37230.9
								AASITSEVFNK	AASITSEVFNK	472444		AAVEDSGTTVETIK	AAVEDSGTTVETIK	44271.5		DNIQGITKPAIR	DNIQGITKPAIR	1.99417e+06		TTDGVYEGVAIGGDR	TTDGVYEGVAIGGDR	1.96996e+06		AFSAIGQNADLDLPQIAVVGGQSAGKSSVLE	AFSAIGQNADLDLPQIAVVGGQSAGKSSVLE	9455.23		ADMERPLQE	ADMERPLQE	96675.2		AFLHWYTGE	AFLHWYTGE	284664		ADQAPGVEPGDIVLLLQE	ADQAPGVEPGDIVLLLQE	53689.3
								AASLEAVSYAIDTLK	AASLEAVSYAIDTLK	0		AAVEEGIVLGGGCALLR	AAVEEGIVLGGGC[57.0215]ALLR	519973		DWQSYYYHHPQDR	DWQSYYYHHPQDR	1.99374e+06		TTHFVEGGDAGNREDQINR	TTHFVEGGDAGNREDQINR	1.96592e+06		AFSKNLKLGIHE	AFSKNLKLGIHE	131571		ADMTKWE	ADMTKWE	49177.1		AFLHWYTGEGMDE	AFLHWYTGEGMDE	5354751		ADQAPGVEPGDIVLLLQEK	ADQAPGVEPGDIVLLLQEK	283852
								AASLTEDRDR	AASLTEDRDR	42368.2		AAVENLPTFLVELSR	AAVENLPTFLVELSR	514990		DKLNNLVLFDK	DKLNNLVLFDK	1.98682e+06		ADHGEPIGR	ADHGEPIGR	1.96186e+06		AFSLFDKDGD	AFSLFDKDGD	74042.1		ADNSCIYVNKITHE	ADNSC[57.0215]IYVNKITHE	200141		AFLHWYTGEGMDE	AFLHWYTGEGM[15.9949]DE	1499080		ADQHQQLQYQQPSISVLSDGTVDSGQGSSVFTE	ADQHQQLQYQQPSISVLSDGTVDSGQGSSVFTE	91019.7
								AASPQDLAGGYTSSLACHR	AASPQDLAGGYTSSLAC[57.0215]HR	34578.6		AAVESLGFILFR	AAVESLGFILFR	378985		IEVIEIMTDR	IEVIEIMTDR	1.97212e+06		EEAENTLQSFR	EEAENTLQSFR	1.95975e+06		AFSLFDKDGDGTITTKE	AFSLFDKDGDGTITTKE	3.5070832E7		ADNTKKANNSQEPSPQLASSVASTRSMPE	ADNTKKANNSQEPSPQLASSVASTRSMPE	51917.9		AFMTADLPNELIE	AFMTADLPNELIE	58585.4		ADQPLQAIME	ADQPLQAIM[15.9949]E	203445
								AASQSTTDYNQVVPNR	AASQSTTDYNQVVPNR	22080.8		AAVETLGVPCFLGGMAR	AAVETLGVPC[57.0215]FLGGMAR	119692		DNNQFASASLDR	DNNQFASASLDR	1.96669e+06		DADDAVYELDGK	DADDAVYELDGK	1947815		AFTADGDQVFAGRYYSSE	AFTADGDQVFAGRYYSSE	54459.4		ADNVKDKLCSKRTD	ADNVKDKLC[57.0215]SKRTD	42671.9		AFPMPGFDEH	AFPMPGFDEH	126772		ADQSLLTFIDK	ADQSLLTFIDK	515853
								AASVVQPQPLVVVK	AASVVQPQPLVVVK	64199.4		AAVETLGVPCFLGGMAR	AAVETLGVPC[57.0215]FLGGM[15.9949]AR	44127.2		ELAEDGYSGVEVR	ELAEDGYSGVEVR	1.9596e+06		GSTDNLMDDIER	GSTDNLM[15.9949]DDIER	1919071		AFTYTGCGGNDNNFVSRE	AFTYTGC[57.0215]GGNDNNFVSRE	106426		ADPEDGKPVMDKVKE	ADPEDGKPVMDKVKE	53215.3		AFPSAINQDNYPNGGFTAE	AFPSAINQDNYPNGGFTAE	45220.7		ADSFLNYFDK	ADSFLNYFDK	149682
								AATETNLPLLFLPVHR	AATETNLPLLFLPVHR	60009.2		AAVEWFDGK	AAVEWFDGK	182418		NPDDITQEEYGEFYK	NPDDITQEEYGEFYK	1958107		EDGQEYAQVIK	EDGQEYAQVIK	1.91699e+06		AGADDINGLMTKLKRQKSFSE	AGADDINGLMTKLKRQKSFSE	90588.4		ADPGLADLPQQLLFVHQGE	ADPGLADLPQQLLFVHQGE	173615		AFPSAINQDNYPNGGFTAE	AFPSAINQDNYPNGGFT[130.0266]AE	10421.7		ADSGASGALAMFFQGGETE	ADSGASGALAMFFQGGETE	39124.4
								AATFFGCIGIDK	AATFFGC[57.0215]IGIDK	105332		AAVGQESPGGLEAGNAK	AAVGQESPGGLEAGNAK	61878.5		EKLEMEMEAAR	EKLEMEMEAAR	1.93726e+06		RPAEDMEEEQAFKR	RPAEDMEEEQAFKR	1.91678e+06		AGADLQPDTEDPTLVGPPLHTPE	AGADLQPDTEDPTLVGPPLHTPE	60032.3		ADPGLADLPQQLLFVHQGETE	ADPGLADLPQQLLFVHQGETE	224342		AFQPQEPDFPPPPPDLE	AFQPQEPDFPPPPPDLE	262411		ADSMTDGAQQALR	ADSMTDGAQQALR	65197.8
								AATFGLILDDVSLTHLTFGK	AATFGLILDDVSLTHLTFGK	36624.2		AAVHTYGIASVPNQPLK	AAVHTYGIASVPNQPLK	94219.5		QMFLTQTDTGDDR	QMFLTQTDTGDDR	1.93416e+06		EIAQEFKTDLR	EIAQEFKTDLR	1.91118e+06		AGAFKNSLKDLPDVQE	AGAFKNSLKDLPDVQE	29455.9		ADPHFHHFLLSQTE	ADPHFHHFLLSQTE	85026.2		AFSDPFVEAE	AFSDPFVEAE	37411.1		ADTLTLEER	ADTLTLEER	68151.2
								AATIVATSEGSLWGLDR	AATIVATSEGSLWGLDR	58403.2		AAVHTYGIASVPNQPLKK	AAVHTYGIASVPNQPLKK	37413		DNNLLGR	DNNLLGR	1.93073e+06		DGETLEELMK	DGETLEELM[15.9949]K	1.9083e+06		AGALMLADNGVCCIDE	AGALMLADNGVC[57.0215]C[57.0215]IDE	0		ADPPQLGDFTKDWVE	ADPPQLGDFTKDWVE	37842.8		AFSLFDKDGD	AFSLFDKDGD	80077.9		ADTQTYQPYNK	ADTQTYQPYNK	142572
								AATLAQELEK	AATLAQELEK	0		AAVLLEQER	AAVLLEQER	115232		IYEDGDDDMKR	IYEDGDDDMKR	1.91628e+06		KHEAFESDLAAHQDR	KHEAFESDLAAHQDR	1.88713e+06		AGALVLADRGVCLIDE	AGALVLADRGVC[57.0215]LIDE	81282.1		ADPSALAKYVLALVKKDKSEKE	ADPSALAKYVLALVKKDKSEKE	137693		AFVHWYVGE	AFVHWYVGE	270562		ADVADVLGTALEE	ADVADVLGTALEE	123777
								AATLMMLGR	AATLM[15.9949]M[15.9949]LGR	152790		AAVMHDILDMMPEGIK	AAVMHDILDMMPEGIK	44958.4		EDAANNYAR	EDAANNYAR	1.89519e+06		DGQAMLWDLNEGK	DGQAMLWDLNEGK	1.87295e+06		AGAMVLADRGVVCIDE	AGAMVLADRGVVC[57.0215]IDE	58735.6		ADPSALANYVVALVKKDKPEKE	ADPSALANYVVALVKKDKPEKE	48478.3		AFVNLPTENE	AFVNLPTENE	57923		ADVDMVDK	ADVDMVDK	96463.1
								AATMSAVEAATCR	AATMSAVEAATC[57.0215]R	153400		AAVMVHQLSK	AAVMVHQLSK	70865.9		EVVEEAENGR	EVVEEAENGR	1.89099e+06		EVVEEAENGR	EVVEEAENGR	1.85525e+06		AGAPTSASGLNGHPTLSGGGDQRE	AGAPTSASGLNGHPTLSGGGDQRE	32641.1		ADPSNFANFSAYPSEEDMIE	ADPSNFANFSAYPSEEDMIE	128363		AFVSQIAAAEPWPE	AFVSQIAAAEPWPE	36833.4		ADVIPCTGEEPGEAK	ADVIPC[57.0215]TGEEPGEAK	75525.6
								AATQFWR	AATQFWR	0		AAVMVYDDANKK	AAVMVYDDANKK	95813.4		TTDGVYEGVAIGGDR	TTDGVYEGVAIGGDR	1.88675e+06		GVVDSEDLPLNISR	GVVDSEDLPLNISR	1850008		AGAYDGPRTADGIVSHLKKQAGPASVPLRTEE	AGAYDGPRTADGIVSHLKKQAGPASVPLRTEE	48702.2		ADPSNFANFSAYPSEEDMIE	ADPSNFANFSAYPSEEDM[15.9949]IE	85582.5		AFWMAIGGDRDE	AFWMAIGGDRDE	47738.9		ADVMIATQGHQDQSIR	ADVMIATQGHQDQSIR	41999.5
								AATSDLEHYDK	AATSDLEHYDK	28801.6		AAVPLGGFLCNVADK	AAVPLGGFLC[57.0215]NVADK	141999		SESPKEPEQLR	SESPKEPEQLR	1.87621e+06		HFILDECDK	HFILDEC[57.0215]DK	1.84827e+06		AGDDAGKVKWVDIND	AGDDAGKVKWVDIND	107096		ADPTIYSGKVIRPLRSVDPTQTE	ADPTIYSGKVIRPLRSVDPTQTE	41847.4		AFYAPVHADDLRE	AFYAPVHADDLRE	40082		ADVPFYYASGSEFDE	ADVPFYYASGSEFDE	152284
								AATSPALFNR	AATSPALFNR	50759		AAVPSGASTGIYEALELR	AAVPSGASTGIYEALELR	3.49216e+06		DLDAPDDVDFF	DLDAPDDVDFF	1.86867e+06		GGAAVDPDSGLEHSAHVLEK	GGAAVDPDSGLEHSAHVLEK	1.83631e+06		AGDGTTTATVLARSIAKE	AGDGTTTATVLARSIAKE	3842636		ADPYDPGEEDPAQSRALE	ADPYDPGEEDPAQSRALE	42587.1		AGAASGEQAAAPGEE	AGAASGEQAAAPGEE	6540.17		ADVTTAFPTLGTDQVSE	ADVTTAFPTLGTDQVSE	89521
								AATSTLSVCDFLGEK	AATSTLSVC[57.0215]DFLGEK	78921.2		AAVQFLNNAWGIQK	AAVQFLNNAWGIQK	46568.8		DLVSSLTSGLLTIGDR	DLVSSLTSGLLTIGDR	1.86278e+06		ADKPDMGEIASFDK	n[42.0106]ADKPDMGEIASFDK	1.83404e+06		AGDNLGALVRGLKRE	AGDNLGALVRGLKRE	0		ADQAPGVEPGDIVLLLQE	ADQAPGVEPGDIVLLLQE	300768		AGADLQPDTEDPTLVGPPLHTPE	AGADLQPDTEDPTLVGPPLHTPE	45701.5		ADVVFLSPPWGGPDYATAE	ADVVFLSPPWGGPDYATAE	37550.1
								AATTVEHLAIQCHWSQR	AATTVEHLAIQC[57.0215]HWSQR	27382		AAVSHWQQQSYLDSGIHSGATTTAPSLSGK	AAVSHWQQQSYLDSGIHSGATTTAPSLSGK	0		DYPVVSIEDPFDQDDWGAWQK	DYPVVSIEDPFDQDDWGAWQK	1862542		ELSDIAHR	ELSDIAHR	1.82787e+06		AGDSDEQPIFLTPCMRD	AGDSDEQPIFLTPC[57.0215]MRD	27668.1		ADQASNILASFGLSARDLDE	ADQASNILASFGLSARDLDE	47207.2		AGAGGLSIAVEGPSKAE	AGAGGLSIAVEGPSKAE	44655.4		ADYLSSHLTEGPHR	ADYLSSHLTEGPHR	42304.1
								AAVAGEDGR	AAVAGEDGR	114794		AAWGEETDYTPVWCMR	AAWGEETDYTPVWC[57.0215]MR	86248.5		KVEEAEPEEFVVEK	KVEEAEPEEFVVEK	1.85755e+06		DASDDLDDLNFFNQK	DASDDLDDLNFFNQK	1.82561e+06		AGDVCYADVYRDGTGVVE	AGDVC[57.0215]YADVYRDGTGVVE	148675		ADQDGLASTVRSLGE	ADQDGLASTVRSLGE	102917		AGALMLADNGVCCIDE	AGALMLADNGVC[57.0215]C[57.0215]IDE	114301		AEAPVEDGSQPPPPEPK	AEAPVEDGSQPPPPEPK	64319.8
								AAVATFLQSVQVPEFTPK	AAVATFLQSVQVPEFTPK	1178313		AAWGEETDYTPVWCMR	AAWGEETDYTPVWC[57.0215]M[15.9949]R	46818.7		LICCDILDVLDK	LIC[57.0215]C[57.0215]DILDVLDK	1856270		DLDDFQSWLSR	DLDDFQSWLSR	1.8224e+06		AGEERPGEQSQGTQSQGSALQDPE	AGEERPGEQSQGTQSQGSALQDPE	23238		ADQHQQLQYQQPSISVLSDGTVDSGQGSSVFTE	ADQHQQLQYQQPSISVLSDGTVDSGQGSSVFTE	18313.8		AGALMLADNGVCCIDE	AGALM[15.9949]LADNGVC[57.0215]C[57.0215]IDE	0		AEASSGDHPTDTE	AEASSGDHPTDTE	329045
								AAVDAGFVPNDMQVGQTGK	AAVDAGFVPNDMQVGQTGK	91982.3		AAYADLLTPLISK	AAYADLLTPLISK	65433.8		DGQAMLWDLNEGK	DGQAMLWDLNEGK	1.85016e+06		RMEELHNQEVQK	RMEELHNQEVQK	1.81987e+06		AGFHFAGDGKLGGIVLPNDGQCHLE	AGFHFAGDGKLGGIVLPNDGQC[57.0215]HLE	39598.5		ADQKGSLVAPDRLRFD	ADQKGSLVAPDRLRFD	40607.9		AGAPHCGTNPQLAQDPSQNQQTSNPTHSSE	AGAPHC[57.0215]GTNPQLAQDPSQNQQTSNPTHSSE	10497.5		AECPFLTFDDLLNR	AEC[57.0215]PFLTFDDLLNR	160932
								AAVDAGFVPNDMQVGQTGK	AAVDAGFVPNDM[15.9949]QVGQTGK	249384		AAYDVSSFSFFQR	AAYDVSSFSFFQR	124626		KLEVEANNAFDQYR	KLEVEANNAFDQYR	1.84212e+06		EGMNIVEAMER	EGMNIVEAM[15.9949]ER	1.81805e+06		AGFHHIDSAHVYNNEE	AGFHHIDSAHVYNNEE	99314.6		ADQPLQAIME	ADQPLQAIM[15.9949]E	70427.6		AGAPHCGTNPQLAQDPSQNQQTSNPTHSSEDVKPK	AGAPHC[57.0215]GTNPQLAQDPSQNQQTSNPTHSSEDVKPK	26663.4		AEDDAYTTFISE	AEDDAYTTFISE	165948
								AAVEDSGTTVETIK	AAVEDSGTTVETIK	41627.5		AAYFGIYDTAK	AAYFGIYDTAK	621953		DKPHVNVGTIGHVDHGK	DKPHVNVGTIGHVDHGK	1.83042e+06		AENYDIPSADR	AENYDIPSADR	1.81257e+06		AGFVPNDMQVGQTGKIVAPE	AGFVPNDMQVGQTGKIVAPE	174313		ADQSHGGPRSLSDIKGAADE	ADQSHGGPRSLSDIKGAADE	358940		AGAPTSASGLNGHPTLSGGGDQRE	AGAPTSASGLNGHPTLSGGGDQRE	0		AEDGATPSPSNETPK	AEDGATPSPSNETPK	539138
								AAVEEGIVLGGGCALLR	AAVEEGIVLGGGC[57.0215]ALLR	869897		AAYFGVYDTAK	AAYFGVYDTAK	360094		HFILDECDK	HFILDEC[57.0215]DK	1.82998e+06		IINEPTAAAIAYGLDR	IINEPTAAAIAYGLDR	1.80714e+06		AGGEPDSLGQQPTDTPYEWD	AGGEPDSLGQQPTDTPYEWD	19035		ADQSPKNSAILQNRVDSLE	ADQSPKNSAILQNRVDSLE	84899.7		AGASAAACEAPSAAGPGAPPEQE	AGASAAAC[57.0215]EAPSAAGPGAPPEQE	182728		AEDKPSTDLSAPVNGE	AEDKPSTDLSAPVNGE	124130
								AAVEELLER	AAVEELLER	51931.7		AAYIYFTDFCPDNLFNK	AAYIYFTDFC[57.0215]PDNLFNK	17312.7		GVVDSEDLPLNISR	GVVDSEDLPLNISR	1.82998e+06		AEKDEPGAWEETFK	AEKDEPGAWEETFK	1.80457e+06		AGGGGVGGPGAKSAAQAAAQTNSNAAGKQLRKE	AGGGGVGGPGAKSAAQAAAQTNSNAAGKQLRKE	40167.2		ADQSRLTSLLEE	ADQSRLTSLLEE	105746		AGDKPHMQTYE	AGDKPHMQTYE	177703		AEDLLGR	AEDLLGR	314640
								AAVENLPTFLVELSR	AAVENLPTFLVELSR	458038		AAYNVTLLNFMDPQK	AAYNVTLLNFMDPQK	139132		HFELGGDK	HFELGGDK	1.82876e+06		DKDFAIDIIK	DKDFAIDIIK	1790211		AGGITQQIGATNVPLEAINE	AGGITQQIGATNVPLEAINE	70930.8		ADRDHASDQL	ADRDHASDQL	93210.4		AGDTVIPLYIPQCGE	AGDTVIPLYIPQC[57.0215]GE	114848		AEDLVANFFPK	AEDLVANFFPK	122301
								AAVESLGFILFR	AAVESLGFILFR	315040		AAYPDLENPPLLVTPSQQAK	AAYPDLENPPLLVTPSQQAK	212777		DVIATDKEDVAFK	DVIATDKEDVAFK	1.82802e+06		TDTGEPMGR	TDTGEPMGR	1776711		AGGRPAMEPGNGSLDLGGDSAGRSGAGLEQE	AGGRPAMEPGNGSLDLGGDSAGRSGAGLEQE	25421.1		ADRDTYRRSAVPPGADKKAE	ADRDTYRRSAVPPGADKKAE	45869.5		AGDVEADPGLADLPQQLLFVHQGE	AGDVEADPGLADLPQQLLFVHQGE	27515.1		AEDNADTLALVFE	AEDNADTLALVFE	1.2885e+06
								AAVETLGVPCFLGGMAR	AAVETLGVPC[57.0215]FLGGMAR	113215		AAYQVAALPK	AAYQVAALPK	0		PVIVEPLEQLDDEDGLPEK	PVIVEPLEQLDDEDGLPEK	1823882		TLHPDLGTDKDK	TLHPDLGTDKDK	1.77317e+06		AGGVTGKGQDGIGSKAE	AGGVTGKGQDGIGSKAE	46051.3		ADRFSDSHNALRILTFLE	ADRFSDSHNALRILTFLE	47536.7		AGEAPTENPAPPTQQSSAE	AGEAPTENPAPPTQQSSAE	44721.9		AEDTISILPDDPR	AEDTISILPDDPR	109747
								AAVETLGVPCFLGGMAR	AAVETLGVPC[57.0215]FLGGM[15.9949]AR	49980.9		ACAELHQNVNVK	AC[57.0215]AELHQNVNVK	77811.1		EDGQEYAQVIK	EDGQEYAQVIK	1.82041e+06		DIDEVSSLLR	DIDEVSSLLR	1772654		AGGYGVMGDDGSIDYTVHE	AGGYGVMGDDGSIDYTVHE	20057.6		ADRGGKFHMVDGNVSGE	ADRGGKFHMVDGNVSGE	1.12501e+06		AGEERPGEQSQGTQSQGSALQDPE	AGEERPGEQSQGTQSQGSALQDPE	47729.7		AEEDVEPE	AEEDVEPE	27753.5
								AAVEWFDGK	AAVEWFDGK	241544		ACALQVLSAILEGSK	AC[57.0215]ALQVLSAILEGSK	39542.9		YIDQEELNK	YIDQEELNK	1.81345e+06		DLEEFFSTVGK	DLEEFFSTVGK	1762977		AGIEPGPDTYLALLNAYAE	AGIEPGPDTYLALLNAYAE	19553.8		ADRILNMDFE	ADRILNM[15.9949]DFE	48038.7		AGESVEDIFSE	AGESVEDIFSE	45905.3		AEGDISNVANGFK	AEGDISNVANGFK	58206.7
								AAVEWFDGKDFQGSK	AAVEWFDGKDFQGSK	85111.4		ACALSIEESCRPGDK	AC[57.0215]ALSIEESC[57.0215]RPGDK	34504.1		DGQAMLWDLNEGK	DGQAM[15.9949]LWDLNEGK	1.80704e+06		DDAYWPEAK	DDAYWPEAK	1760450		AGIHYPDSTTGDGKPLATDYNGNCSLE	AGIHYPDSTTGDGKPLATDYNGNC[57.0215]SLE	40601.7		ADRLITYLDQTTQKSLIATVE	ADRLITYLDQTTQKSLIATVE	71380.8		AGFADPDDFTLGAGPR	AGFADPDDFTLGAGPR	58283.3		AEGDSAGTAGTPGGTPAGDK	AEGDSAGTAGTPGGTPAGDK	80748.8
								AAVGQESPGGLEAGNAK	AAVGQESPGGLEAGNAK	36316.2		ACANPAAGSVILLENLR	AC[57.0215]ANPAAGSVILLENLR	6.12461e+06		ITITNDK	ITITNDK	1.7966e+06		LKGDDLQAIK	LKGDDLQAIK	1759131		AGIRGISHVIVDE	AGIRGISHVIVDE	97667.8		ADRMAALRAKEE	ADRMAALRAKEE	984342		AGFAGDDAPR	AGFAGDDAPR	12285.6		AEGGGGGGRPGAPAAGDGK	AEGGGGGGRPGAPAAGDGK	51907.3
								AAVHTYGIASVPNQPLK	AAVHTYGIASVPNQPLK	118276		ACDILAIDK	AC[57.0215]DILAIDK	267459		DDLLGFALR	DDLLGFALR	1.7916e+06		DDNMFQIGK	DDNM[15.9949]FQIGK	1750853		AGISKNGQTRE	AGISKNGQTRE	63413.4		ADRMIDMGFEPD	ADRM[15.9949]IDM[15.9949]GFEPD	54799.2		AGFHHIDSAHVYNNE	AGFHHIDSAHVYNNE	44556.1		AEGPGRGDEPSPS	AEGPGRGDEPSPS	59872.8
								AAVHTYGIASVPNQPLKK	AAVHTYGIASVPNQPLKK	40326.9		ACDSVTSNVLPLLLEQFHK	AC[57.0215]DSVTSNVLPLLLEQFHK	50559.2		SGDSEVYQLGDVSQK	SGDSEVYQLGDVSQK	1.78974e+06		DKVQAGDVITIDK	DKVQAGDVITIDK	1.7494e+06		AGITTKLLTDSDLKKTVDE	AGITTKLLTDSDLKKTVDE	50019.7		ADRPGKLFIGGLNTE	ADRPGKLFIGGLNTE	2.5797e+06		AGFHHIDSAHVYNNEE	AGFHHIDSAHVYNNEE	1.2959e+06		AEGPPGGGGGHGSGSPSQPDADSHFE	AEGPPGGGGGHGSGSPSQPDADSHFE	33358.5
								AAVLEAMTAFR	AAVLEAM[15.9949]TAFR	18771.8		ACFGGLFANLIR	AC[57.0215]FGGLFANLIR	44946.8		RPAEDMEEEQAFK	RPAEDMEEEQAFK	1.78923e+06		EQFLDGDGWTSR	EQFLDGDGWTSR	1.74506e+06		AGKDDYVKALPGQLKPFE	AGKDDYVKALPGQLKPFE	439589		ADRRAFIITINSFGTE	ADRRAFIITINSFGTE	84817.3		AGFHHIDSAHVYNNE	AGFHHIDSAHVY[130.0266]NNE	311204		AEGPQEWVFQE	AEGPQEWVFQE	163676
								AAVMHDILDMMPEGIK	AAVMHDILDMMPEGIK	44291.7		ACFYNLDK	AC[57.0215]FYNLDK	0		ELSDIAHR	ELSDIAHR	1.78339e+06		DSVFLSCSEDNR	DSVFLSC[57.0215]SEDNR	1741292		AGLAKSIGVSNFNHRLLE	AGLAKSIGVSNFNHRLLE	115037		ADSGASGALAMFFQGGETE	ADSGASGALAMFFQGGETE	90324.6		AGFPPGVVNIVPGFGPTAGAAIASHEDVDK	AGFPPGVVNIVPGFGPTAGAAIASHEDVDK	118112		AEGSDVANAVLD	AEGSDVANAVLD	526657
								AAVMVHQLSK	AAVMVHQLSK	60668		ACGDSTLTQITAGLDPVGR	AC[57.0215]GDSTLTQITAGLDPVGR	77297.4		EIAQEFKTDLR	EIAQEFKTDLR	1.78312e+06		EDGLAQQQTQLNLR	EDGLAQQQTQLNLR	1736454		AGLNVTTSHSPAAPGEQGFGE	AGLNVTTSHSPAAPGEQGFGE	55142.8		ADSGASGALAMFFQGGETE	ADSGASGALAM[15.9949]FFQGGETE	30785.3		AGGFFEDASQYDE	AGGFFEDASQYDE	63186		AEGSDVANAVLDGAD	AEGSDVANAVLDGAD	100817
								AAVMVYDDANKK	AAVMVYDDANKK	131479		ACGLNFADLMAR	AC[57.0215]GLNFADLMAR	469841		DYGNSPLHR	DYGNSPLHR	1.78061e+06		HEWQVNGLDDIKDR	HEWQVNGLDDIKDR	1.73415e+06		AGLSFKDDMPKSDVNKE	AGLSFKDDMPKSDVNKE	145728		ADSKKSIIKEPE	ADSKKSIIKEPE	108367		AGGITQQIGATNVPLEAINE	AGGITQQIGATNVPLEAINE	131677		AEHDSILAEK	AEHDSILAEK	126681
								AAVMVYDDANKK	AAVM[15.9949]VYDDANKK	18082.3		ACGLNFADLMAR	AC[57.0215]GLNFADLM[15.9949]AR	408241		ADKPDMGEIASFDK	n[42.0106]ADKPDMGEIASFDK	1777825		CRDDSFFGETSHNYHK	C[57.0215]RDDSFFGETSHNYHK	1.72519e+06		AGMRVKTEPMDADDSNNCTGQNE	AGMRVKTEPMDADDSNNC[57.0215]TGQNE	60515.6		ADSSGVLAAVDATVNKALAE	ADSSGVLAAVDATVNKALAE	37934.5		AGGRPAMEPGNGSLDLGGDSAGR	AGGRPAMEPGNGSLDLGGDSAGR	0		AEIIPGVLFIDE	AEIIPGVLFIDE	96626.1
								AAVPLGGFLCNVADK	AAVPLGGFLC[57.0215]NVADK	170599		ACGNFGIPCELR	AC[57.0215]GNFGIPC[57.0215]ELR	446810		SDHPGISITDLSK	SDHPGISITDLSK	1.77055e+06		DSAQNSVIIVDK	DSAQNSVIIVDK	1.70514e+06		AGNPGSLFGYSVALHRQTE	AGNPGSLFGYSVALHRQTE	30385.4		ADSSSDYVNMDFTKRE	ADSSSDYVNMDFTKRE	191789		AGGSSGLEDVLPLLQQADE	AGGSSGLEDVLPLLQQADE	104292		AELDDTPMR	AELDDTPMR	1.01336e+06
								AAVPSGASTGIYEALELR	AAVPSGASTGIYEALELR	4.16633e+06		ACGVSRPVIACSVTIK	AC[57.0215]GVSRPVIAC[57.0215]SVTIK	25330.2		KQWHEDITQDLR	KQWHEDITQDLR	1.76192e+06		MKDTDSEEEIR	MKDTDSEEEIR	1.70037e+06		AGQGDVSIGIKCAPGVVGPAE	AGQGDVSIGIKC[57.0215]APGVVGPAE	41621.7		ADTANMSDKE	ADTANMSDKE	120960		AGGYGVMGDDGSIDYTVHE	AGGYGVMGDDGSIDYTVHE	34365		AELGTDLLSQLSLE	AELGTDLLSQLSLE	26027.6
								AAVQFLNNAWGIQK	AAVQFLNNAWGIQK	302275		ACIDSNEDGDLSK	AC[57.0215]IDSNEDGDLSK	16793.9		ADHGEPIGR	ADHGEPIGR	1.76049e+06		DETEFYLGK	DETEFYLGK	1694305		AGQISGLNVLRVINEPTAAALAYGLDKSE	AGQISGLNVLRVINEPTAAALAYGLDKSE	45434.5		ADTDVQVCPNYSIPQKTD	ADTDVQVC[57.0215]PNYSIPQKTD	75533.2		AGHFEPLHGAAAVPPLIPSSQHKPE	AGHFEPLHGAAAVPPLIPSSQHKPE	254289		AELRDDPIISTHLAK	AELRDDPIISTHLAK	358870
								AAVWEITGAEFSK	AAVWEITGAEFSK	137978		ACIGDTLCQK	AC[57.0215]IGDTLC[57.0215]QK	55857.7		DNHLLGTFDLTGIPPAPR	DNHLLGTFDLTGIPPAPR	1.75826e+06		DNNLLGR	DNNLLGR	1.69335e+06		AGQSNIAPQPVGYAAGLKGAQE	AGQSNIAPQPVGYAAGLKGAQE	44306.6		ADTKQDTISNSLEE	ADTKQDTISNSLEE	45487.8		AGIHYPDSTTGDGKPLATDYNGNCSLE	AGIHYPDSTTGDGKPLATDYNGNC[57.0215]SLE	44224		AENGQFEE	AENGQFEE	0
								AAWEAYLSR	AAWEAYLSR	145738		ACIPVGLLGK	AC[57.0215]IPVGLLGK	88122.9		AENYDIPSADR	AENYDIPSADR	1.75711e+06		DQQEAALVDMVNDGVEDLR	DQQEAALVDMVNDGVEDLR	1.68158e+06		AGRDGFIDLME	AGRDGFIDLME	37017		ADTLRLKVEE	ADTLRLKVEE	48064.3		AGIPLVAIIGEQE	AGIPLVAIIGEQE	29611.9		AENNSEVGASGYGVPGPTWDR	AENNSEVGASGYGVPGPTWDR	0
								AAWGEETDYTPVWCMR	AAWGEETDYTPVWC[57.0215]MR	133244		ACLDTAVENMPSLK	AC[57.0215]LDTAVENMPSLK	52298		EGQEDQGLTK	EGQEDQGLTK	1.75705e+06		TTPSYVAFTDTER	TTPSYVAFTDTER	1.68015e+06		AGRPKVQVE	AGRPKVQVE	72394.9		ADTPGIQIGRKE	ADTPGIQIGRKE	219699		AGKPVICATQMLE	AGKPVIC[57.0215]ATQMLE	467162		AENPQCLLGDFVTE	AENPQC[57.0215]LLGDFVTE	28415.5
								AAWGEETDYTPVWCMR	AAWGEETDYTPVWC[57.0215]M[15.9949]R	41966.7		ACLDTAVENMPSLK	AC[57.0215]LDTAVENM[15.9949]PSLK	136537		EEAENTLQSFR	EEAENTLQSFR	1.75674e+06		MDYEDDRLR	MDYEDDRLR	1.67217e+06		AGSGHMNYIQVTPQEKE	AGSGHMNYIQVTPQEKE	98194.5		ADVAACPRRGEE	ADVAAC[57.0215]PRRGEE	440454		AGKPVICATQMLE	AGKPVIC[57.0215]ATQM[15.9949]LE	67911.5		AENYDIPSADR	AENYDIPSADR	799708
								AAYADLLTPLISK	AAYADLLTPLISK	71122.3		ACLDYPVTSVLPPASLCK	AC[57.0215]LDYPVTSVLPPASLC[57.0215]K	132224		LDLGEDYPSGK	LDLGEDYPSGK	1.75393e+06		LDLGEDYPSGK	LDLGEDYPSGK	1.66295e+06		AGTAFIQTQQLHAAMADTFLE	AGTAFIQTQQLHAAMADTFLE	177901		ADVAIGKGDETPLTNVKTE	ADVAIGKGDETPLTNVKTE	87265.9		AGLGSGLSLSGLVHPE	AGLGSGLSLSGLVHPE	105056		AEPEEFVVEK	AEPEEFVVEK	351063
								AAYDVSSFSFFQR	AAYDVSSFSFFQR	94390.4		ACLQPSQDPQMR	AC[57.0215]LQPSQDPQMR	68440.2		DKVQAGDVITIDK	DKVQAGDVITIDK	1.75355e+06		FYGDEEKDK	FYGDEEKDK	1.66015e+06		AGTIAGLNVMRIINEPTAAAIAYGLDKRE	AGTIAGLNVMRIINEPTAAAIAYGLDKRE	29281.4		ADVFSALEEPAVCRGLEE	ADVFSALEEPAVC[57.0215]RGLEE	133257		AGLLHNILPSQSTDLHHSVGTE	AGLLHNILPSQSTDLHHSVGTE	95912.3		AEPFEGYLEPNE	AEPFEGYLEPNE	35237.3
								AAYFGIYDTAK	AAYFGIYDTAK	922215		ACLVTTVTSSGPSQSTIK	AC[57.0215]LVTTVTSSGPSQSTIK	0		LGEMWSEQSAK	LGEMWSEQSAK	1.7342e+06		VREEEIEVDSR	VREEEIEVDSR	1655201		AGTKEEPVTADVINPMALRQREE	AGTKEEPVTADVINPMALRQREE	32586.4		ADVIPCTGEEPGEAKE	ADVIPC[57.0215]TGEEPGEAKE	101306		AGLNVTTSHSPAAPGEQGFGE	AGLNVTTSHSPAAPGEQGFGE	77651.5		AEPGGGSLGDGRPPEE	AEPGGGSLGDGRPPEE	60753.5
								AAYFGVYDTAK	AAYFGVYDTAK	265109		ACMEEMHQVAIAAK	AC[57.0215]MEEMHQVAIAAK	21993.3		DDNGKPYVLPSVR	DDNGKPYVLPSVR	1.72765e+06		DLDAPDDVDFF	DLDAPDDVDFF	1.64599e+06		AGTLFQDPSFPAIPSALGFKE	AGTLFQDPSFPAIPSALGFKE	21129.9		ADVNIKLVKQLRE	ADVNIKLVKQLRE	101023		AGLTMNDIDAFE	AGLTMNDIDAFE	83608.9		AEPGGGSLGDGRPPEESAHE	AEPGGGSLGDGRPPEESAHE	685050
								AAYNPGQAVPWNAVK	AAYNPGQAVPWNAVK	79459.5		ACNQLGQFLQHR	AC[57.0215]NQLGQFLQHR	215543		LKGDDLQAIK	LKGDDLQAIK	1.72736e+06		ITITNDK	ITITNDK	1.63846e+06		AGTVKLFGLPNDS	AGTVKLFGLPNDS	26512.7		ADVNPKAYPLAD	ADVNPKAYPLAD	134357		AGLVDDFEK	AGLVDDFEK	181182		AEPGQQQPAAEPPPAE	AEPGQQQPAAEPPPAE	117433
								AAYNVTLLNFMDPQK	AAYNVTLLNFMDPQK	124678		ACPQIVTALTLLNR	AC[57.0215]PQIVTALTLLNR	87677.4		TTHFVEGGDAGNREDQINR	TTHFVEGGDAGNREDQINR	1.72704e+06		DGVGAVMDSMELER	DGVGAVM[15.9949]DSM[15.9949]ELER	1.63597e+06		AGVFVPRSFDE	AGVFVPRSFDE	108582		ADVPFYYASGSEFDE	ADVPFYYASGSEFDE	100789		AGPAEAVAGQQKPQEQIQAMDE	AGPAEAVAGQQKPQEQIQAMDE	158172		AEPLSCALDDSSDSQDPTK	AEPLSC[57.0215]ALDDSSDSQDPTK	97915.6
								AAYPDLENPPLLVTPSQQAK	AAYPDLENPPLLVTPSQQAK	874541		ACQIFVR	AC[57.0215]QIFVR	332104		TLHPDLGTDKDK	TLHPDLGTDKDK	1725525		DPSQIDNNEPYMK	DPSQIDNNEPYMK	1631021		AGVKRKGTDVPKWISIMTE	AGVKRKGTDVPKWISIMTE	931157		ADVRRVLLQAFDVVE	ADVRRVLLQAFDVVE	72086		AGPDLPSLPSHALEDE	AGPDLPSLPSHALEDE	121273		AEPMPSASSAPPASSLYSSPVNSSAPLAEDIDPE	AEPMPSASSAPPASSLYSSPVNSSAPLAEDIDPE	41242.8
								AAYQVAALPK	AAYQVAALPK	37876.1		ACQLPLFSYIVER	AC[57.0215]QLPLFSYIVER	80203.6		EVSFQSTGESEWK	EVSFQSTGESEWK	1.71788e+06		DIQHWESLKPEER	DIQHWESLKPEER	1.62449e+06		AGVKRKGTDVPKWISIMTE	AGVKRKGTDVPKWISIM[15.9949]TE	75025.5		ADVSSDLRKE	ADVSSDLRKE	127023		AGPEGAQERPSQAAPAVE	AGPEGAQERPSQAAPAVE	58580.8		AEPMQWASLE	AEPM[15.9949]QWASLE	55822.2
								AAYSNFWCGMTSQGYYK	AAYSNFWC[57.0215]GMTSQGYYK	41872		ACQSIYPLHDVFVR	AC[57.0215]QSIYPLHDVFVR	638380		EATDAIGHLDR	EATDAIGHLDR	1.717e+06		ERHPGSFDVVHVK	ERHPGSFDVVHVK	1.62282e+06		AGVRIQFKPDDGISPE	AGVRIQFKPDDGISPE	292783		ADWIYRNAFATPTISLQE	ADWIYRNAFATPTISLQE	73963.9		AGPLQPQPPQIQNGPMNGCEK	AGPLQPQPPQIQNGPMNGC[57.0215]EK	0		AEPPSEVVSTPVLWTPGTAQIGE	AEPPSEVVSTPVLWTPGTAQIGE	344319
								AAYSNFWCGMTSQGYYK	AAYSNFWC[57.0215]GM[15.9949]TSQGYYK	32964.3		ACSVIFPLIYSEMK	AC[57.0215]SVIFPLIYSEMK	27880.6		GGAAVDPDSGLEHSAHVLEK	GGAAVDPDSGLEHSAHVLEK	1706262		DNLAEDIMR	DNLAEDIM[15.9949]R	1.62215e+06		AGVRIQFKPDDGTTPE	AGVRIQFKPDDGTTPE	367330		ADYDKKLKE	ADYDKKLKE	39543.2		AGPNAVIFTLDDTVAE	AGPNAVIFTLDDTVAE	40119.4		AEQLLDR	AEQLLDR	261695
								ACADATLSQITNNIDPVGR	AC[57.0215]ADATLSQITNNIDPVGR	60619.3		ACTAQSLGNLLDMMYR	AC[57.0215]TAQSLGNLLDMMYR	14652		ELEQVCNPIISGLYQGAGGPGPGGFGAQGPK	ELEQVC[57.0215]NPIISGLYQGAGGPGPGGFGAQGPK	1701349		EATDAIGHLDR	EATDAIGHLDR	1620916		AGVRIQFKQDDGTGPE	AGVRIQFKQDDGTGPE	783951		ADYPLRVLYCGVCSLPTE	ADYPLRVLYC[57.0215]GVC[57.0215]SLPTE	48070.8		AGPQATEPSTPSGPESGPTPASAEQNE	AGPQATEPSTPSGPESGPTPASAEQNE	432822		AEQTLGLPITDE	AEQTLGLPITDE	44261.6
								ACAELHQNVNVK	AC[57.0215]AELHQNVNVK	70324.4		ACTILLR	AC[57.0215]TILLR	378046		DIDEVSSLLR	DIDEVSSLLR	1.70107e+06		EDTEEHHLR	EDTEEHHLR	1.61782e+06		AGVRVLCQGLKDSPCQLE	AGVRVLC[57.0215]QGLKDSPC[57.0215]QLE	0		ADYPLRVLYCGVCSLPTEYCE	ADYPLRVLYC[57.0215]GVC[57.0215]SLPTEYC[57.0215]E	37915.3		AGQVSLHSLIETPANGTGPSE	AGQVSLHSLIETPANGTGPSE	0		AEQTLGLPITDEQIQE	AEQTLGLPITDEQIQE	416746
								ACALQVLSAILEGSK	AC[57.0215]ALQVLSAILEGSK	33181.6		ACTQLVDNLVEHILK	AC[57.0215]TQLVDNLVEHILK	33868.4		GSTDNLMDDIER	GSTDNLM[15.9949]DDIER	1.66787e+06		RKEDEVEEWQHR	RKEDEVEEWQHR	1.61682e+06		AGVSVPKGYVAKSPDE	AGVSVPKGYVAKSPDE	351322		AECPFLTFDDLLNRLE	AEC[57.0215]PFLTFDDLLNRLE	22596		AGRPFEQPQEYDDPNATISNILSE	AGRPFEQPQEYDDPNATISNILSE	22732.8		AESLNDEE	AESLNDEE	0
								ACALSIEESCRPGDK	AC[57.0215]ALSIEESC[57.0215]RPGDK	73368.7		ACVCQTLGISPEEK	AC[57.0215]VC[57.0215]QTLGISPEEK	71020.7		KHEAFESDLAAHQDR	KHEAFESDLAAHQDR	1.66339e+06		IQDKEGIPPDQQR	IQDKEGIPPDQQR	1.61463e+06		AGVTALSQDPQRILKPAEGNPTDQAGFSE	AGVTALSQDPQRILKPAEGNPTDQAGFSE	0		AEDIVGTARPDE	AEDIVGTARPDE	0		AGSNMLLIGVHGPTTPCEE	AGSNMLLIGVHGPTTPC[57.0215]EE	515355		AESNMNDLVSE	AESNMNDLVSE	1.33694e+06
								ACANPAAGSVILLENLR	AC[57.0215]ANPAAGSVILLENLR	6.60758e+06		ACVVHGSDLK	AC[57.0215]VVHGSDLK	84167.3		IANPVEGSTDR	IANPVEGSTDR	1.65928e+06		LICCDILDVLDK	LIC[57.0215]C[57.0215]DILDVLDK	1.61354e+06		AGWGNLVYVVNYPKDNKRKMDE	AGWGNLVYVVNYPKDNKRKMDE	169305		AEDIVNTARPDE	AEDIVNTARPDE	255731		AGSNMLLIGVHGPTTPCEE	AGSNM[15.9949]LLIGVHGPTTPC[57.0215]EE	133083		AETIGNLIEE	AETIGNLIEE	118945
								ACDESFQPLGDIMK	AC[57.0215]DESFQPLGDIMK	0		ACYALENFVENLGPK	AC[57.0215]YALENFVENLGPK	127862		HEWQVNGLDDIKDR	HEWQVNGLDDIKDR	1.65307e+06		DTQLQQIVDK	DTQLQQIVDK	1.61232e+06		AHDAQGDVPVTVTVHDFPGKKLVLSSE	AHDAQGDVPVTVTVHDFPGKKLVLSSE	36927.4		AEDLLGRGSRAALLTE	AEDLLGRGSRAALLTE	90083.1		AGSTAPLFTDQPEEPE	AGSTAPLFTDQPEEPE	104688		AETPHGAEEE	AETPHGAEEE	74875.9
								ACDILAIDK	AC[57.0215]DILAIDK	247581		ACYGVLR	AC[57.0215]YGVLR	0		LMIEMDGTENK	LMIEM[15.9949]DGTENK	1.64994e+06		DVEDMFSR	DVEDM[15.9949]FSR	1.60906e+06		AHIDSANKNRDE	AHIDSANKNRDE	120246		AEDLVANFFPKKLLE	AEDLVANFFPKKLLE	458096		AGTAFIQTQQLHAAMADTFLE	AGTAFIQTQQLHAAMADTFLE	159796		AEVPGATGGDSPHLQPAEPPGEPR	AEVPGATGGDSPHLQPAEPPGEPR	45842
								ACDSVTSNVLPLLLEQFHK	AC[57.0215]DSVTSNVLPLLLEQFHK	36760.6		ACYLSINPQKDETLETEK	AC[57.0215]YLSINPQKDETLETEK	167060		QHHPPYHQQHHQGPPPGGPGGR	QHHPPYHQQHHQGPPPGGPGGR	1.6499e+06		YGISSMIQSQEKPDR	YGISSMIQSQEKPDR	1.60694e+06		AHIQAAQAMLAMDTDE	AHIQAAQAMLAMDTDE	49117.8		AEDRAQGLQRE	AEDRAQGLQRE	583625		AGTAFIQTQQLHAAMADTFLE	AGTAFIQTQQLHAAM[15.9949]ADTFLE	14583.9		AFAFQASQDK	AFAFQASQDK	73337.3
								ACFGGLFANLIR	AC[57.0215]FGGLFANLIR	44765.3		ADADTVLLFLK	ADADTVLLFLK	0		RPAEDMEEEQAFKR	RPAEDMEEEQAFKR	1.6326e+06		DQDLEPGAPSMGAK	DQDLEPGAPSMGAK	1.6064e+06		AHLCLNNSDHDRLHTLVTE	AHLC[57.0215]LNNSDHDRLHTLVTE	66399.4		AEDYLKQQRGNAFPE	AEDYLKQQRGNAFPE	67651.3		AGTQPQVQTDAQQTSQSPPSPE	AGTQPQVQTDAQQTSQSPPSPE	81247.4		AFAFVTFADDQIAQSLCGE	AFAFVTFADDQIAQSLC[57.0215]GE	487953
								ACFYNLDK	AC[57.0215]FYNLDK	0		ADAEEEAATR	ADAEEEAATR	52330.2		DDAYWPEAK	DDAYWPEAK	1.63228e+06		NDLAVVDVR	NDLAVVDVR	1604222		AHLQQDPDAKVACE	AHLQQDPDAKVAC[57.0215]E	68866.9		AEERPKMFEE	AEERPKMFEE	229461		AGTQPQVQTDAQQTSQSPPSPELTSEE	AGTQPQVQTDAQQTSQSPPSPELTSEE	14124.8		AFAILDGGAPGPQPHGEPPGGPDAVDGVMNGE	AFAILDGGAPGPQPHGEPPGGPDAVDGVMNGE	49393.9
								ACGDSTLTQITAGLDPVGR	AC[57.0215]GDSTLTQITAGLDPVGR	118918		ADAENAMR	ADAENAMR	0		DKFPGEFMK	DKFPGEFMK	1.61658e+06		FNLTYVSHDGDDK	FNLTYVSHDGDDK	1.59571e+06		AHPVTNGIEEPLEE	AHPVTNGIEEPLEE	37249.2		AEGPGSSQAPRKPE	AEGPGSSQAPRKPE	29866.2		AGVDDFIQNYVDPTPDPNTAYASYPGASVD	AGVDDFIQNYVDPTPDPNTAYASYPGASVD	110117		AFAMIIDKLEE	AFAMIIDKLEE	1160028
								ACGLIIFR	AC[57.0215]GLIIFR	60540.8		ADALQAGASQFETSAAK	ADALQAGASQFETSAAK	441981		MDATANDVPSPYEVR	MDATANDVPSPYEVR	1614697		DYGNSPLHR	DYGNSPLHR	1.59375e+06		AHRIVKMNKSEDDE	AHRIVKMNKSEDDE	321568		AEIDLDPGKDE	AEIDLDPGKDE	79534		AGVDDFIQNYVDPTPDPNTAYASYPGASVDNYQQPPFTQNAE	AGVDDFIQNYVDPTPDPNTAYASYPGASVDNYQQPPFTQNAE	109612		AFAMPAPTPSSSPVPTLSPEQQE	AFAMPAPTPSSSPVPTLSPEQQE	78681.3
								ACGLNFADLMAR	AC[57.0215]GLNFADLMAR	717471		ADATNVNNWHWTER	ADATNVNNWHWTER	755276		EGMNIVEAMER	EGMNIVEAM[15.9949]ER	1.61434e+06		KDLTEYLSR	KDLTEYLSR	1.58226e+06		AHVDQKNKVVTTPAFMCE	AHVDQKNKVVTTPAFMC[57.0215]E	208582		AEKNAPAIIFIDE	AEKNAPAIIFIDE	1.39165e+06		AGVLAHLEEE	AGVLAHLEEE	230032		AFAMIIDK	AFAM[15.9949]IIDK	31240.6
								ACGLNFADLMAR	AC[57.0215]GLNFADLM[15.9949]AR	360980		ADCILYYGFGDIFR	ADC[57.0215]ILYYGFGDIFR	18936.1		FYGDEEKDK	FYGDEEKDK	1.61241e+06		VWDLFPEADK	VWDLFPEADK	1.57026e+06		AHVPNFIFDE	AHVPNFIFDE	59873		AEKTFSYPLDLLLKLHDE	AEKTFSYPLDLLLKLHDE	12992.5		AGVLSQADYLNLVQCE	AGVLSQADYLNLVQC[57.0215]E	30305.9		AFAMIIDKLEE	AFAM[15.9949]IIDKLEE	446599
								ACGNFGIPCELR	AC[57.0215]GNFGIPC[57.0215]ELR	743616		ADCTITMADSDFLALMTGK	ADC[57.0215]TITMADSDFLALMTGK	23880.1		EQFLDGDGWTSR	EQFLDGDGWTSR	1608113		YIDQEELNK	YIDQEELNK	1.56675e+06		AIACLKNLQMKEQPGSPE	AIAC[57.0215]LKNLQMKEQPGSPE	31058.3		AEKYKAEDE	AEKYKAEDE	222414		AGYIIPLQGPGLTTTE	AGYIIPLQGPGLTTTE	33617.4		AFAMPAPTPSSSPVPTLSPEQQE	AFAM[15.9949]PAPTPSSSPVPTLSPEQQE	43917.3
								ACGVSRPVIACSVTIK	AC[57.0215]GVSRPVIAC[57.0215]SVTIK	26220		ADDADEFGYSR	ADDADEFGYSR	82463.2		DSVFLSCSEDNR	DSVFLSC[57.0215]SEDNR	1.60346e+06		IANPVEGSTDR	IANPVEGSTDR	1.56481e+06		AIDDIPFGITSNSD	AIDDIPFGITSNSD	1.94812e+06		AENGRDAPANGNAE	AENGRDAPANGNAE	22194		AHDGGIYAISWSPD	AHDGGIYAISWSPD	69893.3		AFASDEPFDFGTQSTTEK	AFASDEPFDFGTQSTTEK	66864.1
								ACIGDTLCQK	AC[57.0215]IGDTLC[57.0215]QK	64639.8		ADDGFHLLLMTPK	ADDGFHLLLMTPK	94602		EDGLAQQQTQLNLR	EDGLAQQQTQLNLR	1.60195e+06		RGADDDRPSWR	RGADDDRPSWR	1.56339e+06		AIDDIPFGITSNSDVFSKYQLD	AIDDIPFGITSNSDVFSKYQLD	30164.2		AENGRDAPANGNAENE	AENGRDAPANGNAENE	1.45356e+06		AHDGGIYAISWSPDSTHLLSASGDK	AHDGGIYAISWSPDSTHLLSASGDK	85913		AFDLVPPEAVPE	AFDLVPPEAVPE	291297
								ACLDTAVENMPSLK	AC[57.0215]LDTAVENMPSLK	158889		ADDGRPFPQVIK	ADDGRPFPQVIK	6023527		MDYEDDRLR	MDYEDDRLR	1.58964e+06		DHQTITIQEMPEK	DHQTITIQEMPEK	1.55681e+06		AIDHILNLE	AIDHILNLE	37257.1		AENSESLGTVPE	AENSESLGTVPE	28556.5		AHEPTYFTVDCAE	AHEPTYFTVDC[57.0215]AE	458190		AFDQGADAIYDHINE	AFDQGADAIYDHINE	197095
								ACLDTAVENMPSLK	AC[57.0215]LDTAVENM[15.9949]PSLK	258249		ADDPSSYMEVVQAANTSGNWEELVK	ADDPSSYMEVVQAANTSGNWEELVK	22449.1		YGISSMIQSQEKPDR	YGISSMIQSQEKPDR	1.58044e+06		LDVTSVEDYK	LDVTSVEDYK	1.55186e+06		AIDQLHLE	AIDQLHLE	36568.1		AENTLQSFRQDVD	AENTLQSFRQDVD	48093.1		AHEQGQGDIPTFYTYEE	AHEQGQGDIPTFYTYEE	210100		AFFGGPGGFSFE	AFFGGPGGFSFE	28585.5
								ACLDYPVTSVLPPASLCK	AC[57.0215]LDYPVTSVLPPASLC[57.0215]K	141378		ADEASELACPTPK	ADEASELAC[57.0215]PTPK	125692		ETENDDLTNVIQK	ETENDDLTNVIQK	1.57193e+06		RHVFGESDELIGQK	RHVFGESDELIGQK	1.54816e+06		AIDSYIKADDPSSYME	AIDSYIKADDPSSYME	0		AEPEEFVVE	AEPEEFVVE	49249.1		AHFIMDDPAGNSYLQNVYAPEDDPE	AHFIMDDPAGNSYLQNVYAPEDDPE	196998		AFFSEVER	AFFSEVER	80113
								ACLQPSQDPQMR	AC[57.0215]LQPSQDPQMR	78658.8		ADEDPALFQSVK	ADEDPALFQSVK	184375		VREEEIEVDSR	VREEEIEVDSR	1.57103e+06		TFNPGAGLPTDK	TFNPGAGLPTDK	1546497		AIDTKSLLDASEE	AIDTKSLLDASEE	133907		AEPGGGSLGDGRPPEE	AEPGGGSLGDGRPPEE	0		AHFLDADPGFVHSDGTISHHDMYD	AHFLDADPGFVHSDGTISHHDMYD	106543		AFILSDLFDIGE	AFILSDLFDIGE	13958.2
								ACLVTTVTSSGPSQSTIK	AC[57.0215]LVTTVTSSGPSQSTIK	128034		ADEDPIMGFHQMFLLK	ADEDPIMGFHQMFLLK	508364		DSAQNSVIIVDK	DSAQNSVIIVDK	1.57073e+06		DWEQFHQPR	DWEQFHQPR	1.54292e+06		AIFIMTSNVASDE	AIFIMTSNVASDE	41596.5		AEPGGGSLGDGRPPEESAHE	AEPGGGSLGDGRPPEESAHE	490450		AHGAPINSLLLVDE	AHGAPINSLLLVDE	90963.5		AFIPAIDSFGFE	AFIPAIDSFGFE	132639
								ACMEEMHQVAIAAK	AC[57.0215]MEEMHQVAIAAK	26867.1		ADEDPIMGFHQMFLLK	ADEDPIM[15.9949]GFHQMFLLK	128300		DQLIYNLLK	DQLIYNLLK	1569533		SPAGLQVLNDYLADK	SPAGLQVLNDYLADK	1.53547e+06		AIGDDVGTLGFSVE	AIGDDVGTLGFSVE	809220		AEPGKEEPPARSSLFQE	AEPGKEEPPARSSLFQE	94966.8		AHIFCAMEQIEDE	AHIFC[57.0215]AMEQIEDE	74673.4		AFITNIPFDVK	AFITNIPFDVK	50262.9
								ACNPQPNGENAISAR	AC[57.0215]NPQPNGENAISAR	60680		ADEGISFR	ADEGISFR	427104		AHQLVMEGYNWCHDR	AHQLVMEGYNWC[57.0215]HDR	1561853		DVEEEKFPTQLSR	DVEEEKFPTQLSR	1.53084e+06		AIGDDVGTLGFSVEGPSQAKIE	AIGDDVGTLGFSVEGPSQAKIE	64714.8		AEPPSEVVSTPVLWTPGTAQIGE	AEPPSEVVSTPVLWTPGTAQIGE	229904		AHLDHIPDYTPPLLTTISPEQE	AHLDHIPDYTPPLLTTISPEQE	133261		AFIVFATDEDAR	AFIVFATDEDAR	65659.5
								ACPQIVTALTLLNR	AC[57.0215]PQIVTALTLLNR	20699.1		ADEWLMK	ADEWLMK	358425		AEDKEWMPVTK	AEDKEWMPVTK	1.56069e+06		DEPDTNLVALMK	DEPDTNLVALM[15.9949]K	1.52023e+06		AIGFQKVLLPAQDQEDPEE	AIGFQKVLLPAQDQEDPEE	98326.7		AEPRPPPTQE	AEPRPPPTQE	55465.7		AHLQQDPDAK	AHLQQDPDAK	31839.1		AFLDALQNQAE	AFLDALQNQAE	315682
								ACPRPEGLNFQDLK	AC[57.0215]PRPEGLNFQDLK	38480.1		ADFCIIHYAGK	ADFC[57.0215]IIHYAGK	208642		LDVTSVEDYK	LDVTSVEDYK	1.55286e+06		DEKDSQGENMFLR	DEKDSQGENMFLR	1.51729e+06		AIGKPQPVMVTWVRVDDE	AIGKPQPVMVTWVRVDDE	28424.7		AEPRTVVSGLVQFVPKEE	AEPRTVVSGLVQFVPKEE	615252		AHLSSDDSNSNGDSAQVHIATK	AHLSSDDSNSNGDSAQVHIATK	0		AFLDDGFLVPTFE	AFLDDGFLVPTFE	182846
								ACQGQYETIER	AC[57.0215]QGQYETIER	50598.4		ADFLIFR	ADFLIFR	48745.2		AEKDEPGAWEETFK	AEKDEPGAWEETFK	1.55206e+06		EGLELPEDEEEKK	EGLELPEDEEEKK	1.51486e+06		AIGLVDSSLPTVGVFAKATAQDNPKSATE	AIGLVDSSLPTVGVFAKATAQDNPKSATE	21893.4		AEPSPLGLLLSCGSGSAAPAPGVGQQRDAASDLE	AEPSPLGLLLSC[57.0215]GSGSAAPAPGVGQQRDAASDLE	41875		AHPVTNGIEEPLEE	AHPVTNGIEEPLEE	62081.2		AFLDNPGILSE	AFLDNPGILSE	93371.1
								ACQIFVR	AC[57.0215]QIFVR	436542		ADFLPQSSVASQSSSEGK	ADFLPQSSVASQSSSEGK	31674.9		LMELHGEGSSSGK	LMELHGEGSSSGK	1.5499e+06		CNEIINWLDK	C[57.0215]NEIINWLDK	1.50217e+06		AIGYICQDIDPEQLQDKSNE	AIGYIC[57.0215]QDIDPEQLQDKSNE	162664		AEQPLCSSQSQCKEE	AEQPLC[57.0215]SSQSQC[57.0215]KEE	64713.8		AHQLFLEPE	AHQLFLEPE	41106.3		AFLHWFTGEGMDE	AFLHWFTGEGMDE	91041.8
								ACQLPLFSYIVER	AC[57.0215]QLPLFSYIVER	79429.6		ADFSPFGNSQGPSR	ADFSPFGNSQGPSR	146195		DGETLEELMK	DGETLEELM[15.9949]K	1.54791e+06		YLAEVAAGDDKK	YLAEVAAGDDKK	1.49969e+06		AIHIIKKLGGSLADSYLDE	AIHIIKKLGGSLADSYLDE	254236		AEQTLGLPITDEQIQE	AEQTLGLPITDEQIQE	64869.9		AHRPPSPTEAPTEASPEPAPDPAPVAEE	AHRPPSPTEAPTEASPEPAPDPAPVAEE	93650		AFLHWFTGEGMDE	AFLHWFTGEGM[15.9949]DE	56813.2
								ACQSIYPLHDVFVR	AC[57.0215]QSIYPLHDVFVR	1.25971e+06		ADGGTQVIDTK	ADGGTQVIDTK	337973		DIQHWESLKPEER	DIQHWESLKPEER	1.54003e+06		DVDFELIK	DVDFELIK	1.49863e+06		AIIKEPIDIEE	AIIKEPIDIEE	62548.2		AERKNSLISSLEEE	AERKNSLISSLEEE	177487		AHSDAQALVLLDVTPDQSMVD	AHSDAQALVLLDVTPDQS[130.0266]MVD	163993		AFLHWYTGE	AFLHWYTGE	148769
								ACSVIFPLIYSEMK	AC[57.0215]SVIFPLIYSEMK	40737		ADGILVPGGFGIR	ADGILVPGGFGIR	358733		KLGEMWNNTAADDKQPYEK	KLGEMWNNTAADDKQPYEK	1538721		DDFTEFGK	DDFTEFGK	1.49792e+06		AIILIFANKQDLPDAMKPHE	AIILIFANKQDLPDAMKPHE	105198		AESNMNDLVSE	AESNMNDLVSE	88470.9		AHSDAQALVLLDVTPDQSMVD	AHSDAQALVLLDVTPDQS[130.0266]M[15.9949]VD	32930.7		AFLHWYTGEGMDE	AFLHWYTGEGMDE	2.02689e+06
								ACTILLR	AC[57.0215]TILLR	328689		ADGLLGMFLK	ADGLLGMFLK	151944		DQDLEPGAPSMGAK	DQDLEPGAPSMGAK	1.53771e+06		AVTELNEPLSNEDR	AVTELNEPLSNEDR	1.48697e+06		AIKDFFDAE	AIKDFFDAE	32405.8		AETPAEATGKPQRDE	AETPAEATGKPQRDE	38288.1		AHSDYDSVFHHLDLE	AHSDYDSVFHHLDLE	48997		AFLHWYTGEGMDE	AFLHWYTGEGM[15.9949]DE	2.18076e+06
								ACTQLVDNLVEHILK	AC[57.0215]TQLVDNLVEHILK	32899.7		ADGLLGMFLK	ADGLLGM[15.9949]FLK	67919.7		DKDFAIDIIK	DKDFAIDIIK	1.52282e+06		EVSFQSTGESEWK	EVSFQSTGESEWK	1485481		AIKHEDPCAKRLANVVRQVQTSGGLWTE	AIKHEDPC[57.0215]AKRLANVVRQVQTSGGLWTE	123898		AEVPAVKDMLE	AEVPAVKDMLE	52810.4		AHSHSYSHSSSSLSEEPE	AHSHSYSHSSSSLSEEPE	147658		AFLPFPPPQE	AFLPFPPPQE	43182.2
								ACVCQTLGISPEEK	AC[57.0215]VC[57.0215]QTLGISPEEK	47324.8		ADGVVEGIDVNGPK	ADGVVEGIDVNGPK	402017		DPSQIDNNEPYMK	DPSQIDNNEPYMK	1513253		MDDREDLVYQAK	n[42.0106]MDDREDLVYQAK	1.48386e+06		AIKKHNVGVKCATITPDEKRVE	AIKKHNVGVKC[57.0215]ATITPDEKRVE	119104		AEVPAVKDMLE	AEVPAVKDM[15.9949]LE	167767		AHSPMIAVGSDDSSPNAMAK	AHSPMIAVGSDDSSPNAMAK	43376.6		AFLTADTILNTLQNISE	AFLTADTILNTLQNISE	150002
								ACYALENFVENLGPK	AC[57.0215]YALENFVENLGPK	114147		ADGYVLEGK	ADGYVLEGK	330219		IQDKEGIPPDQQR	IQDKEGIPPDQQR	1.51212e+06		DTPDEPWAFPAR	DTPDEPWAFPAR	1.48135e+06		AIKKHNVGVKCATITPDEKRVEE	AIKKHNVGVKC[57.0215]ATITPDEKRVEE	962758		AFADAVQRARQIAAKIGGDAATTVNNSTPD	AFADAVQRARQIAAKIGGDAATTVNNSTPD	205790		AHTMTDDVTFWK	AHTMTDDVTFWK	106882		AFMTADLPNELIE	AFMTADLPNELIE	380348
								ACYLSINPQKDETLETEK	AC[57.0215]YLSINPQKDETLETEK	193841		ADHDFVVQEDFMK	ADHDFVVQEDFM[15.9949]K	50555.7		RMEELHNQEVQK	RMEELHNQEVQK	1.50928e+06		KLGEMWNNTAADDKQPYEK	KLGEMWNNTAADDKQPYEK	1.4806e+06		AIKKKFQGIKHE	AIKKKFQGIKHE	48390.7		AFADAVQRARQIAAKIGGDAATTVNNSTPDFGFGGQKRQLE	AFADAVQRARQIAAKIGGDAATTVNNSTPDFGFGGQKRQLE	84620.1		AHVFPVQPPFAEGSDE	AHVFPVQPPFAEGSDE	17607		AFMTADLPNELIE	AFM[15.9949]TADLPNELIE	61772.6
								ADALQAGASQFETSAAK	ADALQAGASQFETSAAK	540408		ADHGEPIGR	ADHGEPIGR	384046		CRDDSFFGETSHNYHK	C[57.0215]RDDSFFGETSHNYHK	1.50782e+06		GDQPAASGDSDDDEPPPLPR	GDQPAASGDSDDDEPPPLPR	1.48037e+06		AIKKKLTGIKHE	AIKKKLTGIKHE	449994		AFAGDDVIRD	AFAGDDVIRD	50564.2		AHVPDVHEE	AHVPDVHEE	126480		AFNTLLPNLEE	AFNTLLPNLEE	63222.9
								ADALQLSVEEFVER	ADALQLSVEEFVER	60234.8		ADHQPLTEASYVNLPTIALCNTDSPLR	ADHQPLTEASYVNLPTIALC[57.0215]NTDSPLR	341962		DWEQFHQPR	DWEQFHQPR	1.50676e+06		DAQHYGGWEHR	DAQHYGGWEHR	1.47843e+06		AIKKKMQMLKLDKE	AIKKKMQMLKLDKE	63377		AFAGDDVIRDFLKE	AFAGDDVIRDFLKE	574853		AHVPNFIFDE	AHVPNFIFDE	148468		AFPGMFMDTPEDE	AFPGMFMDTPEDE	136467
								ADATNVNNWHWTER	ADATNVNNWHWTER	844907		ADIFMFDEPSSYLDVK	ADIFMFDEPSSYLDVK	75522.6		DPPMFIPTPVDR	DPPMFIPTPVDR	1.50607e+06		MDDPTVNWSNER	MDDPTVNWSNER	1.47614e+06		AIKLDPHNHVLYSNRSAAYAKKGDYQKAYE	AIKLDPHNHVLYSNRSAAYAKKGDYQKAYE	503658		AFAKAMQNNAKPE	AFAKAMQNNAKPE	39954.3		AIAPPLLQE	AIAPPLLQE	51006.6		AFPMPGFDEH	AFPM[15.9949]PGFDEH	100636
								ADCILYYGFGDIFR	ADC[57.0215]ILYYGFGDIFR	12831.4		ADIGVAMGIAGSDVSK	ADIGVAM[15.9949]GIAGSDVSK	60757.5		DETEFYLGK	DETEFYLGK	1.49846e+06		NKEDQYDHLDAADMTK	NKEDQYDHLDAADMTK	1.46284e+06		AIKLGSTAIGIQTSE	AIKLGSTAIGIQTSE	56779.4		AFAKVDLNSNGFICDYE	AFAKVDLNSNGFIC[57.0215]DYE	28846.3		AIDDIPFGITSNSD	AIDDIPFGITSNSD	134794		AFPSAINQDNYPNGGFTAE	AFPSAINQDNYPNGGFTAE	581174
								ADCTITMADSDFLALMTGK	ADC[57.0215]TITMADSDFLALMTGK	5302.05		ADIIYPGHGPVIHNAEAK	ADIIYPGHGPVIHNAEAK	38418.6		SQGDSNPAAIPHAAEDIQGDDR	n[42.0106]SQGDSNPAAIPHAAEDIQGDDR	1.48973e+06		VEQTETPEMMEAR	VEQTETPEMMEAR	1.46244e+06		AIKRPSPDEPMTNLE	AIKRPSPDEPMTNLE	98124.6		AFAQNVLSKADVIQATGDAICIFRE	AFAQNVLSKADVIQATGDAIC[57.0215]IFRE	27776.6		AIDDIPFGITSNSDVFSK	AIDDIPFGITSNSDVFSK	733199		AFQLFDR	AFQLFDR	159703
								ADDADEFGYSR	ADDADEFGYSR	82069.4		ADILEDKDGK	ADILEDKDGK	453644		RKEDEVEEWQHR	RKEDEVEEWQHR	1.48525e+06		EAFSLFDK	EAFSLFDK	1.46181e+06		AILAIHKE	AILAIHKE	21344.9		AFARGTKALMDE	AFARGTKALMDE	1.18538e+06		AIDHILNLE	AIDHILNLE	36686.9		AFQNTSDSDR	AFQNTSDSDR	100901
								ADDGFHLLLMTPK	ADDGFHLLLMTPK	190610		ADILSQSETLASQDLSGDFK	ADILSQSETLASQDLSGDFK	0		DDNMFQIGK	DDNM[15.9949]FQIGK	1.48433e+06		FNFLEQAFDK	FNFLEQAFDK	1.45951e+06		AILDTVDPNRDGHVSLQE	AILDTVDPNRDGHVSLQE	61126.3		AFASDEPFDFGTQSTTE	AFASDEPFDFGTQSTTE	29027.9		AIDHILNLEEE	AIDHILNLEEE	88582.4		AFQPQEPDFPPPPPDLE	AFQPQEPDFPPPPPDLE	56691.8
								ADDGRPFPQVIK	ADDGRPFPQVIK	6.29049e+06		ADIWSLGITAIELAK	ADIWSLGITAIELAK	65256.5		EGLELPEDEEEKK	EGLELPEDEEEKK	1483234		ELIIGDR	ELIIGDR	1457260		AILLADLVDSCKPGDE	AILLADLVDSC[57.0215]KPGDE	274755		AFDKMCSKLPKSLSEE	AFDKMC[57.0215]SKLPKSLSEE	191416		AIDQLHLE	AIDQLHLE	174326		AFSLFDK	AFSLFDK	35880.2
								ADDPYAHLSK	ADDPYAHLSK	26386.3		ADKNEVAAEVAK	ADKNEVAAEVAK	71017.5		AVTELNEPLSNEDR	AVTELNEPLSNEDR	1.47861e+06		EGTGTEMPMIGDR	EGTGTEMPMIGDR	1.45554e+06		AILSVNGADLRDATHDE	AILSVNGADLRDATHDE	141680		AFFFYGKSLLE	AFFFYGKSLLE	43645.7		AIEPPPLDAVIE	AIEPPPLDAVIE	130672		AFTHTAQYDE	AFTHTAQYDE	395772
								ADEDPALFQSVK	ADEDPALFQSVK	369717		ADLAEEYSK	ADLAEEYSK	129058		ERHPGSFDVVHVK	ERHPGSFDVVHVK	1469190		LYKDDQLLDDGK	LYKDDQLLDDGK	1.45427e+06		AIPNPFIQQQDA	AIPNPFIQQQDA	148576		AFGDTKFSAVLVEPPPMSLPGAGLSSQE	AFGDTKFSAVLVEPPPMSLPGAGLSSQE	111092		AIFDTPDEDPNYNPLPE	AIFDTPDEDPNYNPLPE	83207.1		AFTKPEE	AFTKPEE	57042.8
								ADEDPIMGFHQMFLLK	ADEDPIMGFHQMFLLK	412425		ADLATAPPHVTVVR	ADLATAPPHVTVVR	114934		DHQTITIQEMPEK	DHQTITIQEMPEK	1.46753e+06		IVDQIRPDR	IVDQIRPDR	1.44839e+06		AIQKAIRGIGTDE	AIQKAIRGIGTDE	160487		AFGDTKFSAVLVEPPPMSLPGAGLSSQE	AFGDTKFSAVLVEPPPM[15.9949]SLPGAGLSSQE	22566.9		AIGAVPLIQGE	AIGAVPLIQGE	225130		AFTNAITDLISE	AFTNAITDLISE	116260
								ADEDPIMGFHQMFLLK	ADEDPIMGFHQM[15.9949]FLLK	100915		ADLFPILMR	ADLFPILMR	536137		NDLAVVDVR	NDLAVVDVR	1.46091e+06		DYPVVSIEDPFDQDDWGAWQK	DYPVVSIEDPFDQDDWGAWQK	1.44584e+06		AIQRLRDTEE	AIQRLRDTEE	53140.4		AFGDVKLE	AFGDVKLE	64273.9		AIGDDVGTLGFSVE	AIGDDVGTLGFSVE	1170028		AFVDFLSDE	AFVDFLSDE	304871
								ADEGISFR	ADEGISFR	477481		ADLFPILMR	ADLFPILM[15.9949]R	57056.7		FNLTYVSHDGDDK	FNLTYVSHDGDDK	1.4504e+06		DLNHVCVISETGK	DLNHVC[57.0215]VISETGK	1.43763e+06		AIRTNYNDRYDE	AIRTNYNDRYDE	252497		AFGGGSLTALPVIE	AFGGGSLTALPVIE	58236.2		AIGDDVGTLGFSVEGPSQAK	AIGDDVGTLGFSVEGPSQAK	1.00505e+06		AFVHWYVGE	AFVHWYVGE	110013
								ADEWLMK	ADEWLMK	362303		ADLIAYLK	ADLIAYLK	309810		GAYGGGYGGYDDYNGYNDGYGFGSDR	GAYGGGYGGYDDYNGYNDGYGFGSDR	1.43804e+06		ADFDTYDDR	n[42.0106]ADFDTYDDR	1.43719e+06		AIRTSLGPKGMDKMIQDGKGDVTITND	AIRTSLGPKGMDKMIQDGKGDVTITND	43487.8		AFGTAHRAHSSMVGVNLPQKAGGFLMKKE	AFGTAHRAHSSMVGVNLPQKAGGFLM[15.9949]KKE	22423.3		AIGISNFNHLQVE	AIGISNFNHLQVE	176870		AFVNDIDE	AFVNDIDE	15458.6
								ADFCIIHYAGK	ADFC[57.0215]IIHYAGK	336140		ADLINNLGTIAK	ADLINNLGTIAK	3903877		ELIIGDR	ELIIGDR	1.43759e+06		DLTDYLMK	DLTDYLMK	1.43639e+06		AISKMDPTDAKYHMQRCID	AISKMDPTDAKYHMQRC[57.0215]ID	32227.9		AFGTAHRAHSSMVGVNLPQKAGGFLMKKE	AFGTAHRAHSSM[15.9949]VGVNLPQKAGGFLM[15.9949]KKE	28515.1		AIGTEPDSDVLSE	AIGTEPDSDVLSE	50243.5		AFVNPFPDYE	AFVNPFPDYE	106838
								ADFLIFR	ADFLIFR	90236.8		ADLIPLLLK	ADLIPLLLK	58493.1		QQEVETELK	QQEVETELK	1.43743e+06		HRPELIEYDK	HRPELIEYDK	1.42996e+06		AISSLLYLPPEQQTDD	AISSLLYLPPEQQTDD	48578		AFILMRYPFESAE	AFILMRYPFESAE	35527.7		AIGYICQDIDPE	AIGYIC[57.0215]QDIDPE	92060.7		AFVQFASQE	AFVQFASQE	375508
								ADFLPQSSVASQSSSEGK	ADFLPQSSVASQSSSEGK	43552.1		ADLLLSTQPGR	ADLLLSTQPGR	233896		YLAEVAAGDDKK	YLAEVAAGDDKK	1.43353e+06		GVVDSDDLPLNVSR	GVVDSDDLPLNVSR	1.42265e+06		AITDKIFQISKTIEE	AITDKIFQISKTIEE	54946.7		AFKLTDDVKKE	AFKLTDDVKKE	936430		AIGYICQDIDPEQLQDK	AIGYIC[57.0215]QDIDPEQLQDK	1.46302e+06		AFVSMVYSEE	AFVSM[15.9949]VYSEE	65945.9
								ADFSPFGNSQGPSR	ADFSPFGNSQGPSR	161422		ADLNQGIGEPQSPSR	ADLNQGIGEPQSPSR	53762.1		ARPFPDGLAEDIDKGEVSAR	ARPFPDGLAEDIDKGEVSAR	1.42922e+06		DDLLGFALR	DDLLGFALR	1.42167e+06		AITFQKLVKGHAYSVTGAEE	AITFQKLVKGHAYSVTGAEE	46699.4		AFLDDGFLVPTFE	AFLDDGFLVPTFE	82787.9		AIIKEPIDIEE	AIIKEPIDIEE	121181		AFVSQIAAAEPWPE	AFVSQIAAAEPWPE	113114
								ADGGTQVIDTK	ADGGTQVIDTK	343807		ADLTALFLPR	ADLTALFLPR	373676		DDFTEFGK	DDFTEFGK	1.42412e+06		SDHPGISITDLSK	SDHPGISITDLSK	1.42125e+06		AIVDTGTSLMVGPVDE	AIVDTGTSLMVGPVDE	272834		AFLKKHGGSDNASTDCE	AFLKKHGGSDNASTDC[57.0215]E	124932		AIKDFFDAE	AIKDFFDAE	68487.1		AFWILVEDVDSE	AFWILVEDVDSE	45360.2
								ADGILVPGGFGIR	ADGILVPGGFGIR	584610		ADLTEYLSTHYK	ADLTEYLSTHYK	68673.7		DADVQNFVSFISK	DADVQNFVSFISK	1414618		AELDDTPMR	AELDDTPMR	1.41824e+06		AIVDTGTSLMVGPVDE	AIVDTGTSLM[15.9949]VGPVDE	36337.8		AFLNSQKAGKE	AFLNSQKAGKE	109361		AILAIHKE	AILAIHKE	20309.6		AFWMAIGGDRDE	AFWMAIGGDRDE	0
								ADGIVPETWIDGPK	ADGIVPETWIDGPK	139971		ADMETLQR	ADMETLQR	200845		RHVFGESDELIGQK	RHVFGESDELIGQK	1.41226e+06		HTGCCGDNDPIDVCEIGSK	HTGC[57.0215]C[57.0215]GDNDPIDVC[57.0215]EIGSK	1.41203e+06		AIVQNASSDNQGIQLSAVQAARKLLSSDRNPPIDD	AIVQNASSDNQGIQLSAVQAARKLLSSDRNPPIDD	20456		AFLPTLQTLANAPASSPLAE	AFLPTLQTLANAPASSPLAE	17902.9		AILDTVDPNRDGHVSLQE	AILDTVDPNRDGHVSLQE	124697		AFWMAIGGDRDE	AFWM[15.9949]AIGGDRDE	0
								ADGLLGMFLK	ADGLLGMFLK	129636		ADMGGAATICSAIVSAAK	ADMGGAATIC[57.0215]SAIVSAAK	26852.7		DLNHVCVISETGK	DLNHVC[57.0215]VISETGK	1.41004e+06		DPPMFIPTPVDR	DPPM[15.9949]FIPTPVDR	1408521		AKAGEAPTENPAPPTQQSSAE	AKAGEAPTENPAPPTQQSSAE	950057		AFLTADTILNTLQNISE	AFLTADTILNTLQNISE	68279.6		AILGNQMFTHYDR	AILGNQMFTHYDR	68677.2		AFYNNVLGEYEE	AFYNNVLGEYEE	100779
								ADGLLGMFLK	ADGLLGM[15.9949]FLK	75169.8		ADMVIEAVFEDLSLK	ADMVIEAVFEDLSLK	13926		DVEDMFSR	DVEDM[15.9949]FSR	1.4049e+06		EQISDIDDAVR	EQISDIDDAVR	1.40713e+06		AKANAPCVIFIDE	AKANAPC[57.0215]VIFIDE	64835.4		AFNKIDIDNSGYVSDYE	AFNKIDIDNSGYVSDYE	46137.8		AILILDNDGDR	AILILDNDGDR	1.28482e+06		AFYSDPQGVPYPE	AFYSDPQGVPYPE	141496
								ADGSGYGSTLPPEK	ADGSGYGSTLPPEK	139692		ADNAFMLLTQAR	ADNAFM[15.9949]LLTQAR	81627.3		DVEEEKFPTQLSR	DVEEEKFPTQLSR	1.40369e+06		GGSDDSSKDPIDVNYEK	GGSDDSSKDPIDVNYEK	1.40549e+06		AKAQKLLVGVDE	AKAQKLLVGVDE	65687.8		AFNMIDQNRDGFIDKE	AFNM[15.9949]IDQNRDGFIDKE	245290		AILKDPPVILYDE	AILKDPPVILYDE	45550.9		AGAAPYVQAFDSLLAGPVAE	AGAAPYVQAFDSLLAGPVAE	46048
								ADGSQMAEER	ADGSQMAEER	181636		ADNDAGNAAIDSLLNYETVK	ADNDAGNAAIDSLLNYETVK	29757.1		VHVGDEDFVHLR	VHVGDEDFVHLR	1.40246e+06		KDDEENYLDLFSHK	KDDEENYLDLFSHK	1.40049e+06		AKAVDIPHMDIE	AKAVDIPHMDIE	312595		AFPGMFMDTPEDE	AFPGMFMDTPEDE	119811		AILLADLVDSCKPGDE	AILLADLVDSC[57.0215]KPGDE	52990.5		AGAASGEQAAAPGEE	AGAASGEQAAAPGEE	103105
								ADGVVEGIDVNGPK	ADGVVEGIDVNGPK	339597		ADPDGPEAQAEACSGER	ADPDGPEAQAEAC[57.0215]SGER	24420.2		IINEPTAAAIAYGLDR	IINEPTAAAIAYGLDR	1400495		PVIVEPLEQLDDEDGLPEK	PVIVEPLEQLDDEDGLPEK	1.39951e+06		AKAYSDPSTGEPATYGE	AKAYSDPSTGEPATYGE	120998		AFPVAGQKLIYAGKILNDDTALKE	AFPVAGQKLIYAGKILNDDTALKE	110476		AILLSSDGQNLVTGGDNGVVE	AILLSSDGQNLVTGGDNGVVE	0		AGALMLADNGVCCIDE	AGALMLADNGVC[57.0215]C[57.0215]IDE	76016.8
								ADGYVLEGK	ADGYVLEGK	286766		ADPDVTLAGQEAIFILAR	ADPDVTLAGQEAIFILAR	82639.1		DPPMFIPTPVDR	DPPM[15.9949]FIPTPVDR	1.39915e+06		GGAEQFMEETER	GGAEQFMEETER	1.39606e+06		AKDGGGLSGKSTVIVQVVDVNDNPPE	AKDGGGLS[130.0266]GKS[130.0266]T[130.0266]VIVQVVDVNDNPPE	4938.24		AFPVYRQPPE	AFPVYRQPPE	24631.7		AILVDLEPGTMDSVR	AILVDLEPGTMDSVR	29624.4		AGALMLADNGVCCIDE	AGALM[15.9949]LADNGVC[57.0215]C[57.0215]IDE	18139.7
								ADHDFVVQEDFMK	ADHDFVVQEDFMK	32545.8		ADPEAAWEPTEAEAR	ADPEAAWEPTEAEAR	108858		TTPSYVAFTDTER	TTPSYVAFTDTER	1398973		NQSFCPTVNLDK	NQSFC[57.0215]PTVNLDK	1.39149e+06		AKHGGKAPLRVQVQDNE	AKHGGKAPLRVQVQDNE	366870		AFQKALRMVDE	AFQKALRMVDE	199821		AIMKDPDDHTVCHLLFANQTE	AIMKDPDDHTVC[57.0215]HLLFANQTE	3.22881e+06		AGALVLADR	AGALVLADR	135903
								ADHDFVVQEDFMK	ADHDFVVQEDFM[15.9949]K	169679		ADPSLNPEQLK	ADPSLNPEQLK	150782		EDTEEHHLR	EDTEEHHLR	1.39813e+06		EAGEQGDIEPR	EAGEQGDIEPR	1.3898e+06		AKIAVYSCPFDGMITE	AKIAVYSC[57.0215]PFDGMITE	58257.7		AFQLFDRTGD	AFQLFDRTGD	130851		AIMKDPDDHTVCHLLFANQTE	AIM[15.9949]KDPDDHTVC[57.0215]HLLFANQTE	274976		AGAMVLADR	AGAMVLADR	83870.4
								ADHGEPIGR	ADHGEPIGR	460836		ADPSQFELLK	ADPSQFELLK	0		ADATNVNNWHWTER	ADATNVNNWHWTER	1.39515e+06		ADATNVNNWHWTER	ADATNVNNWHWTER	1.38496e+06		AKILNDVQDRFE	AKILNDVQDRFE	56537.4		AFQLFDRTGDGKILYSQCGDVMRALGQNPTNAE	AFQLFDRTGDGKILYSQC[57.0215]GDVMRALGQNPTNAE	97757.9		AINYMAADGDFK	AINYMAADGDFK	163399		AGASAAACEAPSAAGPGAPPEQE	AGASAAAC[57.0215]EAPSAAGPGAPPEQE	458736
								ADHQPLTEASYVNLPTIALCNTDSPLR	ADHQPLTEASYVNLPTIALC[57.0215]NTDSPLR	285065		ADQFEYVMYGK	ADQFEYVMYGK	184224		DTQLQQIVDK	DTQLQQIVDK	1.37674e+06		QQVPSGESAILDR	QQVPSGESAILDR	1.3794e+06		AKIPVSGPFLVKTGYAFVDCPDE	AKIPVSGPFLVKTGYAFVDC[57.0215]PDE	39565.2		AFQLFDRTGDGKILYSQCGDVMRALGQNPTNAE	AFQLFDRTGDGKILYSQC[57.0215]GDVM[15.9949]RALGQNPTNAE	33994		AIPLVLVSGNHDIGNTPTAE	AIPLVLVSGNHDIGNTPTAE	31172.9		AGDPLDLVALAE	AGDPLDLVALAE	40900.3
								ADIFMFDEPSSYLDVK	ADIFMFDEPSSYLDVK	56730.6		ADQFEYVMYGK	ADQFEYVM[15.9949]YGK	251295		SINPDEAVAYGAAVQAAILSGDK	SINPDEAVAYGAAVQAAILSGDK	1375575		DVDIIDHHDNTYTVK	DVDIIDHHDNTYTVK	1367646		AKKATVNLLGEE	AKKATVNLLGEE	61716.9		AFQPQEPDFPPPPPDLE	AFQPQEPDFPPPPPDLE	610731		AIPNPFIQQQDA	AIPNPFIQQQDA	140982		AGDSERDPIQPPE	AGDSERDPIQPPE	74848.5
								ADIGVAMGIAGSDVSK	ADIGVAM[15.9949]GIAGSDVSK	87940.7		ADRDESSPYAAMLAAQDVAQR	ADRDESSPYAAMLAAQDVAQR	36350.3		DEKDSQGENMFLR	DEKDSQGENMFLR	1.37319e+06		DGVPEGAQLQGPVHR	DGVPEGAQLQGPVHR	1367461		AKKFLAPKDKPSGDTAAVFE	AKKFLAPKDKPSGDTAAVFE	324181		AFQSVVLPAFE	AFQSVVLPAFE	32235.5		AITIAGIPQSIIE	AITIAGIPQSIIE	29543.1		AGDTVIPLYIPQCGE	AGDTVIPLYIPQC[57.0215]GE	432299
								ADILEDKDGK	ADILEDKDGK	469440		ADRDESSPYAAMLAAQDVAQR	ADRDESSPYAAM[15.9949]LAAQDVAQR	199668		GGGGGQDNGLEGLGNDSR	GGGGGQDNGLEGLGNDSR	1.37162e+06		CDVSFLQSEDGSGK	C[57.0215]DVSFLQSEDGSGK	1.36365e+06		AKKLLGLGQKHLVMGDIPAAVNAFQE	AKKLLGLGQKHLVMGDIPAAVNAFQE	47974.6		AFRFFLQDPQSQE	AFRFFLQDPQSQE	49961.4		AITIAGVPQSVTE	AITIAGVPQSVTE	213376		AGDTVQFAE	AGDTVQFAE	38870
								ADIWSLGITAIELAK	ADIWSLGITAIELAK	52194.2		ADSLLAVVK	ADSLLAVVK	359687		RGADDDRPSWR	RGADDDRPSWR	1.37141e+06		DTEQVDNWMSK	DTEQVDNWMSK	1.3635e+06		AKLKGPKFKMPE	AKLKGPKFKMPE	579535		AFRGVHRYLSNAYAREE	AFRGVHRYLSNAYAREE	143166		AITVFSPDGHLFQVE	AITVFSPDGHLFQVE	35417.6		AGDVEADPGLADLPQQLLFVHQGE	AGDVEADPGLADLPQQLLFVHQGE	38884.8
								ADIWSLGITAIELAR	ADIWSLGITAIELAR	20324		ADTLTPEECQQFK	ADTLTPEEC[57.0215]QQFK	231782		AELDDTPMR	AELDDTPMR	1.36286e+06		MEEFKDQLPADECNK	MEEFKDQLPADEC[57.0215]NK	1.36119e+06		AKLKKLEEE	AKLKKLEEE	261910		AFRKKHLEDEL	AFRKKHLEDEL	219307		AIVDALPPPCE	AIVDALPPPC[57.0215]E	18732.3		AGEAPTENPAPPTQQSSAE	AGEAPTENPAPPTQQSSAE	175950
								ADKDYHFK	ADKDYHFK	510564		ADTNLGNILLNVLIPPNMPCTR	ADTNLGNILLNVLIPPNMPC[57.0215]TR	27581.9		EAIEGTYIDK	EAIEGTYIDK	1.35904e+06		AVTEQGHELSNEER	AVTEQGHELSNEER	1.36013e+06		AKMSCMDNKDGSCSVE	AKMSC[57.0215]MDNKDGSC[57.0215]SVE	208929		AFRVFDKDGNGYISAAE	AFRVFDKDGNGYISAAE	713120		AIVDCGFEHPSEVQHE	AIVDC[57.0215]GFEHPSEVQHE	963347		AGEGAPGGAGDYGNGLE	AGEGAPGGAGDYGNGLE	56452.1
								ADKNEVAAEVAK	ADKNEVAAEVAK	70274.3		ADTQTYQPYNK	ADTQTYQPYNK	514628		EAGEQGDIEPR	EAGEQGDIEPR	1.35562e+06		ELLTTMGDR	ELLTTMGDR	1.35918e+06		AKNPADLPKLVE	AKNPADLPKLVE	221177		AFRVIGTLEE	AFRVIGTLEE	37704.4		AIVDTGTSLMVGPVDE	AIVDTGTSLMVGPVDE	1.11955e+06		AGESVEDIFSE	AGESVEDIFSE	106854
								ADLAEEYSK	ADLAEEYSK	150184		ADTSLNNCEGAAGSTSEK	ADTSLNNC[57.0215]EGAAGSTSEK	30149.5		DVDFELIK	DVDFELIK	1.35013e+06		DKFPGEFMK	DKFPGEFMK	1.35683e+06		AKNSDVLQSPLDSAARDE	AKNSDVLQSPLDSAARDE	257632		AFSDGITSVKNSWFKILQE	AFSDGITSVKNSWFKILQE	34230.4		AIVDTGTSLMVGPVDE	AIVDTGTSLM[15.9949]VGPVDE	74922.4		AGFAGDDAPR	AGFAGDDAPR	5.30988e+06
								ADLATAPPHVTVVR	ADLATAPPHVTVVR	116422		ADTSSQGALVFLSK	ADTSSQGALVFLSK	118223		GVVDSDDLPLNVSR	GVVDSDDLPLNVSR	1.34673e+06		QEMQEVQSSR	QEMQEVQSSR	1.35302e+06		AKPLKLYVYNTDTDNCRE	AKPLKLYVYNTDTDNC[57.0215]RE	144986		AFSKNLKLGIHE	AFSKNLKLGIHE	1.26244e+06		AKDIVPGDIVE	AKDIVPGDIVE	654122		AGFIHCPTENEPD	AGFIHC[57.0215]PTENEPD	48896.5
								ADLFPILMR	ADLFPILMR	490407		ADVFHAYLSLLK	ADVFHAYLSLLK	221706		TTQVPQFILDDFIQNDR	TTQVPQFILDDFIQNDR	1.34515e+06		DVQDSLTVSNEAQTAK	DVQDSLTVSNEAQTAK	1.33819e+06		AKPVDKVKLIKE	AKPVDKVKLIKE	44870		AFSLFDKDGD	AFSLFDKDGD	36872.4		AKIDDPTDSKPE	AKIDDPTDSKPE	192456		AGFVAALDK	AGFVAALDK	39585
								ADLFPILMR	ADLFPILM[15.9949]R	82081.2		ADVIQATGDAICIFR	ADVIQATGDAIC[57.0215]IFR	553740		DNLAEDIMR	DNLAEDIM[15.9949]R	1.34073e+06		AEDKEWMPVTK	AEDKEWMPVTK	1.33498e+06		AKQAGLVSKICPVETLVEE	AKQAGLVSKIC[57.0215]PVETLVEE	33072		AFSLFDKDGDGTITTKE	AFSLFDKDGDGTITTKE	8249187		AKPPPGGGEQEPPPPPAPQDVE	AKPPPGGGEQEPPPPPAPQDVE	921889		AGGAGVPAFYTPTGYGTLVQE	AGGAGVPAFYTPTGYGTLVQE	60975.9
								ADLIAYLK	ADLIAYLK	674823		ADVQAVVSAVTLLR	ADVQAVVSAVTLLR	43420		IVDQIRPDR	IVDQIRPDR	1.33779e+06		EAIEGTYIDK	EAIEGTYIDK	1.33132e+06		AKQASIQHIQNAIDTE	AKQASIQHIQNAIDTE	343313		AFTADGDQVFAGRYYSSE	AFTADGDQVFAGRYYSSE	79423.4		AKPQEAAVAPEKPPASDE	AKPQEAAVAPEKPPASDE	27589.4		AGGDATDSSQTALDNK	AGGDATDSSQTALDNK	99942.9
								ADLINNLGTIAK	ADLINNLGTIAK	6786060		ADVQSIIGLQR	ADVQSIIGLQR	467689		KGTVEGFEPADNK	KGTVEGFEPADNK	1.33103e+06		NFGEEVDDESLK	NFGEEVDDESLK	1.32608e+06		AKQHGGSKRPSDSSRPKEHE	AKQHGGSKRPSDSSRPKEHE	65791.6		AFTNAITDLISE	AFTNAITDLISE	101669		AKQEPEVNGGSGDAVPSGNE	AKQEPEVNGGSGDAVPSGNE	67912.2		AGGDNLGQQYNSPQE	AGGDNLGQQYNSPQE	112012
								ADLIPLLLK	ADLIPLLLK	57783.9		ADWLSHYWMPK	ADWLSHYWMPK	133534		VSFELFADK	VSFELFADK	1.32595e+06		DINAYNCEEPTEK	DINAYNC[57.0215]EEPTEK	1.32151e+06		AKQIQNLQKAGTRTDSREDE	AKQIQNLQKAGTRTDSREDE	220856		AFVEEPSKKGALKEE	AFVEEPSKKGALKEE	164473		ALAAAQQHFNAVSAGLSSNEDGAE	ALAAAQQHFNAVSAGLSSNEDGAE	250830		AGGEESQFE	AGGEESQFE	13486.2
								ADLNQGIGEPQSPSR	ADLNQGIGEPQSPSR	0		ADWWTNTAHYNR	ADWWTNTAHYNR	345767		DINAYNCEEPTEK	DINAYNC[57.0215]EEPTEK	1323653		VDDFLANEAK	VDDFLANEAK	1.31332e+06		AKRLIGRRFDD	AKRLIGRRFDD	40122.2		AFVQFASQE	AFVQFASQE	174357		ALADDDFLTVTGK	ALADDDFLTVTGK	233455		AGGFFEDASQYDE	AGGFFEDASQYDE	150827
								ADLQNHLDTAQNALQDK	ADLQNHLDTAQNALQDK	14263.2		AEAAGLIGWLK	AEAAGLIGWLK	114424		GGAEQFMEETER	GGAEQFMEETER	1.32017e+06		GGNIGDGGGAADR	GGNIGDGGGAADR	1311465		AKRLIGRRFDDAVVQSD	AKRLIGRRFDDAVVQSD	2.85239e+06		AFVSQIAAAEPWPE	AFVSQIAAAEPWPE	168217		ALADLVHSHIQSNE	ALADLVHSHIQSNE	61381.6		AGGFIANLEPVSLADR	AGGFIANLEPVSLADR	122443
								ADLTALFLPR	ADLTALFLPR	454780		AEAEAAAVHGAR	AEAEAAAVHGAR	24495.3		DKQNIFEFFER	DKQNIFEFFER	1.31719e+06		AWDDFFPGSDR	AWDDFFPGSDR	1.30676e+06		AKSAIAKQAADQMKNQE	AKSAIAKQAADQMKNQE	141362		AFWLQRQLSRFYDDAIVSQKKADE	AFWLQRQLSRFYDDAIVSQKKADE	20777.6		ALALGASTVMMGSLLAATTEAPGE	ALALGASTVMMGSLLAATTEAPGE	22570.7		AGGITQQIGATNVPLEAINE	AGGITQQIGATNVPLEAINE	309147
								ADLTEYLSTHYK	ADLTEYLSTHYK	150831		AEAGAGSATEFQFR	AEAGAGSATEFQFR	1.44751e+06		KDDEENYLDLFSHK	KDDEENYLDLFSHK	1.31425e+06		IQFKPDDGTTPER	IQFKPDDGTTPER	1.3013e+06		AKSFLKGLSDKQREE	AKSFLKGLSDKQREE	75817.7		AFYIKDPKKALQGFFDRE	AFYIKDPKKALQGFFDRE	15805.9		ALALNCFAPINDQE	ALALNC[57.0215]FAPINDQE	30070		AGGRPAMEPGNGSLDLGGDSAGR	AGGRPAMEPGNGSLDLGGDSAGR	461829
								ADMGGAATICSAIVSAAK	ADMGGAATIC[57.0215]SAIVSAAK	47120.9		AEAGDNLGALVR	AEAGDNLGALVR	1094158		GGSDDSSKDPIDVNYEK	GGSDDSSKDPIDVNYEK	1.31174e+06		GDEELDSLIK	GDEELDSLIK	1.29952e+06		AKTDPSILGGMIVRIGE	AKTDPSILGGMIVRIGE	21722.1		AFYSDPQGVPYPE	AFYSDPQGVPYPE	59503.3		ALANVNIGSLICNVGAGGPAPAAGAAPAGGPAPSTAAAPAEE	ALANVNIGSLIC[57.0215]NVGAGGPAPAAGAAPAGGPAPSTAAAPAEE	109603		AGGRPAMEPGNGSLDLGGDSAGR	AGGRPAM[15.9949]EPGNGSLDLGGDSAGR	0
								ADMGGAATICSAIVSAAK	ADM[15.9949]GGAATIC[57.0215]SAIVSAAK	77179		AEAGEQPGTAER	AEAGEQPGTAER	26624.7		EQISDIDDAVR	EQISDIDDAVR	1.31121e+06		EALLSSAVDHGSDEVK	EALLSSAVDHGSDEVK	1288706		AKTFDQLTPEESKE	AKTFDQLTPEESKE	236755		AFYSPPSHDRPRNSE	AFYSPPSHDRPRNSE	69766.4		ALANVNIGSLICNVGAGGPAPAAGAAPAGGPAPSTAAAPAEEK	ALANVNIGSLIC[57.0215]NVGAGGPAPAAGAAPAGGPAPSTAAAPAEEK	24084.8		AGGSSGLEDVLPLLQQADE	AGGSSGLEDVLPLLQQADE	203913
								ADNAFMLLTQAR	ADNAFMLLTQAR	163080		AEAGGGWEGSASYK	AEAGGGWEGSASYK	51252.5		TDTGEPMGR	TDTGEPMGR	1310775		DFESHITSYK	DFESHITSYK	1.28503e+06		AKTKSDSGTAAQTSLDIDKNE	AKTKSDSGTAAQTSLDIDKNE	17269.8		AGAGAGAAASSAADPAIPEE	AGAGAGAAASSAADPAIPEE	78896.2		ALASCHSLMQLDDGTLVGDPLE	ALASC[57.0215]HSLMQLDDGTLVGDPLE	20677.1		AGIPLVAIIGEQE	AGIPLVAIIGEQE	395599
								ADPDGPEAQAEACSGER	ADPDGPEAQAEAC[57.0215]SGER	25654.8		AEAGPEGVAPAPEGEKK	AEAGPEGVAPAPEGEKK	25155.8		QEMQEVQSSR	QEMQEVQSSR	1307941		LNFSHGTHEYHAETIK	LNFSHGTHEYHAETIK	1.28446e+06		AKTTTTNTQVEGDDE	AKTTTTNTQVEGDDE	67726		AGAHRTLLQQTQEEEPSTQSSQAVAAPLGPLLDE	AGAHRTLLQQTQEEEPSTQSSQAVAAPLGPLLDE	51047.3		ALASCHSLMQLDDGTLVGDPLEK	ALASC[57.0215]HSLMQLDDGTLVGDPLEK	76119.9		AGKDDYVK	AGKDDYVK	28572.9
								ADPDVTLAGQEAIFILAR	ADPDVTLAGQEAIFILAR	42122.3		AEAGSGGPGFTFTFR	AEAGSGGPGFTFTFR	22607.1		IQFKPDDGTTPER	IQFKPDDGTTPER	1306999		LKGDDLQAIKK	LKGDDLQAIKK	1281266		AKVFRPRDRDDIVKTVIEPMASE	AKVFRPRDRDDIVKTVIEPMASE	702331		AGAIISTRHCNSQNGE	AGAIISTRHC[57.0215]NSQNGE	17333.9		ALATAVIPQWQKDE	ALATAVIPQWQKDE	92569.7		AGKPLSIEE	AGKPLSIEE	110357
								ADPEAAWEPTEAEAR	ADPEAAWEPTEAEAR	0		AEAGVPAEFSIWTR	AEAGVPAEFSIWTR	382138		IIFEDDR	IIFEDDR	1.30675e+06		ALELDPDNETYK	ALELDPDNETYK	1.27796e+06		AKVKAQTAPNKDVQRE	AKVKAQTAPNKDVQRE	46210.8		AGALAVFPSLLTNPKTNIQKE	AGALAVFPSLLTNPKTNIQKE	297684		ALATLKPQAGLIVPQAVPSSQPSVVGAGEPMDLGE	ALATLKPQAGLIVPQAVPSSQPSVVGAGEPMDLGE	90046.2		AGKPVICATQMLE	AGKPVIC[57.0215]ATQM[15.9949]LE	95999.7
								ADPSLNPEQLK	ADPSLNPEQLK	120977		AEALMMPLVDQLENR	AEALMMPLVDQLENR	0		AVTEQGHELSNEER	AVTEQGHELSNEER	1.30513e+06		NTDEMVELR	NTDEMVELR	1.27655e+06		AKVQAINVSSRFEEE	AKVQAINVSSRFEEE	29984.1		AGALMLADNGVCCIDE	AGALMLADNGVC[57.0215]C[57.0215]IDE	44123.3		ALATLKPQAGLIVPQAVPSSQPSVVGAGEPMDLGE	ALATLKPQAGLIVPQAVPSSQPSVVGAGEPM[15.9949]DLGE	0		AGLHFDE	AGLHFDE	1349749
								ADPSQFELLK	ADPSQFELLK	327012		AEASSGDHPTDTEMKEEQK	AEASSGDHPTDTEMKEEQK	101680		LYKDDQLLDDGK	LYKDDQLLDDGK	1.3033e+06		VSFELFADK	VSFELFADK	1.27404e+06		AKVQQLMKVNSSLSDE	AKVQQLMKVNSSLSDE	25783.6		AGALVLADRGVCLIDE	AGALVLADRGVC[57.0215]LIDE	295940		ALCIEPFSSPPELPDVMKPQDSGSSANE	ALC[57.0215]IEPFSSPPELPDVMKPQDSGSSANE	602214		AGLTMNDIDAFE	AGLTMNDIDAFE	148557
								ADQFEYVMYGK	ADQFEYVMYGK	170884		AEAVESAQAGDK	AEAVESAQAGDK	94631		HRPELIEYDK	HRPELIEYDK	1.30134e+06		IEEELGSK	IEEELGSK	1.27316e+06		AKWRPGDADGTDCTSIGTIE	AKWRPGDADGTDC[57.0215]TSIGTIE	69415.2		AGANMIVSGSAIMRSEDPRSVINLLRNVCSE	AGANMIVSGSAIMRSEDPRSVINLLRNVC[57.0215]SE	27993.4		ALCIEPFSSPPELPDVMKPQDSGSSANE	ALC[57.0215]IEPFSSPPELPDVM[15.9949]KPQDSGSSANE	54396.3		AGLTMNDIDAFE	AGLTM[15.9949]NDIDAFE	176888
								ADQFEYVMYGK	ADQFEYVM[15.9949]YGK	278123		AECLAMLGR	AEC[57.0215]LAMLGR	187781		NPPGFAFVEFEDPR	NPPGFAFVEFEDPR	1.29467e+06		EGTGTEMPMIGDR	EGTGTEM[15.9949]PMIGDR	1.26704e+06		ALAAAQQHFNAVSAGLSSNE	ALAAAQQHFNAVSAGLSSNE	29618.6		AGAPTSASGLNGHPTLSGGGDQRE	AGAPTSASGLNGHPTLSGGGDQRE	101169		ALDCILPPTRPTDKPLR	ALDC[57.0215]ILPPTRPTDKPLR	48047.6		AGLTVSDVDIFE	AGLTVSDVDIFE	32055.9
								ADQFLVGTSR	ADQFLVGTSR	102977		AEDGATPSPSNETPK	AEDGATPSPSNETPK	191346		EDTEEYNLR	EDTEEYNLR	1.29442e+06		IIFEDDR	IIFEDDR	1.2664e+06		ALAAAQQHFNAVSAGLSSNEDGAE	ALAAAQQHFNAVSAGLSSNEDGAE	74084.9		AGAQYGKVIDRRVRE	AGAQYGKVIDRRVRE	189200		ALDDFVLGSAR	ALDDFVLGSAR	56896.6		AGLVDDFEK	AGLVDDFEK	708242
								ADRDESSPYAAMLAAQDVAQR	ADRDESSPYAAMLAAQDVAQR	139099		AEDGENYDIK	AEDGENYDIK	130830		DYDDMSPR	DYDDMSPR	1.29182e+06		SINPDEAVAYGAAVQAAILSGDK	SINPDEAVAYGAAVQAAILSGDK	1.2622e+06		ALAAHKYLLVE	ALAAHKYLLVE	81877.4		AGASAAACEAPSAAGPGAPPEQE	AGASAAAC[57.0215]EAPSAAGPGAPPEQE	500388		ALDDMISTLK	ALDDMISTLK	161464		AGNLGGGVVTIER	AGNLGGGVVTIER	45434.1
								ADRDESSPYAAMLAAQDVAQR	ADRDESSPYAAM[15.9949]LAAQDVAQR	257987		AEDGENYDIKK	AEDGENYDIKK	42674.1		DFDTALK	DFDTALK	1.28976e+06		EGTGTEMPMIGDR	EGTGTEMPM[15.9949]IGDR	1.25093e+06		ALAALLRDGETLEE	ALAALLRDGETLEE	71859.2		AGASPVEKEAPAEGE	AGASPVEKEAPAEGE	1.0699e+06		ALDLFSDNAPPPELLE	ALDLFSDNAPPPELLE	243630		AGPAEAVAGQQKPQEQIQAMDE	AGPAEAVAGQQKPQEQIQAMDE	154386
								ADSLLAVVK	ADSLLAVVK	554138		AEDKEWMPVTK	AEDKEWMPVTK	907461		DAQHYGGWEHR	DAQHYGGWEHR	1287027		DGQVINETSQHHDDLE	DGQVINETSQHHDDLE	1.247e+06		ALAAVLTYAKPDE	ALAAVLTYAKPDE	61244.2		AGDDAGKVKWVDIND	AGDDAGKVKWVDIND	0		ALDVNIFQTNLVASGANESE	ALDVNIFQTNLVASGANESE	20716.3		AGPDSAGIALYSHE	AGPDSAGIALYSHE	337588
								ADTLDPALLRPGR	ADTLDPALLRPGR	193251		AEDNADTLALVFEAPNQEK	AEDNADTLALVFEAPNQEK	359789		GDQPAASGDSDDDEPPPLPR	GDQPAASGDSDDDEPPPLPR	1.28328e+06		ADRDESSPYAAMLAAQDVAQR	ADRDESSPYAAM[15.9949]LAAQDVAQR	1244113		ALAKLKEEEE	ALAKLKEEEE	28318.7		AGDGTTTATVLARSIAKE	AGDGTTTATVLARSIAKE	2204846		ALEPMYDPDTLAQDANAAQQE	ALEPMYDPDTLAQDANAAQQE	134485		AGPEGAQERPSQAAPAVE	AGPEGAQERPSQAAPAVE	51265.6
								ADTQTYQPYNK	ADTQTYQPYNK	487868		AEDSGEYHCVYHFVSAPK	AEDSGEYHC[57.0215]VYHFVSAPK	20200.9		VDDFLANEAK	VDDFLANEAK	1.28228e+06		LEQGQAIDDLMPAQK	LEQGQAIDDLM[15.9949]PAQK	1.23823e+06		ALATAVIPQWQKDE	ALATAVIPQWQKDE	739656		AGDNLGALVRGLKRE	AGDNLGALVRGLKRE	75713.8		ALFDFNGNDEE	ALFDFNGNDEE	26108.1		AGPLQNWDFGAQAGGAE	AGPLQNWDFGAQAGGAE	88659.6
								ADTSLNNCEGAAGSTSEK	ADTSLNNC[57.0215]EGAAGSTSEK	34114.4		AEEDEILNR	AEEDEILNR	120891		DSTLIMQLLR	DSTLIMQLLR	1.2782e+06		DADVQNFVSFISK	DADVQNFVSFISK	1.23805e+06		ALATLKPQAGLIVPQAVPSSQPSVVGAGEPMDLGE	ALATLKPQAGLIVPQAVPSSQPSVVGAGEPMDLGE	91139.6		AGDSRVHNSTQKRKASQLVGIE	AGDSRVHNSTQKRKASQLVGIE	32455.9		ALFQPSFLGME	ALFQPSFLGME	411672		AGPQATEPSTPSGPE	AGPQATEPSTPSGPE	50601.1
								ADTSQEICSPR	ADTSQEIC[57.0215]SPR	53132.8		AEEDKLEQIKK	AEEDKLEQIKK	19243.2		TFNPGAGLPTDK	TFNPGAGLPTDK	1275730		TKDIEDVFYK	TKDIEDVFYK	1.23793e+06		ALCIEPFSSPPELPDVMKPQDSGSSANE	ALC[57.0215]IEPFSSPPELPDVMKPQDSGSSANE	188018		AGDVCYADVQKD	AGDVC[57.0215]YADVQKD	46329.5		ALFQPSFLGME	ALFQPSFLGM[15.9949]E	1.02385e+06		AGPQATEPSTPSGPESGPTPASAEQNE	AGPQATEPSTPSGPESGPTPASAEQNE	280134
								ADTSSQGALVFLSK	ADTSSQGALVFLSK	195820		AEEDTQFNYHR	AEEDTQFNYHR	81462.9		DFESHITSYK	DFESHITSYK	1.27289e+06		SEMEVQDAELK	SEMEVQDAELK	1.23402e+06		ALCVISGVPGLKGDVTDTE	ALC[57.0215]VISGVPGLKGDVTDTE	88791		AGDVCYADVYRD	AGDVC[57.0215]YADVYRD	96887		ALGALVDSCAPGLCPDWE	ALGALVDSC[57.0215]APGLC[57.0215]PDWE	89628.3		AGPVVTDNGNFILDWK	AGPVVTDNGNFILDWK	0
								ADVDVQPYAFTTK	ADVDVQPYAFTTK	179466		AEEENEFQIPGR	AEEENEFQIPGR	115049		MDDPTVNWSNER	MDDPTVNWSNER	1.26901e+06		EVDIGIPDATGR	EVDIGIPDATGR	1.23383e+06		ALDCILPPTRPTDKPLRLPLQD	ALDC[57.0215]ILPPTRPTDKPLRLPLQD	166005		AGDVCYADVYRDGTGVVE	AGDVC[57.0215]YADVYRDGTGVVE	317175		ALGDVVYCSLPE	ALGDVVYC[57.0215]SLPE	108711		AGQAVDDFIEK	AGQAVDDFIEK	640249
								ADVFHAYLSLLK	ADVFHAYLSLLK	169642		AEEIWQQSVIGDYLAR	AEEIWQQSVIGDYLAR	119929		ILDSVGIEADDDRLNK	ILDSVGIEADDDRLNK	1.26428e+06		DQLIYNLLK	DQLIYNLLK	1.2288e+06		ALDDLKSQRKKILE	ALDDLKSQRKKILE	45006.3		AGDVEADPGLADLPQQLLFVHQGE	AGDVEADPGLADLPQQLLFVHQGE	69707.8		ALGPGPGPTGDDDYSR	ALGPGPGPTGDDDYSR	38170.7		AGQGTSAPPEASPTAAPE	AGQGTSAPPEASPTAAPE	22301.1
								ADVIQATGDAICIFR	ADVIQATGDAIC[57.0215]IFR	555749		AEELFLWVPR	AEELFLWVPR	346818		ALELDPDNETYK	ALELDPDNETYK	1.26416e+06		NIIHGSDSVESAEK	NIIHGSDSVESAEK	1.22824e+06		ALEPMYDPDTLAQDANAAQQE	ALEPMYDPDTLAQDANAAQQE	54359.1		AGEERPGEQSQGTQSQGSALQDPE	AGEERPGEQSQGTQSQGSALQDPE	33200.5		ALGYVDDQLFVFYDHE	ALGYVDDQLFVFYDHE	13941.5		AGSFSTVPNYDNDDE	AGSFSTVPNYDNDDE	115471
								ADVLTTGAGNPVGDK	ADVLTTGAGNPVGDK	140573		AEELGLPILGVLR	AEELGLPILGVLR	120604		DLTDYLMK	DLTDYLMK	1.25982e+06		AHQLVMEGYNWCHDR	AHQLVMEGYNWC[57.0215]HDR	1.22727e+06		ALFQPHLINVE	ALFQPHLINVE	47291.4		AGELVIDDSYRE	AGELVIDDSYRE	54413.2		ALHLIDE	ALHLIDE	46075.6		AGSTAPLFTDQPEEPE	AGSTAPLFTDQPEEPE	183123
								ADVQAVVSAVTLLR	ADVQAVVSAVTLLR	38473.8		AEELHYPLGER	AEELHYPLGER	56423.5		DEPDTNLVALMK	DEPDTNLVALM[15.9949]K	1.25934e+06		AQDQGEKENPMR	n[42.0106]AQDQGEKENPMR	1.22726e+06		ALFQPSFLGME	ALFQPSFLGME	197473		AGEQGDIEPRRMVRHPD	AGEQGDIEPRRMVRHPD	64495.3		ALINLDDMHSD	ALINLDDMHSD	461851		AGTAFIQTQQLHAAMADTFLE	AGTAFIQTQQLHAAMADTFLE	180595
								ADVQSIIGLQR	ADVQSIIGLQR	810876		AEEVATFFAK	AEEVATFFAK	0		NKEDQYDHLDAADMTK	NKEDQYDHLDAADMTK	1.25347e+06		DHPHTAAYLQELGR	DHPHTAAYLQELGR	1.22712e+06		ALFQPSFLGME	ALFQPSFLGM[15.9949]E	797867		AGFKRAMDLVQEE	AGFKRAMDLVQEE	107282		ALINLDDMHSD	ALINLDDM[15.9949]HSD	34720.6		AGTAFIQTQQLHAAMADTFLE	AGTAFIQTQQLHAAM[15.9949]ADTFLE	39661.9
								ADWLSHYWMPK	ADWLSHYWMPK	557429		AEEYEFLTPVEEAPK	AEEYEFLTPVEEAPK	229194		DCVGPEVEK	DC[57.0215]VGPEVEK	1.24684e+06		DLEAEHVEVEDTTLNR	DLEAEHVEVEDTTLNR	1.22462e+06		ALFSSQSPKDTSFLGSDD	ALFSSQSPKDTSFLGSDD	40203.7		AGGAEDPGAAAGGSVRGSGAVAE	AGGAEDPGAAAGGSVRGSGAVAE	89778.9		ALIQNLDNVVE	ALIQNLDNVVE	52906.3		AGTDPSHMPTGPQAASCLD	AGTDPSHMPTGPQAASC[57.0215]LD	96362.1
								ADWLSHYWMPK	ADWLSHYWM[15.9949]PK	172061		AEFFADVVPAVR	AEFFADVVPAVR	396555		NIIHGSDSVESAEK	NIIHGSDSVESAEK	1246803		FEGGDRDLEHLSK	FEGGDRDLEHLSK	1.22066e+06		ALGDVVYCSLPE	ALGDVVYC[57.0215]SLPE	23491.6		AGGAFGKREQAEEE	AGGAFGKREQAEEE	400533		ALIVSMDVIQHE	ALIVSMDVIQHE	0		AGTQPQVQTDAQQTSQSPPSPE	AGTQPQVQTDAQQTSQSPPSPE	45747.6
								ADWWTNTAHYNR	ADWWTNTAHYNR	352888		AEFGDFDIK	AEFGDFDIK	274518		DVQDSLTVSNEAQTAK	DVQDSLTVSNEAQTAK	1.24565e+06		EHVKPLFNMEDK	EHVKPLFNMEDK	1.22052e+06		ALGIPAAASFKHVSPAGAAVGIPLSEDE	ALGIPAAASFKHVSPAGAAVGIPLSEDE	89268.5		AGGFIANLEPVSLADRE	AGGFIANLEPVSLADRE	68200.5		ALKDDSWLK	ALKDDSWLK	100751		AGTSVTGGQTVLNPWIVLGGVATTVCQPNE	AGTSVTGGQTVLNPWIVLGGVATTVC[57.0215]QPNE	0
								AEAAGLIGWLK	AEAAGLIGWLK	143361		AEFGPPGPGAGSR	AEFGPPGPGAGSR	135574		DDSNLYINVK	DDSNLYINVK	1.24564e+06		DVQGTDASLDEELDR	DVQGTDASLDEELDR	1.21994e+06		ALGKAKDANNGNLQLRNKE	ALGKAKDANNGNLQLRNKE	132729		AGGGGVGGPGAKSAAQAAAQTNSNAAGKQLRKE	AGGGGVGGPGAKSAAQAAAQTNSNAAGKQLRKE	427539		ALLAAGPALIANGDE	ALLAAGPALIANGDE	147989		AGVDDFIQNYVDPTPDPNTAYASYPGASVDNYQQPPFTQNAE	AGVDDFIQNYVDPTPDPNTAYASYPGASVDNYQQPPFTQNAE	83952.2
								AEAEAAAVHGAR	AEAEAAAVHGAR	22152		AEFGSLGPLLCSQVVK	AEFGSLGPLLC[57.0215]SQVVK	57051.7		VWDLFPEADK	VWDLFPEADK	1.24384e+06		DLVSSLTSGLLTIGDR	DLVSSLTSGLLTIGDR	1.21705e+06		ALGSGLVSRVFPDKE	ALGSGLVSRVFPDKE	104154		AGGITQQIGATNVPLEAINE	AGGITQQIGATNVPLEAINE	198962		ALLDFEDK	ALLDFEDK	26068		AGVLAHLEEER	AGVLAHLEEER	78538.2
								AEAESLYQSK	AEAESLYQSK	87152.6		AEFIFEWLR	AEFIFEWLR	24960.7		LMIEMDGTENK	LM[15.9949]IEM[15.9949]DGTENK	1.24363e+06		KGDEVDGVDEVAK	KGDEVDGVDEVAK	1.21629e+06		ALINLDDMHSD	ALINLDDMHSD	102148		AGGRPAMEPGNGSLDLGGDSAGRSGAGLEQE	AGGRPAMEPGNGSLDLGGDSAGRSGAGLEQE	3539874		ALLDSQFSYQHAIEE	ALLDSQFSYQHAIEE	65759.3		AGVLSQADYLNLVQCE	AGVLSQADYLNLVQC[57.0215]E	70900.5
								AEAGAGSATEFQFR	AEAGAGSATEFQFR	1.64138e+06		AEFTSPPSLFK	AEFTSPPSLFK	182891		TDITYPAGFMDVISIDK	TDITYPAGFMDVISIDK	1.24329e+06		EDFDSLLQSAK	EDFDSLLQSAK	1.21593e+06		ALIQNLDNVVE	ALIQNLDNVVE	66330.2		AGGRPAMEPGNGSLDLGGDSAGRSGAGLEQE	AGGRPAM[15.9949]EPGNGSLDLGGDSAGRSGAGLEQE	496885		ALLNITNNGIHFAPLQTFTDEE	ALLNITNNGIHFAPLQTFTDEE	0		AGVQGLSAGDDSE	AGVQGLSAGDDSE	69809.4
								AEAGDNLGALVR	AEAGDNLGALVR	1105248		AEFYFQPWAQEAVCR	AEFYFQPWAQEAVC[57.0215]R	70858.6		DGVPEGAQLQGPVHR	DGVPEGAQLQGPVHR	1.24074e+06		DTDSEEEIR	DTDSEEEIR	1212115		ALKASNGDITQAVSLLTDE	ALKASNGDITQAVSLLTDE	0		AGGSHHKVSVSPVVHVRGLCE	AGGSHHKVSVSPVVHVRGLC[57.0215]E	26253.8		ALLQSMGLTPE	ALLQSMGLTPE	18480.1		AGVVANDAGDR	AGVVANDAGDR	0
								AEAGGGWEGSASYK	AEAGGGWEGSASYK	72265.5		AEGAAMLELVGSILR	AEGAAMLELVGSILR	15478.1		DLLDDLKSELTGK	DLLDDLKSELTGK	1.23662e+06		GYDDRDYYSR	GYDDRDYYSR	1.20805e+06		ALKCVAQASKNRSLADFE	ALKC[57.0215]VAQASKNRSLADFE	26499.1		AGGSSGLEDVLPLLQQADE	AGGSSGLEDVLPLLQQADE	274464		ALLSSAVDHGSDE	ALLSSAVDHGSDE	121143		AGYIIPLQGPGLTTTE	AGYIIPLQGPGLTTTE	30767.1
								AEAGPEGVAPAPEGEK	AEAGPEGVAPAPEGEK	48053.6		AEGFVDALHR	AEGFVDALHR	71200.8		LNFSHGTHEYHAETIK	LNFSHGTHEYHAETIK	1.23648e+06		HGDPGDAAQQEAK	HGDPGDAAQQEAK	1.19452e+06		ALKDDSWLKGE	ALKDDSWLKGE	300939		AGGSTGLLMDLAANE	AGGSTGLLMDLAANE	70786.5		ALLSSSDDPPAEVDIFE	ALLSSSDDPPAEVDIFE	38867.5		AHDGSPLSPTSAWFGDSALSE	AHDGSPLSPTSAWFGDSALSE	202081
								AEAGVPAEFSIWTR	AEAGVPAEFSIWTR	493079		AEGGGATTSTQVMVIK	AEGGGATTSTQVMVIK	46497.6		DFLVGQDR	DFLVGQDR	1.23611e+06		RMEELHNQEMQK	RMEELHNQEMQK	1.19073e+06		ALKDPDVCTDPVQLTTYAMGVNIYKE	ALKDPDVC[57.0215]TDPVQLTTYAMGVNIYKE	22397.8		AGGTKVLCAVSGPRQAE	AGGTKVLC[57.0215]AVSGPRQAE	32513.3		ALLVHPVSDSGAHGVQVYLPGQGE	ALLVHPVSDSGAHGVQVYLPGQGE	172688		AHEEQNVDSYTE	AHEEQNVDSYTE	167979
								AEALMMPLVDQLENR	AEALMMPLVDQLENR	25594		AEGILDVFQTVK	AEGILDVFQTVK	77448.6		LKGDDLQAIKK	LKGDDLQAIKK	1.23313e+06		DFDTALK	DFDTALK	1.19041e+06		ALKGLVDKLQALTGNE	ALKGLVDKLQALTGNE	32772.2		AGGVTGKGQDGIGSKAE	AGGVTGKGQDGIGSKAE	458398		ALLYTAVNQLAMGSSSAEDE	ALLYTAVNQLAMGSSSAEDE	24706.4		AHEPTYFTVDCAE	AHEPTYFTVDC[57.0215]AE	354939
								AEASSGDHPTDTEMKEEQK	AEASSGDHPTDTEMKEEQK	90944.3		AEGSDVANAVLDGADCIMLSGETAK	AEGSDVANAVLDGADC[57.0215]IMLSGETAK	170770		NFGEEVDDESLK	NFGEEVDDESLK	1.22535e+06		AGGIETIANEFSDR	AGGIETIANEFSDR	1.18321e+06		ALKKKGCPPDDIENPRGSKD	ALKKKGC[57.0215]PPDDIENPRGSKD	494129		AGIEPGPDTYLALLNAYAE	AGIEPGPDTYLALLNAYAE	24678.2		ALMADMLAHVEE	ALMADMLAHVEE	32369.5		AHEQGQGDIPTFYTYE	AHEQGQGDIPTFYTYE	72008.6
								AEAVESAQAGDK	AEAVESAQAGDK	89587.2		AEGSDVANAVLDGADCIMLSGETAK	AEGSDVANAVLDGADC[57.0215]IM[15.9949]LSGETAK	21322.7		DAFADAVQR	DAFADAVQR	1.22447e+06		DLYDDKDGLR	DLYDDKDGLR	1.18182e+06		ALLAIGKGADDGRFTLPGE	ALLAIGKGADDGRFTLPGE	55601.8		AGIKTAFTRKCGE	AGIKTAFTRKC[57.0215]GE	365581		ALNALCDGLIDE	ALNALC[57.0215]DGLIDE	1566627		AHEQGQGDIPTFYTYEE	AHEQGQGDIPTFYTYEE	406640
								AECEILMMVGLPAAGK	AEC[57.0215]EILMMVGLPAAGK	0		AEGTTYRDELLTK	AEGTTYRDELLTK	34597.9		TKDIEDVFYK	TKDIEDVFYK	1.22242e+06		DCVGPEVEK	DC[57.0215]VGPEVEK	1.17837e+06		ALLIIPKVLAQNSGFDLQE	ALLIIPKVLAQNSGFDLQE	35775.3		AGIPLVAIIGEQE	AGIPLVAIIGEQE	339741		ALNIIGDISTSTVSTPVPPPVDD	ALNIIGDISTSTVSTPVPPPVDD	25283.2		AHFLDADPGFVHSDGTISHHD	AHFLDADPGFVHSDGTISHHD	36457.5
								AECLAMLGR	AEC[57.0215]LAMLGR	209865		AEGYAEGDLTLYHR	AEGYAEGDLTLYHR	158803		DEVASLLFDPK	DEVASLLFDPK	1.2205e+06		EMFEDTVEER	EMFEDTVEER	1.17501e+06		ALLPLKGLEE	ALLPLKGLEE	92009.9		AGIRGISHVIVDE	AGIRGISHVIVDE	507177		ALPAVQQNNLDEDLIR	ALPAVQQNNLDEDLIR	44493.6		AHFNLDE	AHFNLDE	175439
								AECRPAASENYMR	AEC[57.0215]RPAASENYMR	18059		AEGYEVAHGGR	AEGYEVAHGGR	35575.2		HTGCCGDNDPIDVCEIGSK	HTGC[57.0215]C[57.0215]GDNDPIDVC[57.0215]EIGSK	1.21802e+06		EAAGEGPALYEDPPDQK	EAAGEGPALYEDPPDQK	1.17466e+06		ALLQASRDQKKTQE	ALLQASRDQKKTQE	39999.9		AGISEGQGTAGEEE	AGISEGQGTAGEEE	60468.5		ALPCIVDVRDE	ALPC[57.0215]IVDVRDE	152332		AHGAPINSLLLVDE	AHGAPINSLLLVDE	133418
								AEDEVQR	AEDEVQR	53594.4		AEHDQLLLNYAK	AEHDQLLLNYAK	480267		ELLTTMGDR	ELLTTMGDR	1.21499e+06		KIVDQIRPDR	KIVDQIRPDR	1.17431e+06		ALLSVLPTIRVPKAGDRVHKDE	ALLSVLPTIRVPKAGDRVHKDE	2.21808e+06		AGISKNGQTRE	AGISKNGQTRE	38780.6		ALPFWNEE	ALPFWNEE	38587.5		AHGGPNFMMHSGISQASE	AHGGPNFMMHSGISQASE	23441.4
								AEDGATPSPSNETPK	AEDGATPSPSNETPK	204614		AEIISLCK	AEIISLC[57.0215]K	139965		DGEEAGAYDGPR	DGEEAGAYDGPR	1.21407e+06		DQTPDENDQVIVK	DQTPDENDQVIVK	1.17346e+06		ALLYQSKGYNDDYYEE	ALLYQSKGYNDDYYEE	98226.4		AGKDDYVKALPGQLKPFE	AGKDDYVKALPGQLKPFE	776715		ALPPQTPDESLGPSDLE	ALPPQTPDESLGPSDLE	167519		AHIFCAMEQIEDE	AHIFC[57.0215]AM[15.9949]EQIEDE	117358
								AEDGENYDIK	AEDGENYDIK	148539		AEITDAEGLGLK	AEITDAEGLGLK	53662		EAFSLFDK	EAFSLFDK	1213999		SFDVNKPGCEVDDLK	SFDVNKPGC[57.0215]EVDDLK	1.17336e+06		ALNIIGDISTSTVSTPVPPPVDD	ALNIIGDISTSTVSTPVPPPVDD	24773.8		AGKITCLCQVPQNAANRGLKASE	AGKITC[57.0215]LC[57.0215]QVPQNAANRGLKASE	91322.7		ALPWGLEPQDVQSSDE	ALPWGLEPQDVQSSDE	36812		AHLAVNDFE	AHLAVNDFE	469873
								AEDGENYDIKK	AEDGENYDIKK	38056.2		AEITLVATKPEK	AEITLVATKPEK	59835.5		QQVPSGESAILDR	QQVPSGESAILDR	1.21224e+06		SKSEEAHAEDSVMDHHFR	SKSEEAHAEDSVMDHHFR	1170413		ALNKQDWVDGEPTEAE	ALNKQDWVDGEPTEAE	66696.7		AGKKVVPCRHDWHQTGGE	AGKKVVPC[57.0215]RHDWHQTGGE	306383		ALQDPNVAAFMVEPIQGE	ALQDPNVAAFMVEPIQGE	29076.7		AHLCLNNSDHDR	AHLC[57.0215]LNNSDHDR	109967
								AEDKEWMPVTK	AEDKEWMPVTK	897954		AEKDEPGAWEETFK	AEKDEPGAWEETFK	186613		NTDEMVELR	NTDEMVELR	1.21131e+06		DAFADAVQR	DAFADAVQR	1.16895e+06		ALNYKFNDQDIEE	ALNYKFNDQDIEE	69046.6		AGLHFDE	AGLHFDE	37373.2		ALQDQVSIQSADAQEQVE	ALQDQVSIQSADAQEQVE	0		AHLDHIPDYTPPLLTTISPEQE	AHLDHIPDYTPPLLTTISPEQE	125934
								AEDKEWMPVTK	AEDKEWM[15.9949]PVTK	60099.5		AELDDTPMR	AELDDTPMR	451405		SYELPDGQVITIGNER	SYELPDGQVITIGNER	1.21035e+06		DAGVIAGLNVLR	DAGVIAGLNVLR	1.16794e+06		ALPEAPAPLLPHITATSLLGTREPDTE	ALPEAPAPLLPHITATSLLGTREPDTE	27808.2		AGLISPLVQLLNSKDQE	AGLISPLVQLLNSKDQE	88821.8		ALQLPNFQQSVQE	ALQLPNFQQSVQE	19023.4		AHLQQDPDAK	AHLQQDPDAK	104893
								AEDNADTLALVFEAPNQEK	AEDNADTLALVFEAPNQEK	377739		AELDEVNK	AELDEVNK	60880.2		SKSEEAHAEDSVMDHHFR	SKSEEAHAEDSVMDHHFR	1.20803e+06		EQVANSAFVER	EQVANSAFVER	1.16768e+06		ALPQIAAKIAAPLTKVDE	ALPQIAAKIAAPLTKVDE	137999		AGLMALRE	AGLMALRE	45784.8		ALQSNIIPFCDE	ALQSNIIPFC[57.0215]DE	56354.5		AHMAADGETNGSCE	AHMAADGETNGSC[57.0215]E	0
								AEDSGEYHCVYHFVSAPK	AEDSGEYHC[57.0215]VYHFVSAPK	26968.5		AELDGTILK	AELDGTILK	0		DALSDLALHFLNK	DALSDLALHFLNK	1.20683e+06		KGTVEGFEPADNK	KGTVEGFEPADNK	1.16583e+06		ALPTDLPAPSAPDLTEPKEE	ALPTDLPAPSAPDLTEPKEE	57107.6		AGLNVTTSHSPAAPGEQGFGE	AGLNVTTSHSPAAPGEQGFGE	218150		ALQVGIVDQVVPE	ALQVGIVDQVVPE	127899		AHMGMFTE	AHMGMFTE	114528
								AEDTISILPDDPR	AEDTISILPDDPR	148422		AELEQHLEQEQEFQVNK	AELEQHLEQEQEFQVNK	15468		ESDTGLAPPALWDLAADK	ESDTGLAPPALWDLAADK	1.20562e+06		NGDLDEVKDYVAK	NGDLDEVKDYVAK	1.16531e+06		ALPWGLEPQDVQSSDE	ALPWGLEPQDVQSSDE	64972.3		AGLSFKDDMPKSDVNKE	AGLSFKDDMPKSDVNKE	689276		ALSAIADLLTNE	ALSAIADLLTNE	65625.7		AHPVTNGIEEPLEE	AHPVTNGIEEPLEE	461808
								AEEDEILNR	AEEDEILNR	158212		AELFELLFR	AELFELLFR	46997.7		SDQWKPLNLEEK	SDQWKPLNLEEK	1.20289e+06		RYDDPEVQK	RYDDPEVQK	1.16496e+06		ALQDRPVLYKYTLDE	ALQDRPVLYKYTLDE	30494.6		AGLSWKE	AGLSWKE	38122.5		ALSDHHIYLE	ALSDHHIYLE	813571		AHQLFLEPE	AHQLFLEPE	86841.2
								AEEDKLEQIKK	AEEDKLEQIKK	18942.5		AELFTQSCADLDK	AELFTQSC[57.0215]ADLDK	143071		DTPDEPWAFPAR	DTPDEPWAFPAR	1202224		EGMNIVEAMER	EGMNIVEAMER	1.15943e+06		ALQLMATYLPKDTSPGSAYQE	ALQLMATYLPKDTSPGSAYQE	56208.8		AGLVCITSFISPYTQDRNNARQIHE	AGLVC[57.0215]ITSFISPYTQDRNNARQIHE	15555.9		ALSGTSPDDVQPGPSVGPPSK	ALSGTSPDDVQPGPSVGPPSK	39516.3		AHQVVEDGYE	AHQVVEDGYE	414937
								AEEDTQFNYHR	AEEDTQFNYHR	85777.2		AELGALPDDFIDSLEK	AELGALPDDFIDSLEK	47541.7		DTEQVDNWMSK	DTEQVDNWMSK	1.20102e+06		SQGDSNPAAIPHAAEDIQGDDR	n[42.0106]SQGDSNPAAIPHAAEDIQGDDR	1.15916e+06		ALQPLQPEPPPEPAFSE	ALQPLQPEPPPEPAFSE	41300.3		AGMFAIRADHDFVVQE	AGMFAIRADHDFVVQE	38823		ALSIIGDINTTTVSTPMPPPVDD	ALSIIGDINTTTVSTPMPPPVDD	22654.3		AHSDAQALVLLDVTPDQSMVD	AHSDAQALVLLDVTPDQS[130.0266]MVD	366097
								AEEENEFQIPGR	AEEENEFQIPGR	94244.7		AELGIPLEEVPPEEINYLTR	AELGIPLEEVPPEEINYLTR	53988.2		DTDSEEEIR	DTDSEEEIR	1.19854e+06		ARPFPDGLAEDIDKGEVSAR	ARPFPDGLAEDIDKGEVSAR	1158906		ALQQNPQPLIFHME	ALQQNPQPLIFHME	0		AGMRVKTEPMDADDSNNCTGQNE	AGMRVKTEPMDADDSNNC[57.0215]TGQNE	33285.6		ALSLDDEPEEPPAHRPE	ALSLDDEPEEPPAHRPE	26893.5		AHSDAQALVLLDVTPDQSMVD	AHSDAQALVLLDVTPDQS[130.0266]M[15.9949]VD	35878.1
								AEEHNIVFMPVIGK	AEEHNIVFM[15.9949]PVIGK	83263.6		AELGTDLLSQLSLEDQK	AELGTDLLSQLSLEDQK	94084.3		AQDQGEKENPMR	n[42.0106]AQDQGEKENPMR	1.19756e+06		LENEIQTYR	LENEIQTYR	1.15261e+06		ALRLVQAFQYTDE	ALRLVQAFQYTDE	975412		AGNLTKATAPDQKSSGGRDS	AGNLTKATAPDQKSSGGRDS	97283		ALSSDPAQPMDE	ALSSDPAQPMDE	188479		AHSHSYSHSSSSLSEEPE	AHSHSYSHSSSSLSEEPE	25338
								AEEIWQQSVIGDYLAR	AEEIWQQSVIGDYLAR	100612		AELMEISEDKTK	AELMEISEDKTK	55268.1		DVDIIDHHDNTYTVK	DVDIIDHHDNTYTVK	1.19645e+06		IDDPTDSKPEDWDKPEHIPDPDAK	IDDPTDSKPEDWDKPEHIPDPDAK	1.15253e+06		ALSALTARLSKEE	ALSALTARLSKEE	60034.2		AGPEDSTRETPSQE	AGPEDSTRETPSQE	209251		ALSVGNIDDALQCYSE	ALSVGNIDDALQC[57.0215]YSE	2.65516e+06		AHSPMIAVGSDDSSPNAMAK	AHSPMIAVGSDDSSPNAMAK	155588
								AEELFLWVPR	AEELFLWVPR	329392		AELMQALWR	AELM[15.9949]QALWR	0		CDVSFLQSEDGSGK	C[57.0215]DVSFLQSEDGSGK	1193054		DQYSVIFESGDR	DQYSVIFESGDR	1.14876e+06		ALSIIGDINTTTVSTPMPPPVDD	ALSIIGDINTTTVSTPMPPPVDD	20211.9		AGPGGGDRAPGGE	AGPGGGDRAPGGE	19368.6		ALTALLSDDSK	ALTALLSDDSK	115249		AHSTLQDEAE	AHSTLQDEAE	60173.7
								AEELGLPILGVLR	AEELGLPILGVLR	89724.4		AELNEFLTR	AELNEFLTR	1.47258e+06		RYDDPEVQK	RYDDPEVQK	1.19161e+06		DVESYIHR	DVESYIHR	1.14847e+06		ALTRHGVSHKVDD	ALTRHGVSHKVDD	54636.5		AGPLQNWDFGAQAGGAE	AGPLQNWDFGAQAGGAE	57366.6		ALTFALCSQEDIADK	ALTFALC[57.0215]SQEDIADK	118412		AHTDFFE	AHTDFFE	97950.5
								AEELHYPLGER	AEELHYPLGER	46746.9		AELNPWPEYIYTR	AELNPWPEYIYTR	857278		MDMSLDDIIK	M[15.9949]DM[15.9949]SLDDIIK	1.19003e+06		MDMSLDDIIK	M[15.9949]DM[15.9949]SLDDIIK	1.14847e+06		ALTRHGVSHKVDDSSGSIGRRYARTDE	ALTRHGVSHKVDDSSGSIGRRYARTDE	396208		AGPQATEPSTPSGPESGPTPASAEQNE	AGPQATEPSTPSGPESGPTPASAEQNE	96665.6		ALTVIDFTEDE	ALTVIDFTEDE	103897		AHVFPVQPPFAEGSDE	AHVFPVQPPFAEGSDE	56690.5
								AEELLAEEK	AEELLAEEK	97251.1		AELRDDPIISTHLAK	AELRDDPIISTHLAK	28402.6		EALLSSAVDHGSDEVK	EALLSSAVDHGSDEVK	1.18812e+06		KDEQEHEFYK	KDEQEHEFYK	1.14776e+06		ALVGDRPAVSSWALGGDSGE	ALVGDRPAVSSWALGGDSGE	112135		AGQARDAQDVQASQAE	AGQARDAQDVQASQAE	125773		ALVDHHDAE	ALVDHHDAE	86040.6		AHVFPVQPPFAEGSD	AHVFPVQPPFAEGS[130.0266]D	36273.2
								AEEVATFFAK	AEEVATFFAK	0		AELYKEPTNEELNR	AELYKEPTNEELNR	23609.8		AEDNADTLALVFEAPNQEK	AEDNADTLALVFEAPNQEK	1.18764e+06		RAPFDLFENR	RAPFDLFENR	1144984		ALVNWDPVDQTVLANEQVDE	ALVNWDPVDQTVLANEQVDE	39958.9		AGQISGLNVLRVINEPTAAALAYGLDKSE	AGQISGLNVLRVINEPTAAALAYGLDKSE	161752		ALVDPGPDFVVCDE	ALVDPGPDFVVC[57.0215]DE	46867.8		AHVPNFIFDE	AHVPNFIFDE	370506
								AEEYEFLTPVEEAPK	AEEYEFLTPVEEAPK	451443		AEMYSEYLSTCSK	AEMYSEYLSTC[57.0215]SK	40650.4		DGNASGTTLLEALDCILPPTRPTDKPLR	DGNASGTTLLEALDC[57.0215]ILPPTRPTDKPLR	1.18427e+06		GEDLTEEEDGGIIR	GEDLTEEEDGGIIR	1.14206e+06		ALVSKGLATVIRYRQDDDQRSSHYD	ALVSKGLATVIRYRQDDDQRSSHY[130.0266]D	414804		AGQPMSFVLE	AGQPM[15.9949]SFVLE	11147		ALVLDCHYPEDE	ALVLDC[57.0215]HYPEDE	545892		AIADHLFWSEE	AIADHLFWSEE	106309
								AEFFADVVPAVR	AEFFADVVPAVR	407579		AEMTCSGILPIDQMR	AEM[15.9949]TC[57.0215]SGILPIDQM[15.9949]R	49487.8		KGDEVDGVDEVAK	KGDEVDGVDEVAK	1183375		QLSILVHPDKNQDDADR	QLSILVHPDKNQDDADR	1.14156e+06		ALYKFVVPKPRSE	ALYKFVVPKPRSE	71547.7		AGRDGFIDLME	AGRDGFIDLM[15.9949]E	81374.7		ALVNWDPVDQTVLANEQVDE	ALVNWDPVDQTVLANEQVDE	37392.1		AIALATLHDR	AIALATLHDR	105446
								AEFGDFDIK	AEFGDFDIK	333830		AENFFILR	AENFFILR	478838		MEEFKDQLPADECNK	MEEFKDQLPADEC[57.0215]NK	1.17351e+06		SYELPDGQVITIGNER	SYELPDGQVITIGNER	1.14123e+06		ALYKSKTSNKPLMIIHHLDE	ALYKSKTSNKPLMIIHHLDE	239680		AGRDTLSRTAGAQPCVGTDTTE	AGRDTLSRTAGAQPC[57.0215]VGTDTTE	42862.5		ALVVPEPEPDSDSNQER	ALVVPEPEPDSDSNQER	380956		AIALFTPDACGLSDPAHVE	AIALFTPDAC[57.0215]GLSDPAHVE	21540.8
								AEFGPPGPGAGSR	AEFGPPGPGAGSR	121627		AENNSEVGASGYGVPGPTWDR	AENNSEVGASGYGVPGPTWDR	160047		REEEEFNTGPLSVLTQSVK	REEEEFNTGPLSVLTQSVK	1.17331e+06		DEQLESLFQR	DEQLESLFQR	1138999		ALYKSKTSNKPLMIIHHLDECPHSQALKKVFAE	ALYKSKTSNKPLMIIHHLDEC[57.0215]PHSQALKKVFAE	20554.3		AGRPKVQVE	AGRPKVQVE	262253		ALWADSGIQNAYDR	ALWADSGIQNAYDR	46423.4		AIAPPLLQE	AIAPPLLQE	78255.5
								AEFGSLGPLLCSQVVK	AEFGSLGPLLC[57.0215]SQVVK	60552.5		AENPYLFLR	AENPYLFLR	75772.5		SFDVNKPGCEVDDLK	SFDVNKPGC[57.0215]EVDDLK	1.16639e+06		DLDELSRYPEDK	DLDELSRYPEDK	1.13882e+06		AMAAVFGGTQSLHTNSFDE	AMAAVFGGTQSLHTNSFDE	72476.3		AGRVTVRDGMPE	AGRVTVRDGMPE	217551		ALYDFEPENDGE	ALYDFEPENDGE	78915.8		AICFFVQQFTDME	AIC[57.0215]FFVQQFTDME	51155.2
								AEFPSYLLGGR	AEFPSYLLGGR	173615		AENQVLAMR	AENQVLAMR	350062		DGQVINETSQHHDDLE	DGQVINETSQHHDDLE	1.16587e+06		EDTEEYNLR	EDTEEYNLR	1.13691e+06		AMAGDFVNMVE	AMAGDFVNMVE	50272.5		AGSALLALQQTALQE	AGSALLALQQTALQE	75680.1		ALYLIATNGTPE	ALYLIATNGTPE	24897		AIDAIFLTTTLQNISE	AIDAIFLTTTLQNISE	31654.5
								AEFTSPPSLFK	AEFTSPPSLFK	367543		AEPAAPPAAPSTPAPPPAVPK	AEPAAPPAAPSTPAPPPAVPK	43206.8		DQTPDENDQVIVK	DQTPDENDQVIVK	1.16456e+06		DGEEAGAYDGPR	DGEEAGAYDGPR	1.1368e+06		AMAKIQAKIPGLKRKAE	AMAKIQAKIPGLKRKAE	50689.8		AGSALLALQQTALQEDQE	AGSALLALQQTALQEDQE	109635		AMAAVFGGTQSLHTNSFDE	AMAAVFGGTQSLHTNSFDE	115360		AIDDIPFGITSNSD	AIDDIPFGITSNSD	65934.9
								AEFYFQPWAQEAVCR	AEFYFQPWAQEAVC[57.0215]R	70172.1		AEPMQWASLELPAAK	AEPMQWASLELPAAK	234289		DLYDDKDGLR	DLYDDKDGLR	1.15991e+06		HPAKPDPSGECNPDLR	HPAKPDPSGEC[57.0215]NPDLR	1.13564e+06		AMDADRPGTPVPPVEVPE	AMDADRPGTPVPPVEVPE	101486		AGSDGCEEPKQQVSWE	AGSDGC[57.0215]EEPKQQVSWE	40344.8		AMAVLTDHPYASLTLPDDAAAD	AMAVLTDHPYASLTLPDDAAAD	78809.8		AIDDIPFGITSNSDVFSK	AIDDIPFGITSNSDVFSK	417020
								AEGAAMLELVGSILR	AEGAAMLELVGSILR	12207.9		AEPMQWASLELPAAK	AEPM[15.9949]QWASLELPAAK	197646		DQYSVIFESGDR	DQYSVIFESGDR	1.15251e+06		EAATQAQQTLGSTIDK	EAATQAQQTLGSTIDK	1.13505e+06		AMDGSETPQLFTVLPE	AMDGSETPQLFTVLPE	52994.5		AGSGHMNYIQVTPQEKE	AGSGHMNYIQVTPQEKE	351630		AMCHQMGPLIDE	AMC[57.0215]HQMGPLIDE	38801.3		AIDQLHLE	AIDQLHLE	278714
								AEGFVDALHR	AEGFVDALHR	64808.3		AEPPQAMNALMR	AEPPQAMNALM[15.9949]R	272346		AAFDDAIAELDTLSEESYK	AAFDDAIAELDTLSEESYK	1.15011e+06		GSTDNLMDDIER	GSTDNLMDDIER	1.1325e+06		AMDKHLSSQNRYFSE	AMDKHLSSQNRYFSE	27216.4		AGSPEPEPAPWQALPVLSE	AGSPEPEPAPWQALPVLSE	26923		AMDGSETPQLFTVLPE	AMDGSETPQLFTVLPE	71618.1		AIEDPILAYTAE	AIEDPILAYTAE	103757
								AEGGGGGGRPGAPAAGDGK	AEGGGGGGRPGAPAAGDGK	121383		AEPPQAMNALMR	AEPPQAM[15.9949]NALM[15.9949]R	673229		GYDDRDYYSR	GYDDRDYYSR	1.14966e+06		VSEDGINR	VSEDGINR	1.12588e+06		AMFRAFKSLDKDGTGQIQVNIQE	AMFRAFKSLDKDGTGQIQVNIQE	37771.2		AGSTAPLFTDQPEEPE	AGSTAPLFTDQPEEPE	133156		AMDLDQDVLSALAE	AMDLDQDVLSALAE	19417.4		AIEDPILAYTAEGE	AIEDPILAYTAEGE	158365
								AEGILDVFQTVK	AEGILDVFQTVK	77067.6		AEPPQCTSLAWSADGQTLFAGYTDNLVR	AEPPQC[57.0215]TSLAWSADGQTLFAGYTDNLVR	67772.1		DGNASGTTLLEALDCILPPTRPTDK	DGNASGTTLLEALDC[57.0215]ILPPTRPTDK	1.14671e+06		DSSGQHVDVSPTSQR	DSSGQHVDVSPTSQR	1.11987e+06		AMICVIANPVNSTIPITAE	AMIC[57.0215]VIANPVNSTIPITAE	139939		AGTAFIQTQQLHAAMADTFLE	AGTAFIQTQQLHAAMADTFLE	182252		AMEQLDADGGPLHTR	AMEQLDADGGPLHTR	44794.5		AIEHIDE	AIEHIDE	1.7634e+06
								AEGSDVANAVLDGADCIMLSGETAK	AEGSDVANAVLDGADC[57.0215]IMLSGETAK	134992		AEPSEVDMNSPK	AEPSEVDMNSPK	139797		VEGFPTIYFAPSGDK	VEGFPTIYFAPSGDK	1.14188e+06		DLNYCFSGMSDHR	DLNYC[57.0215]FSGM[15.9949]SDHR	1.11785e+06		AMKAYINKVEE	AMKAYINKVEE	42941.5		AGTAFIQTQQLHAAMADTFLE	AGTAFIQTQQLHAAM[15.9949]ADTFLE	55150.9		AMGIMNSFVND	AMGIMNSFVND	301976		AIENIDTLTNLE	AIENIDTLTNLE	103351
								AEGSDVANAVLDGADCIMLSGETAK	AEGSDVANAVLDGADC[57.0215]IM[15.9949]LSGETAK	15716.3		AEPSISYSCNPLYFDFK	AEPSISYSC[57.0215]NPLYFDFK	32062		GGNIGDGGGAADR	GGNIGDGGGAADR	1.14008e+06		DFLVGQDR	DFLVGQDR	1112924		AMKGTEWVDPEDPTVIAE	AMKGTEWVDPEDPTVIAE	94626.3		AGTIAGLNVLRIINEPTAAAIAYGLDKKVGAE	AGTIAGLNVLRIINEPTAAAIAYGLDKKVGAE	180764		AMGIMNSFVNDIFER	AMGIMNSFVNDIFER	0		AIEPPPLDAVIE	AIEPPPLDAVIE	863476
								AEGTFPGK	AEGTFPGK	76281.4		AEPYCSVLPGFTFIQHLPLSER	AEPYC[57.0215]SVLPGFTFIQHLPLSER	87226.5		IEEELGSK	IEEELGSK	1.13636e+06		KGVAINMVTEEDKR	KGVAINMVTEEDKR	1.11182e+06		AMLKAYQQKLFVTHTVDE	AMLKAYQQKLFVTHTVDE	34770.4		AGTIAGLNVMRIINEPTAAAIAYGLDKRE	AGTIAGLNVMRIINEPTAAAIAYGLDKRE	96353.5		AMGIMNSFVND	AMGIM[15.9949]NSFVND	22982.2		AIEQADPENMVENE	AIEQADPENMVENE	110320
								AEGTTYRDELLTK	AEGTTYRDELLTK	65862.7		AEQATVTSEFESYK	AEQATVTSEFESYK	22989.5		TIGDMFQNQDR	TIGDMFQNQDR	1.13377e+06		DYDDMSPR	DYDDMSPR	1.11074e+06		AMLLKGKGDKAQIE	AMLLKGKGDKAQIE	194534		AGTIAGLNVMRIINEPTAAAIAYGLDKREGE	AGTIAGLNVMRIINEPTAAAIAYGLDKREGE	67527.2		AMICVIANPVNSTIPITAE	AMIC[57.0215]VIANPVNSTIPITAE	130171		AIFLFVDK	AIFLFVDK	30362.5
								AEGYAEGDLTLYHR	AEGYAEGDLTLYHR	188458		AEQEEEFISNTLFK	AEQEEEFISNTLFK	28835.6		DGIDDESYGQIFKPIISK	DGIDDESYGQIFKPIISK	1.13192e+06		GGHMDDGGYSMNFNMSSSR	GGHMDDGGYSMNFNMSSSR	1.11043e+06		AMNKRLGSLVDE	AMNKRLGSLVDE	425087		AGTIAGLNVMRIINEPTAAAIAYGLDKRE	AGTIAGLNVM[15.9949]RIINEPTAAAIAYGLDKRE	22924.7		AMLSGPGQFAENE	AMLSGPGQFAENE	96625.2		AIFSDEDPLLPPAMGE	AIFSDEDPLLPPAMGE	39925.9
								AEHDQLLLNYAK	AEHDQLLLNYAK	535708		AEQINQAAGEASAVLAK	AEQINQAAGEASAVLAK	52631.9		ITLPVDFVTADK	ITLPVDFVTADK	1.12945e+06		DGSLASNPYSGDLTK	DGSLASNPYSGDLTK	1.10317e+06		AMPFTLRAFEDE	AMPFTLRAFEDE	235699		AGTQPQVQTDAQQTSQSPPSPE	AGTQPQVQTDAQQTSQSPPSPE	54238.4		AMQQADDWLGVPQVITPE	AMQQADDWLGVPQVITPE	0		AIFTGHSAVVE	AIFTGHSAVVE	79188.7
								AEHIPSGPLR	AEHIPSGPLR	17828.3		AEQLGAEGNVDESQK	AEQLGAEGNVDESQK	66680.2		LGLGIDEDEVAAEEPNAAVPDEIPPLEGDEDASR	LGLGIDEDEVAAEEPNAAVPDEIPPLEGDEDASR	1.1277e+06		YDAFGEDSSSAMGVENR	YDAFGEDSSSAMGVENR	1.10075e+06		AMPLGSAVDILATDDPNFSQE	AMPLGSAVDILATDDPNFSQE	47842.1		AGTSVTGGQTVLNPWIVLGGVATTVCQPNE	AGTSVTGGQTVLNPWIVLGGVATTVC[57.0215]QPNE	9733.97		AMQYDLSTTGGNSGSPVFNE	AMQYDLSTTGGNSGSPVFNE	377068		AIGAVPLIQGE	AIGAVPLIQGE	61547.2
								AEHLDHVMFR	AEHLDHVMFR	0		AEQLSPGK	AEQLSPGK	255805		SEMEVQDAELK	SEMEVQDAELK	1.12422e+06		GAYGGGYGGYDDYNGYNDGYGFGSDR	GAYGGGYGGYDDYNGYNDGYGFGSDR	1.09805e+06		AMPRVPDVQDGVRANE	AMPRVPDVQDGVRANE	53362		AGTVKLFGLPNDS	AGTVKLFGLPNDS	120537		AMQYDLSTTGGNSGSPVFNEKNE	AMQYDLSTTGGNSGSPVFNEKNE	140972		AIGDDVGTLGFSVE	AIGDDVGTLGFSVE	165928
								AEIDMLDIR	AEIDMLDIR	76163.5		AEQMASVQNAQR	AEQMASVQNAQR	123136		DVESYIHR	DVESYIHR	1117531		DSTLIMQLLR	DSTLIMQLLR	1.09745e+06		AMPSDANLNSINKALTSE	AMPSDANLNSINKALTSE	0		AGVDRIISQVVDPKLNHIFRPQIE	AGVDRIISQVVDPKLNHIFRPQIE	21198.1		AMSTLVPQGGPVLCRDE	AMSTLVPQGGPVLC[57.0215]RDE	149798		AIGNIVTGTDE	AIGNIVTGTDE	213941
								AEIIHHLADLLTDQR	AEIIHHLADLLTDQR	40722.8		AEQMFGEMEVWNAISER	AEQMFGEMEVWNAISER	42309.1		DSDEADLVLAK	DSDEADLVLAK	1.11723e+06		QHHPPYHQQHHQGPPPGGPGGR	QHHPPYHQQHHQGPPPGGPGGR	1.09659e+06		AMQQADDWLGIPQVITPE	AMQQADDWLGIPQVITPE	110500		AGVFVPRSFDE	AGVFVPRSFDE	964893		AMGIMNSFVND	AM[15.9949]GIMNSFVND	59344.3		AIGTEPDSDVLSE	AIGTEPDSDVLSE	108308
								AEIISLCK	AEIISLC[57.0215]K	164979		AESCGSGNSTGYQIR	AESC[57.0215]GSGNSTGYQIR	41190.5		EAAGEGPALYEDPPDQK	EAAGEGPALYEDPPDQK	1.11522e+06		DGDSVMVLPTIPEEEAK	DGDSVMVLPTIPEEEAK	1.09517e+06		AMQQADDWLGIPQVITPEE	AMQQADDWLGIPQVITPEE	367665		AGVIAGLNVLRIINEPTAAAIAYGLDRTGKGE	AGVIAGLNVLRIINEPTAAAIAYGLDRTGKGE	262987		AMLAGATAVYSQFITQLTDE	AM[15.9949]LAGATAVYSQFITQLTDE	12405.6		AIGTLADSVGHHLNKPE	AIGTLADSVGHHLNKPE	64662.5
								AEITLVATKPEK	AEITLVATKPEK	69514.5		AESEEMETSQAGSK	AESEEMETSQAGSK	98897.7		DLDELSRYPEDK	DLDELSRYPEDK	1.11036e+06		VDSAATSGYEIGNPPDYR	VDSAATSGYEIGNPPDYR	1.08925e+06		AMQQADDWLGVPQVITPE	AMQQADDWLGVPQVITPE	626392		AGVRIQFKPDDGISPE	AGVRIQFKPDDGISPE	92214.1		AMQYDLSTTGGNSGSPVFNE	AM[15.9949]QYDLSTTGGNSGSPVFNE	20317.8		AIGYICQDIDPEQLQDK	AIGYIC[57.0215]QDIDPEQLQDK	355684
								AEKDEPGAWEETFK	AEKDEPGAWEETFK	196358		AESEQEAYLRED	AESEQEAYLRED	63346.5		DVNVNFEK	DVNVNFEK	1.11001e+06		DFVDLSTGEDAHK	DFVDLSTGEDAHK	1.08859e+06		AMQQADDWLGVPQVITPEE	AMQQADDWLGVPQVITPEE	166765		AGVRIQFKPDDGTTPE	AGVRIQFKPDDGTTPE	1058768		AMSTLVPQGGPVLCRDE	AM[15.9949]STLVPQGGPVLC[57.0215]RDE	20838.3		AIGYLIPLMDAE	AIGYLIPLMDAE	134016
								AELAGALAEMETMK	AELAGALAEMETMK	31672.5		AESFMFR	AESFMFR	96803.2		DHPHTAAYLQELGR	DHPHTAAYLQELGR	1.10567e+06		RPLEDGDQPDAK	RPLEDGDQPDAK	1.08725e+06		AMQVCRNVLLDPQLVPGGGASE	AMQVC[57.0215]RNVLLDPQLVPGGGASE	217107		AGVRIQFKQDDGTGPE	AGVRIQFKQDDGTGPE	2863674		ANCCDSAVDGTYNGTSSPEPGAVVLVGGLSPPVHE	ANC[57.0215]C[57.0215]DSAVDGTYNGTSSPEPGAVVLVGGLSPPVHE	0		AIIGVLLNLTNDNE	AIIGVLLNLTNDNE	16838.3
								AELDDTPMR	AELDDTPMR	444121		AESFMFR	AESFM[15.9949]FR	65295.2		KIVDQIRPDR	KIVDQIRPDR	1.10251e+06		DYGPGSYGGMDR	DYGPGSYGGMDR	1.0866e+06		AMRIMGIPEEE	AMRIMGIPEEE	33113.8		AGVSVPKGYVAKSPDE	AGVSVPKGYVAKSPDE	73475.5		ANDDIIVNWVNR	ANDDIIVNWVNR	209036		AIKDFFDAE	AIKDFFDAE	309894
								AELDDTPMR	AELDDTPM[15.9949]R	64142.3		AESMLQQADK	AESMLQQADK	428764		EQVANSAFVER	EQVANSAFVER	1.10069e+06		DKPLKDVIIADCGK	DKPLKDVIIADC[57.0215]GK	1.08617e+06		AMTYRIGHHSTSDDSSAYRSVDE	AMTYRIGHHSTSDDSSAYRSVDE	22252.9		AGVVVPDPGYLMGVRE	AGVVVPDPGYLM[15.9949]GVRE	38422.6		ANDHQGFYLLNSIIE	ANDHQGFYLLNSIIE	39667.9		AILDGIVDPVDSTLR	AILDGIVDPVDSTLR	60236.3
								AELDEVNK	AELDEVNK	0		AESTFLFLVGQDDHNWK	AESTFLFLVGQDDHNWK	73131.6		LQQVLQMESHIQSTSDR	LQQVLQMESHIQSTSDR	1.10006e+06		FNADEFEDMVAEK	FNADEFEDM[15.9949]VAEK	1.08601e+06		AMVAFFNSAVASAEEE	AMVAFFNSAVASAEEE	40155.7		AHAQSIGMNRLTE	AHAQSIGMNRLTE	67623.6		ANDVTSAINIIDE	ANDVTSAINIIDE	154662		AILILDNDGDR	AILILDNDGDR	695812
								AELEALGMK	AELEALGMK	84584.6		AESTPEIAEQR	AESTPEIAEQR	104440		GFGFVDFNSEEDAK	GFGFVDFNSEEDAK	1.09772e+06		HKLDVTSVEDYK	HKLDVTSVEDYK	1.07819e+06		AMYVKLISSDGHE	AMYVKLISSDGHE	155721		AHDGSPLSPTSAWFGDSALSE	AHDGSPLSPTSAWFGDSALSE	323015		ANEPTHFTVDCTE	ANEPTHFTVDC[57.0215]TE	141147		AILKDPPVILYDE	AILKDPPVILYDE	29932.8
								AELEGVAVTAPR	AELEGVAVTAPR	38229		AETLMTVTDPVHDIAFAPNLGR	AETLMTVTDPVHDIAFAPNLGR	31954.9		GDEELDSLIK	GDEELDSLIK	1.097e+06		IDIDPEETVK	IDIDPEETVK	1.07161e+06		AMAAVFGGTQSLHTNSFDE	AM[15.9949]AAVFGGTQSLHTNSFDE	8179.39		AHDRLLAE	AHDRLLAE	222578		ANFTLPDVGDFLDE	ANFTLPDVGDFLDE	112872		AILLADLVDSCKPGDE	AILLADLVDSC[57.0215]KPGDE	56952.2
								AELFELLFR	AELFELLFR	36370.2		AETNMVWYDWMR	AETNMVWYDWMR	84853.7		EVDIGIPDATGR	EVDIGIPDATGR	1.09664e+06		DVNVNFEK	DVNVNFEK	1.07021e+06		AMAKDRSEEE	AM[15.9949]AKDRSEEE	25015.5		AHDTVDLTSVLRHVQSLEPDPGTPGSERTE	AHDTVDLTSVLRHVQSLEPDPGTPGSERTE	71673.3		ANGILNVSAVDK	ANGILNVSAVDK	1144.38		AILVDLEPGTMDSVR	AILVDLEPGTMDSVR	43323.7
								AELFTQSCADLDK	AELFTQSC[57.0215]ADLDK	141634		AEVAAEFLNDR	AEVAAEFLNDR	0		ADRDESSPYAAMLAAQDVAQR	ADRDESSPYAAM[15.9949]LAAQDVAQR	1.0923e+06		KDEDLFR	KDEDLFR	1.07013e+06		AMDADRPGTPVPPVEVPE	AM[15.9949]DADRPGTPVPPVEVPE	21558.3		AHEEQNVDSYTE	AHEEQNVDSYTE	82917.6		ANGPADGYAAIAQADR	ANGPADGYAAIAQADR	71228		AILVDLEPGTMDSVR	AILVDLEPGTM[15.9949]DSVR	77618.7
								AELGALPDDFIDSLEK	AELGALPDDFIDSLEK	41024.8		AEVITCDVLLVCIGR	AEVITC[57.0215]DVLLVC[57.0215]IGR	0		DPPHNNFFFFDGMK	DPPHNNFFFFDGMK	1.09024e+06		EDGELNLMK	EDGELNLMK	1.06874e+06		AMNKRLGSLVDE	AM[15.9949]NKRLGSLVDE	0		AHEQGQGDIPTFYTYEE	AHEQGQGDIPTFYTYEE	99240.6		ANHDGDFGITLAE	ANHDGDFGITLAE	254883		AINGPTSASGDDISK	AINGPTSASGDDISK	0
								AELGEYIR	AELGEYIR	0		AEVLQSTQR	AEVLQSTQR	174852		DLNYCFSGMSDHR	DLNYC[57.0215]FSGM[15.9949]SDHR	1.09016e+06		ELEQVCNPIISGLYQGAGGPGPGGFGAQGPK	ELEQVC[57.0215]NPIISGLYQGAGGPGPGGFGAQGPK	1.06862e+06		AMQQADDWLGIPQVITPE	AM[15.9949]QQADDWLGIPQVITPE	30483		AHFVRTNGKEPE	AHFVRTNGKEPE	181977		ANIVAYHDSIMNPDYNVE	ANIVAYHDSIMNPDYNVE	52209.2		AINSGQQEPQQEE	AINSGQQEPQQEE	44666.8
								AELGFLESCLR	AELGFLESC[57.0215]LR	44913.9		AEVLWLMGAK	AEVLWLMGAK	243172		ASFNHFDKDHGGALGPEEFK	ASFNHFDKDHGGALGPEEFK	1.09001e+06		DTSVEGSEMVPGK	DTSVEGSEMVPGK	1.0684e+06		AMQQADDWLGIPQVITPEE	AM[15.9949]QQADDWLGIPQVITPEE	113953		AHGKLYSPSQIGAFVLMKMKE	AHGKLYSPSQIGAFVLMKMKE	83472.6		ANLLTWQGLIVPDNPPYDK	ANLLTWQGLIVPDNPPYDK	90647.7		AIPLWELPDQEE	AIPLWELPDQEE	73625.8
								AELGIPLEEVPPEEINYLTR	AELGIPLEEVPPEEINYLTR	43968.1		AEVLWLMGAK	AEVLWLM[15.9949]GAK	347010		VDIIPGFEFDR	VDIIPGFEFDR	1.0874e+06		RPQYSNPPVQGEVMEGADNQGAGEQGR	RPQYSNPPVQGEVMEGADNQGAGEQGR	1.06727e+06		AMQQADDWLGVPQVITPE	AM[15.9949]QQADDWLGVPQVITPE	122689		AHGKLYSPSQIGAFVLMKMKE	AHGKLYSPSQIGAFVLMKM[15.9949]KE	109727		ANLQIDQINTDLNLE	ANLQIDQINTDLNLE	121925		AIPNPFIQQQDA	AIPNPFIQQQDA	529834
								AELGTDLLSQLSLEDQK	AELGTDLLSQLSLEDQK	79691.2		AEVTMGDPHQQTLAR	AEVTMGDPHQQTLAR	30428.4		DDILEILDDR	DDILEILDDR	1.08544e+06		YDYNSGEELESYK	YDYNSGEELESYK	1.06653e+06		AMQQADDWLGVPQVITPEE	AM[15.9949]QQADDWLGVPQVITPEE	40073.4		AHGKLYSPSQIGAFVLMKMKE	AHGKLYSPSQIGAFVLM[15.9949]KM[15.9949]KE	91563.9		ANLQIDQINTDLNLER	ANLQIDQINTDLNLER	35385.4		AIQAAHDAVAQE	AIQAAHDAVAQE	300257
								AELMQALWR	AELM[15.9949]QALWR	0		AEVWDLDMLR	AEVWDLDMLR	229741		EMFEDTVEER	EMFEDTVEER	1.08437e+06		AEDNADTLALVFEAPNQEK	AEDNADTLALVFEAPNQEK	1.06639e+06		ANDVTSAINIIDE	ANDVTSAINIIDE	51333		AHGTGTKVGDPQE	AHGTGTKVGDPQE	213778		ANNLHSGDNFQLNDSE	ANNLHSGDNFQLNDSE	63158		AIQDHLLE	AIQDHLLE	45570.9
								AELNEFLTR	AELNEFLTR	2.45244e+06		AEWLLAVR	AEWLLAVR	64745.5		CNEIINWLDK	C[57.0215]NEIINWLDK	1.08006e+06		SEDFSLPAYMDR	SEDFSLPAYM[15.9949]DR	1.06468e+06		ANFTVSSMHGDMPQKE	ANFTVSSMHGDMPQKE	57359.3		AHIDQVRRKALQEE	AHIDQVRRKALQEE	112973		ANNLHSGDNFQLNDSEIE	ANNLHSGDNFQLNDSEIE	0		AIQDMFPNMDQE	AIQDMFPNMDQE	0
								AELNPWPEYIYTR	AELNPWPEYIYTR	1.43721e+06		AEWQVYK	AEWQVYK	125022		RMEELHNQEMQK	RMEELHNQEMQK	1.07597e+06		DGVIEASINHEK	DGVIEASINHEK	1.06098e+06		ANGILNVSAVDKSTGKE	ANGILNVSAVDKSTGKE	662836		AHLAVNDFE	AHLAVNDFE	253975		ANQLHLPNLNSQVDSPSSE	ANQLHLPNLNSQVDSPSSE	63183.4		AIQDMFPNMDQE	AIQDMFPNM[15.9949]DQE	50411.9
								AELQLPPPPPPGHYGAWAAQELQAK	AELQLPPPPPPGHYGAWAAQELQAK	28574.4		AEWQVYKEEISR	AEWQVYKEEISR	42961.3		FSGDLDDQTCR	FSGDLDDQTC[57.0215]R	1073735		VANPSGNLTETYVQDR	VANPSGNLTETYVQDR	1.05994e+06		ANGIVHVSAKDKGTGRE	ANGIVHVSAKDKGTGRE	210558		AHLCLNNSDHDRLHTLVTE	AHLC[57.0215]LNNSDHDRLHTLVTE	84825		ANSRPLDHAQPPSSLVIDK	ANSRPLDHAQPPSSLVIDK	18781		AIQGAHFEDVTE	AIQGAHFEDVTE	103360
								AELRDDPIISTHLAK	AELRDDPIISTHLAK	29469.7		AEYEGDGIPTVFVAVAGR	AEYEGDGIPTVFVAVAGR	175555		IDDPTDSKPEDWDKPEHIPDPDAK	IDDPTDSKPEDWDKPEHIPDPDAK	1.07303e+06		DLAAFDK	DLAAFDK	1.05994e+06		ANGPADGYAAIAQADRLTQEPE	ANGPADGYAAIAQADRLTQEPE	225023		AHLCRMMKHSMDQTGSKSDKE	AHLC[57.0215]RMMKHSMDQTGSKSDKE	64413.5		ANTKPNLNLQVLSNPE	ANTKPNLNLQVLSNPE	89191.3		AISAHFDDSSASSLK	AISAHFDDSSASSLK	50751.9
								AELYKEPTNEELNR	AELYKEPTNEELNR	25518.3		AEYTEASGPCILTPHR	AEYTEASGPC[57.0215]ILTPHR	28361.2		YDYNSGEELESYK	YDYNSGEELESYK	1.07279e+06		TIGDMFQNQDR	TIGDMFQNQDR	1058382		ANHDGDFGITLAE	ANHDGDFGITLAE	141694		AHLCRMMKHSMDQTGSKSDKETE	AHLC[57.0215]RMMKHSMDQTGSKSDKETE	62913.5		ANTSQPDIVEGGAVYYCPWPAE	ANTSQPDIVEGGAVYYC[57.0215]PWPAE	0		AISVHSTPE	AISVHSTPE	60413
								AEMTCSGILPIDQMR	AEM[15.9949]TC[57.0215]SGILPIDQMR	41623.7		AFADAMEVIPSTLAENAGLNPISTVTELR	AFADAMEVIPSTLAENAGLNPISTVTELR	17439.5		DTNGENIAESLVAEGLATR	DTNGENIAESLVAEGLATR	1.07266e+06		SCAHDWVYE	SC[57.0215]AHDWVYE	1.05524e+06		ANHLLLQNNLPAVRWVGGPE	ANHLLLQNNLPAVRWVGGPE	38132.7		AHLGKLNVKLTKLTE	AHLGKLNVKLTKLTE	392424		ANVLVLVLPGPEGNGEPLAPALGE	ANVLVLVLPGPEGNGEPLAPALGE	0		AITIAGIPQSIIE	AITIAGIPQSIIE	350864
								AEMTCSGILPIDQMR	AEM[15.9949]TC[57.0215]SGILPIDQM[15.9949]R	0		AFADPEVLR	AFADPEVLR	214688		EHVKPLFNMEDK	EHVKPLFNMEDK	1.07241e+06		DLTEYLSR	DLTEYLSR	1.05341e+06		ANIQPNRVTYQRLIASYCNVGDIE	ANIQPNRVTYQRLIASYC[57.0215]NVGDIE	34233.7		AHLPDDSKDTWKKRGNVE	AHLPDDSKDTWKKRGNVE	14918.9		ANVVCVVYDVSEE	ANVVC[57.0215]VVYDVSEE	31791.1		AITIAGVPQSVTE	AITIAGVPQSVTE	135666
								AEMTVFVR	AEM[15.9949]TVFVR	87503.8		AFAETHIK	AFAETHIK	113094		QLSILVHPDKNQDDADR	QLSILVHPDKNQDDADR	1.06925e+06		NDEELNK	NDEELNK	1.05091e+06		ANIRKLFADAEEE	ANIRKLFADAEEE	150634		AHLQQDPDAKVACE	AHLQQDPDAKVAC[57.0215]E	418380		ANYLFLGDYVDR	ANYLFLGDYVDR	74930.9		AITVFSPDGHLFQVE	AITVFSPDGHLFQVE	140765
								AENFFILR	AENFFILR	941301		AFAFQASQDK	AFAFQASQDK	174708		LKGEATVSFDDPPSAK	LKGEATVSFDDPPSAK	1.06747e+06		FNPFVTSDR	FNPFVTSDR	1.05038e+06		ANKILHQHLGAPEE	ANKILHQHLGAPEE	90156.8		AHLTVKKIFVGGIKEDTEE	AHLTVKKIFVGGIKEDTEE	48537.5		APDEPQQAQVPHVWGWE	APDEPQQAQVPHVWGWE	28500.5		AIVDCGFEHPSEVQHE	AIVDC[57.0215]GFEHPSEVQHE	2.29883e+06
								AENNSEVGASGYGVPGPTWDR	AENNSEVGASGYGVPGPTWDR	271768		AFALEVIK	AFALEVIK	58246.6		VSEDGINR	VSEDGINR	1.06625e+06		DDILEILDDR	DDILEILDDR	1.05037e+06		ANLSNLKAPLDIPVPDPVKE	ANLSNLKAPLDIPVPDPVKE	358594		AHPKADFIRE	AHPKADFIRE	70141.2		APDVDVHGPDWHLK	APDVDVHGPDWHLK	360762		AIVDQSPFVPEETME	AIVDQSPFVPEET[130.0266]ME	35422
								AENPYLFLR	AENPYLFLR	151456		AFAMIIDK	AFAMIIDK	174236		SIQEIQELDKDDESLRK	SIQEIQELDKDDESLRK	1.06478e+06		CCLTYCFNKPEDK	C[57.0215]C[57.0215]LTYC[57.0215]FNKPEDK	1.04965e+06		ANNLAAAASAKDIYYNNMEE	ANNLAAAASAKDIYYNNMEE	70780.8		AHPVTNGIEEPLEE	AHPVTNGIEEPLEE	748993		APEDVIQALEE	APEDVIQALEE	45916		AIVDTGTSLMVGPVDE	AIVDTGTSLMVGPVDE	255011
								AENQVLAMR	AENQVLAMR	403036		AFAMIIDKLEEDISSSMTNSTAASRPPVTLR	AFAMIIDKLEEDISSSMTNSTAASRPPVTLR	24084.9		AGTVVLDDVELR	n[42.0106]AGTVVLDDVELR	1.06346e+06		IHVSDQELQSANASVDDSR	IHVSDQELQSANASVDDSR	1.04125e+06		ANPGVPPATMSGSMMGSDMRTE	ANPGVPPATMSGSMMGSDMRTE	206100		AHQLFLEPE	AHQLFLEPE	112057		APEGDDFLSLHAE	APEGDDFLSLHAE	56234.7		AKDPFAHLPK	AKDPFAHLPK	57985.2
								AENSQLTER	AENSQLTER	195739		AFAMIIDK	AFAM[15.9949]IIDK	387990		GTEDITSPHGIPLDLLDR	GTEDITSPHGIPLDLLDR	1.06286e+06		VSSDNVADLHEK	VSSDNVADLHEK	1.03985e+06		ANPTPLTPGASSLSQLGAYLDSDDSNGSN	ANPTPLTPGASSLSQLGAYLDSDDSNGSN	25196.5		AHQRTWHAWMDNIRE	AHQRTWHAWMDNIRE	220290		APIQATPGVDSISGDLQPDTGEPFE	APIQATPGVDSISGDLQPDTGEPFE	28408.4		AKEPAEADITE	AKEPAEADITE	169168
								AENYDIPSADR	AENYDIPSADR	286452		AFAVGVQQVLLK	AFAVGVQQVLLK	183570		DGMDNQGGYGSVGR	DGMDNQGGYGSVGR	1062833		DLKDYFSK	DLKDYFSK	1.03917e+06		ANQAINPKLLQLVE	ANQAINPKLLQLVE	50329.1		AHQYLRLRDQSE	AHQYLRLRDQSE	352892		APKPDGPGGGPGGSHMGGNYGDDR	APKPDGPGGGPGGSHMGGNYGDDR	561036		AKIDDPTDSKPE	AKIDDPTDSKPE	70366.2
								AEPAAPPAAPSTPAPPPAVPK	AEPAAPPAAPSTPAPPPAVPK	60154.7		AFCADQLDVFLQK	AFC[57.0215]ADQLDVFLQK	168975		LEQGQAIDDLMPAQK	LEQGQAIDDLM[15.9949]PAQK	1.06104e+06		WNSPAEEGSSDCEVFSK	WNSPAEEGSSDC[57.0215]EVFSK	1038899		ANQLHLPNLNSQVDSPSSE	ANQLHLPNLNSQVDSPSSE	98964.4		AHRAQQYYFDAAEAE	AHRAQQYYFDAAEAE	70906		APKPDGPGGGPGGSHMGGNYGDDR	APKPDGPGGGPGGSHM[15.9949]GGNYGDDR	47120.1		AKPAAVAAENEE	AKPAAVAAENEE	60293.7
								AEPEDHYFLLTEPPLNTPENR	AEPEDHYFLLTEPPLNTPENR	104235		AFCEPGNVENNGVLSFIK	AFC[57.0215]EPGNVENNGVLSFIK	240060		YDAFGEDSSSAMGVENR	YDAFGEDSSSAMGVENR	1.06066e+06		ETLPAEQDLTTK	ETLPAEQDLTTK	1.03854e+06		ANQQQQFNRNVEDIE	ANQQQQFNRNVEDIE	127282		AHRIVKMNKSEDDE	AHRIVKMNKSEDDE	410862		APLDIPVPDPVKE	APLDIPVPDPVKE	203259		AKPAVVAPAPVVE	AKPAVVAPAPVVE	205694
								AEPGQQQPAAEPPPAEGLLR	AEPGQQQPAAEPPPAEGLLR	34761.5		AFCGFEDPR	AFC[57.0215]GFEDPR	0		GEDLTEEEDGGIIR	GEDLTEEEDGGIIR	1.05922e+06		NDKSEEEQSSSSVK	NDKSEEEQSSSSVK	1.03763e+06		ANRLKTVLSANADHMAQIE	ANRLKTVLSANADHMAQIE	34037.8		AHRLHHVSSLAWLDE	AHRLHHVSSLAWLDE	331565		APLVPPPPPPPPPPPPPLPDPTPPEPEEE	APLVPPPPPPPPPPPPPLPDPTPPEPEEE	31878		AKPDGLVTDSSAE	AKPDGLVTDSSAE	122401
								AEPMQWASLELPAAK	AEPMQWASLELPAAK	356997		AFDCPETEYPVK	AFDC[57.0215]PETEYPVK	83952.3		EAATQAQQTLGSTIDK	EAATQAQQTLGSTIDK	1.05655e+06		IETIEVMEDR	IETIEVM[15.9949]EDR	1.03532e+06		ANSRPLDHAQPPSSLVIDKE	ANSRPLDHAQPPSSLVIDKE	84540.4		AHRRIMLLNHPDKGGSPYIAAKINE	AHRRIMLLNHPDKGGSPYIAAKINE	81126.9		APPEPAPPAEATGAPAPSRPCAPEPAASPAGPEEPGEPAGLGE	APPEPAPPAEATGAPAPSRPC[57.0215]APEPAASPAGPEEPGEPAGLGE	106660		AKPLLLQLPIGE	AKPLLLQLPIGE	25070.9
								AEPMQWASLELPAAK	AEPM[15.9949]QWASLELPAAK	216228		AFDFLSEETEASLASR	AFDFLSEETEASLASR	39387.5		AWDDFFPGSDR	AWDDFFPGSDR	1.05575e+06		AGQAVDDFIEK	AGQAVDDFIEK	1.03089e+06		ANTIVCNSKDGGAWGTEQRE	ANTIVC[57.0215]NSKDGGAWGTEQRE	317956		AHRSHPFIKE	AHRSHPFIKE	134284		APPPLSPPQPASPAEEDK	APPPLS[130.0266]PPQPASPAEEDK	0		AKPPPGGGEQEPPPPPAPQDVE	AKPPPGGGEQEPPPPPAPQDVE	828561
								AEPPQAMNALMR	AEPPQAM[15.9949]NALM[15.9949]R	730142		AFDHVLHLR	AFDHVLHLR	24019.3		DHQYQFLEDAVR	DHQYQFLEDAVR	1.05558e+06		GDFDENLNYPEQK	GDFDENLNYPEQK	1.02975e+06		ANTKPNLNLQVLSNPE	ANTKPNLNLQVLSNPE	422520		AHSDAQALVLLDVTPDQSMVD	AHSDAQALVLLDVTPDQS[130.0266]MVD	183244		APQDFHPDR	APQDFHPDR	149802		AKPQEAAVAPEKPPASDE	AKPQEAAVAPEKPPASDE	23752.9
								AEPPQCTSLAWSADGQTLFAGYTDNLVR	AEPPQC[57.0215]TSLAWSADGQTLFAGYTDNLVR	42957.2		AFDHVLHLRPLSR	AFDHVLHLRPLSR	54170.8		DKNEQAFEEVFQNANFR	DKNEQAFEEVFQNANFR	1.05255e+06		DGMDNQGGYGSVGR	DGMDNQGGYGSVGR	1.0296e+06		ANVKCPQVVISFYEE	ANVKC[57.0215]PQVVISFYEE	24751.7		AHSMVWDPSGE	AHSMVWDPSGE	84684.7		APQETYADIGGLDNQIQE	APQETYADIGGLDNQIQE	78547.5		AKPSTEDLGDK	AKPSTEDLGDK	84678.1
								AEPYCSVLPGFTFIQHLPLSER	AEPYC[57.0215]SVLPGFTFIQHLPLSER	54823.1		AFDIIER	AFDIIER	120600		EGMNIVEAMER	EGMNIVEAMER	1.05228e+06		GFGFVDFNSEEDAK	GFGFVDFNSEEDAK	1.02925e+06		ANVVITTLKVTDADAPNTPAWE	ANVVITTLKVTDADAPNTPAWE	101308		AHVDQKNKVVTTPAFMCE	AHVDQKNKVVTTPAFMC[57.0215]E	426062		APSPAPTPSPTPVEDLGPQTSTSPGR	APS[130.0266]PAPT[130.0266]PS[130.0266]PTPVEDLGPQTSTSPGR	0		AKQEPEVNGGSGDAVPSGNE	AKQEPEVNGGSGDAVPSGNE	0
								AEQATVTSEFESYK	AEQATVTSEFESYK	33545.8		AFDLFNPNFK	AFDLFNPNFK	665958		DLAAFDK	DLAAFDK	1052185		SDEDDWSKPLPPSER	SDEDDWSKPLPPSER	1.02891e+06		ANYDGKDYDPVAARQGQE	ANYDGKDYDPVAARQGQE	48135		AHVPNFIFDE	AHVPNFIFDE	112427		APVGSVVSVPSQSSASSDK	APVGSVVSVPSQSSASSDK	89538.7		ALAAAGYDVEK	ALAAAGYDVEK	226706
								AEQEAQAPHWWR	AEQEAQAPHWWR	254355		AFDLIVDRPVTLVR	AFDLIVDRPVTLVR	206924		DEQLESLFQR	DEQLESLFQR	1.05091e+06		DGIDDESYGQIFKPIISK	DGIDDESYGQIFKPIISK	1.02861e+06		APAGPPSDFGLFLSDDDPKKGIWLE	APAGPPSDFGLFLSDDDPKKGIWLE	25034.9		AIAKQLQLDE	AIAKQLQLDE	42789.7		AQAALQAVSAVQSGSLALSGGPSNE	AQAALQAVSAVQSGSLALSGGPSNE	45774.2		ALADDDFLTVTGK	ALADDDFLTVTGK	389401
								AEQEEEFISNTLFK	AEQEEEFISNTLFK	108928		AFDSGIIPMEFVNK	AFDSGIIPMEFVNK	1.4474e+06		FRPDMEEEEAK	FRPDMEEEEAK	1.05067e+06		GEATVSFDDPPSAK	GEATVSFDDPPSAK	1.02853e+06		APGLIPGFTPGLGALGSTGGSSGTNGSNATPSE	APGLIPGFTPGLGALGSTGGSSGTNGSNATPSE	11226.2		AIAKYDFKATADDE	AIAKYDFKATADDE	252865		AQAGTTTLMVTGLTPEE	AQAGTTTLMVTGLTPEE	28931.2		ALALDLMEPE	ALALDLMEPE	67291.8
								AEQEEYVQEGIR	AEQEEYVQEGIR	181426		AFDSGIIPMEFVNK	AFDSGIIPM[15.9949]EFVNK	277429		HGDPGDAAQQEAK	HGDPGDAAQQEAK	1.04854e+06		DTPGHGSGWAETPR	DTPGHGSGWAETPR	1.02758e+06		APGSGTTCPGLPRASDPDEAGGPE	APGSGTTC[57.0215]PGLPRASDPDEAGGPE	82251.5		AIAYGRKLGGSQE	AIAYGRKLGGSQE	40005		AQALLSGDTQTDATSFYDR	AQALLSGDTQTDATSFYDR	790582		ALALGASTVMMGSLLAATTEAPGE	ALALGASTVMMGSLLAATTEAPGE	284390
								AEQINQAAGEASAVLAK	AEQINQAAGEASAVLAK	107328		AFDTQLVER	AFDTQLVER	102099		KILDSVGIEADDDRLNK	KILDSVGIEADDDRLNK	1.04779e+06		QDLPNAMNAAEITDK	QDLPNAM[15.9949]NAAEITDK	1.02494e+06		APRPKDFLSKFYVGHDP	APRPKDFLSKFYVGHDP	55376		AIDDIPFGITSNSD	AIDDIPFGITSNSD	156771		AQALVLLDVTPDQSMVDE	AQALVLLDVTPDQSMVDE	133289		ALALGASTVMMGSLLAATTEAPGE	ALALGASTVMM[15.9949]GSLLAATTEAPGE	57308
								AEQLFSSALCAAR	AEQLFSSALC[57.0215]AAR	58159.6		AFELMHSGK	AFELMHSGK	137350		KDEDLFR	KDEDLFR	1.04752e+06		DIPGLTDTTVPR	DIPGLTDTTVPR	1.02345e+06		APWKKIQQNTFTRWCNE	APWKKIQQNTFTRWC[57.0215]NE	153023		AIDQLHLE	AIDQLHLE	62534.8		AQALVLLDVTPDQSMVDE	AQALVLLDVTPDQSM[15.9949]VDE	23345.1		ALALGASTVMMGSLLAATTEAPGE	ALALGASTVM[15.9949]M[15.9949]GSLLAATTEAPGE	24685
								AEQLGAEGNVDESQK	AEQLGAEGNVDESQK	62946.6		AFFESHPAPSAER	AFFESHPAPSAER	115366		DSLLQDGEFSMDLR	DSLLQDGEFSMDLR	1.04589e+06		SIQEIQELDKDDESLRK	SIQEIQELDKDDESLRK	1.02231e+06		AQAASGFLLDPVRNRRLTVNE	AQAASGFLLDPVRNRRLTVNE	140855		AIDSPVSFLALHNQIRNMDSMPE	AIDSPVSFLALHNQIRNMDSMPE	25397.6		AQAYADDNSLLFME	AQAYADDNSLLFME	243395		ALALLGVLPDGDSSLE	ALALLGVLPDGDSSLE	31645.9
								AEQMASVQNAQR	AEQMASVQNAQR	51905.1		AFFPCFDTPAVK	AFFPC[57.0215]FDTPAVK	719821		AGGIETIANEFSDR	AGGIETIANEFSDR	1.04557e+06		EWQELDDAEK	EWQELDDAEK	1.02139e+06		AQAATGFIVDPVSNLRLPVEE	AQAATGFIVDPVSNLRLPVEE	19380.1		AIDSYIKADDPSSYME	AIDSYIKADDPSSYME	193391		AQCSTEDVDSLVAQLTD	AQC[57.0215]STEDVDSLVAQLT[130.0266]D	31508.2		ALALNCFAPINDQE	ALALNC[57.0215]FAPINDQE	154913
								AEQMFGEMEVWNAISER	AEQMFGEMEVWNAISER	33547.8		AFFSEVER	AFFSEVER	579205		NDEELNK	NDEELNK	1.04549e+06		DEPSVAAMVYPFTGDHK	DEPSVAAMVYPFTGDHK	1.01892e+06		AQAATGFLLDPVKGE	AQAATGFLLDPVKGE	105728		AIDSYIKADDPSSYME	AIDSYIKADDPSSYM[15.9949]E	273968		AQDGDFIFSKE	AQDGDFIFSKE	77163.6		ALANVNIGSLICNVGAGGPAPAAGAAPAGGPAPSTAAAPAEEK	ALANVNIGSLIC[57.0215]NVGAGGPAPAAGAAPAGGPAPSTAAAPAEEK	104249
								AESCGSGNSTGYQIR	AESC[57.0215]GSGNSTGYQIR	42682.7		AFGDVFSVIGVR	AFGDVFSVIGVR	51447.1		DLEALMFDR	DLEALM[15.9949]FDR	1.0435e+06		KILDSVGIEADDDRLNK	KILDSVGIEADDDRLNK	1.01888e+06		AQAATGFLVDPVRNQRLYVHE	AQAATGFLVDPVRNQRLYVHE	122095		AIEHIDE	AIEHIDE	334925		AQDGSHPLSLQDLIE	AQDGSHPLSLQDLIE	25836.8		ALASNTSFFSGCSPIEEE	ALASNTSFFSGC[57.0215]SPIEEE	44403.9
								AESEEMETSQAGSK	AESEEMETSQAGSK	81778.8		AFGFSHLEALLDDSK	AFGFSHLEALLDDSK	542727		NDKSEEEQSSSSVK	NDKSEEEQSSSSVK	1.04079e+06		SWQGTADGGMMDR	SWQGTADGGMMDR	1.01837e+06		AQAATGYVIDPIKGLKLTVEE	AQAATGYVIDPIKGLKLTVEE	78362.2		AIFGSWFWDRDE	AIFGSWFWDRDE	17519.6		AQDPSEVLTMLTNE	AQDPSEVLTMLTNE	278122		ALATLKPQAGLIVPQAVPSSQPSVVGAGEPMDLGE	ALATLKPQAGLIVPQAVPSSQPSVVGAGEPMDLGE	155022
								AESEQEAYLRED	AESEQEAYLRED	63233.8		AFGFSHLEALLDDSKELQR	AFGFSHLEALLDDSKELQR	64272.7		DLEAEHVEVEDTTLNR	DLEAEHVEVEDTTLNR	1.04004e+06		ESDTGLAPPALWDLAADK	ESDTGLAPPALWDLAADK	1.01795e+06		AQAGTGHIIDPATSARLTVDE	AQAGTGHIIDPATSARLTVDE	384832		AIFIMTSNVASDE	AIFIMTSNVASDE	93931.3		AQDPSEVLTMLTNE	AQDPSEVLTM[15.9949]LTNE	106963		ALCEGPYDYDGYNYLE	ALC[57.0215]EGPYDYDGYNYLE	48534
								AESFMFR	AESFM[15.9949]FR	69768.7		AFGHHAVSLLDGGLR	AFGHHAVSLLDGGLR	255932		VDSAATSGYEIGNPPDYR	VDSAATSGYEIGNPPDYR	1.03854e+06		FMDQHPEMDFSK	FMDQHPEMDFSK	1.01477e+06		AQAGTTTLMVTGLTPEE	AQAGTTTLMVTGLTPEE	32945.6		AIFIMTSNVASDE	AIFIM[15.9949]TSNVASDE	81139		AQEPPAGGGGSIHDLPLFTE	AQEPPAGGGGSIHDLPLFTE	40959.9		ALCIEPFSSPPELPDVMKPQDSGSSANE	ALC[57.0215]IEPFSSPPELPDVMKPQDSGSSANE	425684
								AESMLQQADK	AESMLQQADK	303760		AFGIPIR	AFGIPIR	103193		HKLDVTSVEDYK	HKLDVTSVEDYK	1.03803e+06		KGDECELLGHSK	KGDEC[57.0215]ELLGHSK	1.01228e+06		AQAKKLGNNCVFAPADVTSE	AQAKKLGNNC[57.0215]VFAPADVTSE	145325		AIGDDVGTLGFSVE	AIGDDVGTLGFSVE	318561		AQGPAASAEEPKPVEAPAANSDQTVTVK	AQGPAASAEEPKPVEAPAANSDQT[130.0266]VTVK	93140.2		ALCIEPFSSPPELPDVMKPQDSGSSANE	ALC[57.0215]IEPFSSPPELPDVM[15.9949]KPQDSGSSANE	145419
								AESTFLFLVGQDDHNWK	AESTFLFLVGQDDHNWK	76099.5		AFGPGLQGGSAGSPAR	AFGPGLQGGSAGSPAR	325246		PSSSPVIFAGGQDR	PSSSPVIFAGGQDR	1037279		GDLGIEIPAEK	GDLGIEIPAEK	1.01041e+06		AQAYADDNSLLFME	AQAYADDNSLLFME	206972		AIGDDVGTLGFSVEGPSQAKIE	AIGDDVGTLGFSVEGPSQAKIE	194405		AQHGDGLGAAGGEEPAHICVE	AQHGDGLGAAGGEEPAHIC[57.0215]VE	30099.1		ALDAAGDK	ALDAAGDK	76466.8
								AESTPEIAEQR	AESTPEIAEQR	113601		AFGSTIVINPEKDK	AFGSTIVINPEKDK	83859.2		DICNDVLSLLEK	DIC[57.0215]NDVLSLLEK	1.03255e+06		DVIEEYFK	DVIEEYFK	1.00906e+06		AQAYADDNSLLFME	AQAYADDNSLLFM[15.9949]E	32731		AIGLVDSSLPTVGVFAKATAQDNPKSATE	AIGLVDSSLPTVGVFAKATAQDNPKSATE	69089.7		AQIFANTVDNAR	AQIFANTVDNAR	15059.2		ALDDFYK	ALDDFYK	41756.6
								AETLMTVTDPVHDIAFAPNLGR	AETLMTVTDPVHDIAFAPNLGR	25251		AFGYYGPLR	AFGYYGPLR	857000		HPAKPDPSGECNPDLR	HPAKPDPSGEC[57.0215]NPDLR	1.03194e+06		HPELADK	HPELADK	1.00729e+06		AQDDLVKTKEE	AQDDLVKTKEE	94044.9		AIGYICQDIDPE	AIGYIC[57.0215]QDIDPE	150911		AQLNIGNVLPVGTMPE	AQLNIGNVLPVGTMPE	75056.8		ALDDMISTLK	ALDDMISTLK	66262.5
								AETNDSYHIILK	AETNDSYHIILK	33263.6		AFHITNDEPIPFWTFLSR	AFHITNDEPIPFWTFLSR	21665.5		FHVEEEGKGK	FHVEEEGKGK	1.02757e+06		KEELTLEGIR	KEELTLEGIR	1.00672e+06		AQDDPQKRKPD	AQDDPQKRKPD	93722.9		AIGYICQDIDPEQLQDKSNE	AIGYIC[57.0215]QDIDPEQLQDKSNE	307051		AQLVVIAHDVDPIE	AQLVVIAHDVDPIE	249611		ALDFLDK	ALDFLDK	66201
								AETNMVWYDWMR	AETNMVWYDWMR	80592.7		AFHNEAQVNPER	AFHNEAQVNPER	619483		DTPGHGSGWAETPR	DTPGHGSGWAETPR	1.02702e+06		EDQSILCTGESGAGK	EDQSILC[57.0215]TGESGAGK	1.00411e+06		AQDSDPAPAFSKAPGSAGHYE	AQDSDPAPAFSKAPGSAGHYE	77645.3		AIHDMNFSNE	AIHDMNFSNE	30185.6		AQNDLIWNIKDE	AQNDLIWNIKDE	321971		ALDKDSGYPE	ALDKDSGYPE	285161
								AEVAAEFLNDR	AEVAAEFLNDR	0		AFHPTYEEK	AFHPTYEEK	42486.5		EDFDSLLQSAK	EDFDSLLQSAK	1.0266e+06		LEDTYFDRDVEK	LEDTYFDRDVEK	1.00323e+06		AQDVYSGDIISGLRDE	AQDVYSGDIISGLRDE	54788.2		AIHFYNKSLAE	AIHFYNKSLAE	177735		AQNTCAMLTTFNE	AQNTC[57.0215]AMLTTFNE	70293.4		ALDKLDGTE	ALDKLDGTE	307878
								AEVLQSTQR	AEVLQSTQR	243608		AFIAHFQDNLHSVNR	AFIAHFQDNLHSVNR	26243.1		GLSEDTTEETLK	GLSEDTTEETLK	1.02558e+06		DDSFFGETSHNYHK	DDSFFGETSHNYHK	1.00292e+06		AQFGGIDQRKIFTFAE	AQFGGIDQRKIFTFAE	29768.7		AIHIIKKLGGSLADSYLDE	AIHIIKKLGGSLADSYLDE	82158.2		AQPNHDPNTHHCLCGADAD	AQPNHDPNTHHC[57.0215]LC[57.0215]GADAD	67296		ALDLDSSCK	ALDLDSSC[57.0215]K	172263
								AEVLWLMGAK	AEVLWLMGAK	475737		AFIFPSFLR	AFIFPSFLR	7686.85		KGDECELLGHSK	KGDEC[57.0215]ELLGHSK	1.02464e+06		RDGWPAMGIHGDK	RDGWPAMGIHGDK	1.00197e+06		AQIAGLRGQLE	AQIAGLRGQLE	40660.4		AIHKAKGLVPE	AIHKAKGLVPE	61833.4		AQPQSTVRPEEIPPIPE	AQPQSTVRPEEIPPIPE	58876.3		ALDLFSDNAPPPELLE	ALDLFSDNAPPPELLE	820081
								AEVLWLMGAK	AEVLWLM[15.9949]GAK	302606		AFIITINSFGTELSK	AFIITINSFGTELSK	23974		DISSTLIALADK	DISSTLIALADK	1.02436e+06		LMIEMDGTENK	LMIEMDGTENK	1.00053e+06		AQIATGGIIDPVHSHRVPVDVAYQRGYFSEE	AQIATGGIIDPVHSHRVPVDVAYQRGYFSEE	53535.5		AIHKAKGLVPEDDTKE	AIHKAKGLVPEDDTKE	52499		AQPYDPNFYDE	AQPYDPNFYDE	16956.5		ALDMLDAEK	ALDMLDAEK	157191
								AEVSQPR	AEVSQPR	56364.6		AFIPAIDSFGFETDLR	AFIPAIDSFGFETDLR	97469.3		DYGPGSYGGMDR	DYGPGSYGGMDR	1.02199e+06		DDGSTLMEIDGDKGK	DDGSTLMEIDGDKGK	997862		AQIATGGVIDPVHSHRVPVDVAYRRGYFDE	AQIATGGVIDPVHSHRVPVDVAYRRGYFDE	68671.8		AIKALGAKHCVKE	AIKALGAKHC[57.0215]VKE	22077.2		AQQGIVFLDE	AQQGIVFLDE	64723.8		ALDPQWPWAEE	ALDPQWPWAEE	186939
								AEVTMGDPHQQTLAR	AEVTMGDPHQQTLAR	27205.8		AFIPQLLSR	AFIPQLLSR	101381		IHVSDQELQSANASVDDSR	IHVSDQELQSANASVDDSR	1.02051e+06		PSSSPVIFAGGQDR	PSSSPVIFAGGQDR	996324		AQIATGGVIDPVHSHRVPVDVAYRRGYFDEE	AQIATGGVIDPVHSHRVPVDVAYRRGYFDEE	97885.1		AIKALVKPKE	AIKALVKPKE	24092.3		AQQPTFDALRDE	AQQPTFDALRDE	629499		ALDQFVNFSE	ALDQFVNFSE	90680.9
								AEVVSLLLDR	AEVVSLLLDR	131569		AFITNIPFDVK	AFITNIPFDVK	8281131		LAVEALSSLDGDLAGR	LAVEALSSLDGDLAGR	1.01921e+06		AFHNEAQVNPER	AFHNEAQVNPER	995551		AQKFALGIFAINE	AQKFALGIFAINE	43877.1		AIKDFFDAE	AIKDFFDAE	147053		AQSYADDNSLLFME	AQSYADDNSLLFME	111896		ALDQSDNDMSAVYR	ALDQSDNDMSAVYR	93430.6
								AEVWDLDMLR	AEVWDLDMLR	243184		AFIVWLANGDTLR	AFIVWLANGDTLR	68715		KDGNASGTTLLEALDCILPPTRPTDK	KDGNASGTTLLEALDC[57.0215]ILPPTRPTDK	1.01707e+06		MLPDKDCR	MLPDKDC[57.0215]R	995228		AQKILNNSGLPITSAIDLE	AQKILNNSGLPITSAIDLE	132920		AIKFSEE	AIKFSEE	65893.2		AQTLPTSVVTITSE	AQTLPTSVVTITSE	104720		ALDVNIFQTNLVASGANE	ALDVNIFQTNLVASGANE	52294.8
								AEVWDLDMLR	AEVWDLDM[15.9949]LR	127839		AFLADPSAFVAAAPVAAATTAAPAAAAAPAK	AFLADPSAFVAAAPVAAATTAAPAAAAAPAK	1.28045e+06		DVSELTGFPEMLGGR	DVSELTGFPEMLGGR	1.01666e+06		AGTVVLDDVELR	n[42.0106]AGTVVLDDVELR	994171		AQKMGRKDPEQE	AQKMGRKDPEQE	26673.4		AIKKHNVGVKCATITPDEKRVEE	AIKKHNVGVKC[57.0215]ATITPDEKRVEE	356325		AQWLYDNHKDE	AQWLYDNHKDE	199032		ALENDPDCR	ALENDPDC[57.0215]R	142131
								AEWLLAVR	AEWLLAVR	196270		AFLASPEYVNLPINGNGK	AFLASPEYVNLPINGNGK	140196		RPLEDGDQPDAK	RPLEDGDQPDAK	1.01534e+06		SEEAHAEDSVMDHHFR	SEEAHAEDSVMDHHFR	993684		AQKQDAQDRLDE	AQKQDAQDRLDE	72697.7		AIKKKFTGIKHE	AIKKKFTGIKHE	44682.9		ARPATDSFDDYPPR	ARPATDSFDDYPPR	125873		ALEPMYDPDTLAQDANAAQQE	ALEPMYDPDTLAQDANAAQQE	66515.7
								AEWQVYK	AEWQVYK	0		AFLASPEYVNLPINGNGKQ	AFLASPEYVNLPINGNGKQ	0		DIPGLTDTTVPR	DIPGLTDTTVPR	1.01139e+06		VHHEPQLSDK	VHHEPQLSDK	993594		AQLGSHRGLHQSIEE	AQLGSHRGLHQSIEE	123389		AIKKKLTGIKHE	AIKKKLTGIKHE	454046		ARPFPDGLAE	ARPFPDGLAE	33324.9		ALEPMYDPDTLAQDANAAQQE	ALEPM[15.9949]YDPDTLAQDANAAQQE	105400
								AEWQVYKEEISR	AEWQVYKEEISR	55350		AFLDALQNQAEASSK	AFLDALQNQAEASSK	133150		RAPFDLFENR	RAPFDLFENR	1.01129e+06		DSDLSHVQNK	DSDLSHVQNK	992066		AQLPSNGTGPASKPSTLCADGQPQAPAEE	AQLPSNGTGPASKPSTLC[57.0215]ADGQPQAPAEE	0		AIKLDPHNHVLYSNRSAAYAKKGDYQKAYE	AIKLDPHNHVLYSNRSAAYAKKGDYQKAYE	320561		ASAFALQEQPVVNAVIDDTTK	ASAFALQEQPVVNAVIDDTT[130.0266]K	170193		ALEQKPDDAQYYCQR	ALEQKPDDAQYYC[57.0215]QR	34718.4
								AEYEGDGIPTVFVAVAGR	AEYEGDGIPTVFVAVAGR	165195		AFLDFHALPYQVVEVNPVR	AFLDFHALPYQVVEVNPVR	63539.3		GDADQASNILASFGLSAR	GDADQASNILASFGLSAR	1.01e+06		SSASAPDVDDPEAFPALA	SSASAPDVDDPEAFPALA	991945		AQLRQFTLALGTTQDE	AQLRQFTLALGTTQDE	25986.1		AIKNAIANASTLAE	AIKNAIANASTLAE	176834		ASAFALQEQPVVNAVIDDTTK	ASAFALQEQPVVNAVIDDT[130.0266]TK	56369.5		ALFCGVACALDSDGTLVLDPTSK	ALFC[57.0215]GVAC[57.0215]ALDSDGTLVLDPTSK	31528.8
								AEYLHTWGGLLPVISK	AEYLHTWGGLLPVISK	29490		AFLDFYHSFLEK	AFLDFYHSFLEK	44698.1		ETLPAEQDLTTK	ETLPAEQDLTTK	1.00993e+06		EGLELPEDEEEKKKQEEK	EGLELPEDEEEKKKQEEK	991678		AQLSTGGIVDPSKSHRVPLDVACARGCLDE	AQLSTGGIVDPSKSHRVPLDVAC[57.0215]ARGC[57.0215]LDE	98215.1		AIKNPDSITNQIALLE	AIKNPDSITNQIALLE	27731.4		ASDLSLSLTGDDGGPNR	ASDLSLSLTGDDGGPNR	80928.6		ALFDFNGNDEE	ALFDFNGNDEE	62287.8
								AEYTEASGPCILTPHR	AEYTEASGPC[57.0215]ILTPHR	27663.5		AFLDNPGILSELCGTLSR	AFLDNPGILSELC[57.0215]GTLSR	50652.8		EDKYEEEIK	EDKYEEEIK	1.00792e+06		QLENSLNEFGEK	QLENSLNEFGEK	991023		AQLSTGGIVDPSKSHRVPLDVACARGCLDEE	AQLSTGGIVDPSKSHRVPLDVAC[57.0215]ARGC[57.0215]LDEE	63114.2		AIKRPSPDEPMTNLE	AIKRPSPDEPMTNLE	838288		ASDPPPPYSDFHPNNQE	ASDPPPPYSDFHPNNQE	61524.6		ALFLLLHNE	ALFLLLHNE	19215.2
								AFAAQEDLEK	AFAAQEDLEK	116461		AFLDSLPDVK	AFLDSLPDVK	60987.1		SDEDDWSKPLPPSER	SDEDDWSKPLPPSER	1.00652e+06		DVHTLLDR	DVHTLLDR	989907		AQNLMALTNVDTPLKGGLNTPLHE	AQNLMALTNVDTPLKGGLNTPLHE	23776.4		AIKRPSPDEPMTNLE	AIKRPSPDEPM[15.9949]TNLE	51841.5		ASDTSWQALIDE	ASDTSWQALIDE	27345.5		ALFQPHLINVE	ALFQPHLINVE	39108.7
								AFADAMEVIPSTLAENAGLNPISTVTELR	AFADAMEVIPSTLAENAGLNPISTVTELR	11925.6		AFLEENNLDYIIR	AFLEENNLDYIIR	192546		SEDFSLPAYMDR	SEDFSLPAYM[15.9949]DR	1.00616e+06		DGTFDPDNLEK	DGTFDPDNLEK	989842		AQPQSTVRPEEIPPIPE	AQPQSTVRPEEIPPIPE	41866.3		AIKSSLIILKQVMEE	AIKSSLIILKQVMEE	26864.3		ASEKPAEATAGSGGVNGGEE	ASEKPAEATAGSGGVNGGEE	72992.8		ALFQPSFLGME	ALFQPSFLGME	2983835
								AFADPEVLR	AFADPEVLR	215605		AFLFDVVSK	AFLFDVVSK	152771		DLKDYFSK	DLKDYFSK	1.0058e+06		DLFPYEESK	DLFPYEESK	989746		AQPSAPGHSVKSDQKHGSLGSSIKDE	AQPSAPGHSVKSDQKHGSLGSSIKDE	22720.6		AIKSSLIILKQVMEE	AIKSSLIILKQVM[15.9949]EE	34898.7		ASEPGLAQLLVDQIYE	ASEPGLAQLLVDQIYE	30938.2		ALFQPSFLGMESCGIHE	ALFQPSFLGMESC[57.0215]GIHE	0
								AFAETHIK	AFAETHIK	125264		AFLGELK	AFLGELK	92843.8		VHIEIGPDGR	VHIEIGPDGR	1.00414e+06		GEDSVPDTVHHVVVPVNPK	GEDSVPDTVHHVVVPVNPK	989303		AQPSTIATSMRDSLIDSLT	AQPSTIATSMRDSLIDSLT	20877.6		AIKVLMGKCRRFLDE	AIKVLMGKC[57.0215]RRFLDE	103600		ASFGEGTEPDQEPPPPYQE	ASFGEGTEPDQEPPPPYQE	23431.3		ALFQPSFLGME	ALFQPSFLGM[15.9949]E	1.49291e+06
								AFAFQASQDK	AFAFQASQDK	188007		AFLGGLNWAFIGVDEAHR	AFLGGLNWAFIGVDEAHR	16287.7		MDATANDVPSDR	MDATANDVPSDR	994132		DESSPYAAMLAAQDVAQR	DESSPYAAM[15.9949]LAAQDVAQR	988984		AQQILNVSKLSPEE	AQQILNVSKLSPEE	78316.7		AILADDDEPCKKCGLPNHPE	AILADDDEPC[57.0215]KKC[57.0215]GLPNHPE	24973.7		ASFGSSSPVGSLSSEDHDFDPTAE	ASFGSSSPVGSLSSEDHDFDPTAE	20995.9		ALGALVDNCAPGLCPDWE	ALGALVDNC[57.0215]APGLC[57.0215]PDWE	64519.2
								AFALEVIK	AFALEVIK	105574		AFLIEEQK	AFLIEEQK	904642		EKEEFAVPENSSVQQFK	EKEEFAVPENSSVQQFK	992038		EKVESELR	EKVESELR	988508		AQQPTFDALRDE	AQQPTFDALRDE	28163		AILLADLVDSCKPGDE	AILLADLVDSC[57.0215]KPGDE	647869		ASFPSILSDPDPDSSNSGFDSSVASQITE	ASFPSILSDPDPDSSNSGFDSSVASQITE	76633.1		ALGALVDSCAPGLCPDWE	ALGALVDSC[57.0215]APGLC[57.0215]PDWE	91183
								AFALGILK	AFALGILK	67163.8		AFLLESLLK	AFLLESLLK	169011		DFVDLSTGEDAHK	DFVDLSTGEDAHK	991770		DDVAPESGDTTVK	DDVAPESGDTTVK	988406		AQRFFAQKFSCGASVTGEDE	AQRFFAQKFSC[57.0215]GASVTGEDE	206523		AIMAQQDRIQQE	AIMAQQDRIQQE	85626.2		ASGATILSTLANLE	ASGATILSTLANLE	25279.1		ALGDVVYCSLPE	ALGDVVYC[57.0215]SLPE	56983.6
								AFAMIIDK	AFAMIIDK	293931		AFLLFPTIER	AFLLFPTIER	136768		AGQAVDDFIEK	AGQAVDDFIEK	990524		HTGPNSPDTANDGFVR	HTGPNSPDTANDGFVR	986118		AQSKRGILTLKYPIE	AQSKRGILTLKYPIE	576110		AIMNFKKEE	AIMNFKKEE	262535		ASGDSARPVLLQVAE	ASGDSARPVLLQVAE	85357.9		ALGEPITLFGEGPAER	ALGEPITLFGEGPAER	61244.6
								AFAMIIDK	AFAM[15.9949]IIDK	585124		AFLLISTLK	AFLLISTLK	31287.6		DSDLSHVQNK	DSDLSHVQNK	989463		YELISETGGSHDKR	YELISETGGSHDKR	983547		AQSLISAAIEPDKKEE	AQSLISAAIEPDKKEE	141026		AIPLALQGRDIIGLAE	AIPLALQGRDIIGLAE	27486.9		ASGNYATVISHNPE	ASGNYATVISHNPE	180704		ALGLDTGQQQDAQE	ALGLDTGQQQDAQE	34859.7
								AFAVGVQQVLLK	AFAVGVQQVLLK	833525		AFLPLLK	AFLPLLK	189062		DDVAPESGDTTVK	DDVAPESGDTTVK	989327		EEVVLLTHGDSVDK	EEVVLLTHGDSVDK	982109		AQSYADDNSLLFME	AQSYADDNSLLFME	64309.7		AIPNPFIQQQDA	AIPNPFIQQQDA	568246		ASGPGLNTTGVPASLPVE	ASGPGLNTTGVPASLPVE	87193.8		ALGVTEDR	ALGVTEDR	49919.1
								AFCADQLDVFLQK	AFC[57.0215]ADQLDVFLQK	173138		AFLQGGQEATDIALLLR	AFLQGGQEATDIALLLR	92577.1		GSTDNLMDDIER	GSTDNLMDDIER	987968		LPEGDLGKEIEQK	LPEGDLGKEIEQK	979841		AQTLRKAMKGLGTDE	AQTLRKAMKGLGTDE	141392		AIQAAHDAVAQE	AIQAAHDAVAQE	196915		ASGVALGEAPDHSYE	ASGVALGEAPDHSYE	129169		ALHHGIDLEK	ALHHGIDLEK	173097
								AFCEPGNVENNGVLSFIK	AFC[57.0215]EPGNVENNGVLSFIK	258087		AFLSTHPNTETVFEAFLK	AFLSTHPNTETVFEAFLK	85509.5		DDGVSIPGEYTSFLAPISSSK	DDGVSIPGEYTSFLAPISSSK	987772		HTVDDGLDIR	HTVDDGLDIR	975702		AQVTPDSDKNKTYSVE	AQVTPDSDKNKTYSVE	959196		AIQHPADEKLQE	AIQHPADEKLQE	20279.7		ASHNNTQIQVVSASNEPLAFASCGTE	ASHNNTQIQVVSASNEPLAFASC[57.0215]GTE	62946.1		ALHLIDE	ALHLIDE	649361
								AFCGFEDPR	AFC[57.0215]GFEDPR	0		AFLTLAEDILR	AFLTLAEDILR	268024		DLDELSR	DLDELSR	987528		DATLTALDR	DATLTALDR	975310		ARALMLQGVDLLAD	ARALMLQGVDLLAD	33103.6		AIQNSTSIKYNLEE	AIQNSTSIKYNLEE	59981.5		ASIPFSVVGSNQLIE	ASIPFSVVGSNQLIE	44603.9		ALHQGDSLE	ALHQGDSLE	339010
								AFDCPETEYPVK	AFDC[57.0215]PETEYPVK	87765.9		AFMGPLK	AFMGPLK	168574		DLYEDELVPLFEK	DLYEDELVPLFEK	983341		EDKYEEEIK	EDKYEEEIK	975110		ARALTQTGGPHVKARVANPSGNLTE	ARALTQTGGPHVKARVANPSGNLTE	50034.1		AIQRLRDTEE	AIQRLRDTEE	100801		ASIVDDIHSTFDE	ASIVDDIHSTFDE	135552		ALIQLPPYISQCDE	ALIQLPPYISQC[57.0215]DE	0
								AFDDVPVVQIYSSR	AFDDVPVVQIYSSR	31554.5		AFNFGNGLQMLGQK	AFNFGNGLQMLGQK	36509.2		KGVAINMVTEEDKR	KGVAINMVTEEDKR	981778		TDPTTLTDEEINR	TDPTTLTDEEINR	975018		ARFGAQLAHIQALISGIE	ARFGAQLAHIQALISGIE	56504		AIRGGLPKLKE	AIRGGLPKLKE	50318.6		ASIVGFFDDSFSE	ASIVGFFDDSFSE	43820		ALIQNLDNVVE	ALIQNLDNVVE	132202
								AFDHVLHLR	AFDHVLHLR	24480.6		AFNFLNEIK	AFNFLNEIK	586863		IDIDPEETVK	IDIDPEETVK	981239		IDDIVSGHK	IDDIVSGHK	974669		ARGDSTYRCSYQPTME	ARGDSTYRC[57.0215]SYQPTME	21692.7		AIRIASRIQQGETPGLDD	AIRIASRIQQGETPGLDD	43950.7		ASLDRPFTNLE	ASLDRPFTNLE	154457		ALIVSMDVIQHE	ALIVSM[15.9949]DVIQHE	172608
								AFDIIER	AFDIIER	52563.3		AFNSSSFNSNTFLTR	AFNSSSFNSNTFLTR	326428		GHYTEGAELVDSVLDVVR	GHYTEGAELVDSVLDVVR	980807		SVTEQGAELSNEER	SVTEQGAELSNEER	972830		ARGLAPLHWADDDGNPTE	ARGLAPLHWADDDGNPTE	499721		AIRTNYNDRYDE	AIRTNYNDRYDE	675660		ASLEEPPDGPSAGQATGPGEGR	ASLEEPPDGPSAGQATGPGEGR	72504.3		ALKDDSWLK	ALKDDSWLK	256716
								AFDLFNPNFK	AFDLFNPNFK	777630		AFNSVDPTFDNSVPSK	AFNSVDPTFDNSVPSK	96586.6		DLTEYLSR	DLTEYLSR	980151		EEEWDPEYTPK	EEEWDPEYTPK	971603		ARGRGDASGLKRNSE	ARGRGDASGLKRNSE	35929.8		AISKKRDDILAVLLE	AISKKRDDILAVLLE	23862.2		ASLLDDYQLPE	ASLLDDYQLPE	51420.7		ALKDLINE	ALKDLINE	251508
								AFDLIVDRPVTLVR	AFDLIVDRPVTLVR	311371		AFPMPGFDEH	AFPMPGFDEH	161048		YELISETGGSHDKR	YELISETGGSHDKR	979557		VEGFPTIYFAPSGDK	VEGFPTIYFAPSGDK	969491		ARKCACASHVAKVAE	ARKC[57.0215]AC[57.0215]ASHVAKVAE	25711.9		AISKMDPTDAKYHMQRCID	AISKMDPTDAKYHMQRC[57.0215]ID	236153		ASLNGADIYSGCCTLK	ASLNGADIYSGC[57.0215]C[57.0215]TLK	21748.7		ALLAAGPALIANGDE	ALLAAGPALIANGDE	46009.1
								AFDLVPPEAVPEQK	AFDLVPPEAVPEQK	48196.4		AFPMPGFDEH	AFPM[15.9949]PGFDEH	397534		IDNSQVESGSLEDDWDFLPPK	IDNSQVESGSLEDDWDFLPPK	978856		RPLLAFACDDKDGK	RPLLAFAC[57.0215]DDKDGK	968340		ARKIWCFGPDGTGPNILTD	ARKIWC[57.0215]FGPDGTGPNILTD	25346.1		AISQNSVVIIRGATGCGKTTQVPQFILDDFIQNDRAAE	AISQNSVVIIRGATGC[57.0215]GKTTQVPQFILDDFIQNDRAAE	42996.3		ASPLTVSVIDDR	ASPLTVSVIDDR	95516.8		ALLCFLDQLEDE	ALLC[57.0215]FLDQLEDE	15997.3
								AFDSGIIPMEFVNK	AFDSGIIPMEFVNK	1.54352e+06		AFQNTATACAPVSHYR	AFQNTATAC[57.0215]APVSHYR	19038.3		QDHPSSMGVYGQESGGFSGPGENR	QDHPSSMGVYGQESGGFSGPGENR	976142		HGSYEDAVHSGALND	HGSYEDAVHSGALND	968191		ARKLTFRGLRKQITME	ARKLTFRGLRKQITME	121540		AISRPMGFGDDVDE	AISRPMGFGDDVDE	55015.5		ASPSTSSAHTPSQIASPLQE	ASPSTSSAHTPSQIASPLQE	43877.7		ALLDDSK	ALLDDSK	54013.4
								AFDSGIIPMEFVNK	AFDSGIIPM[15.9949]EFVNK	245338		AFSDPFVEAEK	AFSDPFVEAEK	956081		GDFDENLNYPEQK	GDFDENLNYPEQK	973529		MDATANDVPSDR	MDATANDVPSDR	967745		ARLKKSADTLWGIQKE	ARLKKSADTLWGIQKE	1.69527e+06		AISRPMGFGDDVDE	AISRPM[15.9949]GFGDDVDE	48428.8		ASQNIGSSDHDGTDYSYYHAILE	ASQNIGSSDHDGTDYSYYHAILE	152995		ALLDQLHTLLSNTDATGLEE	ALLDQLHTLLSNTDATGLEE	25168.9
								AFDTQLVER	AFDTQLVER	0		AFSITQGLLK	AFSITQGLLK	111049		NGDLDEVKDYVAK	NGDLDEVKDYVAK	972249		DLEEWNQR	DLEEWNQR	965401		ARLKLSEE	ARLKLSEE	39854		AISSAIQLLEDPLQRE	AISSAIQLLEDPLQRE	24497.4		ASQTEDVDGTWGSSAAR	ASQTEDVDGTWGSSAAR	32112.7		ALLDSQFSYQHAIEE	ALLDSQFSYQHAIEE	36547
								AFEEAEK	AFEEAEK	36076.5		AFSQNSGLINHQR	AFSQNSGLINHQR	78641.9		LLDEEEATDNDLR	LLDEEEATDNDLR	972033		LAVEALSSLDGDLAGR	LAVEALSSLDGDLAGR	963695		ARLLVVDPETDE	ARLLVVDPETDE	86372.5		AITDKIFQISKTIEE	AITDKIFQISKTIEE	21820.8		ASSAAGLTAAVVRDEE	ASSAAGLTAAVVRDEE	93419.4		ALLQAILQTE	ALLQAILQTE	25091.2
								AFEEDQVAGR	AFEEDQVAGR	0		AFSSPQEEEEAGFTGR	AFSSPQEEEEAGFTGR	34415.8		EAVGDLLDAFK	EAVGDLLDAFK	969805		SLIEEGGDWDRR	SLIEEGGDWDRR	962966		ARLLWANKPDKLQQAKDE	ARLLWANKPDKLQQAKDE	100153		AIVDTGTSLMVGPVDE	AIVDTGTSLMVGPVDE	87392.1		ASSGDFLDLK	ASSGDFLDLK	18187.5		ALLQSMGLTPE	ALLQSM[15.9949]GLTPE	65956.4
								AFELMHSGK	AFELMHSGK	124589		AFSVFLFNTENK	AFSVFLFNTENK	600111		DLEEWNQR	DLEEWNQR	968914		ARPATDSFDDYPPR	ARPATDSFDDYPPR	962550		ARLSDPPGRAAPPDVGEE	ARLSDPPGRAAPPDVGEE	55493.8		AIVLPMNHKE	AIVLPMNHKE	90086		ASSGDHPTDTE	ASSGDHPTDTE	82870		ALLSSAVDHGSDE	ALLSSAVDHGSDE	578247
								AFFDFGK	AFFDFGK	26147.6		AFSYYGPLR	AFSYYGPLR	579855		SVTEQGAELSNEER	SVTEQGAELSNEER	967910		TTQVPQFILDDFIQNDR	TTQVPQFILDDFIQNDR	961702		ARNLDKKDFLGKSDPFLE	ARNLDKKDFLGKSDPFLE	66643.5		AIYHFRLLKDE	AIYHFRLLKDE	36199.1		ASSSGVSVLSLCE	ASSSGVSVLSLC[57.0215]E	95047.5		ALLSSSDDPPAEVDIFE	ALLSSSDDPPAEVDIFE	64760.8
								AFFESHPAPSAER	AFFESHPAPSAER	144326		AFTKPEEACSFILSADFPALVVK	AFTKPEEAC[57.0215]SFILSADFPALVVK	53450.5		DGDSVMVLPTIPEEEAK	DGDSVMVLPTIPEEEAK	967272		TATPQQAQEVHEK	TATPQQAQEVHEK	961177		ARNVVAVGTGGRGTHDRDPSEKPPRLQWFE	ARNVVAVGTGGRGTHDRDPSEKPPRLQWFE	53990.3		AKAALKQLQE	AKAALKQLQE	38447.1		ASTHPDALVGTGFEDDPQAVLQTMR	ASTHPDALVGTGFEDDPQAVLQTMR	37219.5		ALLYTAVNQLAMGSSSAEDE	ALLYTAVNQLAMGSSSAEDE	101924
								AFFPCFDTPAVK	AFFPC[57.0215]FDTPAVK	936942		AFTQLSNLQSHR	AFTQLSNLQSHR	65179.4		SEDDESGAGELTR	SEDDESGAGELTR	965173		NDTKEDVFVHQTAIK	NDTKEDVFVHQTAIK	957805		ARQALLKQGQDNLSSVKE	ARQALLKQGQDNLSSVKE	108726		AKADDIVGPVTHE	AKADDIVGPVTHE	18205.1		ASTPDSQVWPTAPDITRE	ASTPDSQVWPTAPDITRE	108084		ALMADMLAHVEE	ALMADMLAHVEE	85234.9
								AFFSEVER	AFFSEVER	652822		AFTYTVAASGGGGVNMGSHQK	AFTYTVAASGGGGVNMGSHQK	11227.6		SCAHDWVYE	SC[57.0215]AHDWVYE	964232		FHVEEEGKGK	FHVEEEGKGK	957800		ARRLTVMSLQE	ARRLTVMSLQE	50920.5		AKAGEAPTENPAPPTQQSSAE	AKAGEAPTENPAPPTQQSSAE	3.89488e+06		ASTSLPTKPTQGASSASEPQEAPPKPAEDK	ASTSLPTKPTQGASSASEPQEAPPKPAEDK	198856		ALMADMLAHVEE	ALMADM[15.9949]LAHVEE	82522.1
								AFGDVFSVIGVR	AFGDVFSVIGVR	41703.6		AFVAGVLPFK	AFVAGVLPFK	465328		DKPLKDVIIADCGK	DKPLKDVIIADC[57.0215]GK	962780		EDITQEFPGK	EDITQEFPGK	955854		ARSDKPIFTLNAHNDE	ARSDKPIFTLNAHNDE	65455		AKAPSRGFVVRDAPWTASSSE	AKAPSRGFVVRDAPWTASSSE	137407		ASVDSLTFSVVTGPAPSQE	ASVDSLTFSVVTGPAPSQE	65519.2		ALMLQGVDLLAD	ALMLQGVDLLAD	56821.1
								AFGFMTR	AFGFM[15.9949]TR	87650.4		AFVDFLSDEIK	AFVDFLSDEIK	733530		SLIEEGGDWDRR	SLIEEGGDWDRR	962727		DHQYQFLEDAVR	DHQYQFLEDAVR	954133		ARSLADIAREE	ARSLADIAREE	0		AKARHGFCGIPITD	AKARHGFC[57.0215]GIPITD	137609		ASVITQVFHVPLEE	ASVITQVFHVPLEE	44970		ALMMPLVDQLE	ALMMPLVDQLE	28852.9
								AFGFSHLEALLDDSK	AFGFSHLEALLDDSK	453248		AFVDFLSDEIKEER	AFVDFLSDEIKEER	1.06176e+06		IDDIVSGHK	IDDIVSGHK	960546		DISSTLIALADK	DISSTLIALADK	950702		ARSPDPGIVPQEAPVGNSLSE	ARSPDPGIVPQEAPVGNSLSE	79780.2		AKASSSILIDE	AKASSSILIDE	92285.1		ASYDVSDSGQLE	ASYDVSDSGQLE	48415.3		ALMNGVTSWDVPEDAVPCE	ALMNGVTSWDVPEDAVPC[57.0215]E	17621.4
								AFGFSHLEALLDDSKELQR	AFGFSHLEALLDDSKELQR	46108		AFVHWYVGEGMEEGEFSEAR	AFVHWYVGEGMEEGEFSEAR	56382.6		FNADEFEDMVAEK	FNADEFEDM[15.9949]VAEK	959117		FEDENFILK	FEDENFILK	950348		ARTLLAKNLPYKVTQDE	ARTLLAKNLPYKVTQDE	1.09369e+06		AKAVDIPHMDIE	AKAVDIPHM[15.9949]DIE	414387		ASYHFSPEELDE	ASYHFSPEELDE	27697.3		ALMADMLAHVEE	ALM[15.9949]ADM[15.9949]LAHVEE	90839.1
								AFGIPIR	AFGIPIR	197077		AFVHWYVGEGMEEGEFSEAR	AFVHWYVGEGM[15.9949]EEGEFSEAR	58675		DTDSEEEIREAFR	DTDSEEEIREAFR	958800		EALTYDGALLGDR	EALTYDGALLGDR	948765		ARWVTYFNKPDIDAWE	ARWVTYFNKPDIDAWE	137116		AKDAFLGSFLYE	AKDAFLGSFLYE	53807.2		ASYMSILGMTPGFGDK	ASYMSILGMTPGFGDK	19886.6		ALNALCDGLIDE	ALNALC[57.0215]DGLIDE	619508
								AFGPGLQGGSAGSPAR	AFGPGLQGGSAGSPAR	360343		AFVPAILFK	AFVPAILFK	270239		DVHTLLDR	DVHTLLDR	957828		EQQAQVEKEDFSDMVAEHAAK	EQQAQVEKEDFSDMVAEHAAK	948581		ASAPIPHDGNLYPRLYPE	ASAPIPHDGNLYPRLYPE	38120.4		AKDCLNVLNKSNE	AKDC[57.0215]LNVLNKSNE	342651		ATADDFIHQHFTE	ATADDFIHQHFTE	61207.6		ALNLFQGSVE	ALNLFQGSVE	33849
								AFGSTIVINPEKDK	AFGSTIVINPEKDK	99125.8		AFVPPLAEDLLAR	AFVPPLAEDLLAR	80237.7		GEEGHDPKEPEQLR	GEEGHDPKEPEQLR	953910		DLEALMFDR	DLEALM[15.9949]FDR	948460		ASDDGILAKIVVE	ASDDGILAKIVVE	63098.5		AKDTKTADEVPLKILAHNNFVGRLIGKE	AKDTKTADEVPLKILAHNNFVGRLIGKE	614435		ATAQPPAPLSPDSGSPSPDSGSASPVEE	ATAQPPAPLSPDSGSPSPDSGSASPVEE	18062.4		ALNSYFEPPVEE	ALNSYFEPPVEE	81580.8
								AFGYYGPLR	AFGYYGPLR	1379290		AFVRPSGTEDVVR	AFVRPSGTEDVVR	46872.8		GEDSVPDTVHHVVVPVNPK	GEDSVPDTVHHVVVPVNPK	953287		GEEGHDPKEPEQLR	GEEGHDPKEPEQLR	944640		ASDDGILAKIVVEE	ASDDGILAKIVVEE	54256.4		AKEPAEADITE	AKEPAEADITE	84918.7		ATDAIGHLDR	ATDAIGHLDR	263231		ALPAVQQNNLDE	ALPAVQQNNLDE	1.1132e+06
								AFHITNDEPIPFWTFLSR	AFHITNDEPIPFWTFLSR	12438.1		AFYAELYHIISSNLEK	AFYAELYHIISSNLEK	143055		QLENSLNEFGEK	QLENSLNEFGEK	953206		DLKPQNLLIDDK	DLKPQNLLIDDK	944037		ASDGIMVARGDLGIE	ASDGIMVARGDLGIE	141054		AKFINYVKNCFRMTDQE	AKFINYVKNC[57.0215]FRMTDQE	479836		ATLLNVPDLSDSIHSANASE	ATLLNVPDLSDSIHSANASE	60164.5		ALPFWNEE	ALPFWNEE	716193
								AFHNEAQVNPER	AFHNEAQVNPER	548760		AFYECLAACEGSR	AFYEC[57.0215]LAAC[57.0215]EGSR	56422.3		GPSSVEDIK	GPSSVEDIK	951340		KDSETGENIR	KDSETGENIR	940821		ASDGIMVARGDLGIEIPAE	ASDGIMVARGDLGIEIPAE	350271		AKFINYVKNCFRMTDQE	AKFINYVKNC[57.0215]FRM[15.9949]TDQE	292948		ATLVLNSLQDFQPE	ATLVLNSLQDFQPE	39653.2		ALPGDNVGFNVK	ALPGDNVGFNVK	449559
								AFHPTYEEK	AFHPTYEEK	36912.7		AFYGDTLVTGFAR	AFYGDTLVTGFAR	0		DEPSVAAMVYPFTGDHK	DEPSVAAMVYPFTGDHK	950255		DYQYSDQGIDY	DYQYSDQGIDY	940084		ASDGIMVARGDLGIEIPAE	ASDGIM[15.9949]VARGDLGIEIPAE	92790.9		AKFNPRATFSE	AKFNPRATFSE	48523.6		ATLYVTAIEDR	ATLYVTAIEDR	126472		ALPGQLKPFE	ALPGQLKPFE	85284.1
								AFIAHFQDNLHSVNR	AFIAHFQDNLHSVNR	27389.9		AFYNNVLGEYEEYITK	AFYNNVLGEYEEYITK	167477		GEATVSFDDPPSAK	GEATVSFDDPPSAK	947762		TVDLKPDWGK	TVDLKPDWGK	938246		ASDLSLSLTGDDGGPNRTSTE	ASDLSLSLTGDDGGPNRTSTE	341679		AKFVKQLDQCE	AKFVKQLDQC[57.0215]E	65434.9		ATPAPSAPAAASATSPSPAPSSGNGASTAASPTQPIQLSD	ATPAPSAPAAASATSPSPAPSSGNGASTAASPTQPIQLSD	0		ALPILNVALASLHPMTDE	ALPILNVALASLHPMTDE	8181.7
								AFIHWVSQPLMCEVR	AFIHWVSQPLMC[57.0215]EVR	49457.4		AFYPEEISSMVLTK	AFYPEEISSMVLTK	12767299		KDEQEHEFYK	KDEQEHEFYK	945276		FSGDLDDQTCR	FSGDLDDQTC[57.0215]R	938012		ASDTSWQALIDE	ASDTSWQALIDE	19642.8		AKFVQDTLKGDGVTE	AKFVQDTLKGDGVTE	59460.2		ATPEPAQTGVPQQVHPTEDE	ATPEPAQTGVPQQVHPTEDE	121940		ALPPQTPDESLGPSDLE	ALPPQTPDESLGPSDLE	75659.8
								AFIHWVSQPLMCEVR	AFIHWVSQPLM[15.9949]C[57.0215]EVR	55278.2		AFYPEEISSMVLTK	AFYPEEISSM[15.9949]VLTK	4309378		DATLTALDR	DATLTALDR	939958		KDNDFIYHDR	KDNDFIYHDR	936972		ASEAEGARALTQPSPVSTPSSVQFFLQE	ASEAEGARALTQPSPVSTPSSVQFFLQE	0		AKGGAAPEGPNEAE	AKGGAAPEGPNEAE	4.94874e+06		ATPPPPAPPPAPAPAPAIPPTTQPDDSKPPIQMPGSSE	ATPPPPAPPPAPAPAPAIPPTTQPDDSKPPIQMPGSSE	260630		ALPWGLEPQDVQSSDE	ALPWGLEPQDVQSSDE	11753.1
								AFIITGQTYTR	AFIITGQTYTR	127263		AGAAGGPEEEAEKPVK	AGAAGGPEEEAEKPVK	109287		EDITQEFPGK	EDITQEFPGK	939598		IDDMTAAPMDVR	IDDMTAAPMDVR	933906		ASEKPAEATAGSGGVNGGEE	ASEKPAEATAGSGGVNGGEE	143690		AKGLDRINE	AKGLDRINE	47003.7		ATPPQIVNGDQYCGDYE	ATPPQIVNGDQYC[57.0215]GDYE	152846		ALQDPNVAAFMVEPIQGE	ALQDPNVAAFMVEPIQGE	195638
								AFIITINSFGTELSK	AFIITINSFGTELSK	20762.9		AGAAPYVQAFDSLLAGPVAEYLK	AGAAPYVQAFDSLLAGPVAEYLK	3606.61		DGVVFGVEK	DGVVFGVEK	936226		DCEDPNPLIR	DC[57.0215]EDPNPLIR	932730		ASGSFFKQIDSSPVGGETDE	ASGSFFKQIDSSPVGGETDE	40347.8		AKGTKVVGAQSLKE	AKGTKVVGAQSLKE	105438		ATSNVFAMFDQSQIQE	ATSNVFAMFDQSQIQE	169126		ALQDPNVAAFMVEPIQGE	ALQDPNVAAFM[15.9949]VEPIQGE	183795
								AFIPAIDSFGFETDLR	AFIPAIDSFGFETDLR	66439.8		AGAGLGDGER	AGAGLGDGER	70892.2		SWQGTADGGMMDR	SWQGTADGGMMDR	933382		QDHPSSMGVYGQESGGFSGPGENR	QDHPSSMGVYGQESGGFSGPGENR	931831		ASIVGFFDDSFSE	ASIVGFFDDSFSE	209631		AKHDKYMADMDE	AKHDKYMADMDE	460930		ATSPSSSVSGDFDDGHHSVSTPGPSR	ATSPSSSVSGDFDDGHHSVSTPGPSR	34220.6		ALQDVEDE	ALQDVEDE	145717
								AFIPQLLSR	AFIPQLLSR	479471		AGAGMITQHSSNASPINR	AGAGMITQHSSNASPINR	12199.4		DLEALMFDR	DLEALMFDR	932969		ASFNHFDKDHGGALGPEEFK	ASFNHFDKDHGGALGPEEFK	930135		ASKCLATGPGIASTVKTGEE	ASKC[57.0215]LATGPGIASTVKTGEE	46450.6		AKHGGKAPLRVQVQDNE	AKHGGKAPLRVQVQDNE	113272		ATVQVVILADPDGHE	ATVQVVILADPDGHE	74461.1		ALQHSYLHKDE	ALQHSYLHKDE	172839
								AFITNIPFDVK	AFITNIPFDVK	9540931		AGAGPGGPPQKPAPSSQR	AGAGPGGPPQKPAPSSQR	59476.7		WNSPAEEGSSDCEVFSK	WNSPAEEGSSDC[57.0215]EVFSK	931823		AGELTEDEVER	AGELTEDEVER	927592		ASKFHDIDDVKKFKPGYLE	ASKFHDIDDVKKFKPGYLE	502029		AKIAVYSCPFDGMITE	AKIAVYSC[57.0215]PFDGMITE	38223		ATVSGSPEAPGTNVVSEPREE	ATVSGSPEAPGTNVVSEPREE	70271.8		ALQHSYLHKDEGNPE	ALQHSYLHKDEGNPE	32183.1
								AFLADPSAFVAAAPVAAATTAAPAAAAAPAK	AFLADPSAFVAAAPVAAATTAAPAAAAAPAK	1201483		AGAGSATLSMAYAGAR	AGAGSATLSMAYAGAR	2665079		SEEAHAEDSVMDHHFR	SEEAHAEDSVMDHHFR	931346		RAPFDLFENK	RAPFDLFENK	926723		ASKFSDDHYRVAGAQIQGAKE	ASKFSDDHYRVAGAQIQGAKE	265198		AKIEDLSQQAQLAAAE	AKIEDLSQQAQLAAAE	131541		ATVVPVLAGVGPLDPQSLRPNSEEVDE	ATVVPVLAGVGPLDPQSLRPNSEEVDE	136437		ALQLGLLFPPAE	ALQLGLLFPPAE	24014.8
								AFLASPEYVNLPINGNGK	AFLASPEYVNLPINGNGK	218650		AGAGSATLSMAYAGAR	AGAGSATLSM[15.9949]AYAGAR	38164.4		EEVVLLTHGDSVDK	EEVVLLTHGDSVDK	930629		QDLPNAMNAAEITDK	QDLPNAMNAAEITDK	926686		ASKVTASGPGLSSYGVPASLPVDFAIDARDAGE	ASKVTASGPGLSSYGVPASLPVDFAIDARDAGE	39960.9		AKIGQLEEQLE	AKIGQLEEQLE	58369		ATVVPVLAGVGPLDPQSLRPNSEEVD	ATVVPVLAGVGPLDPQSLRPNS[130.0266]EEVD	35935.4		ALQLPNFQQSVQE	ALQLPNFQQSVQE	77252.4
								AFLASPEYVNLPINGNGKQ	AFLASPEYVNLPINGNGKQ	0		AGAIAPCEVTVPAQNTGLGPEK	AGAIAPC[57.0215]EVTVPAQNTGLGPEK	223163		HTGPNSPDTANDGFVR	HTGPNSPDTANDGFVR	930205		NLDFQDVLDK	NLDFQDVLDK	926477		ASLAAAKKQLADE	ASLAAAKKQLADE	385920		AKIGRFVVQNVSAQKDGE	AKIGRFVVQNVSAQKDGE	92017.8		ATNDDPWGPSGQLMGE	AT[130.0266]NDDPWGPSGQLMGE	56089.3		ALQNHENE	ALQNHENE	40898.9
								AFLDALQNQAEASSK	AFLDALQNQAEASSK	271385		AGALHAQVER	AGALHAQVER	86973.4		SSASAPDVDDPEAFPALA	SSASAPDVDDPEAFPALA	927977		LMIEMDGTENK	LMIEM[15.9949]DGTENK	926315		ASLGMKTPEAPAHSEKPRRRQHAADTSE	ASLGMKTPEAPAHSEKPRRRQHAADTSE	57083.2		AKIKALLE	AKIKALLE	63882.9		AVAFQNPQTHVIE	AVAFQNPQTHVIE	40620		ALQPDWFQCLSDGE	ALQPDWFQC[57.0215]LSDGE	86735.5
								AFLDFYHSFLEK	AFLDFYHSFLEK	83582.4		AGALQCSPSDAYTK	AGALQC[57.0215]SPSDAYTK	205950		EGLELPEDEEEKKKQEEK	EGLELPEDEEEKKKQEEK	926422		KDWYDVK	KDWYDVK	925164		ASLLHQFQADADDID	ASLLHQFQADADDID	78923.8		AKILNDVQDRFE	AKILNDVQDRFE	548508		AVAGEADVPFYYASGSEFD	AVAGEADVPFYYAS[130.0266]GSEFD	21576.7		ALQSNIIPFCDE	ALQSNIIPFC[57.0215]DE	403660
								AFLDSLPDVK	AFLDSLPDVK	0		AGAPADQGAEAADNQR	AGAPADQGAEAADNQR	14794.5		EDGELNLMK	EDGELNLMK	923809		DHFEEAMR	DHFEEAMR	923116		ASPLTVSVIDDRLKE	ASPLTVSVIDDRLKE	125317		AKINFDDNAE	AKINFDDNAE	49908.2		AVAGQQKPQEQIQAMDE	AVAGQQKPQEQIQAMDE	64050.7		ALSAIADLLTNE	ALSAIADLLTNE	200474
								AFLEDMK	AFLEDMK	113027		AGATSEGVLANFFNSLLSK	AGATSEGVLANFFNSLLSK	20371		NLDFQDVLDK	NLDFQDVLDK	923413		NPPGFAFVEFEDPR	NPPGFAFVEFEDPR	923047		ASRLAHYNKRSTITSRE	ASRLAHYNKRSTITSRE	1.00003e+06		AKIPVSGPFLVKTGYAFVDCPDE	AKIPVSGPFLVKTGYAFVDC[57.0215]PDE	0		AVAVASGTAGGDDGGASGRPLPK	AVAVASGTAGGDDGGASGRPLPK	28853.2		ALSDHHIYLE	ALSDHHIYLE	1.25542e+06
								AFLEENNLDYIIR	AFLEENNLDYIIR	243989		AGAYDFPSPEWDTVTPEAK	AGAYDFPSPEWDTVTPEAK	28701.9		LPIGDVATQYFADR	LPIGDVATQYFADR	922902		LPIGDVATQYFADR	LPIGDVATQYFADR	922169		ASSDDDLFQSAKPKPAKKTNPFPLLE	ASSDDDLFQSAKPKPAKKTNPFPLLE	93723.5		AKKALGGDVSDQSLE	AKKALGGDVSDQSLE	32136.2		AVAVTSMSFPVGDVNNFVVGSEE	AVAVTSMSFPVGDVNNFVVGSEE	50513.3		ALSGTSPDDVQPGPSVGPPSK	ALSGTSPDDVQPGPSVGPPSK	164323
								AFLFDVVSK	AFLFDVVSK	103431		AGCAVTSLLASELTK	AGC[57.0215]AVTSLLASELTK	174347		AGELTEDEVER	AGELTEDEVER	916854		DCGATWVVLGHSER	DC[57.0215]GATWVVLGHSER	921980		ASSGDFLDLKGE	ASSGDFLDLKGE	91094.4		AKKATVNLLGEE	AKKATVNLLGEE	120749		AVAYGAAVQAAILSGDK	AVAYGAAVQAAILSGDK	191391		ALSSDILNDME	ALSSDILNDM[15.9949]E	152845
								AFLFVNK	AFLFVNK	67808.1		AGDKPHMQTYEVDLNK	AGDKPHMQTYEVDLNK	26410.8		KEELTLEGIR	KEELTLEGIR	913802		ITLPVDFVTADK	ITLPVDFVTADK	919643		ASSSGVSVLSLCE	ASSSGVSVLSLC[57.0215]E	88509.2		AKKFLAPKDKPSGDTAAVFE	AKKFLAPKDKPSGDTAAVFE	363864		AVAYGAAVQAAILSGDKSE	AVAYGAAVQAAILSGDKSE	105406		ALSSLDGDLAGR	ALSSLDGDLAGR	4.20545e+06
								AFLIEEQK	AFLIEEQK	932933		AGDMENAENILTVMR	AGDMENAENILTVMR	100709		WCDKSDEDDWSKPLPPSER	WC[57.0215]DKSDEDDWSKPLPPSER	913675		NREEEWDPEYTPK	NREEEWDPEYTPK	918160		ASSSQDQSKVSAPGVLTAQDRVVGKPAQLGTQRSQE	ASSSQDQSKVSAPGVLTAQDRVVGKPAQLGTQRSQE	33441		AKKFLAPKDKPSGDTAAVFEE	AKKFLAPKDKPSGDTAAVFEE	626445		AVAYGAAVQAAILSGDKSENVQD	AVAYGAAVQAAILSGDKSENVQD	428169		ALSVGNIDDALQCYSE	ALSVGNIDDALQC[57.0215]YSE	2.462e+06
								AFLLESLLK	AFLLESLLK	167574		AGDMENAENILTVMR	AGDMENAENILTVM[15.9949]R	82001.9		LEDTYFDRDVEK	LEDTYFDRDVEK	911940		GDADQASNILASFGLSAR	GDADQASNILASFGLSAR	913449		ASTNGLINFIKQQRE	ASTNGLINFIKQQRE	123243		AKKLFPKGVFTKE	AKKLFPKGVFTKE	380592		AVAYGAAVQAGVLSGDQDTGD	AVAYGAAVQAGVLSGDQDTGD	104303		ALSVGNIDDALQCYSEAIK	ALSVGNIDDALQC[57.0215]YSEAIK	188871
								AFLLFPTIER	AFLLFPTIER	145224		AGDMENAENILTVMR	AGDM[15.9949]ENAENILTVM[15.9949]R	147769		EWQELDDAEK	EWQELDDAEK	907737		GLSSDNKPMVNLDK	GLSSDNKPMVNLDK	910971		ATAARVIDRFDE	ATAARVIDRFDE	98078.2		AKKLLGLGQKHLVMGDIPAAVNAFQE	AKKLLGLGQKHLVMGDIPAAVNAFQE	26939.2		AVAYGAAVQAGVLSGDQDTGDLVLLD	AVAYGAAVQAGVLSGDQDTGDLVLLD	95798.8		ALTALLSDDSK	ALTALLSDDSK	69924.5
								AFLLISTLK	AFLLISTLK	34878.4		AGDTVIPLYIPQCGECK	AGDTVIPLYIPQC[57.0215]GEC[57.0215]K	150048		SINPDEAVAYGAAVQAAILMGDK	SINPDEAVAYGAAVQAAILMGDK	907631		VHIEIGPDGR	VHIEIGPDGR	910850		ATADDLIKVVEE	ATADDLIKVVEE	359319		AKKLQLNSAEE	AKKLQLNSAEE	76809.3		AVCMLSNTTAIAE	AVC[57.0215]MLSNTTAIAE	55269.5		ALTQVLSQANTGGVQSTLLLNNE	ALTQVLSQANTGGVQSTLLLNNE	25468.2
								AFLPLLK	AFLPLLK	346274		AGEAPTENPAPPTQQSSAE	AGEAPTENPAPPTQQSSAE	49585.5		DLFDFSTR	DLFDFSTR	907300		EKDLEDLFYK	EKDLEDLFYK	910705		ATAGLLYVDDPNWSGIGVVRYE	ATAGLLYVDDPNWSGIGVVRYE	18907.9		AKKPRIEDEE	AKKPRIEDEE	68397.3		AVDDLNLHSYSNLPIWVNK	AVDDLNLHSYSNLPIWVNK	42427.5		ALTSDDLLYLE	ALTSDDLLYLE	102054
								AFLQGGQEATDIALLLR	AFLQGGQEATDIALLLR	72794.2		AGEEHYNCISALHK	AGEEHYNC[57.0215]ISALHK	16679.4		DDGSTLMEIDGDKGK	DDGSTLMEIDGDKGK	907101		ILDSVGIEADDDRLNK	ILDSVGIEADDDRLNK	908227		ATCMGFCAPKKIPSFCYSPKDE	ATC[57.0215]MGFC[57.0215]APKKIPSFC[57.0215]YSPKDE	70317.1		AKKQLLCGAAIGTHE	AKKQLLC[57.0215]GAAIGTHE	26226.5		AVDHINSTIAPALISSGLSVVE	AVDHINSTIAPALISSGLSVVE	19792.1		ALVLDCHYPEDE	ALVLDC[57.0215]HYPEDE	366814
								AFLSPPTLLEGPLR	AFLSPPTLLEGPLR	54663.4		AGEGLWVILHLYK	AGEGLWVILHLYK	10389		EKVESELR	EKVESELR	907027		DHYEATAMHR	DHYEATAMHR	906510		ATCYDDGKTYHVGE	ATC[57.0215]YDDGKTYHVGE	36370.8		AKKSFNDDAMLIE	AKKSFNDDAMLIE	35533.3		AVDIPHMDIE	AVDIPHMDIE	1774505		ALVNGHANSAVPNSVSAEDAE	ALVNGHANSAVPNSVSAEDAE	75406.9
								AFLSTHPNTETVFEAFLK	AFLSTHPNTETVFEAFLK	68628.6		AGEGTYALDSESCMEK	AGEGTYALDSESC[57.0215]MEK	64123.6		DGSAFEDGLR	DGSAFEDGLR	906622		DLFDFSTR	DLFDFSTR	905240		ATDNDLRAKFKE	ATDNDLRAKFKE	46013.9		AKKVVNPLFE	AKKVVNPLFE	227556		AVDLGPPKPSDQE	AVDLGPPKPSDQE	112023		ALVPFEDLFGQAPGGER	ALVPFEDLFGQAPGGER	28838.8
								AFLTLAEDILR	AFLTLAEDILR	211961		AGELTEDEVER	AGELTEDEVER	241011		DDSFFGETSHNYHK	DDSFFGETSHNYHK	906365		EADDIVNWLK	EADDIVNWLK	904754		ATGDGTKEKPFKTGLKALMTVGKEPFPTIYVDSQKE	ATGDGT[130.0266]KEKPFKT[130.0266]GLKALMTVGKEPFPTIYVDSQKE	67188.4		AKLDKAQIHD	AKLDKAQIHD	230669		AVDPDGDGHVSWDE	AVDPDGDGHVSWDE	537746		ALVPLLSNVNVSDR	ALVPLLSNVNVSDR	28630.7
								AFMGPLK	AFMGPLK	164164		AGEQLAPFLPQLVPR	AGEQLAPFLPQLVPR	233968		RDGWPAMGIHGDK	RDGWPAMGIHGDK	898847		IIYIVHDEVKDK	IIYIVHDEVKDK	903051		ATGKNVMLLPVGSADDGAHSQNE	ATGKNVMLLPVGSADDGAHSQNE	744364		AKLDKSQIHD	AKLDKSQIHD	361394		AVDTDGVEPMESVLE	AVDTDGVEPMESVLE	25449.7		ALVVPEPEPDSDSNQER	ALVVPEPEPDSDSNQER	368805
								AFMVTDEDIR	AFM[15.9949]VTDEDIR	77902.4		AGEVFIHK	AGEVFIHK	672391		FDQLFDDESDPFEVLK	FDQLFDDESDPFEVLK	898620		GLSEDTTEETLK	GLSEDTTEETLK	902052		ATGKNVMLLPVGSADDGAHSQNE	ATGKNVM[15.9949]LLPVGSADDGAHSQNE	54492.9		AKLKKLEEE	AKLKKLEEE	223348		AVDVFFPPEAQNDFPVAMQISE	AVDVFFPPEAQNDFPVAMQISE	72523.6		ALWCSEDK	ALWC[57.0215]SEDK	101937
								AFNFGNGLQMLGQK	AFNFGNGLQMLGQK	25613.8		AGFAGDDAPR	AGFAGDDAPR	3871861		ARPATDSFDDYPPR	ARPATDSFDDYPPR	898445		DNHLLGTFDLTGIPPAPR	DNHLLGTFDLTGIPPAPR	901534		ATGNRDYAKDDPLE	ATGNRDYAKDDPLE	66040.2		AKLQSIMSFLDE	AKLQSIMSFLDE	39015.5		AVELPLTHFE	AVELPLTHFE	55223.3		ALWFPALVVCPDCSDE	ALWFPALVVC[57.0215]PDC[57.0215]SDE	47612.2
								AFNFLNEIK	AFNFLNEIK	778917		AGFAGDQIPK	AGFAGDQIPK	230802		SEADSDKNATILELR	SEADSDKNATILELR	898281		KLEVEANNAFDQYR	KLEVEANNAFDQYR	901022		ATHGDPHALKAFPSAINQD	ATHGDPHALKAFPSAINQD	119506		AKLVGILDILDE	AKLVGILDILDE	27569.9		AVFPFQPGSVAE	AVFPFQPGSVAE	509083		ALYDFEPENDGE	ALYDFEPENDGE	701043
								AFNSSSFNSNTFLTR	AFNSSSFNSNTFLTR	555004		AGFFCPICSLFYSGEK	AGFFC[57.0215]PIC[57.0215]SLFYSGEK	25562.7		HTVDDGLDIR	HTVDDGLDIR	896093		DREVGIPPEQSLETAK	DREVGIPPEQSLETAK	897817		ATHGDPHALKAFPSAINQDNYPNGGFTAE	ATHGDPHALKAFPSAINQDNYPNGGFTAE	738279		AKLVGILDILDEE	AKLVGILDILDEE	20986.2		AVFVDLEPTVIDE	AVFVDLEPTVIDE	7485393		ALYDYQAADDTE	ALYDYQAADDTE	105361
								AFPAWADTSVLSR	AFPAWADTSVLSR	190583		AGFFGTVVEYGAER	AGFFGTVVEYGAER	68736.4		DAMLELNASNDR	DAMLELNASNDR	895621		DAQPSFSAEDIAK	DAQPSFSAEDIAK	897740		ATKAATAAADFTAKVWDAVSGDE	ATKAATAAADFTAKVWDAVSGDE	24545.4		AKLVRKVAGE	AKLVRKVAGE	284748		AVGGFFSQIGE	AVGGFFSQIGE	39652		AMAEPSPEDPPPTLKPE	AMAEPSPEDPPPTLKPE	40741.6
								AFPMPGFDEH	AFPMPGFDEH	314286		AGFIQDTSLILYEEVKPNLTER	AGFIQDTSLILYEEVKPNLTER	36037.9		FMDQHPEMDFSK	FMDQHPEMDFSK	892908		EKEELMER	EKEELMER	897277		ATLALHGLTVEDE	ATLALHGLTVEDE	51504		AKLYGIQAFCKDLLE	AKLYGIQAFC[57.0215]KDLLE	20545.2		AVGYMIGAQTDQTVQE	AVGYMIGAQTDQTVQE	48466.9		AMAIDTLLISDE	AMAIDTLLISDE	121880
								AFPMPGFDEH	AFPM[15.9949]PGFDEH	419555		AGFLAFTQLPK	AGFLAFTQLPK	112301		TVDLKPDWGK	TVDLKPDWGK	892655		DYAFVHMER	DYAFVHMER	896457		ATNDDPWGPSGQLMGE	ATNDDPWGPSGQLMGE	127853		AKMMALDRE	AKMMALDRE	0		AVHDAGNDSGHGGE	AVHDAGNDSGHGGE	17607.4		AMDGSETPQLFTVLPE	AMDGSETPQLFTVLPE	129425
								AFQIMQEELR	AFQIM[15.9949]QEELR	0		AGFLDLK	AGFLDLK	46661		EDQSILCTGESGAGK	EDQSILC[57.0215]TGESGAGK	891391		AADAEAEVASLNR	AADAEAEVASLNR	896374		ATPDTPACVVSLNGNHAVRLPLME	ATPDTPAC[57.0215]VVSLNGNHAVRLPLME	40192.9		AKMMVANKPDKIQQAKNE	AKMMVANKPDKIQQAKNE	119990		AVHSLGVNDILE	AVHSLGVNDILE	40019.5		AMDGSETPQLFTVLPEK	AMDGSETPQLFTVLPEK	360600
								AFQNTATACAPVSHYR	AFQNTATAC[57.0215]APVSHYR	20730.7		AGFVPVYLR	AGFVPVYLR	0		FEGGDRDLEHLSK	FEGGDRDLEHLSK	890257		DGSAFEDGLR	DGSAFEDGLR	894866		ATPSSRPNRMASNIFGPTEEPQNIPKRTNPPGGKGSGIFDE	ATPSSRPNRMASNIFGPTEEPQNIPKRTNPPGGKGSGIFDE	173959		AKMRHGFSGIPITE	AKMRHGFSGIPITE	150788		AVIGSTYMLTQDE	AVIGSTYMLTQDE	475495		AMEQLDADGGPLHTR	AMEQLDADGGPLHTR	84758.4
								AFREEAIK	AFREEAIK	0		AGGAAVVITEPEHTK	AGGAAVVITEPEHTK	340418		CCLTYCFNKPEDK	C[57.0215]C[57.0215]LTYC[57.0215]FNKPEDK	885539		QAEMLDDLMEK	QAEM[15.9949]LDDLM[15.9949]EK	886720		ATQGGTYNFDPTANLQTKE	ATQGGTYNFDPTANLQTKE	70115		AKMSCMDNKDGSCSVE	AKMSC[57.0215]MDNKDGSC[57.0215]SVE	210565		AVIHYRDDE	AVIHYRDDE	153248		AMFLQPDLDSLVDFSTNNQK	AMFLQPDLDSLVDFSTNNQK	12865
								AFSDPFVEAEK	AFSDPFVEAEK	1.34742e+06		AGGADAVQTVTGGLR	AGGADAVQTVTGGLR	162936		DAEGILEDLQSYR	DAEGILEDLQSYR	885111		LDLMDEGTDAR	LDLMDEGTDAR	884745		ATQILSVPKVDDE	ATQILSVPKVDDE	250085		AKNASLASSNNDLQVAEE	AKNASLASSNNDLQVAEE	64717.8		AVIPDHCIFASNTSALPISE	AVIPDHC[57.0215]IFASNTSALPISE	105096		AMGIMNSFVND	AMGIMNSFVND	473314
								AFSGYLGTDQSK	AFSGYLGTDQSK	224841		AGGAGVPAFYTPTGYGTLVQEGGSPIK	AGGAGVPAFYTPTGYGTLVQEGGSPIK	58322.8		EEIKDDNPHLK	EEIKDDNPHLK	883932		EKPTTALLDK	EKPTTALLDK	884722		ATRYIAPTVLTDVDPKTKVMQEE	ATRYIAPTVLTDVDPKTKVMQEE	46662.3		AKNINKSLSALGNVISALAE	AKNINKSLSALGNVISALAE	65139.4		AVITSLLDQIPE	AVITSLLDQIPE	14475.9		AMGIMNSFVNDIFE	AMGIMNSFVNDIFE	22774.2
								AFSITQGLLK	AFSITQGLLK	311867		AGGASPAASSTAQPPTQHR	AGGASPAASSTAQPPTQHR	24848.2		QDLPNAMNAAEITDK	QDLPNAM[15.9949]NAAEITDK	883680		EVFGDTLNESR	EVFGDTLNESR	883668		ATVDWFRRYKVPDGKPE	ATVDWFRRYKVPDGKPE	215836		AKNLICAFLTDRE	AKNLIC[57.0215]AFLTDRE	40557		AVLFCLSEDK	AVLFC[57.0215]LSEDK	88291.7		AMGIMNSFVNDIFER	AMGIMNSFVNDIFER	0
								AFSQNSGLINHQR	AFSQNSGLINHQR	39301		AGGDATDSSQTALDNK	AGGDATDSSQTALDNK	28512.2		EVFGDTLNESR	EVFGDTLNESR	882877		NGSEADIDEGLYSR	NGSEADIDEGLYSR	882895		ATVSFDDPPSAKAAIDWFDGKE	ATVSFDDPPSAKAAIDWFDGKE	4375627		AKNPADLPKLVE	AKNPADLPKLVE	2411255		AVLGTIHPDPEIEE	AVLGTIHPDPEIEE	48982.2		AMGIMNSFVND	AMGIM[15.9949]NSFVND	0
								AFSSPQEEEEAGFTGR	AFSSPQEEEEAGFTGR	33958.7		AGGEAGVTLGQPHLSR	AGGEAGVTLGQPHLSR	31118.8		DCEDPNPLIR	DC[57.0215]EDPNPLIR	881208		LNQVCFDDDGTSSPQDR	LNQVC[57.0215]FDDDGTSSPQDR	881449		ATVSGSPEAPGTNVVSEPREE	ATVSGSPEAPGTNVVSEPREE	0		AKNSDVLQSPLDSAARDE	AKNSDVLQSPLDSAARDE	74643.4		AVMDHVSDSFLE	AVMDHVSDSFLE	68297.3		AMGIMNSFVNDIFER	AMGIM[15.9949]NSFVNDIFER	174231
								AFSVFLFNTENK	AFSVFLFNTENK	613281		AGGEELDEGVAK	AGGEELDEGVAK	0		VANPSGNLTETYVQDR	VANPSGNLTETYVQDR	878412		TDITYPAGFMDVISIDK	TDITYPAGFMDVISIDK	881244		AVADREDDPNFFKMVE	AVADREDDPNFFKMVE	97034.1		AKNYFDFDLE	AKNYFDFDLE	66548.7		AVPAPAAAPVPAPAPASDSASGPSSDSGPE	AVPAPAAAPVPAPAPASDSASGPSSDSGPE	68316.3		AMGYQPLVTMDDAMER	AMGYQPLVTMDDAMER	56480.7
								AFSYYGPLR	AFSYYGPLR	809789		AGGFVVGYTSSGNPIFR	AGGFVVGYTSSGNPIFR	49235.4		EGTGTEMPMIGDR	EGTGTEMPM[15.9949]IGDR	877864		GDATVSYEDPPTAK	GDATVSYEDPPTAK	879210		AVAKADKLAEE	AVAKADKLAEE	258477		AKPLKLYVYNTDTDNCRE	AKPLKLYVYNTDTDNC[57.0215]RE	243375		AVPFPISLIWNHDSEDTE	AVPFPISLIWNHDSEDTE	59896.5		AMGYQPLVTMDDAMER	AMGYQPLVTMDDAM[15.9949]ER	70252
								AFTHTAQYDEAISDYFR	AFTHTAQYDEAISDYFR	65083.6		AGGIETIANEFSDR	AGGIETIANEFSDR	515913		NDTKEDVFVHQTAIK	NDTKEDVFVHQTAIK	876646		GPSSVEDIK	GPSSVEDIK	878467		AVAQSTRIIYGGSVTGATCKE	AVAQSTRIIYGGSVTGATC[57.0215]KE	89165.7		AKPQQAAGMLSPKTGGKE	AKPQQAAGMLSPKTGGKE	62229.7		AVPPAVPTDDGWDNQNW	AVPPAVPTDDGWDNQNW	25713.1		AMGYQPLVTMDDAMER	AMGYQPLVTM[15.9949]DDAM[15.9949]ER	94443.9
								AFTKPEEACSFILSADFPALVVK	AFTKPEEAC[57.0215]SFILSADFPALVVK	43913.2		AGGIETIANEYSDR	AGGIETIANEYSDR	212489		EADIDGDGQVNYEEFVQMMTAK	EADIDGDGQVNYEEFVQMMTAK	874188		DDWEEKR	DDWEEKR	876194		AVATRTALHGVKWPQSNPKFLCADYAEQDE	AVATRTALHGVKWPQSNPKFLC[57.0215]ADYAEQDE	73081.8		AKPSTEDLGDKKE	AKPSTEDLGDKKE	445588		AVPTWASVQVVDDPGSLASVE	AVPTWASVQVVDDPGSLASVE	151574		AMHIMGFSHEE	AMHIMGFSHEE	89303.1
								AFTQLSNLQSHR	AFTQLSNLQSHR	35633.1		AGGPATPLSPTR	AGGPATPLSPTR	125039		KDWYDVK	KDWYDVK	874058		LGLGIDEDEVAAEEPNAAVPDEIPPLEGDEDASR	LGLGIDEDEVAAEEPNAAVPDEIPPLEGDEDASR	875438		AVAVASGTAGGDDGGASGRPLPKAQPGHRSYNLQE	AVAVASGTAGGDDGGASGRPLPKAQPGHRSYNLQE	206623		AKPVDKVKLIKE	AKPVDKVKLIKE	377462		AVQALIDLHNHDLGE	AVQALIDLHNHDLGE	722226		AMICVIANPVNSTIPITAE	AMIC[57.0215]VIANPVNSTIPITAE	90313.9
								AFTYINLDK	AFTYINLDK	264820		AGGPEGPPWLPR	AGGPEGPPWLPR	213507		QDLPNAMNAAEITDK	QDLPNAMNAAEITDK	873445		IQDYDVSLDK	IQDYDVSLDK	874568		AVAVTMGPKGRTVIIE	AVAVTMGPKGRTVIIE	61471.1		AKQASIQHIQNAIDTE	AKQASIQHIQNAIDTE	192516		AVQNDSNPSASQPTTGPSAASPASE	AVQNDSNPSASQPTTGPSAASPASE	30559.4		AMITDLEER	AMITDLEER	0
								AFTYTVAASGGGGVNMGSHQK	AFTYTVAASGGGGVNMGSHQK	12211.4		AGGPPQVAGAQAACSEDR	AGGPPQVAGAQAAC[57.0215]SEDR	35772.3		DHFEEAMR	DHFEEAMR	872688		RKGDEVDGVDEVAK	RKGDEVDGVDEVAK	874014		AVAYGAAVQAAILSGDKSE	AVAYGAAVQAAILSGDKSE	410828		AKQEVPSWLE	AKQEVPSWLE	28993.4		AVQVQVDNLQNLQDDLE	AVQVQVDNLQNLQDDLE	33861.2		AMLAGATAVYSQFITQLTDE	AMLAGATAVYSQFITQLTDE	65646.6
								AFVAGVLPFK	AFVAGVLPFK	595743		AGGPTTPLSPTR	AGGPTTPLSPTR	306604		DNALLAQLIQDK	DNALLAQLIQDK	872618		KDDEVQVVR	KDDEVQVVR	872431		AVAYGAAVQAAILSGDKSENVQD	AVAYGAAVQAAILSGDKSENVQD	85111.4		AKQIQNLQKAGTRTDSREDE	AKQIQNLQKAGTRTDSREDE	131059		AVSDWIDEQE	AVSDWIDEQE	53392.3		AMMDDQNHNNWE	AMMDDQNHNNWE	39023.2
								AFVAIGDYNGHVGLGVK	AFVAIGDYNGHVGLGVK	21949		AGGSASAMLQPLLDNQVGFK	AGGSASAMLQPLLDNQVGFK	651150		LPEGDLGKEIEQK	LPEGDLGKEIEQK	872461		FPAMSDAYDR	FPAMSDAYDR	871632		AVAYGAAVQAGVLSGDQDTGD	AVAYGAAVQAGVLSGDQDTGD	284096		AKQKLEEDAE	AKQKLEEDAE	1.0823e+06		AVSGYQSHDDSSDNSE	AVSGYQSHDDSSDNSE	32608.6		AMNDILAQVATNTE	AMNDILAQVATNTE	69294.6
								AFVDFLSDEIK	AFVDFLSDEIK	749449		AGGSASAMLQPLLDNQVGFK	AGGSASAM[15.9949]LQPLLDNQVGFK	443243		AADPPAENSSAPEAEQGGAE	AADPPAENSSAPEAEQGGAE	870121		DKDAYSSFGSR	DKDAYSSFGSR	871455		AVDIDRSVAQYTGGIAKLE	AVDIDRSVAQYTGGIAKLE	122982		AKQRWDDRHWSQKKLDE	AKQRWDDRHWSQKKLDE	269601		AVSTPSAAFPSDATAE	AVSTPSAAFPSDATAE	67304.6		AMNGESLDGR	AMNGESLDGR	0
								AFVDFLSDEIKEER	AFVDFLSDEIKEER	1.48887e+06		AGGTALLPGPPAPSPLPATPLSAK	AGGTALLPGPPAPSPLPATPLSAK	41062		ELALGQDR	ELALGQDR	869549		DYPFHEEF	DYPFHEEF	870757		AVDKAYKLLLDQE	AVDKAYKLLLDQE	105232		AKRGGQALRDAGYE	AKRGGQALRDAGYE	414318		AVTFLANHDDSR	AVTFLANHDDSR	78672.8		AMPASFQAIYTPVESAGTE	AMPASFQAIYTPVESAGTE	43359.8
								AFVDSGAQMTIMSQACAER	AFVDSGAQM[15.9949]TIMSQAC[57.0215]AER	7141.41		AGGVGLNLSAASR	AGGVGLNLSAASR	842060		DKDAYSSFGSR	DKDAYSSFGSR	869523		QKLEEDAEMK	QKLEEDAEMK	868454		AVFARCLSSLKDE	AVFARC[57.0215]LSSLKDE	89765		AKRLHGLDEEAE	AKRLHGLDEEAE	313972		AVTHLDDQILQLTE	AVTHLDDQILQLTE	44724.6		AMPLGSAVDILATDDPNFSQE	AMPLGSAVDILATDDPNFSQE	104979
								AFVHWYVGEGMEEGEFSEAR	AFVHWYVGEGMEEGEFSEAR	94749.4		AGHCAVAINTR	AGHC[57.0215]AVAINTR	0		DGYDYDGYR	DGYDYDGYR	868502		SEDDESGAGELTR	SEDDESGAGELTR	867159		AVFIPAGWDNDKKIGILHE	AVFIPAGWDNDKKIGILHE	201376		AKRLIGRKFGDPVVQSD	AKRLIGRKFGDPVVQSD	936252		AVTQISVDLMDDYPASDPR	AVTQISVDLMDDYPASDPR	60118.7		AMQAAGQIPATALLPTMTPD	AMQAAGQIPATALLPTMTPD	51916.1
								AFVHWYVGEGMEEGEFSEAR	AFVHWYVGEGM[15.9949]EEGEFSEAR	113727		AGIATHFVDSEK	AGIATHFVDSEK	80647.7		KDNDFIYHDR	KDNDFIYHDR	864668		EAGDVCYADVYR	EAGDVC[57.0215]YADVYR	866687		AVFIPAGWDNE	AVFIPAGWDNE	40173.9		AKRLIGRRFDDAVVQSD	AKRLIGRRFDDAVVQSD	3.74919e+06		AVTTVTQSTPVPGPSVPPPEE	AVTTVTQSTPVPGPSVPPPEE	72730.3		AMSDCDPDGPLMCHTTK	AMSDC[57.0215]DPDGPLMC[57.0215]HTTK	28080
								AFVPAILFK	AFVPAILFK	297437		AGIEAVLLSLHPGFR	AGIEAVLLSLHPGFR	52337.5		ADEGISFR	ADEGISFR	864246		DGWPAMGIHGDK	DGWPAM[15.9949]GIHGDK	865866		AVFPFQPGSVAE	AVFPFQPGSVAE	735462		AKRLIGRTWNDPSVQQD	AKRLIGRTWNDPSVQQD	280036		AVVHTHLLNPE	AVVHTHLLNPE	71712.5		AMSVEQLTDVLMNE	AMSVEQLTDVLMNE	21641.7
								AFVPPLAEDLLAR	AFVPPLAEDLLAR	74104.5		AGIEGPLLASDVGR	AGIEGPLLASDVGR	90192.4		EEEWDPEYTPK	EEEWDPEYTPK	862310		GTEDITSPHGIPLDLLDR	GTEDITSPHGIPLDLLDR	865426		AVFRKLVTDQNISE	AVFRKLVTDQNISE	54780.1		AKSAIAKQAADQMKNQE	AKSAIAKQAADQMKNQE	319679		AVYLGELPHDQDVVE	AVYLGELPHDQDVVE	184696		AMDGSETPQLFTVLPEK	AM[15.9949]DGSETPQLFTVLPEK	111670
								AFVRPSGTEDVVR	AFVRPSGTEDVVR	51679.9		AGIICQLNAR	AGIIC[57.0215]QLNAR	0		FRDQDLASCDR	FRDQDLASC[57.0215]DR	861548		FRDQDLASCDR	FRDQDLASC[57.0215]DR	864408		AVFSALVTGHARAGDME	AVFSALVTGHARAGDME	71558.7		AKSFFKQNE	AKSFFKQNE	84170.2		AVYVDLGGSHVFQDE	AVYVDLGGSHVFQDE	19880.1		AMGIMNSFVND	AM[15.9949]GIMNSFVND	755934
								AFVSLGAPWGGVAK	AFVSLGAPWGGVAK	0		AGILTTLNAR	AGILTTLNAR	160678		DYAFVHMER	DYAFVHMER	861152		VLATVTKPVGGDK	VLATVTKPVGGDK	863806		AVGDLLDAFKE	AVGDLLDAFKE	86012.4		AKSFLKGLSDKQREE	AKSFLKGLSDKQREE	32692.4		AWAEDVDLR	AWAEDVDLR	245298		AMGIMNSFVNDIFER	AM[15.9949]GIMNSFVNDIFER	24944.9
								AFYAELYHIISSNLEK	AFYAELYHIISSNLEK	104430		AGIPVYAWK	AGIPVYAWK	0		EALTYDGALLGDR	EALTYDGALLGDR	860962		EDAIEHFMK	EDAIEHFMK	860219		AVGDNASAFKKGDRVFTSSTISGGYAE	AVGDNASAFKKGDRVFTSSTISGGYAE	42486		AKTDPSILGGMIVRIGE	AKTDPSILGGMIVRIGE	26548.6		AWDDFFPGSDR	AWDDFFPGSDR	2205858		AMGIMNSFVND	AM[15.9949]GIM[15.9949]NSFVND	474729
								AFYGDTLVTGFAR	AFYGDTLVTGFAR	258773		AGKPVICATQMLESMIK	AGKPVIC[57.0215]ATQMLESMIK	2.42853e+06		FADLSEAANR	FADLSEAANR	859864		TCTTVAFTQVNSEDK	TC[57.0215]TTVAFTQVNSEDK	858171		AVGGKALPCIVDVRDE	AVGGKALPC[57.0215]IVDVRDE	139204		AKTDPSILGGMIVRIGE	AKTDPSILGGM[15.9949]IVRIGE	37523.1		AWDYGQGFVNE	AWDYGQGFVNE	67345.3		AMGIMNSFVNDIFER	AM[15.9949]GIM[15.9949]NSFVNDIFER	70105.4
								AFYNNVLGEYEEYITK	AFYNNVLGEYEEYITK	142538		AGKPVICATQMLESMIK	AGKPVIC[57.0215]ATQMLESM[15.9949]IK	943512		TDLNPDNLQGGDDLDPNYVLSSR	TDLNPDNLQGGDDLDPNYVLSSR	859287		REEEEFNTGPLSVLTQSVK	REEEEFNTGPLSVLTQSVK	857771		AVGVKIGNPVPYNE	AVGVKIGNPVPYNE	78652.2		AKTEPFTQGKVVGQTTPE	AKTEPFTQGKVVGQTTPE	45874.2		AWDYGQGFVNEE	AWDYGQGFVNEE	58895.3		AMLAGATAVYSQFITQLTDE	AM[15.9949]LAGATAVYSQFITQLTDE	91255.1
								AFYPEEISSMVLTK	AFYPEEISSMVLTK	13609153		AGKPVICATQMLESMIK	AGKPVIC[57.0215]ATQM[15.9949]LESMIK	255913		WLAPDGLIFPDR	WLAPDGLIFPDR	858779		LVQAFQFTDK	LVQAFQFTDK	856924		AVGYFLYNLIDSMSDSE	AVGYFLYNLIDSM[15.9949]SDSE	7580.91		AKTFDQLTPEE	AKTFDQLTPEE	66906.8		AWQQVQQQLDGGPAGE	AWQQVQQQLDGGPAGE	28341		AMLSGPGQFAENE	AM[15.9949]LSGPGQFAENE	293404
								AFYPEEISSMVLTK	AFYPEEISSM[15.9949]VLTK	3752016		AGKPVICATQMLESMIK	AGKPVIC[57.0215]ATQM[15.9949]LESM[15.9949]IK	401032		TCTTVAFTQVNSEDK	TC[57.0215]TTVAFTQVNSEDK	857945		DRELDLR	DRELDLR	855692		AVIPDHCIFASNTSALPISE	AVIPDHC[57.0215]IFASNTSALPISE	20037.5		AKTKADFFEDE	AKTKADFFEDE	141108		AWTQVLLGQAE	AWTQVLLGQAE	0		AMSAFPGIDE	AM[15.9949]SAFPGIDE	50183.9
								AGAAGGPEEEAEKPVK	AGAAGGPEEEAEKPVK	100667		AGKPYQLQIYPNER	AGKPYQLQIYPNER	31716.6		DFTVSAMHGDMDQK	DFTVSAMHGDM[15.9949]DQK	857904		YDEMVESMK	YDEMVESMK	854767		AVIQKFLYLGDDRNIEE	AVIQKFLYLGDDRNIEE	36775		AKTKSDSGTAAQTSLDIDKNE	AKTKSDSGTAAQTSLDIDKNE	55269.4		AWVWNTHADFADECPKPE	AWVWNTHADFADEC[57.0215]PKPE	328551		ANDDIIVNWVNR	ANDDIIVNWVNR	230010
								AGAANSQLSTSQPSLR	AGAANSQLSTSQPSLR	48422.1		AGLAMPGPPLGPVLGQR	AGLAMPGPPLGPVLGQR	332684		GDLGIEIPAEK	GDLGIEIPAEK	855917		LMIEMDGTENK	LM[15.9949]IEMDGTENK	854752		AVKANWKKICDFE	AVKANWKKIC[57.0215]DFE	52869.8		AKTTTTNTQVEGDDE	AKTTTTNTQVEGDDE	239771		AYALMAHAMEE	AYALMAHAMEE	56310.4		ANDEQIFDWVE	ANDEQIFDWVE	29884.6
								AGAGAPVVGSGSSGGGNAFTGLGPVSTLPSLHGK	AGAGAPVVGSGSSGGGNAFTGLGPVSTLPSLHGK	40032.8		AGLAMPGPPLGPVLGQR	AGLAM[15.9949]PGPPLGPVLGQR	187108		FNPFVTSDR	FNPFVTSDR	853668		ESYDDVSSFR	ESYDDVSSFR	854671		AVKHIGYDDSSKGFD	AVKHIGYDDSSKGFD	44393.5		AKVKAQTAPNKDVQRE	AKVKAQTAPNKDVQRE	42273		AYGAPEQVDDFWSTALQAK	AYGAPEQVDDFWSTALQAK	64087		ANDHQGFYLLNSIIE	ANDHQGFYLLNSIIE	180419
								AGAGDFMR	AGAGDFMR	37870.8		AGLAPLEVR	AGLAPLEVR	108016		DPIPYLPPLEK	DPIPYLPPLEK	853168		GGGGGQDNGLEGLGNDSR	GGGGGQDNGLEGLGNDSR	854095		AVKHIGYDDSSKGFDYKTCNVLVALE	AVKHIGYDDSSKGFDYKTC[57.0215]NVLVALE	80219.4		AKVLFDKVASQGE	AKVLFDKVASQGE	312914		AYGQDDWNGTRPSLK	AYGQDDWNGTRPSLK	85823		ANDLFENGNMTQVQTTLVALAGLAK	ANDLFENGNMTQVQTTLVALAGLAK	0
								AGAGMITQHSSNASPINR	AGAGMITQHSSNASPINR	12341.7		AGLESGAEPGDGDSDTTK	AGLESGAEPGDGDSDTTK	26206.1		DYPFHEEF	DYPFHEEF	851314		EEIKDDNPHLK	EEIKDDNPHLK	853007		AVKRKIQALQQQADE	AVKRKIQALQQQADE	880354		AKVQAINVSSRFEEE	AKVQAINVSSRFEEE	257318		AYHDLCDGSANQLQQLQSQLAHQTE	AYHDLC[57.0215]DGSANQLQQLQSQLAHQTE	41590.3		ANDVTSAINIIDE	ANDVTSAINIIDE	256536
								AGAGPGGPPQKPAPSSQR	AGAGPGGPPQKPAPSSQR	60336.4		AGLLHNILPSQSTDLHHSVGTELLSLVYK	AGLLHNILPSQSTDLHHSVGTELLSLVYK	41458.5		QGDTGDWIGTFLGHK	QGDTGDWIGTFLGHK	851160		DDGVSIPGEYTSFLAPISSSK	DDGVSIPGEYTSFLAPISSSK	852452		AVKVHSFPTLKFFPASADRTVIDYNGE	AVKVHSFPTLKFFPASADRTVIDYNGE	114166		AKVQQGERDFE	AKVQQGERDFE	284472		AYNMVDIIHSVVDE	AYNMVDIIHSVVDE	45321.3		ANEPTHFTVDCTE	ANEPTHFTVDC[57.0215]TE	55898.5
								AGAGSATLSMAYAGAR	AGAGSATLSMAYAGAR	3.1014e+06		AGLLSPYQILHECLK	AGLLSPYQILHEC[57.0215]LK	84909.4		IETIEVMEDR	IETIEVM[15.9949]EDR	850128		HYNGEAYEDDEHHPR	HYNGEAYEDDEHHPR	852354		AVLCPPRYPKLAALNPE	AVLC[57.0215]PPRYPKLAALNPE	103256		AKWRPGDADGTDCTSIGTIE	AKWRPGDADGTDC[57.0215]TSIGTIE	65671.2		AYQQILDVLDE	AYQQILDVLDE	28737.1		ANFTLPDVGDFLDE	ANFTLPDVGDFLDE	550455
								AGAGSATLSMAYAGAR	AGAGSATLSM[15.9949]AYAGAR	160219		AGLLVLAVLSDGAGDHIR	AGLLVLAVLSDGAGDHIR	70796.1		GLSSDNKPMVNLDK	GLSSDNKPMVNLDK	849768		DGIVLGADTR	DGIVLGADTR	850030		AVLLLFANKQDLPNAMAISE	AVLLLFANKQDLPNAMAISE	39875.4		ALAAAQQHFNAVSAGLSSNEDGAE	ALAAAQQHFNAVSAGLSSNEDGAE	34378.8		AYWQVHLDQVE	AYWQVHLDQVE	0		ANGILNVTATDK	ANGILNVTATDK	68458.6
								AGAIAPCEVTVPAQNTGLGPEK	AGAIAPC[57.0215]EVTVPAQNTGLGPEK	444757		AGLNCSTENMPIK	AGLNC[57.0215]STENMPIK	379411		TDPTTLTDEEINR	TDPTTLTDEEINR	848965		ILDDWGETCK	ILDDWGETC[57.0215]K	849858		AVLLVFANKQDLPNAMNAAE	AVLLVFANKQDLPNAMNAAE	146432		ALAAHKYLLVE	ALAAHKYLLVE	80148.8		CAGNEDIITLR	C[57.0215]AGNEDIITLR	69798.1		ANGPADGYAAIAQADR	ANGPADGYAAIAQADR	363892
								AGALHAQVER	AGALHAQVER	80676.1		AGLNEFIQNLVR	AGLNEFIQNLVR	62623.4		DVIEEYFK	DVIEEYFK	848894		AAFDDAIAELDTLSEESYK	AAFDDAIAELDTLSEESYK	847477		AVLLVFANKQDMPNAMPVSE	AVLLVFANKQDMPNAMPVSE	45646.7		ALAHGADVNWANSEE	ALAHGADVNWANSEE	65222.8		CAQISGSPAFQLQDGCE	C[57.0215]AQISGSPAFQLQDGC[57.0215]E	22827.5		ANHGPGMAMNWPQFE	ANHGPGMAMNWPQFE	26305.7
								AGATLDLLVENMGR	AGATLDLLVENMGR	46896.7		AGLNEMVEYITHSR	AGLNEMVEYITHSR	67706.2		EPELEDLTR	EPELEDLTR	847158		MHDLNTDQENLVGTHDAPIR	MHDLNTDQENLVGTHDAPIR	846974		AVLPKLHLDE	AVLPKLHLDE	270579		ALAKLKEEEE	ALAKLKEEEE	135818		CCLTYCFNKPEDK	C[57.0215]C[57.0215]LTYC[57.0215]FNKPEDK	315706		ANHGPGMAMNWPQFEE	ANHGPGMAMNWPQFEE	25386.3
								AGATSEGVLANFFNSLLSK	AGATSEGVLANFFNSLLSK	27381.8		AGLNEMVEYITHSR	AGLNEM[15.9949]VEYITHSR	124866		IDDMTAAPMDVR	IDDMTAAPMDVR	846446		VVDRDSEEAEIIR	VVDRDSEEAEIIR	846475		AVPFPISLIWNHDSEDTE	AVPFPISLIWNHDSEDTE	73680.8		ALAKVIQHHPDRHE	ALAKVIQHHPDRHE	50798.8		CDDSVGYFVEPCIVE	C[57.0215]DDSVGYFVEPC[57.0215]IVE	91326.8		ANLLTWQGLIVPDNPPYDK	ANLLTWQGLIVPDNPPYDK	683519
								AGAVVAVPTDTLYGLACAASCSAALR	AGAVVAVPTDTLYGLAC[57.0215]AASC[57.0215]SAALR	16726.3		AGLPCQDLEFVQFHPTGIYGAGCLITEGCR	AGLPC[57.0215]QDLEFVQFHPTGIYGAGC[57.0215]LITEGC[57.0215]R	14884.4		EGTGTEMPMIGDR	EGTGTEM[15.9949]PMIGDR	846358		DTDSINLYK	DTDSINLYK	846402		AVQAISMFNGQLLFDRPMHVKMDE	AVQAISMFNGQLLFDRPMHVKMDE	83809.4		ALALCTDRDLQE	ALALC[57.0215]TDRDLQE	139086		CDKFNQCGTCNE	C[57.0215]DKFNQC[57.0215]GTC[57.0215]NE	26414.4		ANPVNCVFFDE	ANPVNC[57.0215]VFFDE	124224
								AGAYDFPSPEWDTVTPEAK	AGAYDFPSPEWDTVTPEAK	74263.6		AGLQFPVGR	AGLQFPVGR	27918968		EQQAQVEKEDFSDMVAEHAAK	EQQAQVEKEDFSDMVAEHAAK	846064		HRDYETATLSDIK	HRDYETATLSDIK	845811		AVQALIDLHNHDLGE	AVQALIDLHNHDLGE	95067.2		ALALDLMEPE	ALALDLM[15.9949]EPE	36346.6		CDLQDQSMMFGNDR	C[57.0215]DLQDQSMMFGNDR	127087		ANQDSGPGLSLEE	ANQDSGPGLSLEE	0
								AGCAVTSLLASELTK	AGC[57.0215]AVTSLLASELTK	237417		AGLSQSLFER	AGLSQSLFER	464268		AADAEAEVASLNR	AADAEAEVASLNR	844645		AADPPAENSSAPEAEQGGAE	AADPPAENSSAPEAEQGGAE	845377		AVQKFFLEE	AVQKFFLEE	47434.9		ALAQRFQVDPSGE	ALAQRFQVDPSGE	317419		CDPADQDVVHTALRE	C[57.0215]DPADQDVVHTALRE	91711.1		ANSNLVLQADR	ANSNLVLQADR	96867.9
								AGDKPHMQTYEVDLNK	AGDKPHMQTYEVDLNK	27058.6		AGLTDQVSHHAR	AGLTDQVSHHAR	37326.9		LMIEMDGTENK	LM[15.9949]IEMDGTENK	842556		AILILDNDGDR	AILILDNDGDR	845361		AVRMQHLIARE	AVRMQHLIARE	47128.1		ALATAVIPQWQKDE	ALATAVIPQWQKDE	173913		CDPVDYSNSPE	C[57.0215]DPVDYSNSPE	92323.7		ANSRPLDHAQPPSSLVIDKE	ANSRPLDHAQPPSSLVIDKE	70104.8
								AGDMENAENILTVMR	AGDMENAENILTVMR	162303		AGLTEPVLIR	AGLTEPVLIR	62607.2		TATPQQAQEVHEK	TATPQQAQEVHEK	840325		KLNVTEQEK	KLNVTEQEK	843669		AVSAVQQLLDDE	AVSAVQQLLDDE	124617		ALATLKPQAGLIVPQAVPSSQPSVVGAGEPMDLGE	ALATLKPQAGLIVPQAVPSSQPSVVGAGEPMDLGE	309731		CDQDAQNPLSAGLQGACLME	C[57.0215]DQDAQNPLSAGLQGAC[57.0215]LME	76495.1		ANTLAEKDE	ANTLAEKDE	1.49266e+06
								AGDMENAENILTVMR	AGDM[15.9949]ENAENILTVMR	154026		AGLTFNHDPPLSQNQR	AGLTFNHDPPLSQNQR	31322.7		DGIISDIFDK	DGIISDIFDK	840150		DLEAPEVQESYR	DLEAPEVQESYR	843660		AVSKLDDPLHLRCTSSPDYLVSRAQE	AVSKLDDPLHLRC[57.0215]TSSPDYLVSRAQE	60368.8		ALATLKPQAGLIVPQAVPSSQPSVVGAGEPMDLGE	ALATLKPQAGLIVPQAVPSSQPSVVGAGEPM[15.9949]DLGE	102718		CDQDAQNPLSAGLQGACLME	C[57.0215]DQDAQNPLSAGLQGAC[57.0215]LM[15.9949]E	38045.5		ANVLVLVLPGPEGNGEPLAPALGE	ANVLVLVLPGPEGNGEPLAPALGE	0
								AGDMENAENILTVMR	AGDM[15.9949]ENAENILTVM[15.9949]R	91764.6		AGLVDDFEK	AGLVDDFEK	540045		VSISEGDDKIEYR	VSISEGDDKIEYR	838163		QHFISFDTDR	QHFISFDTDR	842940		AVSRKTFPTVNPSTGE	AVSRKTFPTVNPSTGE	0		ALCDPTVASRLSDTKAAGE	ALC[57.0215]DPTVASRLSDTKAAGE	141817		CDRDQMYYNLLK	C[57.0215]DRDQMYYNLLK	48676.8		ANYLFLGDYVDR	ANYLFLGDYVDR	151901
								AGDTVIPLYIPQCGECK	AGDTVIPLYIPQC[57.0215]GEC[57.0215]K	523607		AGLVDDFEKK	AGLVDDFEKK	100001		RPLLAFACDDKDGK	RPLLAFAC[57.0215]DDKDGK	835667		FADLSEAANR	FADLSEAANR	842829		AVSSAVVGEPGITVTHLAVNRVPRSGKPAE	AVSSAVVGEPGITVTHLAVNRVPRSGKPAE	179641		ALCIEPFSSPPELPDVMKPQDSGSSANE	ALC[57.0215]IEPFSSPPELPDVMKPQDSGSSANE	676207		CDRVDQLTAQLAD	C[57.0215]DRVDQLTAQLAD	110980		APDPWFSTYDSTCQIAQE	APDPWFSTYDSTC[57.0215]QIAQE	27049.7
								AGEAPTENPAPPTQQSSAE	AGEAPTENPAPPTQQSSAE	49049.1		AGLVELLLR	AGLVELLLR	622743		KAESGWFHVEEDR	KAESGWFHVEEDR	834086		LDDDFKEMEK	LDDDFKEMEK	839539		AVTFLANHDDSRALYAIPGLDYVSHE	AVTFLANHDDSRALYAIPGLDYVSHE	184521		ALCIEPFSSPPELPDVMKPQDSGSSANE	ALC[57.0215]IEPFSSPPELPDVM[15.9949]KPQDSGSSANE	247196		CEAPDANQQLQQAMEE	C[57.0215]EAPDANQQLQQAMEE	72967.3		APEPTDAR	APEPTDAR	27576.2
								AGEGTYALDSESCMEK	AGEGTYALDSESC[57.0215]MEK	69792.2		AGMSAEQAQGLLEK	AGMSAEQAQGLLEK	226380		HGSYEDAVHSGALND	HGSYEDAVHSGALND	833233		DGYDYDGYR	DGYDYDGYR	838561		AVTRAKQIVWNGPVGVFE	AVTRAKQIVWNGPVGVFE	40918.5		ALCKKIIKE	ALC[57.0215]KKIIKE	18455.7		CEAVVADVLDK	C[57.0215]EAVVADVLDK	45550.4		APGALLAAAGLADAATE	APGALLAAAGLADAATE	33169.1
								AGEIIEIINK	AGEIIEIINK	0		AGMSSLKG	AGMSSLKG	31666.4		DLKPQNLLIDDK	DLKPQNLLIDDK	833037		GVIVDKDFSHPQMPK	GVIVDKDFSHPQMPK	838048		AVVISCAKDGVKFSASGE	AVVISC[57.0215]AKDGVKFSASGE	0		ALCVVKRVLE	ALC[57.0215]VVKRVLE	19362.3		CEHPPPGPVCGSDGVTYGSACE	C[57.0215]EHPPPGPVC[57.0215]GSDGVTYGSAC[57.0215]E	34789		APGQLALFSVSDK	APGQLALFSVSDK	77998.7
								AGEIITVLDDSDPNWWK	AGEIITVLDDSDPNWWK	41848.2		AGMTHIVR	AGMTHIVR	212757		ILDDWGETCK	ILDDWGETC[57.0215]K	831109		EKYEITEQR	EKYEITEQR	837634		AVVSPGGVGFDINCGVRLLRTNLDE	AVVSPGGVGFDINC[57.0215]GVRLLRTNLDE	59032.4		ALDCILPPTRPTDKPLRLPLQD	ALDC[57.0215]ILPPTRPTDKPLRLPLQD	297158		CFCQVSGYLDDCTCDVE	C[57.0215]FC[57.0215]QVSGYLDDC[57.0215]TC[57.0215]DVE	25725.4		APKPDGPGGGPGGSHMGGNYGDDR	APKPDGPGGGPGGSHMGGNYGDDR	2.75853e+06
								AGELTEDEVER	AGELTEDEVER	261333		AGNASKDEIDSAVK	AGNASKDEIDSAVK	29182.7		DLFPYEESK	DLFPYEESK	829583		DKTEKPDTVQLLTVK	DKTEKPDTVQLLTVK	837538		AVYTILNDDGGQFVVTTNPVNND	AVYTILNDDGGQFVVTTNPVNND	110300		ALDDLKSQRKKILEE	ALDDLKSQRKKILEE	72203.8		CFGFVTYSNVEE	C[57.0215]FGFVTYSNVEE	117607		APKPDGPGGGPGGSHMGGNYGDDR	APKPDGPGGGPGGSHM[15.9949]GGNYGDDR	266497
								AGEQLAPFLPQLVPR	AGEQLAPFLPQLVPR	301218		AGNEKEEGETADTVGCCSLR	AGNEKEEGETADTVGC[57.0215]C[57.0215]SLR	7205.52		LNQVCFDDDGTSSPQDR	LNQVC[57.0215]FDDDGTSSPQDR	829014		DKNEQAFEEVFQNANFR	DKNEQAFEEVFQNANFR	836734		AVYTKMMTKKPGMFFNPEESE	AVYTKMMTKKPGMFFNPEESE	68599.5		ALDFLDKLLRYDHQSRLTARE	ALDFLDKLLRYDHQSRLTARE	156051		CFIEEIPDE	C[57.0215]FIEEIPDE	52598.4		APLQQCAEDR	APLQQC[57.0215]AEDR	65814.9
								AGEVFIHK	AGEVFIHK	641194		AGNFYVPAEPK	AGNFYVPAEPK	1.10854e+06		DGVIEASINHEK	DGVIEASINHEK	828606		HPSKPDPSGECNPDLR	HPSKPDPSGEC[57.0215]NPDLR	833544		AYDVLSDPRKRE	AYDVLSDPRKRE	45321		ALDKDSGYPE	ALDKDSGYPE	127776		CFLGLHDR	C[57.0215]FLGLHDR	22066.3		APLVPPPPPPPPPPPPPLPDPTPPEPEEE	APLVPPPPPPPPPPPPPLPDPTPPEPEEE	93498.6
								AGEVINQPMMMAAR	AGEVINQPM[15.9949]M[15.9949]MAAR	118341		AGNGQWASVIR	AGNGQWASVIR	172089		MLPDKDCR	MLPDKDC[57.0215]R	828453		GVEEEEEDGEMRE	GVEEEEEDGEMRE	833519		AYFWLRQNTDE	AYFWLRQNTDE	113593		ALDKLDADAVSPTVSQLSAVFE	ALDKLDADAVSPTVSQLSAVFE	21659		CFMNDVDVSGTMNR	C[57.0215]FMNDVDVSGTMNR	19747.7		APPAPGPASGGSGEVDE	APPAPGPASGGSGEVDE	220546
								AGFAGDDAPR	AGFAGDDAPR	3973318		AGNILFTLDGDIK	AGNILFTLDGDIK	61409.5		YDEMVESMK	YDEMVESMK	828448		AAAMDVDTPSGTNSGAGK	n[42.0106]AAAMDVDTPSGTNSGAGK	833106		AYGPSSQTLTFLDTEE	AYGPSSQTLTFLDTEE	50603.4		ALDLGDRGVLKE	ALDLGDRGVLKE	422574		CFSIDNPGYEPE	C[57.0215]FSIDNPGYEPE	64169.2		APPHELTEEE	APPHELTEEE	72651.9
								AGFAGDQIPK	AGFAGDQIPK	187184		AGNLGGGVVTIER	AGNLGGGVVTIER	1.99239e+06		IIYIVHDEVKDK	IIYIVHDEVKDK	826960		QPEDDLFDR	QPEDDLFDR	833075		AYGQDDWNGTRPSLKAPPARPVKGAYRE	AYGQDDWNGTRPSLKAPPARPVKGAYRE	254108		ALDLLDKLLRYDHQQRLTAKE	ALDLLDKLLRYDHQQRLTAKE	14426		CGAGVFMASHFDR	C[57.0215]GAGVFMASHFDR	233646		APPYQEPPWGGPATAPYSLE	APPYQEPPWGGPATAPYSLE	49026.7
								AGFDSDYDQALADIR	AGFDSDYDQALADIR	109268		AGNNMLLVGVHGPR	AGNNMLLVGVHGPR	627696		KDDEVQVVR	KDDEVQVVR	826704		DLEAQIEAANK	DLEAQIEAANK	832340		AYKKQFSQYIKNSVTPDMMEE	AYKKQFSQYIKNSVTPDMMEE	52869.9		ALDVLGAVLKALTSADGASEE	ALDVLGAVLKALTSADGASEE	14205.7		CGFEHPSEVQHE	C[57.0215]GFEHPSEVQHE	57138.3		APQETYADIGGLDNQIQE	APQETYADIGGLDNQIQE	61670.1
								AGFFGTVVEYGAER	AGFFGTVVEYGAER	88720.4		AGNVLMTLEGDIR	AGNVLMTLEGDIR	48333.9		VLATVTKPVGGDK	VLATVTKPVGGDK	826314		KEVVEEAENGR	KEVVEEAENGR	830904		AYKQRSLASDITDE	AYKQRSLASDITDE	43503.8		ALEPGQRVVVVDD	ALEPGQRVVVVDD	109619		CGNTIPDDDNQVVSLSPGSR	C[57.0215]GNTIPDDDNQVVSLSPGSR	280369		APQVDVDK	APQVDVDK	0
								AGFIQDTSLILYEEVKPNLTER	AGFIQDTSLILYEEVKPNLTER	24466.6		AGPAQPYIQQSMYGR	AGPAQPYIQQSMYGR	283438		RKGDEVDGVDEVAK	RKGDEVDGVDEVAK	826215		YDIDLPNKK	YDIDLPNKK	830628		AYLGKTVTNAVVTVPAYFND	AYLGKTVTNAVVTVPAYFND	23724.2		ALEPGQRVVVVDDLLATGGTMNAACE	ALEPGQRVVVVDDLLATGGTMNAAC[57.0215]E	68435.3		CGPTHQGSEDPSMLSQAQSATE	C[57.0215]GPTHQGSEDPSMLSQAQSATE	20568.7		APVAGTCYQAE	APVAGTC[57.0215]YQAE	97725.1
								AGFLAFTQLPK	AGFLAFTQLPK	120447		AGPESDAQYQFTGIK	AGPESDAQYQFTGIK	585187		DRELDLR	DRELDLR	826051		FDSSLDR	FDSSLDR	825513		AYLPDDKNKSIVWDE	AYLPDDKNKSIVWDE	272911		ALEPMYDPDTLAQDANAAQQE	ALEPMYDPDTLAQDANAAQQE	26538.6		CGQQLAIEAPVDADLVSTVPE	C[57.0215]GQQLAIEAPVDADLVSTVPE	28220.7		APVDFGYVGIDSILE	APVDFGYVGIDSILE	24845.4
								AGFLDLK	AGFLDLK	80151.8		AGPEYGQGMNPISR	AGPEYGQGMNPISR	67575.2		DLFPYKEYK	DLFPYKEYK	823842		DPYALDLIDK	DPYALDLIDK	825497		AYPGKKLLPDDPYE	AYPGKKLLPDDPYE	163341		ALFQPHLINVE	ALFQPHLINVE	60336.2		CGSGPVHISGQHLVAVEE	C[57.0215]GSGPVHISGQHLVAVEE	443235		APVGSVVSVPSQSSASSDK	APVGSVVSVPSQSSASSDK	87613.9
								AGFVPVYLR	AGFVPVYLR	212619		AGPFDEFQIATMLK	AGPFDEFQIATMLK	176686		DGSLASNPYSGDLTK	DGSLASNPYSGDLTK	822029		TDLNPDNLQGGDDLDPNYVLSSR	TDLNPDNLQGGDDLDPNYVLSSR	825128		AYPSMPVGITGWRDLPSAGEE	AYPSMPVGITGWRDLPSAGEE	13743		ALFQPSFLGME	ALFQPSFLGME	1.67896e+06		CGVGVIVTPEQIEE	C[57.0215]GVGVIVTPEQIEE	41171.2		APVPGTPDSLSSGSSR	APVPGTPDSLSSGSSR	71768.5
								AGGAAVVITEPEHTK	AGGAAVVITEPEHTK	212472		AGPGSSPLFSLLPGYR	AGPGSSPLFSLLPGYR	105733		QHFISFDTDR	QHFISFDTDR	821814		DEESGGGSNPFQHLEK	DEESGGGSNPFQHLEK	825089		AYREMLTAD	AYREMLTAD	0		ALFQPSFLGME	ALFQPSFLGM[15.9949]E	998849		CHAEHTPEEE	C[57.0215]HAEHTPEEE	30053.9		APVQPQQSPAAAPGGTDEKPSGK	APVQPQQSPAAAPGGTDEKPSGK	52142.9
								AGGADAVQTVTGGLR	AGGADAVQTVTGGLR	193845		AGPILELEQWIDK	AGPILELEQWIDK	264998		DESSPYAAMLAAQDVAQR	DESSPYAAM[15.9949]LAAQDVAQR	821607		EAGVEMGDEDDLSTPNEK	EAGVEMGDEDDLSTPNEK	824113		AYTGIVQGLKGDQE	AYTGIVQGLKGDQE	167706		ALGDAQQSVRLDD	ALGDAQQSVRLDD	253578		CHFDYNPYNDNLIPCKE	C[57.0215]HFDYNPYNDNLIPC[57.0215]KE	37676		AQAALQAVSAVQSGSLALSGGPSNE	AQAALQAVSAVQSGSLALSGGPSNE	40912.4
								AGGAFDPYTLVR	AGGAFDPYTLVR	198541		AGPIWDLR	AGPIWDLR	520536		IQDYDVSLDK	IQDYDVSLDK	819704		DVSELTGFPEMLGGR	DVSELTGFPEMLGGR	822105		AYTKICDPGLTAFEPE	AYTKIC[57.0215]DPGLTAFEPE	0		ALGDKAPPKPVPKTIDNQRVYDE	ALGDKAPPKPVPKTIDNQRVYDE	74392.8		CHLPALQDVPGEE	C[57.0215]HLPALQDVPGEE	211193		AQACILNTTLDLLDR	AQAC[57.0215]ILNTTLDLLDR	24477.4
								AGGAGVPAFYTPTGYGTLVQEGGSPIK	AGGAGVPAFYTPTGYGTLVQEGGSPIK	76736.7		AGPSAQEPGSQTPLK	AGPSAQEPGSQTPLK	0		VDDSSEDKTEFTVK	VDDSSEDKTEFTVK	819017		VNLFTDFDK	VNLFTDFDK	820812		CCPHSTDRVVLIGGKPDRVVE	C[57.0215]C[57.0215]PHSTDRVVLIGGKPDRVVE	72116.4		ALGIPAAASFKHVSPAGAAVGIPLSEDE	ALGIPAAASFKHVSPAGAAVGIPLSEDE	365430		CHVPLAQAQALVTSE	C[57.0215]HVPLAQAQALVTSE	44199.4		AQAGTTTLMVTGLTPEE	AQAGTTTLMVTGLTPEE	3938071
								AGGEAGVTLGQPHLSR	AGGEAGVTLGQPHLSR	33478.6		AGQAVDDFIEK	AGQAVDDFIEK	378876		HPELADK	HPELADK	818971		TVSPDRLELEAAQK	TVSPDRLELEAAQK	820319		CDIIKNYGFVHIE	C[57.0215]DIIKNYGFVHIE	28838.4		ALGKAKDANNGNLQLRNKE	ALGKAKDANNGNLQLRNKE	663003		CILPFDKE	C[57.0215]ILPFDKE	243339		AQAGTTTLMVTGLTPEE	AQAGTTTLM[15.9949]VTGLTPEE	2771919
								AGGFVVGYTSSGNPIFR	AGGFVVGYTSSGNPIFR	124367		AGQGNVGLALLWSEK	AGQGNVGLALLWSEK	40440.1		LVQAFQFTDK	LVQAFQFTDK	817702		DFTPVCTTELGR	DFTPVC[57.0215]TTELGR	819838		CDMNVDFDAPLGYKEPE	C[57.0215]DMNVDFDAPLGYKEPE	150665		ALHQLHARDKE	ALHQLHARDKE	53029.7		CINPQDFSKPIQE	C[57.0215]INPQDFSKPIQE	69721.1		AQALAIQAVLQAAQQAVMGTGEPMDTSE	AQALAIQAVLQAAQQAVMGTGEPMDTSE	88647.6
								AGGGCVMTIGEMLR	AGGGC[57.0215]VMTIGEMLR	50250.6		AGQMVTVWAAGAGVAHSPPSTLVWK	AGQMVTVWAAGAGVAHSPPSTLVWK	52803.2		EADDIVNWLK	EADDIVNWLK	816873		KVENEDMNKDQILLEK	KVENEDMNKDQILLEK	816526		CFLSHKDDSPDLPKLKPDPNTLCD	C[57.0215]FLSHKDDSPDLPKLKPDPNT[130.0266]LC[57.0215]D	441147		ALHTQMLTAVQE	ALHTQMLTAVQE	60723		CIPALDSLTPANE	C[57.0215]IPALDSLTPANE	564423		AQALAIQAVLQAAQQAVMGTGEPMDTSE	AQALAIQAVLQAAQQAVM[15.9949]GTGEPMDTSE	20748.6
								AGGGCVMTIGEMLR	AGGGC[57.0215]VMTIGEM[15.9949]LR	53423.3		AGQPLPLTLPPELVPPSFR	AGQPLPLTLPPELVPPSFR	24929		NIPPYFVALVPQEEELDDQK	NIPPYFVALVPQEEELDDQK	816813		VSISEGDDKIEYR	VSISEGDDKIEYR	815503		CFQKGDYPQAMKHYTE	C[57.0215]FQKGDYPQAMKHYTE	24481.1		ALHYLTRVE	ALHYLTRVE	84258.6		CIPALDSLTPANEDQK	C[57.0215]IPALDSLTPANEDQK	92720.6		AQALDTADR	AQALDTADR	155308
								AGGGCVMTIGEMLR	AGGGC[57.0215]VM[15.9949]TIGEM[15.9949]LR	78391.3		AGQPLQLLDASWYLPK	AGQPLQLLDASWYLPK	218888		YDIDLPNKK	YDIDLPNKK	816581		DLFPYKEYK	DLFPYKEYK	813280		CGATWVVLGHSE	C[57.0215]GATWVVLGHSE	36843.1		ALIMQARSAHRDCE	ALIMQARSAHRDC[57.0215]E	52236.6		CLASGIVMPDGSGIYDPCEKE	C[57.0215]LASGIVMPDGSGIYDPC[57.0215]EKE	227311		AQALFQAGE	AQALFQAGE	41484.2
								AGGIETIANEFSDR	AGGIETIANEFSDR	793808		AGQSAAGAAPGGGVDTR	AGQSAAGAAPGGGVDTR	83477.4		EDAIEHFMK	EDAIEHFMK	815836		DLYEDELVPLFEK	DLYEDELVPLFEK	812591		CGGGPWGNKGYFVQPTVFSNVTDE	C[57.0215]GGGPWGNKGYFVQPTVFSNVTDE	37192.8		ALIQNLDNVVE	ALIQNLDNVVE	57200.7		CLDNGDGTCSVSYVPTEPGDYNINILFAD	C[57.0215]LDNGDGTC[57.0215]SVSYVPTEPGDYNINILFAD	0		AQALLSGDTQTDATSFYDR	AQALLSGDTQTDATSFYDR	159393
								AGGIETIANEYSDR	AGGIETIANEYSDR	361417		AGQSVIGLQMGTNK	AGQSVIGLQMGTNK	1.00105e+06		GDATVSYEDPPTAK	GDATVSYEDPPTAK	814586		DLQSNVEHLTEK	DLQSNVEHLTEK	812553		CGGGYVKLFPNSLDQTDMHGDSE	C[57.0215]GGGYVKLFPNSLDQTDMHGDSE	36743		ALKASNGDITQAVSLLTDE	ALKASNGDITQAVSLLTDE	43796		CLHMFLQDE	C[57.0215]LHMFLQDE	69730.6		AQALVLLDVTPDQSMVDE	AQALVLLDVTPDQSMVDE	59782.2
								AGGLIYQLDSYAPR	AGGLIYQLDSYAPR	134590		AGQTQPNPGILPIQPALTPR	AGQTQPNPGILPIQPALTPR	44930.7		EKEELMER	EKEELMER	813411		DAQELYAAGENR	DAQELYAAGENR	808783		CILPPTRPTDKPLRLPLQD	C[57.0215]ILPPTRPTDKPLRLPLQD	6315.95		ALKCVAQASKNRSLADFE	ALKC[57.0215]VAQASKNRSLADFE	105809		CLNQRPPENPDTDK	C[57.0215]LNQRPPENPDTDK	34179.8		AQAQQQHHHLPTE	AQAQQQHHHLPTE	77462.4
								AGGLPEPTLYWEK	AGGLPEPTLYWEK	100275		AGQVMCVAQGSGHTHSVGTVCCSR	AGQVMC[57.0215]VAQGSGHTHSVGTVC[57.0215]C[57.0215]SR	0		NREEEWDPEYTPK	NREEEWDPEYTPK	812835		NIHLNLDR	NIHLNLDR	807102		CKDPKACTILLRGASKE	C[57.0215]KDPKAC[57.0215]TILLRGASKE	24321		ALKDDSWLKGE	ALKDDSWLKGE	1.48642e+06		CLQDHLDDLVVE	C[57.0215]LQDHLDDLVVE	47018.4		AQATAAAGEGDNGPGLQGPSR	AQATAAAGEGDNGPGLQGPSR	0
								AGGPATPLSPTR	AGGPATPLSPTR	86032.1		AGQVVTIWAAGAGATHSPPTDLVWK	AGQVVTIWAAGAGATHSPPTDLVWK	43841.1		FEDENFILK	FEDENFILK	811447		DHAVVVGVYRPPPK	DHAVVVGVYRPPPK	806417		CKIQNGAQGIRFIYTRE	C[57.0215]KIQNGAQGIRFIYTRE	14054.7		ALKDFCTEWPAALDSD	ALKDFC[57.0215]TEWPAALDS[130.0266]D	13050.3		CLQSGTLFRDE	C[57.0215]LQSGTLFRDE	98986.4		AQAVYWHSSAHIMGE	AQAVYWHSSAHIMGE	41276.2
								AGGPEGPPWLPR	AGGPEGPPWLPR	380195		AGSDGESIGNCPFSQR	AGSDGESIGNC[57.0215]PFSQR	106476		GVEEEEEDGEMRE	GVEEEEEDGEMRE	811384		DLSLEEIQK	DLSLEEIQK	805764		CKVYVGNLGNNGNKTE	C[57.0215]KVYVGNLGNNGNKTE	0		ALKDLINE	ALKDLINE	484154		CLSVSPGGQWLVSGSDDGSLR	C[57.0215]LSVSPGGQWLVSGSDDGSLR	29185.9		AQAYADDNSLLFME	AQAYADDNSLLFME	308002
								AGGPPQVAGAQAACSEDR	AGGPPQVAGAQAAC[57.0215]SEDR	32652.1		AGSLKDPEIAELFFK	AGSLKDPEIAELFFK	27695.3		SAVEDEGLK	SAVEDEGLK	811266		KLYGDADYLEER	KLYGDADYLEER	805603		CLASGIVMPDGSGIYDPCEKE	C[57.0215]LASGIVMPDGSGIYDPC[57.0215]EKE	30422		ALKGLVDKLQALTGNE	ALKGLVDKLQALTGNE	25401.7		CMKDDPITLFVALSPQGTAQGE	C[57.0215]MKDDPITLFVALSPQGTAQGE	231322		AQAYADDNSLLFME	AQAYADDNSLLFM[15.9949]E	139856
								AGGPTTPLSPTR	AGGPTTPLSPTR	313185		AGSVATCQAVMR	AGSVATC[57.0215]QAVMR	875994		DGWGGYGSDKR	DGWGGYGSDKR	809907		PIGEQEEEEYETK	PIGEQEEEEYETK	804351		CLNYQHYKGSDFDCE	C[57.0215]LNYQHYKGSDFDC[57.0215]E	179993		ALKIFQKIKDE	ALKIFQKIKDE	48797.6		CMKDDPITLFVALSPQGTAQGE	C[57.0215]M[15.9949]KDDPITLFVALSPQGTAQGE	91717.1		AQCYMDTEQYEE	AQC[57.0215]YMDTEQYEE	32367.5
								AGGSASAMLQPLLDNQVGFK	AGGSASAMLQPLLDNQVGFK	618487		AGTFQAFEQFGQQLLAHGHYASPEIK	AGTFQAFEQFGQQLLAHGHYASPEIK	172373		FDSSLDR	FDSSLDR	806966		LREDLER	LREDLER	801018		CLQDHLDDLVVE	C[57.0215]LQDHLDDLVVE	47768.8		ALKKIIEDQQE	ALKKIIEDQQE	329757		CNFVLGPFCQSQNQE	C[57.0215]NFVLGPFC[57.0215]QSQNQE	43731.7		AQDPSEVLTMLTNE	AQDPSEVLTMLTNE	2.07763e+06
								AGGSASAMLQPLLDNQVGFK	AGGSASAM[15.9949]LQPLLDNQVGFK	406437		AGTGVDNVDLEAATR	AGTGVDNVDLEAATR	824581		EEEITLYPDK	EEEITLYPDK	806182		RPDQQLQGEGK	RPDQQLQGEGK	799083		CMKDDPITLFVALSPQGTAQGE	C[57.0215]MKDDPITLFVALSPQGTAQGE	63548.8		ALKKQLGDNE	ALKKQLGDNE	79262.8		CNPNYTGSACDCSLDTSTCE	C[57.0215]NPNYTGSAC[57.0215]DC[57.0215]SLDTSTC[57.0215]E	22122.8		AQDPSEVLTMLTNETGFE	AQDPSEVLTMLTNETGFE	92863.2
								AGGTALLPGPPAPSPLPATPLSAK	AGGTALLPGPPAPSPLPATPLSAK	46795		AGTLLPVIQFLQK	AGTLLPVIQFLQK	520321		GVIVDKDFSHPQMPK	GVIVDKDFSHPQMPK	806149		DILIQYDR	DILIQYDR	798871		CMKDDPITLFVALSPQGTAQGE	C[57.0215]M[15.9949]KDDPITLFVALSPQGTAQGE	14821.6		ALKKQLPGVKSE	ALKKQLPGVKSE	131300		CPDGGDNADSSNTALNMPVIPMNTIAE	C[57.0215]PDGGDNADSSNTALNMPVIPMNTIAE	38746.6		AQDPSEVLTMLTNE	AQDPSEVLTM[15.9949]LTNE	326551
								AGIATHFVDSEK	AGIATHFVDSEK	56007		AGTLSITEFADMLSGNAGGFR	AGTLSITEFADMLSGNAGGFR	10981.3		RFDDAVVQSDMK	RFDDAVVQSDM[15.9949]K	805178		YDHLDPTEMEK	YDHLDPTEMEK	797040		CQANGPEDLNRACIAE	C[57.0215]QANGPEDLNRAC[57.0215]IAE	53845.4		ALKNILDNMANVTYSTTWSE	ALKNILDNMANVTYSTTWSE	39493.4		CPGCMHTLSTRATSISTQLPDDPAK	C[57.0215]PGC[57.0215]M[15.9949]HTLSTRATSISTQLPDDPAK	8852188		AQEPPAGGGGSIHDLPLFTE	AQEPPAGGGGSIHDLPLFTE	282510
								AGIEAVLLSLHPGFR	AGIEAVLLSLHPGFR	22595.2		AGVIFPVGR	AGVIFPVGR	495958		EKPYFPIPEEYTFIQNVPLEDR	EKPYFPIPEEYTFIQNVPLEDR	802787		VAAALPGMESTQDR	VAAALPGMESTQDR	796322		CQKLLPKAKGGEEPLPE	C[57.0215]QKLLPKAKGGEEPLPE	27336.7		ALKPYSSGGPRVWYVSNIDGTHIAKTLAQLNPE	ALKPYSSGGPRVWYVSNIDGTHIAKTLAQLNPE	16562.6		CPLDPYFIMPDK	C[57.0215]PLDPYFIMPDK	19947.2		AQGETEPTEQAPDALE	AQGETEPTEQAPDALE	112636
								AGIEGPLLASDVGR	AGIEGPLLASDVGR	157935		AGVLAGHDNR	AGVLAGHDNR	138834		YDHQAEEDLR	YDHQAEEDLR	800037		TELSQSDMFDQR	TELSQSDMFDQR	794603		CSALTQKGLKNVFDE	C[57.0215]SALTQKGLKNVFDE	59597.1		ALLGVQEDVDE	ALLGVQEDVDE	75346.7		CPVFAFQSSDTESDE	C[57.0215]PVFAFQSSDTESDE	27201.7		AQGLQLLVATLTQNADE	AQGLQLLVATLTQNADE	54854.3
								AGIICQLNAR	AGIIC[57.0215]QLNAR	0		AGVLAHLEEER	AGVLAHLEEER	0		DCGATWVVLGHSER	DC[57.0215]GATWVVLGHSER	799791		DQQEAALVDMVNDGVEDLR	DQQEAALVDM[15.9949]VNDGVEDLR	794135		CSDNGDGTCSVSYLPTKPGE	C[57.0215]SDNGDGTC[57.0215]SVSYLPTKPGE	203660		ALLHPFFAGLTPEE	ALLHPFFAGLTPEE	39043.9		CPVTVCGDVHGQFHDLME	C[57.0215]PVTVC[57.0215]GDVHGQFHDLME	44814		AQGPPKPNTDE	AQGPPKPNTDE	53650.1
								AGIISTVEVLK	AGIISTVEVLK	155082		AGVMALANLLQIQR	AGVMALANLLQIQR	378312		VSSDNVADLHEK	VSSDNVADLHEK	799359		ELAEDDSILK	ELAEDDSILK	794056		CSKAGNNMLLVGVHGPRTPCEE	C[57.0215]SKAGNNMLLVGVHGPRTPC[57.0215]EE	62213.1		ALLIIPKVLAQNSGFDLQE	ALLIIPKVLAQNSGFDLQE	224597		CQGSGDDNLTSLGTLNFPGR	C[57.0215]QGSGDDNLTSLGTLNFPGR	53948.8		AQGVGLDSTGYYDQE	AQGVGLDSTGYYDQE	108597
								AGILTTLNAR	AGILTTLNAR	0		AGVMALANLLQIQR	AGVM[15.9949]ALANLLQIQR	78076.9		DYQYSDQGIDY	DYQYSDQGIDY	795766		DKLSGEYEK	DKLSGEYEK	793310		CSNIDKILEPPEGQDE	C[57.0215]SNIDKILEPPEGQDE	51644.8		ALLKRNQDLAPNSAE	ALLKRNQDLAPNSAE	172143		CQLLDDLTTSE	C[57.0215]QLLDDLTTSE	29244.8		AQGVLFDCDGVLWNGER	AQGVLFDC[57.0215]DGVLWNGER	0
								AGIPVYAWK	AGIPVYAWK	0		AGVNFSEFTGVWK	AGVNFSEFTGVWK	393211		QPEDDLFDR	QPEDDLFDR	792799		DRPFFAGLVK	DRPFFAGLVK	792280		CTANTNTCNKYGVSGYPTLKIFRDGEE	C[57.0215]TANTNTC[57.0215]NKYGVSGYPTLKIFRDGEE	80944.5		ALLQASRDQKKTQE	ALLQASRDQKKTQE	257958		CQPVFSFGNSEQTKDE	C[57.0215]QPVFSFGNSEQTKDE	85886		AQHGDGLGAAGGEEPAHICVE	AQHGDGLGAAGGEEPAHIC[57.0215]VE	0
								AGKPVICATQMLESMIK	AGKPVIC[57.0215]ATQMLESMIK	2.42324e+06		AGVNTVTTLVENK	AGVNTVTTLVENK	287690		DQQEAALVDMVNDGVEDLR	DQQEAALVDM[15.9949]VNDGVEDLR	792709		LLEELEEGQK	LLEELEEGQK	790436		DAAAHLAQALVTVDE	DAAAHLAQALVTVDE	506214		ALLQLPLAVQEE	ALLQLPLAVQEE	22912.3		CRDDSFFGE	C[57.0215]RDDSFFGE	91481.1		AQHIVPCTISQLLSATLVDE	AQHIVPC[57.0215]TISQLLSATLVDE	94884
								AGKPVICATQMLESMIK	AGKPVIC[57.0215]ATQMLESM[15.9949]IK	801929		AGVNTVTTLVENKK	AGVNTVTTLVENKK	90598.5		EAGDVCYADVYR	EAGDVC[57.0215]YADVYR	788061		NVTELNEPLSNEER	NVTELNEPLSNEER	790154		DAAALIIHHVKRQTGIQKE	DAAALIIHHVKRQTGIQKE	28108.2		ALLSADSASRKQE	ALLSADSASRKQE	28658.3		CRPDQLTGLSLLPLSE	C[57.0215]RPDQLTGLSLLPLSE	116282		AQIEEPDPPEME	AQIEEPDPPEME	118647
								AGKPVICATQMLESMIK	AGKPVIC[57.0215]ATQM[15.9949]LESMIK	213492		AGVPGVAAPGAPAAAPPAK	AGVPGVAAPGAPAAAPPAK	103903		DGIVLGADTR	DGIVLGADTR	787463		DLDELSR	DLDELSR	788800		DAAATKDRCKQLTQE	DAAATKDRC[57.0215]KQLTQE	92216.7		ALLSSAVDHGSDE	ALLSSAVDHGSDE	2002191		CSAAALDVLANVYRDE	C[57.0215]SAAALDVLANVYRDE	49271.8		AQIGTVLPSLIDR	AQIGTVLPSLIDR	36377.8
								AGKPVICATQMLESMIK	AGKPVIC[57.0215]ATQM[15.9949]LESM[15.9949]IK	218771		AGVSISVVHGNLSEEAAK	AGVSISVVHGNLSEEAAK	23645.8		VNLFTDFDK	VNLFTDFDK	787394		LSDGDMTSALR	LSDGDMTSALR	788471		DAAKSITNGSDDGAQPSTSTAQE	DAAKSITNGSDDGAQPSTSTAQE	522770		ALLSVLPTIRVPKAGDRVHKDE	ALLSVLPTIRVPKAGDRVHKDE	47674.1		CSDAAGYPHATHDLE	C[57.0215]SDAAGYPHATHDLE	117494		AQIWDTAGQER	AQIWDTAGQER	176846
								AGLAMPGPPLGPVLGQR	AGLAMPGPPLGPVLGQR	388876		AGVSQVLNR	AGVSQVLNR	43523.2		NGSEADIDEGLYSR	NGSEADIDEGLYSR	787125		ADEGISFR	ADEGISFR	786299		DAANNYARGHYTIGKE	DAANNYARGHYTIGKE	1.19906e+06		ALMADMLAHVEE	ALMADMLAHVEE	31006.6		CSDNDGIVHIAVDK	C[57.0215]SDNDGIVHIAVDK	55802.7		AQLEPLQQHLQDSQQE	AQLEPLQQHLQDSQQE	135999
								AGLAMPGPPLGPVLGQR	AGLAM[15.9949]PGPPLGPVLGQR	185618		AGWNELLIASFSHR	AGWNELLIASFSHR	74528.2		ESYDDVSSFR	ESYDDVSSFR	786412		EADGSETPEPFAAEAK	EADGSETPEPFAAEAK	784185		DAAQFAAGMASALE	DAAQFAAGMASALE	163058		ALMALTNLAGISE	ALMALTNLAGISE	35973.9		CSDNGDGTCSVSYLPTKPGE	C[57.0215]SDNGDGTC[57.0215]SVSYLPTKPGE	316187		AQLNIGNVLPVGTMPE	AQLNIGNVLPVGTMPE	250976
								AGLESGAEPGDGDSDTTK	AGLESGAEPGDGDSDTTK	27807.9		AGYAGEDCPK	AGYAGEDC[57.0215]PK	42834.4		EKEDDVPQFTSAGENFDK	EKEDDVPQFTSAGENFDK	786263		DGVLEEQIER	DGVLEEQIER	784066		DAAQFATADPEPPLEE	DAAQFATADPEPPLEE	189990		ALMMPLVDQLE	ALMMPLVDQLE	17981.6		CSFNGDFVCGQCVCSE	C[57.0215]SFNGDFVC[57.0215]GQC[57.0215]VC[57.0215]SE	0		AQLNIGNVLPVGTMPE	AQLNIGNVLPVGTM[15.9949]PE	47668.5
								AGLGSITSVR	AGLGSITSVR	115154		AGYFFSIPPSIIR	AGYFFSIPPSIIR	46375.1		EKPTTALLDK	EKPTTALLDK	783926		DCEQAENWMAAR	DC[57.0215]EQAENWMAAR	783971		DAARAIAGVSGFGYD	DAARAIAGVSGFGYD	35121.2		ALMRGKSTEE	ALMRGKSTEE	62402.2		CSLQAAAILDANDAHQTE	C[57.0215]SLQAAAILDANDAHQTE	70164.1		AQLVVIAHDVDPIE	AQLVVIAHDVDPIE	77370.6
								AGLLEPEVFHLNPAK	AGLLEPEVFHLNPAK	14192.7		AGYIIPLQGPGLTTTESR	AGYIIPLQGPGLTTTESR	63193.2		EKDLEDLFYK	EKDLEDLFYK	783278		DKHIEEVR	DKHIEEVR	783737		DAARLQAAYAGDKADD	DAARLQAAYAGDKADD	1.09494e+06		ALMADILSRAADTEE	ALM[15.9949]ADILSRAADTEE	26716.3		CSSLQAPIMLLSGHEGE	C[57.0215]SSLQAPIMLLSGHEGE	70508.1		AQNDLIWNIKDE	AQNDLIWNIKDE	71047.6
								AGLLHNILPSQSTDLHHSVGTELLSLVYK	AGLLHNILPSQSTDLHHSVGTELLSLVYK	33410.4		AGYITPVPGGVGPMTVAMLMK	AGYITPVPGGVGPMTVAMLMK	162851		EKYEITEQR	EKYEITEQR	782535		PDSWDKDVYPEPPR	PDSWDKDVYPEPPR	781173		DAATFSSLRAMFATRCDE	DAATFSSLRAMFATRC[57.0215]DE	27961.6		ALMADMLAHVEE	ALM[15.9949]ADM[15.9949]LAHVEE	55279.5		CSVCSEPIMPEPGRDE	C[57.0215]SVC[57.0215]SEPIMPEPGRDE	368021		AQNLVEFTDEE	AQNLVEFTDEE	110130
								AGLLPCPEPTIISAILK	AGLLPC[57.0215]PEPTIISAILK	13060.9		AGYITPVPGGVGPMTVAMLMK	AGYITPVPGGVGPMTVAMLM[15.9949]K	66049.6		DILIQYDR	DILIQYDR	781043		KEPEKPIDR	KEPEKPIDR	780962		DAAVCAVDKNGSKNLGKFISSPMKE	DAAVC[57.0215]AVDKNGSKNLGKFISSPMKE	67721.7		ALNATRAAVEE	ALNATRAAVEE	113359		CTAGQILSHPWVSDDASQE	C[57.0215]TAGQILSHPWVSDDASQE	29015.5		AQPAATDAPNGDLTPE	AQPAATDAPNGDLTPE	0
								AGLLVLAVLSDGAGDHIR	AGLLVLAVLSDGAGDHIR	66109.2		AGYITPVPGGVGPMTVAMLMK	AGYITPVPGGVGPM[15.9949]TVAMLM[15.9949]K	35161.8		DKLSGEYEK	DKLSGEYEK	780754		MDSFDEDLAR	MDSFDEDLAR	780881		DACQACSPGFFKFE	DAC[57.0215]QAC[57.0215]SPGFFKFE	174189		ALNKDKIKRLE	ALNKDKIKRLE	51354.6		CTQAPAPASEDE	C[57.0215]TQAPAPASEDE	21266.3		AQPAQPADEPAEK	AQPAQPADEPAEK	91223.6
								AGLNCSTENMPIK	AGLNC[57.0215]STENMPIK	440273		AGYPQYVSEILEK	AGYPQYVSEILEK	94038.6		NRPTSISWDGLDSGK	NRPTSISWDGLDSGK	779470		VDNSSLTGESEPQTR	VDNSSLTGESEPQTR	780256		DADAPGSPNSHVVYQLLSPEPE	DADAPGSPNSHVVYQLLSPEPE	26303.6		ALNKQDWVDGEPTEAE	ALNKQDWVDGEPTEAE	454059		CTSLLPLEDVVSVVTHE	C[57.0215]TSLLPLEDVVSVVTHE	12902.1		AQPNHDPNTHHCLCGADAD	AQPNHDPNTHHC[57.0215]LC[57.0215]GADAD	47032
								AGLNEFIQNLVR	AGLNEFIQNLVR	96369.7		AGYSLQELFHLTR	AGYSLQELFHLTR	57552.6		DTSVEGSEMVPGK	DTSVEGSEMVPGK	778552		EDITQSAQHALR	EDITQSAQHALR	779896		DADEPPMFLAPSYIHE	DADEPPMFLAPSYIHE	209571		ALNQLVPQKANLVLLSGANE	ALNQLVPQKANLVLLSGANE	42771.7		CVAPYPSLLSSEDNADD	C[57.0215]VAPYPSLLS[130.0266]SEDNADD	29480.3		AQPYDPNFYDE	AQPYDPNFYDE	5.13365e+06
								AGLNEMVEYITHSR	AGLNEMVEYITHSR	98105.5		AGYSQGATQYTQAQQTR	AGYSQGATQYTQAQQTR	41345.9		MHDLNTDQENLVGTHDAPIR	MHDLNTDQENLVGTHDAPIR	776481		DSLLQDGEFSMDLR	DSLLQDGEFSMDLR	778590		DADEPPMFLAPSYIHE	DADEPPM[15.9949]FLAPSYIHE	0		ALNRLLDDNRE	ALNRLLDDNRE	35515.7		CVLLSNLSSTSHVPE	C[57.0215]VLLSNLSSTSHVPE	81130.8		AQQGIVFLDE	AQQGIVFLDE	163355
								AGLNEMVEYITHSR	AGLNEM[15.9949]VEYITHSR	89062.8		AGYSTDESSSSSLHATR	AGYSTDESSSSSLHATR	56659		FGDPVVQSDMK	FGDPVVQSDMK	774614		SDDSVIQLLNPNR	SDDSVIQLLNPNR	778518		DADFPILCQTCLGENPYIRMTKE	DADFPILC[57.0215]QTC[57.0215]LGENPYIRMTKE	108793		ALNVLPPDVLTRVSE	ALNVLPPDVLTRVSE	54150.4		CWGVDFQLGSDVPDPGMVNE	C[57.0215]WGVDFQLGSDVPDPGMVNE	17558		AQQPTFDALRDE	AQQPTFDALRDE	305279
								AGLNGLQLAVLAR	AGLNGLQLAVLAR	0		AHAAQVTCVAASPHK	AHAAQVTC[57.0215]VAASPHK	161777		DKWLAPDGLIFPDR	DKWLAPDGLIFPDR	774493		EQIVPKPEEEVAQK	EQIVPKPEEEVAQK	777730		DADFPILCQTCLGENPYIRMTKE	DADFPILC[57.0215]QTC[57.0215]LGENPYIRM[15.9949]TKE	23864.9		ALPLLVRVIQSADSKTKE	ALPLLVRVIQSADSKTKE	468243		DAAAGPDVGAAGDAPAPAPNK	DAAAGPDVGAAGDAPAPAPNK	131282		AQQYLMDNPTFAEDE	AQQYLM[15.9949]DNPT[130.0266]FAEDE	110961
								AGLQFPVGR	AGLQFPVGR	42911032		AHAAVWNAQEAQADFAK	AHAAVWNAQEAQADFAK	96441.9		YDHLDPTEMEK	YDHLDPTEMEK	772776		DVFISAAER	DVFISAAER	776884		DADIQREDPQARPLE	DADIQREDPQARPLE	296504		ALPQIAAKIAAPLTKVDE	ALPQIAAKIAAPLTKVDE	95251.2		DAAAHLAQALVTVDE	DAAAHLAQALVTVDE	225700		AQSDGIWGEHE	AQSDGIWGEHE	369879
								AGLSQSLFER	AGLSQSLFER	845472		AHCFLPAGIVAVLK	AHC[57.0215]FLPAGIVAVLK	86842.9		EGIPPDQQR	EGIPPDQQR	772584		DYAFVHMEK	DYAFVHMEK	776454		DADKFDGSRQPVLAIKGARVSD	DADKFDGSRQPVLAIKGARVSD	1.15843e+06		ALPWGLEPQDVQSSDE	ALPWGLEPQDVQSSDE	155025		DAAAICQPSAGVHIVMPGYYSPE	DAAAIC[57.0215]QPSAGVHIVMPGYYSPE	183164		AQSLLSTDR	AQSLLSTDR	107560
								AGLTDQVSHHAR	AGLTDQVSHHAR	37645.9		AHDGAEVCSAIFSK	AHDGAEVC[57.0215]SAIFSK	134049		VVDRDSEEAEIIR	VVDRDSEEAEIIR	772558		DGLILTSR	DGLILTSR	775911		DADLPCHLFPTMSAE	DADLPC[57.0215]HLFPTMSAE	53126.7		ALPYFDQGYEAPGVRE	ALPYFDQGYEAPGVRE	67195.3		DAAAPAEPQAQHTR	DAAAPAEPQAQHTR	12456.5		AQSYADDNSLLFME	AQSYADDNSLLFME	245214
								AGLTEPVLIR	AGLTEPVLIR	111695		AHEWMFPV	AHEWMFPV	296451		GTGGVDTAAVGGVFDVSNADR	GTGGVDTAAVGGVFDVSNADR	772298		DLDSLHR	DLDSLHR	773054		DADPGAMSRPFGVALLFGGVDE	DADPGAMSRPFGVALLFGGVDE	437284		ALQDVEDE	ALQDVEDE	57372.9		DAAASASTPAQAPTSDSPVAE	DAAASASTPAQAPTSDSPVAE	87242.8		AQSYADDNSLLFME	AQSYADDNSLLFM[15.9949]E	54980.5
								AGLTFNHDPPLSQNQR	AGLTFNHDPPLSQNQR	34166.7		AHEWMFPV	AHEWM[15.9949]FPV	71731.6		DTDSINLYK	DTDSINLYK	772201		EIHKPGYLANDR	EIHKPGYLANDR	772408		DADPGAMSRPFGVALLFGGVDE	DADPGAM[15.9949]SRPFGVALLFGGVDE	116979		ALQINQDHPDAWSLIGNLHLAKQE	ALQINQDHPDAWSLIGNLHLAKQE	46838		DAAFATLVSDR	DAAFATLVSDR	290459		AQVPGSSPGLLSLSLNQQPAAPE	AQVPGSSPGLLSLSLNQQPAAPE	33741
								AGLVDDFEK	AGLVDDFEK	533310		AHFFLGQCQLEMESYDEAIANLQR	AHFFLGQC[57.0215]QLEMESYDEAIANLQR	9001.76		DHYEATAMHR	DHYEATAMHR	771708		LSDLDSETR	LSDLDSETR	772015		DADPYVQPEDE	DADPYVQPEDE	27804.2		ALQLMATYLPKDTSPGSAYQE	ALQLM[15.9949]ATYLPKDTSPGSAYQE	50901.9		DAAGSGDKPGADTGR	DAAGSGDKPGADTGR	157724		AQVQLDSDHLEE	AQVQLDSDHLEE	132754
								AGLVDDFEKK	AGLVDDFEKK	100953		AHFGLPSVEAEDKEGKPPISVK	AHFGLPSVEAEDKEGKPPISVK	41748.3		DLEAPEVQESYR	DLEAPEVQESYR	771568		DFTVSAMHGDMDQK	DFTVSAMHGDM[15.9949]DQK	771982		DADRKYEE	DADRKYEE	658981		ALQLPNFQQSVQE	ALQLPNFQQSVQE	86782.1		DAAHLVNQDDPNVLE	DAAHLVNQDDPNVLE	4.01252e+06		AQWLYDNHKDE	AQWLYDNHKDE	488620
								AGLVELLLR	AGLVELLLR	628013		AHGFTFTR	AHGFTFTR	62534.4		DGTFDPDNLEK	DGTFDPDNLEK	771387		VDAQFGGIDQR	VDAQFGGIDQR	771725		DADSCVAHNALE	DADSC[57.0215]VAHNALE	26841.5		ALQLRSQDPTPPSAPQEATE	ALQLRSQDPTPPSAPQEATE	75357.5		DAALATALGDK	DAALATALGDK	706342		ARPATDSFDDYPPR	ARPATDSFDDYPPR	430695
								AGLVGPEFHEK	AGLVGPEFHEK	19931.6		AHGGYSVFAGVGER	AHGGYSVFAGVGER	510608		VDAQFGGIDQR	VDAQFGGIDQR	770806		WCDKSDEDDWSKPLPPSER	WC[57.0215]DKSDEDDWSKPLPPSER	771722		DADTGEEPLLTIAVNKE	DADTGEEPLLTIAVNKE	494606		ALQVYMKPPAHEE	ALQVYMKPPAHEE	135206		DAALATALGDKK	DAALATALGDKK	257396		ARPFPDGLAE	ARPFPDGLAE	481610
								AGMTHIVR	AGMTHIVR	85521.2		AHGHCLHEIFLLR	AHGHC[57.0215]LHEIFLLR	20554.3		LSDLDSETR	LSDLDSETR	770369		DPHLACVAYER	DPHLAC[57.0215]VAYER	770896		DADTQSKVHQLYE	DADTQSKVHQLYE	425521		ALRALADDDFLTVTGKTVRLL	ALRALADDDFLTVTGKTVRLL	26724.3		DAANCWTSLLE	DAANC[57.0215]WTSLLE	55648.7		ASAAPSSEPDPDAPPSNDSIAEAP	ASAAPSSEPDPDAPPSNDSIAEAP	82044.1
								AGMQPGLTMVVGPPGTGK	AGM[15.9949]QPGLTM[15.9949]VVGPPGTGK	50336.7		AHIAQLCEK	AHIAQLC[57.0215]EK	241087		LVNHFVEEFKR	LVNHFVEEFKR	767415		LKDDEVAQLKK	LKDDEVAQLKK	769346		DADYTHFTNQQSSTRHFSKSE	DADYTHFTNQQSSTRHFSKSE	63322		ALRFLGCVDIKDLPVSE	ALRFLGC[57.0215]VDIKDLPVSE	19069.3		DAANILVMGVE	DAANILVMGVE	17529.3		ASAFALQEQPVVNAVIDDTTK	ASAFALQEQPVVNAVIDDTTK	65541.2
								AGMSSLKG	AGM[15.9949]SSLKG	29791		AHLGTALK	AHLGTALK	60780.4		HRDYETATLSDIK	HRDYETATLSDIK	766798		DTLVADNLDQATR	DTLVADNLDQATR	769264		DAEAPGIRDHE	DAEAPGIRDHE	409658		ALRGTMDPALRE	ALRGTMDPALRE	0		DAAQFAAGMASALE	DAAQFAAGMASALE	154612		ASALAAAASVQPLATQCFQLSNMFNPQTEEE	ASALAAAASVQPLATQC[57.0215]FQLSNMFNPQTEEE	40427.4
								AGMTHIVR	AGM[15.9949]THIVR	73796.9		AHLILFK	AHLILFK	76913.6		VDNSSLTGESEPQTR	VDNSSLTGESEPQTR	766547		YDHQAEEDLR	YDHQAEEDLR	768821		DAFKNFPFLEE	DAFKNFPFLEE	67841.5		ALRIPKQSHRIDTDG	ALRIPKQSHRIDTDG	30242		DAAQFATADPEPPLEE	DAAQFATADPEPPLEE	172217		ASDGGLDSAE	ASDGGLDSAE	28134.3
								AGNEKEEGETADTVGCCSLR	AGNEKEEGETADTVGC[57.0215]C[57.0215]SLR	7146.41		AHLMEIQVNGGTVAEK	AHLMEIQVNGGTVAEK	122439		QKLEEDAEMK	QKLEEDAEMK	764977		EGGGDEPLNFLDPK	EGGGDEPLNFLDPK	768151		DAFPADFIAE	DAFPADFIAE	32913.9		ALRLVQAFQYTDE	ALRLVQAFQYTDE	377643		DAASGPEAPMQPGFPE	DAASGPEAPMQPGFPE	45685.4		ASDPPPPYSDFHPNNQE	ASDPPPPYSDFHPNNQE	91526.7
								AGNFYVPAEPK	AGNFYVPAEPK	1.24315e+06		AHLVAVFNEYQR	AHLVAVFNEYQR	123274		RAPFDLFENK	RAPFDLFENK	764819		EAVGDLLDAFK	EAVGDLLDAFK	767674		DAFYSKKCKLFYKKDNE	DAFYSKKC[57.0215]KLFYKKDNE	138043		ALRRQRLAE	ALRRQRLAE	23669.1		DAAVMAFGCILE	DAAVMAFGC[57.0215]ILE	38821.4		ASEDSPRPSAPDME	ASEDSPRPSAPDME	51361.8
								AGNGQWASVIR	AGNGQWASVIR	194755		AHMGMFTELAILYSK	AHMGMFTELAILYSK	172568		EIHKPGYLANDR	EIHKPGYLANDR	764213		VDIIPGFEFDR	VDIIPGFEFDR	766690		DAFYTLVRE	DAFYTLVRE	110781		ALSALTARLSKEE	ALSALTARLSKEE	88527.7		DAAVMAFGCILE	DAAVM[15.9949]AFGC[57.0215]ILE	20761.8		ASEPGLAQLLVDQIYE	ASEPGLAQLLVDQIYE	95479.2
								AGNILFTLDGDIK	AGNILFTLDGDIK	51276.9		AHMGMFTELAILYSK	AHMGM[15.9949]FTELAILYSK	39086.9		HPSKPDPSGECNPDLR	HPSKPDPSGEC[57.0215]NPDLR	764036		DLSTIEPLKK	DLSTIEPLKK	766619		DAGEGGLDLAIE	DAGEGGLDLAIE	224191		ALSASLGTRQAEPE	ALSASLGTRQAEPE	35941.2		DAAVSALAALCSE	DAAVSALAALC[57.0215]SE	130527		ASFNHFDR	ASFNHFDR	50278.4
								AGNLGGGVVTIER	AGNLGGGVVTIER	2.26153e+06		AHMGMFTELAILYSK	AHM[15.9949]GM[15.9949]FTELAILYSK	20558.3		RFPGYDSESK	RFPGYDSESK	763674		DSLRDESQR	DSLRDESQR	763264		DAGKMFVGGLSWD	DAGKMFVGGLSWD	300866		ALSSLDGDLAGRYYALKSMTE	ALSSLDGDLAGRYYALKSMTE	411432		DACHLPQNQTDGGEVVQD	DAC[57.0215]HLPQNQTDGGEVVQD	64183.1		ASFNNPDR	ASFNNPDR	73757.2
								AGNNMLLVGVHGPR	AGNNMLLVGVHGPR	649038		AHNNELEPTPGNTLR	AHNNELEPTPGNTLR	34078.3		VHHEPQLSDK	VHHEPQLSDK	762255		GEGAGPPPPLPPAQPGAEGGGDR	GEGAGPPPPLPPAQPGAEGGGDR	763196		DAGPGADIIGVNGQGPNLE	DAGPGADIIGVNGQGPNLE	84533.8		ALSSLDGDLAGRYYALKSMTEAE	ALSSLDGDLAGRYYALKSMTEAE	60494.1		DACVISSDFHE	DAC[57.0215]VISSDFHE	45412.1		ASFPSILSDPDPDSSNSGFDSSVASQITE	ASFPSILSDPDPDSSNSGFDSSVASQITE	68146.6
								AGNNMLLVGVHGPR	AGNNM[15.9949]LLVGVHGPR	42976.2		AHPLGDEGGTASK	AHPLGDEGGTASK	17340.6		DVNAAIATIK	DVNAAIATIK	761656		GTGGVDTAAVGGVFDVSNADR	GTGGVDTAAVGGVFDVSNADR	762804		DAGSEPQSPCNQLQPAAAAAAPYVVSPSVPIPLLTRVKHE	DAGSEPQSPC[57.0215]NQLQPAAAAAAPYVVSPSVPIPLLTRVKHE	48977.5		ALSSLDGDLAGRYYALKSMTE	ALSSLDGDLAGRYYALKSM[15.9949]TE	371924		DACVISSDFHER	DAC[57.0215]VISSDFHER	184504		ASFTPDSQFIMIGSEDGK	ASFTPDSQFIMIGSEDGK	97966.8
								AGPAQPYIQQSMYGR	AGPAQPYIQQSMYGR	0		AHPPELK	AHPPELK	84920.1		AAAMDVDTPSGTNSGAGK	n[42.0106]AAAMDVDTPSGTNSGAGK	760006		KGESQTDIEITR	KGESQTDIEITR	761501		DAGSSDISSDAACTNPNKTE	DAGSSDISSDAAC[57.0215]TNPNKTE	29025.4		ALSSLDGDLAGRYYALKSMTEAE	ALSSLDGDLAGRYYALKSM[15.9949]TEAE	111870		DADAFEHIK	DADAFEHIK	21658.6		ASGATILSTLANLE	ASGATILSTLANLE	495261
								AGPESDAQYQFTGIK	AGPESDAQYQFTGIK	175091		AHPVFYQGTYSQALNDAK	AHPVFYQGTYSQALNDAK	245059		IDKTDYMVGSYGPR	IDKTDYMVGSYGPR	756702		DEVASLLFDPK	DEVASLLFDPK	761453		DAGYLKTPEENEPTQLE	DAGYLKTPEENEPTQLE	81125		ALTQAFRRSIGVRIKEE	ALTQAFRRSIGVRIKEE	0		DADFDGKPMVLVAGQYSTGK	DADFDGKPMVLVAGQYSTGK	94973.3		ASGDLIPWTVSE	ASGDLIPWTVSE	100066
								AGPEYGQGMNPISR	AGPEYGQGMNPISR	65542.4		AHQANQLYPFAISLIESVR	AHQANQLYPFAISLIESVR	29175.2		LLDDAMAADK	LLDDAMAADK	756558		GLGLDDALEPR	GLGLDDALEPR	760727		DAHLDGAVPIPAASGNGVDD	DAHLDGAVPIPAASGNGVDD	98218.7		ALTRHGVSHKVDD	ALTRHGVSHKVDD	57011.5		DADFDNKPMVLLVGQYSTGK	DADFDNKPMVLLVGQYSTGK	559456		ASGNYATVISHNPE	ASGNYATVISHNPE	353578
								AGPFDEFQIATMLK	AGPFDEFQIATMLK	135965		AHQGNLESQLTSESYYK	AHQGNLESQLTSESYYK	9765.26		KDSETGENIR	KDSETGENIR	755699		DVFRDPALK	DVFRDPALK	759874		DAHTAVIGLPSGLE	DAHTAVIGLPSGLE	43674.4		ALTRHGVSHKVDDSSGSIGRRYARTDE	ALTRHGVSHKVDDSSGSIGRRYARTDE	474185		DADLLIQLE	DADLLIQLE	60789.4		ASGPDGECDSNGPGFYLYD	ASGPDGEC[57.0215]DSNGPGFYLYD	21579.2
								AGPFDEFQIATMLK	AGPFDEFQIATM[15.9949]LK	22661.3		AHQLVHEGYK	AHQLVHEGYK	67419.7		DLEAQIEAANK	DLEAQIEAANK	754177		VSELKEELKK	VSELKEELKK	759781		DAIAVLSVAEE	DAIAVLSVAEE	148500		ALVDTLTGILSPVQE	ALVDTLTGILSPVQE	60544.4		DADLNSMFLPHENGLSSAE	DADLNSMFLPHENGLSSAE	0		ASGVALGEAPDHSYE	ASGVALGEAPDHSYE	153497
								AGPGEQGLLNAYR	AGPGEQGLLNAYR	0		AHQLVMEGYNWCHDR	AHQLVMEGYNWC[57.0215]HDR	502842		EDPNLVPSISNK	EDPNLVPSISNK	752211		VEVTEFEDIK	VEVTEFEDIK	759639		DAIDWGDFGVE	DAIDWGDFGVE	118100		ALVNGHANSAVPNSVSAEDAE	ALVNGHANSAVPNSVSAEDAE	14196.6		DADLPCHLFPTMSAE	DADLPC[57.0215]HLFPTMSAE	102363		ASHHIYPYSSSQDDE	ASHHIYPYSSSQDDE	63859.4
								AGPGSLELCGLPSQK	AGPGSLELC[57.0215]GLPSQK	141572		AHQVVEDGYEFFAK	AHQVVEDGYEFFAK	227308		VIEEEWQQVDR	VIEEEWQQVDR	751689		LDDLVRPYVHK	LDDLVRPYVHK	758993		DAIHTAILTLKE	DAIHTAILTLKE	1.16428e+06		ALVNWDPVDQTVLANEQVDE	ALVNWDPVDQTVLANEQVDE	62989.2		DADLSLVVPSALFAAVGTAGQR	DADLSLVVPSALFAAVGTAGQR	14812.8		ASHHIYPYSSSQDDEE	ASHHIYPYSSSQDDEE	68786.1
								AGPGSSPLFSLLPGYR	AGPGSSPLFSLLPGYR	101236		AHSIQIMK	AHSIQIMK	184986		DGMDNQGGYGSVGR	DGM[15.9949]DNQGGYGSVGR	750290		SSLGPVGLDK	SSLGPVGLDK	758663		DAIISVLAYRNTAQRQE	DAIISVLAYRNTAQRQE	7618463		ALYDGSLGDCKE	ALYDGSLGDC[57.0215]KE	168306		DADLSPVNASIIKE	DADLSPVNASIIKE	38115.6		ASHMGVSTDSGTQE	ASHMGVSTDSGTQE	42225.1
								AGPILELEQWIDK	AGPILELEQWIDK	217984		AHSPMIAVGSDDSSPNAMAK	AHSPMIAVGSDDSSPNAMAK	27108.1		TVSPDRLELEAAQK	TVSPDRLELEAAQK	749897		EKLEMEMEAAR	EKLEMEMEAAR	757601		DAILSYEPVTRQE	DAILSYEPVTRQE	48355.3		ALYTAMKGFGSDKE	ALYTAMKGFGSDKE	417980		DADLWSSHDK	DADLWSSHDK	278776		ASHVVNDVNE	ASHVVNDVNE	107045
								AGPIWDLR	AGPIWDLR	981964		AHSSMVGVNLPQK	AHSSMVGVNLPQK	752115		YLAEVACGDDR	YLAEVAC[57.0215]GDDR	746594		FHVEEEGK	FHVEEEGK	756756		DAIRNLHHYKLHGVNINVE	DAIRNLHHYKLHGVNINVE	71972		AMAIDTLLISDE	AMAIDTLLISDE	77011.7		DADPHFHHFLLSQTE	DADPHFHHFLLSQTE	31945.3		ASIPFSVVGSNQLIE	ASIPFSVVGSNQLIE	61986.8
								AGPSAQEPGSQTPLK	AGPSAQEPGSQTPLK	81761.3		AHSSMVGVNLPQK	AHSSM[15.9949]VGVNLPQK	63642.2		DKECGQLLISENQK	DKEC[57.0215]GQLLISENQK	746408		RFPGYDSESK	RFPGYDSESK	752394		DAIRTATEKPLGE	DAIRTATEKPLGE	592225		AMAKVLNKKTPE	AMAKVLNKKTPE	42994.3		DADPILISLR	DADPILISLR	61699.7		ASIVDDIHSTFDE	ASIVDDIHSTFDE	45634.8
								AGQAVDDFIEK	AGQAVDDFIEK	418514		AHTDFFEAFK	AHTDFFEAFK	104983		WGDAGAEYVVESTGVFTTMEK	WGDAGAEYVVESTGVFTTMEK	745604		VIEEEWQQVDR	VIEEEWQQVDR	750529		DAIVCNIGHFDVE	DAIVC[57.0215]NIGHFDVE	53479.1		AMARMHCCDE	AMARMHC[57.0215]C[57.0215]DE	103946		DADPILISLRE	DADPILISLRE	583644		ASIVGFFDDSFSE	ASIVGFFDDSFSE	0
								AGQGNVGLALLWSEK	AGQGNVGLALLWSEK	51857.1		AHTLLSPPSANNATFAR	AHTLLSPPSANNATFAR	51287.2		EDLTEIR	EDLTEIR	745423		YELISETGGSHDK	YELISETGGSHDK	749634		DAIVSQKKADE	DAIVSQKKADE	143120		AMDGSETPQLFTVLPE	AMDGSETPQLFTVLPE	724372		DADPYVQPEDE	DADPYVQPEDE	70820.9		ASLEEPPDGPSAGQATGPGEGR	ASLEEPPDGPSAGQATGPGEGR	28575.8
								AGQMVTVWAAGAGVAHSPPSTLVWK	AGQMVTVWAAGAGVAHSPPSTLVWK	48052.1		AHTMTDDVTFWK	AHTM[15.9949]TDDVTFWK	179662		DQMQQQLNDYEQLLDVK	DQMQQQLNDYEQLLDVK	745377		RDELTLEGIK	RDELTLEGIK	749503		DAKARLLAE	DAKARLLAE	34799.7		AMDKHLSSQNRYFSE	AMDKHLSSQNRYFSE	126139		DADSCVAHNALE	DADSC[57.0215]VAHNALE	34469.2		ASLLDDYQLPE	ASLLDDYQLPE	0
								AGQPLPLTLPPELVPPSFR	AGQPLPLTLPPELVPPSFR	19785.9		AHTPTPGIYMGR	AHT[130.0266]PT[130.0266]PGIYMGR	0		RPQYSNPPVQGEVMEGADNQGAGEQGR	RPQYSNPPVQGEVMEGADNQGAGEQGR	744582		AELMEISEDK	AELMEISEDK	749194		DAKGLIKSAIRD	DAKGLIKSAIRD	50128.8		AMDQYSIALSLDPNDQKSLE	AMDQYSIALSLDPNDQKSLE	7037.48		DADVQFLASVLPPDTDPAFFE	DADVQFLASVLPPDTDPAFFE	18245.9		ASLMNDDFEK	ASLMNDDFEK	190357
								AGQPLQLLDASWYLPK	AGQPLQLLDASWYLPK	148312		AHVEAPIAGSMVLAAVLLK	AHVEAPIAGSMVLAAVLLK	17422.3		KGESQTDIEITR	KGESQTDIEITR	744419		EKEDDVPQFTSAGENFDK	EKEDDVPQFTSAGENFDK	748739		DAKGLIKSAIRDNNPVVVLE	DAKGLIKSAIRDNNPVVVLE	130939		AMDVTTTSTRIGKFE	AMDVTTTSTRIGKFE	71551.8		DADVQNFVSFISK	DADVQNFVSFISK	1613015		ASMVIAVPEPFGGAIIIGQE	ASMVIAVPEPFGGAIIIGQE	21434.4
								AGQSAAGAAPGGGVDTR	AGQSAAGAAPGGGVDTR	87978.3		AHVIVMAATNRPNSIDPALR	AHVIVMAATNRPNSIDPALR	104741		DCEQAENWMAAR	DC[57.0215]EQAENWMAAR	743565		DVLSVAFSSDNR	DVLSVAFSSDNR	748032		DAKIAILTCPFEPPKPKTKHKLD	DAKIAILTC[57.0215]PFEPPKPKTKHKLD	2.16754e+06		AMFSAGMQLPTLDE	AMFSAGMQLPTLDE	30680.8		DADVQNFVSFISKD	DADVQNFVSFISKD	69465.5		ASNGDAWVE	ASNGDAWVE	17126.4
								AGQSVIGLQMGTNK	AGQSVIGLQMGTNK	907592		AHVLHFGK	AHVLHFGK	0		EAGVEMGDEDDLSTPNEK	EAGVEMGDEDDLSTPNEK	743028		HGEIDYEAIVK	HGEIDYEAIVK	747198		DAKIFGIQSFCKDLVE	DAKIFGIQSFC[57.0215]KDLVE	67098.1		AMGSQTKFVQCPDGE	AMGSQTKFVQC[57.0215]PDGE	71102.4		DAEGPGGAVERPLSLNAR	DAEGPGGAVERPLSLNAR	60819.5		ASNGDITQAVSLLTDER	ASNGDITQAVSLLTDER	0
								AGQSVIGLQMGTNK	AGQSVIGLQM[15.9949]GTNK	211844		AHVTHPELK	AHVTHPELK	29878		GYSFTTTAER	GYSFTTTAER	742954		DMNQVLDAYENK	DM[15.9949]NQVLDAYENK	747020		DAKKAKQEPEVNGGSGDAVPSGNE	DAKKAKQEPEVNGGSGDAVPSGNE	0		AMHIMGFSHEE	AMHIMGFSHEE	35705.6		DAEKPVLFFE	DAEKPVLFFE	54214.8		ASNQLINHIE	ASNQLINHIE	157238
								AGQTQPNPGILPIQPALTPR	AGQTQPNPGILPIQPALTPR	137222		AHWTPFEGQK	AHWTPFEGQK	143575		DREVGIPPEQSLETAK	DREVGIPPEQSLETAK	742750		DPIPYLPPLEK	DPIPYLPPLEK	746521		DAKQLIRLLLKTDPTE	DAKQLIRLLLKTDPTE	22046.1		AMICVIANPVNSTIPITAE	AMIC[57.0215]VIANPVNSTIPITAE	81642.7		DAEPISEPEKVE	DAEPISEPEKVE	90834		ASPFLLQYIQEE	ASPFLLQYIQEE	118628
								AGQTTYSGVIDCFR	AGQTTYSGVIDC[57.0215]FR	65550.8		AHYQSFPPPVADFIK	AHYQSFPPPVADFIK	117709		ADGYEPPVQESV	ADGYEPPVQESV	742049		SAVEDEGLK	SAVEDEGLK	746274		DAKRLRVMGDIPMELVNE	DAKRLRVMGDIPMELVNE	40263.1		AMKLRRFEE	AMKLRRFEE	53786.7		DAEPRPPHGE	DAEPRPPHGE	108794		ASPNSDDTVLSPQELQK	ASPNSDDTVLSPQELQK	76783.6
								AGQVFLEELGNHK	AGQVFLEELGNHK	61176.7		AIACLLFGGSR	AIAC[57.0215]LLFGGSR	231613		EQEHMINWVEK	EQEHMINWVEK	741920		IQLVEEELDR	IQLVEEELDR	744430		DAKVKQRIDYANLTGISVSSLSD	DAKVKQRIDYANLTGISVSSLSD	54535.3		AMKSDIDE	AMKSDIDE	54733.9		DAFLGDPDTDPDSFLK	DAFLGDPDTDPDSFLK	41575		ASPPFPLISNAQDLAQE	ASPPFPLISNAQDLAQE	99534.8
								AGQVMCVAQGSGHTHSVGTVCCSR	AGQVMC[57.0215]VAQGSGHTHSVGTVC[57.0215]C[57.0215]SR	0		AIADTGANVVVTGGK	AIADTGANVVVTGGK	809484		ADDVDQQQTTNTVEEPLDLIR	n[42.0106]ADDVDQQQTTNTVEEPLDLIR	739134		YLAEVACGDDR	YLAEVAC[57.0215]GDDR	744373		DAKVLLGLKE	DAKVLLGLKE	78941.4		AMLKHRDYE	AMLKHRDYE	98039.6		DAFPADFIAE	DAFPADFIAE	29447.1		ASQKPQPNFPSPE	ASQKPQPNFPSPE	101121
								AGQVVTIWAAGAGATHSPPTDLVWK	AGQVVTIWAAGAGATHSPPTDLVWK	49675.7		AIAELGIYPAVDPLDSTSR	AIAELGIYPAVDPLDSTSR	489178		LPPNTNDEVDEDPTGNK	LPPNTNDEVDEDPTGNK	738913		LKGEATVSFDDPPSAK	LKGEATVSFDDPPSAK	744315		DAKVYVAKVDCTAHSD	DAKVYVAKVDC[57.0215]TAHSD	174982		AMLLKGKGDKAQIE	AMLLKGKGDKAQIE	744980		DAFQHGICFE	DAFQHGIC[57.0215]FE	30786.9		ASSQVLSESPSQDSLDAFMSE	ASSQVLSESPSQDSLDAFMSE	93545.5
								AGSDGESIGNCPFSQR	AGSDGESIGNC[57.0215]PFSQR	121348		AIAFLQQPR	AIAFLQQPR	331051		KLNVTEQEK	KLNVTEQEK	738425		AVTKDEDEWKELEQK	AVTKDEDEWKELEQK	743829		DAKVYVAKVDCTAHSDVCSAQGVRGYPTLKLFKPGQE	DAKVYVAKVDC[57.0215]TAHSDVC[57.0215]SAQGVRGYPTLKLFKPGQE	54351.5		AMLRQHRLSEEE	AMLRQHRLSEEE	64807		DAFQNAYLE	DAFQNAYLE	52332.6		ASSQVLSESPSQDSLDAFMSE	ASSQVLSESPSQDSLDAFM[15.9949]SE	74238.2
								AGSLKDPEIAELFFK	AGSLKDPEIAELFFK	32981		AIAGVINQPYYNYEAGPDAVLGR	AIAGVINQPYYNYEAGPDAVLGR	33599.5		SSLGPVGLDK	SSLGPVGLDK	736867		QFEDELHPDLK	QFEDELHPDLK	738816		DALASSHPIILYLHGNAGTRGGDHRVE	DALASSHPIILYLHGNAGTRGGDHRVE	36216.7		AMMALDQSLASLFAE	AMMALDQSLASLFAE	15217.8		DAGADLDKPEPTCGR	DAGADLDKPEPTC[57.0215]GR	95295.5		ASSSTLESGTLRQE	ASSSTLESGTLRQE	96509.7
								AGSPTLLNCLMYK	AGSPTLLNC[57.0215]LMYK	76126.9		AIAHYEQSADYYK	AIAHYEQSADYYK	24360.9		RAGELTEDEVER	RAGELTEDEVER	734366		RAGELTEDEVER	RAGELTEDEVER	738078		DALCTVLHLTE	DALC[57.0215]TVLHLTE	28693.3		AMNKRLGSLVDE	AMNKRLGSLVDE	1719339		DAGEGGLDLAIE	DAGEGGLDLAIE	0		ASSSVSISHSASATGNVCIEE	ASSSVSISHSASATGNVC[57.0215]IEE	146063
								AGSPTLLNCLMYK	AGSPTLLNC[57.0215]LM[15.9949]YK	70991.6		AIAHYEQSADYYKGEESNSSANK	AIAHYEQSADYYKGEESNSSANK	20096.4		KLDEAVAEAHLGK	KLDEAVAEAHLGK	732829		RDGWPAMCIHGDK	RDGWPAMC[57.0215]IHGDK	737910		DALFMDLPTGPRGQQAQPQRAE	DALFMDLPTGPRGQQAQPQRAE	11835.8		AMPFTLRAFE	AMPFTLRAFE	67982.2		DAGEGGLSLAIE	DAGEGGLSLAIE	99938.3		ASTSDYQVISDR	ASTSDYQVISDR	0
								AGSQLGPGYQHHAQPK	AGSQLGPGYQHHAQPK	11294.2		AIAINTFLPK	AIAINTFLPK	129503		DPHLACVAYER	DPHLAC[57.0215]VAYER	732596		HPDADSLYVEK	HPDADSLYVEK	734641		DALIRTVSYNILADTYAQTE	DALIRTVSYNILADTYAQTE	28566.4		AMPFTLRAFEDE	AMPFTLRAFEDE	1.45008e+06		DAGEGGLSLAIEGPSK	DAGEGGLSLAIEGPSK	437683		ASVEDADTQSK	ASVEDADTQSK	187111
								AGSSGNSCITYQPSVSGEHK	AGSSGNSC[57.0215]ITYQPSVSGEHK	10653.4		AIALQPENPMAHFLLGR	AIALQPENPMAHFLLGR	115747		KVENEDMNKDQILLEK	KVENEDMNKDQILLEK	732516		YAHQSGFHVDR	YAHQSGFHVDR	734462		DALKAIARLALE	DALKAIARLALE	52542		AMPLGSAVDILATDDPNFSQE	AMPLGSAVDILATDDPNFSQE	89950.8		DAGEGLLAVQITDPE	DAGEGLLAVQITDPE	35128.6		ASVLLQAWPAVDPE	ASVLLQAWPAVDPE	23204.8
								AGSTALYWACHGGHK	AGSTALYWAC[57.0215]HGGHK	41512.3		AIANECQANFISIK	AIANEC[57.0215]QANFISIK	144896		DFTVSAMHGDMDQK	DFTVSAM[15.9949]HGDMDQK	732375		RGMDDDRGPR	RGMDDDRGPR	733248		DALKLVQLKQTGKITE	DALKLVQLKQTGKITE	124346		AMQQADDWLGIPQVITPEE	AMQQADDWLGIPQVITPEE	55713.3		DAGEGLLAVQITDQE	DAGEGLLAVQITDQE	337546		ASVPDGFLSE	ASVPDGFLSE	92771.6
								AGSVATCQAVMR	AGSVATC[57.0215]QAVMR	944022		AIANLYGPLMALNHMVQQDYFPK	AIANLYGPLMALNHMVQQDYFPK	23318.8		DLSTIEPLKK	DLSTIEPLKK	731556		DLYDDKDGLRK	DLYDDKDGLRK	730657		DALKVAQAFMLSDDE	DALKVAQAFMLSDDE	67258.4		AMQQADDWLGVPQVITPE	AMQQADDWLGVPQVITPE	1.39805e+06		DAGHPLYPFNDPY	DAGHPLYPFNDPY	142384		ASWSSLSMDEK	ASWSSLSMDEK	77012.6
								AGTFQAFEQFGQQLLAHGHYASPEIK	AGTFQAFEQFGQQLLAHGHYASPEIK	123800		AIATTVTYPLQTVQSILR	AIATTVTYPLQTVQSILR	51570.7		GDVAEGDLIEHFSQFGTVEK	GDVAEGDLIEHFSQFGTVEK	731537		DSIVAELDR	DSIVAELDR	730559		DALLAIVKCMRNKSAYFAE	DALLAIVKC[57.0215]MRNKSAYFAE	78621.3		AMQQADDWLGVPQVITPEE	AMQQADDWLGVPQVITPEE	44496.9		DAGIEPGPDTYLALLNAYAE	DAGIEPGPDTYLALLNAYAE	697378		ASYFICHDQE	ASYFIC[57.0215]HDQE	45455
								AGTGVDNVDLEAATR	AGTGVDNVDLEAATR	909400		AIAYLFPSGLFEK	AIAYLFPSGLFEK	316743		NLSNPEMTSGSDK	NLSNPEMTSGSDK	731042		ILEVHIDK	ILEVHIDK	730328		DALLCGPVSKHKLPNQGE	DALLC[57.0215]GPVSKHKLPNQGE	102979		AMQVCRNVLLDPQLVPGGGASE	AMQVC[57.0215]RNVLLDPQLVPGGGASE	230763		DAGIEPGPDTYLALLNAYAEK	DAGIEPGPDTYLALLNAYAEK	19131.1		ASIVGFFDDSFSE	AS[130.0266]IVGFFDDSFSE	0
								AGTLLPVIQFLQK	AGTLLPVIQFLQK	443168		AICDHVR	AIC[57.0215]DHVR	77190.2		DHAVVVGVYRPPPK	DHAVVVGVYRPPPK	729414		DYEEIGPSICR	DYEEIGPSIC[57.0215]R	730121		DALLGSYPVDD	DALLGSYPVDD	113047		AMRFARRSVSDNDIRKYE	AMRFARRSVSDNDIRKYE	365778		DAGLSIFNNTWSNIHDFTPVSGE	DAGLSIFNNTWSNIHDFTPVSGE	43628.7		ATAAPAGAPPQPQDLE	ATAAPAGAPPQPQDLE	227245
								AGTLSITEFADMLSGNAGGFR	AGTLSITEFADMLSGNAGGFR	12602.4		AIDLFTDAIK	AIDLFTDAIK	1.44067e+06		GLDDDRGPWR	GLDDDRGPWR	729366		DRPFFPGLVK	DRPFFPGLVK	729888		DALLYQSKGYNDDYYE	DALLYQSKGYNDDYYE	63822.3		AMRIGAE	AMRIGAE	129802		DAGQISGLNVLR	DAGQISGLNVLR	274529		ATAGDTHLGGE	ATAGDTHLGGE	0
								AGVIFPVGR	AGVIFPVGR	762316		AIDLMNALMR	AIDLMNALMR	279910		EADGSETPEPFAAEAK	EADGSETPEPFAAEAK	729131		EHFQDDVFNEK	EHFQDDVFNEK	728633		DALLYQSKGYNDDYYE	DALLYQSKGYNDDYY[130.0266]E	1375481		AMRWFQQKYD	AMRWFQQKYD	0		DAGSSSLDNLLSR	DAGSSSLDNLLSR	59355.8		ATDAIGHLDR	ATDAIGHLDR	35413.9
								AGVLAGHDNR	AGVLAGHDNR	156721		AIDLMNALMR	AIDLMNALM[15.9949]R	102146		EDITQSAQHALR	EDITQSAQHALR	728578		GGTLKDDDWGNIK	GGTLKDDDWGNIK	727895		DALMAVSTLVE	DALMAVSTLVE	84628.1		AMVAFFNSAVASAEEE	AMVAFFNSAVASAEEE	30498		DAGTIAGLNVLR	DAGTIAGLNVLR	419281		ATDFFGGILMNNTTDVE	ATDFFGGILMNNTTDVE	34149.4
								AGVLAHLEEER	AGVLAHLEEER	48473.3		AIDLMNALMR	AIDLM[15.9949]NALMR	120212		AESMLQQADK	AESMLQQADK	728276		FGDPVVQSDMK	FGDPVVQSDMK	727113		DALNISSMSLLAPLAQTVGVVSPE	DALNISSMSLLAPLAQTVGVVSPE	11815.3		AMVQPFTTIPFPPPPQNGIPTE	AMVQPFTTIPFPPPPQNGIPTE	0		DAGTIAGLNVMR	DAGTIAGLNVMR	143820		ATDYPCLLILDPQNE	ATDYPC[57.0215]LLILDPQNE	90785.2
								AGVMALANLLQIQR	AGVMALANLLQIQR	385466		AIDNAADLLIFGK	AIDNAADLLIFGK	0		GISHVIVDEIHER	GISHVIVDEIHER	727596		LPPNTNDEVDEDPTGNK	LPPNTNDEVDEDPTGNK	726358		DALQSFLKAEE	DALQSFLKAEE	0		AMYVKLISSDGHE	AMYVKLISSDGHE	412415		DAGVGGLTQAGFLSGE	DAGVGGLTQAGFLSGE	15405.7		ATENDIANFFSPLNPIR	ATENDIANFFSPLNPIR	0
								AGVMALANLLQIQR	AGVM[15.9949]ALANLLQIQR	102884		AIDTWIESISELHR	AIDTWIESISELHR	18964.2		DILQDVHDK	DILQDVHDK	727369		DKDPPIPVAK	DKDPPIPVAK	725467		DALRDALDQAQQVE	DALRDALDQAQQVE	265625		AMAGDFVNMVE	AM[15.9949]AGDFVNM[15.9949]VE	41407		DAGVIAGLNVLR	DAGVIAGLNVLR	22588.2		ATENDIYNFFSPLNPVR	ATENDIYNFFSPLNPVR	0
								AGVNFSEFTGVWK	AGVNFSEFTGVWK	338266		AIEALHGHELRPGR	AIEALHGHELRPGR	343876		WEAERDDWLHNR	WEAERDDWLHNR	726381		DELGDYLKPK	DELGDYLKPK	724421		DALRKIRAVEE	DALRKIRAVEE	76615.6		AMASSGQIDLLE	AM[15.9949]ASSGQIDLLE	50143.5		DAGYGGISLAVE	DAGYGGISLAVE	0		ATGATQQDANASSLLD	ATGATQQDANASSLLD	0
								AGVNTVTTLVENK	AGVNTVTTLVENK	491496		AIEDEGGNPDEIEITSEGNKK	AIEDEGGNPDEIEITSEGNKK	18027.9		ILEVHIDK	ILEVHIDK	724892		DALSDLALHFLNK	DALSDLALHFLNK	723661		DALRKNKSLIGPDQKE	DALRKNKSLIGPDQKE	55057.2		AMDDFMKRISCYE	AM[15.9949]DDFM[15.9949]KRISC[57.0215]YE	26661.1		DAGYGGISLAVEGPSK	DAGYGGISLAVEGPSK	361118		ATGPVLISTADFEGPMPSAPPEAE	ATGPVLISTADFEGPMPSAPPEAE	22892.6
								AGVNTVTTLVENKK	AGVNTVTTLVENKK	173323		AIEDGNLEEMEEEVR	AIEDGNLEEM[15.9949]EEEVR	0		LDDLVRPYVHK	LDDLVRPYVHK	723030		QLEDGDQPESK	QLEDGDQPESK	723237		DALRLLQTGQE	DALRLLQTGQE	238502		AMDGSETPQLFTVLPE	AM[15.9949]DGSETPQLFTVLPE	174322		DAGYGGLSLSIEGPSK	DAGYGGLSLSIEGPSK	63326.5		ATGSPVSIFVYDVKPGAEE	ATGSPVSIFVYDVKPGAEE	54415.5
								AGVPGVAAPGAPAAAPPAK	AGVPGVAAPGAPAAAPPAK	70398		AIEEGIPAFTCEEYVK	AIEEGIPAFTC[57.0215]EEYVK	43632		SLADELALVDVLEDK	SLADELALVDVLEDK	721134		LDIDSPPITAR	LDIDSPPITAR	723118		DALRLNLLKRSLDPADE	DALRLNLLKRSLDPADE	1.10088e+06		AMPFTLRAFEDE	AM[15.9949]PFTLRAFEDE	554908		DAGYITSPGYPQDYPSHQNCE	DAGYITSPGYPQDYPSHQNC[57.0215]E	110899		ATLDDIKE	ATLDDIKE	18940.5
								AGVQSGTNALLVVK	AGVQSGTNALLVVK	54148		AIEENNNFSK	AIEENNNFSK	505479		KDGNASGTTLLEALDCILPPTRPTDKPLR	KDGNASGTTLLEALDC[57.0215]ILPPTRPTDKPLR	720926		LDPHNHVLYSNR	LDPHNHVLYSNR	722068		DALRTLIDQHKE	DALRTLIDQHKE	59919.8		AMPLGSAVDILATDDPNFSQE	AM[15.9949]PLGSAVDILATDDPNFSQE	38060.2		DAHGAIQDLLSE	DAHGAIQDLLSE	28642.2		ATLGPSSTSNALSWLDEE	ATLGPSSTSNALSWLDEE	81814.2
								AGVSISVVHGNLSEEAAK	AGVSISVVHGNLSEEAAK	24023.6		AIEFLSAFK	AIEFLSAFK	220126		DKDPPIPVAK	DKDPPIPVAK	719564		ETKPEPMEEDLPENKK	ETKPEPMEEDLPENKK	721971		DALRVPPPPQSVSMAE	DALRVPPPPQSVSMAE	116873		AMQQADDWLGVPQVITPE	AM[15.9949]QQADDWLGVPQVITPE	129717		DAHLDGAVPIPAASGNGVDD	DAHLDGAVPIPAASGNGVDD	285880		ATLITFLCDR	ATLITFLC[57.0215]DR	43405
								AGVSQVLNR	AGVSQVLNR	49557.8		AIEGFNQSSHQK	AIEGFNQSSHQK	97409.8		FPAMSDAYDR	FPAMSDAYDR	717579		AAAEDVNVTFEDQQK	AAAEDVNVTFEDQQK	720613		DALSNVDLLE	DALSNVDLLE	81427.2		AMQVCRNVLLDPQLVPGGGASE	AM[15.9949]QVC[57.0215]RNVLLDPQLVPGGGASE	300725		DAHSIHGTNPQYLVE	DAHSIHGTNPQYLVE	94326.6		ATPPPPAPPPAPAPAPAIPPTTQPDDSKPPIQMPGSSE	ATPPPPAPPPAPAPAPAIPPTTQPDDSKPPIQMPGSSE	121495
								AGVWLIDFGK	AGVWLIDFGK	41572.8		AIEINPDSAQPYK	AIEINPDSAQPYK	1.34726e+06		DVLSVAFSSDNR	DVLSVAFSSDNR	717093		GDYPLEAVR	GDYPLEAVR	719564		DALSNVDLLEE	DALSNVDLLEE	54882.7		ANDAVNSSTKEE	ANDAVNSSTKEE	55481.3		DAHSIHGTNPQYLVEK	DAHSIHGTNPQYLVEK	80536.4		ATPPPPAPPPAPAPAPAIPPTTQPDDSKPPIQMPGSSE	ATPPPPAPPPAPAPAPAIPPTTQPDDSKPPIQM[15.9949]PGSSE	74242.2
								AGWNELLIASFSHR	AGWNELLIASFSHR	63943.7		AIELFSVGQGPAK	AIELFSVGQGPAK	308823		KEVVEEAENGR	KEVVEEAENGR	717039		LEQGQAIDDLMPAQK	LEQGQAIDDLMPAQK	719039		DALSRVAGMLQSFQGKD	DALSRVAGMLQSFQGKD	33725.8		ANDSDVQPSGAQRAE	ANDSDVQPSGAQRAE	125209		DAHTAVIGLPSGLE	DAHTAVIGLPSGLE	81871		ATPPQIVNGDQYCGDYE	ATPPQIVNGDQYC[57.0215]GDYE	44286.7
								AGYAGEDCPK	AGYAGEDC[57.0215]PK	43797.4		AIELNPANAVYFCNR	AIELNPANAVYFC[57.0215]NR	88035.3		LSDGDMTSALR	LSDGDMTSALR	716238		EQHGVAASCLEDLR	EQHGVAASC[57.0215]LEDLR	718509		DALVITHYNRTRQQEE	DALVITHYNRTRQQEE	36854.5		ANDVTSAINIIDE	ANDVTSAINIIDE	116322		DAHTAVVGIPHGLE	DAHTAVVGIPHGLE	98564		ATQQDLTNLFEE	ATQQDLTNLFEE	102842
								AGYIIPLQGPGLTTTESR	AGYIIPLQGPGLTTTESR	233849		AIEPNDYTGK	AIEPNDYTGK	92348.7		DLDSLHR	DLDSLHR	716019		DGIEPMWEDEKNK	DGIEPMWEDEKNK	718290		DALVRQDAQDLYE	DALVRQDAQDLYE	38889.5		ANFKIKDFPE	ANFKIKDFPE	0		DAHWFYDTPGITKE	DAHWFYDTPGITKE	40533.8		ATQQQHDFTLTQTADGR	ATQQQHDFTLTQTADGR	19437.3
								AGYITPVPGGVGPMTVAMLMK	AGYITPVPGGVGPMTVAMLMK	161811		AIEPPPLDAVIEAEHTLR	AIEPPPLDAVIEAEHTLR	715890		HPDADSLYVEK	HPDADSLYVEK	715104		VDKLDASESLR	VDKLDASESLR	717850		DALVTKNLVPGESVYGE	DALVTKNLVPGESVYGE	230374		ANFTDSTTQSCTHSRHNIYRGPE	ANFTDSTTQSC[57.0215]THSRHNIYRGPE	22880.9		DAIAVLSVAEE	DAIAVLSVAEE	190112		ATSSALPEKPGDSE	ATSSALPEKPGDSE	78700.7
								AGYITPVPGGVGPMTVAMLMK	AGYITPVPGGVGPMTVAMLM[15.9949]K	44206.8		AIESMEQQLSELK	AIESM[15.9949]EQQLSELK	91378.5		LREDLER	LREDLER	714402		DKECGQLLISENQK	DKEC[57.0215]GQLLISENQK	717117		DALVTQYQSKASDHE	DALVTQYQSKASDHE	96758.8		ANFTVSSMHGDMPQKE	ANFTVSSMHGDMPQKE	379960		DAIDWGDFGVE	DAIDWGDFGVE	47262		ATTADGSSILDR	ATTADGSSILDR	0
								AGYITPVPGGVGPMTVAMLMK	AGYITPVPGGVGPM[15.9949]TVAMLMK	44155.3		AIETQCYVVAAAQCGR	AIETQC[57.0215]YVVAAAQC[57.0215]GR	49465.6		RPDQQLQGEGK	RPDQQLQGEGK	714244		VFDGIPPPYDK	VFDGIPPPYDK	717008		DALYTVLHRLGHPEPNHVTE	DALYTVLHRLGHPEPNHVTE	46711.7		ANGILNVSAVDKSTGKE	ANGILNVSAVDKSTGKE	41059.9		DAIFIMTSNVASDE	DAIFIMTSNVASDE	246997		ATTTTTTTLPQAPTE	ATTTTTTTLPQAPTE	67637
								AGYPQYVSEILEK	AGYPQYVSEILEK	480670		AIFAGYK	AIFAGYK	50619.7		AILILDNDGDR	AILILDNDGDR	714164		DVKPDNMLLDK	DVKPDNMLLDK	715963		DAMHKPGLWHHQTE	DAMHKPGLWHHQTE	26160.7		ANGILNVTATDKSTGKANKITITND	ANGILNVTATDKSTGKANKITITND	134115		DAIFIMTSNVASDE	DAIFIM[15.9949]TSNVASDE	23983.8		ATVPNNKITVVGVGQVGMACAISILGKSLADE	ATVPNNKITVVGVGQVGMAC[57.0215]AISILGKSLADE	72731.4
								AGYSLQELFHLTR	AGYSLQELFHLTR	47894		AIFAVLTSVLTK	AIFAVLTSVLTK	29148.8		DKLEEILR	DKLEEILR	713308		ILDSVGIEADDDR	ILDSVGIEADDDR	715390		DAMKAYINKVE	DAMKAYINKVE	61038.1		ANGILNVTATDKSTGKANKITITNDKGRLSKEE	ANGILNVTATDKSTGKANKITITNDKGRLSKEE	15517.6		DAIHFYNK	DAIHFYNK	305130		ATVVPVLAGVGPLDPQSLRPNSEEVDE	ATVVPVLAGVGPLDPQSLRPNSEEVDE	26085.7
								AGYSQGATQYTQAQQTR	AGYSQGATQYTQAQQTR	40801.6		AIFDQLMTFGIEPFK	AIFDQLMTFGIEPFK	18008.7		DGLILTSR	DGLILTSR	713269		TDLTQDDFHLK	TDLTQDDFHLK	714890		DAMKAYINKVEE	DAMKAYINKVEE	4.42931e+06		ANHLLLQNNLPAVRWVGGPE	ANHLLLQNNLPAVRWVGGPE	82030.9		DAIHHHQGIYE	DAIHHHQGIYE	55770.6		ATTLANGVLASLNLPAAIEDVSGDTVPQSILTK	AT[130.0266]TLANGVLASLNLPAAIEDVSGDTVPQSILTK	22944.3
								AGYSTDESSSSSLHATR	AGYSTDESSSSSLHATR	53804.9		AIFEIVLNR	AIFEIVLNR	60685.4		DKHIEEVR	DKHIEEVR	712862		GVVPLAGTDGETTTQGLDGLSER	GVVPLAGTDGETTTQGLDGLSER	713043		DAMLLKGKGDKAQIE	DAMLLKGKGDKAQIE	1.21198e+06		ANHLLLQNNLPAVRWVGGPEIE	ANHLLLQNNLPAVRWVGGPEIE	71837.9		DAIHTAILTLKE	DAIHTAILTLKE	1.15257e+06		AVAAAAAASAAASGGPSAAPSGENE	AVAAAAAASAAASGGPSAAPSGENE	20131.3
								AHAAQVTCVAASPHK	AHAAQVTC[57.0215]VAASPHK	156331		AIFLADGNVFTTGFSR	AIFLADGNVFTTGFSR	396873		DLNYCFSGMSDHR	DLNYC[57.0215]FSGMSDHR	712798		VEYTLGEESEAPGQR	VEYTLGEESEAPGQR	712839		DAMKAYINKVEE	DAM[15.9949]KAYINKVEE	118979		ANKLIKSMVKEDE	ANKLIKSMVKEDE	38017.8		DAIISVLAYR	DAIISVLAYR	38376.7		AVAAPRPDR	AVAAPRPDR	37684.9
								AHAAVWNAQEAQADFAK	AHAAVWNAQEAQADFAK	63315.1		AIFLFVDK	AIFLFVDK	516215		HGEIDYEAIVK	HGEIDYEAIVK	712755		DLEALMFDR	DLEALMFDR	712059		DAMLLKGKGDKAQIE	DAM[15.9949]LLKGKGDKAQIE	181357		ANLLTLAQKAVE	ANLLTLAQKAVE	47986.8		DAIITCNPEEFIVE	DAIITC[57.0215]NPEEFIVE	88738.8		AVADQVYGDQDMHE	AVADQVYGDQDMHE	61331.2
								AHATLLGLANMETR	AHATLLGLANM[15.9949]ETR	0		AIFMIPTNPPPTFR	AIFMIPTNPPPTFR	300830		NIHLNLDR	NIHLNLDR	712430		VDEVPDGAVKPPTNK	VDEVPDGAVKPPTNK	711561		DANLIPPVPDDKFQD	DANLIPPVPDDKFQD	353375		ANLSNLKAPLDIPVPDPVKE	ANLSNLKAPLDIPVPDPVKE	156418		DAIKPNLMQTLE	DAIKPNLMQTLE	949246		AVAGEADVPFYYASGSEFD	AVAGEADVPFYYASGS[130.0266]EFD	36562
								AHCFLPAGIVAVLK	AHC[57.0215]FLPAGIVAVLK	151207		AIFMIPTNPPPTFR	AIFM[15.9949]IPTNPPPTFR	44167.1		DVFISAAER	DVFISAAER	711188		MAPVPLDDSNRPASLTK	MAPVPLDDSNRPASLTK	710700		DANSCHSFQSAYLIVDRDE	DANSC[57.0215]HSFQSAYLIVDRDE	248367		ANMPLPGYKVRE	ANMPLPGYKVRE	399741		DAIKPNLMQTLE	DAIKPNLM[15.9949]QTLE	32969.3		AVAPSIIFFDE	AVAPSIIFFDE	87678.5
								AHDGAEVCSAIFSK	AHDGAEVC[57.0215]SAIFSK	158692		AIFQTIQNR	AIFQTIQNR	330396		IELPELFDR	IELPELFDR	711023		ADPEAAWEPTEAEAR	ADPEAAWEPTEAEAR	710593		DANVFASAMMHALE	DANVFASAMMHALE	13977.6		ANNAFDQYRDLYFE	ANNAFDQYRDLYFE	46843.9		DALANVSIEKPIHQGPDAAVTGHIR	DALANVSIEKPIHQGPDAAVTGHIR	87237.6		AVAVTSMSFPVGDVNNFVVGSEE	AVAVTSMSFPVGDVNNFVVGSEE	143154
								AHETAFLSWFR	AHETAFLSWFR	33003.9		AIFTGHSAVVEDVAWHLLHESLFGSVADDQK	AIFTGHSAVVEDVAWHLLHESLFGSVADDQK	14197.8		VEVTEFEDIK	VEVTEFEDIK	710369		HQDVPSQDDSKPTQR	HQDVPSQDDSKPTQR	708986		DANVVRDRDLE	DANVVRDRDLE	0		ANNGKLPDNKVIASE	ANNGKLPDNKVIASE	91201.6		DALCTVLHLTE	DALC[57.0215]TVLHLTE	52403.1		AVAVTSMSFPVGDVNNFVVGSEE	AVAVTSM[15.9949]SFPVGDVNNFVVGSEE	32550.3
								AHEWMFPV	AHEWMFPV	349669		AIGAVPLIQGEYMIPCEK	AIGAVPLIQGEYMIPC[57.0215]EK	486466		KQELEEICHDLEAR	KQELEEIC[57.0215]HDLEAR	710264		YKPESEELTAER	YKPESEELTAER	708946		DAPDGSDASQLLHQAE	DAPDGSDASQLLHQAE	847078		ANNQNFQQRYHAEE	ANNQNFQQRYHAEE	34267.6		DALDDSVSSSSVHASPLASSPVR	DALDDSVSSSSVHASPLASSPVR	53376.1		AVAYGAAVQAAILMGDK	AVAYGAAVQAAILMGDK	233761
								AHFQNFPNGVTDFIK	AHFQNFPNGVTDFIK	63898.2		AIGAVPLIQGEYMIPCEK	AIGAVPLIQGEYM[15.9949]IPC[57.0215]EK	175493		HYNGEAYEDDEHHPR	HYNGEAYEDDEHHPR	709833		DGLEMEK	DGLEMEK	708752		DAPDVEPLEPTLSNIIE	DAPDVEPLEPTLSNIIE	125417		ANPGVPPATMSGSMMGSDMRTE	ANPGVPPATMSGSMMGSDMRTE	0		DALDGPAAEAEPE	DALDGPAAEAEPE	438475		AVAYGAAVQAAILMGDK	AVAYGAAVQAAILM[15.9949]GDK	65404.7
								AHGFTFTR	AHGFTFTR	64820.1		AIGDGEDEMLFTR	AIGDGEDEM[15.9949]LFTR	81022.8		YELISETGGSHDK	YELISETGGSHDK	708741		DKLEEILR	DKLEEILR	708090		DAPIAKVGVLAASME	DAPIAKVGVLAASME	222286		ANPGVPPATMSGSMMGSDMRTE	ANPGVPPATMSGSM[15.9949]MGSDMRTE	55175		DALFASQEK	DALFASQEK	19060.5		AVAYGAAVQAAILSGDK	AVAYGAAVQAAILSGDK	80628.6
								AHGGYSVFAGVGER	AHGGYSVFAGVGER	418543		AIGDHFYK	AIGDHFYK	134708		EQIVPKPEEEVAQK	EQIVPKPEEEVAQK	707611		EDAQVAAEILEIADTPSGDK	EDAQVAAEILEIADTPSGDK	707823		DAPIGPHLQSMPSE	DAPIGPHLQSMPSE	112527		ANPGVPPATMSGSMMGSDMRTE	ANPGVPPATM[15.9949]SGSMMGSDMRTE	55288		DALGDSLQVPVSPSSTTSSR	DALGDSLQVPVSPSSTTSSR	87312.2		AVAYGAAVQAGVLSGDQDTGDLVLLD	AVAYGAAVQAGVLSGDQDTGDLVLLD	30721.2
								AHGHCLHEIFLLR	AHGHC[57.0215]LHEIFLLR	0		AIGISNFNHLQVEMILNKPGLK	AIGISNFNHLQVEMILNKPGLK	93525.6		QVSDDLTER	QVSDDLTER	707173		EGALCEENMR	EGALC[57.0215]EENMR	706372		DAPKDRLLTFYNLADCIAE	DAPKDRLLTFYNLADC[57.0215]IAE	45882.3		ANPGVPPATMSGSMMGSDMRTE	ANPGVPPATM[15.9949]SGSM[15.9949]MGSDMRTE	91340.2		DALHNLDR	DALHNLDR	552526		AVCMLSNTTAIAE	AVC[57.0215]MLSNTTAIAE	104135
								AHIAQLCEK	AHIAQLC[57.0215]EK	204161		AIGISNFNHLQVEMILNKPGLK	AIGISNFNHLQVEM[15.9949]ILNKPGLK	21839		DPPANLFEDMDLNK	DPPANLFEDM[15.9949]DLNK	706757		DSDKTDTDWR	DSDKTDTDWR	706259		DAPRAVFPSIVGRPRHQGVMVGMGQKD	DAPRAVFPSIVGRPRHQGVMVGMGQKD	46324.6		ANPGVPPATMSGSMMGSDMRTE	ANPGVPPATM[15.9949]SGSM[15.9949]MGSDM[15.9949]RTE	88603.6		DALIVHCVDDSGHWGR	DALIVHC[57.0215]VDDSGHWGR	102848		AVCMLSNTTAIAE	AVC[57.0215]M[15.9949]LSNTTAIAE	265889
								AHLGSSDNVATMSNEER	AHLGSSDNVATMSNEER	9591.08		AIGNTFFDAGAAEFLTSK	AIGNTFFDAGAAEFLTSK	73137.1		VFDGIPPPYDK	VFDGIPPPYDK	706098		TDGEPGPQGWSPR	TDGEPGPQGWSPR	705824		DAPTGGLFPPPVAPPAATQNGHYGRGGEEE	DAPTGGLFPPPVAPPAATQNGHYGRGGEEE	55991		ANPGVPPATMSGSMMGSDMRTE	ANPGVPPATM[15.9949]SGSM[15.9949]M[15.9949]GSDMRTE	91066.6		DALLAHGTSFLLHDR	DALLAHGTSFLLHDR	297065		AVDDGVNTFK	AVDDGVNTFK	484504
								AHLGTALK	AHLGTALK	91057.2		AIGPHDVLATLLNNLK	AIGPHDVLATLLNNLK	299284		GGTLKDDDWGNIK	GGTLKDDDWGNIK	705779		AESMLQQADK	AESMLQQADK	705298		DAPTGGLFPPPVAPPAATQNGHYGRGGEE	DAPTGGLFPPPVAPPAATQNGHY[130.0266]GRGGEE	142383		ANQAINPKLLQLVE	ANQAINPKLLQLVE	64887.5		DALLGSYPVDDGCR	DALLGSYPVDDGC[57.0215]R	347077		AVDDLNLHSYSNLPIWVNK	AVDDLNLHSYSNLPIWVNK	47054.8
								AHLILFK	AHLILFK	87406.2		AIGSASEGAQSSLQEVYHK	AIGSASEGAQSSLQEVYHK	595700		HECQANGPEDLNR	HEC[57.0215]QANGPEDLNR	704739		DVYSVSVDQK	DVYSVSVDQK	704704		DAPTGGLFPPPVAPPAATQNGHYGRGGEE	DAPTGGLFPPPVAPPAAT[130.0266]QNGHYGRGGEE	161322		ANQHVKSALASVIMGLSPILGKDNTIE	ANQHVKSALASVIMGLSPILGKDNTIE	0		DALLSALSIQNYHLE	DALLSALSIQNYHLE	239156		AVDGFHSEE	AVDGFHSEE	54182.8
								AHLMEIQVNGGTVAEK	AHLMEIQVNGGTVAEK	127961		AIGTDEDLAHSSIR	AIGTDEDLAHSSIR	29132.1		FHVEEEGK	FHVEEEGK	703622		VDSLLENLEK	VDSLLENLEK	704571		DAPVGSLVMTVSAHDE	DAPVGSLVMTVSAHDE	153137		ANQQQQFNRNVEDIE	ANQQQQFNRNVEDIE	82592.6		DALMAVSTLVE	DALMAVSTLVE	609934		AVDIPHMDIE	AVDIPHMDIE	38501.3
								AHLMEIQVNGGTVAEK	AHLM[15.9949]EIQVNGGTVAEK	36406.8		AIGTEPDSDVLSEIMHSFAK	AIGTEPDSDVLSEIMHSFAK	114250		LGVIEDHSNR	LGVIEDHSNR	702583		IEQFVYSSPHDNK	IEQFVYSSPHDNK	702395		DAPWKKIQQNTFTRWCNE	DAPWKKIQQNTFTRWC[57.0215]NE	4.66853e+06		ANQSDTSVSLSEPKSKSSLHLLSHE	ANQSDTSVSLSEPKSKSSLHLLSHE	30133.8		DALMAVSTLVE	DALM[15.9949]AVSTLVE	91206.9		AVDIPHMDIE	AVDIPHM[15.9949]DIE	504003
								AHMGMFTELAILYSK	AHMGMFTELAILYSK	126662		AIGVKPPR	AIGVKPPR	120485		LKDDEVAQLKK	LKDDEVAQLKK	701736		DDGTVIHFNNPK	DDGTVIHFNNPK	700584		DAQAGSGTIGRSGVRVE	DAQAGSGTIGRSGVRVE	29357.8		ANRDDRQSNTTKFGHSSFDQAE	ANRDDRQSNTTKFGHSSFDQAE	53958.3		DALNISSMSLLAPLAQTVGVVSPE	DALNISSMSLLAPLAQTVGVVSPE	9011.15		AVDLGPPKPSDQE	AVDLGPPKPSDQE	117789
								AHMGMFTELAILYSK	AHMGM[15.9949]FTELAILYSK	0		AIGVLTSGGDAQGMNAAVR	AIGVLTSGGDAQGM[15.9949]NAAVR	34709.5		DDWEEKR	DDWEEKR	701568		VNFPENGFLSPDK	VNFPENGFLSPDK	699975		DAQCPGLPDLIEE	DAQC[57.0215]PGLPDLIEE	44436		ANRGLRRSDSVSASE	ANRGLRRSDSVSASE	97240.7		DALNLAQMQE	DALNLAQMQE	369853		AVDPDGDGHVSWDE	AVDPDGDGHVSWDE	354237
								AHMGMFTELAILYSK	AHM[15.9949]GMFTELAILYSK	24303.2		AIGYLIPLMDAEYANYYTR	AIGYLIPLMDAEYANYYTR	98341.3		AVTKDEDEWKELEQK	AVTKDEDEWKELEQK	701381		DVNQQEFVR	DVNQQEFVR	698583		DAQILKVIE	DAQILKVIE	59121.5		ANSGAVKRQGRCDTYATE	ANSGAVKRQGRC[57.0215]DTYATE	159487		DALRPPLQNINSVQLKE	DALRPPLQNINSVQLKE	55641.5		AVDTDGVEPMESVLE	AVDTDGVEPM[15.9949]ESVLE	79422.1
								AHNNELEPTPGNTLR	AHNNELEPTPGNTLR	33404.3		AIGYLIPLMDAEYANYYTR	AIGYLIPLM[15.9949]DAEYANYYTR	38249		EGTGTEMPMIGDR	EGTGTEM[15.9949]PM[15.9949]IGDR	701330		KHDSGAADLER	KHDSGAADLER	698357		DAQITLLKKRE	DAQITLLKKRE	39991.8		ANSIQSANATTKTSE	ANSIQSANATTKTSE	26014.5		DALSNVDLLE	DALSNVDLLE	72209.2		AVELPLTHFE	AVELPLTHFE	55039.4
								AHPPELK	AHPPELK	151355		AIHEFLAAQK	AIHEFLAAQK	49617.6		ELEEWYAR	ELEEWYAR	700674		HECQANGPEDLNR	HEC[57.0215]QANGPEDLNR	697666		DAQKSSSPAPADIAQTVQE	DAQKSSSPAPADIAQTVQE	1.42151e+06		ANSQHYQKNINSLQEE	ANSQHYQKNINSLQEE	31947.2		DALSNVDLLEE	DALSNVDLLEE	156015		AVFSDSLVPALE	AVFSDSLVPALE	112476
								AHPVFYQGTYSQALNDAK	AHPVFYQGTYSQALNDAK	143507		AIHSWLTR	AIHSWLTR	170189		DVNQQEFVR	DVNQQEFVR	700634		DILQDVHDK	DILQDVHDK	696889		DAQTLRKAMKGLGTDE	DAQTLRKAMKGLGTDE	7122711		ANSRPLDHAQPPSSLVIDKE	ANSRPLDHAQPPSSLVIDKE	180945		DAMHKPGLWHHQTE	DAMHKPGLWHHQTE	48475.2		AVFVDLEPTVIDE	AVFVDLEPTVIDE	5558367
								AHQLVHEGYK	AHQLVHEGYK	51146.9		AIIASNIMYIVGQYPR	AIIASNIMYIVGQYPR	170794		YPIEHGIITNWDDMEK	YPIEHGIITNWDDM[15.9949]EK	699984		VADWTGATYQDK	VADWTGATYQDK	695658		DAQTLRKAMKGLGTDE	DAQTLRKAM[15.9949]KGLGTDE	115983		ANSRPLDHAQPPSSLVIDKESE	ANSRPLDHAQPPSSLVIDKESE	81177.6		DAMITVDDGIR	DAMITVDDGIR	41830		AVFVEDVDSFMK	AVFVEDVDSFMK	81047.8
								AHQLVMEGYNWCHDR	AHQLVMEGYNWC[57.0215]HDR	496953		AIIASNIMYIVGQYPR	AIIASNIM[15.9949]YIVGQYPR	22790.7		DFTPVCTTELGR	DFTPVC[57.0215]TTELGR	699380		AIVICPTDEDLKDR	AIVIC[57.0215]PTDEDLKDR	694459		DARAARVKE	DARAARVKE	46623.6		ANTLAEKDE	ANTLAEKDE	568859		DANVFASAMMHALE	DANVFASAMMHALE	11267.2		AVFVEDVDSFMK	AVFVEDVDSFM[15.9949]K	107551
								AHQVVEDGYEFFAK	AHQVVEDGYEFFAK	417037		AIIDQFGQR	AIIDQFGQR	0		QDVDNASLAR	QDVDNASLAR	699004		DGMDNQGGYGSVGR	DGM[15.9949]DNQGGYGSVGR	694190		DARAGSGAGAAGLGTATSSVTGEPIE	DARAGSGAGAAGLGTATSSVTGEPIE	52980.4		ANVLATAPDKKKQKLLEE	ANVLATAPDKKKQKLLEE	200277		DAPDGSDASQLLHQAE	DAPDGSDASQLLHQAE	597666		AVGEPMRPLAEE	AVGEPMRPLAEE	165308
								AHSIQIMK	AHSIQIMK	126795		AIIIFVPVPQLK	AIIIFVPVPQLK	681912		DGVLEEQIER	DGVLEEQIER	697963		TYDATTHFETTCDDIK	TYDATTHFETTC[57.0215]DDIK	693891		DARIMLSRAVE	DARIMLSRAVE	78645.4		APDADELPKGE	APDADELPKGE	85151.1		DAPDVEPLEPTLSNIIE	DAPDVEPLEPTLSNIIE	159449		AVGGFFSQIGE	AVGGFFSQIGE	96529.1
								AHSSMVGVNLPQK	AHSSMVGVNLPQK	752460		AIIKPQYVDQIPK	AIIKPQYVDQIPK	366156		EAGELKPEEEITVGPVQK	EAGELKPEEEITVGPVQK	697716		LQGDANNLHGFEVDSR	LQGDANNLHGFEVDSR	693407		DARINLLKE	DARINLLKE	38756.7		APFKFDME	APFKFDME	29602.2		DAPDVEPLEPTLSNIIEQR	DAPDVEPLEPTLSNIIEQR	29680.8		AVGNIVTGTDE	AVGNIVTGTDE	88214.5
								AHSSMVGVNLPQK	AHSSM[15.9949]VGVNLPQK	94607.8		AIIYQYMEEIYHR	AIIYQYMEEIYHR	143930		TDGEPGPQGWSPR	TDGEPGPQGWSPR	696244		DGLTDVYNK	DGLTDVYNK	693124		DARIRLWRVPAEGLEE	DARIRLWRVPAEGLEE	845695		APFKFDME	APFKFDM[15.9949]E	41592.8		DAPDVVVSAIWKE	DAPDVVVSAIWKE	75085.2		AVGPHQFLGDQE	AVGPHQFLGDQE	100229
								AHSVYNFEKPVVMK	AHSVYNFEKPVVMK	40350.6		AIIYQYMEEIYHR	AIIYQYM[15.9949]EEIYHR	153928		IYVASVHQDLSDDDIK	IYVASVHQDLSDDDIK	695628		KFGDPVVQSDMK	KFGDPVVQSDMK	692378		DARKTINQWVKGQTE	DARKTINQWVKGQTE	1467604		APFTQDDTLGLE	APFTQDDTLGLE	93417.1		DAPHEPDGVALVWNMK	DAPHEPDGVALVWNMK	22971.2		AVGVASVGVGPEPLQGEGPGDWLHAPLEPDVR	AVGVASVGVGPEPLQGEGPGDWLHAPLEPDVR	63167.4
								AHTDFFEAFK	AHTDFFEAFK	213918		AILCLLLGGVER	AILC[57.0215]LLLGGVER	171308		ELAEDDSILK	ELAEDDSILK	694164		HEQNIDCGGGYVK	HEQNIDC[57.0215]GGGYVK	690090		DARPNAAAPALGPVGLE	DARPNAAAPALGPVGLE	37821.2		APGIRDHE	APGIRDHE	44604.2		DAPLDQGSGAILASTFSK	DAPLDQGSGAILASTFSK	5743.62		AVGYFLYNLIDSMSDSE	AVGYFLYNLIDSMSDSE	55276.5
								AHTLLSPPSANNATFAR	AHTLLSPPSANNATFAR	44448.3		AILESLFSQYSGK	AILESLFSQYSGK	77364.5		NEEDAAELVALAQAVNAR	NEEDAAELVALAQAVNAR	693768		GLDDDRGPWR	GLDDDRGPWR	687366		DARQHSNSNMVIMLIGNKSDLE	DARQHSNSNMVIMLIGNKSDLE	2045083		APGQLALFSVSDKTGLVE	APGQLALFSVSDKTGLVE	96805.7		DAPLGGAAIPGGHQSGSSGLSPGPSGQE	DAPLGGAAIPGGHQSGSSGLSPGPSGQE	142751		AVGYFLYNLIDSMSDSE	AVGYFLYNLIDSM[15.9949]SDSE	63423
								AHTMTDDVTFWK	AHTMTDDVTFWK	203463		AILILDNDGDR	AILILDNDGDR	475142		LDPHNHVLYSNR	LDPHNHVLYSNR	692642		DNALLAQLIQDK	DNALLAQLIQDK	687027		DARQHSNSNMVIMLIGNKSDLE	DARQHSNSNMVIM[15.9949]LIGNKSDLE	105950		APKFPDSVEE	APKFPDSVEE	0		DAPQDFHPDR	DAPQDFHPDR	1493343		AVHEDIVAVE	AVHEDIVAVE	90322.7
								AHTSSTQLQEELEK	AHTSSTQLQEELEK	37156		AILQLDSPESAQSMYSFLK	AILQLDSPESAQSMYSFLK	39127.8		RIEQHYFEDR	RIEQHYFEDR	691361		DITEEIMSGAR	DITEEIM[15.9949]SGAR	686104		DARQHSSSNMVIMLIGNKSDLE	DARQHSSSNMVIMLIGNKSDLE	29460.1		APKLKVQHKFVEE	APKLKVQHKFVEE	27251.2		DAPTHLPSVDLSNPFTKE	DAPTHLPSVDLSNPFTKE	41573.1		AVHHAAFGDE	AVHHAAFGDE	168223
								AHVEAPIAGSMVLAAVLLK	AHVEAPIAGSMVLAAVLLK	22458.1		AILQQLGLNSTCDDSILVK	AILQQLGLNSTC[57.0215]DDSILVK	38693.4		VDKLDASESLR	VDKLDASESLR	690372		SINPDEAVAYGAAVQAAILMGDK	SINPDEAVAYGAAVQAAILMGDK	682849		DARRAISRSGGFIKDSSVE	DARRAISRSGGFIKDSSVE	102522		APLFSQLAKTLE	APLFSQLAKTLE	39855.7		DAPVGSLVMTVSAHDE	DAPVGSLVMTVSAHDE	58420.3		AVHTVDFTADK	AVHTVDFTADK	128738
								AHVIVMAATNRPNSIDPALR	AHVIVMAATNRPNSIDPALR	115515		AILVDLEPGTMDSVR	AILVDLEPGTMDSVR	238848		LLEELEEGQK	LLEELEEGQK	689386		MDSTEPPYSQK	MDSTEPPYSQK	682732		DARTDAVDSVVRD	DARTDAVDSVVRD	57175.4		APLNPKANRE	APLNPKANRE	1.79785e+06		DAPWNNQPDAAWNSQFE	DAPWNNQPDAAWNSQFE	406935		AVIHIDE	AVIHIDE	68176.7
								AHVTHPELK	AHVTHPELK	26162.6		AILVDLEPGTMDSVR	AILVDLEPGTM[15.9949]DSVR	451631		DLNCVPEIADTLGAVAK	DLNC[57.0215]VPEIADTLGAVAK	689319		SEDFSLPAYMDR	SEDFSLPAYMDR	682705		DASALQGGTSVAQIKAQLKE	DASALQGGTSVAQIKAQLKE	124170		APPAPGPASGGSGEVDE	APPAPGPASGGSGEVDE	97579.6		DAQCPGLPDLIEE	DAQC[57.0215]PGLPDLIEE	21673.4		AVIPDHCIFASNTSALPISE	AVIPDHC[57.0215]IFASNTSALPISE	133615
								AHWTPFEGQK	AHWTPFEGQK	92268.1		AINCATSGVVGLVNCLR	AINC[57.0215]ATSGVVGLVNC[57.0215]LR	247702		TELSQSDMFDQR	TELSQSDMFDQR	688092		RIEQHYFEDR	RIEQHYFEDR	682605		DASAMLRRFLGRDPKQD	DASAMLRRFLGRDPKQD	65569.3		APPTNQATAAASPQSSQPPTANE	APPTNQATAAASPQSSQPPTANE	48137.1		DAQIGWIQTVE	DAQIGWIQTVE	36583.5		AVITSLLDQIPE	AVITSLLDQIPE	59080.5
								AHYQSFPPPVADFIK	AHYQSFPPPVADFIK	254403		AINCPEDIVFPALDILR	AINC[57.0215]PEDIVFPALDILR	20716		DVFRDPALK	DVFRDPALK	687732		QIILEKEETEELKR	QIILEKEETEELKR	681029		DASCGLLAGLQACE	DASC[57.0215]GLLAGLQAC[57.0215]E	62421.2		APQIANPRCE	APQIANPRC[57.0215]E	88986.8		DAQQSSSPAADNLRE	DAQQSSSPAADNLRE	38927.8		AVIYVVDSCDR	AVIYVVDSC[57.0215]DR	122634
								AIACLLFGGSR	AIAC[57.0215]LLFGGSR	700053		AINEAYKEDYHK	AINEAYKEDYHK	116407		EGALCEENMR	EGALC[57.0215]EENMR	687462		VAEIEHAEKEK	VAEIEHAEKEK	680082		DASGKGLAKRPGALLLRQGPGEPPPRPDLDPE	DASGKGLAKRPGALLLRQGPGEPPPRPDLDPE	247048		APRSVDWRE	APRSVDWRE	18741.8		DARPSSPADVASNSSHGYPNDTVSLASSIATQPE	DARPSSPADVASNSSHGYPNDTVSLASSIATQPE	43069.1		AVLFCLSEDK	AVLFC[57.0215]LSEDK	55141.4
								AIADHLFWSEETK	AIADHLFWSEETK	17393.4		AINQGGLTSVAVR	AINQGGLTSVAVR	810992		DEESGGGSNPFQHLEK	DEESGGGSNPFQHLEK	687347		YDGKWEVEEMK	YDGKWEVEEMK	679630		DASQCKKLRSSFE	DASQC[57.0215]KKLRSSFE	232743		APSRKFFVGGNWKMNGRKQSLGE	APSRKFFVGGNWKMNGRKQSLGE	125063		DASCGLLAGLQACE	DASC[57.0215]GLLAGLQAC[57.0215]E	104228		AVLICLAQLGEPE	AVLIC[57.0215]LAQLGEPE	33878.5
								AIADTGANVVVTGGK	AIADTGANVVVTGGK	876242		AINQIAAALFTIHK	AINQIAAALFTIHK	381559		VADWTGATYQDK	VADWTGATYQDK	686029		DGWGGYGSDKR	DGWGGYGSDKR	679494		DASQLIFPKEFE	DASQLIFPKEFE	44904.2		AQAATGFIVDPVSNLRLPVEE	AQAATGFIVDPVSNLRLPVEE	37163.9		DASFHIFPSTSTAE	DASFHIFPSTSTAE	84237.9		AVLRPGLDAEPE	AVLRPGLDAEPE	68343.9
								AIADYLR	AIADYLR	22763.3		AINTLNGLR	AINTLNGLR	104848		DGLTDVYNK	DGLTDVYNK	685943		ERPGLGSENMDR	ERPGLGSENMDR	679379		DASQWFSVLSQVHASTDQE	DASQWFSVLSQVHASTDQE	11959.9		AQAGTTTLMVTGLTPEE	AQAGTTTLMVTGLTPEE	521129		DASIVGFFDDSFSE	DASIVGFFDDSFSE	1.10688e+06		AVNDGLFNQYISQQE	AVNDGLFNQYISQQE	26764.4
								AIAELGIYPAVDPLDSTSR	AIAELGIYPAVDPLDSTSR	426736		AIPDLTAPVAAVQAAVSNLVR	AIPDLTAPVAAVQAAVSNLVR	130482		EHFQDDVFNEK	EHFQDDVFNEK	685377		QDLPALEEKPR	QDLPALEEKPR	679234		DASTASALKAVNYKILDRE	DASTASALKAVNYKILDRE	118972		AQAGTTTLMVTGLTPEE	AQAGTTTLM[15.9949]VTGLTPEE	524395		DASLLQPFKE	DASLLQPFKE	57062.7		AVNGNIEDAVTAFE	AVNGNIEDAVTAFE	63218.9
								AIAFLQQPR	AIAFLQQPR	500968		AIPLAIFQAEPTVR	AIPLAIFQAEPTVR	85492		IDINMSGFNETDDLKR	IDINM[15.9949]SGFNETDDLKR	684827		EGMTAFVEK	EGMTAFVEK	679187		DATKGKFAFTTE	DATKGKFAFTTE	301242		AQAKKLGNNCVFAPADVTSE	AQAKKLGNNC[57.0215]VFAPADVTSE	434921		DASPANTGLAPPPTADQYPSVVLSTDR	DASPANTGLAPPPTADQYPSVVLSTDR	27642.3		AVPFPISLIWNHDSEDTE	AVPFPISLIWNHDSEDTE	353774
								AIAGVINQPYYNYEAGPDAVLGR	AIAGVINQPYYNYEAGPDAVLGR	49785.1		AIPMLVDVLQDTR	AIPMLVDVLQDTR	132648		EDAQVAAEILEIADTPSGDK	EDAQVAAEILEIADTPSGDK	684386		DPPANLFEDMDLNK	DPPANLFEDM[15.9949]DLNK	678918		DATLTQLATAWVSLATGGE	DATLTQLATAWVSLATGGE	8009.32		AQAKVDVFRE	AQAKVDVFRE	47049.1		DASSALASLNSSLE	DASSALASLNSSLE	84314.9		AVPLAVPLGQTE	AVPLAVPLGQTE	83608.8
								AIAHYEQSADYYKGEESNSSANK	AIAHYEQSADYYKGEESNSSANK	19859.7		AIPMLVDVLQDTR	AIPM[15.9949]LVDVLQDTR	79682.3		RDGWPAMCIHGDK	RDGWPAMC[57.0215]IHGDK	683903		KAESGWFHVEEDR	KAESGWFHVEEDR	678892		DATLTQLATAWVSLATGGEKLQD	DATLTQLATAWVSLATGGEKLQD	3694.15		AQALTPTGPSRMPRPDEEQE	AQALTPTGPSRMPRPDEEQE	46421		DASSCQEQLDE	DASSC[57.0215]QEQLDE	1480.8		AVPPAVPTDDGWDNQNW	AVPPAVPTDDGWDNQNW	235067
								AIAINTFLPK	AIAINTFLPK	391419		AIPQLQGYLR	AIPQLQGYLR	602633		NVTELNEPLSNEER	NVTELNEPLSNEER	683879		TPELNLDQFHDK	TPELNLDQFHDK	678769		DATPEPGEDPRVTRAKYFIRDE	DATPEPGEDPRVTRAKYFIRDE	170463		AQALVLLDVTPDQSMVDE	AQALVLLDVTPDQSMVDE	76718.7		DASVHTLLDALE	DASVHTLLDALE	129384		AVQALIDLHNHDLGE	AVQALIDLHNHDLGE	205400
								AIALQPENPMAHFLLGR	AIALQPENPMAHFLLGR	132506		AIPSFLNSFNR	AIPSFLNSFNR	126587		TYDATTHFETTCDDIK	TYDATTHFETTC[57.0215]DDIK	683380		DEILPTTPISEQK	DEILPTTPISEQK	678170		DATRRFQILGKVYSVLSDRE	DATRRFQILGKVYSVLSDRE	50157.7		AQAYADDNSLLFME	AQAYADDNSLLFME	358740		DATLTALDR	DATLTALDR	120653		AVQNDSNPSASQPTTGPSAASPASE	AVQNDSNPSASQPTTGPSAASPASE	24006.4
								AIAMSLGQDIPMDQR	AIAM[15.9949]SLGQDIPM[15.9949]DQR	112990		AIQDAILEVLK	AIQDAILEVLK	167977		SDDSVIQLLNPNR	SDDSVIQLLNPNR	682998		DAEDAMDAMDGAVLDGR	DAEDAM[15.9949]DAMDGAVLDGR	678163		DAVAAMSKDKANMQHRYVE	DAVAAMSKDKANMQHRYVE	88707.7		AQAYADDNSLLFME	AQAYADDNSLLFM[15.9949]E	197139		DATNVGDEGGFAPNILE	DATNVGDEGGFAPNILE	113087		AVQNMVSHTER	AVQNMVSHTER	21707
								AIANECQANFISIK	AIANEC[57.0215]QANFISIK	269224		AIQDHLLEVEQSK	AIQDHLLEVEQSK	44900.4		DGIEPMWEDEKNK	DGIEPMWEDEKNK	682353		DICNDVLSLLEK	DIC[57.0215]NDVLSLLEK	678032		DAVAAMSKDKNNMQHRYIE	DAVAAMSKDKNNMQHRYIE	933967		AQDAQKQGNSLAAEDWCE	AQDAQKQGNSLAAEDWC[57.0215]E	44382.2		DATSRPTDNILIPQLIRE	DATSRPTDNILIPQLIRE	71451		AVQSMEDEPTQAFMLTPPQE	AVQSMEDEPTQAFMLTPPQE	35016.8
								AIATTVTYPLQTVQSILR	AIATTVTYPLQTVQSILR	41875		AIQDHLLEVEQSKDQMEK	AIQDHLLEVEQSKDQMEK	45518.8		SEDFSLPAYMDR	SEDFSLPAYMDR	681136		LLDDAMAADK	LLDDAMAADK	677846		DAVHFHRTLKE	DAVHFHRTLKE	55981.4		AQDDLVKTKE	AQDDLVKTKE	49107.5		DAVFIPAGWDNE	DAVFIPAGWDNE	79498.9		AVQTFNYLCDLIE	AVQTFNYLC[57.0215]DLIE	40183.9
								AIAYLFPSGLFEK	AIAYLFPSGLFEK	305606		AIQDPAFSDGIR	AIQDPAFSDGIR	233980		DTLVADNLDQATR	DTLVADNLDQATR	680990		EDLTEIR	EDLTEIR	677131		DAVKARLAALAD	DAVKARLAALAD	184490		AQDDLVKTKEE	AQDDLVKTKEE	590436		DAVGVCLLGDK	DAVGVC[57.0215]LLGDK	49758		AVQTGLDLLE	AVQTGLDLLE	40184.7
								AICTEAGLMALR	AIC[57.0215]TEAGLM[15.9949]ALR	222753		AIQGGTSHHLGQNFSK	AIQGGTSHHLGQNFSK	356374		EELEEVIKDI	EELEEVIKDI	679697		GHTDSVQDISFDHSGK	GHTDSVQDISFDHSGK	675293		DAVKARLAALADQWQFLVQKSAE	DAVKARLAALADQWQFLVQKSAE	12868.9		AQDIFGKNLNSLFNNMEE	AQDIFGKNLNSLFNNMEE	104920		DAVHAMNNLNGTELE	DAVHAMNNLNGTELE	96735		AVQVDDDQFCK	AVQVDDDQFC[57.0215]K	0
								AIDENNEPTACFLIR	AIDENNEPTAC[57.0215]FLIR	28146		AIQLEYSEAR	AIQLEYSEAR	215184		DYEEIGPSICR	DYEEIGPSIC[57.0215]R	679338		GEADRDTYR	GEADRDTYR	675220		DAVPLCMSADFPRVGMGSSYNGQDE	DAVPLC[57.0215]MSADFPRVGMGSSYNGQDE	124231		AQDSDPAPAFSKAPGSAGHYE	AQDSDPAPAFSKAPGSAGHYE	177565		DAVITVPVFFNQAER	DAVITVPVFFNQAER	23397.8		AVSDASAGDYGSAIE	AVSDASAGDYGSAIE	210148
								AIDLFTDAIK	AIDLFTDAIK	4216969		AIQLNPSYIR	AIQLNPSYIR	110257		DELHIVEAEAMNYEGSPIK	DELHIVEAEAMNYEGSPIK	678192		QGTEIDGR	QGTEIDGR	674997		DAVPTLTPCRFTGSE	DAVPTLTPC[57.0215]RFTGSE	1.78112e+06		AQDSDPAPAFSKAPGSAGHYELPWVE	AQDSDPAPAFSKAPGSAGHYELPWVE	196387		DAVPATLHLLPCE	DAVPATLHLLPC[57.0215]E	48452.3		AVSGPWSWDDIEFE	AVSGPWSWDDIEFE	63657.6
								AIDLMNALMR	AIDLMNALMR	296625		AIQLNSNSVQALLLK	AIQLNSNSVQALLLK	98768.2		KEPEKPIDR	KEPEKPIDR	677605		DFPYEEDSRPR	DFPYEEDSRPR	674462		DAVQYFQRAVKDE	DAVQYFQRAVKDE	44859.4		AQDSKKVVEDIE	AQDSKKVVEDIE	84358.1		DAVQDFLHE	DAVQDFLHE	99309.9		AVSSAIAQLLGE	AVSSAIAQLLGE	100285
								AIDLMNALMR	AIDLMNALM[15.9949]R	133722		AIRPQIDLK	AIRPQIDLK	0		VSELKEELKK	VSELKEELKK	676750		DKQNIFEFFER	DKQNIFEFFER	674427		DAVSLWAKLKLQKASE	DAVSLWAKLKLQKASE	110711		AQFKAQGRIYGKIKEE	AQFKAQGRIYGKIKEE	44951.8		DAVQQDGFNSLNTAHATE	DAVQQDGFNSLNTAHATE	0		AVSSVLWSDAEE	AVSSVLWSDAEE	105362
								AIDLMNALMR	AIDLM[15.9949]NALMR	113209		AISAANLHLR	AISAANLHLR	70035.2		MDSTEPPYSQK	MDSTEPPYSQK	675454		RFDDAVVQSDMK	RFDDAVVQSDM[15.9949]K	674098		DAVTFLKTKIYSVE	DAVTFLKTKIYSVE	29606		AQGETEPTEQAPDALE	AQGETEPTEQAPDALE	56695.8		DAVSGMGVIVHIIE	DAVSGMGVIVHIIE	151369		AVSTPSAAFPSDATAE	AVSTPSAAFPSDATAE	256966
								AIDNAADLLIFGK	AIDNAADLLIFGK	0		AISAHFDDSSASSLK	AISAHFDDSSASSLK	63454.8		DLSLEEIQK	DLSLEEIQK	674994		LGVIEDHSNR	LGVIEDHSNR	673890		DAYKFAGQMGIQLFE	DAYKFAGQMGIQLFE	28665.1		AQGVGLDSTGYYDQE	AQGVGLDSTGYYDQE	94806.8		DAVVGRPSMDK	DAVVGRPSMDK	122720		AVSVIQSIPIFNE	AVSVIQSIPIFNE	65512.4
								AIDTTQLFSLPK	AIDTTQLFSLPK	0		AISEAQESVTK	AISEAQESVTK	0		FDDGAGGDNEVQR	FDDGAGGDNEVQR	673845		HYEVEILDAK	HYEVEILDAK	673626		DAYKKQFSQYIKNSVTPD	DAYKKQFSQYIKNSVTPD	601151		AQHILASAPTDRNLCHFQALGCRTTHSNQE	AQHILASAPTDRNLC[57.0215]HFQALGC[57.0215]RTTHSNQE	30099.2		DAVVSSADVALALASAASQNGVQIYDR	DAVVSSADVALALASAASQNGVQIYDR	0		AVTFLANHDDSR	AVTFLANHDDSR	112913
								AIDTWIESISELHR	AIDTWIESISELHR	19813.2		AISGVHTVR	AISGVHTVR	89588.3		DKTEKPDTVQLLTVK	DKTEKPDTVQLLTVK	672151		NSRPEANEALER	NSRPEANEALER	671787		DAYKKQFSQYIKNSVTPDMME	DAYKKQFSQYIKNSVTPDMME	88095.3		AQIAAKNLDKE	AQIAAKNLDKE	95766.3		DAVVYPILVE	DAVVYPILVE	407066		AVTNEPEEEE	AVTNEPEEEE	71558.3
								AIEALHGHELRPGR	AIEALHGHELRPGR	388558		AISSASSPQSPGDALR	AISSASSPQSPGDALR	102079		DMNQVLDAYENK	DM[15.9949]NQVLDAYENK	671986		DVDLEFLAK	DVDLEFLAK	671108		DAYKKQFSQYIKNSVTPDMMEE	DAYKKQFSQYIKNSVTPDMMEE	3.77482e+06		AQKFALGIFAINE	AQKFALGIFAINE	43228		DAVYNAVGLAAYE	DAVYNAVGLAAYE	20211.7		AVTQISVDLMDDYPASDPR	AVTQISVDLMDDYPASDPR	32346.5
								AIEDEGGNPDEIEITSEGNKK	AIEDEGGNPDEIEITSEGNKK	36619.2		AISSDMYFGR	AISSDMYFGR	100735		AFVDFLSDEIKEER	AFVDFLSDEIKEER	671630		DPEEIEKEEQAAAEK	DPEEIEKEEQAAAEK	670433		DAYKKQFSQYIKNSVTPDMMEE	DAYKKQFSQYIKNSVTPDMM[15.9949]EE	92318.5		AQKIFKANHPMDAE	AQKIFKANHPMDAE	141203		DAVYVDLGGSHVFQDE	DAVYVDLGGSHVFQDE	50300.3		AVVADVLDK	AVVADVLDK	52510.7
								AIEEGIPAFTCEEYVK	AIEEGIPAFTC[57.0215]EEYVK	76846.1		AISSTEAVLNNR	AISSTEAVLNNR	161818		LEQGQAIDDLMPAQK	LEQGQAIDDLMPAQK	671076		FDDGAGGDNEVQR	FDDGAGGDNEVQR	670153		DAYKKQFSQYIKNSVTPDMMEE	DAYKKQFSQYIKNSVTPDM[15.9949]MEE	255952		AQKILNNSGLPITSAIDLE	AQKILNNSGLPITSAIDLE	97546.6		DAYILTCNVSLE	DAYILTC[57.0215]NVSLE	154081		AVVDGGAIPAFISLLASPHAHISE	AVVDGGAIPAFISLLASPHAHISE	51428.6
								AIEENNNFSK	AIEENNNFSK	430811		AISSYFVSTMSSSIK	AISSYFVSTM[15.9949]SSSIK	46807.4		LQGDANNLHGFEVDSR	LQGDANNLHGFEVDSR	670765		IYVASVHQDLSDDDIK	IYVASVHQDLSDDDIK	669858		DAYKKQFSQYIKNSVTPDMMEE	DAYKKQFSQYIKNSVTPDM[15.9949]M[15.9949]EE	101592		AQKKFGNVKAISSDMYFGRQSQADYE	AQKKFGNVKAISSDMYFGRQSQADYE	21752.6		DCAAPCEPARPDGSMFFSQEE	DC[57.0215]AAPC[57.0215]EPARPDGSMFFSQEE	82859.7		AVVDLHADDSR	AVVDLHADDSR	63342.2
								AIEFLNNPPEEAPR	AIEFLNNPPEEAPR	86934.2		AISTTCIPNYPDR	AISTTC[57.0215]IPNYPDR	185106		VEYTLGEESEAPGQR	VEYTLGEESEAPGQR	670622		SEQDQAENEGEDSAVLMER	SEQDQAENEGEDSAVLMER	669808		DAYQYQNIFGPLVKLE	DAYQYQNIFGPLVKLE	17552.9		AQKQDAQDRLDE	AQKQDAQDRLDE	121815		DCAGIVSFLCSE	DC[57.0215]AGIVSFLC[57.0215]SE	24348.5		AVVHTHLLNPE	AVVHTHLLNPE	52475.6
								AIEFLSAFK	AIEFLSAFK	254608		AISVHSTPEGCSSACK	AISVHSTPEGC[57.0215]SSAC[57.0215]K	0		AAAEDVNVTFEDQQK	AAAEDVNVTFEDQQK	670452		KKDEISVDSLDFNKK	KKDEISVDSLDFNKK	668765		DAYTVLTRIGLE	DAYTVLTRIGLE	45838.9		AQKSQAASQKVSPPEDEE	AQKSQAASQKVSPPEDEE	0		DCAGVILYSAE	DC[57.0215]AGVILYSAE	113330		AVVIVDDR	AVVIVDDR	619627
								AIEGFNQSSHQK	AIEGFNQSSHQK	96400		AITDGQAGFGNDTLSK	AITDGQAGFGNDTLSK	139109		YAHQSGFHVDR	YAHQSGFHVDR	669959		DHVFLCEGEEPK	DHVFLC[57.0215]EGEEPK	667846		DCAGIVSFLCSE	DC[57.0215]AGIVSFLC[57.0215]SE	25298.3		AQLGSHRGLHQSIEE	AQLGSHRGLHQSIEE	67177		DCALQVSPSGYYLDTE	DC[57.0215]ALQVSPSGYYLDTE	27570.8		AVVVTNTIPQEDK	AVVVTNTIPQEDK	451647
								AIEINPDSAQPYK	AIEINPDSAQPYK	1.46482e+06		AITGASLADIMAK	AITGASLADIMAK	0		VDEVPDGAVKPPTNK	VDEVPDGAVKPPTNK	669643		DLFDSMDK	DLFDSM[15.9949]DK	667824		DCAKPADLDKKNPE	DC[57.0215]AKPADLDKKNPE	76753.5		AQLNAVDALIDSMSLAKKDE	AQLNAVDALIDSMSLAKKDE	204653		DCFGLYGEPSEGTTGQAE	DC[57.0215]FGLYGEPSEGTTGQAE	44911.3		AVYEEPPEQE	AVYEEPPEQE	53694.4
								AIELFSVGQGPAK	AIELFSVGQGPAK	371626		AITGASLADIMAK	AITGASLADIM[15.9949]AK	1.60971e+06		YKPESEELTAER	YKPESEELTAER	669152		DLNYCFSGMSDHR	DLNYC[57.0215]FSGMSDHR	667714		DCAKQMQVLLAQVQNSE	DC[57.0215]AKQMQVLLAQVQNSE	76880.8		AQLNAVDALIDSMSLAKKDE	AQLNAVDALIDSM[15.9949]SLAKKDE	63653.7		DCFIIYQGHHGDVGAPIAD	DC[57.0215]FIIYQGHHGDVGAPIAD	33433.1		AVYMMPTEGDDSSK	AVYMMPTEGDDSSK	127543
								AIELLQEFSDQHPENAAEIK	AIELLQEFSDQHPENAAEIK	21047.1		AITGFDDPFSGK	AITGFDDPFSGK	220290		GVVPLAGTDGETTTQGLDGLSER	GVVPLAGTDGETTTQGLDGLSER	667218		QLLCGAAIGTHEDDKYR	QLLC[57.0215]GAAIGTHEDDKYR	667279		DCASRNRKQGLDPASQTKVVE	DC[57.0215]ASRNRKQGLDPASQTKVVE	31617.3		AQLPAVYPFAAAMYQNE	AQLPAVYPFAAAMYQNE	35608.2		DCGATWVVLGHSE	DC[57.0215]GATWVVLGHSE	3.31837e+06		AWAEDVDLR	AWAEDVDLR	56948.7
								AIELNPANAVYFCNR	AIELNPANAVYFC[57.0215]NR	207719		AITHLNNNFMFGQK	AITHLNNNFMFGQK	262896		KIPNPDFFEDLEPFR	KIPNPDFFEDLEPFR	665374		NLDDGIDDERLR	NLDDGIDDERLR	666907		DCFRAAALASGCTVE	DC[57.0215]FRAAALASGC[57.0215]TVE	64628.2		AQLYAAQAHLKLGE	AQLYAAQAHLKLGE	49572		DCGATWVVLGHSER	DC[57.0215]GATWVVLGHSER	3466665		AWDDFFPGSDR	AWDDFFPGSDR	1.27254e+06
								AIELQPHFPDAYCNLANALK	AIELQPHFPDAYC[57.0215]NLANALK	30237.1		AITHLNNNFMFGQK	AITHLNNNFM[15.9949]FGQK	357088		AEDGATPSPSNETPK	AEDGATPSPSNETPK	665362		EGIPPDQQR	EGIPPDQQR	666808		DCHSPTSKPPKPDQPLKVMPAPPPKE	DC[57.0215]HSPTSKPPKPDQPLKVMPAPPPKE	1.67237e+06		AQNALHNMKVLPGMHHPIQMKPADSEKNNAVE	AQNALHNMKVLPGMHHPIQMKPADSEKNNAVE	38655		DCGGAAQLAGPAAE	DC[57.0215]GGAAQLAGPAAE	24993.9		AWLQQYHNQCQE	AWLQQYHNQC[57.0215]QE	48888.8
								AIEMLGGELGSK	AIEM[15.9949]LGGELGSK	0		AITIAGIPQSIIECVK	AITIAGIPQSIIEC[57.0215]VK	1.3454e+06		SEQDQAENEGEDSAVLMER	SEQDQAENEGEDSAVLMER	665139		QPCIFGDK	QPC[57.0215]IFGDK	666799		DCIPVLKRYAKE	DC[57.0215]IPVLKRYAKE	70631.2		AQNLMALTNVDTPLKGGLNTPLHE	AQNLMALTNVDTPLKGGLNTPLHE	55957.4		DCHHLGIQNNFDYK	DC[57.0215]HHLGIQNNFDYK	52309.4		AWMWLASDFSDGDAK	AWMWLASDFSDGDAK	37433.8
								AIENLIGKPTEK	AIENLIGKPTEK	21510.2		AITIAGVPQSVTECVK	AITIAGVPQSVTEC[57.0215]VK	123369		MADKDGDLIATK	MADKDGDLIATK	664713		AGTGVDNVDLEAATR	AGTGVDNVDLEAATR	664924		DCKIPAANILGHE	DC[57.0215]KIPAANILGHE	492910		AQNLMALTNVDTPLKGGLNTPLHE	AQNLM[15.9949]ALTNVDTPLKGGLNTPLHE	30854.7		DCHSPTSKPPKPDQPLK	DC[57.0215]HSPTSKPPKPDQPLK	352269		AWSDDTSQLGPDK	AWSDDTSQLGPDK	459327
								AIEPNDYTGK	AIEPNDYTGK	62477.2		AITPQAQEELQK	AITPQAQEELQK	78893		NLDDGIDDERLR	NLDDGIDDERLR	661896		QDLPSLDEKPR	QDLPSLDEKPR	664228		DCLIRLLSGLQEKPDQKD	DC[57.0215]LIRLLSGLQEKPDQKD	114494		AQNQPIDKARKTYE	AQNQPIDKARKTYE	48985.8		DCIGGCSDLVSLQQSGE	DC[57.0215]IGGC[57.0215]SDLVSLQQSGE	63671.5		AWTQVLLGQAE	AWTQVLLGQAE	26559.4
								AIEPPPLDAVIEAEHTLR	AIEPPPLDAVIEAEHTLR	687242		AITTGLQEYVEAVSFQHFIK	AITTGLQEYVEAVSFQHFIK	87987.7		VCEVCSAYLGLHDNDRR	VC[57.0215]EVC[57.0215]SAYLGLHDNDRR	660352		QVSDDLTER	QVSDDLTER	664186		DCLLTQVFTNTGPDNNLD	DC[57.0215]LLTQVFTNTGPDNNLD	83024.1		AQNRIKGCTDNLTLTVARSE	AQNRIKGC[57.0215]TDNLTLTVARSE	60210.6		DCLADVDTKPAYQNLR	DC[57.0215]LADVDTKPAYQNLR	89709.6		AWVWNTHADFADECPKPE	AWVWNTHADFADEC[57.0215]PKPE	179003
								AIESMEQQLSELKK	AIESM[15.9949]EQQLSELKK	61686.4		AIVAGDQNVEYK	AIVAGDQNVEYK	155185		YDGKWEVEEMK	YDGKWEVEEMK	659377		LIEVDDER	LIEVDDER	662868		DCMKHYQGTVDKLCRVE	DC[57.0215]MKHYQGTVDKLC[57.0215]RVE	35560.3		AQPAATDAPNGDLTPE	AQPAATDAPNGDLTPE	811716		DCLHQDISPDAVTVPVE	DC[57.0215]LHQDISPDAVTVPVE	51932.6		AYDLLDK	AYDLLDK	82989.6
								AIFAGYK	AIFAGYK	41488.8		AIVAIENPADVSVISSR	AIVAIENPADVSVISSR	203652		EGGGDEPLNFLDPK	EGGGDEPLNFLDPK	657831		QDVDNASLAR	QDVDNASLAR	661355		DCMNKFKLNIE	DC[57.0215]MNKFKLNIE	69767.4		AQPIVTKYKEE	AQPIVTKYKEE	145308		DCLIPMGITSE	DC[57.0215]LIPMGITSE	63253.6		AYGAPEQVDDFWSTALQAK	AYGAPEQVDDFWSTALQAK	146762
								AIFAVLTSVLTK	AIFAVLTSVLTK	25639.1		AIVEFLSNLAR	AIVEFLSNLAR	178080		DGFIDLMELK	DGFIDLMELK	657584		AELRDDPIISTHLAK	AELRDDPIISTHLAK	660292		DCNFALGQLAKSLGQAGE	DC[57.0215]NFALGQLAKSLGQAGE	44040.6		AQPSAPGHSVKSDQKHGSLGSSIKDE	AQPSAPGHSVKSDQKHGSLGSSIKDE	44579.1		DCLLTQVFTNTGPDNNLD	DC[57.0215]LLTQVFTNTGPDNNLD	35750.3		AYGPSSQTLTFLDTEE	AYGPSSQTLTFLDTEE	314713
								AIFEIVLNR	AIFEIVLNR	65880.7		AIVICPTDEDLKDR	AIVIC[57.0215]PTDEDLKDR	63711.5		KKDEISVDSLDFNKK	KKDEISVDSLDFNKK	656486		LFVDTDADTR	LFVDTDADTR	659518		DCPKVDFPTAIGMVVE	DC[57.0215]PKVDFPTAIGMVVE	355626		AQPSTIATSMRDSLIDSLT	AQPSTIATSMRDSLIDSLT	63020.3		DCLTPVMAVNMLTQQE	DC[57.0215]LTPVMAVNMLTQQE	22234.7		AYGPSSQTLTFLDTEEAE	AYGPSSQTLTFLDTEEAE	123890
								AIFLADGNVFTTGFSR	AIFLADGNVFTTGFSR	342601		AIVNVIGMHK	AIVNVIGMHK	100691		DHVFLCEGEEPK	DHVFLC[57.0215]EGEEPK	654927		DAINQGMDEELERDEK	DAINQGMDEELERDEK	658881		DCPKVDFPTAIGMVVE	DC[57.0215]PKVDFPTAIGM[15.9949]VVE	59470		AQQPTFDALRDE	AQQPTFDALRDE	141487		DCMVPVVFPGPVSQE	DC[57.0215]MVPVVFPGPVSQE	17609.7		AYGQDDWNGTRPSLK	AYGQDDWNGTRPSLK	428126
								AIFLFVDK	AIFLFVDK	723761		AIVQLVNER	AIVQLVNER	210664		NLDDGIDDER	NLDDGIDDER	654500		DISQDSLQDIK	DISQDSLQDIK	657939		DCPQWMVPITISTSEDPNQAKLKILMDKPE	DC[57.0215]PQWMVPITISTSEDPNQAKLKILMDKPE	67971.6		AQRAQFLVE	AQRAQFLVE	81852.7		DCNCLHVVEPMPVPGHDVE	DC[57.0215]NC[57.0215]LHVVEPMPVPGHDVE	135950		AYLFAHAVDFVPSEE	AYLFAHAVDFVPSEE	43589.8
								AIFMIPTNPPPTFR	AIFMIPTNPPPTFR	336347		AIWSQPELAYEEHHAHR	AIWSQPELAYEEHHAHR	76548.8		KFGDPVVQSDMK	KFGDPVVQSDMK	654029		NFGEDMDDER	NFGEDMDDER	657579		DCPQWMVPITISTSEDPNQAKLKILMDKPE	DC[57.0215]PQWM[15.9949]VPITISTSEDPNQAKLKILMDKPE	6035.39		AQRFFAQKFSCGASVTGEDE	AQRFFAQKFSC[57.0215]GASVTGEDE	871967		DCNGDTPNLSFYR	DC[57.0215]NGDTPNLSFYR	0		AYLGSAIQLVSCLSE	AYLGSAIQLVSC[57.0215]LSE	11270.3
								AIFMIPTNPPPTFR	AIFM[15.9949]IPTNPPPTFR	66442.6		AIYAYALQVFPSK	AIYAYALQVFPSK	84365.5		LLETTDRPDGHQNNLR	LLETTDRPDGHQNNLR	650964		VKEDPDGEHAR	VKEDPDGEHAR	657437		DCRGDIGRTNLIVNYLPQNMTQDE	DC[57.0215]RGDIGRTNLIVNYLPQNMTQDE	2.81481e+06		AQRVKLSSPERDVERD	AQRVKLSSPERDVERD	133354		DCPAQLQQLLE	DC[57.0215]PAQLQQLLE	22931.9		AYLGYPVTNAVITVPAYFNDSQR	AYLGYPVTNAVITVPAYFNDSQR	44982.4
								AIFQTIQNR	AIFQTIQNR	346531		AIYDTPCIQAESEK	AIYDTPC[57.0215]IQAESEK	235075		DSTLIMQLLR	DSTLIM[15.9949]QLLR	650130		DLQDELAGNSEQR	DLQDELAGNSEQR	657340		DCRGDIGRTNLIVNYLPQNMTQDE	DC[57.0215]RGDIGRTNLIVNYLPQNM[15.9949]TQDE	119151		AQSFISAAIEPE	AQSFISAAIEPE	35235.1		DCPFLISSHFLLDDGME	DC[57.0215]PFLISSHFLLDDGME	57561.1		AYLPDGYENE	AYLPDGYENE	0
								AIFTTGQGASAVGLTAYVQR	AIFTTGQGASAVGLTAYVQR	97002.8		AIYFDGDFGQIVR	AIYFDGDFGQIVR	80643		EAAEQDVEK	EAAEQDVEK	649955		GKVEIDQQQLTQQQLNGN	GKVEIDQQQLTQQQLNGN	656606		DCRGNILIPGLSQKPISSFADFE	DC[57.0215]RGNILIPGLSQKPISSFADFE	14668.2		AQSKRGILTLKYPIE	AQSKRGILTLKYPIE	92698.9		DCPFLISSHFLLDDGME	DC[57.0215]PFLISSHFLLDDGM[15.9949]E	21395.4		AYPVFEPVPPVPE	AYPVFEPVPPVPE	39770.4
								AIGAVPLIQGEYMIPCEK	AIGAVPLIQGEYMIPC[57.0215]EK	476004		AIYHDLEQSIR	AIYHDLEQSIR	209924		DSDKTDTDWR	DSDKTDTDWR	649420		DFTVSAMHGDMDQK	DFTVSAM[15.9949]HGDMDQK	656154		DCRMGAGIAVLFKKKFGGVQE	DC[57.0215]RMGAGIAVLFKKKFGGVQE	29509.1		AQSLHGDIPQKQRE	AQSLHGDIPQKQRE	419488		DCPPDPVGPSPQDPSLE	DC[57.0215]PPDPVGPSPQDPSLE	77763.9		AYSLSDNDYDGIK	AYSLSDNDYDGIK	0
								AIGAVPLIQGEYMIPCEK	AIGAVPLIQGEYM[15.9949]IPC[57.0215]EK	196337		AKDLQDELAGNSEQR	AKDLQDELAGNSEQR	0		DLQSNVEHLTEK	DLQSNVEHLTEK	649062		WEAERDDWLHNR	WEAERDDWLHNR	655989		DCSIALLPRNHE	DC[57.0215]SIALLPRNHE	42419.5		AQSLISAAIEPDKKEE	AQSLISAAIEPDKKEE	388864		DCPQWMVPITISTSEDPNQAK	DC[57.0215]PQWMVPITISTSEDPNQAK	205515		AYVDDTPAEQMK	AYVDDTPAEQMK	129523
								AIGDGEDEMLFTR	AIGDGEDEMLFTR	119210		AKDPFAHLPK	AKDPFAHLPK	1.31331e+06		YKDDPVDLR	YKDDPVDLR	647214		DWTDTNYYSEK	DWTDTNYYSEK	655622		DCSSAKTILKYMTD	DC[57.0215]SSAKTILKYMTD	70347.9		AQSNAARDFVNYLVRINE	AQSNAARDFVNYLVRINE	24727.9		DCPVFDGLFE	DC[57.0215]PVFDGLFE	28342.4		AYYAALGTRPPINMEELDE	AYYAALGTRPPINMEELDE	31647.5
								AIGDGEDEMLFTR	AIGDGEDEM[15.9949]LFTR	145958		AKDYENAIK	AKDYENAIK	42810.9		DVNFEFPEFQL	DVNFEFPEFQL	646535		EKLPGELEPVQATQNK	EKLPGELEPVQATQNK	655087		DCTLSVYRQLHNSLDPSELPGKQGLPE	DC[57.0215]TLSVYRQLHNSLDPSELPGKQGLPE	99975.9		AQSRVDDHLMGKQHMGYAKIKATVEE	AQSRVDDHLMGKQHMGYAKIKATVEE	0		DCPVPLPGDGDLLVR	DC[57.0215]PVPLPGDGDLLVR	56589.7		CAVLIVAAGVGEFE	C[57.0215]AVLIVAAGVGEFE	53609.5
								AIGDHFYK	AIGDHFYK	0		AKEAAEQDVEK	AKEAAEQDVEK	8863.62		DELGDYLKPK	DELGDYLKPK	646224		LKTEGSDLCDR	LKTEGSDLC[57.0215]DR	654475		DCTVMVWQIPE	DC[57.0215]TVMVWQIPE	32264.3		AQSYADDNSLLFME	AQSYADDNSLLFME	0		DCQLNAHK	DC[57.0215]QLNAHK	49398.9		CCLTYCFNKPEDK	C[57.0215]C[57.0215]LTYC[57.0215]FNKPEDK	427408
								AIGFVVGQTDWEK	AIGFVVGQTDWEK	0		AKEEQQDDTVYMGK	AKEEQQDDTVYMGK	31690.9		DLYDDKDGLRK	DLYDDKDGLRK	645238		IIEDQQESLNK	IIEDQQESLNK	654415		DCVRGLAILSE	DC[57.0215]VRGLAILSE	76265.6		AQSYADDNSLLFME	AQSYADDNSLLFM[15.9949]E	51646.6		DCSGPLSALTE	DC[57.0215]SGPLSALTE	149899		CCNHPYLIEYPIDPVTQE	C[57.0215]C[57.0215]NHPYLIEYPIDPVTQE	6837.76
								AIGISNFNHLQVEMILNKPGLK	AIGISNFNHLQVEMILNKPGLK	96659.1		AKEFTNVYIK	AKEFTNVYIK	52844.4		QDLPALEEKPR	QDLPALEEKPR	644992		IDINMSGFNETDDLKR	IDINM[15.9949]SGFNETDDLKR	653755		DCYNTALRLCPTHADSLNNLANIKRE	DC[57.0215]YNTALRLC[57.0215]PTHADSLNNLANIKRE	35826.9		AQVASQFIADVIE	AQVASQFIADVIE	61884.4		DCTPIEYPKPDGQISFD	DC[57.0215]TPIEYPKPDGQISFD	0		CDAFPNISSDE	C[57.0215]DAFPNISSDE	42838.6
								AIGNTFFDAGAAEFLTSK	AIGNTFFDAGAAEFLTSK	56087.5		AKENELQAGPWNTGR	AKENELQAGPWNTGR	16209.7		ADPEAAWEPTEAEAR	ADPEAAWEPTEAEAR	644894		EGICALGGTSELSSEGTQHSYSEEEK	EGIC[57.0215]ALGGTSELSSEGTQHSYSEEEK	652789		DDAFAKGPTLTVYKE	DDAFAKGPTLTVYKE	364861		AQVNVRMDSFDE	AQVNVRMDSFDE	337042		DCTVMVWQIPE	DC[57.0215]TVMVWQIPE	36410.2		CDAISVLEK	C[57.0215]DAISVLEK	78882.1
								AIGPHDVLATLLNNLK	AIGPHDVLATLLNNLK	217944		AKESWEMNSEEK	AKESWEMNSEEK	122666		NFGEDMDDER	NFGEDMDDER	644596		DLLDDLKSELTGK	DLLDDLKSELTGK	652689		DDALNGAIMKITTSKGIHFQDYD	DDALNGAIMKITTSKGIHFQDYD	26811.4		AQVNVRMDSFDE	AQVNVRM[15.9949]DSFDE	53305.2		DCVQLGPPSEGE	DC[57.0215]VQLGPPSEGE	13183.3		CDEPILSNR	C[57.0215]DEPILSNR	183823
								AIGSASEGAQSSLQEVYHK	AIGSASEGAQSSLQEVYHK	701456		AKESWEMNSEEKLEQSTIVK	AKESWEMNSEEKLEQSTIVK	40152.6		NIEDVIAQGIGK	NIEDVIAQGIGK	644109		DLNCVPEIADTLGAVAK	DLNC[57.0215]VPEIADTLGAVAK	652552		DDALWPPPDRVGRQE	DDALWPPPDRVGRQE	3.24776e+06		AQVRLYKEE	AQVRLYKEE	62838.4		DDAAHLVVLK	DDAAHLVVLK	47217.6		CDFTGTLIVVPDVSK	C[57.0215]DFTGTLIVVPDVSK	53219.3
								AIGTEPDSDVLSEIMHSFAK	AIGTEPDSDVLSEIMHSFAK	79456.4		AKFEELNMDLFR	AKFEELNMDLFR	155757		DGLEMEK	DGLEMEK	641367		ELEDATETADAMNR	ELEDATETADAMNR	651551		DDASISSCNKLITSDKVE	DDASISSC[57.0215]NKLITSDKVE	107990		AQVTPDSDKNKTYSVE	AQVTPDSDKNKTYSVE	110267		DDAIVCNIGHFDVE	DDAIVC[57.0215]NIGHFDVE	1900420		CDIYSYNPDLDSDPFGE	C[57.0215]DIYSYNPDLDSDPFGE	32562.1
								AIGVKPPR	AIGVKPPR	114261		AKFEELNMDLFR	AKFEELNM[15.9949]DLFR	470729		DINWDSSQWQPLIQDR	DINWDSSQWQPLIQDR	639866		KGESQTDIEITREEDFTR	KGESQTDIEITREEDFTR	651109		DDAVTAAQQFAQSPNVTPIFTLSSVSGE	DDAVTAAQQFAQSPNVTPIFTLSSVSGE	13032.1		AQVYILSKEE	AQVYILSKEE	123340		DDALPFAHVAIAVE	DDALPFAHVAIAVE	37889.9		CDLSLSGGE	C[57.0215]DLSLSGGE	21152.3
								AIGVLTSGGDAQGMNAAVR	AIGVLTSGGDAQGM[15.9949]NAAVR	70938.8		AKFENLCK	AKFENLC[57.0215]K	201841		KDLYANTVLSGGTTMYPGIADR	KDLYANTVLSGGTTMYPGIADR	638079		LMELHGEGSSSGK	LMELHGEGSSSGK	650784		DDCFGCLSWSHSE	DDC[57.0215]FGC[57.0215]LSWSHSE	169172		AQWHSSLARTSSAE	AQWHSSLARTSSAE	73956.7		DDALVITHYNR	DDALVITHYNR	42583.1		CDPAPFYLFDE	C[57.0215]DPAPFYLFDE	501663
								AIGYLIPLMDAEYANYYTR	AIGYLIPLMDAEYANYYTR	72646.9		AKNEILDEVISLSQVTPK	AKNEILDEVISLSQVTPK	29100		GMGSLDAMDK	GMGSLDAMDK	637792		DEFSHQVQEWNR	DEFSHQVQEWNR	650555		DDDASFKIKTVAQKKAE	DDDASFKIKTVAQKKAE	131025		ARAIPMLVDVLQDTRQEPMVRHE	ARAIPM[15.9949]LVDVLQDTRQEPM[15.9949]VRHE	6160.73		DDAMSSFGVTPAVGGLSSGTVGE	DDAMSSFGVTPAVGGLSSGTVGE	62796.3		CDQDAQNPLSAGLQGACLME	C[57.0215]DQDAQNPLSAGLQGAC[57.0215]LME	452134
								AIGYLIPLMDAEYANYYTR	AIGYLIPLM[15.9949]DAEYANYYTR	29431.5		AKPAMPQDSVPSPR	AKPAMPQDSVPSPR	237514		GDYPLEAVR	GDYPLEAVR	637720		DHYQDPVPGITPSSSSR	DHYQDPVPGITPSSSSR	649906		DDDFTASLSKQSCITE	DDDFTASLSKQSC[57.0215]ITE	218451		ARALTQTGGPHVKARVANPSGNLTE	ARALTQTGGPHVKARVANPSGNLTE	29207.6		DDANNDPQWSE	DDANNDPQWSE	129831		CDQDAQNPLSAGLQGACLME	C[57.0215]DQDAQNPLSAGLQGAC[57.0215]LM[15.9949]E	194546
								AIHSWLTR	AIHSWLTR	139749		AKPPGRACSNPSFLR	AKPPGRAC[57.0215]SNPSFLR	39909.6		TPELNLDQFHDK	TPELNLDQFHDK	637634		GDDWNDREWDR	GDDWNDREWDR	649877		DDDHGPPAPPNPFSHLTE	DDDHGPPAPPNPFSHLTE	987108		ARATVGKRLDYITAE	ARATVGKRLDYITAE	101962		DDANNDPQWSEE	DDANNDPQWSEE	48096.8		CDVSFLQSEDGSGK	C[57.0215]DVSFLQSEDGSGK	181320
								AIIASNIMYIVGQYPR	AIIASNIMYIVGQYPR	131855		AKPTSDKPGSPYR	AKPTSDKPGSPYR	33576.9		RDELTLEGIK	RDELTLEGIK	637543		ELALGQDR	ELALGQDR	649271		DDDLFSSAKSQPLVQE	DDDLFSSAKSQPLVQE	374566		AREPVLAQLRGLVSTLQSATE	AREPVLAQLRGLVSTLQSATE	46873.1		DDAVANLTQLIGGAQE	DDAVANLTQLIGGAQE	45768.6		CDWLDGK	C[57.0215]DWLDGK	83375.8
								AIIASNIMYIVGQYPR	AIIASNIM[15.9949]YIVGQYPR	15299.4		AKPVATAPIPGTPWCVVWTGDER	AKPVATAPIPGTPWC[57.0215]VVWTGDER	59804.7		IIEDQQESLNK	IIEDQQESLNK	636538		EMDRETLIDVAR	EMDRETLIDVAR	647497		DDDMLVSTTTSNLLLE	DDDMLVSTTTSNLLLE	148623		ARFFHLAFEEE	ARFFHLAFEEE	54271.6		DDAVPNLIQLITNSVE	DDAVPNLIQLITNSVE	332984		CEDCQSLVKPDIVFFGE	C[57.0215]EDC[57.0215]QSLVKPDIVFFGE	84724
								AIIDQFGQR	AIIDQFGQR	30961.8		ALAAAGYDVEK	ALAAAGYDVEK	645502		GEGAGPPPPLPPAQPGAEGGGDR	GEGAGPPPPLPPAQPGAEGGGDR	636192		IQFKPDDGISPER	IQFKPDDGISPER	647106		DDDMLVSTTTSNLLLE	DDDM[15.9949]LVSTTTSNLLLE	57755.6		ARGDSTYRCSYQPTME	ARGDSTYRC[57.0215]SYQPTME	44027.7		DDAWSYDINR	DDAWSYDINR	122687		CEDSFDNLGE	C[57.0215]EDSFDNLGE	84648.2
								AIIEEYLHLNDMK	AIIEEYLHLNDM[15.9949]K	45044.1		ALAAFLK	ALAAFLK	178672		QLLCGAAIGTHEDDKYR	QLLC[57.0215]GAAIGTHEDDKYR	635921		EAEMEEHREHIK	EAEMEEHREHIK	645447		DDDPLPAIGHCKAIYPFDGHNE	DDDPLPAIGHC[57.0215]KAIYPFDGHNE	214089		ARGGGGGQDNGLE	ARGGGGGQDNGLE	127981		DDCFGCLSWSHSE	DDC[57.0215]FGC[57.0215]LSWSHSE	348378		CEHDGVMTGANGE	C[57.0215]EHDGVMTGANGE	132575
								AIIESDQEQGR	AIIESDQEQGR	138288		ALAAGGVGSIVR	ALAAGGVGSIVR	419895		TVDFTQDSNYLLTGGQDK	TVDFTQDSNYLLTGGQDK	635242		DAEDAMDAMDGAVLDGR	DAEDAMDAM[15.9949]DGAVLDGR	645426		DDDVKKPALQSSVVATSKE	DDDVKKPALQSSVVATSKE	40190.1		ARGLAPLHWADDDGNPTE	ARGLAPLHWADDDGNPTE	154521		DDCFNVNIQPPVGE	DDC[57.0215]FNVNIQPPVGE	195790		CFGFVTYSNVEE	C[57.0215]FGFVTYSNVEE	149084
								AIIIFVPVPQLK	AIIIFVPVPQLK	546313		ALAAPAAEEKEEAR	ALAAPAAEEKEEAR	38809.1		DEFSHQVQEWNR	DEFSHQVQEWNR	635000		TKNETDEDGWTTVR	TKNETDEDGWTTVR	644988		DDDYGSRTGSISSSVSVPAKPE	DDDYGSRTGSISSSVSVPAKPE	844482		ARHDHAVSLLTAASPTIALLLE	ARHDHAVSLLTAASPTIALLLE	58897		DDDFPSLQAIAR	DDDFPSLQAIAR	250300		CFIEEIPDE	C[57.0215]FIEEIPDE	45315.3
								AIILFNPDAK	AIILFNPDAK	96928.5		ALAAQNIVEDMEQR	ALAAQNIVEDM[15.9949]EQR	111000		DKELEGLQVK	DKELEGLQVK	634920		DKYEPAAVSEQGDKK	DKYEPAAVSEQGDKK	644672		DDDYPGSYSPQDPSAGPLLTE	DDDYPGSYSPQDPSAGPLLTE	74541		ARHQNNIFIDDISDIVE	ARHQNNIFIDDISDIVE	50226.1		DDDGALHAACQVQPSATLD	DDDGALHAAC[57.0215]QVQPSATLD	83253.8		CFMNDKDVSGK	C[57.0215]FMNDKDVSGK	160901
								AIIQEVCFMK	AIIQEVC[57.0215]FM[15.9949]K	80888		ALADDDFLTVTGK	ALADDDFLTVTGK	234104		PDSWDKDVYPEPPR	PDSWDKDVYPEPPR	634891		RDHALLEEQSK	RDHALLEEQSK	643410		DDDYSPPSKRPKANE	DDDYSPPSKRPKANE	110815		ARIALLPLLQAE	ARIALLPLLQAE	53595		DDDHGPPAPPNPFSHLTE	DDDHGPPAPPNPFSHLTE	241785		CFMNDVDVSGTMNR	C[57.0215]FM[15.9949]NDVDVSGTM[15.9949]NR	76419
								AIIYQYMEEIYHR	AIIYQYMEEIYHR	244991		ALAELFGLLVK	ALAELFGLLVK	67556.9		DLEGSDIDTR	DLEGSDIDTR	633810		EELEEVIKDI	EELEEVIKDI	642846		DDEIPLYLKGGVAD	DDEIPLYLKGGVAD	297995		ARIAQLEEE	ARIAQLEEE	81217.7		DDDMLVSTTTSNLLLE	DDDMLVSTTTSNLLLE	29516.4		CGAGVFMASHFDR	C[57.0215]GAGVFMASHFDR	450262
								AIIYQYMEEIYHR	AIIYQYM[15.9949]EEIYHR	125888		ALAENSGVK	ALAENSGVK	0		DGIDDESYEAIFKPVMSK	DGIDDESYEAIFKPVM[15.9949]SK	633246		RADDDRFPR	RADDDRFPR	642830		DDFILQANKATGEE	DDFILQANKAT[130.0266]GEE	203135		ARIKTNRFVPDKE	ARIKTNRFVPDKE	39868.2		DDDVPLMWR	DDDVPLMWR	297723		CGAGVFMASHFDR	C[57.0215]GAGVFM[15.9949]ASHFDR	57307.4
								AILAGAQPIEEMR	AILAGAQPIEEM[15.9949]R	161302		ALAESWNAAFLESSAK	ALAESWNAAFLESSAK	119465		DDGTVIHFNNPK	DDGTVIHFNNPK	632637		AEDGATPSPSNETPK	AEDGATPSPSNETPK	642377		DDFKKVLKSNPSENE	DDFKKVLKSNPSENE	68878.1		ARKIWCFGPDGTGPNILTDITKGVQYLNE	ARKIWC[57.0215]FGPDGTGPNILTDITKGVQYLNE	44362.6		DDDYAGFVFGYQSSSR	DDDYAGFVFGYQSSSR	81334.6		CGATWVVLGHSER	C[57.0215]GAT[130.0266]WVVLGHSER	67878.2
								AILCLLLGGVER	AILC[57.0215]LLLGGVER	167577		ALAETGIAVPSYYNPAAVNPMK	ALAETGIAVPSYYNPAAVNPM[15.9949]K	24599.9		NDFTEEEEAQVR	NDFTEEEEAQVR	632572		LTSELDK	LTSELDK	642184		DDFRAPLYKTVE	DDFRAPLYKTVE	97008.8		ARKLDNKDLFGKSDPYLE	ARKLDNKDLFGKSDPYLE	38302.4		DDECPVVNAYATLIE	DDEC[57.0215]PVVNAYATLIE	56988.7		CGFCHVGEEE	C[57.0215]GFC[57.0215]HVGEEE	55110
								AILILDNDGDR	AILILDNDGDR	649164		ALAFEQLLK	ALAFEQLLK	218463		EKIETELR	EKIETELR	632018		MEELHNQEVQK	MEELHNQEVQK	641129		DDGFRLFFTSVPGGRE	DDGFRLFFTSVPGGRE	126944		ARLGLRACDGNVDHAATHITNRREE	ARLGLRAC[57.0215]DGNVDHAATHITNRREE	71498.4		DDEIPLYLK	DDEIPLYLK	1.78759e+06		CGFCHVGEEENE	C[57.0215]GFC[57.0215]HVGEEENE	35371
								AILPCIK	AILPC[57.0215]IK	71405.8		ALAGCDFLTISPK	ALAGC[57.0215]DFLTISPK	265482		DIREEAEK	DIREEAEK	631276		ALDMSYDHKPEDEVELAR	ALDMSYDHKPEDEVELAR	640620		DDGFRLFFTSVPGGREKE	DDGFRLFFTSVPGGREKE	84130.6		ARLKKSADTLWGIQKE	ARLKKSADTLWGIQKE	2.66078e+06		DDEPPARPPPPPPASVSPQAEPVWTPPAPAPAAPPSTPAAPK	DDEPPARPPPPPPASVSPQAEPVWTPPAPAPAAPPSTPAAPK	389234		CGILTPGDDFLCLE	C[57.0215]GILTPGDDFLC[57.0215]LE	28564.6
								AILPCQDTPSVK	AILPC[57.0215]QDTPSVK	476679		ALALNCFAPINDQEGAEAK	ALALNC[57.0215]FAPINDQEGAEAK	48250.3		DVLLQVDDERR	DVLLQVDDERR	631013		DDEYDYLFK	DDEYDYLFK	640235		DDGKKEEPQSIV	DDGKKEEPQSIV	71604.6		ARLLVVDPETDE	ARLLVVDPETDE	80959.7		DDFDFGTMGHVIR	DDFDFGTMGHVIR	399299		CGLDFDR	C[57.0215]GLDFDR	72744.8
								AILQLDSPESAQSMYSFLK	AILQLDSPESAQSMYSFLK	24359.3		ALANSLACQGK	ALANSLAC[57.0215]QGK	1.69154e+06		QAEMLDDLMEK	QAEM[15.9949]LDDLM[15.9949]EK	630270		TLTTVQGIADDYDKK	TLTTVQGIADDYDKK	640197		DDGKPRPAFSNALEPD	DDGKPRPAFSNALEPD	737560		ARLLWANKPDKLQQAKDE	ARLLWANKPDKLQQAKDE	31425.5		DDFHNYNVEE	DDFHNYNVEE	0		CGPTHQGSEDPSMLSQAQSATE	C[57.0215]GPTHQGSEDPSMLSQAQSATE	16234.6
								AILQQLGLNSTCDDSILVK	AILQQLGLNSTC[57.0215]DDSILVK	40786.8		ALANVNIGSLICNVGAGGPAPAAGAAPAGGPAPSTAAAPAEEK	ALANVNIGSLIC[57.0215]NVGAGGPAPAAGAAPAGGPAPSTAAAPAEEK	794483		DFPYEEDSRPR	DFPYEEDSRPR	629650		LPQTSDDEKKDF	LPQTSDDEKKDF	639461		DDGPHFEPVVPLPDKIE	DDGPHFEPVVPLPDKIE	134957		ARLQSVLGKVNE	ARLQSVLGKVNE	138698		DDFLQQNGYTPYDR	DDFLQQNGYTPYDR	210884		CGQQLAIEAPVDADLVSTVPE	C[57.0215]GQQLAIEAPVDADLVSTVPE	53855.4
								AILVDLEPGTMDSVR	AILVDLEPGTMDSVR	543318		ALAPLLLAFVTK	ALAPLLLAFVTK	37228.2		KLYGDADYLEER	KLYGDADYLEER	629254		QVDQLTNDK	QVDQLTNDK	639281		DDGVIVPLEQE	DDGVIVPLEQE	164041		ARLSDPPGRAAPPDVGEERRGGGGTE	ARLSDPPGRAAPPDVGEERRGGGGTE	102465		DDFQTAQLLALVLE	DDFQTAQLLALVLE	7460.18		CGSGPVHISGQHLVAVEE	C[57.0215]GSGPVHISGQHLVAVEE	164272
								AILVDLEPGTMDSVR	AILVDLEPGTM[15.9949]DSVR	1.18172e+06		ALAPLLLAFVTKPNSALESCSFAR	ALAPLLLAFVTKPNSALESC[57.0215]SFAR	27374.5		WNFDDLLEK	WNFDDLLEK	626837		ADDVDQQQTTNTVEEPLDLIR	n[42.0106]ADDVDQQQTTNTVEEPLDLIR	638285		DDGVPVICQVE	DDGVPVIC[57.0215]QVE	323812		ARNAEDLNGPPIGSFTLIDSE	ARNAEDLNGPPIGSFTLIDSE	20357.4		DDFTSIIGK	DDFTSIIGK	16285.9		CGSSEDLHDSVR	C[57.0215]GSSEDLHDSVR	23117.6
								AIMEMPSFYSHGLPR	AIM[15.9949]EM[15.9949]PSFYSHGLPR	211969		ALAPTWEQLALGLEHSETVK	ALAPTWEQLALGLEHSETVK	296451		MGANSLER	MGANSLER	626232		DNLTLWTSDMQGDGEEQNK	DNLTLWTSDMQGDGEEQNK	636887		DDGVPVICQVEHPAVTGNLQTQRYLE	DDGVPVIC[57.0215]QVEHPAVTGNLQTQRYLE	82563.1		ARNMGMDFCRQDE	ARNMGMDFC[57.0215]RQDE	39579.5		DDFWWCIDR	DDFWWC[57.0215]IDR	136959		CHFYAGGQVYPGE	C[57.0215]HFYAGGQVYPGE	56149.4
								AINCATSGVVGLVNCLR	AINC[57.0215]ATSGVVGLVNC[57.0215]LR	309793		ALAQEWGCPFMETSAK	ALAQEWGC[57.0215]PFMETSAK	30740.1		DRPFFAGLVK	DRPFFAGLVK	626098		YPIEHGIITNWDDMEK	YPIEHGIITNWDDM[15.9949]EK	636196		DDGVVMTFSSVKVSEE	DDGVVMTFSSVKVSEE	22849.9		ARNVVAVGTGGRGTHDRDPSEKPPRLQWFE	ARNVVAVGTGGRGTHDRDPSEKPPRLQWFE	219963		DDGGLIPLHNACSFGHAE	DDGGLIPLHNAC[57.0215]SFGHAE	43309.9		CHPDTCTQMTATE	C[57.0215]HPDTC[57.0215]TQMTATE	39580.2
								AINEAYKEDYHK	AINEAYKEDYHK	97487.6		ALAQEWGCPFMETSAK	ALAQEWGC[57.0215]PFM[15.9949]ETSAK	34400.6		TDLTQDDFHLK	TDLTQDDFHLK	625535		LIHPDEDISLEER	LIHPDEDISLEER	635985		DDGWDSLTGLLKGTHTAVSSND	DDGWDSLTGLLKGTHTAVSSND	19983.6		ARQALLKQGQDNLSSVKE	ARQALLKQGQDNLSSVKE	281628		DDGISFSNQTGPAWAGSER	DDGISFSNQTGPAWAGSER	444862		CHVFIGGTPLSQDK	C[57.0215]HVFIGGTPLSQDK	48558.2
								AINFNFGYAK	AINFNFGYAK	131547		ALAQYLLFLR	ALAQYLLFLR	30270.2		SKPGAAMVEMADGYAVDR	SKPGAAM[15.9949]VEM[15.9949]ADGYAVDR	624239		EPLYVGVDDDK	EPLYVGVDDDK	635184		DDIHRSIKYNIWCSTE	DDIHRSIKYNIWC[57.0215]STE	56580.3		ARQVTSNSLSGTQEDGLDDPRLE	ARQVTSNSLSGTQEDGLDDPRLE	76496.7		DDGKPRPAFSNALEPDFK	DDGKPRPAFSNALEPDFK	169728		CHYPEDE	C[57.0215]HYPEDE	315673
								AINIGQLVDVK	AINIGQLVDVK	196702		ALASGTEASSTDPGAPGGPGGAEGPMAK	ALASGTEASSTDPGAPGGPGGAEGPMAK	63222.5		ELSDFISYLQR	ELSDFISYLQR	623946		NFGEDMDDERLK	NFGEDMDDERLK	634771		DDIINHNKHLHQAVSIGQSLKVLSSRE	DDIINHNKHLHQAVSIGQSLKVLSSRE	166771		ARRQSGAQYGSFPGGFPGGMPGNFPGGMPGMGGGMPGMAGMPGLNE	ARRQSGAQYGSFPGGFPGGMPGNFPGGMPGMGGGMPGMAGMPGLNE	34456.5		DDGLFSGDPNWFPK	DDGLFSGDPNWFPK	14331265		CIALAQLLVE	C[57.0215]IALAQLLVE	49245.2
								AINQGGLTSVAVR	AINQGGLTSVAVR	848535		ALASLATATLESVVQER	ALASLATATLESVVQER	28304.8		DNYVPEVSALDQEIIEVDPDTK	DNYVPEVSALDQEIIEVDPDTK	622950		PGFSIADK	PGFSIADK	634761		DDIISDPDSHFPAWRE	DDIISDPDSHFPAWRE	26356.6		ARRRDILFDYE	ARRRDILFDYE	70040.6		DDGNMPDVPSHPQDPQGPSLE	DDGNMPDVPSHPQDPQGPSLE	2.90327e+06		CIDLEPDNATTYVHK	C[57.0215]IDLEPDNATTYVHK	112508
								AINQIAAALFTIHK	AINQIAAALFTIHK	419607		ALASQLQDSLK	ALASQLQDSLK	483771		KGEFETGFEK	KGEFETGFEK	622934		TPVSEDMLGR	TPVSEDMLGR	634405		DDIKLVNIPVTTPE	DDIKLVNIPVTTPE	153335		ARSIYVGNVDYGATAEE	ARSIYVGNVDYGATAEE	40220.4		DDGNMPDVPSHPQDPQGPSLE	DDGNM[15.9949]PDVPSHPQDPQGPSLE	179771		CIGKPGGSLDNSEQK	C[57.0215]IGKPGGSLDNSEQK	89490.3
								AINQQTGAFVEISR	AINQQTGAFVEISR	193570		ALAVHLLDLGLR	ALAVHLLDLGLR	165874		AVTEQGAELSNEER	AVTEQGAELSNEER	622688		ALYETELADAR	ALYETELADAR	633650		DDIQQLLKKINE	DDIQQLLKKINE	1.30653e+06		ARSKMDVAQSE	ARSKMDVAQSE	67802.4		DDGQLFHID	DDGQLFHID	39349		CIIAGHE	C[57.0215]IIAGHE	91841
								AINTLNGLR	AINTLNGLR	102444		ALAVVYGPHEIR	ALAVVYGPHEIR	100305		DGMVSFHDNPEK	DGMVSFHDNPEK	621540		DGMVSFHDNPEK	DGMVSFHDNPEK	632897		DDIVPHVLPFIKE	DDIVPHVLPFIKE	3.87709e+06		ARSLADIAREE	ARSLADIAREE	38321.6		DDGRPIYALVNLATTSISK	DDGRPIYALVNLATTSISK	37448.9		CIIQVFPDE	C[57.0215]IIQVFPDE	50946.7
								AIPDLTAPVAAVQAAVSNLVR	AIPDLTAPVAAVQAAVSNLVR	91374.5		ALAYDKLEK	ALAYDKLEK	15814.4		DAEDAMDAMDGAVLDGR	DAEDAM[15.9949]DAMDGAVLDGR	621299		HIDFSLR	HIDFSLR	630587		DDKALQLLHD	DDKALQLLHD	48931.2		ARSLKAYGELPE	ARSLKAYGELPE	329524		DDGSAVIWVTFK	DDGSAVIWVTFK	894218		CIPALDSLTPANE	C[57.0215]IPALDSLTPANE	0
								AIPLAIFQAEPTVR	AIPLAIFQAEPTVR	96457.5		ALAYFEQLK	ALAYFEQLK	111643		DAGVIAGLNVLR	DAGVIAGLNVLR	620887		GKEHDDIFDK	GKEHDDIFDK	630570		DDKALQLLHDIRE	DDKALQLLHDIRE	344397		ARSRLQQLSGSSAISSSDLFGDMDGAHGAGSVSLGNVLPTAD	ARSRLQQLSGSSAISSSDLFGDMDGAHGAGSVSLGNVLPTAD	14177.9		DDGTGQLLLPLSD	DDGTGQLLLPLSD	9496.28		CIPALDSLTPANEDQK	C[57.0215]IPALDSLTPANEDQK	119544
								AIPMLVDVLQDTR	AIPMLVDVLQDTR	118592		ALCDVGTAISCSR	ALC[57.0215]DVGTAISC[57.0215]SR	252575		EQYSDAPEEIR	EQYSDAPEEIR	620771		LDPGSEETQTLVR	LDPGSEETQTLVR	630444		DDKLWSNWSQE	DDKLWSNWSQE	40449.5		ARTDPPDGQQDSE	ARTDPPDGQQDSE	75690.8		DDGTGQLLLPLSDAR	DDGTGQLLLPLSDAR	3.14983e+06		CLALHQDVQAMWYFGSAQGSQFVE	C[57.0215]LALHQDVQAM[15.9949]WYFGSAQGSQFVE	0
								AIPQLQGYLR	AIPQLQGYLR	1.07565e+06		ALCIDQLDVFLQK	ALC[57.0215]IDQLDVFLQK	97754.2		DNQLSEVANK	DNQLSEVANK	620362		DGNASGTTLLEALDCILPPTRPTDK	DGNASGTTLLEALDC[57.0215]ILPPTRPTDK	630062		DDKPHNPMVNAGAIVVTSLIKQGVNNAE	DDKPHNPMVNAGAIVVTSLIKQGVNNAE	1.24959e+06		ARTLLAKNLPYKVTQDE	ARTLLAKNLPYKVTQDE	1.82745e+06		DDGTQPFVLTSLSQGQNPDR	DDGTQPFVLTSLSQGQNPDR	23872.3		CLANFMDK	C[57.0215]LANFMDK	77420.6
								AIPSFLNSFNR	AIPSFLNSFNR	191444		ALCQITDSTMLQAIER	ALC[57.0215]QITDSTMLQAIER	88415.8		YPIEHGIITNWDDMEK	YPIEHGIITNWDDMEK	620357		DDNMFQIGK	DDNMFQIGK	629835		DDKPHNPMVNAGAIVVTSLIKQGVNNAE	DDKPHNPM[15.9949]VNAGAIVVTSLIKQGVNNAE	171857		ARTLLHGTRGTHQHQVE	ARTLLHGTRGTHQHQVE	53833.7		DDGTVIHFNNPK	DDGTVIHFNNPK	959885		CLASGIVMPDGSGIYDPCEK	C[57.0215]LASGIVM[15.9949]PDGSGIYDPC[57.0215]EK	43068
								AIQAFVPEIFHR	AIQAFVPEIFHR	73721.2		ALCQITDSTMLQAIER	ALC[57.0215]QITDSTM[15.9949]LQAIER	92345.9		QDLPSLDEKPR	QDLPSLDEKPR	620188		DQREEELGEYYMK	DQREEELGEYYMK	629757		DDKPLLRSVANVIQQAGCPVPE	DDKPLLRSVANVIQQAGC[57.0215]PVPE	106538		ARVFRSIPPEGLAQSE	ARVFRSIPPEGLAQSE	175633		DDGVIVPLEQE	DDGVIVPLEQE	124689		CLGDFMEK	C[57.0215]LGDFMEK	23666
								AIQDAILEVLK	AIQDAILEVLK	153350		ALCYVISGQDQR	ALC[57.0215]YVISGQDQR	0		INEELESQYQQSMDSK	INEELESQYQQSMDSK	620055		DVLLQVDDERR	DVLLQVDDERR	629267		DDKQLLLSTSMDRD	DDKQLLLSTSMDRD	87262		ARWVTYFNKPDIDAWE	ARWVTYFNKPDIDAWE	57288.9		DDGVPVICQVEHPAVTGNLQTQR	DDGVPVIC[57.0215]QVEHPAVTGNLQTQR	216157		CLGPPAAHSLSEE	C[57.0215]LGPPAAHSLSEE	0
								AIQDHLLEVEQSK	AIQDHLLEVEQSK	61555.6		ALDDMISTLK	ALDDMISTLK	330506		PGFSIADK	PGFSIADK	618798		NEEDAAELVALAQAVNAR	NEEDAAELVALAQAVNAR	629236		DDKRRNYGGVYVGLPSE	DDKRRNYGGVYVGLPSE	1.66772e+06		ASAAPSSEPDPDAPPSNDSIAEAP	ASAAPSSEPDPDAPPSNDSIAEAP	21912.3		DDGWDSLTGLLK	DDGWDSLTGLLK	163472		CLNQRPPENPDTDK	C[57.0215]LNQRPPENPDTDK	98351.3
								AIQDHLLEVEQSKDQMEK	AIQDHLLEVEQSKDQMEK	49966.2		ALDDMISTLK	ALDDM[15.9949]ISTLK	766756		DAINQGMDEELERDEK	DAINQGMDEELERDEK	617726		DGIISDIFDK	DGIISDIFDK	628826		DDLEPLTLAPAPAPRPPQD	DDLEPLTLAPAPAPRPPQD	41078.6		ASAKTCDGVQCAFEE	ASAKTC[57.0215]DGVQC[57.0215]AFEE	40931.2		DDHIGALLAVR	DDHIGALLAVR	41870.5		CLPPEPSPDDPESVK	C[57.0215]LPPEPSPDDPESVK	0
								AIQDPAFSDGIR	AIQDPAFSDGIR	266607		ALDELMDGDIIVFQK	ALDELMDGDIIVFQK	0		IDDVVNTR	IDDVVNTR	617473		INEELESQYQQSMDSK	INEELESQYQQSMDSK	628533		DDLFDRLNTGILNKHLQD	DDLFDRLNTGILNKHLQD	89266.6		ASALAAAASVQPLATQCFQLSNMFNPQTEEE	ASALAAAASVQPLATQC[57.0215]FQLSNMFNPQTEEE	23561.2		DDHIPFLR	DDHIPFLR	93860.7		CLSVSPGGQWLVSGSDDGSLR	C[57.0215]LSVSPGGQWLVSGSDDGSLR	15307.5
								AIQGGTSHHLGQNFSK	AIQGGTSHHLGQNFSK	340405		ALDFIASK	ALDFIASK	260652		FESPEVAER	FESPEVAER	616960		GKVEEVELPVEK	GKVEEVELPVEK	628173		DDLFTDQKVKKNE	DDLFTDQKVKKNE	56102.6		ASCAALVKAGKVYAAATE	ASC[57.0215]AALVKAGKVYAAATE	0		DDHLSLPDVTCE	DDHLSLPDVTC[57.0215]E	95806.9		CMALAQLLVE	C[57.0215]MALAQLLVE	16578.1
								AIQLNPSYIR	AIQLNPSYIR	194126		ALDGAFTEENR	ALDGAFTEENR	140769		DPSASPGDAGEQAIR	DPSASPGDAGEQAIR	616716		GVAINMVTEEDKR	GVAINMVTEEDKR	628046		DDLGFDPFDVTRKALAD	DDLGFDPFDVTRKALAD	31200.7		ASDDANSYWRIRGGSE	ASDDANSYWRIRGGSE	174531		DDHNWWQGK	DDHNWWQGK	284025		CMIQDMFDPE	C[57.0215]MIQDMFDPE	177387
								AIQLNSNSVQALLLK	AIQLNSNSVQALLLK	104937		ALDIAENEMPGLMR	ALDIAENEMPGLMR	85996.4		IETIEVMEDR	IETIEVMEDR	616470		NLDDGIDDER	NLDDGIDDER	626967		DDLIGIPFPDHSSE	DDLIGIPFPDHSSE	151475		ASDGIMVARGDLGIEIPAE	ASDGIMVARGDLGIEIPAE	712988		DDHNWWQGKLE	DDHNWWQGKLE	56006.4		CMIQDMFDPE	C[57.0215]MIQDM[15.9949]FDPE	72840.4
								AIRPQIDLK	AIRPQIDLK	187268		ALDIAENEMPGLMR	ALDIAENEM[15.9949]PGLMR	134560		AGTGVDNVDLEAATR	AGTGVDNVDLEAATR	614592		SFDDPIVQTER	SFDDPIVQTER	626407		DDLKKNSSVNE	DDLKKNSSVNE	224093		ASDGIMVARGDLGIEIPAE	ASDGIM[15.9949]VARGDLGIEIPAE	233516		DDHTSRPLWVAPDGHIFLE	DDHTSRPLWVAPDGHIFLE	71453.4		CMKDDPITLFVALSPQGTAQGE	C[57.0215]MKDDPITLFVALSPQGTAQGE	26656.9
								AISAANLHLR	AISAANLHLR	69093		ALDIAENEMPGLMR	ALDIAENEM[15.9949]PGLM[15.9949]R	388274		DIDNLVQR	DIDNLVQR	614525		LVNHFVEEFKR	LVNHFVEEFKR	625910		DDLKTVFAQFGAVLE	DDLKTVFAQFGAVLE	9648.57		ASDLSLSLTGDDGGPNRTSTE	ASDLSLSLTGDDGGPNRTSTE	38818.8		DDIAQVDYVEPSQNTISLK	DDIAQVDYVEPSQNTISLK	45688.4		CMIQDMFDPE	C[57.0215]M[15.9949]IQDMFDPE	61794.3
								AISADSIDGICAR	AISADSIDGIC[57.0215]AR	39053.3		ALDIPLVK	ALDIPLVK	107669		YLVLDEADR	YLVLDEADR	614512		EAIEGTYIDKK	EAIEGTYIDKK	625893		DDLKWVEE	DDLKWVEE	82203.2		ASDPPPPYSDFHPNNQE	ASDPPPPYSDFHPNNQE	110461		DDIGIILINQYIAE	DDIGIILINQYIAE	46415.1		CMLFSSALVSSHSDNE	C[57.0215]M[15.9949]LFSSALVSSHSDNE	0
								AISAHFDDSSASSLK	AISAHFDDSSASSLK	78552.2		ALDLADMITR	ALDLADM[15.9949]ITR	310336		GLGLDDALEPR	GLGLDDALEPR	613752		ADDADEFGYSR	ADDADEFGYSR	625829		DDLLDLNPSSNFE	DDLLDLNPSSNFE	28923.6		ASDPQPEEADGGLKSWRE	ASDPQPEEADGGLKSWRE	372179		DDILINRPAK	DDILINRPAK	38243.1		CNEIINWLDK	C[57.0215]NEIINWLDK	30780.4
								AISEAQESVTK	AISEAQESVTK	0		ALDLENIMR	ALDLENIM[15.9949]R	185252		KHDSGAADLER	KHDSGAADLER	613057		DVACGANHTLVLDSQK	DVAC[57.0215]GANHTLVLDSQK	625750		DDLLLQKPFQKE	DDLLLQKPFQKE	78503.6		ASDWFKE	ASDWFKE	30725.9		DDILNGSHPVSFDK	DDILNGSHPVSFDK	660736		CNFVLGPFCQSQNQE	C[57.0215]NFVLGPFC[57.0215]QSQNQE	168483
								AISGLEQDQPAR	AISGLEQDQPAR	0		ALDLLDK	ALDLLDK	159736		HQDVPSQDDSKPTQR	HQDVPSQDDSKPTQR	612285		DENWDKEIEK	DENWDKEIEK	625461		DDLLNLIDAPSVVAKTE	DDLLNLIDAPSVVAKTE	55150.3		ASEDASALGSSSYKKKKE	ASEDASALGSSSYKKKKE	10432		DDIPVFLR	DDIPVFLR	123125		CNTDDTIGDLK	C[57.0215]NTDDTIGDLK	229163
								AISGVHTVR	AISGVHTVR	91084.7		ALDLLDR	ALDLLDR	0		EVDEQMLNVQNK	EVDEQM[15.9949]LNVQNK	610424		DTNGENIAESLVAEGLATR	DTNGENIAESLVAEGLATR	624945		DDLNRAKSE	DDLNRAKSE	28295.3		ASEKPAEATAGSGGVNGGEE	ASEKPAEATAGSGGVNGGEE	97164		DDIQQLLK	DDIQQLLK	55201.1		CPACFVGTITGDR	C[57.0215]PAC[57.0215]FVGTITGDR	44945.1
								AISHEHSPSDLEAHFVPLVK	AISHEHSPSDLEAHFVPLVK	0		ALDLLNNK	ALDLLNNK	117435		QLEDGDQPESK	QLEDGDQPESK	610411		KGEFETGFEK	KGEFETGFEK	624801		DDLQHLQLFTE	DDLQHLQLFTE	148667		ASGGSGPGDSGPSDPRLARALPTSKPE	ASGGSGPGDSGPSDPRLARALPTSKPE	59293.3		DDITASLVTTDHSE	DDITASLVTTDHSE	269745		CPALYWLSGLTCTE	C[57.0215]PALYWLSGLTC[57.0215]TE	44115.3
								AISSASSPQSPGDALR	AISSASSPQSPGDALR	109777		ALDLLYGMVSK	ALDLLYGMVSK	220098		DAEDAMDAMDGAVLDGR	DAEDAMDAMDGAVLDGR	610237		KDDPTLLSSGR	KDDPTLLSSGR	624140		DDLQQLQLFTE	DDLQQLQLFTE	118733		ASGRRVDGLAFVNE	ASGRRVDGLAFVNE	27027.5		DDIVPWHTSMQVADR	DDIVPWHTSMQVADR	818545		CPDGGDNADSSNTALNMPVIPMNTIAE	C[57.0215]PDGGDNADSSNTALNMPVIPMNTIAE	73863.9
								AISSDMFFGR	AISSDMFFGR	67237.6		ALDLLYGMVSK	ALDLLYGM[15.9949]VSK	239089		GDADMYDLPK	GDADMYDLPK	610013		DAGNFDQNKLEEEMR	DAGNFDQNKLEEEMR	623480		DDLRLIHE	DDLRLIHE	1.02471e+06		ASGVALGEAPDHSYE	ASGVALGEAPDHSYE	70782.6		DDKGNAIGGK	DDKGNAIGGK	619636		CPGCMHTLSTRATSISTQLPDDPAK	C[57.0215]PGC[57.0215]M[15.9949]HTLSTRATSISTQLPDDPAK	1567487
								AISSDMFFGR	AISSDM[15.9949]FFGR	103318		ALDLPSSGEGLAFFTFPNIASATK	ALDLPSSGEGLAFFTFPNIASATK	8223.6		DVKPDNMLLDK	DVKPDNMLLDK	609632		SGDGATEQAAEYVPEK	n[42.0106]SGDGATEQAAEYVPEK	621976		DDLRQQRDVLD	DDLRQQRDVLD	101404		ASIARYKEE	ASIARYKEE	44688.5		DDKLQGAASHVPE	DDKLQGAASHVPE	106851		CPHPLTFDVNNPLHLD	C[57.0215]PHPLTFDVNNPLHLD	25947.4
								AISSTEAVLNNR	AISSTEAVLNNR	160482		ALDMLDAEK	ALDMLDAEK	0		STLPDADRER	STLPDADRER	609242		DAIHFYNK	DAIHFYNK	621971		DDLVKRTLFINGISKYAE	DDLVKRTLFINGISKYAE	91123.6		ASIVGFFDDSFSE	ASIVGFFDDSFSE	355854		DDKMPLAHLAIAVE	DDKMPLAHLAIAVE	23924		CPLDPYFIMPDK	C[57.0215]PLDPYFIMPDK	164421
								AISSYFVSTMSSSIK	AISSYFVSTMSSSIK	73812		ALDMSYDHKPEDEVELAR	ALDMSYDHKPEDEVELAR	29207.1		VQDDEVGDGTTSVTVLAAELLR	VQDDEVGDGTTSVTVLAAELLR	609086		SDFFTSFYDK	SDFFTSFYDK	621504		DDLVSALVRSGCIPE	DDLVSALVRSGC[57.0215]IPE	255594		ASKFHDIDDVKKFKPGYLE	ASKFHDIDDVKKFKPGYLE	452488		DDKPHNPMVNAGAIVVTSLIK	DDKPHNPMVNAGAIVVTSLIK	539294		CPLDPYFIMPDK	C[57.0215]PLDPYFIM[15.9949]PDK	36209.7
								AISSYFVSTMSSSIK	AISSYFVSTM[15.9949]SSSIK	124325		ALDPAAAAYLFQR	ALDPAAAAYLFQR	98645.9		KLGEMWNNLNDSEK	KLGEMWNNLNDSEK	608809		AEYDLTTR	n[42.0106]AEYDLTTR	621370		DDMKRTINKAWVE	DDMKRTINKAWVE	236690		ASKFSDDHYRVAGAQIQGAKE	ASKFSDDHYRVAGAQIQGAKE	165117		DDKPHNPMVNAGAIVVTSLIK	DDKPHNPM[15.9949]VNAGAIVVTSLIK	100088		CQFGLAQE	C[57.0215]QFGLAQE	35281.8
								AISTTCIPNYPDR	AISTTC[57.0215]IPNYPDR	214740		ALDPPQLQVISNAMNLLR	ALDPPQLQVISNAMNLLR	23852.1		ADDADEFGYSR	ADDADEFGYSR	608712		DGEQHEDLNEVAK	DGEQHEDLNEVAK	621133		DDMVLDPSLAE	DDMVLDPSLAE	732990		ASKIRSGYFDE	ASKIRSGYFDE	123677		DDKPVNCHQYDGLVE	DDKPVNC[57.0215]HQYDGLVE	916963		CQGGNNAGHTVVVDSVEYD	C[57.0215]QGGNNAGHTVVVDSVEYD	48583
								AISVHSTPEGCSSACK	AISVHSTPEGC[57.0215]SSAC[57.0215]K	45846.8		ALDQFVNFSEQK	ALDQFVNFSEQK	261509		ELEDATETADAMNR	ELEDATETADAMNR	608093		EIDGGLETLR	EIDGGLETLR	620678		DDMVSQPAKILNFLRKQKYNADYE	DDMVSQPAKILNFLRKQKYNADYE	30857.2		ASKKSDSNPLTE	ASKKSDSNPLTE	141984		DDLALFCLQE	DDLALFC[57.0215]LQE	64609.3		CQSAGPFEVNMEE	C[57.0215]QSAGPFEVNM[15.9949]EE	165382
								AITDGQAGFGNDTLSK	AITDGQAGFGNDTLSK	152168		ALDQSDNDMSAVYR	ALDQSDNDMSAVYR	67058.2		QIILEKEETEELKR	QIILEKEETEELKR	607670		AAEDDEDDDVDTK	AAEDDEDDDVDTK	619423		DDMVLDPSLAE	DDM[15.9949]VLDPSLAE	0		ASKLLLTYADNILRNPNDE	ASKLLLTYADNILRNPNDE	57237.3		DDLFNTNATIVATLTAACAQHCPE	DDLFNTNATIVATLTAAC[57.0215]AQHC[57.0215]PE	5.05982e+06		CQSLTEDLE	C[57.0215]QSLTEDLE	99934.3
								AITFFTEDDKPLLR	AITFFTEDDKPLLR	89129.4		ALDTMNFDVIK	ALDTMNFDVIK	438225		DENWDKEIEK	DENWDKEIEK	607643		NIEDVIAQGIGK	NIEDVIAQGIGK	619341		DDNFGTAQSNKAIITALGVE	DDNFGTAQSNKAIITALGVE	50672.1		ASKLPYDVTPE	ASKLPYDVTPE	223692		DDLIGIPFPDHSSE	DDLIGIPFPDHSSE	108064		CRDDSFFGE	C[57.0215]RDDSFFGE	2.77149e+06
								AITFLQSATR	AITFLQSATR	109045		ALDTMNFDVIK	ALDTM[15.9949]NFDVIK	1.18802e+06		DAEDAMDAMDGAVLDGR	DAEDAMDAM[15.9949]DGAVLDGR	607622		DDSPLYIFDSSYGEHPK	DDSPLYIFDSSYGEHPK	618149		DDNIRSLLKPLE	DDNIRSLLKPLE	89852.1		ASKYTEEDPSGE	ASKYTEEDPSGE	26525.7		DDLITDLLNE	DDLITDLLNE	14528.1		CSAAALDVLANVYRDE	C[57.0215]SAAALDVLANVYRDE	72255.2
								AITGASLADIMAK	AITGASLADIMAK	1.24757e+06		ALDTVLFGPPLLTR	ALDTVLFGPPLLTR	113107		NSRPEANEALER	NSRPEANEALER	607459		NDFTEEEEAQVR	NDFTEEEEAQVR	617400		DDNIRSLLKPLELE	DDNIRSLLKPLELE	88282		ASLAAAKKQLADE	ASLAAAKKQLADE	742389		DDLLDLNPSSNFE	DDLLDLNPSSNFE	39383.5		CSDAAGYPHATHDLE	C[57.0215]SDAAGYPHATHDLE	190106
								AITGASLADIMAK	AITGASLADIM[15.9949]AK	2.80294e+06		ALDVADLQK	ALDVADLQK	0		DSCPLDCK	DSC[57.0215]PLDC[57.0215]K	607375		AENNSEVGASGYGVPGPTWDR	AENNSEVGASGYGVPGPTWDR	617206		DDNIYQQKIKD	DDNIYQQKIKD	174085		ASLLIVNRYWSQFDE	ASLLIVNRYWSQFDE	44299.6		DDLLGFALR	DDLLGFALR	94827.4		CSDNDGIVHIAVDK	C[57.0215]SDNDGIVHIAVDK	45235.1
								AITGFDDPFSGK	AITGFDDPFSGK	255291		ALDVGSGSGILTACFAR	ALDVGSGSGILTAC[57.0215]FAR	48684.3		EHDYRDEHFDFIQSHIR	EHDYRDEHFDFIQSHIR	607227		MGANSLER	MGANSLER	616686		DDNRILRPWQSSE	DDNRILRPWQSSE	3.83166e+06		ASLTDTVNKALGLSTDDAYE	ASLTDTVNKALGLSTDDAY[130.0266]E	21818.6		DDLLLQFDVE	DDLLLQFDVE	12453.2		CSDSDGLAPPQHLIR	C[57.0215]SDSDGLAPPQHLIR	134375
								AITHLNNNFMFGQK	AITHLNNNFMFGQK	375208		ALDVIQAGK	ALDVIQAGK	0		HIDFSLR	HIDFSLR	606327		DDPHACYSTVFDK	DDPHAC[57.0215]YSTVFDK	616403		DDPGQGIQQQHSSAAAAAQQGGYE	DDPGQGIQQQHSSAAAAAQQGGYE	223671		ASLVVTTSGDHKAKVFCVQRPDR	ASLVVTTSGDHKAKVFC[57.0215]VQRPDR	253969		DDLLNLIDAPSVVAK	DDLLNLIDAPSVVAK	28757.5		CSDSTLLSNLLEE	C[57.0215]SDSTLLSNLLEE	81010.4
								AITHLNNNFMFGQK	AITHLNNNFM[15.9949]FGQK	620219		ALDYCHSMGIMHR	ALDYC[57.0215]HSMGIMHR	161628		DGWGGYGSDK	DGWGGYGSDK	606045		DFMIQGGDFTR	DFM[15.9949]IQGGDFTR	615695		DDPKAALSSFQKVLE	DDPKAALSSFQKVLE	1.62273e+06		ASMRDVVFNYLHATAFQGTPLAQAVEGPSE	ASMRDVVFNYLHATAFQGTPLAQAVEGPSE	35452		DDLMDLIK	DDLMDLIK	29295.6		CSSLQAPIMLLSGHEGE	C[57.0215]SSLQAPIMLLSGHEGE	112592
								AITIAGIPQSIIECVK	AITIAGIPQSIIEC[57.0215]VK	1.19127e+06		ALEAFETFK	ALEAFETFK	139194		DSIVAELDR	DSIVAELDR	603743		VKPLQDQNELFGK	VKPLQDQNELFGK	615600		DDPLAAFKQRQSRLE	DDPLAAFKQRQSRLE	714478		ASNGASDYGNKFGEPVLAGFARSLGLQLPDGQRRE	ASNGASDYGNKFGEPVLAGFARSLGLQLPDGQRRE	23691.2		DDLMDYHR	DDLMDYHR	42432.1		CSVLPLSQNQE	C[57.0215]SVLPLSQNQE	62485.2
								AITIAGVPQSVTECVK	AITIAGVPQSVTEC[57.0215]VK	177551		ALEDAFLAIDAK	ALEDAFLAIDAK	125689		GDDWNDREWDR	GDDWNDREWDR	603066		AVTEQGAELSNEER	AVTEQGAELSNEER	615085		DDPLFPPIE	DDPLFPPIE	111985		ASNIDGFLGPWAKYVDE	ASNIDGFLGPWAKYVDE	8848.24		DDLMPVYCGNE	DDLMPVYC[57.0215]GNE	100153		CTDDFNGAQCK	C[57.0215]TDDFNGAQC[57.0215]K	0
								AITILEMIK	AITILEMIK	53038.6		ALEDITASIAMAVIQQK	ALEDITASIAMAVIQQK	49033.1		EQHGVAASCLEDLR	EQHGVAASC[57.0215]LEDLR	602919		DYVAPTANLDQK	DYVAPTANLDQK	614881		DDPNFFKMVE	DDPNFFKMVE	1.67288e+06		ASNPFSFWVGE	ASNPFSFWVGE	6173.21		DDLNSFNATDLK	DDLNSFNATDLK	0		CTVDVPEDLR	C[57.0215]TVDVPEDLR	104741
								AITPQAQEELQK	AITPQAQEELQK	131079		ALEDMFDALEGK	ALEDMFDALEGK	39403.8		FVSEDDRNSFTLK	FVSEDDRNSFTLK	602800		EAAEQDVEK	EAAEQDVEK	614769		DDPNFFKMVE	DDPNFFKM[15.9949]VE	69885.7		ASNQLINHIE	ASNQLINHIE	0		DDLNSFNATDLK	DDLNS[130.0266]FNATDLK	22518.6		CVLGPHQDPPEEAE	C[57.0215]VLGPHQDPPEEAE	0
								AITQEQCEAR	AITQEQC[57.0215]EAR	0		ALEEAMEQK	ALEEAMEQK	54866.5		HRLDLGEDYPSGK	HRLDLGEDYPSGK	602052		SDYSTGGPPPGPPPPAGGGGGAGGAGGGPPPGPPGAGDR	n[42.0106]SDYSTGGPPPGPPPPAGGGGGAGGAGGGPPPGPPGAGDR	613968		DDPTADDTSAAVTE	DDPTADDTSAAVTE	114777		ASPSTSSAHTPSQIASPLQE	ASPSTSSAHTPSQIASPLQE	38968.4		DDLQHLQLFTE	DDLQHLQLFTE	334160		CVLNWFGDWSTE	C[57.0215]VLNWFGDWSTE	27662.4
								AITTGLQEYVEAVSFQHFIK	AITTGLQEYVEAVSFQHFIK	70642.7		ALEESESSQLISPPLAQAIR	ALEESESSQLISPPLAQAIR	50722.8		SPDTNYLFMGDYVDR	SPDTNYLFM[15.9949]GDYVDR	601159		EKYIDQEELNK	EKYIDQEELNK	613420		DDPTVVKNYKDLE	DDPTVVKNYKDLE	38109.4		ASQPADSAVPATSGKVYGTPE	ASQPADSAVPATSGKVYGTPE	36237.8		DDLQNGLLSTCR	DDLQNGLLSTC[57.0215]R	42320.4		CVSVQTDPTDEIPTKK	C[57.0215]VSVQTDPTDEIPTKK	19334.2
								AIVAGDQNVEYK	AIVAGDQNVEYK	153945		ALEESNYELEGK	ALEESNYELEGK	76603.1		QFEDELHPDLK	QFEDELHPDLK	600532		EDGPGIPADIK	EDGPGIPADIK	613360		DDQKIFTDLQSE	DDQKIFTDLQSE	290899		ASRDDGATSSVSALKRLE	ASRDDGATSSVSALKRLE	40977.2		DDLQQLQLFTE	DDLQQLQLFTE	695849		DAAAGPDVGAAGDAPAPAPNK	DAAAGPDVGAAGDAPAPAPNK	20951.8
								AIVAIENPADVSVISSR	AIVAIENPADVSVISSR	583702		ALEFAPACHR	ALEFAPAC[57.0215]HR	48315.6		DKYEPAAVSEQGDKK	DKYEPAAVSEQGDKK	599858		TVDFTQDSNYLLTGGQDK	TVDFTQDSNYLLTGGQDK	612711		DDQLIAGQSARAIMAQLPQE	DDQLIAGQSARAIMAQLPQE	5415250		ASRDQLRQLFKDNPFKLHLIEE	ASRDQLRQLFKDNPFKLHLIEE	21115.6		DDLSFAGYQK	DDLSFAGYQK	212484		DAAAHLAQALVTVDE	DAAAHLAQALVTVDE	63582.7
								AIVEFLSNLAR	AIVEFLSNLAR	185266		ALEFGEPVLLVGDTGCGK	ALEFGEPVLLVGDTGC[57.0215]GK	40130.2		DADSITLFDVQQK	DADSITLFDVQQK	599424		VGAEDADGIDMAYR	VGAEDADGIDMAYR	612211		DDQLIAGQSARAIMAQLPQE	DDQLIAGQSARAIM[15.9949]AQLPQE	306868		ASRLAHYNKRSTITSRE	ASRLAHYNKRSTITSRE	1.01674e+06		DDLTTHAVDAVVNAANE	DDLTTHAVDAVVNAANE	159849		DAAASASTPAQAPTSDSPVAE	DAAASASTPAQAPTSDSPVAE	150595
								AIVICPTDEDLKDR	AIVIC[57.0215]PTDEDLKDR	73309.9		ALEHFTDLYDIK	ALEHFTDLYDIK	79540.4		EMDDFLQK	EMDDFLQK	598905		ADGVVEGIDVNGPK	ADGVVEGIDVNGPK	611068		DDQVAPVPLNVVE	DDQVAPVPLNVVE	1.78993e+06		ASRVSVADHSLHLSKAKISKPAPYWE	ASRVSVADHSLHLSKAKISKPAPYWE	67181.6		DDMFVLCNQNK	DDMFVLC[57.0215]NQNK	59369.9		DAADQNFDYMFK	DAADQNFDYMFK	0
								AIVNVIGMHK	AIVNVIGMHK	106626		ALEHSALAINHK	ALEHSALAINHK	185231		TKNETDEDGWTTVR	TKNETDEDGWTTVR	598603		MADKDGDLIATK	MADKDGDLIATK	610946		DDQVSRLVTISKDPYE	DDQVSRLVTISKDPYE	4.84548e+06		ASSGDFLDLKGE	ASSGDFLDLKGE	197309		DDMFVLCNQNKE	DDMFVLC[57.0215]NQNKE	136126		DAAFATLVSDR	DAAFATLVSDR	437782
								AIVQQWLEYR	AIVQQWLEYR	479488		ALEHVPNSVR	ALEHVPNSVR	30249.8		HEQNIDCGGGYVK	HEQNIDC[57.0215]GGGYVK	598581		GQSPAGDGSPEPPTPR	GQSPAGDGSPEPPTPR	609899		DDQVSRLVTISKDPYEACD	DDQVSRLVTISKDPYEAC[57.0215]D	338552		ASSIPRLQIDVDGRKE	ASSIPRLQIDVDGRKE	209854		DDMIHQLPLLTE	DDMIHQLPLLTE	124275		DAAFQNVLTHVCLD	DAAFQNVLTHVC[57.0215]LD	32945.3
								AIVWGMQTR	AIVWGM[15.9949]QTR	0		ALEIIDFFR	ALEIIDFFR	127038		DNFPFDPPFVR	DNFPFDPPFVR	598435		TDNAGDQHGGGGGGGGGAGAAGGGGGGENYDDPHK	TDNAGDQHGGGGGGGGGAGAAGGGGGGENYDDPHK	607590		DDRCLAFHD	DDRC[57.0215]LAFHD	412325		ASSQDMTAQVTSPSGKVE	ASSQDMTAQVTSPSGKVE	90396.1		DDMIHQLPLLTEK	DDMIHQLPLLTEK	322140		DAAHLVNQDDPNVLE	DAAHLVNQDDPNVLE	484100
								AIWSQPELAYEEHHAHR	AIWSQPELAYEEHHAHR	57859.8		ALEIIPR	ALEIIPR	227116		VAAALPGMESTQDR	VAAALPGMESTQDR	597975		KDLYANTVLSGGTTMYPGIADR	KDLYANTVLSGGTTMYPGIADR	607570		DDRFILKQMPRLE	DDRFILKQMPRLE	52211.2		ASSSGVSVLSLCE	ASSSGVSVLSLC[57.0215]E	76194.1		DDMVLDPSLAE	DDMVLDPSLAE	154407		DAAHPSEATFSCDCVAD	DAAHPSEATFSC[57.0215]DC[57.0215]VAD	88448.1
								AIYAYALQVFPSK	AIYAYALQVFPSK	77396.6		ALELCEILAK	ALELC[57.0215]EILAK	116567		DAIHFYNK	DAIHFYNK	597605		AQAVSEDAGGNEGR	AQAVSEDAGGNEGR	607069		DDRISRPHPSTAE	DDRISRPHPSTAE	94932.8		ASSSVSISHSASATGNVCIEE	ASSSVSISHSASATGNVC[57.0215]IEE	54637.5		DDMVLPFEPVPVIE	DDMVLPFEPVPVIE	52573.2		DAAINSLLQMGEEP	DAAINSLLQMGEEP	66348.9
								AIYDFTDTVIR	AIYDFTDTVIR	102000		ALELDPDNETYK	ALELDPDNETYK	1.06809e+06		FEELCSDLFR	FEELC[57.0215]SDLFR	597182		GDADMYDLPK	GDADMYDLPK	606306		DDRLAAMFRE	DDRLAAMFRE	311202		ASSTDPGAPGGPGGAEGPMAKKHAGE	ASSTDPGAPGGPGGAEGPMAKKHAGE	26479.9		DDMVLPFEPVPVIE	DDM[15.9949]VLPFEPVPVIE	20751.1		DAALATALGDK	DAALATALGDK	2.4858e+06
								AIYDTPCIQAESEK	AIYDTPC[57.0215]IQAESEK	335591		ALELDPNLYR	ALELDPNLYR	95711		LPQTSDDEKKDF	LPQTSDDEKKDF	596822		IDKTDYMVGSYGPR	IDKTDYMVGSYGPR	604515		DDRLNKVISE	DDRLNKVISE	164681		ASTNGLINFIKQQRE	ASTNGLINFIKQQRE	0		DDNEQLITQYE	DDNEQLITQYE	20914.2		DAALATALGDKK	DAALATALGDKK	130506
								AIYFDGDFGQIVR	AIYFDGDFGQIVR	74276.9		ALELDSNLYR	ALELDSNLYR	134736		GEADRDTYR	GEADRDTYR	596539		EVEVEVESMDK	EVEVEVESMDK	603482		DDRLPVIQMWD	DDRLPVIQMWD	16614		ASTPDSQVWPTAPDITRE	ASTPDSQVWPTAPDITRE	64011		DDNGFGLTVSGDNPVFVQSVK	DDNGFGLTVSGDNPVFVQSVK	46409.3		DAANCWTSLLE	DAANC[57.0215]WTSLLE	719478
								AIYHDLEQSIR	AIYHDLEQSIR	221724		ALELFLESLLK	ALELFLESLLK	47023.2		EHHFGSSGMTLHER	EHHFGSSGMTLHER	596457		DAEGILEDLQSYR	DAEGILEDLQSYR	602941		DDRMKLAAFLE	DDRMKLAAFLE	54117.3		ASVNTDPSQLAAMIKALSNKTRDKTFQEDE	ASVNTDPSQLAAMIKALSNKTRDKTFQEDE	18487.6		DDNGIVLLGER	DDNGIVLLGER	0		DAANILVMGVE	DAANILVMGVE	79679.4
								AKDIVPGDIVEIAVGDKVPADIR	AKDIVPGDIVEIAVGDKVPADIR	0		ALELNMLSLK	ALELNMLSLK	917938		VADLTEQYNEQYGAVR	VADLTEQYNEQYGAVR	596433		IETIEVMEDR	IETIEVMEDR	602722		DDRNNRGTEPFVTGVRGQVPPLVTTNFLVKD	DDRNNRGTEPFVTGVRGQVPPLVTTNFLVKD	214735		ASWYLPKLGRDARRE	ASWYLPKLGRDARRE	206415		DDNGKPYVLPSVR	DDNGKPYVLPSVR	561765		DAANILVMGVE	DAANILVM[15.9949]GVE	35508.1
								AKDPFAHLPK	AKDPFAHLPK	1.2596e+06		ALELNMLSLK	ALELNM[15.9949]LSLK	1.36366e+06		DLEAHIDSANK	DLEAHIDSANK	596080		DAEDAMDAMDGAVLDGR	DAEDAMDAMDGAVLDGR	602339		DDRNSFTLKLE	DDRNSFTLKLE	3.0926e+06		ASWYTVVFDDGDE	ASWYTVVFDDGDE	65247.7		DDNHSLTFFPE	DDNHSLTFFPE	256996		DAAPFSYHSTFLLADR	DAAPFSYHSTFLLADR	15532.1
								AKDYENAIK	AKDYENAIK	0		ALELTGLK	ALELTGLK	588619		GHTDSVQDISFDHSGK	GHTDSVQDISFDHSGK	595571		KMKDTDSEEEIR	KMKDTDSEEEIR	601871		DDRNSLQAAKAGLE	DDRNSLQAAKAGLE	62322.1		ATAARVIDRFDE	ATAARVIDRFDE	91313.1		DDNICNFLE	DDNIC[57.0215]NFLE	65515.5		DAAQFATADPEPPLEE	DAAQFATADPEPPLEE	471179
								AKEAAEQDVEK	AKEAAEQDVEK	13344.7		ALEMCPSCFQK	ALEMC[57.0215]PSC[57.0215]FQK	273677		EAIEGTYIDKK	EAIEGTYIDKK	595232		NLDKDMYGDDLEAR	NLDKDMYGDDLEAR	601537		DDRSDISSTCANNINHNTE	DDRSDISSTC[57.0215]ANNINHNTE	28043.1		ATADDLIKVVEE	ATADDLIKVVEE	522564		DDNMFQIGK	DDNMFQIGK	893706		DAAQVILSAIDE	DAAQVILSAIDE	76638.3
								AKEELIFHCGFR	AKEELIFHC[57.0215]GFR	62827.7		ALEMVPLLTSTK	ALEMVPLLTSTK	84286.3		MDSFDEDLAR	MDSFDEDLAR	594818		VADLTEQYNEQYGAVR	VADLTEQYNEQYGAVR	601096		DDRSQHSSGNGNDFE	DDRSQHSSGNGNDFE	117487		ATDAIGHLDRQQRE	ATDAIGHLDRQQRE	755012		DDPDLGSAFLK	DDPDLGSAFLK	71118.2		DAATIMQPYFTSNGLVTK	DAATIMQPYFTSNGLVTK	0
								AKEEQQDDTVYMGK	AKEEQQDDTVYMGK	30956.7		ALENDFFNSPPR	ALENDFFNSPPR	88253.3		DQGTYEDYVEGLR	DQGTYEDYVEGLR	594442		GMGSLDAMDK	GMGSLDAMDK	600288		DDRVGLVRGE	DDRVGLVRGE	128828		ATDNDLRAKFKE	ATDNDLRAKFKE	157134		DDPHACYSTVFDK	DDPHAC[57.0215]YSTVFDK	3611202		DAATIMQPYFTSNGLVTK	DAATIM[15.9949]QPYFTSNGLVTK	0
								AKEFTNVYIK	AKEFTNVYIK	55739.5		ALENDPDCR	ALENDPDC[57.0215]R	206201		EPLYVGVDDDK	EPLYVGVDDDK	593670		DIDNLVQR	DIDNLVQR	600133		DDSDVPAVVPLSE	DDSDVPAVVPLSE	61900.7		ATFSKIPIGFIPLGE	ATFSKIPIGFIPLGE	20200.8		DDPHLSSVPVVE	DDPHLSSVPVVE	61546		DAAVDTLFGDLK	DAAVDTLFGDLK	78624.9
								AKENELQAGPWNTGR	AKENELQAGPWNTGR	41417		ALEPSFLPVAELHGLR	ALEPSFLPVAELHGLR	77278.5		NFGEDMDDERLK	NFGEDMDDERLK	593665		DADSITLFDVQQK	DADSITLFDVQQK	599598		DDSFHWTPHTSVEPGHSDKRE	DDSFHWTPHTSVEPGHSDKRE	73204.1		ATFSNPKTTSPNKGKEKEAE	ATFSNPKTTSPNKGKEKEAE	124311		DDPIISTHLAK	DDPIISTHLAK	48401.9		DAAVMAFGCILE	DAAVMAFGC[57.0215]ILE	831477
								AKESWEMNSEEK	AKESWEMNSEEK	140912		ALEQIDENLIYWPR	ALEQIDENLIYWPR	75280.6		VNFPENGFLSPDK	VNFPENGFLSPDK	592895		EDDLNSFNATDLK	EDDLNSFNATDLK	599393		DDSGSHFSMLSRHLPNLQTHKENPVLD	DDSGSHFSMLSRHLPNLQTHKENPVLD	436963		ATGDGTKEKPFKTGLKALMTVGKEPFPTIYVDSQKE	ATGDGTKEKPFKT[130.0266]GLKALMT[130.0266]VGKEPFPTIYVDSQKE	32070.9		DDPITLFVALSPQGTAQGE	DDPITLFVALSPQGTAQGE	751868		DAAVMAFGCILE	DAAVM[15.9949]AFGC[57.0215]ILE	166322
								AKESWEMNSEEKLEQSTIVK	AKESWEMNSEEKLEQSTIVK	55402.2		ALEQKPDDAQYYCQR	ALEQKPDDAQYYC[57.0215]QR	75049.8		GQSPAGDGSPEPPTPR	GQSPAGDGSPEPPTPR	591350		GESAADSDGWDSAPSDLR	GESAADSDGWDSAPSDLR	598414		DDSIRPFKVE	DDSIRPFKVE	1370248		ATHGDPHALKAFPSAINQD	ATHGDPHALKAFPSAINQD	127996		DDPLFPPIEK	DDPLFPPIEK	416976		DAAVSALAALCSE	DAAVSALAALC[57.0215]SE	305640
								AKFEELNMDLFR	AKFEELNMDLFR	457673		ALESDMAPVLIMATNR	ALESDMAPVLIMATNR	840135		DPEEIEKEEQAAAEK	DPEEIEKEEQAAAEK	590253		LNDYIFSFDK	LNDYIFSFDK	597283		DDSKNLRNQLD	DDSKNLRNQLD	27498.8		ATKAATAAADFTAKVWDAVSGDE	ATKAATAAADFTAKVWDAVSGDE	359593		DDPLTNLNTAFD	DDPLTNLNTAFD	238218		DAAWYQLLMAPLSE	DAAWYQLLMAPLSE	17476.3
								AKFEELNMDLFR	AKFEELNM[15.9949]DLFR	1.48167e+06		ALESDMAPVLIMATNR	ALESDMAPVLIM[15.9949]ATNR	477762		EVTTLTADPPDGIK	EVTTLTADPPDGIK	589830		DLAEITTLDR	DLAEITTLDR	596623		DDSLAIKPPQQMSRKE	DDSLAIKPPQQMSRKE	96379.4		ATKGFYDKDSSGWSSSKDKD	ATKGFYDKDSSGWSSSKDKD	31237.5		DDPLTNLNTAFDVAE	DDPLTNLNTAFDVAE	400453		DAAWYQLLMAPLSEDQR	DAAWYQLLMAPLSEDQR	29416.8
								AKFENLCK	AKFENLC[57.0215]K	179373		ALESDMAPVLIMATNR	ALESDM[15.9949]APVLIMATNR	474634		GKVEEVELPVEK	GKVEEVELPVEK	589813		YKDDPVDLR	YKDDPVDLR	596166		DDSLVVWKE	DDSLVVWKE	0		ATKTLNRGISE	ATKTLNRGISE	240459		DDPLTNLNTAFDVAEK	DDPLTNLNTAFDVAEK	666266		DAAWYQLLMAPLSE	DAAWYQLLM[15.9949]APLSE	14767.1
								AKPAMPQDSVPSPR	AKPAMPQDSVPSPR	248621		ALESDMAPVLIMATNR	ALESDM[15.9949]APVLIM[15.9949]ATNR	83911.4		DTMSDLPEVR	DTMSDLPEVR	589776		SKAELMEISEDK	SKAELMEISEDK	595512		DDSPAPPQLFTE	DDSPAPPQLFTE	57115.7		ATLGPSSTSNALSWLDEE	ATLGPSSTSNALSWLDEE	19631.8		DDPLTNLNTAFDVAE	DDPLTNLNT[130.0266]AFDVAE	0		DACLVANILDPR	DAC[57.0215]LVANILDPR	32595.8
								AKPLLLQLPIGEAK	AKPLLLQLPIGEAK	52790.2		ALESGDVNTVWK	ALESGDVNTVWK	256880		SDYLNTFEFMDK	SDYLNTFEFM[15.9949]DK	589649		VYQWDDPDPR	VYQWDDPDPR	595350		DDSSASTSQSTRAASIFGGAKPVDTAARE	DDSSASTSQSTRAASIFGGAKPVDTAARE	136369		ATLLRALQALQQE	ATLLRALQALQQE	69042.3		DDPQAEPQAPGRPTAPGLAAAAAADK	DDPQAEPQAPGRPTAPGLAAAAAADK	176344		DACVISSDFHER	DAC[57.0215]VISSDFHER	86379.1
								AKPTSDKPGSPYR	AKPTSDKPGSPYR	31281.5		ALESPERPFLAILGGAK	ALESPERPFLAILGGAK	6842133		ALYETELADAR	ALYETELADAR	589542		LSKEEIER	LSKEEIER	594649		DDTFLVFSKAE	DDTFLVFSKAE	543945		ATNDDPWGPSGQLMGE	ATNDDPWGPSGQLMGE	51915		DDPQAEPQAPGRPTAPGLAAAAAADKLEPPR	DDPQAEPQAPGRPTAPGLAAAAAADKLEPPR	53531.6		DADAFEHIK	DADAFEHIK	126602
								AKPVATAPIPGTPWCVVWTGDER	AKPVATAPIPGTPWC[57.0215]VVWTGDER	55495.2		ALESSIAPIVIFASNR	ALESSIAPIVIFASNR	897966		EGICALGGTSELSSEGTQHSYSEEEK	EGIC[57.0215]ALGGTSELSSEGTQHSYSEEEK	589087		KEDLYLKPIQR	KEDLYLKPIQR	594386		DDTGHRIIIE	DDTGHRIIIE	75136.9		ATNDDPWGPSGQLMGE	ATNDDPWGPSGQLM[15.9949]GE	63198.5		DDPSKPVHLTAFLGYK	DDPSKPVHLTAFLGYK	1.12712e+06		DADFDNKPMVLLVGQYSTGK	DADFDNKPMVLLVGQYSTGK	147798
								ALAAAGYDVEK	ALAAAGYDVEK	749435		ALESSLWELQALQR	ALESSLWELQALQR	201322		VDSLLENLEK	VDSLLENLEK	588523		IVADKDYSVTANSK	IVADKDYSVTANSK	594300		DDTSDPTYTSALGGKIPIRWTAPE	DDTSDPTYTSALGGKIPIRWTAPE	71209.6		ATPMLKTLSDATTKFVSE	ATPM[15.9949]LKTLSDATTKFVSE	24805.1		DDPVTNLNNAFE	DDPVTNLNNAFE	4215651		DADFDNKPMVLLVGQYSTGK	DADFDNKPM[15.9949]VLLVGQYSTGK	85357
								ALAAFLK	ALAAFLK	223288		ALETCGGDLK	ALETC[57.0215]GGDLK	0		DAGNFDQNKLEEEMR	DAGNFDQNKLEEEMR	587941		KQELEEICHDLEAR	KQELEEIC[57.0215]HDLEAR	594064		DDTVPLSPLKYMAQRQQRE	DDTVPLSPLKYMAQRQQRE	746787		ATQGGTYNFDPTANLQTKE	ATQGGTYNFDPTANLQTKE	41725.4		DDPVVPFQLGR	DDPVVPFQLGR	82570.2		DADFPILCQTCLGENPYIR	DADFPILC[57.0215]QTC[57.0215]LGENPYIR	135418
								ALAAGGVGSIVR	ALAAGGVGSIVR	420004		ALETLTGALFQRPPLIAAVK	ALETLTGALFQRPPLIAAVK	276540		GVAINMVTEEDKR	GVAINMVTEEDKR	586458		MGLVMDR	MGLVMDR	593870		DDVAPGGDQASPE	DDVAPGGDQASPE	73029.7		ATQIAGLNCLRLMNE	ATQIAGLNC[57.0215]LRLMNE	28204.3		DDPYRPAKPVPTPK	DDPYRPAKPVPTPK	46359.8		DADGLVIDQHE	DADGLVIDQHE	62616
								ALAAPAAEEKEEAR	ALAAPAAEEKEEAR	42124.5		ALEVAEYLTPVLK	ALEVAEYLTPVLK	203534		AAEDDEDDDVDTK	AAEDDEDDDVDTK	586107		EKIETELR	EKIETELR	592800		DDVFIPLYPKSAVE	DDVFIPLYPKSAVE	38341.1		ATQIAGLNCLRLMNE	ATQIAGLNC[57.0215]LRLM[15.9949]NE	52287.5		DDQTEQEPNMLLE	DDQTEQEPNMLLE	1.80777e+06		DADISDVAFLVVGDPFGATTHSD	DADISDVAFLVVGDPFGATTHSD	88965.4
								ALAAQNIVEDMEQR	ALAAQNIVEDMEQR	48403.5		ALEVFPEFAAAHSNLASVLQQQGK	ALEVFPEFAAAHSNLASVLQQQGK	26600.4		NLQEVLGEEK	NLQEVLGEEK	585948		LTPEEEEILNK	LTPEEEEILNK	592669		DDVFIPTVRE	DDVFIPTVRE	53730.2		ATQILSVPKVDDE	ATQILSVPKVDDE	201574		DDQTEQEPNMLLE	DDQTEQEPNM[15.9949]LLE	17984.2		DADLFHSEE	DADLFHSEE	59205
								ALAAQNIVEDMEQR	ALAAQNIVEDM[15.9949]EQR	212835		ALEVIKPAHILQEK	ALEVIKPAHILQEK	466577		EEEEFNTGPLSVLTQSVK	EEEEFNTGPLSVLTQSVK	585493		FDQLFDDESDPFEVLK	FDQLFDDESDPFEVLK	592569		DDVKMALKKDRE	DDVKMALKKDRE	303815		ATQSGARPADRYGLLKHSRE	ATQSGARPADRYGLLKHSRE	72198.6		DDQVAPVPLNVVE	DDQVAPVPLNVVE	746687		DADLSLVVPSALFAAVGTAGQR	DADLSLVVPSALFAAVGTAGQR	132954
								ALADDDFLTVTGK	ALADDDFLTVTGK	447186		ALEYTIYNQELNETR	ALEYTIYNQELNETR	52600.7		DWTDTNYYSEK	DWTDTNYYSEK	585419		SPDTNYLFMGDYVDR	SPDTNYLFM[15.9949]GDYVDR	592482		DDVKVAVDVLKE	DDVKVAVDVLKE	67006.2		ATRQDHAQQLATAAEE	ATRQDHAQQLATAAEE	82016.4		DDQVFLMK	DDQVFLMK	63897.4		DADLWSSHDK	DADLWSSHDK	126765
								ALAELFGLLVK	ALAELFGLLVK	50102.8		ALFAISCLVR	ALFAISC[57.0215]LVR	302478		DAGTIAGLNVLR	DAGTIAGLNVLR	585188		ILYLTPEQEKDK	ILYLTPEQEKDK	592460		DDVNHSFAKQNSVQE	DDVNHSFAKQNSVQE	195476		ATRQDHAQQLATAAEERE	ATRQDHAQQLATAAEERE	44017.3		DDQVTVIGAGVTLHE	DDQVTVIGAGVTLHE	692081		DADMFGFVYQDE	DADMFGFVYQDE	49732
								ALAENSGVK	ALAENSGVK	206084		ALFAVPK	ALFAVPK	39701.5		DLQDELAGNSEQR	DLQDELAGNSEQR	584904		KLGEMWNNLNDSEK	KLGEMWNNLNDSEK	592066		DDVRQYVVRKPLNKE	DDVRQYVVRKPLNKE	2024184		ATSPVPLLATPRPTDPIPTSE	ATSPVPLLATPRPTDPIPTSE	30986.6		DDRPELPWWK	DDRPELPWWK	1.61401e+06		DADNLFEHE	DADNLFEHE	185207
								ALAESWNAAFLESSAK	ALAESWNAAFLESSAK	601515		ALFCGVACALDSDGTLVLDPTSK	ALFC[57.0215]GVAC[57.0215]ALDSDGTLVLDPTSK	11338.4		DKLPNYEEK	DKLPNYEEK	584715		KVEEEEDESALKR	KVEEEEDESALKR	591903		DDVVMGVQYKDKE	DDVVMGVQYKDKE	67291.6		ATSTISPSGAFGLFSSDLKKNE	ATSTISPSGAFGLFSSDLKKNE	74095		DDSDLIYSTYGE	DDSDLIYSTYGE	0		DADPILISLR	DADPILISLR	115321
								ALAETGIAVPSYYNPAAVNPMK	ALAETGIAVPSYYNPAAVNPMK	42272.7		ALFDFLK	ALFDFLK	18394		ERPGLGSENMDR	ERPGLGSENMDR	584498		DGNASGTTLLEALDCILPPTRPTDKPLR	DGNASGTTLLEALDC[57.0215]ILPPTRPTDKPLR	591825		DDVYLKRLYPRQIYE	DDVYLKRLYPRQIYE	51059.9		ATSVHDLNDKLENE	ATSVHDLNDKLENE	39243.4		DDSFHWTPHTSVEPGHSDK	DDSFHWTPHTSVEPGHSDK	44150		DADSITLFDVQQK	DADSITLFDVQQK	109024
								ALAETGIAVPSYYNPAAVNPMK	ALAETGIAVPSYYNPAAVNPM[15.9949]K	29752.3		ALFEEVPELLTEAEK	ALFEEVPELLTEAEK	121089		IQLVEEELDR	IQLVEEELDR	584103		QDAQSLHGDIPQK	QDAQSLHGDIPQK	591645		DDWDFLPPKKIKDPD	DDWDFLPPKKIKDPD	393200		ATTSGKPEPVSSVKTEPKSSDDRNPMFLE	ATTSGKPEPVSSVKTEPKSSDDRNPMFLE	39225.9		DDSGQYYCIASNDAGSAR	DDSGQYYC[57.0215]IASNDAGSAR	36082		DADVQFLASVLPPDTDPAFFE	DADVQFLASVLPPDTDPAFFE	17286.3
								ALAFEQLLK	ALAFEQLLK	277798		ALFEEVPELLTEAEKK	ALFEEVPELLTEAEKK	184104		ELVEFAQDDDR	ELVEFAQDDDR	583595		GISHVIVDEIHER	GISHVIVDEIHER	591637		DDWSKPLPPSERLE	DDWSKPLPPSERLE	1.98112e+06		ATTVLSRAIAE	ATTVLSRAIAE	112105		DDSGSHFSMLSR	DDSGSHFSMLSR	136948		DADVQNFVSFISK	DADVQNFVSFISK	959298
								ALAFNGVMFGDR	ALAFNGVMFGDR	129848		ALFGIFIPSQR	ALFGIFIPSQR	78728.7		MGLVMDR	MGLVMDR	583249		LQAAVDGPMDK	LQAAVDGPMDK	591107		DECPHLIALSSLNRE	DEC[57.0215]PHLIALSSLNRE	67200.4		ATVDWFRRYKVPDGKPE	ATVDWFRRYKVPDGKPE	122753		DDSHWWSR	DDSHWWSR	430808		DADVSVTQR	DADVSVTQR	128466
								ALAGCDFLTISPK	ALAGC[57.0215]DFLTISPK	666536		ALFLIPR	ALFLIPR	0		NLDKDMYGDDLEAR	NLDKDMYGDDLEAR	583218		RDHFEEAMR	RDHFEEAMR	590313		DEDGHTVVATARGIFNSNGGVLSSIE	DEDGHTVVATARGIFNSNGGVLSSIE	85344.2		ATVGKATGFLKNFLIEPFVPHSQAEE	ATVGKATGFLKNFLIEPFVPHSQAEE	64201.2		DDSIISSLDVTD	DDSIISSLDVTD	32639.5		DAEAPGEQLYQQSR	DAEAPGEQLYQQSR	75547.2
								ALALNCFAPINDQEGAEAK	ALALNC[57.0215]FAPINDQEGAEAK	77929.7		ALFLPPMTLPPHGPAAGGSVAAS	ALFLPPMTLPPHGPAAGGSVAAS	54091.8		DYVAPTANLDQK	DYVAPTANLDQK	582896		AGGIETIANEYSDR	AGGIETIANEYSDR	589815		DEDKSGPIFIVVPNGKE	DEDKSGPIFIVVPNGKE	44678.4		ATVPNNKITVVGVGQVGMACAISILGKSLADE	ATVPNNKITVVGVGQVGMAC[57.0215]AISILGKSLADE	326676		DDSIITVLTGNGDYYSSGND	DDSIITVLTGNGDYYSSGND	21427.3		DAEAPGIR	DAEAPGIR	234052
								ALANECSQGDKR	ALANEC[57.0215]SQGDKR	5283.79		ALFNAQFGSIFR	ALFNAQFGSIFR	26944.2		DDVAQTDLLQIDPNFGSK	DDVAQTDLLQIDPNFGSK	582513		MDNVLIDDR	MDNVLIDDR	589676		DEDSKKHFNYNKIVE	DEDSKKHFNYNKIVE	67825.8		ATVPNNKITVVGVGQVGMACAISILGKSLADE	ATVPNNKITVVGVGQVGM[15.9949]AC[57.0215]AISILGKSLADE	162713		DDSIRPFKVE	DDSIRPFKVE	100195		DAEDAIYGR	DAEDAIYGR	263940
								ALANSLACQGK	ALANSLAC[57.0215]QGK	1.73239e+06		ALFPGDSEIDQLFR	ALFPGDSEIDQLFR	108274		AIVICPTDEDLKDR	AIVIC[57.0215]PTDEDLKDR	582195		GDAMIMEETGK	GDAMIMEETGK	589072		DEEPPPAQALGQAAQPPPEPPE	DEEPPPAQALGQAAQPPPEPPE	1.02928e+06		ATVSFDDPPSAKAAIDWFDGKE	ATVSFDDPPSAKAAIDWFDGKE	3141935		DDSLLLASGVFLGPHNSSSGE	DDSLLLASGVFLGPHNSSSGE	68493.9		DAEDAVYGR	DAEDAVYGR	116350
								ALANVNIGSLICNVGAGGPAPAAGAAPAGGPAPSTAAAPAEEK	ALANVNIGSLIC[57.0215]NVGAGGPAPAAGAAPAGGPAPSTAAAPAEEK	735491		ALFPPEPLVLR	ALFPPEPLVLR	88289.8		ALDMSYDHKPEDEVELAR	ALDMSYDHKPEDEVELAR	581007		SKPGAAMVEMADGYAVDR	SKPGAAM[15.9949]VEM[15.9949]ADGYAVDR	587731		DEGGSGRPLLQAAKGLAGAVSE	DEGGSGRPLLQAAKGLAGAVSE	119913		ATVSGSPEAPGTNVVSEPREE	ATVSGSPEAPGTNVVSEPREE	20356.5		DDSLVVWKE	DDSLVVWKE	12423.9		DAEGPGGAVERPLSLNAR	DAEGPGGAVERPLSLNAR	287846
								ALAPLLLAFVTK	ALAPLLLAFVTK	33595.3		ALFSIGFPVPK	ALFSIGFPVPK	101772		ELRDEEQTAESIK	ELRDEEQTAESIK	580946		IFHELTQTDK	IFHELTQTDK	587703		DEGVGATTVMLKE	DEGVGATTVMLKE	57033.7		ATVSTGKIAKGKPVDSQTSRSE	ATVSTGKIAKGKPVDSQTSRSE	25703.1		DDSNLYINVK	DDSNLYINVK	126279		DAEPDIIEQLVE	DAEPDIIEQLVE	294096
								ALAPLLLAFVTKPNSALESCSFAR	ALAPLLLAFVTKPNSALESC[57.0215]SFAR	18746.2		ALGAHLEAEPK	ALGAHLEAEPK	36517.3		DDPHACYSTVFDK	DDPHAC[57.0215]YSTVFDK	580380		ELISNASDALEK	ELISNASDALEK	586301		DEIPQLVPIGKKTPANE	DEIPQLVPIGKKTPANE	142393		ATVWIHGDNEENKE	ATVWIHGDNEENKE	159612		DDSQNAIDHK	DDSQNAIDHK	61536.1		DAEPGPSSLGSMLMPVQE	DAEPGPSSLGSMLMPVQE	47658.2
								ALAPTWEQLALGLEHSETVK	ALAPTWEQLALGLEHSETVK	254791		ALGATFGPLLLR	ALGATFGPLLLR	109500		KDDPTLLSSGR	KDDPTLLSSGR	580175		DNQLSEVANK	DNQLSEVANK	585893		DEKKARMGVVE	DEKKARMGVVE	47393.8		ATRRFQILGKVYSVLSDRE	AT[130.0266]RRFQILGKVYSVLSDRE	0		DDSVGGTASTGNLSSSFMEE	DDSVGGTASTGNLSSSFMEE	119095		DAEPISEPE	DAEPISEPE	37462.3
								ALAQEWGCPFMETSAK	ALAQEWGC[57.0215]PFMETSAK	43376.6		ALGDSSPSQAMQEYIAVVK	ALGDSSPSQAM[15.9949]QEYIAVVK	88552.4		DMVGIAQTGSGK	DMVGIAQTGSGK	579996		DMESDYSGQGVDQLQR	DMESDYSGQGVDQLQR	585543		DEKPALLSQIDAE	DEKPALLSQIDAE	393988		AVAAMSKDRANMQHRYIE	AVAAMSKDRANMQHRYIE	161771		DDSVRPNMTLK	DDSVRPNMTLK	43030.2		DAEPISEPEKVE	DAEPISEPEKVE	232339
								ALAQYLLFLR	ALAQYLLFLR	24736.2		ALGEPITLFGEGPAER	ALGEPITLFGEGPAER	374077		IQFKPDDGISPER	IQFKPDDGISPER	579251		DLDTGEEVTR	DLDTGEEVTR	585539		DEKQRDKVSSKNSLE	DEKQRDKVSSKNSLE	771677		AVADREDDPNFFKMVE	AVADREDDPNFFKMVE	25100.3		DDTFLVFSK	DDTFLVFSK	123627		DAEPRPPHGE	DAEPRPPHGE	98488.4
								ALASGTEASSTDPGAPGGPGGAEGPMAK	ALASGTEASSTDPGAPGGPGGAEGPMAK	68071.4		ALGFPLER	ALGFPLER	180943		DPGIVGLLTSDR	DPGIVGLLTSDR	578178		DYIVVGSDSGR	DYIVVGSDSGR	585516		DEKVVNMHPQDFKTLFE	DEKVVNMHPQDFKTLFE	95849.5		AVADREDDPNFFKMVE	AVADREDDPNFFKM[15.9949]VE	57726.7		DDTHYLLYIYDK	DDTHYLLYIYDK	122530		DAFADAVQR	DAFADAVQR	722441
								ALASQLQDSLK	ALASQLQDSLK	507418		ALGGASGGYTTGPGPLVSLLR	ALGGASGGYTTGPGPLVSLLR	152115		SDFFTSFYDK	SDFFTSFYDK	577802		LTWHSYPSEDDDKKDDKN	LTWHSYPSEDDDKKDDKN	583768		DEPARIKCPLFE	DEPARIKC[57.0215]PLFE	56969.8		AVAGQQKPQEQIQAMDE	AVAGQQKPQEQIQAMDE	53240.8		DDTSFVFTLTDK	DDTSFVFTLTDK	40486.5		DAFAIAK	DAFAIAK	18166.6
[truncated: 27,134 more rows]

## Sheet: ED Fig 2d
2HG-modification sites identified using different enrichment approaches. Data were combined from two technical replicates.
[truncated: 304 more rows]

[truncated: 6 more sheets: ED Fig 2e top left , ED Fig 2e top right , ED Fig 2e bottom left , ED Fig 2e bottom right, ED Fig 2f, ED Fig 2g]
