# Supplementary material for: Discovery of chirally dependent protein modifications by D- and L-2-hydroxyglutarates
Source: Nat Chem. 2026 Mar 17;18(6):1033–41. doi: 10.1038/s41557-026-02093-x (PMC13193722; doi:10.1038/s41557-026-02093-x)
Supplement: Supplementary file 14 — Statistical source data. [file 41557_2026_2093_MOESM14_ESM.xlsx]

## Sheet: ED Fig 3a
MS/MS spectra and EICs of AVAEEDNGS(2HG)IGE detected in IDH1 mutant RBE cells, wild type SSP25 cells, and RBE cells treated with or without AG120 (a mutant IDH1 inhibitor).
RBE			SSP25			DMSO treated RBE			AG120 treated RBE
Retention time (min)	Intensity (mV)		Retention time (min)	Intensity (mV)		Retention time (min)	Intensity (mV)		Retention time (min)	Intensity (mV)		m/z	Relative Intensity
0.01062	0		0.00938	0		0.00905	0		0.00818	0		103.716	1.53086
0.02383	0		0.01143	0		0.01107	0		0.0103	0		106.578	1.1358
0.03272	0		0.01353	0		0.01313	0		0.01247	0		110.73	1.18519
0.0403	0		0.0156	0		0.01513	0		0.01465	0		116.94	1.18519
0.05273	0		0.01762	0		0.0172	0		0.0168	0		129.829	1.33333
0.06162	0		0.0197	0		0.0193	0		0.01892	0		146.064	1.1358
0.06378	0		0.02173	0		0.0212	0		0.02107	0		148.907	1.1358
0.066	0		0.02375	0		0.02325	0		0.02303	0		167.83	1.1358
0.06823	0		0.02587	0		0.02543	0		0.02517	0		173.16	1.1358
0.0703	0		0.02787	0		0.02748	0		0.02717	0		173.918	1.62963
0.07237	0		0.03	0		0.02962	0		0.02925	0		174.84	1.4321
0.07447	0		0.03213	0		0.0316	0		0.0314	0		179.388	1.38272
0.07672	0		0.0342	0		0.03373	0		0.03348	0		182.324	1.18519
0.07887	0		0.03623	0		0.03583	0		0.03558	0		182.75	1.08642
0.08108	0		0.03832	0		0.03785	0		0.03777	0		186.584	1.1358
0.08325	0		0.04035	0		0.03995	0		0.03968	0		204.515	1.08642
0.08518	0		0.04228	0		0.04203	0		0.0418	0		206.488	1.48148
0.08738	0		0.04438	0		0.0441	0		0.04378	0		222.882	1.53086
0.08947	0		0.04638	0		0.04622	0		0.04583	0		226.744	1.1358
0.09175	0		0.04845	0		0.04832	0		0.04787	0		227.763	1.82716
0.0939	0		0.05048	0		0.05037	0		0.04978	0		230.847	1.33333
0.09603	0		0.05257	0		0.05247	0		0.05183	0		244.631	1.28395
0.09827	0		0.05458	0		0.05445	0		0.05375	0		260.781	1.23457
0.10037	0		0.05657	0		0.05657	0		0.05582	0		267.592	1.1358
0.1025	0		0.05847	0		0.05867	0		0.05775	0		268.548	1.28395
0.1048	0		0.0606	0		0.06083	0		0.05973	0		270.467	1.03704
0.10698	0		0.0627	0		0.06285	0		0.06168	0		271.2	1.1358
0.10922	0		0.06468	0		0.0649	0		0.06382	0		273.371	1.08642
0.1115	0		0.06668	0		0.06692	0		0.0659	0		274.193	4.24691
0.11358	0		0.06875	0		0.06885	0		0.06793	0		276.114	2.96296
0.11587	0		0.0707	0		0.07093	0		0.07002	0		276.782	1.23457
0.11813	0		0.07275	0		0.07295	0		0.07213	0		276.942	1.03704
0.12762	0		0.07475	0		0.075	0		0.07413	0		279.108	1.53086
0.1365	0		0.07682	0		0.07712	0		0.07618	0		316.202	1.23457
0.13863	0		0.07892	0		0.07927	0		0.0782	0		329.192	3.80247
0.14077	0		0.081	0		0.08138	0		0.08028	0		330.134	1.4321
0.14277	0		0.08313	0		0.0833	0		0.08243	0		331.135	1.1358
0.145	0		0.08517	0		0.08533	0		0.08452	0		332.144	1.82716
0.14717	0		0.08733	0		0.08748	0		0.08662	0		333.364	1.08642
0.14927	0		0.08937	0		0.0896	0		0.08872	0		334.13	1.82716
0.15125	0		0.09128	0		0.09157	0		0.09075	0		338.288	1.08642
0.1533	0		0.09333	0		0.09372	0		0.0928	0		339.832	1.23457
0.15542	0		0.09538	0		0.09575	0		0.09482	0		341.144	1.62963
0.1575	0		0.09748	0		0.09783	0		0.09685	0		341.18	1.4321
0.15965	0		0.09958	0		0.09993	0		0.0989	0		343.194	1.53086
0.16175	0		0.10172	0		0.10198	0		0.10098	0		345.18	2.8642
0.1639	0		0.10375	0		0.10405	0		0.10312	0		346.778	1.1358
0.16605	0		0.10583	0		0.10603	0		0.10513	0		355.115	1.53086
0.16803	0		0.10808	0		0.10817	0		0.1072	0		355.156	3.20988
0.17013	0		0.1102	0		0.11027	0		0.1092	0		357.105	2.07407
0.17223	0		0.1122	0		0.11242	0		0.11122	0		360.102	5.58025
0.17427	0		0.1142	0		0.11447	0		0.11318	0		361.104	2.46914
0.17637	0		0.11632	0		0.11652	0		0.11537	0		371.194	5.82716
0.17855	0		0.1185	0		0.11865	0		0.1175	0		375.128	1.82716
0.1807	0		0.12062	0		0.12068	0		0.11965	0		377.996	1.1358
0.18283	0		0.12263	0		0.12258	0		0.12172	0		379.156	1.23457
0.18478	0		0.1248	0		0.12462	0		0.12373	0		381.106	1.7284
0.1868	0		0.12685	0		0.12675	0		0.12583	0		391.184	1.4321
0.18885	0		0.12892	0		0.12875	0		0.12788	0		399.116	2.2716
0.19087	0		0.13103	0		0.1308	0		0.12997	0		401.165	1.67901
0.193	0		0.13303	0		0.13277	0		0.132	0		413.155	4.24691
0.19512	0		0.13505	0		0.13487	0		0.134	0		424.182	2.2716
0.1972	0		0.13717	0		0.13697	0		0.136	0		426.907	1.1358
0.19923	0		0.1392	0		0.139	0		0.1381	0		430.237	1.82716
0.2013	0		0.14132	0		0.14102	0		0.14003	0		434.715	1.33333
0.20347	0		0.14342	0		0.14307	0		0.14203	0		442.157	1.53086
0.2056	0		0.1455	0		0.1451	0		0.14413	0		442.192	2.8642
0.20767	0		0.1476	0		0.14723	0		0.14625	0		443.216	1.23457
0.20967	0		0.14958	0		0.14937	0		0.14828	0		444.213	1.67901
0.21173	0		0.15157	0		0.15133	0		0.1503	0		445.155	1.18519
0.21385	0		0.15355	0		0.15345	0		0.15242	0		446.162	1.62963
0.21595	0		0.1556	0		0.15553	0		0.15438	0		447.211	1.4321
0.21803	0		0.15768	0		0.15763	0		0.15648	0		448.219	2.66667
0.22	0		0.15972	0		0.15967	0		0.15853	0		449.173	2.32099
0.22213	0		0.16175	0		0.16163	0		0.16053	0		449.633	1.82716
0.22418	0		0.16383	0		0.16373	0		0.16262	0		454.194	1.7284
0.2263	0		0.16595	0		0.16578	0		0.16473	0		455.226	1.87654
0.22847	0		0.16802	0		0.16792	0		0.16682	0		456.378	1.1358
0.2306	0		0.17022	0		0.17	0		0.1689	0		462.22	2.02469
0.23273	0		0.17233	0		0.17203	0		0.1709	0		463.16	1.4321
0.23473	0		0.17435	0		0.17417	0		0.17303	0		463.615	1.23457
0.23667	0		0.1764	0		0.17633	0		0.1751	0		467.673	1.1358
0.23877	0		0.17848	0		0.17835	0		0.17722	0		468.139	3.55556
0.24078	0		0.18053	0		0.18047	0		0.17928	0		470.156	2.41975
0.24287	0		0.18258	0		0.1825	0		0.18138	0		470.186	1.28395
0.24498	0		0.18463	0		0.18465	0		0.1835	0		470.887	1.1358
0.24705	0		0.18673	0		0.18675	0		0.18562	0		471.176	1.33333
0.2492	0		0.1888	0		0.18875	0		0.18767	0		471.203	2.37037
0.2512	0		0.19088	0		0.19085	0		0.18978	0		472.186	2.61728
0.25328	0		0.19298	0		0.19292	0		0.19183	0		472.219	3.20988
0.2554	0		0.19498	0		0.19497	0		0.19393	0		474.16	1.58025
0.25747	0		0.19705	0		0.19705	0		0.19603	0		481.744	1.4321
0.2595	0		0.19922	0		0.19908	0		0.19817	0		482.119	1.48148
0.26158	0		0.20115	0		0.20117	0		0.20027	0		486.141	1.97531
0.26362	0		0.20325	0		0.20323	0		0.20233	0		489.174	2.02469
0.26573	0		0.20528	0		0.2053	0		0.20447	0		489.202	1.53086
0.26775	0		0.20737	0		0.20735	0		0.20658	0		492.569	1.28395
0.26982	0		0.20935	0		0.20943	0		0.20868	0		500.237	4.34568
0.27187	0		0.21137	0		0.21148	0		0.21082	0		501.234	2.76543
0.27398	0		0.21343	0		0.21357	0		0.21287	0		502.172	1.62963
0.276	0		0.21555	0		0.21557	0		0.21493	0		504.158	2.37037
0.27812	0		0.2177	0		0.21768	0		0.21698	0		504.18	1.7284
0.28023	0		0.2197	0		0.21978	0		0.21912	0		512.231	4.19753
0.2824	0		0.22183	0		0.22193	0		0.22123	0		514.204	3.35802
0.28453	0		0.22397	0		0.22407	0		0.22315	0		515.219	2.32099
0.28652	0		0.22605	0		0.22595	0		0.2253	0		518.185	1.82716
0.2885	0		0.22812	0		0.2279	0		0.22742	0		527.168	2.22222
0.29063	0		0.23028	0		0.23002	0		0.22947	0		527.258	2.2716
0.29262	0		0.23233	0		0.23213	0		0.23155	0		528.156	2.17284
0.29463	0		0.23447	0		0.23423	0		0.2337	0		529.188	1.82716
0.2967	0		0.23658	0		0.23632	0		0.23583	0		534.237	9.18519
0.2987	0		0.2387	0		0.23838	0		0.23788	0		534.594	1.18519
0.3008	0		0.24085	0		0.24043	0		0.24002	0		535.24	1.97531
0.30297	0		0.24295	0		0.24245	0		0.2421	0		541.229	1.7284
0.30498	0		0.2451	0		0.24458	0		0.24425	0		543.169	1.62963
0.30702	0		0.24725	0		0.24662	0		0.24637	0		545.18	2.17284
0.30905	0		0.24933	0		0.2486	0		0.2485	0		545.435	1.87654
0.3111	0		0.25148	0		0.2507	0		0.25047	0		546.189	2.2716
0.31315	0		0.25357	0		0.2528	0		0.25257	0		547.924	1.33333
0.31522	0		0.25573	0		0.25487	0		0.25457	0		548.087	1.23457
0.31725	0		0.25785	0		0.25697	0		0.25667	0		548.377	1.33333
0.3192	0		0.25988	0		0.25898	0		0.25878	0		550.169	1.82716
0.32128	0		0.26195	0		0.26108	0		0.26083	0		557.253	1.92593
0.32333	0		0.26398	0		0.26315	0		0.2628	0		559.219	4.09877
0.32542	0		0.26602	0		0.26515	0		0.26493	0		559.262	2.17284
0.32747	0		0.26815	0		0.26727	0		0.26693	0		569.188	1.53086
0.32962	0		0.2703	0		0.26928	0		0.26903	0		569.263	1.92593
0.33175	0		0.27238	0		0.2713	0		0.27107	0		575.246	2.17284
0.33387	0		0.2744	0		0.2734	0		0.27323	0		576.422	1.1358
0.33595	0		0.2764	0		0.27543	0		0.27527	0		577.269	1.62963
0.33808	0		0.27842	0		0.2775	0		0.27733	0		587.201	1.1358
0.34018	0		0.28048	0		0.27958	0		0.2794	0		587.232	2.02469
0.34222	0		0.28247	0		0.28168	0		0.2814	0		588.17	1.87654
0.3443	0		0.2845	0		0.28372	0		0.28357	0		591.256	7.06173
0.34642	0		0.28665	0		0.28583	0		0.28562	0		597.234	2.07407
0.34852	0		0.28865	0		0.2879	0		0.28762	0		599.195	1.4321
0.35053	0		0.29067	0		0.28992	0		0.2896	0		600.241	1.92593
0.3526	0		0.29263	0		0.29192	0		0.29157	0		605.217	4.14815
0.35468	0		0.29472	0		0.29433	0		0.29372	0		606.245	2.17284
0.35665	0		0.29685	0		0.29647	0		0.29577	0		610.245	1.53086
0.35882	0		0.29902	0		0.29857	0		0.2978	0		613.208	1.97531
0.36093	0		0.30105	0		0.30055	0		0.29992	0		613.322	2.66667
0.36297	0		0.30313	0		0.3026	0		0.30197	0		614.272	2.5679
0.36507	0		0.3051	0		0.3048	0		0.30405	0		615.163	2.41975
0.36715	0		0.3072	0		0.30695	0		0.30615	0		615.26	9.48148
0.36917	0		0.30917	0		0.30887	0		0.30818	0		616.26	2.8642
0.3713	0		0.31128	0		0.31095	0		0.31022	0		617.205	4.44444
0.37335	0		0.3133	0		0.31295	0		0.31232	0		617.311	1.7284
0.37547	0		0.31532	0		0.31505	0		0.31442	0		618.698	1.1358
0.37758	0		0.31747	0		0.31727	0		0.3165	0		623.229	2.46914
0.3797	0		0.31955	0		0.31928	0		0.31857	0		628.222	1.33333
0.38168	0		0.32167	0		0.32137	0		0.32063	0		628.263	1.48148
0.38383	0		0.32373	0		0.3233	0		0.32277	0		631.229	1.67901
0.38587	0		0.32573	0		0.32542	0		0.32473	0		631.73	1.92593
0.38797	0		0.32782	0		0.3275	0		0.32683	0		632.212	2.07407
0.39	0		0.32992	0		0.32955	0		0.32873	0		633.276	3.16049
0.39208	0		0.33193	0		0.33158	0		0.33087	0		640.274	1.87654
0.3942	0		0.33408	0		0.33372	0		0.33297	0		647.218	2.07407
0.39622	0		0.33603	0		0.3357	0		0.33498	0		649.266	2.22222
0.39825	0		0.33818	0		0.3378	0		0.33708	0		654.232	1.92593
0.4004	0		0.34023	0		0.3398	0		0.33907	0		654.287	1.53086
0.40257	0		0.34228	0		0.34183	0		0.34108	0		654.352	1.67901
0.4046	0		0.3444	0		0.34392	0		0.34315	0		656.254	1.7284
0.4067	0		0.3464	0		0.34593	0		0.34522	0		657.233	1.77778
0.4087	0		0.34852	0		0.34798	0		0.34732	0		657.324	2.5679
0.41075	0		0.35057	0		0.35005	0		0.34932	0		662.345	2.22222
0.41283	0		0.35262	0		0.35215	0		0.35135	0		666.435	1.18519
0.41487	0		0.35457	0		0.35415	0		0.3534	0		669.324	4.69136
0.41702	0		0.35668	0		0.35617	0		0.35547	0		671.007	1.28395
0.41903	0		0.3588	0		0.35822	0		0.3574	0		671.319	1.48148
0.42105	0		0.36092	0		0.36032	0		0.35955	0		673.169	2.61728
0.42313	0		0.36297	0		0.36238	0		0.36158	0		673.268	1.67901
0.42517	0		0.36502	0		0.36442	0		0.36367	0		674.263	3.65432
0.42713	0		0.36703	0		0.36655	0		0.36565	0		676.264	1.87654
0.42927	0		0.3692	0		0.3687	0		0.36778	0		676.3	3.20988
0.43123	0		0.3712	0		0.37073	0		0.36982	0		682.274	1.67901
0.43335	0		0.37332	0		0.37285	0		0.37193	0		682.33	2.22222
0.43542	0		0.37533	0		0.37493	0		0.37407	0		683.349	1.62963
0.43743	0		0.3774	0		0.3771	0		0.37615	0		684.279	2.41975
0.43957	0		0.37948	0		0.3791	0		0.37823	0		686.229	2.02469
0.44168	0		0.38157	0		0.38117	0		0.38022	0		687.231	1.82716
0.44373	0		0.38367	0		0.3832	0		0.38228	0		687.336	1.77778
0.44572	0		0.38565	0		0.3853	0		0.38432	0		688.276	2.5679
0.44782	0		0.38768	0		0.38742	0		0.38632	0		689.241	2.17284
0.44982	0		0.38968	0		0.38937	0		0.38833	0		692.254	1.4321
0.45183	0		0.39162	0		0.3915	0		0.39037	0		694.473	1.77778
0.45393	0		0.39373	0		0.3936	0		0.39245	0		695.329	1.1358
0.45608	0		0.39582	0		0.39557	0		0.39453	0		696.786	1.23457
0.4581	0		0.3979	0		0.39755	0		0.39665	0		697.305	5.7284
0.46012	0		0.40002	0		0.3996	0		0.39875	0		698.267	1.18519
0.46222	0		0.402	0		0.40167	0		0.40088	0		698.296	5.4321
0.46435	0		0.40407	0		0.40368	0		0.403	0		699.317	1.82716
0.46645	0		0.40618	0		0.40575	0		0.40507	0		700.322	1.87654
0.4685	0		0.40832	0		0.40788	0		0.40717	0		704.233	6.02469
0.47052	0		0.4104	0		0.41007	0		0.40923	0		705.238	1.82716
0.47265	0		0.41253	0		0.4121	0		0.41127	0		706.289	44.0494
0.47467	0		0.41465	0		0.41423	0		0.41345	0		706.344	1.92593
0.47683	0		0.4168	0		0.41635	0		0.41562	0		706.417	1.92593
0.47887	0		0.41887	0		0.41833	0		0.41772	0		707.297	13.6296
0.48098	0		0.42098	0		0.42037	0		0.41973	0		710.267	2.07407
0.48305	0		0.42305	0		0.42233	0		0.4219	0		711.271	1.4321
0.48517	0		0.42522	0		0.4244	0		0.42393	0		712.238	2.07407
0.48722	0		0.42737	0		0.42647	0		0.42607	0		712.277	1.62963
0.48928	0		0.42938	0		0.42858	0		0.42823	0		712.595	1.67901
0.49135	0		0.43143	0		0.43073	0		0.43035	0		717.274	1.82716
0.49337	0		0.43348	0		0.43277	0		0.43247	0		717.339	1.53086
0.49538	0		0.43557	0		0.43487	0		0.4345	0		720.29	2.2716
0.4974	0		0.43773	0		0.437	0		0.43658	0		722.27	1.1358
0.49938	0		0.43982	0		0.439	0		0.43865	0		724.32	1.23457
0.50133	0		0.4418	0		0.44105	0		0.44067	0		728.271	1.33333
0.50335	0		0.44387	0		0.44298	0		0.44277	0		729.279	1.4321
0.50548	0		0.4459	0		0.44512	0		0.44488	0		730.288	8.74074
0.50755	0		0.44802	0		0.44715	0		0.44695	0		731.295	4.74074
0.50962	0		0.44998	0		0.44927	0		0.44908	0		732.268	1.48148
0.51165	0		0.45215	0		0.4514	0		0.45113	0		732.297	1.7284
0.51367	0		0.45427	0		0.45355	0		0.45315	0		738.88	1.08642
0.51573	0		0.45642	0		0.45568	0		0.4553	0		739.257	1.92593
0.51773	0		0.45858	0		0.45773	0		0.4573	0		740.275	1.67901
0.51983	0		0.46058	0		0.45978	0		0.45928	0		741.31	2.37037
0.52198	0		0.46275	0		0.462	0		0.46137	0		745.244	2.12346
0.52403	0		0.46487	0		0.46415	0		0.46345	0		746.286	4.54321
0.52623	0		0.46703	0		0.46618	0		0.46555	0		747.238	2.41975
0.52848	0		0.4692	0		0.46817	0		0.46767	0		747.925	1.53086
0.5307	0		0.47137	0		0.4703	0		0.46975	0		750.298	1.7284
0.53268	0		0.47338	0		0.47243	0		0.47185	0		752.342	1.82716
0.53482	0		0.47537	0		0.4746	0		0.47388	0		754.677	1.1358
0.5368	0		0.47752	0		0.47672	0		0.47595	0		756.281	1.18519
0.539	0		0.47965	0		0.47875	0		0.47808	0		757.305	5.08642
0.54118	0		0.48178	0		0.48085	0		0.48012	0		757.757	1.53086
0.54322	0		0.48388	0		0.48295	0		0.48215	0		759.305	4.93827
0.54537	0		0.48605	0		0.4851	0		0.48427	0		760.267	1.23457
0.54745	0		0.4881	0		0.4871	0		0.48625	0		763.318	1.4321
0.5496	0		0.49025	0		0.4892	0		0.48833	0		764.291	1.53086
0.55168	0		0.49228	0		0.49118	0		0.49038	0		769.298	8.19753
0.5537	0		0.49437	0		0.49322	0		0.49232	0		769.399	1.33333
0.55587	0		0.49645	0		0.49533	0		0.49442	0		770.315	1.82716
0.55803	0		0.4986	0		0.49733	0		0.49643	0		771.488	2.76543
0.56017	0		0.50062	0		0.49942	0		0.49855	0		772.365	1.92593
0.56232	0		0.5027	0		0.50147	0		0.50063	0		774.281	1.38272
0.56445	0		0.50485	0		0.50365	0		0.50267	0		775.37	1.7284
0.56655	0		0.507	0		0.50578	0		0.50478	0		778.634	1.62963
0.56863	0		0.50895	0		0.50778	0		0.50682	0		782.304	2.02469
0.57078	0		0.51105	0		0.50993	0		0.50893	0		783.748	1.28395
0.5728	0		0.51303	0		0.51198	0		0.51103	0		784.315	2.22222
0.57492	0		0.51503	0		0.51412	0		0.51303	0		785.299	3.7037
0.57687	0		0.5172	0		0.51615	0		0.51502	0		786.295	1.33333
0.579	0		0.51928	0		0.51822	0		0.51718	0		787.306	34.8148
0.58102	0		0.52128	0		0.5203	0		0.51928	0		787.425	1.1358
0.5831	0		0.52335	0		0.52232	0		0.52133	0		788.313	4.74074
0.58518	0		0.52557	0		0.52433	0		0.52345	0		789.309	2.96296
0.58728	0		0.52758	0		0.52638	0		0.52538	0		790.164	1.7284
0.58942	0		0.52972	0		0.52837	0		0.52748	0		795.303	1.4321
0.59152	0		0.53172	0		0.53037	0		0.52947	0		796.384	1.7284
0.5936	0		0.53388	0		0.53245	0		0.53152	0		798.295	4.54321
0.59563	0		0.53597	0		0.53448	0		0.53357	0		799.32	3.75309
0.59765	0		0.5381	0		0.5365	0		0.53568	0		800.325	1.62963
0.5997	0		0.54027	0		0.53855	0		0.53772	0		800.38	1.4321
0.60175	0		0.54225	0		0.54058	0		0.53982	0		801.323	1.7284
0.60373	0		0.54432	0		0.54273	0		0.54188	0		801.379	1.48148
0.60582	0		0.54633	0		0.54468	0		0.54398	0		802.915	1.1358
0.60793	0		0.54845	0		0.5467	0		0.54602	0		803.3	2.41975
0.61007	0		0.55058	0		0.54878	0		0.54817	0		804.328	2.51852
0.61207	0		0.5527	0		0.55088	0		0.5502	0		806.248	1.67901
0.61417	0		0.55485	0		0.55307	0		0.55228	0		806.292	1.58025
0.61628	0		0.55687	0		0.5552	0		0.55442	0		810.302	3.65432
0.61828	0		0.55897	0		0.5572	0		0.55652	0		810.362	3.06173
0.6204	0		0.561	0		0.55938	0		0.55867	0		811.925	1.97531
0.62243	0		0.56298	0		0.56137	0		0.5607	0		815.386	1.62963
0.62458	0		0.56512	0		0.5635	0		0.56285	0		817.28	4.44444
0.62665	0		0.5671	0		0.56555	0		0.56492	0		817.319	9.48148
0.62877	0		0.56923	0		0.56768	0		0.5671	0		820.107	1.48148
0.63075	0		0.57137	0		0.56983	0		0.56923	0		821.311	23.7531
0.6328	0		0.57353	0		0.5719	0		0.5713	0		821.361	2.2716
0.6349	0		0.57555	0		0.57393	0		0.57338	0		822.318	12.642
0.63698	0		0.57755	0		0.57612	0		0.57552	0		823.06	1.38272
0.63905	0		0.57965	0		0.57828	0		0.57745	0		827.392	3.40741
0.64108	0		0.58178	0		0.58042	0		0.57955	0		829.317	1.33333
0.64315	0		0.58382	0		0.58245	0		0.58153	0		831.071	1.1358
0.6453	0		0.58592	0		0.58457	0		0.58363	0		832.32	1.92593
0.64738	0		0.5879	0		0.5867	0		0.58582	0		833.313	2.17284
0.6495	0		0.59003	0		0.58877	0		0.58795	0		836.372	2.61728
0.65167	0		0.59207	0		0.59082	0		0.59002	0		838.312	1.92593
0.65382	0		0.5942	0		0.59288	0		0.59195	0		840.235	1.62963
0.65593	0		0.59625	0		0.5949	0		0.59408	0		840.992	1.1358
0.65802	0		0.5984	0		0.59703	0		0.59607	0		841.374	1.87654
0.66007	0		0.60048	0		0.59918	0		0.59822	0		844.087	1.33333
0.66225	0		0.60253	0		0.60122	0		0.6003	0		844.377	1.82716
0.66435	0		0.6047	0		0.60318	0		0.60237	0		845.328	1.87654
0.66648	0		0.60685	0		0.60535	0		0.60453	0		846.383	2.17284
0.6685	0		0.60895	0		0.60742	0		0.6067	0		848.346	1.23457
0.67053	0		0.61103	0		0.60962	0		0.60865	0		849.349	2.12346
0.67252	0		0.61302	0		0.61178	0		0.6107	0		850.264	1.82716
0.67468	0		0.6151	0		0.6138	0		0.61282	0		852.077	1.82716
0.67682	0		0.61718	0		0.61593	0		0.61493	0		852.329	3.75309
0.67892	0		0.6193	0		0.61793	0		0.6171	0		853.405	1.82716
0.681	0		0.6214	0		0.62008	0		0.61922	0		854.327	1.7284
0.68305	0		0.62352	0		0.62225	0		0.62122	0		856.334	13.1358
0.6851	0		0.62567	0		0.62437	0		0.62335	0		857.334	8.49383
0.6872	0		0.62777	0		0.62643	0		0.62545	0		868.335	1.87654
0.68935	0		0.62992	0		0.62845	0		0.62738	0		869.341	2.51852
0.69145	0		0.63202	0		0.63043	0		0.6294	0		870.678	1.18519
0.6936	0		0.63415	0		0.63245	0		0.63147	0		872.323	1.67901
0.69567	0		0.63632	0		0.63455	0		0.6336	0		873.288	1.53086
0.69783	0		0.63842	0		0.63662	0		0.63563	0		874.286	3.60494
0.69997	0		0.64053	0		0.63873	0		0.63768	0		874.341	30.9136
0.70207	0		0.6426	0		0.6407	0		0.6397	0		875.34	3.11111
0.70425	0		0.64473	0		0.64285	0		0.64182	0		875.403	3.7037
0.70628	0		0.6469	0		0.64488	0		0.64377	0		879.367	1.18519
0.70835	0		0.649	0		0.647	0		0.64583	0		887.784	1.08642
0.71053	0		0.65108	0		0.64915	0		0.64787	0		899.848	1.18519
0.71263	0		0.65315	0		0.65125	0		0.64992	0		900.355	1.87654
0.71477	0		0.65525	0		0.65328	0		0.65203	0		901.391	1.58025
0.71677	0		0.65738	0		0.65538	0		0.65417	0		903.405	2.17284
0.71888	0		0.65952	0		0.65745	0		0.65627	0		904.354	1.4321
0.72087	0		0.66172	0		0.65955	0		0.65832	0		914.302	1.62963
0.72292	0		0.66383	0		0.66168	0		0.66045	0		915.344	4.09877
0.72493	0		0.66598	0		0.6637	0		0.66245	0		918.321	1.4321
0.727	0		0.66807	0		0.66583	0		0.66443	0		923.413	2.41975
0.72923	0		0.67012	0		0.66787	0		0.66652	0		923.773	1.1358
0.7313	0		0.6721	0		0.66998	0		0.6686	0		924.379	1.92593
0.73335	0		0.67422	0		0.67203	0		0.67068	0		928.348	1.58025
0.73542	0		0.67635	0		0.6742	0		0.67285	0		932.346	2.22222
0.7376	0		0.67842	0		0.6764	0		0.67483	0		933.388	2.46914
0.7396	0		0.68042	0		0.67843	0		0.67697	0		934.401	1.87654
0.7417	0		0.68255	0		0.68055	0		0.679	0		941.415	5.1358
0.74377	0		0.68468	0		0.68258	0		0.68113	0		942.347	1.23457
0.74585	0		0.68672	0		0.6846	0		0.6832	0		942.473	1.4321
0.7479	0		0.68887	0		0.68678	0		0.6853	0		947.392	1.82716
0.75	0		0.69087	0		0.68895	0		0.68733	0		950.36	11.4568
0.75203	0		0.69298	0		0.69103	0		0.68945	0		951.349	4.98765
0.7541	0		0.69493	0		0.69317	0		0.6914	0		951.411	10.0247
0.75618	0		0.69692	0		0.69533	0		0.69353	0		958.357	1.1358
0.75827	0		0.69897	0		0.69743	0		0.69558	0		965.354	2.12346
0.76033	0		0.70098	0		0.69938	0		0.69768	0		966.356	1.87654
0.76245	0		0.70307	0		0.70155	0		0.69972	0		967.39	1.48148
0.76452	0		0.7051	0		0.7036	0		0.70173	0		968.433	1.53086
0.76663	0		0.70715	0		0.70567	0		0.70387	0		969.23	1.28395
0.76887	0		0.7092	0		0.70777	0		0.70593	0		969.412	32.3457
0.77103	0		0.71122	0		0.70995	0		0.70795	0		970.116	1.62963
0.77307	0		0.71323	0		0.71202	0		0.71003	0		970.409	22.7654
0.7753	0		0.71525	0		0.71415	0		0.71217	0		970.856	1.33333
0.77743	0		0.71737	0		0.71628	0		0.7142	0		971.139	1.33333
0.77965	0		0.7194	0		0.71838	0		0.71623	0		971.419	3.16049
0.7816	0		0.72142	0		0.72047	0		0.71837	0		971.474	2.96296
0.78363	0		0.72343	0		0.72257	0		0.72047	0		973.406	1.23457
0.78563	0		0.72553	0		0.7247	0		0.72258	0		975.423	1.38272
0.78773	0		0.72753	0		0.72672	0		0.72457	0		981.376	1.62963
0.7898	0		0.72962	0		0.72873	0		0.72653	0		983.352	1.67901
0.79195	0		0.73162	0		0.73087	0		0.72852	0		984.367	4.44444
0.79397	0		0.7338	0		0.73292	0		0.73053	0		985.066	1.18519
0.79613	0		0.73588	0		0.73493	0		0.73267	0		986.466	1.4321
0.7981	0		0.73792	0		0.73698	0		0.73468	0		986.515	1.38272
0.80025	0		0.73992	0		0.73912	0		0.7368	0		987.426	44.4444
0.80235	0		0.74203	0		0.74128	0		0.73893	0		987.564	3.11111
0.80447	0		0.74413	0		0.74343	0		0.7411	0		988.424	21.3333
0.80643	0		0.74627	0		0.7456	0		0.7432	0		988.483	5.92593
0.80852	0		0.74843	0		0.74765	0		0.74515	0		988.51	3.50617
0.81057	0		0.75057	0		0.74972	0		0.74723	0		989.435	3.7037
0.8127	0		0.75262	0		0.75178	0		0.7493	0		990.329	1.58025
0.81483	0		0.75475	0		0.75395	0		0.75138	0		991.389	3.55556
0.8169	0		0.75687	0		0.75597	0		0.75348	0		1000.43	3.20988
0.81908	0		0.75892	0		0.75807	0		0.75558	0		1004.2	1.23457
0.82112	0		0.76095	0		0.76022	0		0.75765	0		1010.3	1.62963
0.82317	0		0.76308	0		0.76237	0		0.75975	0		1017.34	2.37037
0.82525	0		0.76518	0		0.76447	0		0.76187	0		1019.48	1.67901
0.82723	0		0.76722	0		0.76647	0		0.76395	0		1022.37	2.61728
0.8293	0		0.76935	0		0.7685	0		0.766	0		1025.25	1.97531
0.83132	0		0.77148	0		0.77057	0		0.76808	0		1025.45	2.41975
0.83348	0		0.7735	0		0.77275	0		0.77023	0		1026.37	1.92593
0.83567	0		0.7756	0		0.77485	0		0.77225	0		1026.43	1.48148
0.83782	0		0.7775	0		0.77695	0		0.77435	0		1027.44	1.53086
0.83983	0		0.77955	0		0.77912	0		0.77635	0		1027.48	1.53086
0.84188	0		0.78155	0		0.78125	0		0.77837	0		1027.81	1.23457
0.84408	0		0.78373	0		0.7832	0		0.78038	0		1036.41	1.53086
0.84608	0		0.78583	0		0.78525	0		0.78242	0		1043.02	1.33333
0.84822	0		0.78787	0		0.7874	0		0.78458	0		1043.46	1.87654
0.85038	0		0.78995	0		0.78953	0		0.78675	0		1044.44	6.76543
0.85248	0		0.79197	0		0.79152	0		0.78885	0		1045.46	3.95062
0.85452	0		0.79408	0		0.79358	0		0.79098	0		1045.6	1.7284
0.85653	0		0.79613	0		0.79558	0		0.79305	0		1049.38	1.48148
0.85857	0		0.7981	0		0.79758	0		0.79518	0		1050.38	1.08642
0.86063	0		0.80018	0		0.79963	0		0.79718	0		1056.41	1.48148
0.86277	0		0.80233	0		0.80168	0		0.7992	0		1057.39	1.77778
0.86487	0		0.8045	0		0.80373	0		0.80118	0		1057.99	1.23457
0.86702	0		0.8065	0		0.80587	0		0.80332	0		1058.4	1.82716
0.86903	0		0.80865	0		0.808	0		0.8054	0		1059.42	1.67901
0.87105	0		0.8107	0		0.81007	0		0.80742	0		1068.38	1.92593
0.8731	0		0.81267	0		0.81215	0		0.80948	0		1073.44	2.46914
0.87522	0		0.81473	0		0.8142	0		0.81147	0		1079.39	13.0864
0.87738	0		0.81683	0		0.81625	0		0.81357	0		1080.41	7.45679
0.87953	0		0.81895	0		0.81832	0		0.81558	0		1082.76	1.62963
0.88157	0		0.82113	0		0.8203	0		0.81762	0		1085.36	1.4321
0.88372	0		0.82322	0		0.82233	0		0.8197	0		1085.41	6.61728
0.88583	0		0.82523	0		0.82442	0		0.82182	0		1092.4	1.7284
0.88795	0		0.82727	0		0.82642	0		0.8239	0		1114.41	1.53086
0.8902	0		0.82933	0		0.82855	0		0.82595	0		1116.42	1.7284
0.89243	0		0.83138	0		0.8306	0		0.82797	0		1118.41	1.67901
0.89473	0		0.8334	0		0.8327	0		0.83003	0		1121.32	1.1358
0.89685	0		0.83555	0		0.83465	0		0.83203	0		1124.76	1.23457
0.89887	0		0.8377	0		0.83678	0		0.83417	0		1127.43	1.23457
0.90103	0		0.83975	0		0.83888	0		0.8362	0		1127.48	1.1358
0.90315	0		0.84183	0		0.84097	0		0.83835	0		1128.24	1.33333
0.90525	0		0.84395	0		0.84297	0		0.84043	0		1132.43	1.4321
0.90743	0		0.84607	0		0.84517	0		0.84252	0		1133.42	1.82716
0.90973	0		0.84817	0		0.84728	0		0.84448	0		1135.31	1.62963
0.91197	0		0.85017	0		0.84933	0		0.84657	0		1144.44	1.28395
0.91413	0		0.85232	0		0.85148	0		0.84867	0		1145.38	2.32099
0.91618	0		0.85435	0		0.8536	0		0.85082	0		1146.47	1.33333
0.91842	0		0.85645	0		0.85573	0		0.8529	0		1148.97	1.23457
0.92057	0		0.85857	0		0.85787	0		0.85495	0		1150.44	18.1235
0.92265	0		0.86072	0		0.85995	0		0.85703	0		1151.44	6.2716
0.92475	0		0.86273	0		0.86213	0		0.85907	0		1151.57	1.67901
0.92697	0		0.86485	0		0.8642	0		0.86107	0		1154.33	2.17284
0.92907	0		0.86687	0		0.8663	0		0.86308	0		1154.44	5.4321
0.93133	0		0.86898	0		0.86835	0		0.86512	0		1155.06	1.33333
0.93353	0		0.87102	0		0.87047	0		0.86713	0		1155.47	3.55556
0.93582	0		0.87308	0		0.87265	0		0.86922	0		1172.32	1.53086
0.9379	0		0.87525	0		0.8747	0		0.87128	0		1172.45	1.33333
0.9401	0		0.87735	0		0.87673	0		0.87348	0		1173.49	24.6914
0.94235	0		0.87947	0		0.87883	0		0.87555	0		1173.69	1.67901
0.9445	0		0.88155	0		0.881	0		0.87752	0		1174.5	18.2716
0.94672	0		0.88363	0		0.88312	0		0.8797	0		1174.67	1.53086
0.94887	0		0.88567	0		0.88527	0		0.88182	0		1175.46	1.48148
0.95093	0		0.88777	0		0.88742	0		0.88397	0		1178.36	1.38272
0.95318	0		0.88977	0		0.88952	0		0.88593	0		1179.94	1.08642
0.95523	0		0.8919	0		0.89153	0		0.88798	0		1186.6	1.7284
0.95755	0		0.89412	0		0.89355	0		0.88997	0		1212.51	3.01235
0.95973	0		0.89617	0		0.89567	0		0.89217	0		1213.51	3.85185
0.96192	0		0.89828	0		0.8978	0		0.89412	0		1214.52	1.62963
0.96405	0		0.9004	0		0.89988	0		0.89628	0		1220.48	1.1358
0.96622	0		0.90247	0		0.90187	0		0.89837	0		1223.59	2.2716
0.96833	0		0.90447	0		0.90397	0		0.90048	0		1224.32	1.7284
0.97053	0		0.90663	0		0.906	0		0.90262	0		1225.44	1.28395
0.97263	0		0.90873	0		0.90798	0		0.9047	0		1229.47	1.4321
0.97485	0		0.91085	0		0.90998	0		0.90668	0		1231.46	1.53086
0.97703	0		0.91298	0		0.91212	0		0.90883	0		1249.43	1.82716
0.9792	0		0.91493	0		0.91417	0		0.91082	0		1249.51	1.7284
0.98133	0		0.91703	0		0.91628	0		0.91292	0		1260.35	1.1358
0.98342	0		0.91908	0		0.91842	0		0.915	0		1260.55	1.18519
0.98547	0		0.92113	0		0.92055	0		0.91705	0		1275.43	2.07407
0.98765	0		0.9232	0		0.92258	0		0.91907	0		1275.53	1.7284
0.9898	0		0.92532	0		0.92465	0		0.92118	0		1275.61	1.62963
0.99192	0		0.92735	0		0.92675	0		0.92325	0		1284.51	4.59259
0.99403	0		0.92945	0		0.92888	0		0.92527	0		1285.48	2.66667
0.99613	0		0.93157	0		0.93087	0		0.92735	0		1301.45	6.32099
0.99813	0		0.93372	0		0.933	0		0.92938	0		1301.59	1.48148
1.0002	0		0.93575	0		0.93502	0		0.93147	0		1301.83	1.33333
1.00232	0		0.9378	0		0.93708	0		0.93355	0		1302.53	17.0864
1.0043	0		0.93992	0		0.93915	0		0.9356	0		1303.53	9.97531
1.00645	0		0.94208	0		0.94122	0		0.93762	0		1304.52	5.38272
1.00848	0		0.94415	0		0.94332	0		0.93982	0		1312.12	1.33333
1.0106	0		0.94627	0		0.94537	0		0.94185	0		1315.34	2.46914
1.0126	0		0.9483	0		0.94738	0		0.94395	0		1319.58	100
1.01467	0		0.95047	0		0.94953	0		0.94607	0		1319.74	1.92593
1.01682	0		0.95263	0		0.95163	0		0.94817	0		1320.3	2.61728
1.01902	0		0.95478	0		0.9538	0		0.95022	0
1.0211	0		0.95692	0		0.95597	0		0.95223	0
1.02307	0		0.95903	0		0.95798	0		0.95428	0
1.0251	0		0.96103	0		0.96015	0		0.95645	0
1.0271	0		0.96322	0		0.96225	0		0.9586	0
1.02915	0		0.9653	0		0.96437	0		0.96062	0
1.03118	0		0.96733	0		0.96655	0		0.96277	0
1.0332	0		0.9695	0		0.9687	0		0.9648	0
1.03535	0		0.97165	0		0.97068	0		0.96693	0
1.03748	0		0.9738	0		0.9728	0		0.96903	0
1.03962	0		0.97595	0		0.97485	0		0.97112	0
1.0416	0		0.97798	0		0.97687	0		0.97328	0
1.04368	0		0.98012	0		0.97903	0		0.9753	0
1.04578	0		0.98217	0		0.98107	0		0.97742	0
1.04792	0		0.98428	0		0.98318	0		0.97945	0
1.05	0		0.9863	0		0.9853	0		0.9816	0
1.05205	0		0.9884	0		0.98728	0		0.98373	0
1.05425	0		0.99048	0		0.98942	0		0.98588	0
1.05633	0		0.99247	0		0.99155	0		0.98792	0
1.05845	0		0.99468	0		0.99352	0		0.99002	0
1.06057	0		0.99675	0		0.99563	0		0.99213	0
1.0626	0		0.99887	0		0.99765	0		0.99417	0
1.06468	0		1.00092	0		0.9997	0		0.99618	0
1.06682	0		1.00298	0		1.00172	0		0.99822	0
1.06885	0		1.00502	0		1.00387	0		1.00038	0
1.0709	0		1.00722	0		1.00602	0		1.00253	0
1.07287	0		1.00933	0		1.00805	0		1.00467	0
1.07498	0		1.01123	0		1.01007	0		1.00667	0
1.07698	0		1.01338	0		1.01225	0		1.0088	0
1.07902	0		1.0155	0		1.01435	0		1.01097	0
1.08105	0		1.01767	0		1.01638	0		1.01307	0
1.08312	0		1.01978	0		1.01852	0		1.0152	0
1.0852	0		1.02182	0		1.0206	0		1.01725	0
1.0873	0		1.02393	0		1.0227	0		1.01938	0
1.08928	0		1.02607	0		1.02472	0		1.02142	0
1.0913	0		1.02812	0		1.02693	0		1.02355	0
1.0934	0		1.03027	0		1.02895	0		1.02568	0
1.0955	0		1.03245	0		1.03107	0		1.02775	0
1.09752	0		1.03455	0		1.03317	0		1.02982	0
1.09963	0		1.03667	0		1.03525	0		1.03185	0
1.10172	0		1.03883	0		1.03733	0		1.03387	0
1.10378	0		1.04088	0		1.03938	0		1.03598	0
1.10583	0		1.04297	0		1.0415	0		1.03812	0
1.10792	0		1.045	0		1.04352	0		1.04022	0
1.10997	0		1.04712	0		1.04555	0		1.04233	0
1.11202	0		1.04928	0		1.04757	0		1.04425	0
1.11408	0		1.05133	0		1.0497	0		1.04632	0
1.11613	0		1.05338	0		1.05178	0		1.04843	0
1.11828	0		1.0555	0		1.0539	0		1.05047	0
1.1203	0		1.05765	0		1.05593	0		1.05262	0
1.12238	0		1.0597	0		1.05803	0		1.05463	0
1.12442	0		1.06188	0		1.06007	0		1.05683	0
1.1265	0		1.064	0		1.06217	0		1.05888	0
1.12863	0		1.06617	0		1.06423	0		1.06103	0
1.1307	0		1.06817	0		1.06627	0		1.06312	0
1.13288	0		1.0703	0		1.06832	0		1.06532	0
1.13507	0		1.07238	0		1.07047	0		1.0674	0
1.1372	0		1.07452	0		1.07262	0		1.06953	0
1.13927	0		1.07665	0		1.07465	0		1.07168	0
1.1414	0		1.0787	0		1.07675	0		1.07388	0
1.14345	0		1.08082	0		1.07873	0		1.07603	0
1.14545	0		1.08292	0		1.08113	0		1.07793	0
1.14747	0		1.08493	0		1.08325	0		1.07995	0
1.14953	0		1.08703	0		1.08535	0		1.08207	0
1.15157	0		1.08913	0		1.08738	0		1.08415	0
1.15357	0		1.09122	0		1.08943	0		1.08612	0
1.15555	0		1.09342	0		1.09153	0		1.08825	0
1.15772	0		1.09545	0		1.09365	0		1.09027	0
1.15983	0		1.09762	0		1.09575	0		1.09238	0
1.16195	0		1.09962	0		1.09782	0		1.09438	0
1.16405	0		1.1017	0		1.09978	0		1.09645	0
1.16615	0		1.10383	0		1.10187	0		1.09848	0
1.16828	0		1.106	0		1.10392	0		1.10063	0
1.17042	0		1.10803	0		1.10598	0		1.10267	0
1.17247	0		1.11002	0		1.10798	0		1.10477	0
1.17458	0		1.11213	0		1.11005	0		1.1069	0
1.1766	0		1.11422	0		1.11215	0		1.10892	0
1.17852	0		1.11633	0		1.11425	0		1.11097	0
1.18067	0		1.11845	0		1.1163	0		1.11317	0
1.18267	0		1.12057	0		1.1184	0		1.11533	0
1.18478	0		1.1227	0		1.12037	0		1.11742	0
1.18692	0		1.12475	0		1.12245	0		1.11957	0
1.18892	0		1.12683	0		1.12447	0		1.12158	0
1.19097	0		1.12893	0		1.12648	0		1.12367	0
1.193	0		1.13115	0		1.12853	0		1.12575	0
1.19503	0		1.13313	0		1.13055	0		1.12785	0
1.19713	0		1.13532	0		1.13255	0		1.13008	0
1.19928	0		1.13745	0		1.13467	0		1.13215	0
1.20145	0		1.13957	0		1.13672	0		1.1343	0
1.20358	0		1.14172	0		1.1388	0		1.13638	0
1.20555	0		1.1438	0		1.14085	0		1.13855	0
1.20763	0		1.14593	0		1.14293	0		1.14063	0
1.2096	0		1.14813	0		1.14502	0		1.14273	0
1.21165	0		1.1501	0		1.147	0		1.1449	0
1.21375	0		1.1522	0		1.14902	0		1.14712	0
1.21577	0		1.15415	0		1.15102	0		1.14918	0
1.21788	0		1.1563	0		1.15313	0		1.1514	0
1.2199	0		1.15833	0		1.1552	0		1.15352	0
1.22202	0		1.16038	0		1.15728	0		1.15557	0
1.22415	0		1.1624	0		1.15928	0		1.15768	0
1.22625	0		1.16445	0		1.1614	0		1.15978	0
1.22835	0		1.16653	0		1.16353	0		1.16187	0
1.23045	0		1.1687	0		1.1657	0		1.16395	0
1.23258	0		1.17083	0		1.16768	0		1.16608	0
1.23465	0		1.17293	0		1.1698	0		1.16808	0
1.2367	0		1.17493	0		1.1719	0		1.17018	0
1.23875	0		1.17712	0		1.17407	0		1.17233	0
1.2408	0		1.17905	0		1.17605	0		1.1745	0
1.2429	0		1.18118	0		1.17813	0		1.17652	0
1.24493	0		1.1832	0		1.18012	0		1.17857	0
1.2471	0		1.1853	0		1.18223	0		1.18068	0
1.24917	0		1.1874	0		1.18437	0		1.18283	0
1.25128	0		1.18948	0		1.18637	0		1.1849	0
1.25327	0		1.19153	0		1.18848	0		1.18688	0
1.25543	0		1.19375	0		1.19058	0		1.1889	0
1.25753	0		1.19572	0		1.19257	0		1.19097	0
1.25957	0		1.1978	0		1.1947	0		1.193	0
1.2616	0		1.19997	0		1.19682	0		1.19503	0
1.26367	0		1.20212	0		1.1989	0		1.19717	0
1.26578	0		1.20415	0		1.20098	0		1.19932	0
1.26778	0		1.2062	0		1.20312	0		1.20147	0
1.26982	0		1.20835	0		1.20525	0		1.2036	0
1.27188	0		1.21047	0		1.20727	0		1.20572	0
1.27393	0		1.21253	0		1.2093	0		1.20773	0
1.27608	0		1.2146	0		1.21142	0		1.20983	0
1.27813	0		1.2167	0		1.21343	0		1.21195	0
1.28025	0		1.2188	0		1.21558	0		1.21398	0
1.28228	0		1.22082	0		1.2177	0		1.21608	0
1.28433	0		1.22295	0		1.2198	0		1.2182	0
1.2864	0		1.22507	0		1.22197	0		1.22027	0
1.28847	0		1.22717	0		1.22408	0		1.2223	0
1.2904	0		1.22938	0		1.22613	0		1.22432	0
1.29253	0		1.23153	0		1.2282	0		1.22642	0
1.29458	0		1.23363	0		1.23033	0		1.22852	0
1.29673	0		1.23578	0		1.23235	0		1.23055	0
1.29887	0		1.23792	0		1.23442	0		1.23268	0
1.30098	0		1.24003	0		1.23647	0		1.23473	0
1.30302	0		1.24203	0		1.23858	0		1.23688	0
1.30505	0		1.24408	0		1.2407	0		1.23902	0
1.30718	0		1.24622	0		1.24273	0		1.24102	0
1.3092	0		1.24825	0		1.24477	0		1.24313	0
1.31137	0		1.25033	0		1.24678	0		1.24513	0
1.31357	0		1.2525	0		1.24893	0		1.24718	0
1.31567	0		1.25465	0		1.25093	0		1.24932	0
1.31782	0		1.25665	0		1.25297	0		1.25145	0
1.31983	0		1.25872	0		1.25498	0		1.25352	0
1.32195	0		1.26083	0		1.25707	0		1.2556	0
1.3239	0		1.26287	0		1.25913	0		1.25768	0
1.32593	0		1.265	0		1.26117	0		1.25977	0
1.32802	0		1.26718	0		1.26318	0		1.2618	0
1.33012	0		1.26927	0		1.26527	0		1.2638	0
1.33222	0		1.27143	0		1.26737	0		1.26583	0
1.33437	0		1.2736	0		1.26953	0		1.26798	0
1.33652	0		1.27575	0		1.27172	0		1.27007	0
1.33863	0		1.27775	0		1.27387	0		1.27218	0
1.34062	0		1.27987	0		1.27602	0		1.27415	0
1.34263	0		1.28198	0		1.27817	0		1.2763	0
1.34477	0		1.28413	0		1.28032	0		1.27827	0
1.34678	0		1.28635	0		1.28242	0		1.28032	0
1.34877	0		1.2885	0		1.28457	0		1.28243	0
1.35092	0		1.29058	0		1.28663	0		1.28443	0
1.3531	0		1.29258	0		1.28877	0		1.28658	0
1.3552	0		1.29473	0		1.29092	0		1.28858	0
1.35717	0		1.29667	0		1.2931	0		1.29058	0
1.35928	0		1.29878	0		1.2951	0		1.29262	0
1.36145	0		1.30087	0		1.29727	0		1.29462	0
1.36357	0		1.30293	0		1.29938	0		1.29663	0
1.3655	0		1.30507	0		1.30148	0		1.29863	0
1.36767	0		1.30722	0		1.3035	0		1.30078	0
1.36967	0		1.30942	0		1.30567	0		1.30282	0
1.37177	0		1.31157	0		1.30772	0		1.30483	0
1.37368	0		1.31365	0		1.30978	0		1.30682	0
1.37583	0		1.3158	0		1.31193	0		1.30883	0
1.3778	0		1.31792	0		1.31395	0		1.31092	0
1.37982	0		1.3201	0		1.31605	0		1.31297	0
1.38192	0		1.32223	0		1.31817	0		1.31498	0
1.38405	0		1.32435	0		1.32017	0		1.317	0
1.38617	0		1.32632	0		1.32227	0		1.31903	0
1.38818	0		1.32837	0		1.32442	0		1.3211	0
1.39018	0		1.33043	0		1.32647	0		1.32318	0
1.39228	0		1.33255	0		1.32848	0		1.32525	0
1.39443	0		1.33462	0		1.33068	0		1.3272	0
1.39658	0		1.3368	0		1.33273	0		1.32923	0
1.39875	0		1.33892	0		1.33472	0		1.33123	0
1.40077	0		1.34105	0		1.33673	0		1.33337	0
1.40288	0		1.34312	0		1.33888	0		1.3355	0
1.40493	0		1.34515	0		1.341	0		1.33745	0
1.40715	0		1.3472	0		1.34302	0		1.33957	0
1.40922	0		1.34932	0		1.34515	0		1.34158	0
1.41123	0		1.35137	0		1.34725	0		1.34367	0
1.41328	0		1.35352	0		1.34935	0		1.34562	0
1.41532	0		1.35565	0		1.35142	0		1.34765	0
1.4173	0		1.35783	0		1.35338	0		1.34972	0
1.4194	0		1.35982	0		1.35552	0		1.35183	0
1.42145	0		1.36198	0		1.35767	0		1.35378	0
1.42342	0		1.36415	0		1.35965	0		1.35582	0
1.42545	0		1.36623	0		1.3618	0		1.35785	0
1.42745	0		1.36823	0		1.36387	0		1.35983	0
1.42958	0		1.3704	0		1.366	0		1.3619	0
1.43158	0		1.37248	0		1.36815	0		1.36393	0
1.43363	0		1.37453	0		1.37013	0		1.36592	0
1.43572	0		1.37672	0		1.37232	0		1.36792	0
1.43782	0		1.3789	0		1.37445	0		1.36992	0
1.4398	0		1.38093	0		1.37645	0		1.37195	0
1.44182	0		1.38307	0		1.37853	0		1.37395	0
1.4439	0		1.38517	0		1.38058	0		1.37593	0
1.446	0		1.38723	0		1.3827	0		1.37795	0
1.44813	0		1.3893	0		1.38473	0		1.38	0
1.45023	0		1.39137	0		1.38685	0		1.3821	0
1.45237	0		1.39347	0		1.3888	0		1.38417	0
1.45438	0		1.39543	0		1.39087	0		1.38628	0
1.45638	0		1.3975	0		1.39288	0		1.38828	0
1.45847	0		1.39955	0		1.3949	0		1.3904	0
1.46053	0		1.4017	0		1.39702	0		1.3925	0
1.46267	0		1.40372	0		1.39912	0		1.39462	0
1.46473	0		1.40577	0		1.40117	0		1.39675	0
1.4669	0		1.40788	0		1.40313	0		1.39885	0
1.46892	0		1.4101	0		1.40512	0		1.40092	0
1.47088	0		1.41215	0		1.40712	0		1.40303	0
1.473	0		1.41417	0		1.40923	0		1.40517	0
1.47532	0		1.4163	0		1.41138	0		1.40725	0
1.47743	0		1.4183	0		1.4134	0		1.40935	0
1.47957	0		1.42045	0		1.41545	0		1.41148	0
1.48168	0		1.42263	0		1.41745	0		1.41343	0
1.4838	0		1.4247	0		1.41955	0		1.41558	0
1.4859	0		1.42682	0		1.42162	0		1.41767	0
1.48792	0		1.42895	0		1.4237	0		1.41982	0
1.49003	0		1.43113	0		1.42573	0		1.42197	0
1.4921	0		1.43323	0		1.42782	0		1.42415	0
1.49407	0		1.43535	0		1.42992	0		1.42622	0
1.4962	0		1.43752	0		1.43202	0		1.42838	0
1.49828	0		1.43963	0		1.4341	0		1.43037	0
1.50038	0		1.44175	0		1.43615	0		1.43242	0
1.50243	0		1.44377	0		1.43833	0		1.43455	0
1.50457	0		1.4459	0		1.44035	0		1.43662	0
1.5066	0		1.44792	0		1.44252	0		1.43865	0
1.50867	0		1.45003	0		1.44462	0		1.44077	0
1.51078	0		1.4521	0		1.44667	0		1.44285	0
1.51285	0		1.45418	0		1.4488	0		1.445	0
1.51493	0		1.45628	0		1.45087	0		1.44712	0
1.51692	0		1.4585	0		1.45302	0		1.44923	0
1.51902	0		1.4605	0		1.45507	0		1.45117	0
1.52105	0		1.46262	0		1.45707	0		1.45325	0
1.52315	0		1.46468	0		1.4592	0		1.4554	0
1.52527	0		1.46683	0		1.46127	0		1.45742	0
1.52727	0		1.46895	0		1.46337	0		1.45953	0
1.52928	0		1.47112	0		1.46535	0		1.46152	0
1.53142	0		1.47317	0		1.46752	0		1.46347	0
1.53357	0		1.47535	0		1.46965	0		1.4656	0
1.53567	0		1.47745	0		1.47177	0		1.46767	0
1.53762	0		1.47955	0		1.47387	0		1.4697	0
1.5397	0		1.48158	0		1.47588	0		1.47178	0
1.54178	0		1.48372	0		1.47793	0		1.47385	0
1.54387	0		1.4859	0		1.48003	0		1.47595	0
1.54592	0		1.48802	0		1.48213	0		1.47803	0
1.54807	0		1.49012	0		1.48423	0		1.47993	0
1.55013	0		1.49215	0		1.4863	0		1.48193	0
1.55227	0		1.4943	0		1.48833	0		1.48408	0
1.55438	0		1.49637	0		1.49032	0		1.48612	0
1.55648	0		1.49845	0		1.49233	0		1.48818	0
1.5586	0		1.5005	0		1.49427	0		1.49022	0
1.5607	0		1.50268	0		1.49632	0		1.49222	0
1.56282	0		1.50475	0		1.49837	0		1.49425	0
1.56487	0		1.50695	0		1.5005	0		1.49632	0
1.56692	0		1.50905	0		1.50252	0		1.49848	0
1.56898	0		1.5112	0		1.50455	0		1.50062	0
1.57105	0		1.51335	0		1.50667	0		1.50273	0
1.5731	0		1.51535	0		1.50883	0		1.50483	0
1.57528	0		1.51755	0		1.51095	0		1.5069	0
1.5774	0		1.51967	0		1.51298	0		1.50895	0
1.57945	0		1.52178	0		1.5151	0		1.51098	0
1.5816	0		1.52405	0		1.51715	0		1.51303	0
1.58367	0		1.52617	0		1.51915	0		1.51512	0
1.58567	0		1.52827	0		1.52133	0		1.51723	0
1.58768	0		1.53032	0		1.52342	0		1.5194	0
1.58972	0		1.53245	0		1.52555	0		1.52147	0
1.59182	0		1.53448	0		1.52768	0		1.5236	0
1.59393	0		1.53648	0		1.52972	0		1.5256	0
1.59605	0		1.5385	0		1.53175	0		1.52773	0
1.59818	0		1.54067	0		1.53385	0		1.52977	0
1.60033	0		1.54282	0		1.53597	0		1.53192	0
1.6025	0		1.5449	0		1.53803	0		1.53397	0
1.60467	0		1.54703	0		1.54017	0		1.536	0
1.60678	0		1.54917	0		1.5422	0		1.53808	0
1.60893	0		1.55122	0		1.54418	0		1.5402	0
1.6112	0		1.5533	0		1.54635	0		1.54222	0
1.61327	0		1.55548	0		1.54838	0		1.54422	0
1.61537	0		1.55763	0		1.55053	0		1.54625	0
1.61743	0		1.5597	0		1.55267	0		1.5484	0
1.61947	0		1.56188	0		1.5548	0		1.55057	0
1.62155	0		1.564	0		1.5569	0		1.55267	0
1.62358	0		1.56615	0		1.55893	0		1.55473	0
1.62572	0		1.5683	0		1.56105	0		1.55687	0
1.62775	0		1.57037	0		1.56317	0		1.559	0
1.62983	0		1.5724	0		1.56525	0		1.561	0
1.63195	0		1.57453	0		1.56738	0		1.56293	0
1.63408	0		1.57662	0		1.5695	0		1.56505	0
1.63622	0		1.5788	0		1.57162	0		1.5671	0
1.63827	0		1.58072	0		1.57375	0		1.56923	0
1.64038	0		1.58283	0		1.57582	0		1.57117	0
1.64252	0		1.58488	0		1.57795	0		1.57323	0
1.64468	0		1.58693	0		1.58007	0		1.57528	0
1.64678	0		1.58903	0		1.58222	0		1.57737	0
1.6489	0		1.59105	0		1.58423	0		1.57945	0
1.6509	0		1.59307	0		1.5864	0		1.58147	0
1.65305	0		1.59518	0		1.58855	0		1.58367	0
1.65517	0		1.59717	0		1.59072	0		1.58585	0
1.6571	0		1.59932	0		1.59278	0		1.58792	0
1.65925	0		1.6014	0		1.5949	0		1.59003	0
1.66143	0		1.60348	0		1.59688	0		1.5922	0
1.66357	0		1.60562	0		1.59902	0		1.59427	0
1.66562	0		1.60772	0		1.60108	0		1.5964	0
1.66777	0		1.60975	0		1.60317	0		1.59852	0
1.66987	0		1.61178	0		1.60525	0		1.60065	0
1.67188	0		1.61385	0		1.60723	0		1.6028	0
1.67393	0		1.61598	0		1.60938	0		1.60492	0
1.67598	0		1.618	0		1.61145	0		1.60695	0
1.67808	0		1.62017	0		1.61337	0		1.60898	0
1.68012	0		1.6222	0		1.61548	0		1.6111	0
1.68218	0		1.6243	0		1.61755	0		1.61322	0
1.68417	0		1.62645	0		1.61968	0		1.6154	0
1.68623	0		1.62858	0		1.62175	0		1.61752	0
1.68825	0		1.63065	0		1.62375	0		1.61953	0
1.6903	0		1.63263	0		1.6258	0		1.6217	0
1.69242	0		1.6348	0		1.6279	0		1.62372	0
1.69442	0		1.6369	0		1.62997	0		1.6258	0
1.69643	0		1.63892	0		1.63207	0		1.62793	0
1.69843	0		1.64097	0		1.63412	0		1.63005	0
1.70052	0		1.64293	0		1.63623	0		1.63213	0
1.70262	0		1.64507	0		1.6383	0		1.6342	0
1.70477	0		1.64718	0		1.6404	0		1.63637	0
1.70677	0		1.6491	0		1.64248	0		1.63852	0
1.70883	0		1.65113	0		1.64457	0		1.64058	0
1.71088	0		1.65315	0		1.64667	0		1.64268	0
1.71297	0		1.65528	0		1.64857	0		1.64483	0
1.71503	0		1.65742	0		1.65067	0		1.64693	0
1.71702	0		1.65953	0		1.65267	0		1.64898	0
1.71905	0		1.6616	0		1.65483	0		1.6511	0
1.72118	0		1.6637	0		1.65682	0		1.65318	0
1.72315	0		1.66582	0		1.65883	0		1.6553	0
1.72517	0		1.6679	0		1.66092	0		1.65737	0
1.72717	0		1.66998	0		1.663	0		1.65948	0
1.72923	0		1.67215	0		1.66508	0		1.66153	0
1.73142	0		1.67433	0		1.6671	0		1.66357	0
1.73342	0		1.67642	0		1.66918	0		1.66573	0
1.73553	0		1.67848	0		1.67122	0		1.6679	0
1.7376	0		1.6806	0		1.67327	0		1.66995	0
1.73975	0		1.68273	0		1.6754	0		1.672	0
1.7419	0		1.68487	0		1.67747	0		1.67415	0
1.74392	0		1.68718	0		1.67948	0		1.6761	0
1.74595	0		1.68935	0		1.68158	0		1.67828	0
1.7481	0		1.69135	0		1.68357	0		1.6802	0
1.7502	0		1.69345	0		1.68567	0		1.68218	0
1.7523	0		1.69545	0		1.68777	0		1.68432	0
1.75435	0		1.69745	0		1.68982	0		1.6864	0
1.7565	0		1.69948	0		1.69195	0		1.6886	0
1.75843	0		1.70153	0		1.694	0		1.69065	0
1.76048	0		1.70357	0		1.69617	0		1.69267	0
1.7625	0		1.70568	0		1.69832	0		1.69477	0
1.76462	0		1.70768	0		1.70037	0		1.69683	0
1.76662	0		1.70978	0		1.70242	0		1.69893	0
1.76875	0		1.7118	0		1.70452	0		1.70098	0
1.77093	0		1.71382	0		1.7066	0		1.70312	0
1.77307	0		1.71573	0		1.7086	0		1.7052	0
1.77518	0		1.7179	0		1.7106	0		1.70725	0
1.77723	0		1.72	0		1.71267	0		1.70925	0
1.77932	0		1.72212	0		1.7148	0		1.7113	0
1.78138	0		1.72418	0		1.71682	0		1.71338	0
1.78337	0		1.72632	0		1.71887	0		1.71552	0
1.78547	0		1.72833	0		1.72088	0		1.71755	0
1.78753	0		1.73038	0		1.7229	0		1.7197	0
1.7897	0		1.73255	0		1.72498	0		1.72168	0
1.79173	0		1.73483	0		1.727	0		1.72372	0
1.79375	0		1.73698	0		1.72907	0		1.72583	0
1.79582	0		1.73908	0		1.73115	0		1.7279	0
1.79783	0		1.74112	0		1.73322	0		1.72993	0
1.79992	0		1.74317	0		1.73532	0		1.73208	0
1.80203	0		1.74537	0		1.73733	0		1.73422	0
1.80417	0		1.74747	0		1.73935	0		1.73627	0
1.80633	0		1.7495	0		1.74152	0		1.73842	0
1.80842	0		1.75148	0		1.74358	0		1.74058	0
1.81057	0		1.7536	0		1.74567	0		1.74265	0
1.81267	0		1.75573	0		1.7478	0		1.74485	0
1.81478	0		1.75787	0		1.74982	0		1.74683	0
1.81673	0		1.75993	0		1.75193	0		1.74893	0
1.8188	0		1.76215	0		1.754	0		1.75105	0
1.8208	0		1.76423	0		1.75605	0		1.7532	0
1.82288	0		1.76627	0		1.7581	0		1.7553	0
1.82492	0		1.7684	0		1.76023	0		1.75747	0
1.82705	0		1.77053	0		1.76242	0		1.75947	0
1.8292	0		1.77262	0		1.7644	0		1.76163	0
1.8312	0		1.77477	0		1.76652	0		1.76368	0
1.83335	0		1.77682	0		1.76867	0		1.76585	0
1.83545	0		1.77892	0		1.77085	0		1.76797	0
1.8376	0		1.78092	0		1.77288	0		1.77002	0
1.8397	0		1.78287	0		1.77503	0		1.77212	0
1.84183	0		1.78505	0		1.77695	0		1.77413	0
1.8439	0		1.78717	0		1.77893	0		1.77617	0
1.84603	0		1.78933	0		1.78093	0		1.77833	0
1.84812	0		1.79143	0		1.7831	0		1.7803	0
1.85027	0		1.79363	0		1.78515	0		1.78247	0
1.85225	0		1.7957	0		1.78722	0		1.78452	0
1.85435	0		1.79772	0		1.7893	0		1.78667	0
1.85642	0		1.79978	0		1.79132	0		1.7887	0
1.85847	0		1.80193	0		1.79345	0		1.79088	0
1.86062	0		1.80403	0		1.79555	0		1.79298	0
1.86277	0		1.80617	0		1.79763	0		1.7951	0
1.86477	0		1.80827	0		1.79958	0		1.79705	0
1.86693	0		1.81037	0		1.80172	0		1.79922	0
1.86892	0		1.81252	0		1.80383	0		1.80138	0
1.87093	0		1.81457	0		1.80597	0		1.80347	0
1.87305	0		1.81668	0		1.80813	0		1.80562	0
1.87498	0		1.81873	0		1.81007	0		1.80765	0
1.87723	0		1.82082	0		1.81207	0		1.80985	0
1.87923	0		1.82293	0		1.81422	0		1.81198	0
1.88128	0		1.8251	0		1.81635	0		1.81395	0
1.88335	0		1.82722	0		1.81847	0		1.81603	0
1.88543	0		1.82932	0		1.82053	0		1.81832	0
1.88748	0		1.83142	0		1.82265	0		1.82048	0
1.88947	0		1.8334	0		1.82465	0		1.82263	0
1.89147	0		1.83545	0		1.8268	0		1.82468	0
1.89352	0		1.83758	0		1.82873	0		1.82668	0
1.89565	0		1.83973	0		1.83078	0		1.8288	0
1.89768	0		1.84188	0		1.8329	0		1.83085	0
1.89982	0		1.84402	0		1.83485	0		1.8328	0
1.9019	0		1.84603	0		1.83688	0		1.83488	0
1.90395	0		1.8481	0		1.83902	0		1.83693	0
1.90602	0		1.85027	0		1.84117	0		1.83895	0
1.90792	0		1.85232	0		1.84318	0		1.84097	0
1.91003	0		1.85435	0		1.8452	0		1.8431	0
1.91208	0		1.85643	0		1.84732	0		1.84522	0
1.91425	0		1.85862	0		1.84938	0		1.84728	0
1.91637	0		1.86063	0		1.85145	0		1.84938	0
1.91848	0		1.86278	0		1.85352	0		1.85155	0
1.92055	0		1.8648	0		1.85567	0		1.8536	0
1.92255	0		1.86678	0		1.85775	0		1.85563	0
1.92467	0		1.86892	0		1.85978	0		1.85772	0
1.92673	0		1.87108	0		1.86185	0		1.85978	0
1.92887	0		1.87328	0		1.86388	0		1.86185	0
1.9309	0		1.8755	0		1.86612	0		1.864	0
1.933	0		1.87768	0		1.86827	0		1.86602	0
1.93515	0		1.87988	0		1.87037	0		1.86803	0
1.9372	0		1.88187	0		1.87245	0		1.87017	0
1.93923	0		1.88412	0		1.87458	0		1.87222	0
1.94127	0		1.8862	0		1.87673	0		1.8744	0
1.94335	0		1.88845	0		1.87875	0		1.87653	0
1.94545	0		1.89065	0		1.8809	0		1.8787	0
1.9476	0		1.8928	0		1.88295	0		1.88072	0
1.94972	0		1.89497	0		1.88507	0		1.88273	0
1.952	0		1.89703	0		1.88707	0		1.88477	0
1.95415	0		1.89918	0		1.8891	0		1.88678	0
1.95633	0		1.90128	0		1.89123	0		1.88883	0
1.95848	0		1.9035	0		1.8934	0		1.89098	0
1.96073	0		1.90563	0		1.89543	0		1.89307	0
1.96287	0		1.9079	0		1.89752	0		1.89513	0
1.96512	0		1.91005	0		1.89962	0		1.89718	0
1.96723	0		1.91222	0		1.9017	0		1.89922	0
1.96945	0		1.91423	0		1.9038	0		1.9013	0
1.9716	0		1.91643	0		1.90592	0		1.90333	0
1.97378	0		1.91862	0		1.90797	0		1.90535	0
1.97597	0		1.92087	0		1.90988	0		1.90747	0
1.97822	0		1.92312	0		1.91192	0		1.90958	0
1.98037	0		1.92518	0		1.91397	0		1.91162	0
1.98252	0		1.92723	0		1.916	0		1.9137	0
1.9848	0		1.9295	0		1.91813	0		1.91573	0
1.98695	0		1.9315	0		1.92025	0		1.91782	0
1.98908	0		1.93348	0		1.92233	0		1.91992	0
1.99122	0		1.93577	0		1.92448	0		1.92207	0
1.99338	0		1.93792	0		1.92658	0		1.92418	0
1.99563	0		1.94013	0		1.92855	0		1.92628	0
1.99777	0		1.94237	0		1.93058	0		1.92838	0
1.99993	0		1.94452	0		1.93265	0		1.93038	0
2.00207	0		1.94675	0		1.93465	0		1.93248	0
2.00415	0		1.94895	0		1.93673	0		1.9345	0
2.00622	0		1.95107	0		1.93877	0		1.93667	0
2.0084	0		1.96398	0		1.94088	0		1.93875	0
2.01063	0		1.97997	0		1.94303	0		1.94087	0
2.0127	0		1.99242	0		1.94512	0		1.94302	0
2.01478	0		2.00663	0		1.94712	0		1.94507	0
2.01685	0		2.01552	0		1.94918	0		1.94718	0
2.01895	0		2.0267	0		1.95128	0		1.94932	0
2.02098	0		2.03558	0		1.95337	0		1.95133	0
2.0231	0		2.03785	0		1.95543	0		1.95345	0
2.02527	0		2.04548	0		1.95753	0		1.95562	0
2.0273	0		2.05437	0		1.95962	0		1.95775	0
2.02937	0		2.05663	0		1.96172	0		1.95977	0
2.0314	0		2.05873	0		1.96372	0		1.9619	0
2.03342	0		2.06097	0		1.96578	0		1.96388	0
2.03548	0		2.0631	0		1.9678	0		1.96605	0
2.03757	0		2.0653	0		1.9699	0		1.96808	0
2.0396	0		2.06755	0		1.97203	0		1.97015	0
2.04173	0		2.06983	0		1.97415	0		1.9723	0
2.04387	0		2.07742	0		1.97628	0		1.97445	0
2.04595	0		2.0863	0		1.97843	0		1.97647	0
2.04797	0		2.08848	0		1.9805	0		1.97865	0
2.05003	0		2.09783	0		1.98267	0		1.98077	0
2.0521	0		2.10672	0		1.98477	0		1.98275	0
2.05432	0		2.10883	0		1.9869	0		1.98488	0
2.05635	0		2.1182	0		1.98883	0		1.98705	0
2.05852	0		2.12708	0		1.991	0		1.98913	0
2.0605	0		2.13477	0		1.99312	0		1.99132	0
2.06267	0		2.14898	0		1.9952	0		1.9935	0
2.0647	0		2.15787	0		1.99732	0		1.99563	0
2.0668	0		2.16017	0		1.99933	0		1.99783	0
2.06897	0		2.16243	0		2.00138	0		2	0
2.07112	0		2.1646	0		2.00345	0		2.0022	0
2.07322	0		2.1668	0		2.0056	0		2.00437	0
2.07525	0		2.16887	0		2.00775	0		2.00645	0
2.07732	0		2.17117	0		2.0098	0		2.00855	0
2.07953	0		2.17342	0		2.01185	0		2.01072	0
2.08172	0		2.17572	0		2.01392	0		2.01292	0
2.08387	0		2.17778	0		2.01598	0		2.0151	0
2.08612	0		2.18002	0		2.01807	0		2.01722	0
2.08838	0		2.18227	0		2.02015	0		2.01928	0
2.09048	0		2.18445	0		2.02215	0		2.02127	0
2.09255	0		2.18658	0		2.0243	0		2.02332	0
2.09473	0		2.18872	0		2.02633	0		2.0255	0
2.09692	0		2.19082	0		2.02842	0		2.0276	0
2.09907	0		2.19292	0		2.03055	0		2.02977	0
2.10118	0		2.19877	0		2.03273	0		2.03193	0
2.10332	0		2.20765	0		2.03485	0		2.03412	0
2.10553	0		2.22043	0		2.03698	0		2.03622	0
2.10765	0		2.23997	0		2.03907	0		2.03833	0
2.10973	0		2.25957	0		2.04102	0		2.04052	0
2.11172	0		2.2791	0		2.04315	0		2.04268	0
2.11392	0		2.29865	0		2.04528	0		2.04465	0
2.11608	0		2.31818	0		2.04742	0		2.04675	0
2.11817	0		2.33773	0		2.04957	0		2.0489	0
2.12023	0		2.35727	0		2.05167	0		2.0509	0
2.12232	0		2.37682	0		2.05367	0		2.05305	0
2.12447	0		2.39635	0		2.05582	0		2.05508	0
2.1265	0		2.4159	0		2.05792	0		2.05723	0
2.12865	0		2.43543	0		2.06	0		2.05938	0
2.13075	0		2.45498	0		2.06195	0		2.06148	0
2.13292	0		2.47453	0		2.0641	0		2.06353	0
2.13502	0		2.49407	0		2.06612	0		2.06558	0
2.13717	0		2.51362	0		2.0683	0		2.0677	0
2.13918	0		2.53317	0		2.07043	0		2.06983	0
2.14137	0		2.5527	0		2.07252	0		2.08273	0
2.14332	0		2.57225	0		2.07453	0		2.10227	0
2.1454	0		2.58823	0		2.07655	0		2.11115	0
2.14747	0		2.60422	0		2.07855	0		2.11335	0
2.14952	0		2.62022	0		2.08072	0		2.1155	0
2.1517	0		2.63975	0		2.08287	0		2.11773	0
2.1538	0		2.6593	0		2.08503	0		2.11983	0
2.15582	0		2.67883	0		2.08717	0		2.12197	0
2.15787	0		2.69838	0		2.08927	0		2.12412	0
2.15995	0		2.71792	0		2.09137	0		2.12635	0
2.16193	0		2.73747	0		2.09347	0		2.12855	0
2.16403	0		2.757	0		2.09542	0		2.13065	0
2.16603	0		2.77653	0		2.09758	0		2.13285	0
2.1682	0		2.79253	0		2.09962	0		2.13497	0
2.17032	0		2.80673	0		2.10163	0		2.1442	0
2.17242	0		2.81562	0		2.1037	0		2.15308	0
2.17433	0		2.82852	0		2.10567	0		2.15518	0
2.17645	0		2.84805	0		2.10773	0		2.15725	0
2.17852	0		2.8676	0		2.10987	0		2.15943	0
2.18068	0		2.87648	0		2.11198	0		2.16153	0
2.18282	0		2.88578	0		2.1139	0		2.16363	0
2.18495	0		2.90533	0		2.11587	0		2.16578	0
2.1871	0		2.92487	0		2.11795	0		2.1679	0
2.18923	0		2.94085	0		2.12002	0		2.17007	0
2.19127	0		2.9604	0		2.12202	0		2.1722	0
2.1934	0		2.97995	0		2.12412	0		2.17432	0
2.19557	0		2.99948	0		2.12628	0		2.17642	0
2.19768	0		3.00837	0		2.12837	0		2.17852	0
2.19972	0		3.02132	0		2.13043	0		2.18067	0
2.20192	0		3.04085	0		2.1325	0		2.18272	0
2.2041	0		3.0604	0		2.13458	0		2.18478	0
2.2061	0		3.07993	0		2.1367	0		2.18687	0
2.20828	0		3.09948	0		2.13877	0		2.18893	0
2.22108	0		3.11902	0		2.14085	0		2.19112	0
2.24063	0		3.13678	0		2.14298	0		2.1931	0
2.26017	0		3.15277	0		2.145	0		2.19513	0
2.27972	0		3.17053	0		2.14703	0		2.19722	0
2.29925	0		3.19008	0		2.1492	0		2.19923	0
2.31878	0		3.20962	0		2.15128	0		2.2014	0
2.33833	0		3.22917	0		2.15345	0		2.21438	0
2.35788	0		3.24515	0		2.15553	0		2.23392	0
2.37742	0		3.2647	0		2.15768	0		2.25347	0
2.39697	0		3.28423	0		2.15987	0		2.273	0
2.4165	0		3.29845	0		2.16195	0		2.29255	0
2.43603	0		3.318	0		2.16397	0		2.31208	0
2.4556	0		3.33753	0		2.16597	0		2.33162	0
2.47513	0		3.35712	0		2.1681	0		2.35117	0
2.49467	0		3.37665	0		2.17025	0		2.3707	0
2.51422	0		3.3962	0		2.17227	0		2.39025	0
2.53375	0		3.41575	0		2.17438	0		2.40978	0
2.5533	0		3.43528	0		2.17647	0		2.42933	0
2.57283	0		3.45482	0		2.17863	0		2.44532	0
2.59237	0		3.47437	0		2.18067	0		2.46485	0
2.61193	0		3.4939	0		2.18282	0		2.4844	0
2.63147	0		3.51343	0		2.18498	0		2.50393	0
2.65102	0		3.53298	0		2.18713	0		2.51817	0
2.67055	0		3.55252	0		2.18915	0		2.53772	0
2.6901	0		3.57207	0		2.19133	0		2.55548	0
2.70963	0		3.5916	0		2.19343	0		2.57502	0
2.72918	0		3.61115	0		2.19552	0		2.59457	0
2.7434	0		3.63068	0		2.19763	0		2.6141	0
2.76293	0		3.65023	0		2.19978	0		2.63365	0
2.77892	0		3.66977	0		2.20187	0		2.65318	0
2.78958	0		3.68932	0		2.21487	0		2.67273	0
2.80912	0		3.70885	0		2.23442	0		2.69227	0
2.82512	0		3.72838	0		2.25395	0		2.71182	0
2.84465	0		3.74793	0		2.2735	0		2.73135	0
2.8642	0		3.76747	0		2.29303	0		2.7509	0
2.88373	0		3.78702	0		2.31258	0		2.77048	0
2.89617	0		3.80655	0		2.33213	0		2.79002	0
2.91217	0		3.8261	0		2.35167	0		2.80423	0
2.9317	0		3.84563	0		2.37122	0		2.82377	0
2.95125	0		3.86518	0		2.38543	0		2.8433	0
2.96013	0		3.88472	0		2.40142	0		2.86285	0
2.97305	0		3.90427	0		2.41918	0		2.8824	0
2.98905	0		3.9238	0		2.42807	0		2.90193	0
2.99793	0		3.94335	0		2.43745	0		2.92147	0
3.00735	0		3.96288	0		2.44633	0		2.94102	0
3.0269	0		3.98243	0		2.45938	0		2.96057	0
3.03578	0		4.00197	0		2.47182	0		2.98012	0
3.04867	0		4.0215	0		2.4807	0		2.99965	0
3.06465	0		4.04105	0		2.48828	0		3.0192	0
3.0842	0		4.0606	0		2.50073	0		3.03873	0
3.10197	0		4.08013	0		2.51672	0		3.05295	0
3.1215	0		4.09968	0		2.52917	0		3.0725	0
3.14105	0		4.11922	0		2.54692	0		3.09203	0
3.16058	0		4.13877	0		2.56647	0		3.11158	0
3.18013	0		4.1583	0		2.586	0		3.13112	0
3.19968	0		4.17785	0		2.60555	0		3.15067	0
3.21922	0		4.19738	0		2.62508	0		3.17022	0
3.23877	0		4.21693	0		2.64463	0		3.18975	0
3.2583	0		4.23647	0		2.66417	0		3.20928	0
3.27785	0		4.25602	0		2.68372	0		3.22883	0
3.29738	0		4.27557	0		2.70327	0		3.24837	0
3.31693	0		4.2951	0		2.7228	0		3.26792	0
3.33647	0		4.31465	0		2.74235	0		3.28745	0
3.35068	0		4.33418	0		2.76188	0		3.307	0
3.37022	0		4.35372	0		2.78142	0		3.32655	0
3.38977	0		4.37327	0		2.80097	0		3.34608	0
3.40397	0		4.3928	0		2.81517	0		3.36563	0
3.42173	0		4.41235	0		2.83472	0		3.38517	0
3.44128	0		4.4319	0		2.85425	0		3.4047	0
3.46082	0		4.45143	0		2.8738	0		3.42425	0
3.48037	0		4.47097	0		2.88978	0		3.44378	0
3.49992	0		4.49052	0		2.904	0		3.46333	0
3.51945	0		4.51005	0		2.91998	0		3.48287	0
3.539	0		4.5296	0		2.93955	0		3.5024	0
3.55853	0		4.54915	0		2.95377	0		3.52195	0
3.57808	0		4.56868	0		2.9733	0		3.5415	0
3.59762	0		4.58822	0		2.99283	0		3.56103	0
3.61717	0		4.60777	0		3.00883	0		3.58058	0
3.6367	0		4.62732	0		3.02482	0		3.60012	0
3.65625	0		4.64685	0		3.0408	0		3.61967	0
3.67578	0		4.6664	0		3.06035	0		3.6392	0
3.69533	0		4.68593	0		3.0799	0		3.65875	0
3.71487	0		4.70548	0		3.09943	0		3.67828	0
3.73442	0		4.72502	0		3.11898	0		3.69783	0
3.75395	0		4.74455	0		3.13853	0		3.71737	0
3.7735	0		4.76412	0		3.15807	0		3.73692	0
3.79303	0		4.78365	0		3.1776	0		3.75645	0
3.81258	0		4.8032	0		3.19715	0		3.776	0
3.83212	0		4.82273	0		3.21668	0		3.79553	0
3.85167	0		4.84228	0		3.23622	0		3.81507	0
3.8712	0		4.86183	0		3.25577	0		3.83462	0
3.89073	0		4.88137	0		3.27532	0		3.85415	0
3.91028	0		4.9009	0		3.29487	0		3.8737	0
3.92982	0		4.92045	0		3.3144	0		3.89325	0
3.94937	0		4.93998	0		3.33393	0		3.91278	0
3.9689	0		4.95953	0		3.35347	0		3.93233	0
3.98843	0		4.97907	0		3.37302	0		3.95188	0
4.00798	0		4.99862	0		3.39255	0		3.97142	0
4.02752	0		5.01815	0		3.4121	0		3.99097	0
4.04707	0		5.03772	0		3.43163	0		4.0105	0
4.0666	0		5.05725	0		3.45118	0		4.03003	0
4.08615	0		5.0768	0		3.47072	0		4.04958	0
4.1057	0		5.09633	0		3.49027	0		4.06913	0
4.12523	0		5.11588	0		3.5098	0		4.08867	0
4.14478	0		5.13542	0		3.52935	0		4.1082	0
4.16432	0		5.15497	0		3.54888	0		4.12775	0
4.18385	0		5.1745	0		3.56843	0		4.14728	0
4.2034	0		5.19403	0		3.58797	0		4.16683	0
4.22293	0		5.2136	0		3.60752	0		4.18638	0
4.24248	0		5.23312	0		3.62705	0		4.20592	0
4.26202	0		5.25267	0		3.6466	0		4.22547	0
4.28155	0		5.27222	0		3.66613	0		4.245	0
4.3011	0		5.29175	0		3.68568	0		4.26455	0
4.32065	0		5.31128	0		3.70523	0		4.28408	0
4.3402	0		5.33083	0		3.72477	0		4.30362	0
4.35972	0		5.35037	0		3.74432	0		4.32317	0
4.37927	0		5.36992	0		3.76385	0		4.34272	0
4.39882	0		5.38945	0		3.7834	0		4.36227	0
4.41835	0		5.409	0.01		3.80295	0		4.3818	0
4.43788	0		5.42853	0.12		3.82248	0		4.40135	0
4.45743	0		5.44807	1.18		3.84203	0		4.42088	0
4.47698	0		5.46762	6.03		3.86157	0		4.44043	0
4.49652	0		5.48717	16.05		3.8811	0		4.45997	0
4.51605	0		5.5067	22.24		3.90065	0		4.47952	0
4.5356	0		5.52625	16.05		3.92018	0		4.49907	0
4.55513	0		5.54578	6.03		3.93973	0		4.5186	0
4.57468	0		5.56533	1.18		3.95927	0		4.53815	0
4.59422	0		5.58487	0.12		3.97882	0		4.55768	0
4.61377	0		5.60442	0.01		3.99835	0		4.57723	0
4.6333	0		5.62395	0		4.01788	0		4.59677	0
4.65283	0		5.6435	0		4.03743	0		4.61632	0
4.67238	0		5.66303	0		4.05697	0		4.63585	0
4.69192	0		5.68257	0		4.07652	0		4.6554	0
4.71147	0		5.70212	0		4.09607	0		4.67493	0
4.731	0		5.72167	0		4.1156	0		4.69448	0
4.75055	0		5.74122	0		4.13515	0		4.71402	0
4.7701	0		5.76075	0		4.15468	0		4.73355	0
4.78963	0		5.7803	0		4.17422	0		4.7531	0
4.80918	0		5.79983	0		4.19377	0		4.77263	0
4.82875	0		5.81938	0		4.2133	0		4.79218	0
4.8483	0		5.83893	0		4.23283	0		4.81172	0
4.86783	0		5.85847	0		4.25238	0		4.83127	0
4.88738	0		5.87802	0		4.27192	0		4.85082	0
4.90692	0		5.89757	0		4.29147	0		4.87035	0
4.92647	0		5.9171	0		4.311	0		4.88988	0
4.946	0		5.93665	0		4.33055	0		4.90943	0
4.96555	0		5.95618	0		4.35008	0		4.92897	0
4.98508	0		5.97572	0		4.36963	0		4.94852	0
5.00463	0		5.99527	0		4.38917	0		4.96807	0
5.02417	0		6.0148	0		4.4087	0		4.9876	0
5.04372	0		6.03442	0		4.42825	0		5.00715	0
5.06325	0		6.05395	0		4.44778	0		5.02668	0
5.0828	0		6.0735	0		4.46733	0		5.04622	0
5.10233	0		6.09303	0		4.48687	0		5.06577	0
5.12188	0		6.11258	0		4.50642	0		5.0853	0
5.14142	0		6.13212	0		4.52595	0		5.10485	0
5.16097	0		6.15167	0		4.5455	0		5.12438	0
5.1805	0		6.1712	0		4.56503	0		5.14393	0
5.20003	0		6.19075	0		4.58458	0		5.16347	0
5.21958	0		6.21028	0		4.60412	0		5.18302	0
5.23913	0		6.22983	0		4.62367	0		5.20255	0
5.25867	0		6.24938	0		4.6432	0		5.2221	0
5.27822	0		6.26892	0		4.66273	0		5.24163	0
5.29775	0		6.28845	0		4.68228	0		5.26117	0
5.3173	0		6.308	0		4.70182	0		5.28072	0
5.33683	0		6.32753	0		4.72137	0		5.30025	0
5.35637	0		6.34708	0		4.7409	0		5.3198	0
5.37592	0		6.36662	0		4.76043	0		5.33933	0
5.39545	0		6.38617	0		4.77998	0		5.35888	0
5.415	0		6.4057	0		4.79953	0		5.37842	0
5.43453	0		6.42525	0		4.81907	0		5.39798	0
5.45408	0		6.44478	0		4.8386	0		5.41752	0
5.47362	0		6.46433	0		4.85815	0		5.43705	0
5.49315	0		6.48387	0		4.87768	0		5.4566	0
5.5127	0		6.50342	0		4.89722	0		5.47613	0
5.53223	0		6.52297	0		4.91677	0		5.49568	0
5.55178	0		6.5425	0		4.9363	0		5.51522	0
5.57132	0		6.56205	0		4.95585	0		5.53477	0
5.59087	0		6.58158	0		4.97538	0		5.5543	0
5.6104	0		6.60112	0		4.99493	0		5.57385	0
5.62995	0		6.62067	0		5.01447	0		5.59338	0
5.64948	0		6.6402	0		5.034	0		5.61292	0
5.66903	0		6.65975	0		5.05355	0		5.63247	0
5.68857	0		6.67928	0		5.07308	0		5.652	0
5.7081	0		6.69883	0		5.09263	0		5.67155	0
5.72765	0		6.71837	0		5.11217	0		5.69108	0
5.7472	0		6.73792	0		5.13172	0		5.71062	0
5.76673	0		6.75747	0		5.15125	0		5.73017	0
5.78628	0		6.777	0		5.17078	0		5.7497	0
5.80582	0		6.79653	0		5.19033	0		5.76925	0
5.82537	0		6.81608	0		5.20988	0		5.78878	0
5.8449	0		6.83562	0		5.22942	0		5.80833	0
5.86445	0		6.85517	0		5.24895	0		5.82787	0
5.88398	0		6.8747	0		5.2685	0		5.84742	0
5.90353	0		6.89425	0		5.28803	0		5.86695	0
5.92307	0		6.91378	0		5.30758	0		5.8865	0
5.94262	0		6.93333	0		5.32713	0		5.90603	0
5.96215	0		6.95287	0		5.34667	0		5.92557	0
5.9817	0		6.97242	0		5.36622	0		5.94512	0
6.00123	0		6.99195	0		5.38575	0		5.96465	0
6.02078	0		7.0115	0		5.40528	0		5.9842	0
6.04032	0		7.03103	0		5.42482	0		6.00373	0
6.05985	0		7.05058	0		5.44437	0		6.02327	0
6.0794	0		7.07012	0		5.4639	0		6.04282	0
6.09893	0		7.08967	0		5.48345	0		6.06235	0
6.11848	0		7.1092	0		5.50298	0		6.0819	0
6.13802	0		7.12875	0		5.52253	0		6.10143	0
6.15757	0		7.14828	0		5.54207	0		6.12098	0
6.1771	0		7.16782	0		5.56162	0		6.14053	0
6.19663	0		7.18737	0		5.58115	0		6.16007	0
6.21618	0		7.20692	0		5.6007	0		6.1796	0
6.23573	0		7.22645	0		5.62023	0		6.19915	0
6.25527	0		7.24598	0		5.63978	0		6.21868	0
6.27482	0		7.26553	0		5.65932	0		6.23822	0
6.29435	0		7.28507	0		5.67887	0		6.25777	0
6.3139	0		7.30462	0		5.6984	0		6.2773	0
6.33343	0		7.32415	0		5.71795	0		6.29685	0
6.35298	0		7.34368	0		5.73748	0		6.31638	0
6.37252	0		7.36323	0		5.75703	0		6.33593	0
6.39207	0		7.38277	0		5.77657	0		6.35547	0
6.4116	0		7.40232	0		5.79612	0		6.37502	0
6.43115	0		7.42185	0		5.81565	0		6.39455	0
6.45068	0		7.4414	0		5.83518	0		6.4141	0
6.47023	0		7.46093	0		5.85473	0		6.43363	0
6.48977	0		7.48047	0		5.87427	0		6.45318	0
6.50932	0		7.50003	0		5.89382	0		6.47272	0
6.52885	0		7.51957	0		5.91335	0		6.49227	0
6.54838	0		7.5391	0		5.9329	0		6.5118	0
6.56793	0		7.55865	0		5.95243	0		6.53133	0
6.58747	0		7.57818	0		5.97198	0		6.55088	0
6.60702	0		7.59775	0		5.99152	0		6.57042	0
6.62655	0		7.6173	0		6.01105	0		6.58998	0
6.64608	0		7.63683	0		6.0306	0		6.60952	0
6.66563	0		7.65638	0		6.05013	0		6.62907	0
6.68517	0		7.67592	0		6.06968	0		6.6486	0
6.70472	0		7.69547	0		6.08923	0		6.66815	0
6.72425	0		7.715	0		6.10877	0		6.68768	0
6.7438	0		7.73455	0		6.12832	0		6.70723	0
6.76333	0		7.75408	0		6.14785	0		6.72678	0
6.78288	0		7.77362	0		6.1674	0		6.74633	0
6.80242	0		7.79317	0		6.18695	0		6.76588	0
6.82195	0		7.8127	0		6.20648	0		6.78542	0
6.8415	0		7.83225	0		6.22603	0		6.80495	0
6.86103	0		7.85178	0		6.24557	0		6.8245	0
6.88058	0		7.87133	0		6.2651	0		6.84403	0
6.90013	0		7.89087	0		6.28465	0		6.86358	0
6.91967	0		7.9104	0		6.3042	0		6.88312	0
6.9392	0		7.92995	0		6.32373	0		6.90267	0
6.95875	0		7.94948	0		6.34327	0		6.92222	0
6.97828	0		7.96902	0		6.36282	0		6.94175	0
6.99783	0		7.98857	0		6.38237	0		6.9613	0
7.01737	0		8.0081	0		6.4019	0		6.98083	0
7.03692	0		8.02765	0		6.42143	0		7.00038	0
7.05645	0		8.0472	0		6.44098	0		7.01992	0
7.07598	0		8.06673	0		6.46052	0		7.03947	0
7.09553	0		8.08628	0		6.48007	0		7.059	0
7.11507	0		8.10582	0		6.4996	0		7.07855	0
7.1346	0		8.12537	0		6.51915	0		7.09808	0
7.15415	0		8.1449	0		6.53872	0		7.11763	0
7.17368	0		8.16443	0		6.55827	0		7.13717	0
7.19323	0		8.18398	0		6.5778	0		7.15672	0
7.21277	0		8.20353	0		6.59735	0		7.17627	0
7.23232	0		8.22307	0		6.61688	0		7.19582	0
7.25185	0		8.24262	0		6.63643	0		7.21535	0
7.2714	0		8.26215	0		6.65598	0		7.2349	0
7.29093	0		8.2817	0		6.67552	0		7.25443	0
7.31047	0		8.30123	0		6.69505	0		7.27397	0
7.33002	0		8.32077	0		6.71458	0		7.29353	0
7.34955	0		8.34032	0		6.73413	0		7.31305	0
7.3691	0		8.35985	0		6.75367	0		7.3326	0
7.38863	0		8.3794	0		6.77322	0		7.35213	0
7.40818	0		8.39893	0		6.79277	0		7.37168	0
7.42772	0		8.41848	0		6.8123	0		7.39122	0
7.44725	0		8.43802	0		6.83183	0		7.41077	0
7.4668	0		8.45755	0		6.85138	0		7.4303	0
7.48633	0		8.4771	0		6.87093	0		7.44983	0
7.50588	0		8.49665	0		6.89047	0		7.46938	0
7.52542	0		8.51618	0		6.91003	0		7.48892	0
7.54497	0		8.53573	0		6.92955	0		7.50847	0
7.5645	0		8.55527	0		6.9491	0		7.528	0
7.58405	0		8.5748	0		6.96863	0		7.54757	0
7.60358	0		8.59435	0		6.98818	0		7.5671	0
7.62312	0		8.61388	0		7.00775	0		7.58663	0
7.64267	0		8.63342	0		7.0273	0		7.60618	0
7.6622	0		8.65297	0		7.04683	0		7.62572	0
7.68175	0		8.67252	0		7.06638	0		7.64527	0
7.70128	0		8.69205	0		7.08592	0		7.6648	0
7.72083	0		8.71158	0		7.10545	0		7.68435	0
7.74037	0		8.73113	0		7.125	0		7.70388	0
7.75992	0		8.75067	0		7.14453	0		7.72343	0
7.77945	0		8.77022	0		7.16408	0		7.74297	0
7.799	0		8.78975	0		7.18362	0		7.76252	0
7.81853	0		8.80928	0		7.20317	0		7.78205	0
7.83808	0		8.82883	0		7.2227	0		7.80158	0
7.85762	0		8.84837	0		7.24223	0		7.82113	0
7.87717	0		8.86792	0		7.26178	0		7.84068	0
7.8967	0		8.88745	0		7.28132	0		7.86022	0
7.91623	0		8.90698	0		7.30085	0		7.87977	0
7.93578	0		8.92653	0		7.3204	0		7.8993	0
7.95532	0		8.94613	0		7.33993	0		7.91885	0
7.97487	0		8.96568	0		7.35948	0		7.93838	0
7.9944	0		8.98522	0		7.37902	0		7.95793	0
8.01395	0		9.00477	0		7.39857	0		7.97747	0
8.0335	0		9.0243	0		7.4181	0		7.99702	0
8.05303	0		9.04385	0		7.43765	0		8.01655	0
8.07257	0		9.0634	0		7.45718	0		8.0361	0
8.09212	0		9.08293	0		7.47673	0		8.05563	0
8.11165	0		9.10247	0		7.49627	0		8.07518	0
8.1312	0		9.12202	0		7.51582	0		8.09472	0
8.15073	0		9.14155	0		7.53535	0		8.11427	0
8.17028	0		9.1611	0		7.5549	0		8.1338	0
8.18982	0		9.18063	0		7.57445	0		8.15335	0
8.20935	0		9.20017	0		7.59398	0		8.17288	0
8.2289	0		9.21972	0		7.61352	0		8.19243	0
8.24843	0		9.23925	0		7.63307	0		8.21197	0
8.26798	0		9.2588	0		7.6526	0		8.23152	0
8.28752	0		9.27835	0		7.67215	0		8.25105	0
8.30707	0		9.29788	0		7.69168	0		8.2706	0
8.3266	0		9.31742	0		7.71123	0		8.29013	0
8.34615	0		9.33697	0		7.73077	0		8.30968	0
8.36568	0		9.3565	0		7.7503	0		8.32922	0
8.38523	0		9.37605	0		7.76985	0		8.34877	0
8.40477	0		9.3956	0		7.78938	0		8.36833	0
8.4243	0		9.41513	0		7.80893	0		8.38787	0
8.44385	0		9.43467	0		7.82847	0		8.40742	0
8.46338	0		9.45422	0		7.84802	0		8.42695	0
8.48293	0		9.47375	0		7.86755	0		8.4465	0
8.50247	0		9.4933	0		7.8871	0		8.46603	0
8.52202	0		9.51283	0		7.90665	0		8.48558	0
8.54155	0		9.53238	0		7.92618	0		8.50512	0
8.56113	0		9.55192	0		7.94572	0		8.52467	0
8.58067	0		9.57147	0		7.96525	0		8.5442	0
8.60022	0		9.591	0		7.9848	0		8.56375	0
8.61977	0		9.61053	0		8.00433	0		8.5833	0
8.6393	0		9.63008	0		8.02388	0		8.60283	0
8.65885	0		9.64963	0		8.04343	0		8.62238	0
8.67838	0		9.66917	0		8.06297	0		8.64192	0
8.69793	0		9.6887	0		8.08252	0		8.66145	0
8.71747	0		9.70825	0		8.10205	0		8.681	0
8.737	0		9.72778	0		8.1216	0		8.70053	0
8.75655	0		9.74733	0		8.14113	0		8.72008	0
8.77608	0		9.76687	0		8.16068	0		8.73962	0
8.79563	0		9.78642	0		8.18022	0		8.75917	0
8.81517	0		9.80595	0		8.19975	0		8.7787	0
8.83472	0		9.82548	0		8.2193	0		8.79825	0
8.85425	0		9.84503	0		8.23883	0		8.81782	0
8.8738	0		9.86457	0		8.25838	0		8.83737	0
8.89333	0		9.88412	0		8.27793	0		8.85692	0
8.91287	0		9.90367	0		8.29747	0		8.87645	0
8.93242	0		9.9232	0		8.31702	0		8.896	0
8.95197	0		9.94273	0		8.33655	0		8.91553	0
8.9715	0		9.96228	0		8.35608	0		8.93508	0
8.99103	0		9.98182	0		8.37563	0		8.95462	0
9.01058	0		10.0014	0		8.39517	0		8.97417	0
9.03013	0		10.0209	0		8.41472	0		8.9937	0
9.04967	0		10.0405	0		8.43427	0		9.01325	0
9.06922	0		10.06	0		8.4538	0		9.03278	0
9.08875	0		10.0795	0		8.47335	0		9.05232	0
9.10828	0		10.0991	0		8.49288	0		9.07187	0
9.12785	0		10.1186	0		8.51243	0		9.0914	0
9.14738	0		10.1382	0		8.53197	0		9.11095	0
9.16692	0		10.1577	0		8.5515	0		9.13048	0
9.18647	0		10.1772	0		8.57105	0		9.15003	0
9.206	0		10.1968	0		8.5906	0		9.16957	0
9.22555	0		10.2163	0		8.61015	0		9.1891	0
9.24508	0		10.2359	0		8.62967	0		9.20865	0
9.26462	0		10.2554	0		8.64922	0		9.2282	0
9.28417	0		10.275	0		8.66875	0		9.24773	0
9.30372	0		10.2945	0		8.6883	0		9.26728	0
9.32325	0		10.314	0		8.70783	0		9.28682	0
9.3428	0		10.3336	0		8.72738	0		9.30637	0
9.36235	0		10.3531	0		8.74692	0		9.32592	0
9.38187	0		10.3727	0		8.76645	0		9.34545	0
9.40142	0		10.3922	0		8.786	0		9.36498	0
9.42095	0		10.4117	0		8.80553	0		9.38453	0
9.44048	0		10.4313	0		8.82508	0		9.40407	0
9.46003	0		10.4508	0		8.84462	0		9.42362	0
9.47957	0		10.4704	0		8.86415	0		9.44315	0
9.49912	0		10.4899	0		8.8837	0		9.46272	0
9.51865	0		10.5094	0		8.90323	0		9.48225	0
9.5382	0		10.529	0		8.92278	0		9.50178	0
9.55773	0		10.5485	0		8.94232	0		9.52133	0
9.57728	0		10.5681	0		8.96187	0		9.54087	0
9.59682	0		10.5876	0		8.9814	0		9.56042	0
9.61635	0		10.6072	0		9.00095	0		9.57995	0
9.6359	0		10.6267	0		9.02048	0		9.5995	0
9.65543	0		10.6462	0		9.04003	0		9.61903	0
9.67498	0		10.6658	0		9.05958	0		9.63858	0
9.69453	0		10.6853	0		9.07912	0		9.65812	0
9.71408	0		10.7049	0		9.09867	0		9.67765	0
9.73362	0		10.7244	0		9.1182	0		9.6972	0
9.75317	0		10.7439	0		9.13775	0		9.71673	0
9.7727	0		10.7635	0		9.15728	0		9.73628	0
9.79225	0		10.783	0		9.17682	0		9.75582	0
9.81178	0		10.8026	0		9.19637	0		9.77535	0
9.83133	0		10.8221	0		9.2159	0		9.7949	0
9.85088	0		10.8416	0		9.23545	0		9.81445	0
9.87042	0		10.8612	0		9.25498	0		9.83398	0
9.88995	0		10.8807	0		9.27453	0		9.85353	0
9.90952	0		10.9002	0		9.29407	0		9.87307	0
9.92903	0		10.9198	0		9.31362	0		9.89262	0
9.94858	0		10.9393	0		9.33315	0		9.91215	0
9.96812	0		10.9589	0		9.3527	0		9.9317	0
9.98765	0		10.9784	0		9.37223	0		9.95123	0
10.0072	0		10.998	0		9.39177	0		9.97077	0
10.0267	0		11.0175	0		9.41132	0		9.99032	0
10.0463	0		11.037	0		9.43085	0		10.0099	0
10.0658	0		11.0566	0		9.4504	0		10.0294	0
10.0854	0		11.0761	0		9.46995	0		10.0489	0
10.1049	0		11.0957	0		9.48948	0		10.0685	0
10.1244	0		11.1152	0		9.50902	0		10.088	0
10.144	0		11.1348	0		9.52857	0		10.1076	0
10.1635	0		11.1543	0		9.5481	0		10.1271	0
10.1831	0		11.1738	0		9.56765	0		10.1466	0
10.2026	0		11.1934	0		9.58718	0		10.1662	0
10.2221	0		11.2129	0		9.60672	0		10.1857	0
10.2417	0		11.2325	0		9.62627	0		10.2053	0
10.2612	0		11.252	0		9.6458	0		10.2248	0
10.2808	0		11.2715	0		9.66535	0		10.2444	0
10.3003	0		11.2911	0		9.68488	0		10.2639	0
10.3199	0		11.3106	0		9.70443	0		10.2834	0
10.3394	0		11.3301	0		9.72397	0		10.303	0
10.3589	0		11.3497	0		9.7435	0		10.3225	0
10.3785	0		11.3692	0		9.76305	0		10.3421	0
10.398	0		11.3888	0		9.78258	0		10.3616	0
10.4176	0		11.4083	0		9.80213	0		10.3811	0
10.4371	0		11.4279	0		9.82167	0		10.4007	0
10.4567	0		11.4474	0		9.84122	0		10.4203	0
10.4762	0		11.467	0		9.86075	0		10.4398	0
10.4958	0		11.4865	0		9.8803	0		10.4594	0
10.5153	0		11.506	0		9.89983	0		10.4789	0
10.5349	0		11.5256	0		9.91938	0		10.4984	0
10.5544	0		11.5451	0		9.93892	0		10.518	0
10.5739	0		11.5647	0		9.95845	0		10.5375	0
10.5935	0		11.5842	0		9.978	0		10.5571	0
10.613	0		11.6037	0		9.99753	0		10.5766	0
10.6326	0		11.6233	0		10.0171	0		10.5961	0
10.6521	0		11.6428	0		10.0366	0		10.6157	0
10.6716	0		11.6624	0		10.0562	0		10.6352	0
10.6912	0		11.6819	0		10.0757	0		10.6548	0
10.7107	0		11.7014	0		10.0953	0		10.6743	0
10.7303	0		11.721	0		10.1148	0		10.6938	0
10.7498	0		11.7405	0		10.1343	0		10.7134	0
10.7694	0		11.7601	0		10.1539	0		10.7329	0
10.7889	0		11.7796	0		10.1734	0		10.7524	0
10.8085	0		11.7992	0		10.1929	0		10.772	0
10.828	0		11.8187	0		10.2125	0		10.7915	0
10.8475	0		11.8383	0		10.232	0		10.8111	0
10.8671	0		11.8578	0		10.2516	0		10.8306	0
10.8866	0		11.8773	0		10.2711	0		10.8502	0
10.9062	0		11.8969	0		10.2906	0		10.8697	0
10.9257	0		11.9164	0		10.3102	0		10.8893	0
10.9452	0		11.936	0		10.3297	0		10.9088	0
10.9648	0		11.9555	0		10.3493	0		10.9283	0
10.9843	0		11.975	0		10.3688	0		10.9479	0
11.0038	0		11.9946	0		10.3884	0		10.9674	0
11.0234	0		12.0141	0		10.4079	0		10.987	0
11.0429	0		12.0337	0		10.4275	0		11.0065	0
11.0625	0		12.0532	0		10.447	0		11.026	0
11.082	0		12.0727	0		10.4665	0		11.0456	0
11.1016	0		12.0923	0		10.4861	0		11.0651	0
11.1211	0		12.1118	0		10.5056	0		11.0846	0
11.1407	0		12.1314	0		10.5252	0		11.1042	0
11.1602	0		12.1509	0		10.5447	0		11.1237	0
11.1798	0		12.1705	0		10.5642	0		11.1433	0
11.1993	0		12.19	0		10.5838	0		11.1628	0
11.2188	0		12.2095	0		10.6033	0		11.1823	0
11.2384	0		12.2291	0		10.6229	0		11.2019	0
11.2579	0		12.2486	0		10.6424	0		11.2214	0
11.2775	0		12.2682	0		10.6619	0		11.241	0
11.297	0		12.2877	0		10.6815	0		11.2605	0
11.3165	0		12.3072	0		10.701	0		11.2801	0
11.3361	0		12.3268	0		10.7206	0		11.2996	0
11.3556	0		12.3463	0		10.7401	0		11.3192	0
11.3752	0		12.3659	0		10.7597	0		11.3387	0
11.3947	0		12.3854	0		10.7792	0		11.3582	0
11.4143	0		12.4049	0		10.7987	0		11.3778	0
11.4338	0		12.4245	0		10.8183	0		11.3973	0
11.4534	0		12.444	0		10.8378	0		11.4169	0
11.4729	0		12.4636	0		10.8574	0		11.4364	0
11.4924	0		12.4831	0		10.8769	0		11.4559	0
11.512	0		12.5027	0		10.8964	0		11.4755	0
11.5315	0		12.5222	0		10.916	0		11.495	0
11.5511	0		12.5418	0		10.9356	0		11.5146	0
11.5706	0		12.5613	0		10.9551	0		11.5341	0
11.5901	0		12.5808	0		10.9747	0		11.5536	0
11.6097	0		12.6004	0		10.9942	0		11.5732	0
11.6292	0		12.6199	0		11.0137	0		11.5927	0
11.6488	0		12.6395	0		11.0333	0		11.6123	0
11.6683	0		12.659	0		11.0528	0		11.6318	0
11.6878	0		12.6785	0		11.0724	0		11.6514	0
11.7074	0		12.6981	0		11.0919	0		11.6709	0
11.7269	0		12.7176	0		11.1114	0		11.6905	0
11.7465	0		12.7371	0		11.131	0		11.71	0
11.766	0		12.7567	0		11.1505	0		11.7295	0
11.7856	0		12.7762	0		11.1701	0		11.7491	0
11.8051	0		12.7958	0		11.1896	0		11.7686	0
11.8246	0		12.8153	0		11.2092	0		11.7882	0
11.8442	0		12.8349	0		11.2287	0		11.8077	0
11.8637	0		12.8544	0		11.2483	0		11.8272	0
11.8833	0		12.874	0		11.2678	0		11.8468	0
11.9028	0		12.8935	0		11.2873	0		11.8663	0
11.9223	0		12.913	0		11.3069	0		11.8859	0
11.9419	0		12.9326	0		11.3264	0		11.9054	0
11.9614	0		12.9521	0		11.346	0		11.925	0
11.981	0		12.9717	0		11.3655	0		11.9445	0
12.0005	0		12.9912	0		11.385	0		11.964	0
12.02	0		13.0107	0		11.4046	0		11.9836	0
12.0396	0		13.0303	0		11.4241	0		12.0031	0
12.0591	0		13.0498	0		11.4437	0		12.0227	0
12.0787	0		13.0694	0		11.4632	0		12.0422	0
12.0982	0		13.0889	0		11.4827	0		12.0617	0
12.1178	0		13.1084	0		11.5023	0		12.0813	0
12.1373	0		13.128	0		11.5218	0		12.1008	0
12.1569	0		13.1475	0		11.5414	0		12.1204	0
12.1764	0		13.167	0		11.5609	0		12.14	0
12.1959	0		13.1867	0		11.5805	0		12.1595	0
12.2155	0		13.2062	0		11.6	0		12.179	0
12.235	0		13.2257	0		11.6195	0		12.1986	0
12.2546	0		13.2453	0		11.6391	0		12.2181	0
12.2741	0		13.2648	0		11.6586	0		12.2377	0
12.2936	0		13.2844	0		11.6782	0		12.2572	0
12.3132	0		13.3039	0		11.6977	0		12.2767	0
12.3328	0		13.3234	0		11.7172	0		12.2963	0
12.3523	0		13.343	0		11.7368	0		12.3158	0
12.3719	0		13.3625	0		11.7563	0		12.3354	0
12.3914	0		13.3821	0		11.7759	0		12.3549	0
12.4109	0		13.4016	0		11.7954	0		12.3744	0
12.4305	0		13.4212	0		11.8149	0		12.394	0
12.45	0		13.4407	0		11.8345	0		12.4135	0
12.4696	0		13.4603	0		11.854	0		12.4331	0
12.4891	0		13.4798	0		11.8736	0		12.4526	0
12.5086	0		13.4993	0		11.8931	0		12.4721	0
12.5282	0		13.5189	0		11.9126	0		12.4917	0
12.5477	0		13.5384	0		11.9322	0		12.5112	0
12.5673	0		13.558	0		11.9517	0		12.5308	0
12.5868	0		13.5775	0		11.9713	0		12.5503	0
12.6064	0		13.5971	0		11.9908	0		12.5699	0
12.6259	0		13.6166	0		12.0104	0		12.5894	0
12.6455	0		13.6362	0		12.0299	0		12.609	0
12.665	0		13.6557	0		12.0494	0		12.6285	0
12.6845	0		13.6753	0		12.069	0		12.648	0
12.7041	0		13.6948	0		12.0885	0		12.6676	0
12.7236	0		13.7143	0		12.1081	0		12.6871	0
12.7431	0		13.7339	0		12.1276	0		12.7067	0
12.7627	0		13.7534	0		12.1471	0		12.7262	0
12.7822	0		13.7729	0		12.1667	0		12.7457	0
12.8018	0		13.7925	0		12.1862	0		12.7653	0
12.8213	0		13.812	0		12.2058	0		12.7848	0
12.8409	0		13.8316	0		12.2253	0		12.8044	0
12.8604	0		13.8511	0		12.2448	0		12.8239	0
12.8799	0		13.8706	0		12.2644	0		12.8435	0
12.8995	0		13.8902	0		12.2839	0		12.863	0
12.919	0		13.9097	0		12.3035	0		12.8825	0
12.9386	0		13.9293	0		12.323	0		12.9021	0
12.9581	0		13.9488	0		12.3426	0		12.9216	0
12.9777	0		13.9683	0		12.3621	0		12.9412	0
12.9972	0		13.9879	0		12.3817	0		12.9607	0
13.0167	0		14.0074	0		12.4012	0		12.9802	0
13.0363	0		14.027	0		12.4207	0		12.9998	0
13.0558	0		14.0465	0		12.4403	0		13.0193	0
13.0754	0		14.0661	0		12.4598	0		13.0389	0
13.0949	0		14.0856	0		12.4794	0		13.0584	0
13.1145	0		14.1052	0		12.4989	0		13.0779	0
13.134	0		14.1247	0		12.5184	0		13.0975	0
13.1535	0		14.1442	0		12.538	0		13.117	0
13.1731	0		14.1638	0		12.5575	0		13.1366	0
13.1927	0		14.1833	0		12.5771	0		13.1561	0
13.2122	0		14.2028	0		12.5966	0		13.1757	0
13.2317	0		14.2224	0		12.6161	0		13.1952	0
13.2513	0		14.2419	0		12.6357	0		13.2148	0
13.2708	0		14.2615	0		12.6552	0		13.2343	0
13.2904	0		14.281	0		12.6748	0		13.2538	0
13.3099	0		14.3006	0		12.6943	0		13.2734	0
13.3294	0		14.3201	0		12.7139	0		13.2929	0
13.349	0		14.3397	0		12.7334	0		13.3125	0
13.3685	0		14.3592	0		12.7529	0		13.332	0
13.3881	0		14.3787	0		12.7725	0		13.3515	0
13.4076	0		14.3983	0		12.792	0		13.3711	0
13.4271	0		14.4178	0		12.8116	0		13.3906	0
13.4467	0		14.4374	0		12.8311	0		13.4102	0
13.4662	0		14.4569	0		12.8506	0		13.4297	0
13.4858	0		14.4764	0		12.8702	0		13.4492	0
13.5053	0		14.496	0		12.8897	0		13.4688	0
13.5249	0		14.5155	0		12.9093	0		13.4883	0
13.5444	0		14.5351	0		12.9288	0		13.5079	0
13.564	0		14.5546	0		12.9484	0		13.5274	0
13.5835	0		14.5741	0		12.9679	0		13.547	0
13.603	0		14.5937	0		12.9875	0		13.5665	0
13.6226	0		14.6133	0		13.007	0		13.5861	0
13.6421	0		14.6328	0		13.0265	0		13.6056	0
13.6617	0		14.6524	0		13.0461	0		13.6252	0
13.6812	0		14.6719	0		13.0656	0		13.6447	0
13.7007	0		14.6914	0		13.0852	0		13.6642	0
13.7203	0		14.711	0		13.1047	0		13.6838	0
13.7398	0		14.7305	0		13.1242	0		13.7033	0
13.7594	0		14.75	0		13.1438	0		13.7229	0
13.7789	0		14.7696	0		13.1633	0		13.7424	0
13.7985	0		14.7891	0		13.1829	0		13.762	0
13.818	0		14.8087	0		13.2024	0		13.7815	0
13.8376	0		14.8282	0		13.2219	0		13.8011	0
13.8571	0		14.8478	0		13.2415	0		13.8206	0
13.8767	0		14.8673	0		13.261	0		13.8401	0
13.8962	0		14.8868	0		13.2806	0		13.8597	0
13.9158	0		14.9064	0		13.3001	0		13.8792	0
13.9353	0		14.9259	0		13.3197	0		13.8988	0
13.9549	0		14.9455	0		13.3392	0		13.9183	0
13.9744	0		14.965	0		13.3588	0		13.9378	0
13.9939	0		14.9846	0		13.3783	0		13.9574	0
14.0135	0		15.0041	0		13.3978	0		13.9769	0
14.033	0		15.0236	0		13.4174	0		13.9965	0
14.0526	0		15.0432	0		13.4369	0		14.016	0
14.0721	0		15.0627	0		13.4565	0		14.0356	0
14.0916	0		15.0823	0		13.476	0		14.0551	0
14.1112	0		15.1019	0		13.4955	0		14.0746	0
14.1307	0		15.1214	0		13.5151	0		14.0942	0
14.1502	0		15.1409	0		13.5346	0		14.1137	0
14.1698	0		15.1605	0		13.5542	0		14.1333	0
14.1893	0		15.18	0		13.5737	0		14.1528	0
14.2089	0		15.1996	0		13.5932	0		14.1723	0
14.2284	0		15.2191	0.01		13.6128	0		14.1919	0
14.248	0		15.2386	0.17		13.6323	0		14.2114	0
14.2675	0		15.2582	1.62		13.6519	0		14.231	0
14.287	0		15.2777	8.3		13.6714	0		14.2505	0
14.3066	0		15.2973	22.09		13.691	0		14.2701	0
14.3261	0		15.3168	30.62		13.7105	0		14.2896	0
14.3457	0		15.3363	22.09		13.73	0		14.3092	0
14.3652	0		15.3559	8.3		13.7496	0		14.3287	0
14.3848	0		15.3754	1.67		13.7691	0		14.3482	0
14.4043	0		15.395	0.99		13.7887	0		14.3678	0
14.4239	0		15.4145	8.31		13.8082	0		14.3873	0
14.4434	0		15.434	44.53		13.8277	0		14.4069	0
14.463	0		15.4536	130.17		13.8473	0		14.4264	0
14.4825	0		15.4731	221.36		13.8668	0		14.4459	0
14.5021	0		15.4927	268.86		13.8864	0		14.4655	0
14.5216	0		15.5122	331.23		13.9059	0		14.485	0
14.5411	0		15.5318	428.21		13.9254	0		14.5046	0
14.5607	0		15.5513	521.17		13.945	0		14.5241	0
14.5802	0		15.5709	590.71		13.9645	0		14.5436	0
14.5998	0		15.5904	512.19		13.9841	0		14.5632	0
14.6193	0		15.6099	281.1		14.0036	0		14.5827	0
14.6388	0		15.6295	89.79		14.0231	0		14.6023	0
14.6584	0		15.649	17.85		14.0427	0		14.6218	0
14.6779	0		15.6685	20.08		14.0622	0		14.6414	0
14.6975	0		15.6881	94.86		14.0818	0		14.6609	0
14.717	0		15.7076	252.37		14.1013	0		14.6805	0
14.7365	0		15.7272	350.74		14.1209	0		14.7	0
14.7561	0		15.7467	262.83		14.1404	0		14.7195	0
14.7756	0		15.7663	150.89		14.16	0		14.7391	0
14.7952	0		15.7858	180.04		14.1795	0		14.7586	0
14.8147	0		15.8054	259.73		14.199	0		14.7782	0
14.8343	0		15.8249	242.03		14.2186	0		14.7977	0
14.8538	0		15.8444	154.5		14.2381	0		14.8172	0
14.8733	0		15.864	86.4		14.2577	0		14.8368	0
14.8929	0		15.8835	43.08		14.2772	0		14.8563	0
14.9124	0		15.9031	14.53		14.2967	0		14.8759	0
14.932	0		15.9226	2.76		14.3163	0		14.8954	0
14.9515	0		15.9421	0.28		14.3358	0		14.9149	0
14.971	0		15.9617	0.01		14.3554	0		14.9345	0
14.9906	0		15.9812	0		14.3749	0		14.954	0
15.0101	0		16.0008	0		14.3945	0		14.9736	0
15.0297	0		16.0203	0		14.414	0		14.9931	0
15.0492	0		16.0399	0		14.4335	0		15.0127	0
15.0687	0		16.0594	0		14.4531	0		15.0322	0
15.0883	0		16.0789	0		14.4726	0		15.0518	0
15.1078	0		16.0985	0		14.4922	0		15.0713	0
15.1273	0		16.1181	0		14.5117	0		15.0909	0
15.1469	0		16.1376	0		14.5312	0		15.1104	0
15.1664	0		16.1572	0		14.5508	0		15.1299	0
15.186	0		16.1767	0		14.5703	0		15.1495	0
15.2055	0		16.1962	0		14.5899	0		15.169	0
15.225	0		16.2158	0		14.6094	0		15.1886	0.01
15.2446	0		16.2353	0		14.6289	0		15.2081	0.11
15.2641	0		16.2549	0		14.6485	0		15.2277	1.16
15.2837	0		16.2744	0		14.668	0		15.2472	6.2
15.3032	0		16.2939	0		14.6876	0		15.2668	17.56
15.3228	0		16.3135	0		14.7071	0		15.2863	31.69
15.3423	0		16.333	0		14.7266	0		15.3058	65.25
15.3618	0		16.3526	0		14.7462	0		15.3254	167.47
15.3814	0		16.3721	0		14.7657	0		15.3449	326.68
15.4009	0.01		16.3916	0		14.7853	0		15.3644	441.33
15.4205	0.27		16.4112	0		14.8048	0		15.384	478.69
15.44	2.59		16.4307	0		14.8244	0		15.4035	559.62
15.4595	13.17		16.4503	0		14.8439	0		15.4231	695.24
15.4791	35.33		16.4698	0		14.8634	0		15.4426	639.32
15.4986	53.21		16.4894	0		14.883	0		15.4621	357.06
15.5182	64.06		16.5089	0		14.9025	0		15.4817	115.18
15.5377	112.18		16.5285	0		14.9221	0		15.5013	43.67
15.5572	206.49		16.548	0		14.9416	0		15.5208	140.05
15.5768	288.83		16.5676	0		14.9611	0		15.5403	436.31
15.5963	341.81		16.5871	0		14.9807	0		15.5599	816.29
15.6159	351.49		16.6067	0		15.0002	0		15.5794	1022.16
15.6354	310.82		16.6262	0		15.0198	0		15.5989	965.58
15.6549	331.42		16.6457	0		15.0393	0		15.6185	694.09
15.6745	365.13		16.6653	0		15.0588	0		15.638	348.56
15.694	256.83		16.6848	0		15.0784	0		15.6576	144.94
15.7136	122.61		16.7044	0		15.0979	0		15.6771	136.48
15.7331	167.61		16.7239	0		15.1175	0		15.6966	178.9
15.7526	448.44		16.7434	0		15.137	0		15.7162	156.22
15.7722	763.09		16.763	0		15.1565	0		15.7357	98.08
15.7917	796.36		16.7825	0		15.1761	0.01		15.7553	47.64
15.8113	613.89		16.8021	0		15.1956	0.16		15.7748	15.3
15.8308	476.31		16.8216	0		15.2152	1.81		15.7943	2.77
15.8504	357.06		16.8411	0		15.2347	10.8		15.8139	0.26
15.8699	188.83		16.8607	0		15.2543	38.22		15.8334	0.01
15.8895	60.01		16.8803	0		15.2738	103.36		15.853	0
15.909	13.45		16.8998	0		15.2934	242.77		15.8725	0
15.9285	15.39		16.9193	0		15.3129	411.68		15.8921	0
15.9481	38.13		16.9389	0		15.3324	426.18		15.9116	0
15.9676	52.71		16.9584	0		15.352	258.41		15.9312	0
15.9871	38.08		16.9779	0		15.3715	130.8		15.9507	0
16.0067	14.35		16.9975	0		15.391	159.35		15.9703	0
16.0263	2.82		17.017	0		15.4106	226.11		15.9898	0
16.0458	0.29		17.0366	0		15.4301	266.83		16.0094	0
16.0654	0.02		17.0561	0		15.4497	415.38		16.0289	0
16.0849	0		17.0757	0		15.4692	642.51		16.0484	0
16.1044	0		17.0952	0		15.4888	864.8		16.068	0
16.124	0		17.1148	0		15.5083	1162.68		16.0875	0
16.1435	0		17.1343	0		15.5279	1321.61		16.1071	0
16.1631	0		17.1538	0		15.5474	1055.17		16.1266	0
16.1826	0		17.1734	0		15.5669	534.88		16.1462	0
16.2021	0		17.1929	0		15.5865	158.43		16.1657	0
16.2217	0		17.2125	0		15.606	26.14		16.1852	0
16.2412	0		17.232	0		15.6256	7.3		16.2048	0
16.2608	0		17.2516	0		15.6451	30.36		16.2243	0
16.2803	0		17.2711	0		15.6646	94.38		16.2439	0
16.2998	0		17.2906	0		15.6842	159.28		16.2634	0
16.3194	0		17.3102	0		15.7037	149.63		16.2829	0
16.339	0		17.3297	0		15.7233	79.27		16.3025	0
16.3585	0		17.3493	0		15.7428	23.42		16.322	0
16.378	0		17.3688	0		15.7623	3.75		16.3416	0
16.3976	0		17.3883	0		15.7819	0.32		16.3611	0
16.4171	0		17.4079	0		15.8014	0.01		16.3807	0
16.4367	0		17.4274	0		15.821	0		16.4002	0
16.4562	0		17.447	0		15.8405	0		16.4198	0
16.4757	0		17.4665	0		15.8601	0		16.4393	0
16.4953	0		17.486	0		15.8796	0		16.4588	0
16.5148	0		17.5056	0		15.8991	0		16.4784	0
16.5343	0		17.5251	0		15.9187	0		16.4979	0
16.5539	0		17.5447	0		15.9382	0		16.5175	0
16.5735	0		17.5642	0		15.9578	0		16.537	0
16.593	0		17.5837	0		15.9773	0		16.5565	0
16.6125	0		17.6033	0		15.9969	0		16.5761	0
16.6321	0		17.6228	0		16.0164	0		16.5956	0
16.6516	0		17.6424	0		16.0359	0		16.6152	0
16.6712	0		17.6619	0		16.0555	0		16.6347	0
16.6907	0		17.6815	0		16.075	0		16.6542	0
16.7102	0		17.701	0		16.0946	0		16.6738	0
16.7298	0		17.7205	0		16.1141	0		16.6933	0
16.7493	0		17.7401	0		16.1337	0		16.7129	0
16.7689	0		17.7597	0		16.1532	0		16.7324	0
16.7884	0		17.7792	0		16.1727	0		16.752	0
16.808	0		17.7987	0		16.1923	0		16.7715	0
16.8275	0		17.8183	0		16.2118	0		16.791	0
16.847	0		17.8378	0		16.2314	0		16.8106	0
16.8666	0		17.8574	0		16.2509	0		16.8301	0
16.8861	0		17.8769	0		16.2705	0		16.8497	0
16.9057	0		17.8964	0		16.29	0		16.8692	0
16.9252	0		17.916	0		16.3095	0		16.8887	0
16.9447	0		17.9355	0		16.3291	0		16.9083	0
16.9643	0		17.955	0		16.3486	0		16.9278	0
16.9838	0		17.9746	0		16.3681	0		16.9474	0
17.0034	0		17.9941	0		16.3877	0		16.9669	0
17.0229	0		18.0137	0		16.4072	0		16.9864	0
17.0424	0		18.0332	0		16.4268	0		17.006	0
17.062	0		18.0528	0		16.4463	0		17.0255	0
17.0815	0		18.0723	0		16.4658	0		17.045	0
17.1011	0		18.0919	0		16.4854	0		17.0646	0
17.1206	0		18.1114	0		16.5049	0		17.0841	0
17.1401	0		18.1309	0		16.5245	0		17.1037	0
17.1597	0		18.1505	0		16.544	0		17.1232	0
17.1792	0		18.17	0		16.5636	0		17.1428	0
17.1988	0		18.1896	0		16.5831	0		17.1623	0
17.2183	0		18.2091	0		16.6027	0		17.1819	0
17.2379	0		18.2286	0		16.6222	0		17.2014	0
17.2574	0		18.2482	0		16.6417	0		17.2209	0
17.2769	0		18.2678	0		16.6613	0		17.2405	0
17.2965	0		18.2873	0		16.6808	0		17.26	0
17.316	0		18.3069	0		16.7004	0		17.2796	0
17.3356	0		18.3264	0		16.7199	0		17.2991	0
17.3551	0		18.3459	0		16.7394	0		17.3186	0
17.3746	0		18.3655	0		16.759	0		17.3382	0
17.3942	0		18.385	0		16.7785	0		17.3577	0
17.4138	0		18.4046	0		16.7981	0		17.3773	0
17.4333	0		18.4241	0		16.8176	0		17.3968	0
17.4528	0		18.4437	0		16.8372	0		17.4164	0
17.4724	0		18.4632	0		16.8567	0		17.4359	0
17.4919	0		18.4827	0		16.8762	0		17.4554	0
17.5115	0		18.5023	0		16.8958	0		17.475	0
17.531	0		18.5218	0		16.9153	0		17.4945	0
17.5506	0		18.5414	0		16.9349	0		17.5141	0
17.5701	0		18.5609	0		16.9544	0		17.5336	0
17.5896	0		18.5804	0		16.9739	0		17.5531	0
17.6092	0		18.6	0		16.9935	0		17.5727	0
17.6287	0		18.6195	0		17.013	0		17.5922	0
17.6483	0		18.6391	0		17.0326	0		17.6118	0
17.6678	0		18.6586	0		17.0521	0		17.6313	0
17.6873	0		18.6782	0		17.0716	0		17.6508	0
17.7069	0		18.6977	0		17.0912	0		17.6704	0
17.7264	0		18.7172	0		17.1107	0		17.6899	0
17.746	0		18.7368	0		17.1303	0		17.7095	0
17.7655	0		18.7563	0		17.1498	0		17.729	0
17.785	0		18.7759	0		17.1694	0		17.7486	0
17.8046	0		18.7954	0		17.1889	0		17.7681	0
17.8241	0		18.8149	0		17.2084	0		17.7876	0
17.8437	0		18.8345	0		17.228	0		17.8072	0
17.8632	0		18.854	0		17.2475	0		17.8267	0
17.8828	0		18.8736	0		17.2671	0		17.8463	0
17.9023	0		18.8931	0		17.2866	0		17.8658	0
17.9218	0		18.9126	0		17.3061	0		17.8853	0
17.9414	0		18.9322	0		17.3257	0		17.9049	0
17.9609	0		18.9517	0		17.3452	0		17.9244	0
17.9805	0		18.9713	0		17.3648	0		17.944	0
18	0		18.9908	0		17.3843	0		17.9635	0
18.0196	0		19.0103	0		17.4038	0		17.9831	0
18.0391	0		19.0299	0		17.4234	0		18.0026	0
18.0587	0		19.0494	0		17.4429	0		18.0221	0
18.0782	0		19.069	0		17.4625	0		18.0417	0
18.0977	0		19.0885	0		17.482	0		18.0612	0
18.1173	0		19.1081	0		17.5016	0		18.0808	0
18.1368	0		19.1276	0		17.5211	0		18.1003	0
18.1564	0		19.1471	0		17.5406	0		18.1198	0
18.1759	0		19.1667	0		17.5602	0		18.1394	0
18.1955	0		19.1862	0.07		17.5797	0		18.1589	0
18.215	0		19.2058	1.26		17.5993	0		18.1785	0
18.2345	0		19.2253	12.35		17.6188	0		18.198	0
18.2541	0		19.2449	63.15		17.6383	0		18.2175	0
18.2736	0		19.2644	168.19		17.6579	0		18.2371	0
18.2932	0		19.284	234.49		17.6774	0		18.2567	0
18.3127	0		19.3035	184.1		17.697	0		18.2762	0
18.3322	0		19.323	157.61		17.7165	0		18.2957	0
18.3518	0		19.3426	337.34		17.736	0		18.3153	0
18.3713	0		19.3621	697.14		17.7556	0		18.3348	0
18.3909	0		19.3817	1005.86		17.7751	0		18.3544	0
18.4104	0		19.4012	1075.08		17.7947	0		18.3739	0
18.43	0		19.4207	952.32		17.8143	0		18.3934	0
18.4495	0		19.4403	809.09		17.8338	0		18.413	0
18.469	0		19.4598	711.67		17.8533	0		18.4325	0
18.4886	0		19.4794	601.8		17.8729	0		18.452	0
18.5081	0		19.4989	460.09		17.8924	0		18.4716	0
18.5277	0		19.5185	321.49		17.912	0		18.4911	0
18.5472	0		19.538	193.89		17.9315	0		18.5107	0
18.5667	0		19.5575	86.71		17.951	0		18.5302	0
18.5863	0		19.5771	24.97		17.9706	0		18.5497	0
18.6058	0		19.5966	4.23		17.9901	0		18.5693	0
18.6254	0		19.6162	0.4		18.0097	0		18.5888	0
18.6449	0		19.6357	0.14		18.0293	0		18.6084	0
18.6644	0		19.6552	1.22		18.0488	0		18.6279	0
18.684	0		19.6748	6.58		18.0683	0		18.6475	0
18.7035	0		19.6943	20.82		18.0879	0		18.667	0
18.7231	0		19.7139	45.8		18.1074	0		18.6866	0
18.7426	0		19.7334	78.14		18.127	0		18.7061	0
18.7621	0		19.7529	91.84		18.1465	0		18.7256	0
18.7817	0		19.7725	63.05		18.1661	0		18.7452	0
18.8012	0		19.792	23.36		18.1856	0		18.7647	0
18.8208	0		19.8116	4.6		18.2052	0		18.7843	0
18.8403	0		19.8311	1.33		18.2247	0		18.8038	0
18.8599	0		19.8507	8.5		18.2443	0		18.8234	0
18.8794	0		19.8702	43.33		18.2638	0		18.8429	0
18.8989	0		19.8897	115.35		18.2833	0		18.8624	0
18.9185	0		19.9093	159.87		18.3029	0		18.882	0
18.938	0		19.9288	115.4		18.3224	0		18.9015	0
18.9576	0		19.9484	44.35		18.342	0		18.9211	0
18.9771	0		19.9679	19.18		18.3615	0		18.9406	0
18.9966	0		19.9874	62.69		18.3811	0		18.9601	0
19.0162	0		20.007	205.68		18.4006	0		18.9797	0
19.0357	0		20.0265	425.54		18.4201	0		18.9992	0.08
19.0553	0		20.0461	626.01		18.4397	0		19.0188	1.59
19.0748	0		20.0656	778.48		18.4592	0		19.0383	17.01
19.0943	0		20.0852	879.99		18.4788	0		19.0579	95.54
19.1139	0		20.1047	882.89		18.4983	0		19.0774	288.52
19.1334	0		20.1242	905.56		18.5179	0		19.0969	493.29
19.153	0		20.1438	1036.67		18.5374	0		19.1165	557.85
19.1725	0		20.1633	1042.64		18.557	0		19.136	595.19
19.1921	0		20.1828	788.77		18.5765	0		19.1556	683.31
19.2116	0		20.2024	490.48		18.596	0		19.1751	620.97
19.2311	0		20.2219	444.9		18.6156	0		19.1947	376.43
19.2507	0		20.2415	611.67		18.6351	0		19.2142	147.81
19.2702	0		20.261	699.21		18.6547	0		19.2338	36.63
19.2898	0		20.2806	645.4		18.6742	0		19.2533	5.45
19.3093	0		20.3001	553.31		18.6937	0		19.2728	0.46
19.3289	0		20.3196	432.25		18.7133	0		19.2924	0.02
19.3484	0		20.3392	295.85		18.7328	0		19.312	0
19.3679	0.05		20.3587	201.6		18.7524	0		19.3315	0
19.3875	0.97		20.3783	167.74		18.7719	0		19.3511	0
19.407	9.46		20.3978	142.02		18.7915	0		19.3706	0
19.4266	48.09		20.4173	95.61		18.811	0		19.3901	0
19.4461	127.56		20.4369	54.17		18.8305	0		19.4097	0
19.4657	176.58		20.4564	26.16		18.8501	0		19.4292	0
19.4852	127.56		20.476	8.63		18.8696	0		19.4488	0
19.5047	48.09		20.4955	1.63		18.8892	0		19.4683	0
19.5243	9.46		20.5151	0.16		18.9087	0		19.4879	0
19.5438	0.97		20.5346	0.01		18.9282	0		19.5074	0
19.5633	0.05		20.5541	0		18.9478	0		19.5269	0
19.5829	0		20.5737	0		18.9673	0		19.5465	0
19.6025	0		20.5932	0		18.9869	0		19.566	0
19.622	0		20.6128	0		19.0064	0		19.5856	0
19.6415	0		20.6323	0		19.026	0		19.6051	0
19.6611	0		20.6518	0		19.0455	0		19.6246	0
19.6806	0		20.6714	0		19.065	0		19.6442	0.04
19.7001	0.04		20.6909	0		19.0846	0		19.6638	0.86
19.7197	0.84		20.7105	0		19.1041	0		19.6833	9.23
19.7392	8.15		20.73	0		19.1237	0.02		19.7028	52.86
19.7588	41.41		20.7495	0		19.1432	0.43		19.7224	169
19.7783	109.85		20.7691	0		19.1627	4.77		19.7419	336.25
19.7979	152.06		20.7886	0		19.1823	26.73		19.7614	507.66
19.8174	109.85		20.8082	0		19.2018	75.18		19.781	689.44
19.8369	41.41		20.8277	0		19.2214	106.11		19.8005	835.81
19.8565	8.15		20.8473	0		19.2409	75.18		19.8201	889.83
19.876	0.84		20.8668	0		19.2605	26.73		19.8396	918.61
19.8956	0.05		20.8864	0		19.28	4.77		19.8592	1014.61
19.9151	0.1		20.9059	0		19.2995	0.43		19.8787	1177.04
19.9347	1.79		20.9255	0		19.3191	0.02		19.8983	1308.65
19.9542	17.44		20.945	0		19.3386	0		19.9178	1337.2
19.9737	89.51		20.9645	0		19.3582	0		19.9373	1278.09
19.9933	246.95		20.9841	0		19.3777	0		19.9569	1193.24
20.0128	399.69		21.0036	0		19.3972	0		19.9764	1099.27
20.0324	498.86		21.0232	0		19.4168	0		19.996	958.19
20.0519	678.64		21.0427	0		19.4363	0		20.0155	780.64
20.0714	941.02		21.0622	0		19.4559	0		20.035	571.77
20.091	1141.92		21.0818	0		19.4754	0		20.0546	372.87
20.1105	1220.69		21.1013	0		19.4949	0		20.0741	252.99
20.1301	1173.95		21.1209	0		19.5145	0		20.0937	191.56
20.1496	1189.19		21.1404	0		19.5341	0		20.1132	153.18
20.1691	1519.77		21.1599	0		19.5536	0		20.1328	107.4
20.1887	1930.68		21.1795	0		19.5731	0		20.1523	51.25
20.2082	2124.36		21.1991	0		19.5927	0		20.1718	14.63
20.2278	2239		21.2186	0		19.6122	0		20.1914	2.36
20.2473	2330.22		21.2382	0		19.6318	0.04		20.2109	0.21
20.2669	2241.41		21.2577	0		19.6513	0.95		20.2305	0.01
20.2864	1984.37		21.2773	0		19.6708	11.33		20.25	0
20.3059	1695.51		21.2968	0.02		19.6904	71.87		20.2695	0
20.3255	1481.51		21.3163	0.37		19.7099	258.79		20.2891	0
20.345	1331.32		21.3359	3.77		19.7294	589.13		20.3086	0
20.3646	1163.12		21.3554	21.02		19.749	979.58		20.3282	0
20.3841	972.32		21.375	66.81		19.7685	1340.04		20.3477	0
20.4036	776.9		21.3945	132.79		19.7881	1598.2		20.3672	0
20.4232	610.02		21.414	188.95		19.8076	1738.01		20.3868	0
20.4427	492.38		21.4336	209.43		19.8272	1831.88		20.4063	0
20.4623	402.4		21.4531	171.27		19.8467	1957.37		20.4259	0
20.4818	333.39		21.4727	91.74		19.8663	2135.86		20.4454	0
20.5014	285.6		21.4922	29.26		19.8858	2300.83		20.465	0
20.5209	237.43		21.5117	5.24		19.9053	2325.94		20.4845	0
20.5405	174.96		21.5313	0.51		19.9249	2240.12		20.504	0
20.56	110.92		21.5508	0.03		19.9444	2126.55		20.5236	0
20.5796	64.49		21.5704	0		19.964	1924.06		20.5431	0
20.5991	32.24		21.5899	0		19.9835	1660.43		20.5627	0
20.6186	10.82		21.6095	0		20.003	1475.38		20.5822	0
20.6382	2.06		21.629	0		20.0226	1361.15		20.6017	0
20.6577	0.21		21.6486	0		20.0421	1228.73		20.6213	0
20.6773	0.01		21.6681	0		20.0617	1043.76		20.6408	0
20.6968	0		21.6876	0		20.0812	820.97		20.6604	0
20.7163	0		21.7072	0		20.1008	626.93		20.6799	0
20.7359	0		21.7267	0		20.1203	512.68		20.6995	0
20.7554	0		21.7462	0		20.1398	465.97		20.719	0
20.775	0		21.7658	0		20.1594	433.91		20.7386	0
20.7945	0		21.7853	0		20.1789	357.62		20.7581	0
20.8141	0		21.8049	0		20.1985	227.77		20.7776	0
20.8336	0		21.8244	0		20.218	99.75		20.7972	0
20.8531	0		21.8439	0		20.2375	27.04		20.8167	0
20.8727	0		21.8635	0		20.2571	4.17		20.8363	0
20.8922	0		21.883	0		20.2766	0.35		20.8558	0
20.9118	0		21.9026	0		20.2962	0.01		20.8754	0
20.9313	0		21.9221	0		20.3157	0		20.8949	0
20.9508	0		21.9416	0		20.3352	0		20.9144	0
20.9704	0		21.9612	0		20.3548	0		20.934	0
20.9899	0		21.9807	0		20.3743	0		20.9535	0
21.0095	0		22.0003	0		20.3939	0		20.9731	0
21.029	0		22.0198	0		20.4134	0		20.9926	0
21.0485	0		22.0394	0		20.433	0		21.0122	0
21.0681	0		22.0589	0		20.4525	0		21.0317	0
[truncated: 3,811 more rows]

## Sheet: ED Fig 3b
MS/MS spectra and EICs of VPIS(2HG)NGSGFVVAADGLIVTNAHVVADR detected in IDH1 mutant RBE cells, wild type SSP25 cells, and RBE cells treated with or without AG120 (a mutant IDH1 inhibitor).
RBE			SSP25			DMSO treated RBE			AG120 treated RBE
Retention time (min)	Intensity (mV)		Retention time (min)	Intensity (mV)		Retention time (min)	Intensity (mV)		Retention time (min)	Intensity (mV)		m/z	Relative Intensity
0.01062	0		0.00938	0		0.00927	0		0.0086	0		117.366	1.24811
0.02383	0		0.01143	0		0.01132	0		0.01067	0		118.821	0.83207
0.03272	0		0.01353	0		0.01327	0		0.01268	0		197.129	1.28593
0.0403	0		0.0156	0		0.01545	0		0.01467	0		201.134	5.52194
0.05273	0		0.01762	0		0.01758	0		0.01685	0		212.113	2.118
0.06162	0		0.0197	0		0.01962	0		0.01895	0		217.119	1.81543
0.06378	0		0.02173	0		0.02167	0		0.02117	0		218.579	1.09682
0.066	0		0.02375	0		0.0238	0		0.02317	0		257.093	1.47504
0.06823	0		0.02587	0		0.02592	0		0.02528	0		265.089	0.83207
0.0703	0		0.02787	0		0.02798	0		0.0274	0		271.183	2.30711
0.07237	0		0.03	0		0.02988	0		0.02952	0		281.184	1.66415
0.07447	0		0.03213	0		0.03193	0		0.03168	0		283.136	1.24811
0.07672	0		0.0342	0		0.034	0		0.03378	0		288.706	0.94554
0.07887	0		0.03623	0		0.03617	0		0.03582	0		297.158	1.21029
0.08108	0		0.03832	0		0.03817	0		0.03795	0		298.174	7.11044
0.08325	0		0.04035	0		0.04027	0		0.04005	0		299.175	2.72315
0.08518	0		0.04228	0		0.04237	0		0.04212	0		308.161	1.13464
0.08738	0		0.04438	0		0.04448	0		0.04415	0		314.13	2.38275
0.08947	0		0.04638	0		0.04663	0		0.04608	0		316.149	1.66415
0.09175	0		0.04845	0		0.04855	0		0.04807	0		326.173	2.91225
0.0939	0		0.05048	0		0.05062	0		0.05017	0		334.139	2.08018
0.09603	0		0.05257	0		0.05267	0		0.05223	0		337.194	1.32375
0.09827	0		0.05458	0		0.05472	0		0.05418	0		348.697	2.4584
0.10037	0		0.05657	0		0.05683	0		0.0563	0		361.186	3.29047
0.1025	0		0.05847	0		0.05883	0		0.05833	0		362.184	1.77761
0.1048	0		0.0606	0		0.0609	0		0.06048	0		385.218	1.77761
0.10698	0		0.0627	0		0.06288	0		0.0624	0		393.25	1.96672
0.10922	0		0.06468	0		0.06497	0		0.06447	0		399.612	0.83207
0.1115	0		0.06668	0		0.06702	0		0.06652	0		402.717	1.09682
0.11358	0		0.06875	0		0.06902	0		0.06863	0		411.259	0.98336
0.11587	0		0.0707	0		0.07103	0		0.07077	0		412.16	0.86989
0.11813	0		0.07275	0		0.07317	0		0.07292	0		412.265	2.04236
0.12762	0		0.07475	0		0.07538	0		0.07497	0		413.201	9.90923
0.1365	0		0.07682	0		0.0776	0		0.07713	0		417.166	2.53404
0.13863	0		0.07892	0		0.07978	0		0.07915	0		420.228	1.28593
0.14077	0		0.081	0		0.08188	0		0.08117	0		421.248	1.28593
0.14277	0		0.08313	0		0.08397	0		0.08335	0		424.192	2.42057
0.145	0		0.08517	0		0.0861	0		0.0854	0		427.22	2.76097
0.14717	0		0.08733	0		0.08823	0		0.08753	0		428.158	1.28593
0.14927	0		0.08937	0		0.09027	0		0.08965	0		435.229	1.47504
0.15125	0		0.09128	0		0.0924	0		0.09173	0		439.254	1.96672
0.1533	0		0.09333	0		0.09445	0		0.09383	0		441.234	5.44629
0.15542	0		0.09538	0		0.0965	0		0.09592	0		446.168	1.43722
0.1575	0		0.09748	0		0.0985	0		0.09792	0		448.221	1.51286
0.15965	0		0.09958	0		0.10053	0		0.10013	0		452.222	1.24811
0.16175	0		0.10172	0		0.10265	0		0.10222	0		453.214	1.39939
0.1639	0		0.10375	0		0.1046	0		0.10418	0		460.25	6.12708
0.16605	0		0.10583	0		0.10675	0		0.10633	0		463.223	1.32375
0.16803	0		0.10808	0		0.10887	0		0.10848	0		465.18	1.81543
0.17013	0		0.1102	0		0.11098	0		0.11067	0		472.222	1.28593
0.17223	0		0.1122	0		0.11312	0		0.11273	0		473.194	1.28593
0.17427	0		0.1142	0		0.11522	0		0.11472	0		474.274	1.66415
0.17637	0		0.11632	0		0.11727	0		0.11672	0		480.243	1.32375
0.17855	0		0.1185	0		0.11935	0		0.1188	0		480.279	1.09682
0.1807	0		0.12062	0		0.12148	0		0.1208	0		480.744	1.51286
0.18283	0		0.12263	0		0.12357	0		0.12295	0		481.246	2.60968
0.18478	0		0.1248	0		0.12567	0		0.12498	0		490.253	1.02118
0.1868	0		0.12685	0		0.12775	0		0.12712	0		491.755	4.87897
0.18885	0		0.12892	0		0.12978	0		0.12918	0		492.259	2.60968
0.19087	0		0.13103	0		0.1318	0		0.13135	0		493.253	1.09682
0.193	0		0.13303	0		0.13393	0		0.13345	0		496.175	1.85325
0.19512	0		0.13505	0		0.13595	0		0.1356	0		499.302	1.24811
0.1972	0		0.13717	0		0.138	0		0.13765	0		506.208	1.09682
0.19923	0		0.1392	0		0.14013	0		0.1398	0		506.763	1.66415
0.2013	0		0.14132	0		0.14215	0		0.14172	0		508.277	4.50076
0.20347	0		0.14342	0		0.1442	0		0.14385	0		509.265	1.47504
0.2056	0		0.1455	0		0.14625	0		0.14585	0		511.253	1.32375
0.20767	0		0.1476	0		0.14833	0		0.14795	0		513.244	1.62632
0.20967	0		0.14958	0		0.15033	0		0.14998	0		515.19	2.49622
0.21173	0		0.15157	0		0.15243	0		0.1521	0		515.354	1.17247
0.21385	0		0.15355	0		0.15447	0		0.15417	0		515.747	4.99244
0.21595	0		0.1556	0		0.15657	0		0.15628	0		516.267	3.06354
0.21803	0		0.15768	0		0.15872	0		0.15843	0		516.657	1.02118
0.22	0		0.15972	0		0.16068	0		0.16057	0		516.764	1.73979
0.22213	0		0.16175	0		0.1628	0		0.16255	0		519.231	1.51286
0.22418	0		0.16383	0		0.16473	0		0.16457	0		519.298	1.39939
0.2263	0		0.16595	0		0.16687	0		0.16672	0		522.723	1.17247
0.22847	0		0.16802	0		0.16897	0		0.16888	0		526.296	1.059
0.2306	0		0.17022	0		0.1711	0		0.171	0		527.281	1.39939
0.23273	0		0.17233	0		0.17317	0		0.173	0		528.244	2.76097
0.23473	0		0.17435	0		0.17522	0		0.17508	0		531.292	2.53404
0.23667	0		0.1764	0		0.17728	0		0.17722	0		541.292	10.4765
0.23877	0		0.17848	0		0.17932	0		0.17938	0		542.292	2.53404
0.24078	0		0.18053	0		0.18123	0		0.1814	0		543.301	0.94554
0.24287	0		0.18258	0		0.18323	0		0.18358	0		551.783	2.95008
0.24498	0		0.18463	0		0.18532	0		0.1857	0		552.218	1.09682
0.24705	0		0.18673	0		0.18742	0		0.18783	0		553.823	1.47504
0.2492	0		0.1888	0		0.18953	0		0.19	0		557.247	8.0938
0.2512	0		0.19088	0		0.19163	0		0.19215	0		559.29	1.39939
0.25328	0		0.19298	0		0.19378	0		0.19417	0		559.319	2.57186
0.2554	0		0.19498	0		0.19583	0		0.1963	0		560.327	2.76097
0.25747	0		0.19705	0		0.1978	0		0.1983	0		563.244	2.49622
0.2595	0		0.19922	0		0.19995	0		0.20033	0		563.278	1.21029
0.26158	0		0.20115	0		0.20207	0		0.20247	0		573.529	0.79425
0.26362	0		0.20325	0		0.20405	0		0.2046	0		576.236	1.43722
0.26573	0		0.20528	0		0.20618	0		0.20662	0		581.261	1.24811
0.26775	0		0.20737	0		0.20822	0		0.20862	0		585.783	0.86989
0.26982	0		0.20935	0		0.21035	0		0.21073	0		597.833	10.2118
0.27187	0		0.21137	0		0.2124	0		0.21278	0		598.335	3.10136
0.27398	0		0.21343	0		0.21442	0		0.21488	0		610.312	2.118
0.276	0		0.21555	0		0.21635	0		0.21702	0		614.277	2.49622
0.27812	0		0.2177	0		0.21843	0		0.21923	0		616.306	1.51286
0.28023	0		0.2197	0		0.22052	0		0.22138	0		618.628	0.94554
0.2824	0		0.22183	0		0.22262	0		0.2235	0		622.28	1.77761
0.28453	0		0.22397	0		0.22473	0		0.22548	0		622.326	1.77761
0.28652	0		0.22605	0		0.22675	0		0.2274	0		628.303	1.32375
0.2885	0		0.22812	0		0.2289	0		0.22952	0		632.263	1.47504
0.29063	0		0.23028	0		0.23098	0		0.23168	0		632.342	1.24811
0.29262	0		0.23233	0		0.23308	0		0.23378	0		637.307	5.6354
0.29463	0		0.23447	0		0.23507	0		0.23588	0		637.799	3.74433
0.2967	0		0.23658	0		0.23715	0		0.23802	0		645.325	2.34493
0.2987	0		0.2387	0		0.23925	0		0.24007	0		651.274	2.57186
0.3008	0		0.24085	0		0.24122	0		0.24223	0		654.282	1.9289
0.30297	0		0.24295	0		0.24337	0		0.24433	0		654.883	1.24811
0.30498	0		0.2451	0		0.24547	0		0.24648	0		662.064	0.83207
0.30702	0		0.24725	0		0.2475	0		0.24847	0		680.35	2.42057
0.30905	0		0.24933	0		0.24958	0		0.25057	0		682.891	2.4584
0.3111	0		0.25148	0		0.25163	0		0.25258	0		683.392	1.5885
0.31315	0		0.25357	0		0.25373	0		0.25472	0		683.893	1.73979
0.31522	0		0.25573	0		0.25585	0		0.25685	0		684.328	1.89107
0.31725	0		0.25785	0		0.258	0		0.25893	0		693.854	2.42057
0.3192	0		0.25988	0		0.26012	0		0.26093	0		694.346	4.42511
0.32128	0		0.26195	0		0.26227	0		0.263	0		694.857	1.21029
0.32333	0		0.26398	0		0.26433	0		0.26502	0		696.388	3.32829
0.32542	0		0.26602	0		0.26635	0		0.26715	0		698.337	1.47504
0.32747	0		0.26815	0		0.26843	0		0.26927	0		704.309	0.86989
0.32962	0		0.2703	0		0.27045	0		0.27137	0		704.823	1.55068
0.33175	0		0.27238	0		0.27257	0		0.27347	0		708.33	0.86989
0.33387	0		0.2744	0		0.2747	0		0.2755	0		711.351	2.15582
0.33595	0		0.2764	0		0.27673	0		0.27763	0		712.997	1.02118
0.33808	0		0.27842	0		0.27882	0		0.27977	0		715.335	1.73979
0.34018	0		0.28048	0		0.28092	0		0.28172	0		719.855	2.57186
0.34222	0		0.28247	0		0.2829	0		0.2838	0		720.429	1.89107
0.3443	0		0.2845	0		0.28483	0		0.28593	0		724.349	0.94554
0.34642	0		0.28665	0		0.2869	0		0.28808	0		724.738	0.86989
0.34852	0		0.28865	0		0.2889	0		0.29022	0		725.412	0.94554
0.35053	0		0.29067	0		0.29103	0		0.29232	0		733.361	3.85779
0.3526	0		0.29263	0		0.29315	0		0.29442	0		734.897	0.98336
0.35468	0		0.29472	0		0.29527	0		0.29655	0		736.901	0.98336
0.35665	0		0.29685	0		0.29737	0		0.29858	0		740.414	1.09682
0.35882	0		0.29902	0		0.29938	0		0.30057	0		747.321	1.39939
0.36093	0		0.30105	0		0.30145	0		0.30263	0		750.397	2.26929
0.36297	0		0.30313	0		0.30357	0		0.3048	0		750.882	3.70651
0.36507	0		0.3051	0		0.30568	0		0.30692	0		755.727	2.79879
0.36715	0		0.3072	0		0.3076	0		0.30897	0		761.348	1.09682
0.36917	0		0.30917	0		0.30973	0		0.31103	0		767.407	1.43722
0.3713	0		0.31128	0		0.31175	0		0.3131	0		768.323	2.57186
0.37335	0		0.3133	0		0.31387	0		0.31525	0		775.375	1.13464
0.37547	0		0.31532	0		0.3159	0		0.31723	0		775.932	3.47958
0.37758	0		0.31747	0		0.31797	0		0.31927	0		785.404	1.96672
0.3797	0		0.31955	0		0.32005	0		0.32138	0		787.444	2.118
0.38168	0		0.32167	0		0.32218	0		0.3235	0		790.741	8.50983
0.38383	0		0.32373	0		0.32427	0		0.3257	0		791.073	7.94251
0.38587	0		0.32573	0		0.3264	0		0.32777	0		791.408	6.61876
0.38797	0		0.32782	0		0.32838	0		0.32982	0		791.742	2.42057
0.39	0		0.32992	0		0.3305	0		0.33183	0		792.067	1.96672
0.39208	0		0.33193	0		0.33255	0		0.33397	0		792.411	1.47504
0.3942	0		0.33408	0		0.33465	0		0.33613	0		800.427	1.66415
0.39622	0		0.33603	0		0.33677	0		0.33805	0		804.392	1.96672
0.39825	0		0.33818	0		0.33867	0		0.34018	0		806.398	1.24811
0.4004	0		0.34023	0		0.34077	0		0.34235	0		811.201	1.47504
0.40257	0		0.34228	0		0.34288	0		0.3445	0		811.445	7.86687
0.4046	0		0.3444	0		0.34505	0		0.34655	0		811.953	2.34493
0.4067	0		0.3464	0		0.34713	0		0.34865	0		820.303	1.51286
0.4087	0		0.34852	0		0.34922	0		0.3507	0		820.381	2.118
0.41075	0		0.35057	0		0.35122	0		0.35283	0		828.942	1.32375
0.41283	0		0.35262	0		0.3533	0		0.35497	0		830.902	0.86989
0.41487	0		0.35457	0		0.35542	0		0.35712	0		834.699	1.17247
0.41702	0		0.35668	0		0.35753	0		0.35923	0		835.482	0.86989
0.41903	0		0.3588	0		0.35955	0		0.36128	0		841.437	1.9289
0.42105	0		0.36092	0		0.36162	0		0.36328	0		842.385	2.53404
0.42313	0		0.36297	0		0.36375	0		0.36538	0		848.492	1.32375
0.42517	0		0.36502	0		0.36577	0		0.3675	0		848.976	2.30711
0.42713	0		0.36703	0		0.3679	0		0.36962	0		850.951	2.04236
0.42927	0		0.3692	0		0.36998	0		0.37163	0		854.784	11.7247
0.43123	0		0.3712	0		0.37198	0		0.3738	0		855.07	2.23147
0.43335	0		0.37332	0		0.37413	0		0.37578	0		855.125	5.14372
0.43542	0		0.37533	0		0.37618	0		0.37792	0		855.436	5.67322
0.43743	0		0.3774	0		0.37833	0		0.37995	0		855.452	4.31165
0.43957	0		0.37948	0		0.38048	0		0.38195	0		855.782	2.95008
0.44168	0		0.38157	0		0.3826	0		0.38395	0		856.118	3.74433
0.44373	0		0.38367	0		0.38467	0		0.38608	0		860.787	47.8442
0.44572	0		0.38565	0		0.38682	0		0.38815	0		860.885	1.66415
0.44782	0		0.38768	0		0.38888	0		0.39028	0		860.975	3.78215
0.44982	0		0.38968	0		0.39102	0		0.39227	0		861.072	4.16036
0.45183	0		0.39162	0		0.39298	0		0.3942	0		861.122	100
0.45393	0		0.39373	0		0.39493	0		0.39627	0		861.459	70.6505
0.45608	0		0.39582	0		0.39693	0		0.39835	0		861.585	1.059
0.4581	0		0.3979	0		0.39897	0		0.40048	0		861.72	2.83661
0.46012	0		0.40002	0		0.40105	0		0.40262	0		861.793	44.062
0.46222	0		0.402	0		0.40315	0		0.40457	0		861.972	1.73979
0.46435	0		0.40407	0		0.40517	0		0.40658	0		862.01	1.70197
0.46645	0		0.40618	0		0.40728	0		0.40867	0		862.131	10.0605
0.4685	0		0.40832	0		0.4094	0		0.41072	0		862.459	8.35855
0.47052	0		0.4104	0		0.4115	0		0.4127	0		862.466	8.35855
0.47265	0		0.41253	0		0.41348	0		0.41473	0		864.431	1.17247
0.47467	0		0.41465	0		0.41553	0		0.4169	0		865.328	1.24811
0.47683	0		0.4168	0		0.41758	0		0.41888	0		873.415	1.62632
0.47887	0		0.41887	0		0.4196	0		0.42097	0		884.456	1.02118
0.48098	0		0.42098	0		0.42168	0		0.42302	0		887.901	1.66415
0.48305	0		0.42305	0		0.42362	0		0.42513	0		891.432	1.62632
0.48517	0		0.42522	0		0.42565	0		0.42723	0		894.478	1.17247
0.48722	0		0.42737	0		0.42773	0		0.4293	0		901.473	1.24811
0.48928	0		0.42938	0		0.42985	0		0.43125	0		907.464	1.28593
0.49135	0		0.43143	0		0.43177	0		0.43335	0		910.504	8.16944
0.49337	0		0.43348	0		0.43387	0		0.43543	0		911.007	4.87897
0.49538	0		0.43557	0		0.43588	0		0.43745	0		912.001	1.24811
0.4974	0		0.43773	0		0.43797	0		0.43957	0		912.509	1.66415
0.49938	0		0.43982	0		0.44002	0		0.4416	0		928.958	1.09682
0.50133	0		0.4418	0		0.44205	0		0.44362	0		929.373	1.28593
0.50335	0		0.44387	0		0.44408	0		0.4457	0		934.651	1.5885
0.50548	0		0.4459	0		0.44622	0		0.44778	0		936.816	2.83661
0.50755	0		0.44802	0		0.4483	0		0.44975	0		937.39	3.93343
0.50962	0		0.44998	0		0.45028	0		0.45173	0		937.454	1.47504
0.51165	0		0.45215	0		0.4522	0		0.4539	0		937.874	2.91225
0.51367	0		0.45427	0		0.45425	0		0.45593	0		938.384	3.66868
0.51573	0		0.45642	0		0.45635	0		0.45798	0		943.452	1.24811
0.51773	0		0.45858	0		0.45842	0		0.4601	0		959.471	1.36157
0.51983	0		0.46058	0		0.4605	0		0.46222	0		960.483	3.93343
0.52198	0		0.46275	0		0.46247	0		0.4643	0		974.453	1.32375
0.52403	0		0.46487	0		0.46447	0		0.46642	0		981.407	1.5885
0.52623	0		0.46703	0		0.46647	0		0.46843	0		983.514	4.34947
0.52848	0		0.4692	0		0.46862	0		0.47053	0		984.514	1.059
0.5307	0		0.47137	0		0.47073	0		0.47267	0		985.042	3.06354
0.53268	0		0.47338	0		0.47282	0		0.4748	0		989.468	1.81543
0.53482	0		0.47537	0		0.47492	0		0.47692	0		993.463	1.02118
0.5368	0		0.47752	0		0.47707	0		0.479	0		1006.44	1.24811
0.539	0		0.47965	0		0.47912	0		0.48117	0		1010.37	1.09682
0.54118	0		0.48178	0		0.4812	0		0.48327	0		1012.54	4.80333
0.54322	0		0.48388	0		0.48325	0		0.4853	0		1013.05	6.88351
0.54537	0		0.48605	0		0.48528	0		0.4873	0		1013.09	1.39939
0.54745	0		0.4881	0		0.48733	0		0.4894	0		1013.55	2.53404
0.5496	0		0.49025	0		0.48938	0		0.4915	0		1030.55	0.94554
0.55168	0		0.49228	0		0.49155	0		0.49358	0		1042.55	0.94554
0.5537	0		0.49437	0		0.49367	0		0.49562	0		1047.04	1.09682
0.55587	0		0.49645	0		0.4958	0		0.49775	0		1057.08	1.51286
0.55803	0		0.4986	0		0.49777	0		0.4999	0		1062.05	2.53404
0.56017	0		0.50062	0		0.4999	0		0.5019	0		1063.16	1.32375
0.56232	0		0.5027	0		0.50192	0		0.5039	0		1063.61	1.73979
0.56445	0		0.50485	0		0.50402	0		0.50595	0		1070.79	1.13464
0.56655	0		0.507	0		0.50607	0		0.50803	0		1081.18	1.21029
0.56863	0		0.50895	0		0.50808	0		0.51013	0		1081.58	8.54766
0.57078	0		0.51105	0		0.51022	0		0.51217	0		1081.67	1.13464
0.5728	0		0.51303	0		0.51227	0		0.51418	0		1082.6	1.96672
0.57492	0		0.51503	0		0.51427	0		0.51635	0		1084.57	7.63994
0.57687	0		0.5172	0		0.51638	0		0.5185	0		1085.07	1.47504
0.579	0		0.51928	0		0.51842	0		0.5206	0		1085.22	2.83661
0.58102	0		0.52128	0		0.52042	0		0.52263	0		1085.57	6.6944
0.5831	0		0.52335	0		0.52247	0		0.52468	0		1087.2	1.17247
0.58518	0		0.52557	0		0.52453	0		0.52665	0		1097.47	1.62632
0.58728	0		0.52758	0		0.52668	0		0.5288	0		1102.55	0.86989
0.58942	0		0.52972	0		0.5288	0		0.53083	0		1105.51	0.90772
0.59152	0		0.53172	0		0.53093	0		0.53298	0		1114.45	1.24811
0.5936	0		0.53388	0		0.53307	0		0.53512	0		1121.11	2.6475
0.59563	0		0.53597	0		0.5352	0		0.5372	0		1121.5	6.27837
0.59765	0		0.5381	0		0.53738	0		0.53933	0		1123.01	1.24811
0.5997	0		0.54027	0		0.53945	0		0.54137	0		1133.07	1.02118
0.60175	0		0.54225	0		0.5415	0		0.54342	0		1134.1	1.21029
0.60373	0		0.54432	0		0.5436	0		0.54548	0		1135.1	2.26929
0.60582	0		0.54633	0		0.54568	0		0.54748	0		1140.84	1.24811
0.60793	0		0.54845	0		0.5478	0		0.5495	0		1142.09	8.73676
0.61007	0		0.55058	0		0.54987	0		0.55152	0		1142.59	5.67322
0.61207	0		0.5527	0		0.55198	0		0.55353	0		1142.73	0.94554
0.61417	0		0.55485	0		0.55412	0		0.55557	0		1143.1	1.36157
0.61628	0		0.55687	0		0.55613	0		0.55772	0		1143.6	1.5885
0.61828	0		0.55897	0		0.5582	0		0.55977	0		1144.76	1.32375
0.6204	0		0.561	0		0.56022	0		0.56185	0		1162.99	2.04236
0.62243	0		0.56298	0		0.5623	0		0.56392	0		1167.6	2.118
0.62458	0		0.56512	0		0.56438	0		0.56602	0		1176.57	1.66415
0.62665	0		0.5671	0		0.56655	0		0.56815	0		1178.56	1.02118
0.62877	0		0.56923	0		0.56855	0		0.57028	0		1185.54	0.94554
0.63075	0		0.57137	0		0.5706	0		0.57235	0		1185.61	14.4478
0.6328	0		0.57353	0		0.57267	0		0.57447	0		1185.66	1.96672
0.6349	0		0.57555	0		0.5747	0		0.57652	0		1186.11	20.8018
0.63698	0		0.57755	0		0.5768	0		0.57843	0		1186.61	9.83359
0.63905	0		0.57965	0		0.57895	0		0.58053	0		1187.12	1.55068
0.64108	0		0.58178	0		0.58107	0		0.58253	0		1193.58	1.24811
0.64315	0		0.58382	0		0.58312	0		0.58455	0		1194.66	1.13464
0.6453	0		0.58592	0		0.58517	0		0.58655	0		1196.66	1.89107
0.64738	0		0.5879	0		0.58717	0		0.58867	0		1203.62	1.77761
0.6495	0		0.59003	0		0.58925	0		0.59067	0		1204.62	1.39939
0.65167	0		0.59207	0		0.5914	0		0.59282	0		1206.98	0.83207
0.65382	0		0.5942	0		0.59345	0		0.59483	0		1207.13	0.94554
0.65593	0		0.59625	0		0.59552	0		0.59692	0		1208.14	1.43722
0.65802	0		0.5984	0		0.59753	0		0.59905	0		1217.68	1.43722
0.66007	0		0.60048	0		0.59963	0		0.60107	0		1218.6	1.43722
0.66225	0		0.60253	0		0.60177	0		0.60308	0		1225.85	0.98336
0.66435	0		0.6047	0		0.60375	0		0.60513	0		1233.14	1.89107
0.66648	0		0.60685	0		0.6059	0		0.6072	0		1242.17	1.24811
0.6685	0		0.60895	0		0.60793	0		0.60927	0		1243.14	2.95008
0.67053	0		0.61103	0		0.6101	0		0.61138	0		1246.11	0.86989
0.67252	0		0.61302	0		0.61203	0		0.61348	0		1247.64	1.32375
0.67468	0		0.6151	0		0.61418	0		0.6156	0		1249.34	0.83207
0.67682	0		0.61718	0		0.6161	0		0.61762	0		1250.09	0.98336
0.67892	0		0.6193	0		0.61815	0		0.61973	0		1274.62	1.09682
0.681	0		0.6214	0		0.6203	0		0.62183	0		1290.15	0.90772
0.68305	0		0.62352	0		0.62232	0		0.62388	0		1290.68	4.76551
0.6851	0		0.62567	0		0.62445	0		0.62592	0		1290.8	2.23147
0.6872	0		0.62777	0		0.62647	0		0.62798	0		1291.17	9.11498
0.68935	0		0.62992	0		0.62855	0		0.63012	0		1291.68	5.78669
0.69145	0		0.63202	0		0.63065	0		0.63213	0		1291.84	1.70197
0.6936	0		0.63415	0		0.63272	0		0.63417	0		1292.19	2.6475
0.69567	0		0.63632	0		0.6347	0		0.63627	0		1323.2	1.13464
0.69783	0		0.63842	0		0.63682	0		0.63837	0		1351.74	0.90772
0.69997	0		0.64053	0		0.63883	0		0.64035	0		1364.79	1.02118
0.70207	0		0.6426	0		0.64087	0		0.64248	0		1383.17	1.62632
0.70425	0		0.64473	0		0.643	0		0.64462	0		1388.67	1.47504
0.70628	0		0.6469	0		0.6451	0		0.6466	0		1442.59	1.43722
0.70835	0		0.649	0		0.64723	0		0.64877	0		1445.69	1.39939
0.71053	0		0.65108	0		0.6493	0		0.65082	0		1446.96	0.90772
0.71263	0		0.65315	0		0.65133	0		0.65282	0		1479.78	0.90772
0.71477	0		0.65525	0		0.65347	0		0.65497	0		1480.79	1.28593
0.71677	0		0.65738	0		0.6555	0		0.65695	0		1516.12	0.86989
0.71888	0		0.65952	0		0.65765	0		0.65908	0		1539.57	0.86989
0.72087	0		0.66172	0		0.65978	0		0.66107	0		1552.75	1.28593
0.72292	0		0.66383	0		0.6619	0		0.6631	0		1554.21	1.09682
0.72493	0		0.66598	0		0.664	0		0.66505	0		1576.46	0.86989
0.727	0		0.66807	0		0.66603	0		0.66703	0		1597.78	1.81543
0.72923	0		0.67012	0		0.66798	0		0.66915	0		1610.84	1.09682
0.7313	0		0.6721	0		0.67012	0		0.67122	0		1628.43	0.83207
0.73335	0		0.67422	0		0.67222	0		0.67332	0		1678.38	0.83207
0.73542	0		0.67635	0		0.67438	0		0.67533	0
0.7376	0		0.67842	0		0.67658	0		0.67735	0
0.7396	0		0.68042	0		0.67873	0		0.67945	0
0.7417	0		0.68255	0		0.68087	0		0.68148	0
0.74377	0		0.68468	0		0.68298	0		0.68348	0
0.74585	0		0.68672	0		0.68498	0		0.68553	0
0.7479	0		0.68887	0		0.68715	0		0.68758	0
0.75	0		0.69087	0		0.68925	0		0.6897	0
0.75203	0		0.69298	0		0.69137	0		0.69172	0
0.7541	0		0.69493	0		0.69342	0		0.69385	0
0.75618	0		0.69692	0		0.69558	0		0.69585	0
0.75827	0		0.69897	0		0.69762	0		0.69797	0
0.76033	0		0.70098	0		0.69973	0		0.6999	0
0.76245	0		0.70307	0		0.70168	0		0.70197	0
0.76452	0		0.7051	0		0.70362	0		0.7041	0
0.76663	0		0.70715	0		0.70572	0		0.70607	0
0.76887	0		0.7092	0		0.70785	0		0.70815	0
0.77103	0		0.71122	0		0.70985	0		0.71027	0
0.77307	0		0.71323	0		0.71188	0		0.7124	0
0.7753	0		0.71525	0		0.714	0		0.71442	0
0.77743	0		0.71737	0		0.71605	0		0.71652	0
0.77965	0		0.7194	0		0.71798	0		0.71853	0
0.7816	0		0.72142	0		0.72012	0		0.72062	0
0.78363	0		0.72343	0		0.72212	0		0.72275	0
0.78563	0		0.72553	0		0.72412	0		0.72487	0
0.78773	0		0.72753	0		0.72628	0		0.72697	0
0.7898	0		0.72962	0		0.72833	0		0.72903	0
0.79195	0		0.73162	0		0.73043	0		0.7312	0
0.79397	0		0.7338	0		0.73255	0		0.73318	0
0.79613	0		0.73588	0		0.73458	0		0.73527	0
0.7981	0		0.73792	0		0.7367	0		0.73738	0
0.80025	0		0.73992	0		0.73878	0		0.73943	0
0.80235	0		0.74203	0		0.74092	0		0.7415	0
0.80447	0		0.74413	0		0.74307	0		0.74363	0
0.80643	0		0.74627	0		0.7452	0		0.74562	0
0.80852	0		0.74843	0		0.74733	0		0.74777	0
0.81057	0		0.75057	0		0.7495	0		0.74975	0
0.8127	0		0.75262	0		0.7515	0		0.75182	0
0.81483	0		0.75475	0		0.75357	0		0.75392	0
0.8169	0		0.75687	0		0.75572	0		0.75592	0
0.81908	0		0.75892	0		0.75772	0		0.75795	0
0.82112	0		0.76095	0		0.75982	0		0.7599	0
0.82317	0		0.76308	0		0.7618	0		0.76192	0
0.82525	0		0.76518	0		0.76388	0		0.76395	0
0.82723	0		0.76722	0		0.76602	0		0.766	0
0.8293	0		0.76935	0		0.76805	0		0.76802	0
0.83132	0		0.77148	0		0.77018	0		0.77012	0
0.83348	0		0.7735	0		0.77222	0		0.77215	0
0.83567	0		0.7756	0		0.77435	0		0.77417	0
0.83782	0		0.7775	0		0.77647	0		0.77628	0
0.83983	0		0.77955	0		0.77863	0		0.77828	0
0.84188	0		0.78155	0		0.78075	0		0.7804	0
0.84408	0		0.78373	0		0.7828	0		0.78237	0
0.84608	0		0.78583	0		0.7848	0		0.78438	0
0.84822	0		0.78787	0		0.78695	0		0.78642	0
0.85038	0		0.78995	0		0.78905	0		0.7885	0
0.85248	0		0.79197	0		0.7912	0		0.79062	0
0.85452	0		0.79408	0		0.7933	0		0.79272	0
0.85653	0		0.79613	0		0.7954	0		0.79482	0
0.85857	0		0.7981	0		0.79743	0		0.79693	0
0.86063	0		0.80018	0		0.79953	0		0.79902	0
0.86277	0		0.80233	0		0.80163	0		0.80102	0
0.86487	0		0.8045	0		0.80368	0		0.80313	0
0.86702	0		0.8065	0		0.80578	0		0.80515	0
0.86903	0		0.80865	0		0.80793	0		0.80722	0
0.87105	0		0.8107	0		0.81012	0		0.8092	0
0.8731	0		0.81267	0		0.8122	0		0.8113	0
0.87522	0		0.81473	0		0.81422	0		0.81338	0
0.87738	0		0.81683	0		0.81637	0		0.81548	0
0.87953	0		0.81895	0		0.81842	0		0.81748	0
0.88157	0		0.82113	0		0.82043	0		0.81947	0
0.88372	0		0.82322	0		0.82255	0		0.8216	0
0.88583	0		0.82523	0		0.82463	0		0.8237	0
0.88795	0		0.82727	0		0.82677	0		0.82582	0
0.8902	0		0.82933	0		0.82885	0		0.82782	0
0.89243	0		0.83138	0		0.83102	0		0.82993	0
0.89473	0		0.8334	0		0.83302	0		0.832	0
0.89685	0		0.83555	0		0.83493	0		0.83407	0
0.89887	0		0.8377	0		0.83705	0		0.83615	0
0.90103	0		0.83975	0		0.83912	0		0.83813	0
0.90315	0		0.84183	0		0.84118	0		0.84027	0
0.90525	0		0.84395	0		0.84323	0		0.84243	0
0.90743	0		0.84607	0		0.84532	0		0.8445	0
0.90973	0		0.84817	0		0.84743	0		0.84652	0
0.91197	0		0.85017	0		0.84952	0		0.8485	0
0.91413	0		0.85232	0		0.8516	0		0.85042	0
0.91618	0		0.85435	0		0.85377	0		0.8525	0
0.91842	0		0.85645	0		0.85585	0		0.8545	0
0.92057	0		0.85857	0		0.85793	0		0.85658	0
0.92265	0		0.86072	0		0.85987	0		0.85868	0
0.92475	0		0.86273	0		0.8619	0		0.86072	0
0.92697	0		0.86485	0		0.86392	0		0.86275	0
0.92907	0		0.86687	0		0.86597	0		0.8648	0
0.93133	0		0.86898	0		0.86807	0		0.86687	0
0.93353	0		0.87102	0		0.87007	0		0.86898	0
0.93582	0		0.87308	0		0.87212	0		0.87107	0
0.9379	0		0.87525	0		0.87422	0		0.87318	0
0.9401	0		0.87735	0		0.87622	0		0.87525	0
0.94235	0		0.87947	0		0.87825	0		0.87738	0
0.9445	0		0.88155	0		0.88037	0		0.87948	0
0.94672	0		0.88363	0		0.88238	0		0.88145	0
0.94887	0		0.88567	0		0.88435	0		0.88345	0
0.95093	0		0.88777	0		0.88647	0		0.88537	0
0.95318	0		0.88977	0		0.8886	0		0.88752	0
0.95523	0		0.8919	0		0.89075	0		0.88958	0
0.95755	0		0.89412	0		0.89285	0		0.89162	0
0.95973	0		0.89617	0		0.89487	0		0.89372	0
0.96192	0		0.89828	0		0.89688	0		0.8958	0
0.96405	0		0.9004	0		0.89895	0		0.89788	0
0.96622	0		0.90247	0		0.90097	0		0.89995	0
0.96833	0		0.90447	0		0.9031	0		0.90208	0
0.97053	0		0.90663	0		0.90525	0		0.9042	0
0.97263	0		0.90873	0		0.90727	0		0.90623	0
0.97485	0		0.91085	0		0.90945	0		0.90835	0
0.97703	0		0.91298	0		0.91153	0		0.91045	0
0.9792	0		0.91493	0		0.9136	0		0.91243	0
0.98133	0		0.91703	0		0.91557	0		0.91433	0
0.98342	0		0.91908	0		0.91758	0		0.91647	0
0.98547	0		0.92113	0		0.9197	0		0.9186	0
0.98765	0		0.9232	0		0.92182	0		0.92067	0
0.9898	0		0.92532	0		0.92393	0		0.92278	0
0.99192	0		0.92735	0		0.9261	0		0.92478	0
0.99403	0		0.92945	0		0.9282	0		0.9269	0
0.99613	0		0.93157	0		0.93028	0		0.92895	0
0.99813	0		0.93372	0		0.93242	0		0.93102	0
1.0002	0		0.93575	0		0.9344	0		0.93297	0
1.00232	0		0.9378	0		0.9364	0		0.93503	0
1.0043	0		0.93992	0		0.93838	0		0.93702	0
1.00645	0		0.94208	0		0.94053	0		0.93903	0
1.00848	0		0.94415	0		0.94262	0		0.94113	0
1.0106	0		0.94627	0		0.9447	0		0.94323	0
1.0126	0		0.9483	0		0.94668	0		0.94533	0
1.01467	0		0.95047	0		0.94873	0		0.9474	0
1.01682	0		0.95263	0		0.95068	0		0.9494	0
1.01902	0		0.95478	0		0.9527	0		0.95138	0
1.0211	0		0.95692	0		0.9547	0		0.95347	0
1.02307	0		0.95903	0		0.95685	0		0.95553	0
1.0251	0		0.96103	0		0.95893	0		0.95755	0
1.0271	0		0.96322	0		0.96108	0		0.95967	0
1.02915	0		0.9653	0		0.96312	0		0.96168	0
1.03118	0		0.96733	0		0.96525	0		0.9638	0
1.0332	0		0.9695	0		0.96742	0		0.96598	0
1.03535	0		0.97165	0		0.96942	0		0.96803	0
1.03748	0		0.9738	0		0.97152	0		0.97008	0
1.03962	0		0.97595	0		0.97357	0		0.97222	0
1.0416	0		0.97798	0		0.97572	0		0.97435	0
1.04368	0		0.98012	0		0.9778	0		0.97637	0
1.04578	0		0.98217	0		0.97987	0		0.97837	0
1.04792	0		0.98428	0		0.98195	0		0.98037	0
1.05	0		0.9863	0		0.98393	0		0.98245	0
1.05205	0		0.9884	0		0.986	0		0.9844	0
1.05425	0		0.99048	0		0.98812	0		0.9865	0
1.05633	0		0.99247	0		0.9901	0		0.98852	0
1.05845	0		0.99468	0		0.9921	0		0.9906	0
1.06057	0		0.99675	0		0.99412	0		0.9927	0
1.0626	0		0.99887	0		0.99623	0		0.99478	0
1.06468	0		1.00092	0		0.99833	0		0.99683	0
1.06682	0		1.00298	0		1.0004	0		0.99895	0
1.06885	0		1.00502	0		1.00252	0		1.00092	0
1.0709	0		1.00722	0		1.00463	0		1.00293	0
1.07287	0		1.00933	0		1.00672	0		1.00497	0
1.07498	0		1.01123	0		1.00882	0		1.00707	0
1.07698	0		1.01338	0		1.0108	0		1.00917	0
1.07902	0		1.0155	0		1.01313	0		1.01125	0
1.08105	0		1.01767	0		1.01517	0		1.01327	0
1.08312	0		1.01978	0		1.01722	0		1.01538	0
1.0852	0		1.02182	0		1.01935	0		1.01747	0
1.0873	0		1.02393	0		1.02143	0		1.01955	0
1.08928	0		1.02607	0		1.02335	0		1.02162	0
1.0913	0		1.02812	0		1.02542	0		1.02377	0
1.0934	0		1.03027	0		1.02747	0		1.02587	0
1.0955	0		1.03245	0		1.02958	0		1.02788	0
1.09752	0		1.03455	0		1.03168	0		1.02987	0
1.09963	0		1.03667	0		1.03373	0		1.03192	0
1.10172	0		1.03883	0		1.03577	0		1.03388	0
1.10378	0		1.04088	0		1.03785	0		1.03597	0
1.10583	0		1.04297	0		1.03995	0		1.03803	0
1.10792	0		1.045	0		1.04198	0		1.04013	0
1.10997	0		1.04712	0		1.0441	0		1.04222	0
1.11202	0		1.04928	0		1.0462	0		1.04418	0
1.11408	0		1.05133	0		1.04833	0		1.04628	0
1.11613	0		1.05338	0		1.05052	0		1.04842	0
1.11828	0		1.0555	0		1.05253	0		1.05052	0
1.1203	0		1.05765	0		1.05465	0		1.05248	0
1.12238	0		1.0597	0		1.05665	0		1.05457	0
1.12442	0		1.06188	0		1.05878	0		1.05657	0
1.1265	0		1.064	0		1.06088	0		1.05868	0
1.12863	0		1.06617	0		1.06305	0		1.06067	0
1.1307	0		1.06817	0		1.06512	0		1.0627	0
1.13288	0		1.0703	0		1.0673	0		1.06475	0
1.13507	0		1.07238	0		1.06928	0		1.06675	0
1.1372	0		1.07452	0		1.07138	0		1.06895	0
1.13927	0		1.07665	0		1.07357	0		1.0711	0
1.1414	0		1.0787	0		1.07563	0		1.0732	0
1.14345	0		1.08082	0		1.07762	0		1.07522	0
1.14545	0		1.08292	0		1.07962	0		1.0772	0
1.14747	0		1.08493	0		1.08173	0		1.07928	0
1.14953	0		1.08703	0		1.08392	0		1.08133	0
1.15157	0		1.08913	0		1.08605	0		1.08337	0
1.15357	0		1.09122	0		1.08818	0		1.08547	0
1.15555	0		1.09342	0		1.09033	0		1.08758	0
1.15772	0		1.09545	0		1.09237	0		1.08965	0
1.15983	0		1.09762	0		1.09437	0		1.09177	0
1.16195	0		1.09962	0		1.0965	0		1.09387	0
1.16405	0		1.1017	0		1.09855	0		1.09597	0
1.16615	0		1.10383	0		1.10062	0		1.098	0
1.16828	0		1.106	0		1.10262	0		1.1	0
1.17042	0		1.10803	0		1.10475	0		1.10198	0
1.17247	0		1.11002	0		1.10682	0		1.1041	0
1.17458	0		1.11213	0		1.10885	0		1.10617	0
1.1766	0		1.11422	0		1.11103	0		1.10827	0
1.17852	0		1.11633	0		1.11313	0		1.11038	0
1.18067	0		1.11845	0		1.11515	0		1.11247	0
1.18267	0		1.12057	0		1.11728	0		1.11458	0
1.18478	0		1.1227	0		1.1194	0		1.11653	0
1.18692	0		1.12475	0		1.12163	0		1.11857	0
1.18892	0		1.12683	0		1.12373	0		1.12077	0
1.19097	0		1.12893	0		1.12592	0		1.12283	0
1.193	0		1.13115	0		1.12812	0		1.12507	0
1.19503	0		1.13313	0		1.13028	0		1.12715	0
1.19713	0		1.13532	0		1.13237	0		1.1292	0
1.19928	0		1.13745	0		1.1345	0		1.13122	0
1.20145	0		1.13957	0		1.1365	0		1.13323	0
1.20358	0		1.14172	0		1.13865	0		1.1353	0
1.20555	0		1.1438	0		1.14078	0		1.13728	0
1.20763	0		1.14593	0		1.14292	0		1.13935	0
1.2096	0		1.14813	0		1.14512	0		1.14143	0
1.21165	0		1.1501	0		1.14723	0		1.14358	0
1.21375	0		1.1522	0		1.1493	0		1.14567	0
1.21577	0		1.15415	0		1.15145	0		1.1477	0
1.21788	0		1.1563	0		1.15358	0		1.14985	0
1.2199	0		1.15833	0		1.15562	0		1.15177	0
1.22202	0		1.16038	0		1.15773	0		1.15392	0
1.22415	0		1.1624	0		1.15992	0		1.15602	0
1.22625	0		1.16445	0		1.16192	0		1.15808	0
1.22835	0		1.16653	0		1.164	0		1.16015	0
1.23045	0		1.1687	0		1.16615	0		1.1623	0
1.23258	0		1.17083	0		1.16823	0		1.16442	0
1.23465	0		1.17293	0		1.17025	0		1.16655	0
1.2367	0		1.17493	0		1.17238	0		1.16852	0
1.23875	0		1.17712	0		1.17455	0		1.17057	0
1.2408	0		1.17905	0		1.1767	0		1.17258	0
1.2429	0		1.18118	0		1.17883	0		1.17453	0
1.24493	0		1.1832	0		1.18088	0		1.17665	0
1.2471	0		1.1853	0		1.183	0		1.17867	0
1.24917	0		1.1874	0		1.18508	0		1.18078	0
1.25128	0		1.18948	0		1.1872	0		1.18292	0
1.25327	0		1.19153	0		1.18932	0		1.18493	0
1.25543	0		1.19375	0		1.19143	0		1.18703	0
1.25753	0		1.19572	0		1.19357	0		1.18908	0
1.25957	0		1.1978	0		1.19568	0		1.19107	0
1.2616	0		1.19997	0		1.19773	0		1.19315	0
1.26367	0		1.20212	0		1.19983	0		1.19525	0
1.26578	0		1.20415	0		1.20193	0		1.19732	0
1.26778	0		1.2062	0		1.20403	0		1.19945	0
1.26982	0		1.20835	0		1.20623	0		1.20143	0
1.27188	0		1.21047	0		1.20828	0		1.20353	0
1.27393	0		1.21253	0		1.21042	0		1.2056	0
1.27608	0		1.2146	0		1.21248	0		1.2077	0
1.27813	0		1.2167	0		1.2146	0		1.20965	0
1.28025	0		1.2188	0		1.21662	0		1.21175	0
1.28228	0		1.22082	0		1.21878	0		1.21378	0
1.28433	0		1.22295	0		1.22082	0		1.2159	0
1.2864	0		1.22507	0		1.22283	0		1.21787	0
1.28847	0		1.22717	0		1.22497	0		1.21988	0
1.2904	0		1.22938	0		1.22712	0		1.22198	0
1.29253	0		1.23153	0		1.22915	0		1.22405	0
1.29458	0		1.23363	0		1.23118	0		1.22603	0
1.29673	0		1.23578	0		1.23337	0		1.2281	0
1.29887	0		1.23792	0		1.23537	0		1.23023	0
1.30098	0		1.24003	0		1.23745	0		1.2323	0
1.30302	0		1.24203	0		1.2395	0		1.23428	0
1.30505	0		1.24408	0		1.24157	0		1.23627	0
1.30718	0		1.24622	0		1.24352	0		1.2383	0
1.3092	0		1.24825	0		1.24567	0		1.24042	0
1.31137	0		1.25033	0		1.24782	0		1.24255	0
1.31357	0		1.2525	0		1.24987	0		1.24465	0
1.31567	0		1.25465	0		1.25185	0		1.24663	0
1.31782	0		1.25665	0		1.25385	0		1.24875	0
1.31983	0		1.25872	0		1.25587	0		1.25085	0
1.32195	0		1.26083	0		1.25802	0		1.25295	0
1.3239	0		1.26287	0		1.26007	0		1.255	0
1.32593	0		1.265	0		1.26208	0		1.25708	0
1.32802	0		1.26718	0		1.26413	0		1.25917	0
1.33012	0		1.26927	0		1.26622	0		1.2613	0
1.33222	0		1.27143	0		1.26832	0		1.2634	0
1.33437	0		1.2736	0		1.27038	0		1.26542	0
1.33652	0		1.27575	0		1.27253	0		1.2675	0
1.33863	0		1.27775	0		1.27455	0		1.26957	0
1.34062	0		1.27987	0		1.27663	0		1.27168	0
1.34263	0		1.28198	0		1.27875	0		1.27373	0
1.34477	0		1.28413	0		1.2809	0		1.27572	0
1.34678	0		1.28635	0		1.28305	0		1.27782	0
1.34877	0		1.2885	0		1.28513	0		1.27978	0
1.35092	0		1.29058	0		1.28712	0		1.28177	0
1.3531	0		1.29258	0		1.28918	0		1.2838	0
1.3552	0		1.29473	0		1.29122	0		1.28578	0
1.35717	0		1.29667	0		1.29338	0		1.28785	0
1.35928	0		1.29878	0		1.29552	0		1.28985	0
1.36145	0		1.30087	0		1.29765	0		1.29193	0
1.36357	0		1.30293	0		1.2998	0		1.29402	0
1.3655	0		1.30507	0		1.30188	0		1.29617	0
1.36767	0		1.30722	0		1.304	0		1.29825	0
1.36967	0		1.30942	0		1.30617	0		1.30037	0
1.37177	0		1.31157	0		1.30825	0		1.30235	0
1.37368	0		1.31365	0		1.31037	0		1.30437	0
1.37583	0		1.3158	0		1.3125	0		1.30647	0
1.3778	0		1.31792	0		1.31462	0		1.30853	0
1.37982	0		1.3201	0		1.31658	0		1.31063	0
1.38192	0		1.32223	0		1.31875	0		1.31273	0
1.38405	0		1.32435	0		1.32077	0		1.3148	0
1.38617	0		1.32632	0		1.32288	0		1.3169	0
1.38818	0		1.32837	0		1.32502	0		1.31885	0
1.39018	0		1.33043	0		1.32717	0		1.32088	0
1.39228	0		1.33255	0		1.3293	0		1.32287	0
1.39443	0		1.33462	0		1.33145	0		1.32478	0
1.39658	0		1.3368	0		1.33355	0		1.32692	0
1.39875	0		1.33892	0		1.33575	0		1.3289	0
1.40077	0		1.34105	0		1.33777	0		1.331	0
1.40288	0		1.34312	0		1.3398	0		1.33297	0
1.40493	0		1.34515	0		1.3419	0		1.33502	0
1.40715	0		1.3472	0		1.344	0		1.33702	0
1.40922	0		1.34932	0		1.34608	0		1.33895	0
1.41123	0		1.35137	0		1.34822	0		1.34097	0
1.41328	0		1.35352	0		1.3503	0		1.34297	0
1.41532	0		1.35565	0		1.35238	0		1.34493	0
1.4173	0		1.35783	0		1.35453	0		1.34703	0
1.4194	0		1.35982	0		1.35667	0		1.3491	0
1.42145	0		1.36198	0		1.3587	0		1.3512	0
1.42342	0		1.36415	0		1.36075	0		1.35318	0
1.42545	0		1.36623	0		1.36292	0		1.35523	0
1.42745	0		1.36823	0		1.36505	0		1.35735	0
1.42958	0		1.3704	0		1.36703	0		1.3594	0
1.43158	0		1.37248	0		1.36915	0		1.36148	0
1.43363	0		1.37453	0		1.37123	0		1.36362	0
1.43572	0		1.37672	0		1.37333	0		1.3656	0
1.43782	0		1.3789	0		1.3754	0		1.36768	0
1.4398	0		1.38093	0		1.37748	0		1.36975	0
1.44182	0		1.38307	0		1.3796	0		1.37165	0
1.4439	0		1.38517	0		1.38167	0		1.3737	0
1.446	0		1.38723	0		1.38375	0		1.37575	0
1.44813	0		1.3893	0		1.38592	0		1.37777	0
1.45023	0		1.39137	0		1.38787	0		1.37987	0
1.45237	0		1.39347	0		1.39	0		1.38187	0
1.45438	0		1.39543	0		1.39215	0		1.38395	0
1.45638	0		1.3975	0		1.3943	0		1.38595	0
1.45847	0		1.39955	0		1.39632	0		1.38808	0
1.46053	0		1.4017	0		1.39843	0		1.39015	0
1.46267	0		1.40372	0		1.40057	0		1.39223	0
1.46473	0		1.40577	0		1.40268	0		1.39413	0
1.4669	0		1.40788	0		1.40472	0		1.39623	0
1.46892	0		1.4101	0		1.40677	0		1.39825	0
1.47088	0		1.41215	0		1.40878	0		1.40037	0
1.473	0		1.41417	0		1.41095	0		1.40242	0
1.47532	0		1.4163	0		1.41303	0		1.40448	0
1.47743	0		1.4183	0		1.41508	0		1.40645	0
1.47957	0		1.42045	0		1.41722	0		1.40853	0
1.48168	0		1.42263	0		1.4193	0		1.41055	0
1.4838	0		1.4247	0		1.42125	0		1.41257	0
1.4859	0		1.42682	0		1.42327	0		1.41458	0
1.48792	0		1.42895	0		1.42533	0		1.41665	0
1.49003	0		1.43113	0		1.42748	0		1.41858	0
1.4921	0		1.43323	0		1.4295	0		1.42053	0
1.49407	0		1.43535	0		1.43157	0		1.42255	0
1.4962	0		1.43752	0		1.43355	0		1.42467	0
1.49828	0		1.43963	0		1.43562	0		1.4267	0
1.50038	0		1.44175	0		1.43765	0		1.42875	0
1.50243	0		1.44377	0		1.43978	0		1.43087	0
1.50457	0		1.4459	0		1.44178	0		1.433	0
1.5066	0		1.44792	0		1.44392	0		1.43508	0
1.50867	0		1.45003	0		1.446	0		1.43707	0
1.51078	0		1.4521	0		1.44802	0		1.43917	0
1.51285	0		1.45418	0		1.45002	0		1.44117	0
1.51493	0		1.45628	0		1.452	0		1.44328	0
1.51692	0		1.4585	0		1.45413	0		1.44525	0
1.51902	0		1.4605	0		1.45622	0		1.44732	0
1.52105	0		1.46262	0		1.4583	0		1.4494	0
1.52315	0		1.46468	0		1.4604	0		1.45145	0
1.52527	0		1.46683	0		1.46253	0		1.45357	0
1.52727	0		1.46895	0		1.46462	0		1.45553	0
1.52928	0		1.47112	0		1.4667	0		1.45765	0
1.53142	0		1.47317	0		1.46878	0		1.45975	0
1.53357	0		1.47535	0		1.4708	0		1.46185	0
1.53567	0		1.47745	0		1.47295	0		1.46398	0
1.53762	0		1.47955	0		1.47507	0		1.46595	0
1.5397	0		1.48158	0		1.47717	0		1.46802	0
1.54178	0		1.48372	0		1.47917	0		1.46998	0
1.54387	0		1.4859	0		1.4812	0		1.47208	0
1.54592	0		1.48802	0		1.48322	0		1.47412	0
1.54807	0		1.49012	0		1.4854	0		1.47612	0
1.55013	0		1.49215	0		1.48738	0		1.47818	0
1.55227	0		1.4943	0		1.48942	0		1.48018	0
1.55438	0		1.49637	0		1.4915	0		1.48218	0
1.55648	0		1.49845	0		1.49355	0		1.4843	0
1.5586	0		1.5005	0		1.49565	0		1.4864	0
1.5607	0		1.50268	0		1.49768	0		1.48838	0
1.56282	0		1.50475	0		1.49978	0		1.49038	0
1.56487	0		1.50695	0		1.50182	0		1.49247	0
1.56692	0		1.50905	0		1.50397	0		1.49445	0
1.56898	0		1.5112	0		1.50587	0		1.49653	0
1.57105	0		1.51335	0		1.50795	0		1.49855	0
1.5731	0		1.51535	0		1.50995	0		1.50058	0
1.57528	0		1.51755	0		1.51197	0		1.5026	0
1.5774	0		1.51967	0		1.51397	0		1.50463	0
1.57945	0		1.52178	0		1.51608	0		1.50675	0
1.5816	0		1.52405	0		1.5182	0		1.50887	0
1.58367	0		1.52617	0		1.5203	0		1.51097	0
1.58567	0		1.52827	0		1.52242	0		1.51297	0
1.58768	0		1.53032	0		1.52455	0		1.51507	0
1.58972	0		1.53245	0		1.52662	0		1.51713	0
1.59182	0		1.53448	0		1.52867	0		1.51903	0
1.59393	0		1.53648	0		1.53065	0		1.52113	0
1.59605	0		1.5385	0		1.53267	0		1.52335	0
1.59818	0		1.54067	0		1.5348	0		1.52537	0
1.60033	0		1.54282	0		1.53672	0		1.52748	0
1.6025	0		1.5449	0		1.53878	0		1.52963	0
1.60467	0		1.54703	0		1.54073	0		1.53173	0
1.60678	0		1.54917	0		1.54272	0		1.53382	0
1.60893	0		1.55122	0		1.54473	0		1.53585	0
1.6112	0		1.5533	0		1.54685	0		1.53778	0
1.61327	0		1.55548	0		1.5489	0		1.5399	0
1.61537	0		1.55763	0		1.55095	0		1.54193	0
1.61743	0		1.5597	0		1.55298	0		1.54392	0
1.61947	0		1.56188	0		1.55507	0		1.54603	0
1.62155	0		1.564	0		1.55708	0		1.54813	0
1.62358	0		1.56615	0		1.55913	0		1.55013	0
1.62572	0		1.5683	0		1.56125	0		1.55222	0
1.62775	0		1.57037	0		1.56332	0		1.5542	0
1.62983	0		1.5724	0		1.56532	0		1.55622	0
1.63195	0		1.57453	0		1.56743	0		1.55835	0
1.63408	0		1.57662	0		1.56957	0		1.5604	0
1.63622	0		1.5788	0		1.57162	0		1.56242	0
1.63827	0		1.58072	0		1.57367	0		1.56438	0
1.64038	0		1.58283	0		1.57582	0		1.56648	0
1.64252	0		1.58488	0		1.57792	0		1.5685	0
1.64468	0		1.58693	0		1.57992	0		1.57053	0
1.64678	0		1.58903	0		1.58202	0		1.57265	0
1.6489	0		1.59105	0		1.58418	0		1.57477	0
1.6509	0		1.59307	0		1.58628	0		1.57687	0
1.65305	0		1.59518	0		1.58837	0		1.57895	0
1.65517	0		1.59717	0		1.59048	0		1.58088	0
1.6571	0		1.59932	0		1.59255	0		1.58292	0
1.65925	0		1.6014	0		1.59463	0		1.58485	0
1.66143	0		1.60348	0		1.59677	0		1.58683	0
1.66357	0		1.60562	0		1.59897	0		1.58892	0
1.66562	0		1.60772	0		1.6012	0		1.5912	0
1.66777	0		1.60975	0		1.60322	0		1.59327	0
1.66987	0		1.61178	0		1.60527	0		1.59527	0
1.67188	0		1.61385	0		1.60737	0		1.5974	0
1.67393	0		1.61598	0		1.60947	0		1.59942	0
1.67598	0		1.618	0		1.6116	0		1.60143	0
1.67808	0		1.62017	0		1.61367	0		1.6035	0
1.68012	0		1.6222	0		1.61577	0		1.60558	0
1.68218	0		1.6243	0		1.6179	0		1.60765	0
1.68417	0		1.62645	0		1.61998	0		1.6097	0
1.68623	0		1.62858	0		1.62203	0		1.61163	0
1.68825	0		1.63065	0		1.62415	0		1.61375	0
1.6903	0		1.63263	0		1.62613	0		1.61578	0
1.69242	0		1.6348	0		1.62817	0		1.61785	0
1.69442	0		1.6369	0		1.63023	0		1.61988	0
1.69643	0		1.63892	0		1.63233	0		1.62197	0
1.69843	0		1.64097	0		1.6344	0		1.624	0
1.70052	0		1.64293	0		1.6365	0		1.6261	0
1.70262	0		1.64507	0		1.63858	0		1.62812	0
1.70477	0		1.64718	0		1.64075	0		1.63015	0
1.70677	0		1.6491	0		1.64288	0		1.6322	0
1.70883	0		1.65113	0		1.64503	0		1.63428	0
1.71088	0		1.65315	0		1.6471	0		1.63623	0
1.71297	0		1.65528	0		1.64923	0		1.63828	0
1.71503	0		1.65742	0		1.65127	0		1.64042	0
1.71702	0		1.65953	0		1.65335	0		1.64242	0
1.71905	0		1.6616	0		1.65535	0		1.64447	0
1.72118	0		1.6637	0		1.65737	0		1.64648	0
1.72315	0		1.66582	0		1.65947	0		1.64862	0
1.72517	0		1.6679	0		1.6615	0		1.65073	0
1.72717	0		1.66998	0		1.66365	0		1.6528	0
1.72923	0		1.67215	0		1.66575	0		1.6548	0
1.73142	0		1.67433	0		1.66788	0		1.65683	0
1.73342	0		1.67642	0		1.67002	0		1.65888	0
1.73553	0		1.67848	0		1.67193	0		1.66092	0
1.7376	0		1.6806	0		1.67395	0		1.66302	0
1.73975	0		1.68273	0		1.67605	0		1.66512	0
1.7419	0		1.68487	0		1.67817	0		1.6672	0
1.74392	0		1.68718	0		1.6802	0		1.66913	0
1.74595	0		1.68935	0		1.6823	0		1.67113	0
1.7481	0		1.69135	0		1.68435	0		1.67317	0
1.7502	0		1.69345	0		1.68653	0		1.67528	0
1.7523	0		1.69545	0		1.6886	0		1.6774	0
1.75435	0		1.69745	0		1.69068	0		1.67943	0
1.7565	0		1.69948	0		1.69272	0		1.68148	0
1.75843	0		1.70153	0		1.69465	0		1.68358	0
1.76048	0		1.70357	0		1.6967	0		1.68572	0
1.7625	0		1.70568	0		1.69873	0		1.6878	0
1.76462	0		1.70768	0		1.70088	0		1.68983	0
1.76662	0		1.70978	0		1.70292	0		1.69197	0
1.76875	0		1.7118	0		1.70498	0		1.69397	0
1.77093	0		1.71382	0		1.70707	0		1.69608	0
1.77307	0		1.71573	0		1.70907	0		1.69807	0
1.77518	0		1.7179	0		1.71105	0		1.70017	0
1.77723	0		1.72	0		1.71313	0		1.70217	0
1.77932	0		1.72212	0		1.7152	0		1.70417	0
1.78138	0		1.72418	0		1.7173	0		1.70627	0
1.78337	0		1.72632	0		1.71945	0		1.70827	0
1.78547	0		1.72833	0		1.72155	0		1.71035	0
1.78753	0		1.73038	0		1.72362	0		1.71243	0
1.7897	0		1.73255	0		1.72568	0		1.71458	0
1.79173	0		1.73483	0		1.72765	0		1.71655	0
1.79375	0		1.73698	0		1.72978	0		1.71855	0
1.79582	0		1.73908	0		1.7318	0		1.72067	0
1.79783	0		1.74112	0		1.73385	0		1.72272	0
1.79992	0		1.74317	0		1.73587	0		1.72477	0
1.80203	0		1.74537	0		1.73782	0		1.72685	0
1.80417	0		1.74747	0		1.73988	0		1.72895	0
1.80633	0		1.7495	0		1.74198	0		1.73095	0
1.80842	0		1.75148	0		1.74407	0		1.73297	0
1.81057	0		1.7536	0		1.74608	0		1.73503	0
1.81267	0		1.75573	0		1.74817	0		1.73708	0
1.81478	0		1.75787	0		1.75017	0		1.73912	0
1.81673	0		1.75993	0		1.75227	0		1.74112	0
1.8188	0		1.76215	0		1.75445	0		1.74317	0
1.8208	0		1.76423	0		1.7565	0		1.74522	0
1.82288	0		1.76627	0		1.75857	0		1.74727	0
1.82492	0		1.7684	0		1.76067	0		1.74935	0
1.82705	0		1.77053	0		1.76277	0		1.75133	0
1.8292	0		1.77262	0		1.7649	0		1.75345	0
1.8312	0		1.77477	0		1.76702	0		1.75555	0
1.83335	0		1.77682	0		1.76918	0		1.7577	0
1.83545	0		1.77892	0		1.7712	0		1.7598	0
1.8376	0		1.78092	0		1.77332	0		1.7617	0
1.8397	0		1.78287	0		1.77542	0		1.76382	0
1.84183	0		1.78505	0		1.77758	0		1.76587	0
1.8439	0		1.78717	0		1.77965	0		1.76788	0
1.84603	0		1.78933	0		1.78183	0		1.77	0
1.84812	0		1.79143	0		1.78385	0		1.77212	0
1.85027	0		1.79363	0		1.78598	0		1.77417	0
1.85225	0		1.7957	0		1.78815	0		1.77622	0
1.85435	0		1.79772	0		1.79015	0		1.77817	0
1.85642	0		1.79978	0		1.7922	0		1.78017	0
1.85847	0		1.80193	0		1.79433	0		1.78217	0
1.86062	0		1.80403	0		1.79633	0		1.78418	0
1.86277	0		1.80617	0		1.79845	0		1.78627	0
1.86477	0		1.80827	0		1.8006	0		1.78837	0
1.86693	0		1.81037	0		1.80263	0		1.79045	0
1.86892	0		1.81252	0		1.80463	0		1.79247	0
1.87093	0		1.81457	0		1.80675	0		1.79457	0
1.87305	0		1.81668	0		1.80885	0		1.7967	0
1.87498	0		1.81873	0		1.81092	0		1.79877	0
1.87723	0		1.82082	0		1.81308	0		1.80083	0
1.87923	0		1.82293	0		1.81522	0		1.80295	0
1.88128	0		1.8251	0		1.81722	0		1.80497	0
1.88335	0		1.82722	0		1.81933	0		1.80705	0
1.88543	0		1.82932	0		1.82137	0		1.80917	0
1.88748	0		1.83142	0		1.8234	0		1.81128	0
1.88947	0		1.8334	0		1.82552	0		1.81328	0
1.89147	0		1.83545	0		1.82767	0		1.81523	0
1.89352	0		1.83758	0		1.82975	0		1.8173	0
1.89565	0		1.83973	0		1.83187	0		1.81932	0
1.89768	0		1.84188	0		1.8339	0		1.82145	0
1.89982	0		1.84402	0		1.83598	0		1.82353	0
1.9019	0		1.84603	0		1.83803	0		1.82557	0
1.90395	0		1.8481	0		1.8401	0		1.82763	0
1.90602	0		1.85027	0		1.84205	0		1.82977	0
1.90792	0		1.85232	0		1.8442	0		1.83187	0
1.91003	0		1.85435	0		1.84633	0		1.83393	0
1.91208	0		1.85643	0		1.84838	0		1.83588	0
1.91425	0		1.85862	0		1.8505	0		1.8379	0
1.91637	0		1.86063	0		1.85258	0		1.84002	0
1.91848	0		1.86278	0		1.85472	0		1.84202	0
1.92055	0		1.8648	0		1.85675	0		1.84403	0
1.92255	0		1.86678	0		1.85873	0		1.84615	0
1.92467	0		1.86892	0		1.86067	0		1.84813	0
1.92673	0		1.87108	0		1.8628	0		1.85027	0
1.92887	0		1.87328	0		1.86488	0		1.85233	0
1.9309	0		1.8755	0		1.86702	0		1.85425	0
1.933	0		1.87768	0		1.86905	0		1.8564	0
1.93515	0		1.87988	0		1.87113	0		1.85852	0
1.9372	0		1.88187	0		1.87323	0		1.86058	0
1.93923	0		1.88412	0		1.87528	0		1.86257	0
1.94127	0		1.8862	0		1.87745	0		1.86462	0
1.94335	0		1.88845	0		1.87947	0		1.86665	0
1.94545	0		1.89065	0		1.88153	0		1.8688	0
1.9476	0		1.8928	0		1.88367	0		1.87085	0
1.94972	0		1.89497	0		1.88582	0		1.873	0
1.952	0		1.89703	0		1.88782	0		1.8751	0
1.95415	0		1.89918	0		1.88983	0		1.87713	0
1.95633	0		1.90128	0		1.89187	0		1.87927	0
1.95848	0		1.9035	0		1.89405	0		1.88132	0
1.96073	0		1.90563	0		1.89608	0		1.88343	0
1.96287	0		1.9079	0		1.89817	0		1.88558	0
1.96512	0		1.91005	0		1.90017	0		1.88757	0
1.96723	0		1.91222	0		1.90223	0		1.88968	0
1.96945	0		1.91423	0		1.9044	0		1.89178	0
1.9716	0		1.91643	0		1.90633	0		1.89387	0
1.97378	0		1.91862	0		1.90847	0		1.89595	0
1.97597	0		1.92087	0		1.9106	0		1.89805	0
1.97822	0		1.92312	0		1.91272	0		1.9001	0
1.98037	0		1.92518	0		1.91475	0		1.90218	0
1.98252	0		1.92723	0		1.91683	0		1.9042	0
1.9848	0		1.9295	0		1.919	0		1.90625	0
1.98695	0		1.9315	0		1.92105	0		1.9082	0
1.98908	0		1.93348	0		1.92308	0		1.91028	0
1.99122	0		1.93577	0		1.92513	0		1.91242	0
1.99338	0		1.93792	0		1.92728	0		1.91453	0
1.99563	0		1.94013	0		1.92942	0		1.9166	0
1.99777	0		1.94237	0		1.9315	0		1.91873	0
1.99993	0		1.94452	0		1.9336	0		1.92077	0
2.00207	0		1.94675	0		1.93567	0		1.92277	0
2.00415	0		1.94895	0		1.9377	0		1.92483	0
2.00622	0		1.95107	0		1.93972	0		1.92695	0
2.0084	0		1.96398	0		1.94178	0		1.92902	0
2.01063	0		1.97997	0		1.94387	0		1.9312	0
2.0127	0		1.99242	0		1.94583	0		1.93333	0
2.01478	0		2.00663	0		1.9479	0		1.9354	0
2.01685	0		2.01552	0		1.94997	0		1.93742	0
2.01895	0		2.0267	0		1.95207	0		1.93955	0
2.02098	0		2.03558	0		1.95407	0		1.94163	0
2.0231	0		2.03785	0		1.95613	0		1.94377	0
2.02527	0		2.04548	0		1.95815	0		1.94587	0
2.0273	0		2.05437	0		1.96018	0		1.94793	0
2.02937	0		2.05663	0		1.96228	0		1.95022	0
2.0314	0		2.05873	0		1.96438	0		1.9522	0
2.03342	0		2.06097	0		1.9665	0		1.9542	0
2.03548	0		2.0631	0		1.96857	0		1.95625	0
2.03757	0		2.0653	0		1.97068	0		1.95833	0
2.0396	0		2.06755	0		1.97273	0		1.96037	0
2.04173	0		2.06983	0		1.97473	0		1.96243	0
2.04387	0		2.07742	0		1.97673	0		1.96442	0
2.04595	0		2.0863	0		1.97887	0		1.96647	0
2.04797	0		2.08848	0		1.98088	0		1.96855	0
2.05003	0		2.09783	0		1.98302	0		1.97052	0
2.0521	0		2.10672	0		1.98515	0		1.97257	0
2.05432	0		2.10883	0		1.98717	0		1.97462	0
2.05635	0		2.1182	0		1.98908	0		1.97652	0
2.05852	0		2.12708	0		1.9912	0		1.97853	0
2.0605	0		2.13477	0		1.99332	0		1.98065	0
2.06267	0		2.14898	0		1.99538	0		1.98263	0
2.0647	0		2.15787	0		1.99745	0		1.98468	0
2.0668	0		2.16017	0		1.99948	0		1.98668	0
2.06897	0		2.16243	0		2.00158	0		1.98883	0
2.07112	0		2.1646	0		2.00375	0		1.99097	0
2.07322	0		2.1668	0		2.00578	0		1.99305	0
2.07525	0		2.16887	0		2.00797	0		1.99517	0
2.07732	0		2.17117	0		2.00997	0		1.99722	0
2.07953	0		2.17342	0		2.01212	0		1.99928	0
2.08172	0		2.17572	0		2.0142	0		2.00135	0
2.08387	0		2.17778	0		2.01625	0		2.00345	0
2.08612	0		2.18002	0		2.01842	0		2.0055	0
2.08838	0		2.18227	0		2.02042	0		2.0076	0
2.09048	0		2.18445	0		2.02255	0		2.00968	0
2.09255	0		2.18658	0		2.02453	0		2.0117	0
2.09473	0		2.18872	0		2.02667	0		2.01383	0
2.09692	0		2.19082	0		2.02878	0		2.01595	0
2.09907	0		2.19292	0		2.03097	0		2.01805	0
2.10118	0		2.19877	0		2.03308	0		2.01998	0
2.10332	0		2.20765	0		2.03525	0		2.02203	0
2.10553	0		2.22043	0		2.03732	0		2.02412	0
2.10765	0		2.23997	0		2.03935	0		2.02612	0
2.10973	0		2.25957	0		2.04153	0		2.0281	0
2.11172	0		2.2791	0		2.04353	0		2.03023	0
2.11392	0		2.29865	0		2.04568	0		2.03232	0
2.11608	0		2.31818	0		2.04773	0		2.03443	0
2.11817	0		2.33773	0		2.0498	0		2.03652	0
2.12023	0		2.35727	0		2.05198	0		2.03855	0
2.12232	0		2.37682	0		2.05403	0		2.04072	0
2.12447	0		2.39635	0		2.0561	0		2.04282	0
2.1265	0		2.4159	0		2.05825	0		2.04488	0
2.12865	0		2.43543	0		2.06032	0		2.047	0
2.13075	0		2.45498	0		2.06235	0		2.04912	0
2.13292	0		2.47453	0		2.06438	0		2.0512	0
2.13502	0		2.49407	0		2.0665	0		2.05315	0
2.13717	0		2.51362	0		2.0685	0		2.0552	0
2.13918	0		2.53317	0		2.07062	0		2.05712	0
2.14137	0		2.5527	0		2.07263	0		2.0591	0
2.14332	0		2.57225	0		2.07477	0		2.06122	0
2.1454	0		2.58823	0		2.0769	0		2.06327	0
2.14747	0		2.60422	0		2.07902	0		2.06537	0
2.14952	0		2.62022	0		2.08108	0		2.06747	0
2.1517	0		2.63975	0		2.08318	0		2.06957	0
2.1538	0		2.6593	0		2.0853	0		2.07158	0
2.15582	0		2.67883	0		2.08742	0		2.07358	0
2.15787	0		2.69838	0		2.0894	0		2.07558	0
2.15995	0		2.71792	0		2.09142	0		2.0777	0
2.16193	0		2.73747	0		2.09355	0		2.07968	0
2.16403	0		2.757	0		2.09568	0		2.08177	0
2.16603	0		2.77653	0		2.0977	0		2.08377	0
2.1682	0		2.79253	0		2.09983	0		2.08587	0
2.17032	0		2.80673	0		2.10182	0		2.08778	0
2.17242	0		2.81562	0		2.10392	0		2.0899	0
2.17433	0		2.82852	0		2.10593	0		2.09197	0
2.17645	0		2.84805	0		2.10803	0		2.09412	0
2.17852	0		2.8676	0		2.1101	0		2.09615	0
2.18068	0		2.87648	0		2.11218	0		2.09823	0
2.18282	0		2.88578	0		2.11418	0		2.1003	0
2.18495	0		2.90533	0		2.11637	0		2.10237	0
2.1871	0		2.92487	0		2.1184	0		2.10442	0
2.18923	0		2.94085	0		2.12053	0		2.10643	0
2.19127	0		2.9604	0		2.12263	0		2.10858	0
2.1934	0		2.97995	0		2.1248	0		2.11063	0
2.19557	0		2.99948	0		2.12683	0		2.1127	0
2.19768	0		3.00837	0		2.12888	0		2.11475	0
2.19972	0		3.02132	0		2.13098	0		2.11685	0
2.20192	0		3.04085	0		2.13307	0		2.11897	0
2.2041	0		3.0604	0		2.135	0		2.12098	0
2.2061	0		3.07993	0		2.13713	0		2.12308	0
2.20828	0		3.09948	0		2.13918	0		2.12517	0
2.22108	0		3.11902	0		2.14127	0		2.1272	0
2.24063	0		3.13678	0		2.14328	0		2.1292	0
2.26017	0		3.15277	0		2.14547	0		2.1313	0
2.27972	0		3.17053	0		2.14758	0		2.1333	0
2.29925	0		3.19008	0		2.14973	0		2.13542	0
2.31878	0		3.20962	0		2.15183	0		2.13747	0
2.33833	0		3.22917	0		2.15388	0		2.13945	0
2.35788	0		3.24515	0		2.15597	0		2.14157	0
2.37742	0		3.2647	0		2.15795	0		2.14368	0
2.39697	0		3.28423	0		2.16012	0		2.14573	0
2.4165	0		3.29845	0		2.16228	0		2.14785	0
2.43603	0		3.318	0		2.16448	0		2.14992	0
2.4556	0		3.33753	0		2.16665	0		2.15205	0
2.47513	0		3.35712	0		2.16875	0		2.15413	0
2.49467	0		3.37665	0		2.17087	0		2.15618	0
2.51422	0		3.3962	0		2.17277	0		2.15822	0
2.53375	0		3.41575	0		2.17497	0		2.16032	0
2.5533	0		3.43528	0		2.17712	0		2.16245	0
2.57283	0		3.45482	0		2.17927	0		2.16452	0
2.59237	0		3.47437	0		2.1815	0		2.16665	0
2.61193	0		3.4939	0		2.1837	0		2.16873	0
2.63147	0		3.51343	0		2.18583	0		2.17085	0
2.65102	0		3.53298	0		2.18792	0		2.17285	0
2.67055	0		3.55252	0		2.19	0		2.17497	0
2.6901	0		3.57207	0		2.19212	0		2.17703	0
2.70963	0		3.5916	0		2.19415	0		2.17907	0
2.72918	0		3.61115	0		2.19635	0		2.18117	0
2.7434	0		3.63068	0		2.20932	0		2.18325	0
2.76293	0		3.65023	0		2.22885	0		2.18528	0
2.77892	0		3.66977	0		2.2484	0		2.18733	0
2.78958	0		3.68932	0		2.26793	0		2.18942	0
2.80912	0		3.70885	0		2.28748	0		2.19157	0
2.82512	0		3.72838	0		2.30702	0		2.19368	0
2.84465	0		3.74793	0		2.32655	0		2.19572	0
2.8642	0		3.76747	0		2.3461	0		2.19775	0
2.88373	0		3.78702	0		2.36208	0		2.19983	0
2.89617	0		3.80655	0		2.37502	0		2.20188	0
2.91217	0		3.8261	0		2.38923	0		2.204	0
2.9317	0		3.84563	0		2.40167	0		2.20598	0
2.95125	0		3.86518	0		2.41462	0		2.21888	0
2.96013	0		3.88472	0		2.43417	0		2.23842	0
2.97305	0		3.90427	0		2.4537	0		2.25797	0
2.98905	0		3.9238	0		2.47325	0		2.2775	0
2.99793	0		3.94335	0		2.4928	0		2.29705	0
3.00735	0		3.96288	0		2.50345	0		2.31658	0
3.0269	0		3.98243	0		2.523	0		2.33612	0
3.03578	0		4.00197	0		2.54253	0		2.35568	0
3.04867	0		4.0215	0		2.56207	0		2.37522	0
3.06465	0		4.04105	0		2.58162	0		2.39477	0
3.0842	0		4.0606	0		2.60117	0		2.4143	0
3.10197	0		4.08013	0		2.6207	0		2.43385	0
3.1215	0		4.09968	0		2.64025	0		2.45338	0
3.14105	0		4.11922	0		2.65978	0		2.47293	0
3.16058	0		4.13877	0		2.67933	0		2.48358	0
3.18013	0		4.1583	0		2.69887	0		2.4912	0
3.19968	0		4.17785	0		2.71842	0		2.50718	0
3.21922	0		4.19738	0		2.73795	0		2.52318	0
3.23877	0		4.21693	0		2.7575	0		2.52903	0
3.2583	0		4.23647	0		2.77703	0		2.53842	0
3.27785	0		4.25602	0		2.7948	0		2.55263	0
3.29738	0		4.27557	0		2.81435	0		2.56507	0
3.31693	0		4.2951	0		2.83388	0		2.5781	0
3.33647	0		4.31465	0		2.85343	0		2.59765	0
3.35068	0		4.33418	0		2.86942	0		2.60653	0
3.37022	0		4.35372	0		2.88542	0		2.60875	0
3.38977	0		4.37327	0		2.90495	0		2.6163	0
3.40397	0		4.3928	0		2.92093	0		2.62518	0
3.42173	0		4.41235	0		2.93693	0		2.6382	0
3.44128	0		4.4319	0		2.95647	0		2.65775	0
3.46082	0		4.45143	0		2.97602	0		2.67728	0
3.48037	0		4.47097	0		2.992	0		2.69683	0
3.49992	0		4.49052	0		3.00498	0		2.71637	0
3.51945	0		4.51005	0		3.02452	0		2.73592	0
3.539	0		4.5296	0		3.04228	0		2.75545	0
3.55853	0		4.54915	0		3.06182	0		2.775	0
3.57808	0		4.56868	0		3.08137	0		2.79453	0
3.59762	0		4.58822	0		3.10092	0		2.81408	0
3.61717	0		4.60777	0		3.12045	0		2.83362	0
3.6367	0		4.62732	0		3.14	0		2.85318	0
3.65625	0		4.64685	0		3.15955	0		2.87272	0
3.67578	0		4.6664	0		3.17908	0		2.89227	0
3.69533	0		4.68593	0		3.19863	0		2.91182	0
3.71487	0		4.70548	0		3.21817	0		2.93135	0
3.73442	0		4.72502	0		3.23772	0		2.95092	0
3.75395	0		4.74455	0		3.25725	0		2.97045	0
3.7735	0		4.76412	0		3.27678	0		2.98998	0
3.79303	0		4.78365	0		3.29633	0		3.00952	0
3.81258	0		4.8032	0		3.31588	0		3.02907	0
3.83212	0		4.82273	0		3.33542	0		3.0486	0
3.85167	0		4.84228	0		3.35495	0		3.06815	0
3.8712	0		4.86183	0		3.3745	0		3.08768	0
3.89073	0		4.88137	0		3.39403	0		3.10723	0
3.91028	0		4.9009	0		3.41358	0		3.12678	0
3.92982	0		4.92045	0		3.43312	0		3.14632	0
3.94937	0		4.93998	0		3.45267	0		3.16587	0
3.9689	0		4.95953	0		3.4722	0		3.1854	0
3.98843	0		4.97907	0		3.49175	0		3.20495	0
4.00798	0		4.99862	0		3.51128	0		3.22448	0
4.02752	0		5.01815	0		3.53082	0		3.24403	0
4.04707	0		5.03772	0		3.55037	0		3.26357	0
4.0666	0		5.05725	0		3.56992	0		3.28312	0
4.08615	0		5.0768	0		3.58947	0		3.30265	0
4.1057	0		5.09633	0		3.60902	0		3.3222	0
4.12523	0		5.11588	0		3.62855	0		3.34175	0
4.14478	0		5.13542	0		3.64808	0		3.36128	0
4.16432	0		5.15497	0		3.66763	0		3.38083	0
4.18385	0		5.1745	0		3.68717	0		3.40037	0
4.2034	0		5.19403	0		3.70672	0		3.4199	0
4.22293	0		5.2136	0		3.72625	0		3.43945	0
4.24248	0		5.23312	0		3.7458	0		3.459	0
4.26202	0		5.25267	0		3.76533	0		3.47857	0
4.28155	0		5.27222	0		3.78488	0		3.4981	0
4.3011	0		5.29175	0		3.80442	0		3.51765	0
4.32065	0		5.31128	0		3.82397	0		3.5372	0
4.3402	0		5.33083	0		3.8435	0		3.55673	0
4.35972	0		5.35037	0		3.86303	0		3.57627	0
4.37927	0		5.36992	0		3.88258	0		3.59582	0
4.39882	0		5.38945	261.5		3.90212	0		3.61535	0
4.41835	0		5.409	0		3.92167	0		3.6349	0
4.43788	0		5.42853	500.1		3.9412	0		3.65443	0
4.45743	0		5.44807	339.5		3.96075	0		3.67397	0
4.47698	0		5.46762	290		3.9803	0		3.69352	0
4.49652	0		5.48717	0		3.99983	0		3.71305	0
4.51605	0		5.5067	0		4.01938	0		3.7326	0
4.5356	0		5.52625	0		4.03892	0		3.75213	0
4.55513	0		5.54578	0		4.05845	0		3.77168	0
4.57468	0		5.56533	0		4.078	0		3.79122	0
4.59422	0		5.58487	0		4.09753	0		3.81077	0
4.61377	0		5.60442	0		4.11708	0		3.8303	0
4.6333	0		5.62395	0		4.13662	0		3.84985	0
4.65283	0		5.6435	0		4.15617	0		3.86938	0
4.67238	0		5.66303	0		4.1757	0		3.88893	0
4.69192	0		5.68257	0		4.19525	0		3.90847	0
4.71147	0		5.70212	0		4.21478	0		3.92802	0
4.731	0		5.72167	0		4.23433	0		3.94755	0
4.75055	0		5.74122	0		4.25387	0		3.9671	0
4.7701	0		5.76075	0		4.27342	0		3.98663	0
4.78963	0		5.7803	0		4.29295	0		4.00618	0
4.80918	0		5.79983	0		4.3125	0		4.02572	0
4.82875	0		5.81938	0		4.33203	0		4.04525	0
4.8483	0		5.83893	0		4.35157	0		4.0648	0
4.86783	0		5.85847	0		4.37112	0		4.08433	0
4.88738	0		5.87802	0		4.39065	0		4.10392	0
4.90692	0		5.89757	0		4.4102	0		4.12345	0
4.92647	0		5.9171	0		4.42973	0		4.143	0
4.946	0		5.93665	0		4.44928	0		4.16253	0
4.96555	0		5.95618	0		4.46882	0		4.18208	0
4.98508	0		5.97572	0		4.48835	0		4.20163	0
5.00463	0		5.99527	0		4.5079	0		4.22118	0
5.02417	0		6.0148	0		4.52745	0		4.24072	0
5.04372	0		6.03442	0		4.54698	0		4.26025	0
5.06325	0		6.05395	0		4.56653	0		4.2798	0
5.0828	0		6.0735	0		4.58607	0		4.29933	0
5.10233	0		6.09303	0		4.60562	0		4.31888	0
5.12188	0		6.11258	0		4.62515	0		4.33842	0
5.14142	0		6.13212	0		4.6447	0		4.35795	0
5.16097	0		6.15167	0		4.66423	0		4.3775	0
5.1805	0		6.1712	0		4.68378	0		4.39703	0
5.20003	0		6.19075	0		4.70332	0		4.41658	0
5.21958	0		6.21028	0		4.72287	0		4.43612	0
5.23913	0		6.22983	0		4.7424	0		4.45567	0
5.25867	0		6.24938	0		4.76193	0		4.4752	0
5.27822	0		6.26892	0		4.78148	0		4.49475	0
5.29775	0		6.28845	0		4.80102	0		4.51428	0
5.3173	0		6.308	0		4.82055	0		4.53383	0
5.33683	0		6.32753	0		4.8401	0		4.55338	0
5.35637	0		6.34708	0		4.85963	0		4.57292	0
5.37592	0		6.36662	0		4.87918	0		4.59247	0
5.39545	298		6.38617	0		4.89873	0		4.612	0
5.415	0		6.4057	0		4.91827	0		4.63155	0
5.43453	0		6.42525	0		4.93782	0		4.6511	0
5.45408	0		6.44478	0		4.95737	0		4.67063	0
5.47362	0		6.46433	0		4.9769	0		4.69018	0
5.49315	0		6.48387	0		4.99645	0		4.70972	0
5.5127	0		6.50342	0		5.01598	0		4.72925	0
5.53223	0		6.52297	0		5.03552	0		4.7488	0
5.55178	0		6.5425	0		5.05507	0		4.76833	0
5.57132	0		6.56205	0		5.0746	0		4.78788	0
5.59087	0		6.58158	0		5.09415	0		4.80742	0
5.6104	0		6.60112	0		5.1137	0		4.82695	0
5.62995	0		6.62067	0		5.13323	0		4.8465	0
5.64948	0		6.6402	0		5.15277	0		4.86603	0
5.66903	0		6.65975	0		5.17232	0		4.88558	0
5.68857	0		6.67928	0		5.19185	0		4.90513	0
5.7081	0		6.69883	0		5.21138	0		4.92467	0
5.72765	0		6.71837	0		5.23093	0		4.94422	0
5.7472	0		6.73792	0		5.25047	0		4.96375	0
5.76673	0		6.75747	0		5.27002	0		4.9833	0
5.78628	0		6.777	0		5.28955	0		5.00283	0
5.80582	0		6.79653	0		5.3091	0		5.02237	0
5.82537	0		6.81608	0		5.32863	0		5.04192	0
5.8449	0		6.83562	0		5.34817	0		5.06147	0
5.86445	0		6.85517	0		5.36772	0		5.081	0
5.88398	0		6.8747	0		5.38725	0		5.10053	0
5.90353	0		6.89425	0		5.4068	0		5.12008	0
5.92307	0		6.91378	0		5.42637	0		5.13962	0
5.94262	0		6.93333	0		5.4459	0		5.15917	0
5.96215	0		6.95287	0		5.46545	0		5.1787	0
5.9817	0		6.97242	0		5.48498	0		5.19823	0
6.00123	0		6.99195	0		5.50453	0		5.21778	0
6.02078	0		7.0115	0		5.52408	0		5.23732	0
6.04032	0		7.03103	0		5.54362	0		5.25687	0
6.05985	0		7.05058	0		5.56317	0		5.2764	0
6.0794	0		7.07012	0		5.5827	0		5.29595	0
6.09893	0		7.08967	0		5.60225	0		5.31548	0
6.11848	0		7.1092	0		5.62178	0		5.33503	0
6.13802	0		7.12875	0		5.64133	0		5.35457	0
6.15757	0		7.14828	0		5.66087	0		5.3741	0
6.1771	0		7.16782	0		5.68042	0		5.39363	0
6.19663	0		7.18737	0		5.69995	0		5.41318	0
6.21618	0		7.20692	0		5.7195	0		5.43273	0
6.23573	0		7.22645	0		5.73903	0		5.45227	0
6.25527	0		7.24598	0		5.75858	0		5.47183	0
6.27482	0		7.26553	0		5.77812	0		5.49137	0
6.29435	0		7.28507	0		5.79767	0		5.5109	0
6.3139	0		7.30462	0		5.81722	0		5.53045	0
6.33343	0		7.32415	0		5.83675	0		5.54998	0
6.35298	0		7.34368	0		5.8563	0		5.56953	0
6.37252	0		7.36323	0		5.87585	0		5.58907	0
6.39207	0		7.38277	0		5.89538	0		5.60862	0
6.4116	0		7.40232	0		5.91493	0		5.62815	0
6.43115	0		7.42185	0		5.93447	0		5.6477	0
6.45068	0		7.4414	0		5.954	0		5.66723	0
6.47023	0		7.46093	0		5.97355	0		5.68678	0
6.48977	0		7.48047	0		5.99308	0		5.70632	0
6.50932	0		7.50003	0		6.01265	0		5.72585	0
6.52885	0		7.51957	0		6.03218	0		5.7454	0
6.54838	0		7.5391	0		6.05172	0		5.76493	0
6.56793	0		7.55865	0		6.07127	0		5.78448	0
6.58747	0		7.57818	0		6.0908	0		5.80402	0
6.60702	0		7.59775	0		6.11035	0		5.82357	0
6.62655	0		7.6173	0		6.12988	0		5.84313	0
6.64608	0		7.63683	0		6.14943	0		5.86268	0
6.66563	0		7.65638	0		6.16897	0		5.88222	0
6.68517	0		7.67592	0		6.1885	0		5.90177	0
6.70472	0		7.69547	0		6.20805	0		5.9213	0
6.72425	0		7.715	0		6.22758	0		5.94085	0
6.7438	0		7.73455	0		6.24713	0		5.96038	0
6.76333	0		7.75408	0		6.26667	0		5.97993	0
6.78288	0		7.77362	0		6.28622	0		5.9995	0
6.80242	0		7.79317	0		6.30575	0		6.01905	0
6.82195	0		7.8127	0		6.32528	0		6.0386	0
6.8415	0		7.83225	0		6.34483	0		6.05813	0
6.86103	0		7.85178	0		6.36437	0		6.07767	0
6.88058	0		7.87133	0		6.38392	0		6.09722	0
6.90013	0		7.89087	0		6.40345	0		6.11677	0
6.91967	0		7.9104	0		6.42298	0		6.1363	0
6.9392	0		7.92995	0		6.44253	0		6.15585	0
6.95875	0		7.94948	0		6.46207	0		6.17538	0
6.97828	0		7.96902	0		6.48162	0		6.19492	0
6.99783	0		7.98857	0		6.50115	0		6.21447	0
7.01737	0		8.0081	0		6.5207	0		6.234	0
7.03692	0		8.02765	0		6.54023	0		6.25355	0
7.05645	0		8.0472	0		6.55977	0		6.27308	0
7.07598	0		8.06673	0		6.57932	0		6.29263	0
7.09553	0		8.08628	0		6.59885	0		6.31217	0
7.11507	0		8.10582	0		6.6184	0		6.33172	0
7.1346	0		8.12537	0		6.63793	0		6.35125	0
7.15415	0		8.1449	0		6.65748	0		6.3708	0
7.17368	0		8.16443	0		6.67702	0		6.39033	0
7.19323	0		8.18398	0		6.69657	0		6.40988	0
7.21277	0		8.20353	0		6.7161	0		6.42942	0
7.23232	0		8.22307	0		6.73565	0		6.44897	0
7.25185	0		8.24262	0		6.75518	0		6.4685	0
7.2714	0		8.26215	0		6.77473	0		6.48805	0
7.29093	0		8.2817	0		6.79428	0		6.50758	0
7.31047	0		8.30123	0		6.81382	0		6.52713	0
7.33002	0		8.32077	0		6.83335	0		6.54667	0
7.34955	0		8.34032	0		6.8529	0		6.56623	0
7.3691	0		8.35985	0		6.87245	0		6.58577	0
7.38863	0		8.3794	0		6.89198	0		6.60532	0
7.40818	0		8.39893	0		6.91152	0		6.62485	0
7.42772	0		8.41848	0		6.93107	0		6.6444	0
7.44725	0		8.43802	0		6.95062	0		6.66393	0
7.4668	0		8.45755	0		6.97015	0		6.68347	0
7.48633	0		8.4771	0		6.9897	0		6.70302	0
7.50588	0		8.49665	0		7.00923	0		6.72255	0
7.52542	0		8.51618	0		7.02878	0		6.7421	0
7.54497	0		8.53573	0		7.04832	0		6.76163	0
7.5645	0		8.55527	0		7.06787	0		6.78118	0
7.58405	0		8.5748	0		7.0874	0		6.80073	0
7.60358	0		8.59435	0		7.10695	0		6.82027	0
7.62312	0		8.61388	0		7.1265	0		6.8398	0
7.64267	0		8.63342	0		7.14605	0		6.85933	0
7.6622	0		8.65297	0		7.16558	0		6.87888	0
7.68175	0		8.67252	0		7.18513	0		6.89842	0
7.70128	0		8.69205	0		7.20467	0		6.91797	0
7.72083	0		8.71158	0		7.2242	0		6.93752	0
7.74037	0		8.73113	0		7.24375	0		6.95705	0
7.75992	0		8.75067	0		7.26328	0		6.97658	0
7.77945	0		8.77022	0		7.28283	0		6.99613	0
7.799	0		8.78975	0		7.30237	0		7.01567	0
7.81853	0		8.80928	0		7.32192	0		7.03522	0
7.83808	0		8.82883	0		7.34145	0		7.05477	0
7.85762	0		8.84837	0		7.361	0		7.0743	0
7.87717	0		8.86792	0		7.38053	0		7.09385	0
7.8967	0		8.88745	0		7.40008	0		7.11338	0
7.91623	0		8.90698	0		7.41962	0		7.13293	0
7.93578	0		8.92653	0		7.43917	0		7.15247	0
7.95532	0		8.94613	0		7.4587	0		7.172	0
7.97487	0		8.96568	0		7.47823	0		7.19155	0
7.9944	0		8.98522	0		7.49778	0		7.21108	0
8.01395	0		9.00477	0		7.51733	0		7.23063	0
8.0335	0		9.0243	0		7.53687	0		7.25017	0
8.05303	0		9.04385	0		7.55642	0		7.26972	0
8.07257	0		9.0634	0		7.57595	0		7.28925	0
8.09212	0		9.08293	0		7.5955	0		7.3088	0
8.11165	0		9.10247	0		7.61503	0		7.32833	0
8.1312	0		9.12202	0		7.63458	0		7.34792	0
8.15073	0		9.14155	0		7.65413	0		7.36747	0
8.17028	0		9.1611	0		7.67367	0		7.387	0
8.18982	0		9.18063	0		7.69322	0		7.40655	0
8.20935	0		9.20017	0		7.71275	0		7.42608	0
8.2289	0		9.21972	0		7.7323	0		7.44562	0
8.24843	0		9.23925	0		7.75183	0		7.46517	0
8.26798	0		9.2588	0		7.77138	0		7.4847	0
8.28752	0		9.27835	0		7.79092	0		7.50425	0
8.30707	0		9.29788	0		7.81045	0		7.52378	0
8.3266	0		9.31742	0		7.83	0		7.54333	0
8.34615	0		9.33697	0		7.84953	0		7.56287	0
8.36568	0		9.3565	0		7.86908	0		7.58242	0
8.38523	0		9.37605	0		7.88862	0		7.60195	0
8.40477	0		9.3956	0		7.90817	0		7.6215	0
8.4243	0		9.41513	0		7.9277	0		7.64103	0
8.44385	0		9.43467	0		7.94725	0		7.66058	0
8.46338	0		9.45422	0		7.96678	0		7.68012	0
8.48293	0		9.47375	0		7.98633	0		7.69967	0
8.50247	0		9.4933	0		8.00588	0		7.7192	0
8.52202	0		9.51283	0		8.02542	0		7.73875	0
8.54155	0		9.53238	0		8.04495	0		7.75828	0
8.56113	0		9.55192	0		8.0645	0		7.77782	0
8.58067	0		9.57147	0		8.08403	0		7.79737	0
8.60022	0		9.591	0		8.10358	0		7.8169	0
8.61977	0		9.61053	0		8.12312	0		7.83645	0
8.6393	0		9.63008	0		8.14267	0		7.85598	0
8.65885	0		9.64963	0		8.16222	0		7.87553	0
8.67838	0		9.66917	0		8.18175	0		7.89507	0
8.69793	0		9.6887	0		8.20128	0		7.91462	0
8.71747	0		9.70825	0		8.22083	0		7.93415	0
8.737	0		9.72778	0		8.24037	0		7.95368	0
8.75655	0		9.74733	0		8.25992	0		7.97323	0
8.77608	0		9.76687	0		8.27945	0		7.99278	0
8.79563	0		9.78642	0		8.29898	0		8.01233	0
8.81517	0		9.80595	0		8.31853	0		8.03187	0
8.83472	0		9.82548	0		8.33807	0		8.05142	0
8.85425	0		9.84503	0		8.35762	0		8.07095	0
8.8738	0		9.86457	0		8.37715	0		8.0905	0
8.89333	0		9.88412	447.39		8.3967	0		8.11003	0
8.91287	0		9.90367	0		8.41623	0		8.12958	0
8.93242	0		9.9232	0		8.43578	0		8.14912	0
8.95197	0		9.94273	0		8.45532	0		8.16867	0
8.9715	0		9.96228	1041.44		8.47487	0		8.1882	0
8.99103	0		9.98182	1495		8.4944	0		8.20775	0
9.01058	0		10.0014	1441.69		8.51395	0		8.22728	0
9.03013	0		10.0209	0		8.53348	0		8.24683	0
9.04967	0		10.0405	1207.55		8.55303	0		8.26637	0
9.06922	0		10.06	0		8.57257	0		8.2859	0
9.08875	0		10.0795	633.19		8.59212	0		8.30545	0
9.10828	0		10.0991	0		8.61167	0		8.32498	0
9.12785	0		10.1186	475.62		8.6312	0		8.34453	0
9.14738	0		10.1382	0		8.65075	0		8.36407	0
9.16692	0		10.1577	82		8.67028	0		8.38362	0
9.18647	0		10.1772	0		8.68983	0		8.40315	0
9.206	0		10.1968	0		8.70937	0		8.4227	0
9.22555	0		10.2163	0		8.72892	0		8.44223	0
9.24508	0		10.2359	0		8.74845	0		8.46178	0
9.26462	0		10.2554	0		8.76798	0		8.48132	0
9.28417	0		10.275	0		8.78753	0		8.50087	0
9.30372	0		10.2945	0		8.80707	0		8.5204	0
9.32325	0		10.314	0		8.82662	0		8.53993	0
9.3428	0		10.3336	0		8.84615	0		8.55948	0
9.36235	0		10.3531	0		8.8657	0		8.57902	0
9.38187	0		10.3727	0		8.88523	0		8.59857	0
9.40142	0		10.3922	0		8.90478	0		8.6181	0
9.42095	0		10.4117	0		8.92432	0		8.63765	0
9.44048	0		10.4313	0		8.94387	0		8.65718	0
9.46003	0		10.4508	0		8.9634	0		8.67673	0
9.47957	0		10.4704	0		8.98295	0		8.69627	0
9.49912	0		10.4899	0		9.00248	0		8.71582	0
9.51865	0		10.5094	0		9.02203	0		8.73535	0
9.5382	0		10.529	0		9.04157	0		8.75488	0
9.55773	0		10.5485	0		9.06112	0		8.77443	0
9.57728	0		10.5681	0		9.08065	0		8.79398	0
9.59682	0		10.5876	0		9.1002	0		8.81353	0
9.61635	0		10.6072	0		9.11973	0		8.83307	0
9.6359	0		10.6267	0		9.13928	0		8.8526	0
9.65543	0		10.6462	0		9.15882	0		8.87215	0
9.67498	0		10.6658	0		9.17837	0		8.89168	0
9.69453	0		10.6853	0		9.1979	0		8.91123	0
9.71408	0		10.7049	0		9.21743	0		8.93077	0
9.73362	0		10.7244	0		9.23698	0		8.95032	0
9.75317	0		10.7439	217.47		9.25653	0		8.96985	0
9.7727	0		10.7635	0		9.27607	0		8.9894	0
9.79225	534.89		10.783	0		9.29562	0		9.00893	0
9.81178	0		10.8026	0		9.31517	0		9.02847	0
9.83133	642.17		10.8221	0		9.3347	0		9.04802	0
9.85088	790.06		10.8416	0		9.35423	0		9.06757	0
9.87042	0		10.8612	0		9.37378	0		9.0871	0
9.88995	1074.89		10.8807	0		9.39332	0		9.10663	0
9.90952	0		10.9002	0		9.41287	0		9.12618	0
9.92903	0		10.9198	0		9.4324	0		9.14572	0
9.94858	0		10.9393	0		9.45195	0		9.16527	0
9.96812	1149.18		10.9589	0		9.47148	0		9.1848	0
9.98765	0		10.9784	0		9.49102	0		9.20433	0
10.0072	902.15		10.998	0		9.51057	0		9.22388	0
10.0267	0		11.0175	0		9.5301	0		9.24342	0
10.0463	246.2		11.037	0		9.54965	0		9.26297	0
10.0658	424.82		11.0566	0		9.56918	0		9.2825	0
10.0854	56		11.0761	0		9.58873	0		9.30203	0
10.1049	0		11.0957	0		9.60827	0		9.32158	0
10.1244	0		11.1152	0		9.62782	0		9.34112	0
10.144	0		11.1348	0		9.64735	0		9.36067	0
10.1635	0		11.1543	0		9.6669	0		9.3802	0
10.1831	0		11.1738	0		9.68643	0		9.39975	0
10.2026	0		11.1934	0		9.70597	0		9.41928	0
10.2221	0		11.2129	0		9.72552	0		9.43883	0
10.2417	0		11.2325	0		9.74505	0		9.45837	0
10.2612	0		11.252	0		9.7646	0		9.47792	0
10.2808	0		11.2715	0		9.78413	417		9.49747	0
10.3003	0		11.2911	0		9.80368	688.8		9.517	0
10.3199	0		11.3106	0		9.82322	0		9.53653	0
10.3394	0		11.3301	0		9.84277	0		9.55608	0
10.3589	0		11.3497	0		9.8623	0		9.57562	0
10.3785	0		11.3692	0		9.8819	0		9.59517	0
10.398	0		11.3888	0		9.90143	0		9.6147	0
10.4176	0		11.4083	0		9.92098	658.23		9.63423	0
10.4371	0		11.4279	0		9.94052	521.53		9.65378	0
10.4567	0		11.4474	0		9.96007	0		9.67332	0
10.4762	0		11.467	0		9.9796	0		9.69287	0
10.4958	0		11.4865	0		9.99915	0		9.7124	0
10.5153	0		11.506	0		10.0187	0		9.73195	0
10.5349	0		11.5256	0		10.0382	0		9.75148	0
10.5544	0		11.5451	0		10.0578	0		9.77103	0
10.5739	0		11.5647	0		10.0773	0		9.79057	0
10.5935	0		11.5842	0		10.0968	0		9.81012	0
10.613	0		11.6037	0		10.1164	0		9.82965	0
10.6326	0		11.6233	0		10.1359	0		9.8492	0
10.6521	0		11.6428	0		10.1555	0		9.86873	0
10.6716	0		11.6624	0		10.175	0		9.88828	0
10.6912	0		11.6819	0		10.1946	0		9.90782	0
10.7107	0		11.7014	0		10.2141	0		9.92738	0
10.7303	0		11.721	0		10.2336	0		9.94692	0
10.7498	0		11.7405	0		10.2532	0		9.96647	323.39
10.7694	131		11.7601	0		10.2727	0		9.986	0
10.7889	0		11.7796	0		10.2923	0		10.0055	0
10.8085	0		11.7992	0		10.3118	0		10.0251	489.15
10.828	89		11.8187	0		10.3313	0		10.0446	0
10.8475	168		11.8383	0		10.3509	0		10.0642	797.84
10.8671	0		11.8578	0		10.3704	0		10.0837	0
10.8866	0		11.8773	0		10.39	0		10.1032	0
10.9062	0		11.8969	0		10.4095	0		10.1228	0
10.9257	0		11.9164	0		10.4291	0		10.1423	0
10.9452	0		11.936	0		10.4486	0		10.1619	0
10.9648	0		11.9555	0		10.4681	0		10.1814	0
10.9843	0		11.975	0		10.4877	0		10.201	0
11.0038	0		11.9946	0		10.5072	0		10.2205	0
11.0234	0		12.0141	0		10.5268	0		10.24	0
11.0429	0		12.0337	0		10.5463	0		10.2596	0
11.0625	0		12.0532	0		10.5658	0		10.2791	0
11.082	0		12.0727	0		10.5854	132.11		10.2987	0
11.1016	0		12.0923	0		10.6049	0		10.3182	0
11.1211	0		12.1118	0		10.6245	477		10.3377	0
11.1407	0		12.1314	0		10.644	0		10.3573	0
11.1602	0		12.1509	0		10.6636	0		10.3768	0
11.1798	0		12.1705	0		10.6831	0		10.3964	0
11.1993	0		12.19	0		10.7026	0		10.4159	0
11.2188	0		12.2095	0		10.7222	0		10.4354	0
11.2384	0		12.2291	0		10.7417	0		10.455	0
11.2579	0		12.2486	0		10.7613	0		10.4745	0
11.2775	0		12.2682	0		10.7808	0		10.4941	0
11.297	0		12.2877	0		10.8003	0		10.5136	0
11.3165	0		12.3072	0		10.8199	0		10.5332	0
11.3361	0		12.3268	0		10.8394	0		10.5527	0
11.3556	0		12.3463	0		10.859	0		10.5723	0
11.3752	0		12.3659	0		10.8785	0		10.5918	0
11.3947	0		12.3854	0		10.8981	0		10.6113	0
11.4143	0		12.4049	0		10.9176	0		10.6309	0
11.4338	0		12.4245	0		10.9372	0		10.6504	0
11.4534	0		12.444	0		10.9567	0		10.67	0
11.4729	0		12.4636	0		10.9762	0		10.6895	0
11.4924	0		12.4831	0		10.9958	0		10.709	66
11.512	0		12.5027	0		11.0153	0		10.7286	0
11.5315	0		12.5222	0		11.0349	0		10.7481	0
11.5511	0		12.5418	0		11.0544	0		10.7677	0
11.5706	0		12.5613	0		11.0739	0		10.7872	0
11.5901	0		12.5808	0		11.0935	0		10.8067	0
11.6097	0		12.6004	0		11.113	0		10.8263	0
11.6292	0		12.6199	0		11.1326	0		10.8458	0
11.6488	0		12.6395	0		11.1521	0		10.8654	0
11.6683	0		12.659	0		11.1716	0		10.8849	0
11.6878	0		12.6785	0		11.1912	0		10.9045	0
11.7074	0		12.6981	0		11.2107	0		10.924	0
11.7269	0		12.7176	0		11.2303	0		10.9436	0
11.7465	0		12.7371	0		11.2498	0		10.9631	0
11.766	0		12.7567	0		11.2694	0		10.9826	0
11.7856	0		12.7762	0		11.2889	0		11.0022	0
11.8051	0		12.7958	0		11.3085	0		11.0217	0
11.8246	0		12.8153	0		11.328	0		11.0412	0
11.8442	0		12.8349	0		11.3476	0		11.0608	0
11.8637	0		12.8544	0		11.3671	0		11.0803	0
11.8833	0		12.874	0		11.3866	0		11.0999	0
11.9028	0		12.8935	0		11.4062	0		11.1194	0
11.9223	0		12.913	0		11.4258	0		11.1389	0
11.9419	0		12.9326	0		11.4453	0		11.1585	0
11.9614	0		12.9521	0		11.4648	0		11.178	0
11.981	0		12.9717	0		11.4844	0		11.1976	0
12.0005	0		12.9912	0		11.5039	0		11.2172	0
12.02	0		13.0107	0		11.5235	0		11.2367	0
12.0396	0		13.0303	0		11.543	0		11.2562	0
12.0591	0		13.0498	0		11.5625	0		11.2758	0
12.0787	0		13.0694	0		11.5821	0		11.2953	0
12.0982	0		13.0889	0		11.6016	0		11.3148	0
12.1178	0		13.1084	0		11.6212	0		11.3344	0
12.1373	0		13.128	0		11.6407	0		11.3539	0
12.1569	0		13.1475	0		11.6602	0		11.3735	0
12.1764	0		13.167	0		11.6798	0		11.393	0
12.1959	0		13.1867	0		11.6993	0		11.4125	0
12.2155	0		13.2062	0		11.7189	0		11.4321	0
12.235	0		13.2257	0		11.7384	0		11.4516	0
12.2546	0		13.2453	0		11.7579	0		11.4712	0
12.2741	0		13.2648	0		11.7775	0		11.4907	0
12.2936	0		13.2844	0		11.7971	0		11.5102	0
12.3132	0		13.3039	0		11.8166	0		11.5298	0
12.3328	0		13.3234	0		11.8361	0		11.5493	0
12.3523	0		13.343	0		11.8557	0		11.5689	0
12.3719	0		13.3625	0		11.8752	0		11.5884	0
12.3914	0		13.3821	0		11.8948	0		11.608	0
12.4109	0		13.4016	0		11.9143	0		11.6275	0
12.4305	0		13.4212	0		11.9338	0		11.647	0
12.45	0		13.4407	0		11.9534	0		11.6666	0
12.4696	0		13.4603	0		11.973	0		11.6861	0
12.4891	0		13.4798	0		11.9925	0		11.7057	0
12.5086	0		13.4993	0		12.012	0		11.7252	0
12.5282	0		13.5189	0		12.0316	0		11.7447	0
12.5477	0		13.5384	0		12.0511	0		11.7643	0
12.5673	0		13.558	0		12.0707	0		11.7838	0
12.5868	0		13.5775	0		12.0902	0		11.8034	0
12.6064	0		13.5971	0		12.1098	0		11.8229	0
12.6259	0		13.6166	0		12.1293	0		11.8425	0
12.6455	0		13.6362	0		12.1488	0		11.862	0
12.665	0		13.6557	0		12.1684	0		11.8816	0
12.6845	0		13.6753	0		12.1879	0		11.9011	0
12.7041	0		13.6948	0		12.2074	0		11.9206	0
12.7236	0		13.7143	0		12.227	0		11.9402	0
12.7431	0		13.7339	0		12.2465	0		11.9597	0
12.7627	0		13.7534	0		12.2661	0		11.9793	0
12.7822	0		13.7729	0		12.2856	0		11.9988	0
12.8018	0		13.7925	0		12.3052	0		12.0183	0
12.8213	0		13.812	0		12.3247	0		12.0379	0
12.8409	0		13.8316	0		12.3443	0		12.0574	0
12.8604	0		13.8511	0		12.3638	0		12.077	0
12.8799	0		13.8706	0		12.3833	0		12.0965	0
12.8995	0		13.8902	0		12.4029	0		12.116	0
12.919	0		13.9097	0		12.4224	0		12.1356	0
12.9386	0		13.9293	0		12.442	0		12.1551	0
12.9581	0		13.9488	0		12.4615	0		12.1747	0
12.9777	0		13.9683	0		12.481	0		12.1942	0
12.9972	0		13.9879	0		12.5006	0		12.2137	0
13.0167	0		14.0074	0		12.5201	0		12.2333	0
13.0363	0		14.027	0		12.5397	0		12.2528	0
13.0558	0		14.0465	0		12.5592	0		12.2724	0
13.0754	0		14.0661	0		12.5788	0		12.2919	0
13.0949	0		14.0856	0		12.5983	0		12.3115	0
13.1145	0		14.1052	0		12.6179	0		12.331	0
13.134	0		14.1247	0		12.6374	0		12.3506	0
13.1535	0		14.1442	0		12.6569	0		12.3701	0
13.1731	0		14.1638	0		12.6765	0		12.3896	0
13.1927	0		14.1833	0		12.696	0		12.4092	0
13.2122	0		14.2028	0		12.7156	0		12.4287	0
13.2317	0		14.2224	0		12.7351	0		12.4483	0
13.2513	0		14.2419	0		12.7547	0		12.4678	0
13.2708	0		14.2615	0		12.7742	0		12.4873	0
13.2904	0		14.281	0		12.7937	0		12.5069	0
13.3099	0		14.3006	0		12.8133	0		12.5265	0
13.3294	0		14.3201	0		12.8328	0		12.546	0
13.349	0		14.3397	0		12.8524	0		12.5655	0
13.3685	0		14.3592	0		12.8719	0		12.5851	0
13.3881	0		14.3787	0		12.8915	0		12.6046	0
13.4076	0		14.3983	0		12.911	0		12.6242	0
13.4271	0		14.4178	0		12.9305	0		12.6437	0
13.4467	0		14.4374	0		12.9501	0		12.6632	0
13.4662	0		14.4569	0		12.9696	0		12.6828	0
13.4858	0		14.4764	0		12.9892	0		12.7023	0
13.5053	0		14.496	0		13.0087	0		12.7218	0
13.5249	0		14.5155	0		13.0282	0		12.7414	0
13.5444	0		14.5351	0		13.0478	0		12.7609	0
13.564	0		14.5546	0		13.0673	0		12.7805	0
13.5835	0		14.5741	0		13.0869	0		12.8	0
13.603	0		14.5937	0		13.1064	0		12.8195	0
13.6226	0		14.6133	0		13.1259	0		12.8391	0
13.6421	0		14.6328	0		13.1455	0		12.8586	0
13.6617	0		14.6524	0		13.165	0		12.8782	0
13.6812	0		14.6719	0		13.1846	0		12.8977	0
13.7007	0		14.6914	0		13.2041	0		12.9173	0
13.7203	0		14.711	0		13.2236	0		12.9368	0
13.7398	0		14.7305	0		13.2432	0		12.9564	0
13.7594	0		14.75	0		13.2627	0		12.9759	0
13.7789	0		14.7696	0		13.2823	0		12.9954	0
13.7985	0		14.7891	0		13.3018	0		13.015	0
13.818	0		14.8087	0		13.3214	0		13.0345	0
13.8376	0		14.8282	0		13.3409	0		13.0541	0
13.8571	0		14.8478	0		13.3605	0		13.0736	0
13.8767	0		14.8673	0		13.38	0		13.0931	0
13.8962	0		14.8868	0		13.3995	0		13.1127	0
13.9158	0		14.9064	0		13.4191	0		13.1322	0
13.9353	0		14.9259	0		13.4386	0		13.1518	0
13.9549	0		14.9455	0		13.4581	0		13.1713	0
13.9744	0		14.965	0		13.4777	0		13.1908	0
13.9939	0		14.9846	0		13.4972	0		13.2104	0
14.0135	0		15.0041	0		13.5168	0		13.2299	0
14.033	0		15.0236	0		13.5363	0		13.2495	0
14.0526	0		15.0432	0		13.5559	0		13.269	0
14.0721	0		15.0627	0		13.5754	0		13.2886	0
14.0916	0		15.0823	0		13.595	0		13.3081	0
14.1112	0		15.1019	0		13.6145	0		13.3277	0
14.1307	0		15.1214	0		13.634	0		13.3472	0
14.1502	0		15.1409	0		13.6536	0		13.3667	0
14.1698	0		15.1605	0		13.6731	0		13.3863	0
14.1893	0		15.18	0		13.6927	0		13.4058	0
14.2089	0		15.1996	0		13.7122	0		13.4254	0
14.2284	0		15.2191	0		13.7317	0		13.4449	0
14.248	0		15.2386	0		13.7513	0		13.4644	0
14.2675	0		15.2582	0		13.7708	0		13.484	0
14.287	0		15.2777	0		13.7904	0		13.5035	0
14.3066	0		15.2973	0		13.8099	0		13.5231	0
14.3261	0		15.3168	0		13.8294	0		13.5426	0
14.3457	0		15.3363	0		13.849	0		13.5622	0
14.3652	0		15.3559	0		13.8685	0		13.5817	0
14.3848	0		15.3754	0		13.8881	0		13.6013	0
14.4043	0		15.395	0		13.9076	0		13.6208	0
14.4239	0		15.4145	0		13.9271	0		13.6403	0
14.4434	0		15.434	0		13.9467	0		13.6599	0
14.463	0		15.4536	0		13.9662	0		13.6794	0
14.4825	0		15.4731	0		13.9858	0		13.6989	0
14.5021	0		15.4927	0		14.0053	0		13.7185	0
14.5216	0		15.5122	0		14.0249	0		13.738	0
14.5411	0		15.5318	0		14.0444	0		13.7576	0
14.5607	0		15.5513	0		14.064	0		13.7771	0
14.5802	0		15.5709	0		14.0835	0		13.7967	0
14.5998	0		15.5904	0		14.103	0		13.8162	0
14.6193	0		15.6099	0		14.1226	0		13.8357	0
14.6388	0		15.6295	0		14.1421	0		13.8553	0
14.6584	0		15.649	0		14.1616	0		13.8748	0
14.6779	0		15.6685	0		14.1812	0		13.8944	0
14.6975	0		15.6881	0		14.2007	0		13.9139	0
14.717	0		15.7076	0		14.2203	0		13.9335	0
14.7365	0		15.7272	0		14.2398	0		13.953	0
14.7561	0		15.7467	0		14.2593	0		13.9725	0
14.7756	0		15.7663	0		14.2789	0		13.9921	0
14.7952	0		15.7858	0		14.2984	0		14.0116	0
14.8147	0		15.8054	0		14.318	0		14.0312	0
14.8343	0		15.8249	0		14.3375	0		14.0507	0
14.8538	0		15.8444	0		14.357	0		14.0702	0
14.8733	0		15.864	0		14.3766	0		14.0898	0
14.8929	0		15.8835	0		14.3961	0		14.1093	0
14.9124	0		15.9031	0		14.4157	0		14.1288	0
14.932	0		15.9226	0		14.4352	0		14.1484	0
14.9515	0		15.9421	0		14.4548	0		14.1679	0
14.971	0		15.9617	0		14.4743	0		14.1875	0
14.9906	0		15.9812	0		14.4939	0		14.207	0
15.0101	0		16.0008	0		14.5134	0		14.2266	0
15.0297	0		16.0203	0		14.5329	0		14.2461	0
15.0492	0		16.0399	0		14.5525	0		14.2657	0
15.0687	0		16.0594	0		14.572	0		14.2852	0
15.0883	0		16.0789	0		14.5915	0		14.3047	0
15.1078	0		16.0985	0		14.6111	0		14.3243	0
15.1273	0		16.1181	0		14.6306	0		14.3438	0
15.1469	0		16.1376	0		14.6502	0		14.3634	0
15.1664	0		16.1572	0		14.6697	0		14.3829	0
15.186	0		16.1767	0		14.6892	0		14.4024	0
15.2055	0		16.1962	0		14.7088	0		14.422	0
15.225	0		16.2158	0		14.7284	0		14.4415	0
15.2446	0		16.2353	0		14.7479	0		14.4611	0
15.2641	0		16.2549	0		14.7674	0		14.4806	0
15.2837	0		16.2744	0		14.787	0		14.5002	0
15.3032	0		16.2939	0		14.8065	0		14.5197	0
15.3228	0		16.3135	0		14.8261	0		14.5392	0
15.3423	0		16.333	0		14.8456	0		14.5588	0
15.3618	0		16.3526	0		14.8651	0		14.5783	0
15.3814	0		16.3721	0		14.8847	0		14.5979	0
15.4009	0		16.3916	0		14.9042	0		14.6174	0
15.4205	0		16.4112	0		14.9238	0		14.637	0
15.44	0		16.4307	0		14.9433	0		14.6565	0
15.4595	0		16.4503	0		14.9628	0		14.6761	0
15.4791	0		16.4698	0		14.9824	0		14.6956	0
15.4986	0		16.4894	0		15.0019	0		14.7151	0
15.5182	0		16.5089	0		15.0215	0		14.7347	0
15.5377	0		16.5285	0		15.041	0		14.7542	0
15.5572	0		16.548	0		15.0606	0		14.7737	0
15.5768	0		16.5676	0		15.0801	0		14.7933	0
15.5963	0		16.5871	0		15.0997	0		14.8128	0
15.6159	0		16.6067	0		15.1192	0		14.8324	0
15.6354	0		16.6262	0		15.1387	0		14.8519	0
15.6549	0		16.6457	0		15.1583	0		14.8714	0
15.6745	0		16.6653	0		15.1778	0		14.891	0
15.694	0		16.6848	0		15.1974	0		14.9105	0
15.7136	0		16.7044	0		15.217	0		14.9301	0
15.7331	0		16.7239	0		15.2365	0		14.9496	0
15.7526	0		16.7434	0		15.256	0		14.9692	0
15.7722	0		16.763	0		15.2756	0		14.9887	0
15.7917	0		16.7825	0		15.2951	0		15.0083	0
15.8113	0		16.8021	0		15.3146	0		15.0278	0
15.8308	0		16.8216	0		15.3342	0		15.0473	0
15.8504	0		16.8411	0		15.3537	0		15.0669	0
15.8699	0		16.8607	0		15.3733	0		15.0864	0
15.8895	0		16.8803	0		15.3928	0		15.1059	0
15.909	0		16.8998	0		15.4124	0		15.1255	0
15.9285	0		16.9193	0		15.4319	0		15.145	0
15.9481	0		16.9389	0		15.4514	0		15.1646	0
15.9676	0		16.9584	0		15.471	0		15.1841	0
15.9871	0		16.9779	0		15.4905	0		15.2037	0
16.0067	0		16.9975	0		15.5101	0		15.2232	0
16.0263	0		17.017	0		15.5296	0		15.2427	0
16.0458	0		17.0366	0		15.5491	0		15.2623	0
16.0654	0		17.0561	0		15.5687	0		15.2818	0
16.0849	0		17.0757	0		15.5882	0		15.3014	0
16.1044	0		17.0952	0		15.6078	0		15.3209	0
16.124	0		17.1148	0		15.6273	0		15.3405	0
16.1435	0		17.1343	0		15.6469	0		15.36	0
16.1631	0		17.1538	0		15.6664	0		15.3796	0
16.1826	0		17.1734	0		15.686	0		15.3991	0
16.2021	0		17.1929	0		15.7055	0		15.4187	0
16.2217	0		17.2125	0		15.725	0		15.4382	0
16.2412	0		17.232	0		15.7446	0		15.4578	0
16.2608	0		17.2516	0		15.7641	0		15.4773	0
16.2803	0		17.2711	0		15.7836	0		15.4969	0
16.2998	0		17.2906	0		15.8032	0		15.5164	0
16.3194	0		17.3102	0		15.8227	0		15.5359	0
16.339	0		17.3297	0		15.8423	0		15.5555	0
16.3585	0		17.3493	0		15.8618	0		15.575	0
16.378	0		17.3688	0		15.8813	0		15.5945	0
16.3976	0		17.3883	0		15.9009	0		15.6141	0
16.4171	0		17.4079	0		15.9204	0		15.6336	0
16.4367	0		17.4274	0		15.94	0		15.6532	0
16.4562	0		17.447	0		15.9595	0		15.6727	0
16.4757	0		17.4665	0		15.9791	0		15.6923	0
16.4953	0		17.486	0		15.9986	0		15.7118	0
16.5148	0		17.5056	0		16.0181	0		15.7314	0
16.5343	0		17.5251	0		16.0377	0		15.7509	0
16.5539	0		17.5447	0		16.0572	0		15.7704	0
16.5735	0		17.5642	0		16.0768	0		15.79	0
16.593	0		17.5837	0		16.0963	0		15.8095	0
16.6125	0		17.6033	0		16.1158	0		15.8291	0
16.6321	0		17.6228	0		16.1354	0		15.8486	0
16.6516	0		17.6424	0		16.1549	0		15.8681	0
16.6712	0		17.6619	0		16.1745	0		15.8877	0
16.6907	0		17.6815	0		16.194	0		15.9072	0
16.7102	0		17.701	0		16.2136	0		15.9268	0
16.7298	0		17.7205	0		16.2331	0		15.9463	0
16.7493	0		17.7401	0		16.2526	0		15.9659	0
16.7689	0		17.7597	0		16.2722	0		15.9854	0
16.7884	0		17.7792	0		16.2917	0		16.0049	0
16.808	0		17.7987	0		16.3113	0		16.0245	0
16.8275	0		17.8183	0		16.3308	0		16.044	0
16.847	0		17.8378	0		16.3503	0		16.0635	0
16.8666	0		17.8574	0		16.3699	0		16.0831	0
16.8861	0		17.8769	0		16.3894	0		16.1026	0
16.9057	0		17.8964	0		16.409	0		16.1222	0
16.9252	0		17.916	0		16.4285	0		16.1417	0
16.9447	0		17.9355	0		16.448	0		16.1613	0
16.9643	0		17.955	0		16.4676	0		16.1808	0
16.9838	0		17.9746	0		16.4871	0		16.2004	0
17.0034	0		17.9941	0		16.5067	0		16.2199	0
17.0229	0		18.0137	0		16.5262	0		16.2394	0
17.0424	0		18.0332	0		16.5458	0		16.259	0
17.062	0		18.0528	0		16.5653	0		16.2785	0
17.0815	0		18.0723	0		16.5848	0		16.298	0
17.1011	0		18.0919	0		16.6044	0		16.3176	0
17.1206	0		18.1114	0		16.6239	0		16.3371	0
17.1401	0		18.1309	0		16.6435	0		16.3567	0
17.1597	0		18.1505	0		16.663	0		16.3762	0
17.1792	0		18.17	0		16.6825	0		16.3957	0
17.1988	0		18.1896	0		16.7021	0		16.4153	0
17.2183	0		18.2091	0		16.7216	0		16.4349	0
17.2379	0		18.2286	0		16.7412	0		16.4544	0
17.2574	0		18.2482	0		16.7607	0		16.4739	0
17.2769	0		18.2678	0		16.7802	0		16.4935	0
17.2965	0		18.2873	0		16.7998	0		16.513	0
17.316	0		18.3069	0		16.8193	0		16.5326	0
17.3356	0		18.3264	0		16.8389	0		16.5521	0
17.3551	0		18.3459	0		16.8584	0		16.5716	0
17.3746	0		18.3655	0		16.8779	0		16.5912	0
17.3942	0		18.385	0		16.8975	0		16.6107	0
17.4138	0		18.4046	0		16.917	0		16.6303	0
17.4333	0		18.4241	0		16.9366	0		16.6498	0
17.4528	0		18.4437	0		16.9561	0		16.6694	0
17.4724	0		18.4632	0		16.9757	0		16.6889	0
17.4919	0		18.4827	0		16.9952	0		16.7084	0
17.5115	0		18.5023	0		17.0147	0		16.728	0
17.531	0		18.5218	0		17.0343	0		16.7475	0
17.5506	0		18.5414	0		17.0538	0		16.7671	0
17.5701	0		18.5609	0		17.0734	0		16.7866	0
17.5896	0		18.5804	0		17.0929	0		16.8061	0
17.6092	0		18.6	0		17.1124	0		16.8257	0
17.6287	0		18.6195	0		17.132	0		16.8452	0
17.6483	0		18.6391	0		17.1515	0		16.8648	0
17.6678	0		18.6586	0		17.1711	0		16.8843	0
17.6873	0		18.6782	0		17.1906	0		16.9038	0
17.7069	0		18.6977	0		17.2101	0		16.9234	0
17.7264	0		18.7172	0		17.2297	0		16.9429	0
17.746	0		18.7368	0		17.2492	0		16.9625	0
17.7655	0		18.7563	0		17.2688	0		16.982	0
17.785	0		18.7759	0		17.2883	0		17.0015	0
17.8046	0		18.7954	0		17.3079	0		17.0211	0
17.8241	0		18.8149	0		17.3274	0		17.0406	0
17.8437	0		18.8345	0		17.3469	0		17.0602	0
17.8632	0		18.854	0		17.3665	0		17.0797	0
17.8828	0		18.8736	0		17.386	0		17.0993	0
17.9023	0		18.8931	0		17.4056	0		17.1188	0
17.9218	0		18.9126	0		17.4251	0		17.1383	0
17.9414	0		18.9322	0		17.4446	0		17.1579	0
17.9609	0		18.9517	0		17.4642	0		17.1774	0
17.9805	0		18.9713	0		17.4837	0		17.197	0
18	0		18.9908	0		17.5033	0		17.2165	0
18.0196	0		19.0103	0		17.5228	0		17.2361	0
18.0391	0		19.0299	0		17.5423	0		17.2556	0
18.0587	0		19.0494	0		17.5619	0		17.2752	0
18.0782	0		19.069	0		17.5814	0		17.2947	0
18.0977	0		19.0885	0		17.601	0		17.3143	0
18.1173	0		19.1081	0		17.6205	0		17.3338	0
18.1368	0		19.1276	0		17.64	0		17.3533	0
18.1564	0		19.1471	0		17.6596	0		17.3729	0
18.1759	0		19.1667	0		17.6791	0		17.3924	0
18.1955	0		19.1862	0		17.6987	0		17.412	0
18.215	0		19.2058	0		17.7182	0		17.4315	0
18.2345	0		19.2253	0		17.7378	0		17.451	0
18.2541	0		19.2449	0		17.7573	0		17.4706	0
18.2736	0		19.2644	0		17.7768	0		17.4901	0
18.2932	0		19.284	0		17.7964	0		17.5097	0
18.3127	0		19.3035	0		17.8159	0		17.5292	0
18.3322	0		19.323	0		17.8355	0		17.5487	0
18.3518	0		19.3426	0		17.855	0		17.5683	0
18.3713	0		19.3621	0		17.8746	0		17.5878	0
18.3909	0		19.3817	0		17.8941	0		17.6074	0
18.4104	0		19.4012	0		17.9137	0		17.6269	0
18.43	0		19.4207	0		17.9332	0		17.6465	0
18.4495	0		19.4403	0		17.9527	0		17.666	0
18.469	0		19.4598	0		17.9723	0		17.6855	0
18.4886	0		19.4794	0		17.9918	0		17.7051	0
18.5081	0		19.4989	0		18.0114	0		17.7246	0
18.5277	0		19.5185	0		18.0309	0		17.7442	0
18.5472	0		19.538	0		18.0504	0		17.7637	0
18.5667	0		19.5575	0		18.07	0		17.7832	0
18.5863	0		19.5771	0		18.0895	0		17.8028	0
18.6058	0		19.5966	0		18.109	0		17.8223	0
18.6254	0		19.6162	0		18.1286	0		17.8419	0
18.6449	0		19.6357	0		18.1481	0		17.8614	0
18.6644	0		19.6552	0		18.1677	0		17.8809	0
18.684	0		19.6748	0		18.1872	0		17.9005	0
18.7035	0		19.6943	0		18.2067	0		17.92	0
18.7231	0		19.7139	0		18.2263	0		17.9396	0
18.7426	0		19.7334	0		18.2458	0		17.9591	0
18.7621	0		19.7529	0		18.2654	0		17.9787	0
18.7817	0		19.7725	0		18.2849	0		17.9982	0
18.8012	0		19.792	0		18.3045	0		18.0177	0
18.8208	0		19.8116	0		18.324	0		18.0373	0
18.8403	0		19.8311	0		18.3436	0		18.0568	0
18.8599	0		19.8507	0		18.3631	0		18.0764	0
18.8794	0		19.8702	0		18.3826	0		18.0959	0
18.8989	0		19.8897	0		18.4022	0		18.1154	0
18.9185	0		19.9093	0		18.4217	0		18.135	0
18.938	0		19.9288	0		18.4413	0		18.1545	0
18.9576	0		19.9484	0		18.4608	0		18.1741	0
18.9771	0		19.9679	0		18.4803	0		18.1936	0
18.9966	0		19.9874	0		18.4999	0		18.2132	0
19.0162	0		20.007	0		18.5194	0		18.2327	0
19.0357	0		20.0265	0		18.539	0		18.2523	0
19.0553	0		20.0461	0		18.5585	0		18.2718	0
19.0748	0		20.0656	0		18.5781	0		18.2913	0
19.0943	0		20.0852	0		18.5976	0		18.3109	0
19.1139	0		20.1047	0		18.6171	0		18.3304	0
19.1334	0		20.1242	0		18.6367	0		18.35	0
19.153	0		20.1438	0		18.6562	0		18.3695	0
19.1725	0		20.1633	0		18.6758	0		18.389	0
19.1921	0		20.1828	0		18.6953	0		18.4086	0
19.2116	0		20.2024	0		18.7148	0		18.4281	0
19.2311	0		20.2219	0		18.7344	0		18.4477	0
19.2507	0		20.2415	0		18.7539	0		18.4672	0
19.2702	0		20.261	0		18.7735	0		18.4868	0
19.2898	0		20.2806	0		18.793	0		18.5063	0
19.3093	0		20.3001	0		18.8126	0		18.5259	0
19.3289	0		20.3196	0		18.8321	0		18.5454	0
19.3484	0		20.3392	0		18.8516	0		18.5649	0
19.3679	0		20.3587	0		18.8712	0		18.5845	0
19.3875	0		20.3783	0		18.8907	0		18.604	0
19.407	0		20.3978	0		18.9103	0		18.6236	0
19.4266	0		20.4173	0		18.9298	0		18.6431	0
19.4461	0		20.4369	0		18.9494	0		18.6626	0
19.4657	0		20.4564	0		18.9689	0		18.6822	0
19.4852	0		20.476	0		18.9884	0		18.7017	0
19.5047	0		20.4955	0		19.008	0		18.7213	0
19.5243	0		20.5151	0		19.0275	0		18.7408	0
19.5438	0		20.5346	0		19.0471	0		18.7603	0
19.5633	0		20.5541	0		19.0666	0		18.7799	0
19.5829	0		20.5737	0		19.0862	0		18.7995	0
19.6025	0		20.5932	0		19.1057	0		18.819	0
19.622	0		20.6128	0		19.1252	0		18.8385	0
19.6415	0		20.6323	0		19.1448	0		18.8581	0
19.6611	0		20.6518	0		19.1643	0		18.8776	0
19.6806	0		20.6714	0		19.1839	0		18.8971	0
19.7001	0		20.6909	0		19.2034	0		18.9167	0
19.7197	0		20.7105	0		19.223	0		18.9362	0
19.7392	0		20.73	0		19.2425	0		18.9558	0
19.7588	0		20.7495	0		19.262	0		18.9753	0
19.7783	0		20.7691	0		19.2816	0		18.9948	0
19.7979	0		20.7886	0		19.3011	0		19.0144	0
19.8174	0		20.8082	0		19.3207	0		19.0339	0
19.8369	0		20.8277	0		19.3402	0		19.0535	0
19.8565	0		20.8473	0		19.3597	0		19.073	0
19.876	0		20.8668	0		19.3793	0		19.0925	0
19.8956	0		20.8864	0		19.3988	0		19.1121	0
19.9151	0		20.9059	0		19.4184	0		19.1316	0
19.9347	0		20.9255	0		19.4379	0		19.1512	0
19.9542	0		20.945	0		19.4575	0		19.1707	0
19.9737	0		20.9645	0		19.477	0		19.1902	0
19.9933	0		20.9841	0		19.4965	0		19.2098	0
20.0128	0		21.0036	0		19.5161	0		19.2293	0
20.0324	0		21.0232	0		19.5356	0		19.2489	0
20.0519	0		21.0427	0		19.5552	0		19.2684	0
20.0714	0		21.0622	0		19.5747	0		19.288	0
20.091	0		21.0818	0		19.5942	0		19.3075	0
20.1105	0		21.1013	0		19.6138	0		19.327	0
20.1301	0		21.1209	0		19.6333	0		19.3466	0
20.1496	0		21.1404	0		19.6529	0		19.3661	0
20.1691	0		21.1599	0		19.6724	0		19.3857	0
20.1887	0		21.1795	0		19.6919	0		19.4052	0
20.2082	0		21.1991	0		19.7115	0		19.4248	0
20.2278	0		21.2186	0		19.731	0		19.4443	0
20.2473	0		21.2382	0		19.7506	0		19.4639	0
20.2669	0		21.2577	0		19.7701	0		19.4834	0
20.2864	0		21.2773	0		19.7897	0		19.5029	0
20.3059	0		21.2968	0		19.8092	0		19.5225	0
20.3255	0		21.3163	0		19.8287	0		19.542	0
20.345	0		21.3359	0		19.8483	0		19.5616	0
20.3646	0		21.3554	0		19.8678	0		19.5811	0
20.3841	0		21.375	0		19.8874	0		19.6006	0
20.4036	0		21.3945	0		19.9069	0		19.6202	0
20.4232	0		21.414	0		19.9264	0		19.6398	0
20.4427	0		21.4336	0		19.946	0		19.6593	0
20.4623	0		21.4531	0		19.9655	0		19.6789	0
20.4818	0		21.4727	104		19.9851	0		19.6984	0
20.5014	0		21.4922	227		20.0046	0		19.7179	0
20.5209	0		21.5117	336.17		20.0241	0		19.7375	0
20.5405	0		21.5313	282		20.0437	0		19.757	0
20.56	0		21.5508	478		20.0633	0		19.7766	0
20.5796	0		21.5704	415.22		20.0828	0		19.7961	0
20.5991	0		21.5899	510.42		20.1023	0		19.8156	0
20.6186	0		21.6095	430		20.1219	0		19.8352	0
20.6382	0		21.629	432.92		20.1414	0		19.8547	0
20.6577	0		21.6486	549		20.1609	0		19.8743	0
20.6773	0		21.6681	542.79		20.1805	0		19.8938	0
20.6968	0		21.6876	671		20.2	0		19.9134	0
20.7163	0		21.7072	410.82		20.2196	0		19.9329	0
20.7359	0		21.7267	537.24		20.2391	0		19.9525	0
20.7554	0		21.7462	422		20.2586	0		19.972	0
20.775	0		21.7658	499		20.2782	0		19.9916	0
20.7945	0		21.7853	466		20.2977	0		20.0111	0
20.8141	0		21.8049	575.38		20.3173	0		20.0306	0
20.8336	0		21.8244	275.9		20.3368	0		20.0502	0
20.8531	0		21.8439	361.21		20.3564	0		20.0697	0
20.8727	0		21.8635	198		20.3759	0		20.0892	0
20.8922	0		21.883	480.67		20.3955	0		20.1088	0
20.9118	0		21.9026	369.68		20.415	0		20.1283	0
20.9313	0		21.9221	318		20.4345	0		20.1479	0
20.9508	0		21.9416	324.66		20.4541	0		20.1674	0
20.9704	0		21.9612	211.6		20.4736	0		20.187	0
20.9899	0		21.9807	394.07		20.4932	0		20.2065	0
21.0095	0		22.0003	424.3		20.5127	0		20.2261	0
21.029	0		22.0198	243.1		20.5323	0		20.2456	0
21.0485	0		22.0394	86		20.5518	0		20.2651	0
21.0681	0		22.0589	30		20.5713	0		20.2847	0
[truncated: 3,811 more rows]

## Sheet: ED Fig 3c
MS/MS spectra and EICs of T(2HG)INNLDTSSSDFTILQE detected in IDH1 mutant RBE cells, wild type SSP25 cells, and RBE cells treated with or without AG120 (a mutant IDH1 inhibitor).
RBE			SSP25			DMSO treated RBE			AG120 treated RBE
Retention time (min)	Intensity (mV)		Retention time (min)	Intensity (mV)		Retention time (min)	Intensity (mV)		Retention time (min)	Intensity (mV)		m/z	Relative Intensity
0.00992	0		0.00938	0		0.00883	0		0.01005	0		102.438	5.85284
0.01923	0		0.01143	0		0.011	0		0.01198	0		107.309	4.51505
0.02812	0		0.01353	0		0.013	0		0.01417	0		113.187	3.84615
0.03022	0		0.0156	0		0.01503	0		0.0163	0		124.865	3.51171
0.03228	0		0.01762	0		0.0172	0		0.01845	0		138.652	6.35452
0.03437	0		0.0197	0		0.01933	0		0.02045	0		163.949	3.67893
0.0364	0		0.02173	0		0.02142	0		0.0225	0		177.235	3.67893
0.03832	0		0.02375	0		0.02353	0		0.02443	0		187.144	6.35452
0.04043	0		0.02587	0		0.02565	0		0.02657	0		194.997	3.67893
0.04248	0		0.02787	0		0.02773	0		0.02852	0		199.183	8.02676
0.04465	0		0.03	0		0.02975	0		0.03065	0		202.092	7.35786
0.04682	0		0.03213	0		0.03187	0		0.0327	0		208.1	8.52843
0.04893	0		0.0342	0		0.03395	0		0.03478	0		212.854	3.67893
0.05105	0		0.03623	0		0.03607	0		0.03692	0		220.092	8.52843
0.05315	0		0.03832	0		0.03807	0		0.03888	0		227.179	9.86622
0.05523	0		0.04035	0		0.04023	0		0.04103	0		241.085	7.69231
0.0574	0		0.04228	0		0.04235	0		0.04305	0		242.151	12.2074
0.0595	0		0.04438	0		0.04427	0		0.04507	0		245.168	7.85953
0.0617	0		0.04638	0		0.04638	0		0.04713	0		246.75	6.85619
0.06388	0		0.04845	0		0.04838	0		0.04923	0		249.162	8.3612
0.06598	0		0.05048	0		0.0504	0		0.05133	0		258.11	19.5652
0.06815	0		0.05257	0		0.05257	0		0.05345	0		259.093	11.8729
0.07015	0		0.05458	0		0.05458	0		0.05548	0		262.121	7.35786
0.07235	0		0.05657	0		0.0566	0		0.05755	0		263.086	6.18729
0.07442	0		0.05847	0		0.05873	0		0.05963	0		266.217	5.35117
0.07657	0		0.0606	0		0.06075	0		0.06168	0		266.777	10.2007
0.07857	0		0.0627	0		0.06287	0		0.06378	0		269.235	5.68562
0.08057	0		0.06468	0		0.06497	0		0.06585	0		270.386	6.85619
0.0827	0		0.06668	0		0.067	0		0.06795	0		272.088	7.52508
0.08477	0		0.06875	0		0.06903	0		0.07005	0		273.124	5.51839
0.08688	0		0.0707	0		0.07113	0		0.07218	0		276.117	17.893
0.08902	0		0.07275	0		0.07322	0		0.07418	0		277.121	18.8963
0.09115	0		0.07475	0		0.07535	0		0.07628	0		279.127	9.86622
0.09318	0		0.07682	0		0.07733	0		0.07832	0		279.173	6.52174
0.09532	0		0.07892	0		0.07935	0		0.08047	0		290.101	21.0702
0.09738	0		0.081	0		0.08137	0		0.08255	0		292.101	6.52174
0.09953	0		0.08313	0		0.0835	0		0.08462	0		301.132	9.19732
0.10153	0		0.08517	0		0.08562	0		0.08672	0		304.152	8.69565
0.1036	0		0.08733	0		0.08772	0		0.08885	0		304.411	5.01672
0.10575	0		0.08937	0		0.08977	0		0.09098	0		305.154	4.8495
0.10787	0		0.09128	0		0.09187	0		0.09297	0		310.138	8.19398
0.10993	0		0.09333	0		0.09402	0		0.09497	0		313.216	11.204
0.11198	0		0.09538	0		0.0961	0		0.097	0		325.212	5.51839
0.1141	0		0.09748	0		0.09825	0		0.099	0		326.171	6.18729
0.11623	0		0.09958	0		0.10028	0		0.10105	0		329.227	5.18395
0.11825	0		0.10172	0		0.10242	0		0.10307	0		332.203	14.7157
0.12042	0		0.10375	0		0.10453	0		0.10508	0		333.175	7.69231
0.12252	0		0.10583	0		0.10662	0		0.10713	0		338.817	9.0301
0.12463	0		0.10808	0		0.10868	0		0.10917	0		341.109	9.699
0.1267	0		0.1102	0		0.11073	0		0.1112	0		342.125	7.02341
0.12885	0		0.1122	0		0.11285	0		0.11332	0		342.206	7.35786
0.13088	0		0.1142	0		0.11498	0		0.11543	0		343.158	10.7023
0.13298	0		0.11632	0		0.11712	0		0.11758	0		344.183	5.18395
0.13503	0		0.1185	0		0.11917	0		0.11972	0		347.131	4.51505
0.13717	0		0.12062	0		0.12128	0		0.12187	0		348.073	6.35452
0.13923	0		0.12263	0		0.1234	0		0.12383	0		350.144	6.18729
0.14137	0		0.1248	0		0.12545	0		0.1258	0		355.03	5.18395
0.1435	0		0.12685	0		0.12758	0		0.12792	0		355.238	10.8696
0.14562	0		0.12892	0		0.12965	0		0.13002	0		357.182	17.5585
0.1477	0		0.13103	0		0.13177	0		0.13193	0		359.119	14.0468
0.14977	0		0.13303	0		0.13375	0		0.13397	0		359.21	11.8729
0.15188	0		0.13505	0		0.13592	0		0.13608	0		360.186	6.35452
0.15388	0		0.13717	0		0.13795	0		0.13822	0		361.19	8.02676
0.15607	0		0.1392	0		0.14005	0		0.14037	0		362.169	7.85953
0.15822	0		0.14132	0		0.14218	0		0.14242	0		365.223	5.51839
0.16037	0		0.14342	0		0.14428	0		0.14452	0		368.115	7.69231
0.16237	0		0.1455	0		0.14628	0		0.14652	0		368.762	4.1806
0.16452	0		0.1476	0		0.14833	0		0.14855	0		372.177	9.36455
0.16665	0		0.14958	0		0.15045	0		0.15058	0		372.248	4.34783
0.16868	0		0.15157	0		0.1526	0		0.1526	0		372.79	4.1806
0.17075	0		0.15355	0		0.15473	0		0.15462	0		373.171	20.4013
0.17288	0		0.1556	0		0.15675	0		0.15675	0		375.2	4.8495
0.17492	0		0.15768	0		0.15887	0		0.15875	0		376.144	6.18729
0.17705	0		0.15972	0		0.1609	0		0.1609	0		377.131	12.0401
0.17917	0		0.16175	0		0.16302	0		0.1629	0		382.177	9.36455
0.18118	0		0.16383	0		0.16512	0		0.16492	0		383.238	8.69565
0.18328	0		0.16595	0		0.16727	0		0.16698	0		386.208	7.69231
0.18545	0		0.16802	0		0.1693	0		0.16907	0		387.148	6.18729
0.1877	0		0.17022	0		0.17138	0		0.17107	0		388.176	5.35117
0.18978	0		0.17233	0		0.17345	0		0.17317	0		389.203	60.5351
0.19202	0		0.17435	0		0.17552	0		0.17527	0		393.213	4.8495
0.19412	0		0.1764	0		0.17758	0		0.17735	0		394.157	36.4549
0.19627	0		0.17848	0		0.1796	0		0.1793	0		395.163	7.02341
0.19843	0		0.18053	0		0.1817	0		0.18142	0		402.175	6.52174
0.20062	0		0.18258	0		0.18368	0		0.18348	0		403.19	4.8495
0.2028	0		0.18463	0		0.18575	0		0.18545	0		404.146	17.5585
0.20493	0		0.18673	0		0.18787	0		0.1875	0		405.143	4.8495
0.20705	0		0.1888	0		0.18997	0		0.18943	0		405.166	3.67893
0.2091	0		0.19088	0		0.19213	0		0.19158	0		408.188	4.8495
0.2111	0		0.19298	0		0.19425	0		0.19363	0		412.229	6.68896
0.21323	0		0.19498	0		0.19627	0		0.19563	0		414.532	3.84615
0.21538	0		0.19705	0		0.19842	0		0.1977	0		415.179	5.35117
0.21745	0		0.19922	0		0.20053	0		0.19978	0		416.137	17.0569
0.21963	0		0.20115	0		0.20257	0		0.20193	0		418.198	7.02341
0.22177	0		0.20325	0		0.20468	0		0.20397	0		422.23	6.85619
0.22395	0		0.20528	0		0.20668	0		0.20603	0		426.191	13.2107
0.22612	0		0.20737	0		0.20877	0		0.208	0		428.222	8.69565
0.22818	0		0.20935	0		0.21082	0		0.21005	0		430.156	4.1806
0.23033	0		0.21137	0		0.2128	0		0.21217	0		432.213	11.7057
0.23233	0		0.21343	0		0.21488	0		0.21428	0		432.348	3.84615
0.2344	0		0.21555	0		0.21687	0		0.21638	0		433.171	10.0334
0.23657	0		0.2177	0		0.21897	0		0.2183	0		433.243	6.35452
0.23875	0		0.2197	0		0.22105	0		0.22035	0		442.139	5.68562
0.2408	0		0.22183	0		0.22317	0		0.22245	0		444.217	5.35117
0.24277	0		0.22397	0		0.22525	0		0.22455	0		444.273	5.51839
0.24497	0		0.22605	0		0.22727	0		0.22667	0		451.21	4.51505
0.247	0		0.22812	0		0.22938	0		0.22857	0		456.236	5.51839
0.24912	0		0.23028	0		0.23142	0		0.2306	0		456.273	6.52174
0.2513	0		0.23233	0		0.23342	0		0.23258	0		457.287	6.52174
0.25338	0		0.23447	0		0.23555	0		0.23458	0		458.184	5.85284
0.2555	0		0.23658	0		0.23753	0		0.2367	0		461.162	4.68227
0.25767	0		0.2387	0		0.23953	0		0.2388	0		469.247	4.68227
0.25987	0		0.24085	0		0.24152	0		0.24088	0		471.243	21.4047
0.26195	0		0.24295	0		0.2436	0		0.243	0		472.201	3.84615
0.26405	0		0.2451	0		0.24557	0		0.24508	0		473.185	5.85284
0.26607	0		0.24725	0		0.24767	0		0.24718	0		473.208	5.18395
0.26818	0		0.24933	0		0.2497	0		0.24922	0		473.228	7.69231
0.27035	0		0.25148	0		0.25175	0		0.25127	0		476.171	7.85953
0.27252	0		0.25357	0		0.2538	0		0.25338	0		476.26	7.02341
0.27452	0		0.25573	0		0.25587	0		0.25545	0		478.208	7.69231
0.27662	0		0.25785	0		0.25793	0		0.25757	0		482.314	5.68562
0.2788	0		0.25988	0		0.25985	0		0.25963	0		483.249	4.68227
0.28098	0		0.26195	0		0.26192	0		0.26175	0		486.259	11.7057
0.28302	0		0.26398	0		0.264	0		0.26383	0		486.33	8.19398
0.2852	0		0.26602	0		0.26602	0		0.26583	0		488.266	10.3679
0.28742	0		0.26815	0		0.26805	0		0.26802	0		490.229	5.18395
0.28952	0		0.2703	0		0.27017	0		0.27003	0		491.168	20.5686
0.29162	0		0.27238	0		0.27222	0		0.27205	0		491.192	12.5418
0.29368	0		0.2744	0		0.2743	0		0.27408	0		491.273	8.3612
0.29582	0		0.2764	0		0.2764	0		0.27602	0		492.149	20.2341
0.29792	0		0.27842	0		0.27857	0		0.27807	0		493.162	14.8829
0.30007	0		0.28048	0		0.28052	0		0.28005	0		494.282	8.02676
0.3021	0		0.28247	0		0.28268	0		0.28217	0		500.194	5.51839
0.30425	0		0.2845	0		0.28468	0		0.28425	0		500.27	6.68896
0.3064	0		0.28665	0		0.28688	0		0.28632	0		501.228	9.19732
0.30848	0		0.28865	0		0.28897	0		0.28835	0		501.272	6.52174
0.31057	0		0.29067	0		0.29103	0		0.29047	0		502.244	6.02007
0.3127	0		0.29263	0		0.29305	0		0.29257	0		502.29	23.2442
0.31478	0		0.29472	0		0.29508	0		0.2947	0		504.29	18.5619
0.31693	0		0.29685	0		0.29718	0		0.29665	0		506.228	6.18729
0.31913	0		0.29902	0		0.29923	0		0.2987	0		508.192	6.02007
0.33218	0		0.30105	0		0.3013	0		0.30067	0		509.184	52.0067
0.34107	0		0.30313	0		0.30342	0		0.3027	0		509.318	4.8495
0.34317	0		0.3051	0		0.30557	0		0.30483	0		510.183	19.5652
0.34533	0		0.3072	0		0.30768	0		0.30685	0		511.233	8.52843
0.3475	0		0.30917	0		0.30972	0		0.30893	0		512.219	7.35786
0.3496	0		0.31128	0		0.31183	0		0.31108	0		514.637	4.1806
0.35162	0		0.3133	0		0.31385	0		0.31313	0		516.246	7.69231
0.35378	0		0.31532	0		0.31593	0		0.31525	0		517.226	8.02676
0.3559	0		0.31747	0		0.31802	0		0.31733	0		521.24	7.69231
0.35802	0		0.31955	0		0.32002	0		0.3194	0		521.264	6.18729
0.36012	0		0.32167	0		0.32218	0		0.32147	0		524.805	5.85284
0.36207	0		0.32373	0		0.32432	0		0.32348	0		528.264	6.52174
0.3642	0		0.32573	0		0.32645	0		0.3255	0		529.239	4.34783
0.36618	0		0.32782	0		0.32845	0		0.32763	0		529.739	11.5385
0.36838	0		0.32992	0		0.3306	0		0.32965	0		530.218	4.34783
0.37043	0		0.33193	0		0.3327	0		0.3317	0		530.243	7.69231
0.37252	0		0.33408	0		0.33477	0		0.33378	0		531.189	7.02341
0.37465	0		0.33603	0		0.33685	0		0.33588	0		532.169	9.53177
0.37672	0		0.33818	0		0.33887	0		0.338	0		537.225	4.8495
0.37887	0		0.34023	0		0.34105	0		0.34012	0		538.658	4.01338
0.38098	0		0.34228	0		0.34315	0		0.34215	0		538.737	6.18729
0.38302	0		0.3444	0		0.34525	0		0.34415	0		542.262	5.18395
0.38517	0		0.3464	0		0.3473	0		0.34615	0		545.255	5.51839
0.38733	0		0.34852	0		0.34932	0		0.34813	0		546.177	7.02341
0.38937	0		0.35057	0		0.35125	0		0.35025	0		546.263	14.2141
0.3915	0		0.35262	0		0.35328	0		0.35238	0		547.288	7.02341
0.39362	0		0.35457	0		0.35545	0		0.3545	0		552.216	7.19064
0.39575	0		0.35668	0		0.35742	0		0.35653	0		554.23	4.1806
0.39775	0		0.3588	0		0.3595	0		0.35853	0		556.245	8.02676
0.39988	0		0.36092	0		0.36163	0		0.36068	0		558.264	11.3712
0.40205	0		0.36297	0		0.36377	0		0.36277	0		559.238	15.2174
0.40413	0		0.36502	0		0.36575	0		0.36492	0		560.196	5.18395
0.40618	0		0.36703	0		0.36783	0		0.36693	0		562.253	5.01672
0.40825	0		0.3692	0		0.36988	0		0.36903	0		563.201	7.52508
0.41025	0		0.3712	0		0.37192	0		0.37105	0		563.695	13.3779
0.4123	0		0.37332	0		0.37388	0		0.37308	0		565.797	10.0334
0.41435	0		0.37533	0		0.37605	0		0.37513	0		571.279	6.02007
0.41645	0		0.3774	0		0.37822	0		0.37728	0		571.321	5.35117
0.41852	0		0.37948	0		0.38023	0		0.37922	0		572.254	5.51839
0.4206	0		0.38157	0		0.38233	0		0.38122	0		573.244	12.0401
0.42272	0		0.38367	0		0.38433	0		0.38333	0		573.252	17.5585
0.42488	0		0.38565	0		0.3865	0		0.38542	0		573.271	10.3679
0.42695	0		0.38768	0		0.38858	0		0.38755	0		574.26	16.8896
0.42898	0		0.38968	0		0.39062	0		0.38968	0		575.303	15.2174
0.43108	0		0.39162	0		0.39265	0		0.39175	0		575.788	9.0301
0.43323	0		0.39373	0		0.39467	0		0.39378	0		577.264	5.51839
0.43528	0		0.39582	0		0.39662	0		0.39578	0		583.356	8.86288
0.43733	0		0.3979	0		0.39865	0		0.3979	0		584.26	5.18395
0.43942	0		0.40002	0		0.40077	0		0.4	0		584.79	8.3612
0.44155	0		0.402	0		0.40293	0		0.40212	0		587.216	17.2241
0.44367	0		0.40407	0		0.40495	0		0.40423	0		588.274	10.8696
0.44575	0		0.40618	0		0.40705	0		0.40632	0		589.256	5.35117
0.44783	0		0.40832	0		0.40907	0		0.40835	0		590.305	6.68896
0.44995	0		0.4104	0		0.41113	0		0.41047	0		591.315	8.02676
0.45207	0		0.41253	0		0.41312	0		0.41262	0		592.254	5.51839
0.45407	0		0.41465	0		0.41523	0		0.41468	0		593.742	8.69565
0.45605	0		0.4168	0		0.41737	0		0.4168	0		596.284	7.02341
0.45803	0		0.41887	0		0.41948	0		0.41888	0		598.255	7.69231
0.46008	0		0.42098	0		0.42157	0		0.42097	0		599.475	6.18729
0.46218	0		0.42305	0		0.4236	0		0.4231	0		600.368	7.02341
0.4643	0		0.42522	0		0.42568	0		0.4251	0		601.369	6.18729
0.46625	0		0.42737	0		0.4277	0		0.42725	0		603.3	5.01672
0.46837	0		0.42938	0		0.42985	0		0.4293	0		603.338	71.4047
0.47042	0		0.43143	0		0.43192	0		0.4314	0		604.256	6.85619
0.47257	0		0.43348	0		0.43387	0		0.43342	0		604.78	5.18395
0.47462	0		0.43557	0		0.43592	0		0.43547	0		605.238	10.3679
0.47673	0		0.43773	0		0.43803	0		0.43755	0		605.263	9.699
0.47887	0		0.43982	0		0.44018	0		0.4397	0		607.23	8.19398
0.48092	0		0.4418	0		0.44232	0		0.4418	0		611.281	5.18395
0.48298	0		0.44387	0		0.44445	0		0.44392	0		622.267	56.0201
0.48497	0		0.4459	0		0.44638	0		0.446	0		623.269	9.86622
0.48695	0		0.44802	0		0.44835	0		0.44815	0		623.409	4.1806
0.4891	0		0.44998	0		0.45045	0		0.45025	0		624.247	10.3679
0.49123	0		0.45215	0		0.45248	0		0.4524	0		624.799	4.51505
0.49335	0		0.45427	0		0.45457	0		0.45443	0		626.315	11.8729
0.49537	0		0.45642	0		0.4566	0		0.45655	0		627.227	4.1806
0.4975	0		0.45858	0		0.45875	0		0.4587	0		629.31	6.35452
0.49965	0		0.46058	0		0.46092	0		0.46075	0		630.318	9.0301
0.50172	0		0.46275	0		0.46298	0		0.46288	0		632.266	4.68227
0.50383	0		0.46487	0		0.46512	0		0.46493	0		633.286	7.02341
0.50588	0		0.46703	0		0.46715	0		0.46702	0		634.265	5.18395
0.50792	0		0.4692	0		0.46913	0		0.46907	0		634.297	7.02341
0.51	0		0.47137	0		0.4712	0		0.47115	0		635.349	5.51839
0.51212	0		0.47338	0		0.4733	0		0.47328	0		636.302	11.8729
0.51427	0		0.47537	0		0.47538	0		0.47528	0		637.297	7.85953
0.51647	0		0.47752	0		0.4775	0		0.4773	0		638.26	9.0301
0.5185	0		0.47965	0		0.47957	0		0.4794	0		638.815	5.85284
0.52058	0		0.48178	0		0.48157	0		0.48145	0		639.3	4.01338
0.52262	0		0.48388	0		0.48368	0		0.4835	0		640.279	32.2743
0.52473	0		0.48605	0		0.48567	0		0.48552	0		641.793	13.2107
0.52682	0		0.4881	0		0.48777	0		0.48765	0		642.249	8.3612
0.52895	0		0.49025	0		0.48988	0		0.48982	0		643.31	9.699
0.53105	0		0.49228	0		0.49205	0		0.49188	0		644.25	5.01672
0.5331	0		0.49437	0		0.49405	0		0.494	0		644.823	9.699
0.53512	0		0.49645	0		0.4961	0		0.49602	0		645.267	5.85284
0.5372	0		0.4986	0		0.49813	0		0.49815	0		646.271	11.0368
0.5392	0		0.50062	0		0.50018	0		0.50017	0		651.295	6.52174
0.54135	0		0.5027	0		0.50217	0		0.50227	0		654.302	4.1806
0.54347	0		0.50485	0		0.50427	0		0.50437	0		654.452	4.8495
0.54553	0		0.507	0		0.50637	0		0.50642	0		655.248	5.85284
0.54765	0		0.50895	0		0.50845	0		0.50843	0		657.302	15.8863
0.54972	0		0.51105	0		0.51057	0		0.51055	0		657.356	8.19398
0.55183	0		0.51303	0		0.51252	0		0.51252	0		658.305	16.388
0.55392	0		0.51503	0		0.51462	0		0.51467	0		659.28	9.0301
0.55607	0		0.5172	0		0.51658	0		0.5167	0		659.34	5.35117
0.55825	0		0.51928	0		0.51865	0		0.51883	0		659.393	4.8495
0.56045	0		0.52128	0		0.52065	0		0.52092	0		660.292	6.02007
0.56258	0		0.52335	0		0.52272	0		0.52303	0		661.292	10.3679
0.56468	0		0.52557	0		0.52483	0		0.52508	0		666.404	4.01338
0.56672	0		0.52758	0		0.52692	0		0.52717	0		668.313	6.85619
0.56873	0		0.52972	0		0.52897	0		0.52913	0		669.324	4.68227
0.5708	0		0.53172	0		0.53108	0		0.53123	0		671.27	5.68562
0.57302	0		0.53388	0		0.53322	0		0.53315	0		671.331	5.68562
0.57517	0		0.53597	0		0.53535	0		0.53522	0		671.823	8.02676
0.57735	0		0.5381	0		0.53737	0		0.53733	0		676.256	9.19732
0.57933	0		0.54027	0		0.53937	0		0.53948	0		681.36	9.0301
0.58147	0		0.54225	0		0.54147	0		0.5416	0		681.395	4.51505
0.58357	0		0.54432	0		0.54352	0		0.5437	0		682.345	5.01672
0.58568	0		0.54633	0		0.54563	0		0.54573	0		686.271	11.0368
0.58783	0		0.54845	0		0.54765	0		0.54788	0		686.339	37.9599
0.59003	0		0.55058	0		0.54978	0		0.54985	0		687.305	4.51505
0.59225	0		0.5527	0		0.55187	0		0.55195	0		687.343	6.18729
0.59445	0		0.55485	0		0.55398	0		0.55407	0		688.33	7.69231
0.59657	0		0.55687	0		0.55593	0		0.55623	0		690.224	6.85619
0.5987	0		0.55897	0		0.55805	0		0.55837	0		692.313	5.18395
0.60078	0		0.561	0		0.56003	0		0.56053	0		693.299	8.69565
0.60295	0		0.56298	0		0.56212	0		0.56268	0		693.353	5.35117
0.60508	0		0.56512	0		0.5641	0		0.56477	0		694.306	10.8696
0.60708	0		0.5671	0		0.56622	0		0.56692	0		695.38	5.18395
0.6092	0		0.56923	0		0.56825	0		0.569	0		695.821	11.204
0.6113	0		0.57137	0		0.57025	0		0.57105	0		695.906	8.69565
0.61342	0		0.57353	0		0.57215	0		0.57313	0		696.321	5.35117
0.61557	0		0.57555	0		0.5742	0		0.57527	0		696.819	13.3779
0.61758	0		0.57755	0		0.57633	0		0.57747	0		698.381	6.52174
0.61977	0		0.57965	0		0.57835	0		0.57948	0		698.81	6.52174
0.62192	0		0.58178	0		0.58047	0		0.58162	0		700.32	4.51505
0.6242	0		0.58382	0		0.58258	0		0.58362	0		702.028	4.1806
0.62635	0		0.58592	0		0.5847	0		0.58567	0		703.287	5.51839
0.62862	0		0.5879	0		0.58682	0		0.58772	0		703.357	6.18729
0.63082	0		0.59003	0		0.58895	0		0.58975	0		705.318	5.51839
0.63312	0		0.59207	0		0.5911	0		0.59188	0		705.825	9.86622
0.6352	0		0.5942	0		0.59313	0		0.594	0		707.417	4.8495
0.63733	0		0.59625	0		0.59525	0		0.59605	0		709.824	6.18729
0.63957	0		0.5984	0		0.59723	0		0.59815	0		712.29	8.52843
0.64165	0		0.60048	0		0.59938	0		0.60027	0		713.807	13.0435
0.64385	0		0.60253	0		0.60147	0		0.60243	0		715.952	3.84615
0.64598	0		0.6047	0		0.60352	0		0.60455	0		717.399	7.35786
0.64815	0		0.60685	0		0.60562	0		0.60655	0		720.321	5.51839
0.65035	0		0.60895	0		0.60785	0		0.60875	0		722.372	7.69231
0.65255	0		0.61103	0		0.60988	0		0.61077	0		725.278	4.8495
0.65467	0		0.61302	0		0.61193	0		0.61285	0		726.294	7.69231
0.65685	0		0.6151	0		0.61388	0		0.61475	0		726.863	8.3612
0.65897	0		0.61718	0		0.61585	0		0.61675	0		729.332	5.35117
0.66115	0		0.6193	0		0.61797	0		0.6188	0		732.368	6.52174
0.66335	0		0.6214	0		0.62005	0		0.62093	0		733.26	4.8495
0.66548	0		0.62352	0		0.62208	0		0.623	0		735.851	6.35452
0.6676	0		0.62567	0		0.62413	0		0.62507	0		736.355	9.699
0.66983	0		0.62777	0		0.62615	0		0.62718	0		736.623	3.67893
0.67185	0		0.62992	0		0.62817	0		0.62928	0		737.362	10.3679
0.67392	0		0.63202	0		0.63008	0		0.63132	0		738.335	4.1806
0.67602	0		0.63415	0		0.63208	0		0.63347	0		747.307	4.51505
0.67802	0		0.63632	0		0.63413	0		0.63548	0		747.393	4.8495
0.68008	0		0.63842	0		0.6362	0		0.6376	0		748.286	4.34783
0.68218	0		0.64053	0		0.63823	0		0.63965	0		748.896	9.36455
0.68425	0		0.6426	0		0.64037	0		0.64173	0		749.832	5.51839
0.68637	0		0.64473	0		0.6424	0		0.64388	0		750.333	5.01672
0.6884	0		0.6469	0		0.6445	0		0.64595	0		750.399	11.8729
0.69037	0		0.649	0		0.64658	0		0.64795	0		752.345	10.0334
0.6925	0		0.65108	0		0.64872	0		0.65012	0		754.314	8.3612
0.69447	0		0.65315	0		0.65075	0		0.65217	0		754.822	22.9097
0.69658	0		0.65525	0		0.65273	0		0.65427	0		755.324	23.913
0.69868	0		0.65738	0		0.65487	0		0.6563	0		755.781	5.68562
0.70072	0		0.65952	0		0.6569	0		0.65828	0		755.835	21.0702
0.70283	0		0.66172	0		0.65902	0		0.66033	0		756.337	4.8495
0.7049	0		0.66383	0		0.6611	0		0.66247	0		757.308	6.85619
0.70693	0		0.66598	0		0.66323	0		0.66455	0		760.321	5.35117
0.70902	0		0.66807	0		0.66537	0		0.6666	0		760.854	7.35786
0.71105	0		0.67012	0		0.66747	0		0.66873	0		761.28	6.85619
0.71307	0		0.6721	0		0.6695	0		0.67083	0		762.864	4.8495
0.71512	0		0.67422	0		0.67162	0		0.67292	0		763.83	16.5552
0.71718	0		0.67635	0		0.67367	0		0.67505	0		763.872	6.35452
0.71928	0		0.67842	0		0.6758	0		0.6772	0		764.258	8.3612
0.72128	0		0.68042	0		0.67782	0		0.67932	0		764.33	16.2207
0.72338	0		0.68255	0		0.6799	0		0.68143	0		764.385	5.51839
0.72553	0		0.68468	0		0.6819	0		0.68355	0		764.418	8.02676
0.72757	0		0.68672	0		0.68407	0		0.68565	0		764.827	16.2207
0.72973	0		0.68887	0		0.68605	0		0.68765	0		764.907	6.52174
0.73187	0		0.69087	0		0.68813	0		0.68977	0		770.336	14.8829
0.73402	0		0.69298	0		0.6902	0		0.69193	0		770.869	5.35117
0.73608	0		0.69493	0		0.69225	0		0.69403	0		772.326	30.9365
0.73823	0		0.69692	0		0.69432	0		0.69618	0		773.308	5.18395
0.74038	0		0.69897	0		0.69632	0		0.69832	0		773.367	7.19064
0.74243	0		0.70098	0		0.69835	0		0.70033	0		774.338	6.68896
0.74452	0		0.70307	0		0.70045	0		0.7025	0		775.421	7.85953
0.7467	0		0.7051	0		0.70252	0		0.70467	0		777.338	10.0334
0.74885	0		0.70715	0		0.70458	0		0.70658	0		782.304	8.3612
0.75088	0		0.7092	0		0.7067	0		0.70855	0		783.34	7.02341
0.7529	0		0.71122	0		0.70873	0		0.7107	0		785.917	7.35786
0.75503	0		0.71323	0		0.71072	0		0.71278	0		788.56	3.67893
0.75715	0		0.71525	0		0.71277	0		0.7149	0		789.365	5.51839
0.7592	0		0.71737	0		0.71493	0		0.7171	0		791.885	5.85284
0.76122	0		0.7194	0		0.71693	0		0.71927	0		793.864	7.69231
0.76335	0		0.72142	0		0.71897	0		0.72132	0		796.359	4.8495
0.76533	0		0.72343	0		0.72107	0		0.72335	0		799.324	6.85619
0.7673	0		0.72553	0		0.7231	0		0.72538	0		799.401	5.18395
0.76938	0		0.72753	0		0.72502	0		0.72755	0		799.669	4.34783
0.77148	0		0.72962	0		0.72712	0		0.72957	0		801.373	5.18395
0.77362	0		0.73162	0		0.72928	0		0.73163	0		801.86	6.52174
0.77565	0		0.7338	0		0.73132	0		0.73368	0		802.871	9.36455
0.7777	0		0.73588	0		0.73345	0		0.73568	0		803.367	13.5451
0.77983	0		0.73792	0		0.73552	0		0.73783	0		804.897	10.2007
0.78183	0		0.73992	0		0.73758	0		0.73995	0		806.364	5.01672
0.78388	0		0.74203	0		0.73955	0		0.74208	0		807.886	5.85284
0.78598	0		0.74413	0		0.74162	0		0.74422	0		808.328	5.35117
0.78798	0		0.74627	0		0.74363	0		0.74638	0		808.903	6.52174
0.78997	0		0.74843	0		0.7456	0		0.74832	0		809.334	5.68562
0.79207	0		0.75057	0		0.74768	0		0.75043	0		809.715	7.85953
0.79422	0		0.75262	0		0.74972	0		0.75243	0		809.84	5.68562
0.79623	0		0.75475	0		0.75177	0		0.75447	0		810.384	17.3913
0.79835	0		0.75687	0		0.75385	0		0.75662	0		811.313	12.8763
0.8005	0		0.75892	0		0.75587	0		0.75873	0		811.366	99.4983
0.80257	0		0.76095	0		0.75798	0		0.76082	0		811.872	33.2776
0.80463	0		0.76308	0		0.76005	0		0.76288	0		812.254	5.68562
0.80663	0		0.76518	0		0.76207	0		0.76482	0		812.368	17.5585
0.80877	0		0.76722	0		0.76417	0		0.767	0		812.871	11.3712
0.81095	0		0.76935	0		0.76628	0		0.76908	0		813.876	7.52508
0.81307	0		0.77148	0		0.76837	0		0.77122	0		814.384	8.02676
0.81518	0		0.7735	0		0.77045	0		0.77323	0		815.306	15.8863
0.81728	0		0.7756	0		0.77255	0		0.7753	0		815.405	7.35786
0.8192	0		0.7775	0		0.77467	0		0.77743	0		820.246	9.36455
0.82123	0		0.77955	0		0.7768	0		0.77955	0		820.362	15.3846
0.82332	0		0.78155	0		0.77882	0		0.78163	0		820.493	5.18395
0.82547	0		0.78373	0		0.7809	0		0.78378	0		820.871	12.8763
0.82757	0		0.78583	0		0.78287	0		0.78583	0		821.369	6.52174
0.82962	0		0.78787	0		0.78493	0		0.78788	0		823.418	6.02007
0.83162	0		0.78995	0		0.78708	0		0.79	0		827.836	6.35452
0.83368	0		0.79197	0		0.78907	0		0.79202	0		827.915	4.34783
0.8358	0		0.79408	0		0.791	0		0.79418	0		830.305	6.18729
0.83793	0		0.79613	0		0.7931	0		0.79627	0		830.372	6.18729
0.84002	0		0.7981	0		0.79517	0		0.79837	0		831.418	7.35786
0.84217	0		0.80018	0		0.79727	0		0.8004	0		834.32	7.19064
0.8443	0		0.80233	0		0.79927	0		0.80248	0		834.363	7.35786
0.84637	0		0.8045	0		0.8014	0		0.80467	0		834.857	5.51839
0.8485	0		0.8065	0		0.80352	0		0.8067	0		835.341	10.2007
0.8505	0		0.80865	0		0.80555	0		0.80885	0		836.349	11.8729
0.85263	0		0.8107	0		0.80765	0		0.8109	0		837.887	23.7458
0.85465	0		0.81267	0		0.80977	0		0.81295	0		838.422	5.51839
0.85663	0		0.81473	0		0.8119	0		0.81498	0		839.433	7.52508
0.8586	0		0.81683	0		0.81393	0		0.81708	0		840.249	3.84615
0.8607	0		0.81895	0		0.81603	0		0.8193	0		841.314	9.53177
0.86267	0		0.82113	0		0.81817	0		0.82125	0		842.313	5.51839
0.86485	0		0.82322	0		0.8202	0		0.82343	0		843.317	8.69565
0.86693	0		0.82523	0		0.82215	0		0.82552	0		843.877	7.69231
0.86898	0		0.82727	0		0.82417	0		0.82767	0		847.404	10.3679
0.87102	0		0.82933	0		0.82622	0		0.82978	0		847.612	5.85284
0.87305	0		0.83138	0		0.82835	0		0.8319	0		848.327	8.52843
0.87513	0		0.8334	0		0.83038	0		0.83407	0		848.386	5.18395
0.87717	0		0.83555	0		0.83243	0		0.83607	0		849.338	12.3746
0.87927	0		0.8377	0		0.83445	0		0.83812	0		850.272	5.85284
0.88128	0		0.83975	0		0.8365	0		0.84025	0		850.332	4.8495
0.88338	0		0.84183	0		0.8386	0		0.84237	0		852.856	6.85619
0.88552	0		0.84395	0		0.84068	0		0.84453	0		853.341	4.68227
0.8876	0		0.84607	0		0.84282	0		0.84662	0		853.387	10.3679
0.88967	0		0.84817	0		0.84483	0		0.8487	0		855.396	8.19398
0.89175	0		0.85017	0		0.84698	0		0.8509	0		858.895	13.3779
0.89373	0		0.85232	0		0.84897	0		0.85288	0		859.398	13.7124
0.89588	0		0.85435	0		0.85102	0		0.85495	0		859.919	7.02341
0.89797	0		0.85645	0		0.85298	0		0.85703	0		860.928	6.18729
0.9001	0		0.85857	0		0.85498	0		0.8591	0		861.318	6.52174
0.90218	0		0.86072	0		0.85705	0		0.8613	0		863.882	6.18729
0.90422	0		0.86273	0		0.85918	0		0.86342	0		863.926	14.5485
0.90648	0		0.86485	0		0.8613	0		0.86548	0		865.36	17.7258
0.90857	0		0.86687	0		0.86337	0		0.86757	0		865.423	15.3846
0.91062	0		0.86898	0		0.86545	0		0.86972	0		865.907	12.2074
0.91265	0		0.87102	0		0.86752	0		0.8718	0		866.343	17.2241
0.91475	0		0.87308	0		0.8695	0		0.87388	0		867.442	8.52843
0.91683	0		0.87525	0		0.87155	0		0.87607	0		867.911	5.35117
0.91897	0		0.87735	0		0.8735	0		0.87812	0		868.387	5.01672
0.9211	0		0.87947	0		0.8756	0		0.88027	0		868.81	9.53177
0.92317	0		0.88155	0		0.8776	0		0.88242	0		868.92	5.18395
0.92527	0		0.88363	0		0.87968	0		0.88447	0		869.879	8.3612
0.92725	0		0.88567	0		0.8817	0		0.88667	0		870.381	4.8495
0.9293	0		0.88777	0		0.88375	0		0.88872	0		873.493	6.18729
0.93135	0		0.88977	0		0.88588	0		0.8908	0		877.264	6.18729
0.93347	0		0.8919	0		0.88797	0		0.89297	0		877.458	5.85284
0.93555	0		0.89412	0		0.89008	0		0.89503	0		877.492	11.0368
0.93767	0		0.89617	0		0.89215	0		0.89718	0		877.874	15.7191
0.93982	0		0.89828	0		0.89425	0		0.89927	0		878.431	8.02676
0.94193	0		0.9004	0		0.89628	0		0.90137	0		878.892	6.18729
0.94403	0		0.90247	0		0.8984	0		0.9035	0		880.395	20.5686
0.94615	0		0.90447	0		0.90053	0		0.90563	0		880.913	6.35452
0.94815	0		0.90663	0		0.90268	0		0.90778	0		884.405	16.2207
0.95018	0		0.90873	0		0.90478	0		0.9098	0		885.421	15.8863
0.9522	0		0.91085	0		0.90688	0		0.91193	0		885.956	8.86288
0.95437	0		0.91298	0		0.9089	0		0.91398	0		886.406	10.5351
0.95643	0		0.91493	0		0.91102	0		0.916	0		886.57	9.36455
0.95853	0		0.91703	0		0.91317	0		0.91812	0		887.385	7.69231
0.96053	0		0.91908	0		0.91515	0		0.92023	0		887.907	6.85619
0.96243	0		0.92113	0		0.9172	0		0.92237	0		890.965	7.35786
0.96442	0		0.9232	0		0.9193	0		0.92447	0		892.424	5.68562
0.96653	0		0.92532	0		0.92133	0		0.92657	0		894.411	7.85953
0.96867	0		0.92735	0		0.92338	0		0.92865	0		896.9	6.52174
0.97075	0		0.92945	0		0.92548	0		0.93077	0		897.987	4.51505
0.97278	0		0.93157	0		0.9276	0		0.93292	0		900.317	7.02341
0.9749	0		0.93372	0		0.92963	0		0.93505	0		902.415	19.8997
0.97698	0		0.93575	0		0.93162	0		0.93722	0		902.445	23.913
0.9791	0		0.9378	0		0.93368	0		0.93923	0		902.461	16.8896
0.9811	0		0.93992	0		0.9358	0		0.9413	0		902.806	4.51505
0.98325	0		0.94208	0		0.93792	0		0.9433	0		903.872	8.52843
0.98525	0		0.94415	0		0.93998	0		0.94547	0		904.451	8.02676
0.98725	0		0.94627	0		0.94207	0		0.94762	0		908.966	5.85284
0.98935	0		0.9483	0		0.9442	0		0.94957	0		911.44	12.5418
0.99148	0		0.95047	0		0.94628	0		0.9517	0		912.066	9.0301
0.99353	0		0.95263	0		0.94837	0		0.95373	0		912.965	13.3779
0.99545	0		0.95478	0		0.95038	0		0.95588	0		913.41	5.51839
0.99747	0		0.95692	0		0.95247	0		0.95802	0		913.457	6.35452
0.99953	0		0.95903	0		0.95453	0		0.96005	0		914.432	11.0368
1.00165	0		0.96103	0		0.95663	0		0.96215	0		916.488	5.51839
1.00377	0		0.96322	0		0.95862	0		0.9642	0		918.397	4.8495
1.0059	0		0.9653	0		0.96068	0		0.96623	0		918.812	4.34783
1.0079	0		0.96733	0		0.96275	0		0.96838	0		919.397	13.3779
1.00993	0		0.9695	0		0.9648	0		0.97048	0		920.368	7.02341
1.01185	0		0.97165	0		0.96683	0		0.97262	0		920.404	5.18395
1.01383	0		0.9738	0		0.9689	0		0.97475	0		920.448	6.52174
1.01592	0		0.97595	0		0.9709	0		0.97673	0		921.374	5.18395
1.01795	0		0.97798	0		0.97302	0		0.9788	0		921.466	8.02676
1.02008	0		0.98012	0		0.9751	0		0.98093	0		922.421	7.69231
1.0221	0		0.98217	0		0.97713	0		0.98298	0		922.899	8.69565
1.02412	0		0.98428	0		0.97922	0		0.98508	0		923.883	9.0301
1.02627	0		0.9863	0		0.98143	0		0.98723	0		926.392	6.85619
1.02842	0		0.9884	0		0.98355	0		0.98928	0		929.405	4.51505
1.03052	0		0.99048	0		0.98562	0		0.99135	0		931.418	5.35117
1.03253	0		0.99247	0		0.98763	0		0.99342	0		932.426	5.51839
1.03458	0		0.99468	0		0.98973	0		0.99543	0		933.874	5.18395
1.03667	0		0.99675	0		0.99182	0		0.99758	0		934.974	7.02341
1.03868	0		0.99887	0		0.99382	0		0.99973	0		935.461	7.69231
1.04083	0		1.00092	0		0.99585	0		1.00182	0		936.39	14.0468
1.043	0		1.00298	0		0.99785	0		1.00392	0		939.376	5.68562
1.04503	0		1.00502	0		0.99998	0		1.00597	0		940.398	9.53177
1.0471	0		1.00722	0		1.00208	0		1.00802	0		940.485	7.02341
1.04907	0		1.00933	0		1.00412	0		1.01003	0		941.423	19.0635
1.0512	0		1.01123	0		1.00622	0		1.01215	0		941.466	12.709
1.0532	0		1.01338	0		1.00827	0		1.0142	0		942.968	7.85953
1.05525	0		1.0155	0		1.01038	0		1.01623	0		943.527	7.69231
1.05733	0		1.01767	0		1.01248	0		1.01825	0		943.566	4.51505
1.05945	0		1.01978	0		1.01448	0		1.02028	0		944.046	4.1806
1.06158	0		1.02182	0		1.01658	0		1.02228	0		944.904	13.5451
1.06363	0		1.02393	0		1.01872	0		1.0243	0		945.416	16.2207
1.06568	0		1.02607	0		1.02068	0		1.02645	0		947.401	9.36455
1.06777	0		1.02812	0		1.02282	0		1.02853	0		947.455	6.18729
1.06982	0		1.03027	0		1.02482	0		1.03065	0		949.942	6.35452
1.0719	0		1.03245	0		1.02682	0		1.03268	0		952.467	13.7124
1.07393	0		1.03455	0		1.02898	0		1.03487	0		953.488	7.19064
1.07595	0		1.03667	0		1.03097	0		1.03695	0		954.403	4.34783
1.07797	0		1.03883	0		1.03308	0		1.0391	0		955.397	4.68227
1.07993	0		1.04088	0		1.03522	0		1.04117	0		958.453	6.52174
1.082	0		1.04297	0		1.03738	0		1.04335	0		959.483	7.35786
1.08413	0		1.045	0		1.03957	0		1.04535	0		960.423	23.4114
1.08617	0		1.04712	0		1.04153	0		1.04747	0		961.466	11.0368
1.08825	0		1.04928	0		1.04353	0		1.04957	0		962.425	5.35117
1.09027	0		1.05133	0		1.04563	0		1.05167	0		964.905	12.2074
1.09233	0		1.05338	0		1.0477	0		1.0538	0		965.445	5.85284
1.09442	0		1.0555	0		1.04983	0		1.05568	0		966.477	6.68896
1.09643	0		1.05765	0		1.05187	0		1.05805	0		966.927	5.85284
1.09853	0		1.0597	0		1.05397	0		1.06005	0		969.421	5.35117
1.10057	0		1.06188	0		1.05608	0		1.0621	0		970.411	5.85284
1.1027	0		1.064	0		1.05823	0		1.06423	0		975.084	5.68562
1.10483	0		1.06617	0		1.06028	0		1.06642	0		977.32	3.84615
1.107	0		1.06817	0		1.0624	0		1.0684	0		977.965	5.85284
1.109	0		1.0703	0		1.0644	0		1.07042	0		978.444	30.602
1.11112	0		1.07238	0		1.06643	0		1.07257	0		979.444	11.5385
1.11315	0		1.07452	0		1.06847	0		1.07468	0		979.983	5.51839
1.11532	0		1.07665	0		1.07047	0		1.0767	0		980.424	11.7057
1.11742	0		1.0787	0		1.07248	0		1.07872	0		981.419	11.0368
1.11955	0		1.08082	0		1.0746	0		1.08082	0		981.472	14.2141
1.1216	0		1.08292	0		1.07667	0		1.08298	0		985.766	5.51839
1.12363	0		1.08493	0		1.07867	0		1.085	0		987.439	4.34783
1.12577	0		1.08703	0		1.08077	0		1.0871	0		987.94	11.0368
1.1279	0		1.08913	0		1.08278	0		1.08923	0		988.442	14.3813
1.13003	0		1.09122	0		1.08495	0		1.09135	0		988.912	11.8729
1.13207	0		1.09342	0		1.08705	0		1.09337	0		989.46	11.3712
1.13422	0		1.09545	0		1.08917	0		1.0954	0		990.442	4.51505
1.13623	0		1.09762	0		1.0913	0		1.09753	0		993.456	7.35786
1.13827	0		1.09962	0		1.0933	0		1.09962	0		996.938	6.18729
1.14043	0		1.1017	0		1.09537	0		1.10175	0		997.436	44.4816
1.14248	0		1.10383	0		1.0973	0		1.10377	0		997.487	7.02341
1.1445	0		1.106	0		1.09932	0		1.10588	0		997.93	11.0368
1.14662	0		1.10803	0		1.10132	0		1.10798	0		998.439	21.9063
1.14862	0		1.11002	0		1.10345	0		1.10998	0		999.483	15.7191
1.1508	0		1.11213	0		1.10562	0		1.11202	0		1000.14	5.35117
1.15285	0		1.11422	0		1.10773	0		1.11412	0		1005.47	22.408
1.15498	0		1.11633	0		1.10978	0		1.11627	0		1005.95	17.893
1.157	0		1.11845	0		1.11192	0		1.1183	0		1005.96	31.7726
1.15912	0		1.12057	0		1.11388	0		1.12038	0		1005.99	19.0635
1.16112	0		1.1227	0		1.11597	0		1.12237	0		1006.48	34.6154
1.16318	0		1.12475	0		1.11802	0		1.12448	0		1006.98	32.107
1.16533	0		1.12683	0		1.12012	0		1.12663	0		1007.48	6.85619
1.16748	0		1.12893	0		1.12212	0		1.12875	0		1008.01	5.51839
1.16955	0		1.13115	0		1.12417	0		1.13085	0		1008.44	6.18729
1.17162	0		1.13313	0		1.12628	0		1.13297	0		1009.17	3.51171
1.17377	0		1.13532	0		1.12835	0		1.13507	0		1012.57	6.52174
1.17578	0		1.13745	0		1.13037	0		1.13705	0		1013.47	4.8495
1.17798	0		1.13957	0		1.13247	0		1.13923	0		1013.91	3.84615
1.17998	0		1.14172	0		1.13457	0		1.14133	0		1013.96	24.4147
1.18215	0		1.1438	0		1.13663	0		1.1434	0		1014.48	54.8495
1.18423	0		1.14593	0		1.13877	0		1.14553	0		1014.68	5.68562
1.18632	0		1.14813	0		1.1408	0		1.14755	0		1014.91	7.02341
1.18847	0		1.1501	0		1.14285	0		1.14968	0		1014.96	12.8763
1.1905	0		1.1522	0		1.14495	0		1.15175	0		1015	6.85619
1.1925	0		1.15415	0		1.14712	0		1.15383	0		1015.31	5.51839
1.19443	0		1.1563	0		1.14922	0		1.15592	0		1015.5	65.8863
1.19647	0		1.15833	0		1.15133	0		1.15802	0		1015.91	7.02341
1.19858	0		1.16038	0		1.15337	0		1.16013	0		1016.47	14.7157
1.20072	0		1.1624	0		1.15538	0		1.1623	0		1016.94	100
1.20285	0		1.16445	0		1.1575	0		1.1644	0		1017.01	11.7057
1.20502	0		1.16653	0		1.15952	0		1.16635	0		1017.38	7.02341
1.2071	0		1.1687	0		1.1616	0		1.16853	0		1017.44	59.0301
1.20922	0		1.17083	0		1.16358	0		1.17058	0		1017.93	8.3612
1.21133	0		1.17293	0		1.16568	0		1.1725	0		1022.36	3.84615
1.21333	0		1.17493	0		1.16775	0		1.1745	0		1032.45	7.35786
1.21545	0		1.17712	0		1.16988	0		1.17657	0		1033.45	32.4415
1.21755	0		1.17905	0		1.17198	0		1.17863	0		1034.46	20.903
1.2197	0		1.18118	0		1.174	0		1.18063	0		1034.54	4.68227
1.22175	0		1.1832	0		1.1761	0		1.1827	0		1040.44	9.86622
1.22388	0		1.1853	0		1.17815	0		1.1848	0		1041.5	6.35452
1.2259	0		1.1874	0		1.18013	0		1.18692	0		1044.5	4.1806
1.22807	0		1.18948	0		1.18213	0		1.18903	0		1049.49	5.51839
1.23013	0		1.19153	0		1.18428	0		1.19117	0		1051.49	6.18729
1.2322	0		1.19375	0		1.18645	0		1.19328	0		1052.07	12.2074
1.23435	0		1.19572	0		1.18858	0		1.19538	0		1053.5	4.51505
1.2365	0		1.1978	0		1.19068	0		1.19753	0		1056.52	4.8495
1.2387	0		1.19997	0		1.19275	0		1.1996	0		1058.92	3.67893
1.24072	0		1.20212	0		1.19482	0		1.20168	0		1059.43	5.01672
1.24293	0		1.20415	0		1.19688	0		1.20387	0		1061.97	6.85619
1.2451	0		1.2062	0		1.19888	0		1.20588	0		1067.48	8.02676
1.24733	0		1.20835	0		1.20093	0		1.20805	0		1074.53	6.52174
1.24958	0		1.21047	0		1.20307	0		1.21018	0		1075.52	11.0368
1.25182	0		1.21253	0		1.20523	0		1.21238	0		1076.52	8.02676
1.25407	0		1.2146	0		1.20727	0		1.2253	0		1082.28	5.35117
1.25623	0		1.2167	0		1.20945	0		1.24485	0		1083.55	11.8729
1.25835	0		1.2188	0		1.21152	0		1.25373	0		1084.05	14.8829
1.2604	0		1.22082	0		1.21347	0		1.256	0		1085.48	5.18395
1.26255	0		1.22295	0		1.21547	0		1.2582	0		1087.08	4.8495
1.2648	0		1.22507	0		1.21745	0		1.26045	0		1089.51	10.0334
1.2669	0		1.22717	0		1.21952	0		1.26252	0		1093.5	14.8829
1.26903	0		1.22938	0		1.2216	0		1.26463	0		1093.62	10.0334
1.27118	0		1.23153	0		1.2237	0		1.26663	0		1094.48	7.19064
1.27322	0		1.23363	0		1.22587	0		1.2688	0		1095.47	5.85284
1.2754	0		1.23578	0		1.22798	0		1.27097	0		1101.54	5.51839
1.27755	0		1.23792	0		1.2301	0		1.27312	0		1113.48	7.69231
1.27972	0		1.24003	0		1.23212	0		1.27522	0		1114.47	8.02676
1.28175	0		1.24203	0		1.23412	0		1.27735	0		1115.56	10.8696
1.28385	0		1.24408	0		1.23622	0		1.27943	0		1118.54	5.01672
1.28593	0		1.24622	0		1.23833	0		1.28157	0		1128.54	9.86622
1.28805	0		1.24825	0		1.24047	0		1.28355	0		1129.52	12.8763
1.2902	0		1.25033	0		1.24263	0		1.2856	0		1132.29	6.52174
1.29222	0		1.2525	0		1.24472	0		1.28773	0		1146.66	4.51505
1.29433	0		1.25465	0		1.24688	0		1.28978	0		1147.45	6.68896
1.29627	0		1.25665	0		1.24903	0		1.2918	0		1147.54	31.4381
1.2984	0		1.25872	0		1.2511	0		1.29397	0		1147.62	5.18395
1.30053	0		1.26083	0		1.25312	0		1.29598	0		1163.51	7.02341
1.30252	0		1.26287	0		1.25522	0		1.2981	0		1164.49	8.02676
1.3046	0		1.265	0		1.25737	0		1.30017	0		1165.47	6.02007
1.30668	0		1.26718	0		1.2594	0		1.30222	0		1166.48	10.8696
1.30868	0		1.26927	0		1.26148	0		1.3043	0		1171.54	4.8495
1.31083	0		1.27143	0		1.26357	0		1.30635	0		1172.48	6.35452
1.31282	0		1.2736	0		1.26572	0		1.3085	0		1172.56	5.85284
1.31492	0		1.27575	0		1.26787	0		1.3106	0		1173.56	5.01672
1.31702	0		1.27775	0		1.27	0		1.31278	0		1180.49	5.51839
1.31915	0		1.27987	0		1.27207	0		1.31485	0		1181.58	5.18395
1.32117	0		1.28198	0		1.27423	0		1.31693	0		1183.45	6.52174
1.32327	0		1.28413	0		1.2764	0		1.31892	0		1187.61	5.85284
1.3254	0		1.28635	0		1.27852	0		1.32103	0		1198.22	5.35117
1.3274	0		1.2885	0		1.28057	0		1.32317	0		1198.55	4.1806
1.32945	0		1.29058	0		1.28268	0		1.32533	0		1203.54	13.7124
1.33147	0		1.29258	0		1.28468	0		1.32742	0		1215.56	7.52508
1.33358	0		1.29473	0		1.28687	0		1.32948	0		1241.12	15.2174
1.33573	0		1.29667	0		1.28887	0		1.33153	0		1242.13	7.85953
1.33775	0		1.29878	0		1.2909	0		1.3335	0		1242.52	7.02341
1.33983	0		1.30087	0		1.29297	0		1.33565	0		1246.49	4.8495
1.3419	0		1.30293	0		1.29507	0		1.33785	0		1303.59	6.02007
1.3439	0		1.30507	0		1.2971	0		1.33992	0		1303.68	5.01672
1.34608	0		1.30722	0		1.29915	0		1.34203	0		1303.74	5.51839
1.34813	0		1.30942	0		1.30133	0		1.34403	0		1309.63	7.35786
1.35027	0		1.31157	0		1.30343	0		1.34623	0		1322.55	3.84615
1.35238	0		1.31365	0		1.30555	0		1.34838	0		1340.65	4.68227
1.3545	0		1.3158	0		1.30757	0		1.35052	0		1342.61	5.51839
1.35655	0		1.31792	0		1.30973	0		1.35265	0		1342.67	4.51505
1.35867	0		1.3201	0		1.31183	0		1.35482	0		1371.59	5.68562
1.36073	0		1.32223	0		1.31392	0		1.35687	0		1372.61	10.3679
1.36288	0		1.32435	0		1.31587	0		1.359	0		1376.7	5.01672
1.36502	0		1.32632	0		1.31805	0		1.36105	0		1377.78	4.68227
1.36707	0		1.32837	0		1.32013	0		1.36312	0		1389.83	4.8495
1.36912	0		1.33043	0		1.32228	0		1.36515	0		1390.54	5.18395
1.37127	0		1.33255	0		1.32432	0		1.3671	0		1390.61	4.8495
1.37325	0		1.33462	0		1.32635	0		1.3692	0		1398.55	7.52508
1.37542	0		1.3368	0		1.32838	0		1.37135	0		1399.54	5.18395
1.37747	0		1.33892	0		1.33055	0		1.37338	0		1407.6	7.35786
1.37957	0		1.34105	0		1.33262	0		1.37552	0		1410.74	4.1806
1.38157	0		1.34312	0		1.33475	0		1.37755	0		1425.54	7.35786
1.38363	0		1.34515	0		1.33687	0		1.37972	0		1426.62	6.52174
1.38567	0		1.3472	0		1.339	0		1.38167	0		1431.61	6.18729
1.38765	0		1.34932	0		1.34102	0		1.38385	0		1448.71	4.68227
1.38972	0		1.35137	0		1.3431	0		1.38602	0		1451.7	5.68562
1.39183	0		1.35352	0		1.34522	0		1.38817	0		1463.62	5.51839
1.39385	0		1.35565	0		1.34733	0		1.39035	0		1473.62	6.85619
1.39598	0		1.35783	0		1.34933	0		1.39245	0		1481.76	4.51505
1.39795	0		1.35982	0		1.35147	0		1.39458	0		1484.63	5.35117
1.39998	0		1.36198	0		1.35347	0		1.39665	0		1485.7	5.18395
1.40203	0		1.36415	0		1.35565	0		1.3986	0		1502.7	7.69231
1.40408	0		1.36623	0		1.35788	0		1.40063	0		1503.72	6.02007
1.40623	0		1.36823	0		1.35993	0		1.4027	0		1506.84	5.85284
1.40838	0		1.3704	0		1.36197	0		1.40478	0		1508.06	5.01672
1.4105	0		1.37248	0		1.36408	0		1.40683	0		1508.62	4.34783
1.41263	0		1.37453	0		1.3662	0		1.40895	0		1509.64	6.02007
1.41475	0		1.37672	0		1.36827	0		1.41098	0		1510.62	5.85284
1.4168	0		1.3789	0		1.3703	0		1.41312	0		1526.66	6.02007
1.41898	0		1.38093	0		1.37242	0		1.41517	0		1568.69	4.68227
1.42117	0		1.38307	0		1.37442	0		1.41713	0		1571.61	4.8495
1.42317	0		1.38517	0		1.37655	0		1.41927	0		1575.71	5.18395
1.42522	0		1.38723	0		1.37862	0		1.42137	0		1578.34	4.1806
1.42727	0		1.3893	0		1.38073	0		1.4234	0		1584.8	3.84615
1.42945	0		1.39137	0		1.38273	0		1.42548	0		1603.71	4.51505
1.43153	0		1.39347	0		1.38482	0		1.42763	0		1605.67	5.85284
1.43358	0		1.39543	0		1.38688	0		1.42962	0		1617.74	4.34783
1.43567	0		1.3975	0		1.389	0		1.43175	0		1622.73	5.51839
1.4378	0		1.39955	0		1.39112	0		1.43368	0		1627.37	3.67893
1.4398	0		1.4017	0		1.3932	0		1.4357	0		1640.73	10.8696
1.44185	0		1.40372	0		1.39528	0		1.43777	0		1641.78	4.51505
1.44402	0		1.40577	0		1.39732	0		1.43983	0		1667.77	4.8495
1.44602	0		1.40788	0		1.3993	0		1.44187	0		1678.37	3.84615
1.44798	0		1.4101	0		1.40135	0		1.44402	0		1691.87	6.52174
1.45005	0		1.41215	0		1.40345	0		1.44617	0
1.45207	0		1.41417	0		1.40563	0		1.44822	0
1.45413	0		1.4163	0		1.41882	0		1.45027	0
1.45623	0		1.4183	0		1.43835	0		1.45232	0
1.45835	0		1.42045	0		1.44723	0		1.45437	0
1.46047	0		1.42263	0		1.44935	0		1.45643	0
1.46258	0		1.4247	0		1.45138	0		1.45847	0
1.46458	0		1.42682	0		1.45357	0		1.4606	0
1.4667	0		1.42895	0		1.45578	0		1.46275	0
1.46882	0		1.43113	0		1.45798	0		1.46488	0
1.47087	0		1.43323	0		1.46002	0		1.46692	0
1.4729	0		1.43535	0		1.46222	0		1.46898	0
1.47503	0		1.43752	0		1.4644	0		1.47113	0
1.47703	0		1.43963	0		1.46653	0		1.47318	0
1.47912	0		1.44175	0		1.46872	0		1.47522	0
1.48112	0		1.44377	0		1.47082	0		1.47722	0
1.48317	0		1.4459	0		1.47302	0		1.47943	0
1.48528	0		1.44792	0		1.47517	0		1.48155	0
1.48728	0		1.45003	0		1.47718	0		1.48358	0
1.48928	0		1.4521	0		1.4793	0		1.48567	0
1.49133	0		1.45418	0		1.4815	0		1.48773	0
1.49347	0		1.45628	0		1.48352	0		1.48988	0
1.49545	0		1.4585	0		1.48563	0		1.49197	0
1.49753	0		1.4605	0		1.48783	0		1.49403	0
1.49957	0		1.46262	0		1.48997	0		1.49613	0
1.50158	0		1.46468	0		1.49212	0		1.49815	0
1.50373	0		1.46683	0		1.49422	0		1.50017	0
1.5059	0		1.46895	0		1.49637	0		1.5023	0
1.50792	0		1.47112	0		1.49852	0		1.50438	0
1.51005	0		1.47317	0		1.50062	0		1.50653	0
1.51205	0		1.47535	0		1.50273	0		1.50868	0
1.51402	0		1.47745	0		1.5049	0		1.5108	0
1.51612	0		1.47955	0		1.50698	0		1.51282	0
1.51822	0		1.48158	0		1.50917	0		1.51487	0
1.52025	0		1.48372	0		1.51123	0		1.51687	0
1.52232	0		1.4859	0		1.51327	0		1.519	0
1.52445	0		1.48802	0		1.5154	0		1.52107	0
1.52655	0		1.49012	0		1.51738	0		1.52315	0
1.52858	0		1.49215	0		1.5195	0		1.52528	0
1.53058	0		1.4943	0		1.52152	0		1.52748	0
1.53258	0		1.49637	0		1.52368	0		1.5296	0
1.5347	0		1.49845	0		1.52575	0		1.53153	0
1.53663	0		1.5005	0		1.5279	0		1.53368	0
1.53873	0		1.50268	0		1.53008	0		1.53568	0
1.5408	0		1.50475	0		1.5322	0		1.53772	0
1.54295	0		1.50695	0		1.53423	0		1.53992	0
1.54508	0		1.50905	0		1.53625	0		1.54202	0
1.54713	0		1.5112	0		1.53842	0		1.54407	0
1.54913	0		1.51335	0		1.54052	0		1.54615	0
1.55113	0		1.51535	0		1.54267	0		1.54818	0
1.55318	0		1.51755	0		1.54468	0		1.55022	0
1.55533	0		1.51967	0		1.54683	0		1.55235	0
1.55735	0		1.52178	0		1.54897	0		1.55438	0
1.5595	0		1.52405	0		1.5511	0		1.55655	0
1.5616	0		1.52617	0		1.55315	0		1.55867	0
1.56355	0		1.52827	0		1.55518	0		1.56078	0
1.56572	0		1.53032	0		1.55725	0		1.56295	0
1.56765	0		1.53245	0		1.5593	0		1.56498	0
1.5697	0		1.53448	0		1.56145	0		1.56705	0
1.57182	0		1.53648	0		1.56347	0		1.56913	0
1.57388	0		1.5385	0		1.5655	0		1.57123	0
1.57597	0		1.54067	0		1.56762	0		1.57325	0
1.57805	0		1.54282	0		1.56975	0		1.57543	0
1.58015	0		1.5449	0		1.57187	0		1.57752	0
1.58228	0		1.54703	0		1.57407	0		1.57963	0
1.58433	0		1.54917	0		1.57617	0		1.58185	0
1.58645	0		1.55122	0		1.57823	0		1.58402	0
1.58852	0		1.5533	0		1.58035	0		1.58617	0
1.5905	0		1.55548	0		1.58242	0		1.58822	0
1.59253	0		1.55763	0		1.5844	0		1.59023	0
1.59473	0		1.5597	0		1.58642	0		1.59242	0
1.59678	0		1.56188	0		1.58852	0		1.59458	0
1.59892	0		1.564	0		1.59048	0		1.59672	0
1.60092	0		1.56615	0		1.59262	0		1.59872	0
1.60307	0		1.5683	0		1.59473	0		1.60088	0
1.60505	0		1.57037	0		1.59678	0		1.60287	0
1.6072	0		1.5724	0		1.59888	0		1.605	0
1.6093	0		1.57453	0		1.60107	0		1.60708	0
1.6114	0		1.57662	0		1.6032	0		1.6091	0
1.61352	0		1.5788	0		1.60537	0		1.61125	0
1.61553	0		1.58072	0		1.60748	0		1.6133	0
1.61767	0		1.58283	0		1.60957	0		1.6154	0
1.61975	0		1.58488	0		1.61177	0		1.61738	0
1.62185	0		1.58693	0		1.61383	0		1.61955	0
1.62392	0		1.58903	0		1.61593	0		1.62168	0
1.62595	0		1.59105	0		1.61807	0		1.6238	0
1.628	0		1.59307	0		1.6202	0		1.62585	0
1.63003	0		1.59518	0		1.62228	0		1.62795	0
1.63207	0		1.59717	0		1.62442	0		1.63008	0
1.63435	0		1.59932	0		1.62653	0		1.63223	0
1.63645	0		1.6014	0		1.62863	0		1.63423	0
1.6386	0		1.60348	0		1.63077	0		1.63627	0
1.64067	0		1.60562	0		1.63287	0		1.63838	0
1.64275	0		1.60772	0		1.6349	0		1.6404	0
1.64487	0		1.60975	0		1.637	0		1.6425	0
1.64697	0		1.61178	0		1.63893	0		1.64455	0
1.64908	0		1.61385	0		1.64093	0		1.64665	0
1.65113	0		1.61598	0		1.6431	0		1.64873	0
1.6534	0		1.618	0		1.64518	0		1.6509	0
1.65542	0		1.62017	0		1.64732	0		1.65308	0
1.65752	0		1.6222	0		1.64938	0		1.6551	0
1.65958	0		1.6243	0		1.65148	0		1.65722	0
1.66167	0		1.62645	0		1.6536	0		1.65913	0
1.66372	0		1.62858	0		1.65575	0		1.66125	0
1.66572	0		1.63065	0		1.65785	0		1.66338	0
1.6678	0		1.63263	0		1.65998	0		1.66542	0
1.66987	0		1.6348	0		1.66207	0		1.66753	0
1.67187	0		1.6369	0		1.66407	0		1.66953	0
1.67387	0		1.63892	0		1.66612	0		1.6716	0
1.67597	0		1.64097	0		1.66815	0		1.67372	0
1.67812	0		1.64293	0		1.6703	0		1.67577	0
1.68015	0		1.64507	0		1.67243	0		1.67783	0
1.68218	0		1.64718	0		1.6745	0		1.67992	0
1.6843	0		1.6491	0		1.67655	0		1.68198	0
1.68635	0		1.65113	0		1.67868	0		1.68405	0
1.68842	0		1.65315	0		1.68075	0		1.6862	0
1.69045	0		1.65528	0		1.6829	0		1.68833	0
1.69252	0		1.65742	0		1.68508	0		1.6905	0
1.69453	0		1.65953	0		1.68712	0		1.69247	0
1.6967	0		1.6616	0		1.68903	0		1.69463	0
1.69878	0		1.6637	0		1.69107	0		1.69663	0
1.70087	0		1.66582	0		1.69297	0		1.69873	0
1.70297	0		1.6679	0		1.6949	0		1.70087	0
1.70505	0		1.66998	0		1.69705	0		1.7029	0
1.7072	0		1.67215	0		1.69905	0		1.70497	0
1.70927	0		1.67433	0		1.70095	0		1.70703	0
1.71137	0		1.67642	0		1.70312	0		1.70908	0
1.71348	0		1.67848	0		1.70517	0		1.71122	0
1.71553	0		1.6806	0		1.70723	0		1.7133	0
1.71765	0		1.68273	0		1.70928	0		1.71537	0
1.71965	0		1.68487	0		1.7112	0		1.71758	0
1.72183	0		1.68718	0		1.7133	0		1.71973	0
1.72403	0		1.68935	0		1.71542	0		1.72177	0
1.72612	0		1.69135	0		1.71743	0		1.72385	0
1.72815	0		1.69345	0		1.71955	0		1.72603	0
1.73028	0		1.69545	0		1.72153	0		1.72815	0
1.73235	0		1.69745	0		1.72348	0		1.73028	0
1.73442	0		1.69948	0		1.72543	0		1.7323	0
1.73655	0		1.70153	0		1.72752	0		1.73428	0
1.73867	0		1.70357	0		1.72968	0		1.73627	0
1.74078	0		1.70568	0		1.73173	0		1.73828	0
1.74278	0		1.70768	0		1.73368	0		1.74047	0
1.74488	0		1.70978	0		1.73583	0		1.74258	0
1.74688	0		1.7118	0		1.73797	0		1.74472	0
1.74888	0		1.71382	0		1.73998	0		1.7468	0
1.75093	0		1.71573	0		1.742	0		1.74882	0
1.75295	0		1.7179	0		1.74405	0		1.75085	0
1.75503	0		1.72	0		1.74605	0		1.75278	0
1.75712	0		1.72212	0		1.74812	0		1.75487	0
1.75923	0		1.72418	0		1.75007	0		1.7569	0
1.76135	0		1.72632	0		1.75207	0		1.75902	0
1.76342	0		1.72833	0		1.75403	0		1.76103	0
1.76545	0		1.73038	0		1.756	0		1.76322	0
1.76758	0		1.73255	0		1.758	0		1.76523	0
1.76963	0		1.73483	0		1.76007	0		1.76738	0
1.77173	0		1.73698	0		1.76218	0		1.76955	0
1.7738	0		1.73908	0		1.7641	0		1.77153	0
1.77588	0		1.74112	0		1.7662	0		1.77365	0
1.77795	0		1.74317	0		1.76818	0		1.77568	0
1.77997	0		1.74537	0		1.77023	0		1.77782	0
1.78198	0		1.74747	0		1.7723	0		1.77998	0
1.78407	0		1.7495	0		1.77428	0		1.78203	0
1.7862	0		1.75148	0		1.77623	0		1.78403	0
1.7883	0		1.7536	0		1.77845	0		1.78623	0
1.79043	0		1.75573	0		1.78038	0		1.78823	0
1.79247	0		1.75787	0		1.78252	0		1.79027	0
1.7945	0		1.75993	0		1.78463	0		1.79233	0
1.79648	0		1.76215	0		1.78678	0		1.79445	0
1.7985	0		1.76423	0		1.7889	0		1.79662	0
1.80062	0		1.76627	0		1.79097	0		1.79872	0
1.80278	0		1.7684	0		1.79297	0		1.80072	0
1.80482	0		1.77053	0		1.795	0		1.80285	0
1.80695	0		1.77262	0		1.7971	0		1.8049	0
1.80897	0		1.77477	0		1.79905	0		1.80702	0
1.81107	0		1.77682	0		1.80115	0		1.80902	0
1.81317	0		1.77892	0		1.80323	0		1.81113	0
1.81512	0		1.78092	0		1.80538	0		1.81318	0
1.81713	0		1.78287	0		1.8074	0		1.81527	0
1.81915	0		1.78505	0		1.80942	0		1.81732	0
1.82122	0		1.78717	0		1.8115	0		1.81942	0
1.8232	0		1.78933	0		1.81363	0		1.82143	0
1.82528	0		1.79143	0		1.8158	0		1.82355	0
1.82732	0		1.79363	0		1.81782	0		1.82548	0
1.82937	0		1.7957	0		1.81987	0		1.82757	0
1.83148	0		1.79772	0		1.82195	0		1.82952	0
1.83353	0		1.79978	0		1.824	0		1.83163	0
1.83562	0		1.80193	0		1.82612	0		1.8337	0
1.83767	0		1.80403	0		1.8282	0		1.83582	0
1.8397	0		1.80617	0		1.83022	0		1.83797	0
1.8417	0		1.80827	0		1.83227	0		1.83998	0
1.84383	0		1.81037	0		1.83425	0		1.84213	0
1.84585	0		1.81252	0		1.8363	0		1.84418	0
1.84802	0		1.81457	0		1.83847	0		1.84615	0
1.85003	0		1.81668	0		1.84048	0		1.84825	0
1.852	0		1.81873	0		1.84255	0		1.85037	0
1.85402	0		1.82082	0		1.84463	0		1.8524	0
1.85613	0		1.82293	0		1.84677	0		1.85452	0
1.85825	0		1.8251	0		1.8488	0		1.85658	0
1.86022	0		1.82722	0		1.85092	0		1.85882	0
1.86232	0		1.82932	0		1.85307	0		1.86087	0
1.8644	0		1.83142	0		1.85523	0		1.86297	0
1.86647	0		1.8334	0		1.85732	0		1.8651	0
1.8686	0		1.83545	0		1.85947	0		1.86712	0
1.87075	0		1.83758	0		1.86155	0		1.8691	0
1.87283	0		1.83973	0		1.86365	0		1.8711	0
1.87488	0		1.84188	0		1.86568	0		1.8732	0
1.87702	0		1.84402	0		1.8678	0		1.87532	0
1.87902	0		1.84603	0		1.8699	0		1.87745	0
1.88108	0		1.8481	0		1.87205	0		1.87957	0
1.88315	0		1.85027	0		1.8742	0		1.88172	0
1.88515	0		1.85232	0		1.87627	0		1.88383	0
1.88732	0		1.85435	0		1.8783	0		1.88593	0
1.88932	0		1.85643	0		1.88045	0		1.88808	0
1.89142	0		1.85862	0		1.88257	0		1.8902	0
1.89347	0		1.86063	0		1.88465	0		1.89237	0
1.89547	0		1.86278	0		1.8868	0		1.89442	0
1.89763	0		1.8648	0		1.88883	0		1.89642	0
1.89963	0		1.86678	0		1.89085	0		1.8985	0
1.9018	0		1.86892	0		1.8929	0		1.9006	0
1.90387	0		1.87108	0		1.89483	0		1.90258	0
1.9059	0		1.87328	0		1.89695	0		1.9047	0
1.90798	0		1.8755	0		1.8991	0		1.90673	0
1.9101	0		1.87768	0		1.90118	0		1.90878	0
1.9121	0		1.87988	0		1.9032	0		1.91083	0
1.91415	0		1.88187	0		1.9053	0		1.91287	0
1.91615	0		1.88412	0		1.90743	0		1.91503	0
1.91822	0		1.8862	0		1.90962	0		1.91712	0
1.92023	0		1.88845	0		1.91162	0		1.9191	0
1.92228	0		1.89065	0		1.91367	0		1.92112	0
1.92438	0		1.8928	0		1.91575	0		1.92318	0
1.9264	0		1.89497	0		1.9179	0		1.92532	0
1.9284	0		1.89703	0		1.92007	0		1.92737	0
1.93047	0		1.89918	0		1.92207	0		1.92955	0
1.93255	0		1.90128	0		1.92425	0		1.93167	0
1.93458	0		1.9035	0		1.92633	0		1.9338	0
1.93668	0		1.90563	0		1.92852	0		1.93597	0
1.93878	0		1.9079	0		1.9306	0		1.93797	0
1.94077	0		1.91005	0		1.93252	0		1.94012	0
1.94282	0		1.91222	0		1.93452	0		1.9423	0
1.9449	0		1.91423	0		1.93652	0		1.94437	0
1.94697	0		1.91643	0		1.93863	0		1.94652	0
1.949	0		1.91862	0		1.94072	0		1.94867	0
1.95115	0		1.92087	0		1.94275	0		1.95075	0
1.9532	0		1.92312	0		1.94487	0		1.95288	0
1.95523	0		1.92518	0		1.94687	0		1.95488	0
1.95733	0		1.92723	0		1.94903	0		1.957	0
1.95937	0		1.9295	0		1.95115	0		1.9591	0
1.96137	0		1.9315	0		1.95328	0		1.96122	0
1.96332	0		1.93348	0		1.95538	0		1.9634	0
1.96533	0		1.93577	0		1.95738	0		1.96553	0
1.9674	0		1.93792	0		1.95948	0		1.96772	0
1.9695	0		1.94013	0		1.96152	0		1.9699	0
1.97147	0		1.94237	0		1.96348	0		1.97208	0
1.97358	0		1.94452	0		1.9656	0		1.97422	0
1.97548	0		1.94675	0		1.9676	0		1.97637	0
1.97752	0		1.94895	0		1.9697	0		1.97852	0
1.97962	0		1.95107	0		1.97183	0		1.98058	0
1.98165	0		1.96398	0		1.97405	0		1.98258	0
1.98377	0		1.97997	0		1.97622	0		1.98468	0
1.98587	0		1.99242	0		1.97823	0		1.98682	0
1.98795	0		2.00663	0		1.9804	0		1.98898	0
1.99007	0		2.01552	0		1.98252	0		1.9911	0
1.99215	0		2.0267	0		1.98455	0		1.99312	0
1.99415	0		2.03558	0		1.9866	0		1.99515	0
1.99625	0		2.03785	0		1.98867	0		1.99728	0
1.99842	0		2.04548	0		1.99075	0		1.99937	0
2.0005	0		2.05437	0		1.99273	0		2.00152	0
2.00248	0		2.05663	0		1.99482	0		2.00358	0
2.00453	0		2.05873	0		1.99685	0		2.00577	0
2.00658	0		2.06097	0		1.99898	0		2.00782	0
2.0086	0		2.0631	0		2.00103	0		2.00985	0
2.01063	0		2.0653	0		2.00308	0		2.0119	0
2.01263	0		2.06755	0		2.00515	0		2.01397	0
2.01472	0		2.06983	0		2.0072	0		2.01608	0
2.01675	0		2.07742	0		2.00928	0		2.0181	0
2.01887	0		2.0863	0		2.0114	0		2.02022	0
2.02087	0		2.08848	0		2.01357	0		2.02242	0
2.023	0		2.09783	0		2.01573	0		2.02442	0
2.02502	0		2.10672	0		2.01785	0		2.02652	0
2.02712	0		2.10883	0		2.01992	0		2.02858	0
2.02918	0		2.1182	0		2.02195	0		2.03072	0
2.03128	0		2.12708	0		2.02412	0		2.03282	0
2.03338	0		2.13477	0		2.02607	0		2.03497	0
2.0354	0		2.14898	0		2.02817	0		2.03698	0
2.03748	0		2.15787	0		2.0302	0		2.03912	0
2.03955	0		2.16017	0		2.03233	0		2.04128	0
2.04168	0		2.16243	0		2.03447	0		2.0433	0
2.04377	0		2.1646	0		2.03647	0		2.04537	0
2.04578	0		2.1668	0		2.03857	0		2.0475	0
2.0479	0		2.16887	0		2.04058	0		2.04963	0
2.05	0		2.17117	0		2.04255	0		2.05155	0
2.0521	0		2.17342	0		2.04467	0		2.05368	0
2.05422	0		2.17572	0		2.04672	0		2.05573	0
2.05617	0		2.17778	0		2.04883	0		2.05787	0
2.05823	0		2.18002	0		2.05097	0		2.06002	0
2.06027	0		2.18227	0		2.05307	0		2.06215	0
2.06237	0		2.18445	0		2.0552	0		2.06425	0
2.06435	0		2.18658	0		2.0572	0		2.06632	0
2.0664	0		2.18872	0		2.0593	0		2.06845	0
2.0684	0		2.19082	0		2.06142	0		2.07047	0
2.07038	0		2.19292	0		2.0634	0		2.07265	0
2.0724	0		2.19877	0		2.0655	0		2.07475	0
2.0745	0		2.20765	0		2.06747	0		2.07678	0
2.07653	0		2.22043	0		2.06955	0		2.0788	0
2.07863	0		2.23997	0		2.0716	0		2.08093	0
2.08072	0		2.25957	0		2.07377	0		2.08302	0
2.08278	0		2.2791	0		2.07592	0		2.0851	0
2.08487	0		2.29865	0.28		2.07793	0		2.08728	0
2.0869	0		2.31818	25.5		2.08008	0		2.08945	0
2.08902	0		2.33773	383.54		2.08213	0		2.09163	0
2.09112	0		2.35727	946.75		2.08423	0		2.09368	0
2.09323	0		2.37682	383.58		2.08635	0		2.09575	0
2.09515	0		2.39635	29.25		2.08845	0		2.09775	0
2.09722	0		2.4159	56.77		2.09058	0		2.09987	0
2.09935	0		2.43543	139.44		2.09268	0		2.1018	0
2.10135	0		2.45498	56.49		2.09475	0		2.10392	0
2.10338	0		2.47453	3.76		2.09692	0		2.10603	0
2.10545	0		2.49407	0.04		2.09898	0		2.10805	0
2.10745	0		2.51362	0		2.1011	0		2.1101	0
2.10947	0		2.53317	0		2.10328	0		2.11213	0
2.11155	0		2.5527	0		2.10545	0		2.11427	0
2.11352	0		2.57225	0		2.10757	0		2.11632	0
2.11567	0		2.58823	0		2.10977	0		2.11828	0
2.11778	0		2.60422	0		2.1119	0		2.12032	0
2.11993	0		2.62022	0		2.11392	0		2.1224	0
2.12202	0		2.63975	0		2.11613	0		2.12445	0
2.1241	0		2.6593	0		2.11823	0		2.12645	0
2.12615	0		2.67883	0		2.12023	0		2.12853	0
2.12825	0		2.69838	0		2.12232	0		2.1306	0
2.13032	0		2.71792	0		2.12435	0		2.13273	0
2.13245	0		2.73747	0		2.12645	0		2.13473	0
2.13462	0		2.757	0		2.1285	0		2.13685	0
2.13675	0		2.77653	0		2.13057	0		2.13898	0
2.13888	0		2.79253	0		2.13277	0		2.14113	0
2.14103	0		2.80673	0		2.13473	0		2.14315	0
2.14305	0		2.81562	0		2.1368	0		2.14518	0
2.14505	0		2.82852	0		2.13892	0		2.14737	0
2.14717	0		2.84805	0		2.14093	0		2.14957	0
2.14927	0		2.8676	0		2.14298	0		2.15158	0
2.15142	0		2.87648	0		2.14508	0		2.15377	0
2.15345	0		2.88578	0		2.14717	0		2.15583	0
2.15557	0		2.90533	0		2.14922	0		2.158	0
2.15772	0		2.92487	0		2.15123	0		2.16015	0
2.15973	0		2.94085	0		2.15332	0		2.16225	0
2.1619	0		2.9604	0		2.15548	0		2.16428	0
2.16398	0		2.97995	0		2.15758	0		2.16633	0
2.16597	0		2.99948	0		2.15963	0		2.16842	0
2.16802	0		3.00837	0		2.16167	0		2.17043	0
2.17008	0		3.02132	0		2.1638	0		2.17248	0
2.17222	0		3.04085	0		2.16598	0		2.17458	0
2.17422	0		3.0604	0		2.16793	0		2.17675	0
2.1763	0		3.07993	0		2.17	0		2.17882	0
2.17835	0		3.09948	0		2.17213	0		2.18083	0
2.18035	0		3.11902	0		2.1743	0		2.18285	0
2.18247	0		3.13678	0		2.17635	0		2.18487	0
2.18457	0		3.15277	0		2.17852	0		2.18698	0
2.18655	0		3.17053	0		2.18063	0		2.189	0
2.18853	0		3.19008	0		2.18268	0		2.19115	0
2.19065	0		3.20962	0		2.18485	0		2.19328	0
2.19263	0		3.22917	0		2.1869	0		2.19538	0
2.19463	0		3.24515	0		2.18908	0		2.19743	0
2.19673	0		3.2647	0		2.1911	0		2.19947	0
2.19887	0		3.28423	0		2.19323	0		2.20153	0
2.20087	0		3.29845	0		2.19527	0		2.20542	0
2.20295	0		3.318	0		2.1973	0		2.22497	0
2.20507	0		3.33753	0		2.19935	0		2.24452	0
2.20713	0		3.35712	0		2.20138	0		2.26407	0
2.20925	0		3.37665	0		2.2144	0		2.2836	0
2.21133	0		3.3962	0		2.23395	0		2.30313	0
2.22432	0		3.41575	0		2.25348	0		2.32268	0
2.24387	0		3.43528	0		2.27303	0		2.34222	0
2.2634	0		3.45482	0		2.29258	0		2.36175	0
2.28297	0		3.47437	0		2.31212	0		2.3813	0
2.30252	0		3.4939	0		2.33165	0		2.40083	0
2.32205	0		3.51343	0		2.3512	0		2.42038	0
2.34158	0		3.53298	0		2.36718	0		2.43992	0
2.36113	0.15		3.55252	0		2.38672	0		2.45945	0
2.38068	15		3.57207	0		2.40627	0		2.479	0
2.40022	243.48		3.5916	0		2.4258	0		2.49853	0
2.41977	767.91		3.61115	0		2.4418	0		2.51453	0
2.4393	834.29		3.63068	0		2.46135	0		2.53408	0
2.45885	584.23		3.65023	0		2.4809	0		2.55362	0
2.47838	168.07		3.66977	0		2.50043	0		2.57317	0
2.49793	10.16		3.68932	0		2.51998	0		2.5927	0
2.51747	0.1		3.70885	0		2.53952	0		2.61225	0
2.537	0		3.72838	0		2.55907	0		2.63178	0
2.55655	0		3.74793	0		2.5786	0		2.65133	0
2.57608	0		3.76747	0		2.59813	0		2.67087	0
2.58497	0		3.78702	0		2.61237	0		2.69042	0
2.59783	0		3.80655	0		2.6319	0		2.70997	0
2.61205	0		3.8261	0		2.65145	0		2.7295	0
2.6316	0		3.84563	0		2.67098	0		2.74903	0
2.64937	0		3.86518	0		2.69053	0		2.76858	0
2.6689	0		3.88472	0		2.71008	0		2.78813	0
2.67778	0		3.90427	0		2.72962	0		2.80767	0
2.69063	0		3.9238	0		2.74915	0		2.82722	0
2.70307	0		3.94335	0		2.7687	0		2.84675	0
2.71195	0		3.96288	0		2.78823	0		2.8663	0
2.71413	0		3.98243	0		2.80777	0		2.88583	0
2.72342	0		4.00197	0		2.82732	0		2.90538	0
2.7394	0		4.0215	0		2.84685	0		2.91958	0
2.74828	0		4.04105	0		2.8664	0		2.93913	0
2.76122	0		4.0606	0		2.88593	0		2.95867	0
2.77543	0		4.08013	0		2.90192	0		2.97822	0
2.79497	0		4.09968	0		2.92147	0		2.99775	0
2.81452	0		4.11922	0		2.93035	0		3.01728	0
2.83407	0		4.13877	0		2.94327	0		3.03683	0
2.85183	0		4.1583	0		2.95927	0		3.05638	0
2.86248	0		4.17785	0		2.9788	0		3.07593	0
2.8767	0		4.19738	0		2.99835	0		3.09548	0
2.89092	0		4.21693	0		3.01788	0		3.11502	0
2.91047	0		4.23647	0		3.0321	0		3.13457	0
2.93	0		4.25602	0		3.05165	0		3.1541	0
2.94243	0		4.27557	0		3.07118	0		3.17365	0
2.96198	0		4.2951	0		3.09073	0		3.1932	0
2.98152	0		4.31465	0		3.11027	0		3.21273	0
2.99218	0		4.33418	0		3.12982	0		3.23228	0
3.00817	0		4.35372	0		3.14935	0		3.25182	0
3.0277	0		4.37327	0		3.1689	0		3.27137	0
3.03658	0		4.3928	0		3.18133	0		3.2909	0
3.03878	0		4.41235	0		3.19732	0		3.31045	0
3.0464	0		4.4319	0		3.21685	0		3.32998	0
3.06593	0		4.45143	0		3.2364	0		3.34953	0
3.08015	0		4.47097	0		3.25593	0		3.36907	0
3.09968	0		4.49052	0		3.27548	0		3.38862	0
3.11568	0		4.51005	0		3.29502	0		3.40815	0
3.12988	0		4.5296	0		3.31457	0		3.4277	0
3.13215	0		4.54915	0		3.32878	0		3.44723	0
3.1415	0		4.56868	0		3.34832	0		3.46677	0
3.1575	0		4.58822	0		3.36787	0		3.48632	0
3.17172	0		4.60777	0		3.3874	0		3.50585	0
3.19125	0		4.62732	0		3.40695	0		3.5254	0
3.20547	0		4.64685	0		3.4265	0		3.54495	0
3.225	0		4.6664	0		3.44603	0		3.56448	0
3.24453	0		4.68593	0		3.46558	0		3.58403	0
3.26408	0		4.70548	0		3.48513	0		3.60358	0
3.28362	0		4.72502	0		3.50467	0		3.62312	0
3.30317	0		4.74455	0		3.52422	0		3.64265	0
3.3227	0		4.76412	0		3.54375	0		3.66223	0
3.34225	0		4.78365	0		3.5633	0		3.68177	0
3.35647	0		4.8032	0		3.58285	0		3.70132	0
3.376	0		4.82273	0		3.60238	0		3.72085	0
3.39555	0		4.84228	0		3.62192	0		3.7404	0
3.41508	0		4.86183	0		3.64147	0		3.75993	0
3.43462	0		4.88137	0		3.661	0		3.77948	0
3.45417	0		4.9009	0		3.68055	0		3.79902	0
3.4737	0		4.92045	0		3.70008	0		3.81857	0
3.49325	0		4.93998	0		3.71963	0		3.8381	0
3.51278	0		4.95953	0		3.73918	0		3.85763	0
3.53233	0		4.97907	0		3.75872	0		3.87718	0
3.55188	0		4.99862	0		3.77825	0		3.89673	0
3.57142	0		5.01815	0		3.7978	0		3.91627	0
3.59095	0		5.03772	0		3.81733	0		3.9358	0
3.61048	0		5.05725	0		3.83687	0		3.95535	0
3.63003	0		5.0768	0		3.85642	0		3.97488	0
3.64957	0		5.09633	0		3.87597	0		3.99443	0
3.66912	0		5.11588	0		3.8955	0		4.01397	0
3.68865	0		5.13542	0		3.91503	0		4.0335	0
3.7082	0		5.15497	0		3.93458	0		4.05305	0
3.72775	0		5.1745	0		3.95412	0		4.07258	0
3.74728	0		5.19403	0.03		3.97367	0		4.09213	0
3.76682	0		5.2136	2.52		3.9932	0		4.11168	0
3.78637	0		5.23312	49.58		4.01275	0		4.13122	0
3.8059	0		5.25267	338.56		4.03228	0		4.15077	0
3.82545	0		5.27222	1349.59		4.05183	0		4.1703	0
3.84498	0		5.29175	3269.48		4.07137	0		4.18985	0
3.86452	0		5.31128	4894.64		4.0909	0		4.20938	0
3.88407	0		5.33083	5184.98		4.11045	0		4.22892	0
3.90362	0		5.35037	4242.93		4.12998	0		4.24847	0
3.92315	0		5.36992	3222.27		4.14953	0		4.268	0
3.9427	0		5.38945	2213.52		4.16907	0		4.28755	0
3.96223	0		5.409	1351.95		4.18862	0		4.30708	0
3.98177	0		5.42853	777.93		4.20815	0		4.32663	0
4.00132	0		5.44807	431		4.22768	0		4.34617	0
4.02085	0		5.46762	279.42		4.24723	0		4.36572	0
4.0404	0		5.48717	186.17		4.26677	0		4.38525	0
4.05995	0		5.5067	99.62		4.28632	0		4.40478	0
4.07948	0		5.52625	44.52		4.30585	0		4.42433	0
4.09903	0		5.54578	10.8		4.3254	0		4.44387	0
4.11857	0		5.56533	0.65		4.34493	0		4.46342	0
4.13812	0		5.58487	0.01		4.36448	0		4.48295	0
4.15765	0		5.60442	0		4.38402	0		4.5025	0
4.1772	0		5.62395	0		4.4036	0		4.52203	0
4.19673	0		5.6435	0		4.42315	0		4.54158	0
4.21628	0		5.66303	0		4.44268	0		4.56112	0
4.23583	0		5.68257	0		4.46223	0		4.58065	0
4.25537	0		5.70212	0		4.48177	0		4.6002	0
4.27492	0		5.72167	0		4.5013	0		4.61973	0
4.29445	0		5.74122	0		4.52085	0		4.63928	0
4.314	0		5.76075	0		4.54038	0		4.65882	0
4.33353	0		5.7803	0		4.55993	0		4.67837	0
4.35307	0		5.79983	0		4.57947	0		4.6979	0
4.37262	0		5.81938	0.44		4.599	0		4.71745	0
4.39215	0		5.83893	9.23		4.61855	0		4.73698	0
4.4117	0		5.85847	66.5		4.63808	0		4.75653	0
4.43125	0		5.87802	207.48		4.65763	0		4.77607	0
4.45078	0		5.89757	450.73		4.67717	0		4.79562	0
4.47032	0		5.9171	927.93		4.69672	0		4.81515	0
4.48987	0		5.93665	1092.1		4.71625	0		4.83468	0
4.5094	0		5.95618	383.86		4.7358	0		4.85423	0
4.52897	0		5.97572	188.32		4.75533	0		4.87377	0
4.5485	0		5.99527	405.74		4.77488	0		4.89332	0
4.56805	0		6.0148	164.26		4.79442	0.04		4.91285	0
4.5876	0		6.03442	10.92		4.81397	3.86		4.9324	0
4.60713	0		6.05395	0.13		4.8335	62.19		4.95193	0
4.62667	0		6.0735	1.16		4.85305	157.12		4.97147	0
4.64622	0		6.09303	17.38		4.87258	62.19		4.99102	0
4.66575	0		6.11258	42.99		4.89218	3.86		5.01057	0
4.68528	0		6.13212	25.56		4.91172	0.04		5.0301	0
4.70483	0		6.15167	124.13		4.93125	0		5.04965	0
4.72438	0		6.1712	303.56		4.9508	0		5.06918	0
4.74393	0		6.19075	123.07		4.97033	0		5.08873	0
4.76347	0		6.21028	16.95		4.98988	0		5.10827	0
4.783	0		6.22983	145.2		5.00943	0		5.12782	0
4.80255	0		6.24938	570.98		5.02897	0		5.14735	0.04
4.82208	0		6.26892	1007.49		5.0485	0		5.1669	4.61
4.84163	0		6.28845	1402.04		5.06805	0		5.18643	99.88
4.86117	0		6.308	1840.49		5.08758	0		5.20598	742.78
4.8807	0		6.32753	1835.44		5.10712	0		5.22552	2767.54
4.90025	0		6.34708	1835.97		5.12668	0		5.24505	6336.21
4.9198	0		6.36662	1887.07		5.14622	0.07		5.2646	10004.4
4.93933	0		6.38617	1641.99		5.16577	7.23		5.28417	11526.6
4.95887	0		6.4057	1403.19		5.1853	148.25		5.3037	10445.3
4.97842	0		6.42525	1045.49		5.20485	965.51		5.32325	7481.47
4.99795	0		6.44478	869.13		5.22438	3291.55		5.34278	5183.72
5.01748	0		6.46433	744.47		5.24393	6895.03		5.36233	3553.82
5.03703	0		6.48387	566.17		5.26347	9629.17		5.38187	2188.84
5.05658	0		6.50342	439.11		5.283	10062.6		5.40142	1180.73
5.07613	0		6.52297	370.33		5.30255	8566.34		5.42095	856.88
5.09567	0		6.5425	361.66		5.3221	6581.92		5.4405	676.12
5.11522	0		6.56205	317.63		5.34163	4482.46		5.46003	444.86
5.13475	0		6.58158	398.96		5.36117	2988.41		5.47958	255.18
5.1543	0.01		6.60112	318.84		5.38072	1861.51		5.49912	68.68
5.17383	0.86		6.62067	196.4		5.40025	1119.83		5.51867	4.02
5.19338	26.31		6.6402	145.58		5.41978	639.29		5.5382	0.04
5.21292	324.63		6.65975	111.68		5.43933	415.96		5.55775	0
5.23247	1805.21		6.67928	174.16		5.45888	305.89		5.57728	0
5.252	5623.97		6.69883	153.46		5.47843	183.52		5.59683	0
5.27153	10726.9		6.71837	221.11		5.49797	48.25		5.61637	0
5.29108	13329.4		6.73792	143.13		5.51752	2.77		5.63592	0
5.31063	12156.6		6.75747	187.63		5.53705	0.03		5.65545	0
5.33017	8616.17		6.777	176.83		5.55658	0		5.67498	0
5.34972	5713.68		6.79653	53.51		5.57613	0		5.69453	0
5.36925	3797.39		6.81608	3.36		5.59567	0		5.71407	0
5.38878	2274.19		6.83562	0.04		5.61522	0		5.73362	0
5.40833	1291.76		6.85517	0		5.63475	0		5.75317	0
5.42788	791.33		6.8747	0		5.6543	0		5.7727	0
5.44742	466.75		6.89425	0		5.67383	0		5.79225	0.14
5.46697	291.04		6.91378	0		5.69337	0		5.81178	14.49
5.4865	156.91		6.93333	0.02		5.71292	0		5.83133	230.58
5.50605	39.19		6.95287	1.92		5.73245	0		5.85087	601.75
5.52558	2.29		6.97242	33.12		5.752	0		5.87042	604.54
5.54513	0.02		6.99195	145.75		5.77153	0.09		5.88995	1221.87
5.56467	0.02		7.0115	217.13		5.79108	9.23		5.9095	1277.58
5.58422	2.05		7.03103	87.94		5.81062	158.57		5.92903	717.19
5.60375	34.55		7.05058	157.45		5.83017	570.84		5.94858	174.36
5.6233	129.57		7.07012	524.47		5.8497	881.85		5.96813	9.94
5.64283	200.02		7.08967	711.09		5.86923	1136.15		5.98767	0.1
5.66238	194.4		7.1092	715.95		5.88878	1230.47		6.0072	0
5.68192	118.01		7.12875	791.97		5.90832	1013.07		6.02675	0
5.70145	30.27		7.14828	814.24		5.92787	605.37		6.0463	0.08
5.721	1.78		7.16782	675.39		5.9474	287.32		6.06583	7.64
5.74053	0.02		7.18737	1342.45		5.96695	344.49		6.08538	121.52
5.7601	0.04		7.20692	1614.57		5.98648	132.94		6.10492	312.7
5.77963	4.04		7.22645	1617.08		6.00603	8.24		6.12447	246.3
5.79917	68.76		7.24598	1566.29		6.02557	0.08		6.14402	460.1
5.81872	275.3		7.26553	1441.81		6.04512	0.1		6.16355	636.92
5.83825	576.49		7.28507	1123.4		6.06467	10.83		6.1831	494.8
5.8578	760.01		7.30462	692.74		6.0842	181.56		6.20263	142.11
5.87733	556.48		7.32415	510.17		6.10375	576.41		6.22218	8.42
5.89687	949.92		7.34368	373.86		6.12328	625.54		6.24172	0.08
5.91642	972.62		7.36323	262.75		6.14282	586.09		6.26127	0.08
5.93595	684.86		7.38277	211.92		6.16237	681.02		6.2808	7.93
5.9555	439.51		7.40232	180.91		6.1819	675.71		6.30035	126.08
5.97503	126.15		7.42185	120.35		6.20143	477.77		6.31988	317.08
5.99458	7.66		7.4414	51.85		6.22098	345.2		6.33943	131.84
6.01412	2.88		7.46093	10.91		6.24052	387.05		6.35898	105.21
6.03367	43.73		7.48047	0.63		6.26007	403.87		6.37852	343.49
6.05322	117.1		7.50003	0.01		6.27962	289.39		6.39807	513.21
6.07275	176.59		7.51957	0		6.29915	147.06		6.4176	594.32
6.0923	456.3		7.5391	0		6.3187	291.98		6.43715	535.87
6.11183	628.83		7.55865	0		6.33823	447		6.4567	542.06
6.13138	771		7.57818	0		6.35777	290.42		6.47625	523.92
6.15092	927.65		7.59775	0		6.37732	259.5		6.49578	325.56
6.17047	879.22		7.6173	0		6.39685	461.5		6.51532	174.01
6.19	723.54		7.63683	0		6.4164	575.39		6.53487	269.23
6.20953	661.71		7.65638	0		6.43593	608.63		6.5544	212.24
6.22908	611.71		7.67592	0		6.45548	620.36		6.57395	139.66
6.24863	872.64		7.69547	0		6.47502	527.72		6.59348	132.3
6.26817	1073.58		7.715	0		6.49455	406.24		6.61303	306.93
6.2877	1071.13		7.73455	0		6.5141	365.91		6.63257	386.01
6.30725	1072.21		7.75408	0		6.53365	375.39		6.6521	338.04
6.32678	776.57		7.77362	0		6.55318	252.65		6.67165	126.48
6.34633	526.43		7.79317	0		6.57272	233.5		6.69118	59.45
6.36587	609.13		7.8127	0		6.59227	207.71		6.71072	21.18
6.3854	747.56		7.83225	0		6.6118	63.97		6.73027	1.33
6.40495	596.08		7.85178	0		6.63135	3.8		6.7498	0.01
6.4245	527.31		7.87133	0		6.65088	0.04		6.76935	0
6.44403	519.99		7.89087	0		6.67043	0		6.78888	0
6.46357	604.53		7.9104	0		6.68997	0		6.80843	0
6.48312	448.74		7.92995	0		6.70952	0		6.82797	0
6.50265	233.03		7.94948	0.01		6.72907	0		6.84752	0.05
6.5222	165.26		7.96902	1.3		6.7486	0		6.86705	5.39
6.54173	173.02		7.98857	19.96		6.76822	0		6.8866	87.84
6.56128	263.65		8.0081	54.35		6.78775	0		6.90613	254.69
6.58083	413.09		8.02765	35.01		6.8073	0		6.92568	186.3
6.60037	426.29		8.0472	15.43		6.82683	0		6.94522	45.53
6.6199	229.74		8.06673	42.3		6.84638	0		6.96475	2.58
6.63945	51.84		8.08628	74.27		6.86592	0		6.9843	0.03
6.659	2.93		8.10582	72.74		6.88547	0		7.00383	0
6.67853	0.03		8.12537	115.37		6.905	0		7.02338	0
6.69808	0		8.1449	46.05		6.92455	0		7.04292	0
6.71762	0		8.16443	3.06		6.94408	0		7.06247	0.05
6.73717	0		8.18398	0.03		6.96362	0.04		7.082	5.29
6.7567	0		8.20353	0		6.98317	4.23		7.10155	84.12
6.77625	0		8.22307	0		7.0027	73.1		7.12108	217.38
6.79578	0		8.24262	0		7.02225	264.64		7.14063	179.5
6.81533	0		8.26215	0		7.0418	306.81		7.16017	253.8
6.83487	0.06		8.2817	0.02		7.06135	105.67		7.1797	238.43
6.85442	6.04		8.30123	1.59		7.08088	117.34		7.19925	434.82
6.87397	101.1		8.32077	23.9		7.10043	339.01		7.21878	435.07
6.8935	368.5		8.34032	58.99		7.11997	339.76		7.23833	388.79
6.91305	565.81		8.35985	23.9		7.13952	304.77		7.25788	269.5
6.93258	593.31		8.3794	1.59		7.15905	317.77		7.27742	309.09
6.95213	440.76		8.39893	0.02		7.1786	426.96		7.29697	287.32
6.97167	380.65		8.41848	0		7.19813	469		7.3165	137.43
6.9912	349.18		8.43802	0		7.21768	461.38		7.33605	51.45
7.01075	299.43		8.45755	0		7.23722	420.46		7.35558	12.42
7.03028	294.51		8.4771	0		7.25677	456.19		7.37513	0.72
7.04983	176.27		8.49665	0		7.2763	435.71		7.39467	0.01
7.06938	274.18		8.51618	0.01		7.29583	220.1		7.41422	0
7.08893	368.68		8.53573	0.83		7.31538	46.14		7.43375	0
7.10847	331.06		8.55527	12.74		7.33492	2.48		7.45328	0
7.128	251.69		8.5748	36		7.35447	0.02		7.47283	0
7.14755	435.52		8.59435	25.83		7.374	0		7.49237	0
7.16708	353.92		8.61388	10.17		7.3936	0		7.51192	0
7.18663	244.11		8.63342	63.81		7.41313	0		7.53145	0
7.20617	165.48		8.65297	228.06		7.43268	0		7.55098	0
7.22572	237.37		8.67252	321.41		7.45222	0		7.57053	0
7.24528	138.32		8.69205	275.64		7.47175	0		7.59007	0
7.26482	138.6		8.71158	235.32		7.4913	0		7.60962	0
7.28437	105.8		8.73113	269.47		7.51085	0		7.62915	0
7.3039	51.7		8.75067	152.75		7.53038	0		7.6487	0
7.32345	12.96		8.77022	87.35		7.54992	0		7.66823	0
7.34298	0.76		8.78975	28.21		7.56947	0		7.68777	0.01
7.36253	0.01		8.80928	1.85		7.589	0		7.70732	1.07
7.38207	0		8.82883	2.89		7.60855	0		7.72687	20.18
7.40162	0		8.84837	48		7.62808	0		7.7464	108.63
7.42115	0		8.86792	195.52		7.64763	0		7.76593	295.89
7.4407	0		8.88745	322.22		7.66717	0		7.78548	396.54
7.46025	0		8.90698	304.18		7.6867	0.36		7.80502	276.57
7.47978	0		8.92653	283.3		7.70625	9.65		7.82457	564.01
7.49933	0		8.94613	295.71		7.72578	85.48		7.8441	972.03
7.51887	0		8.96568	381.96		7.74533	188.29		7.86365	1198.44
7.53842	0		8.98522	530.74		7.76487	83.25		7.88318	1068.92
7.55795	0		9.00477	542.08		7.7844	183.29		7.90273	838.92
7.5775	0		9.0243	498.65		7.80395	617.51		7.92227	729.95
7.59703	0		9.04385	426.94		7.82348	831.57		7.94182	644.63
7.61658	0		9.0634	140		7.84303	863.34		7.96137	503.39
7.63615	0		9.08293	57.77		7.86257	799.46		7.98092	377.73
7.65568	0		9.10247	208.07		7.88212	712.27		8.00045	155.05
7.67522	0		9.12202	364.29		7.90165	689.59		8.02	149.94
7.69477	0.03		9.14155	303.17		7.9212	512.87		8.03953	159.12
7.71432	3.08		9.1611	155.5		7.94073	259.98		8.05907	50.63
7.73387	52.06		9.18063	230.36		7.96027	105.18		8.07862	3.06
7.7534	196.12		9.20017	282.74		7.97982	171.09		8.09815	0.03
7.77293	314.95		9.21972	361.84		7.99937	260		8.1177	0
7.79247	462.3		9.23925	458.55		8.0189	232.54		8.13723	0
7.81202	698.53		9.2588	206.48		8.03845	93.98		8.15678	0
7.83155	698.05		9.27835	120.52		8.05798	63.94		8.17632	0
7.85108	799.33		9.29788	137.76		8.07753	27.35		8.19587	0
7.87063	767.78		9.31742	250.68		8.09707	60.55		8.2154	0
7.89018	664.62		9.33697	289.14		8.1166	149.29		8.23495	0
7.90972	447.08		9.3565	719.92		8.13615	59.08		8.25448	0
7.92925	437.57		9.37605	1081.92		8.15568	3.67		8.27403	0
7.9488	321.15		9.3956	1069.2		8.17523	0.52		8.29357	0.02
7.96833	191.8		9.41513	756.58		8.19477	7.74		8.31312	2.37
7.98787	313.78		9.43467	487.98		8.21432	19.55		8.33265	37.69
8.00742	256.71		9.45422	700.13		8.23385	7.74		8.3522	94.77
8.02695	139.18		9.47375	278.49		8.2534	0.48		8.37173	37.69
8.0465	38.49		9.4933	18.51		8.27293	0.03		8.39128	2.37
8.06603	24.04		9.51283	0.2		8.29248	2.16		8.41082	0.02
8.08558	54.55		9.53238	0		8.31203	34.8		8.43037	0
8.10512	21.83		9.55192	0		8.33157	88.89		8.4499	0.03
8.12467	1.4		9.57147	0.05		8.35112	51.02		8.46943	3.04
8.1442	0.01		9.591	4.94		8.37065	43.17		8.48898	52.8
8.16375	0		9.61053	74.32		8.39018	16.26		8.50853	208.85
8.18328	0.02		9.63008	190.31		8.40973	1.47		8.52807	368.88
8.20283	2.29		9.64963	180.03		8.42928	7.53		8.54762	380.83
8.2224	36.17		9.66917	266.07		8.44882	19.05		8.56715	228.89
8.24193	97.07		9.6887	105.84		8.46835	11.48		8.5867	368.56
8.26147	56.21		9.70825	7.03		8.4879	69.99		8.60623	448.41
8.28102	20.06		9.72778	0.08		8.50743	269.69		8.62578	439.25
8.30055	39.55		9.74733	0		8.52698	396.25		8.64532	424.24
8.3201	91.04		9.76687	0		8.54652	346.78		8.66485	384.72
8.33963	134.95		9.78642	0		8.56605	382.67		8.6844	303.03
8.35918	73.7		9.80595	0		8.5856	411.81		8.70395	229.67
8.37873	66.01		9.82548	0		8.60515	344.81		8.72348	153.71
8.39825	25.27		9.84503	0		8.62468	221.74		8.74303	43.55
8.4178	5.2		9.86457	0		8.64422	60.83		8.76258	2.58
8.43733	59.07		9.88412	0		8.66377	6.36		8.78212	0.03
8.45688	196.94		9.90367	0		8.6833	46.87		8.80167	0
8.47643	202.35		9.9232	0		8.70285	136.82		8.8212	0
8.49597	64.49		9.94273	0		8.72238	100.88		8.84075	0
8.51552	39.91		9.96228	0		8.74193	24.75		8.86028	0
8.53505	151.46		9.98182	0		8.76148	1.39		8.87983	0
8.55458	262.23		10.0014	0		8.78102	0.01		8.89937	0
8.57413	288.51		10.0209	0		8.80057	0		8.91892	0
8.59368	273.73		10.0405	0		8.8201	0.07		8.93845	0
8.61322	138.35		10.06	0		8.83965	7.27		8.958	0
8.63277	163.08		10.0795	0		8.85918	117.24		8.97753	0
8.6523	180.18		10.0991	0		8.87873	296.22		8.99708	0
8.67185	141.05		10.1186	0		8.89827	117.24		9.01662	0
8.69138	71.96		10.1382	0		8.91782	7.27		9.03615	0
8.71095	77.59		10.1577	0		8.93737	0.07		9.0557	0
8.73048	30.06		10.1772	0		8.9569	0		9.07523	0
8.75003	1.93		10.1968	0		8.97643	0		9.09478	0
8.76957	0.04		10.2163	0		8.99602	0		9.11432	0.06
8.78912	2		10.2359	0		9.01557	0		9.13387	6.03
8.80865	31.13		10.2554	0		9.03512	0		9.1534	95.82
8.82818	79.02		10.275	0		9.05467	0		9.17295	240.93
8.84773	52.09		10.2945	0		9.0742	0		9.19248	95.97
8.86727	68.89		10.314	0		9.09373	0		9.21203	21.24
8.88682	63.06		10.3336	0		9.11327	0		9.23157	242.08
8.90635	18.56		10.3531	0		9.13282	0		9.25112	629.97
8.9259	1.12		10.3727	0		9.15235	0.07		9.27065	613.18
8.94543	0.01		10.3922	0		9.1719	6.74		9.29018	1323.03
8.96498	0		10.4117	0		9.19143	108.98		9.30973	1770.04
8.98452	0		10.4313	0		9.21098	304.74		9.32927	1408.76
9.00407	0		10.4508	0		9.23052	610.86		9.34882	772.32
9.0236	0		10.4704	0		9.25005	1558.39		9.36835	952.63
9.04315	0.09		10.4899	0		9.2696	1704.54		9.3879	386.06
9.06268	8.42		10.5094	0		9.28915	1502.56		9.40743	286.49
9.08223	131.3		10.529	0		9.3087	751.78		9.42698	662.21
9.10177	327.98		10.5485	0		9.32825	747.72		9.44652	263.37
9.12132	131.3		10.5681	0		9.34778	640.6		9.46607	27.34
9.14085	8.52		10.5876	0		9.36732	1276.25		9.4856	171.61
9.16038	9.86		10.6072	0		9.38687	1355.91		9.50513	431.09
9.17993	152.41		10.6267	0		9.4064	429.22		9.52468	171.44
9.19947	380.72		10.6462	0		9.42595	119.07		9.54423	10.78
9.21902	152.45		10.6658	0		9.44548	237.5		9.56377	0.11
9.23857	13.69		10.6853	0		9.46503	93.91		9.58332	0
9.2581	69.79		10.7049	0		9.48458	5.82		9.60285	0.13
9.27763	322.7		10.7244	0		9.50412	0.06		9.6224	12.85
9.29718	699.88		10.7439	0		9.52365	0		9.64193	207.29
9.31672	771.75		10.7635	0		9.5432	0		9.66148	567.68
9.33627	261.6		10.783	0		9.56277	0.07		9.68102	342.56
9.35582	133.6		10.8026	0		9.5823	7.2		9.70055	67.99
9.37535	294.57		10.8221	0		9.60183	116.03		9.72013	3.72
9.3949	117.86		10.8416	0		9.62138	293.2		9.73967	12.34
9.41443	7.56		10.8612	0		9.64092	121.37		9.75922	195.59
9.43398	0.08		10.8807	0		9.66047	93.36		9.77877	492.02
9.45352	0.05		10.9002	0.46		9.68	217.77		9.7983	216.23
9.47307	4.95		10.9198	9.08		9.69953	86.17		9.81783	340.42
9.4926	77.13		10.9393	55.43		9.71908	5.34		9.83738	825.22
9.51215	192.67		10.9589	117.87		9.73862	0.05		9.85692	333.66
9.53168	77.13		10.9784	104.38		9.75817	0		9.87647	108.88
9.55123	4.95		10.998	91.91		9.77773	0		9.89602	222.09
9.57077	0.1		11.0175	74.58		9.79728	0		9.91555	88.24
9.5903	5.22		11.037	163.98		9.81683	0		9.9351	5.57
9.60985	81.29		11.0566	194.77		9.83637	0		9.95463	2.02
9.62938	203.08		11.0761	65.25		9.85592	0		9.97418	31.24
9.64893	81.29		11.0957	4.19		9.87545	0		9.99372	78.55
9.66847	5.26		11.1152	0.14		9.895	0		10.0133	31.24
9.68802	4.74		11.1348	8.36		9.91453	0		10.0328	1.96
9.70755	73.02		11.1543	136.94		9.93407	0		10.0524	0.02
9.72708	182.41		11.1738	515.64		9.95362	0		10.0719	0
9.74663	73.02		11.1934	797.49		9.97315	0		10.0914	0
9.76617	4.77		11.2129	700.47		9.9927	0		10.111	0
9.78572	8.56		11.2325	836.42		10.0122	0		10.1305	0
9.80525	141.12		11.252	2327.96		10.0318	0		10.1501	0
9.8248	488.82		11.2715	3792.75		10.0513	0		10.1696	0
9.84433	626.75		11.2911	5467.56		10.0709	0		10.1891	0
9.86387	439.14		11.3106	7657.99		10.0904	0		10.2087	0.05
9.88342	120.73		11.3301	9494.68		10.1099	0		10.2282	4.61
9.90297	7.21		11.3497	10667.1		10.1295	0		10.2478	74.93
9.92252	0.07		11.3692	11776.1		10.149	0		10.2673	215.33
9.94207	0		11.3888	12304.4		10.1686	0		10.2868	153.34
9.9616	0		11.4083	12349.9		10.1881	0		10.3064	38.25
9.98113	0		11.4279	11786.8		10.2077	0.02		10.3259	28.77
10.0007	0		11.4474	10520.5		10.2272	1.9		10.3455	67.2
10.0202	0		11.467	8986.39		10.2468	30.65		10.365	26.72
10.0398	0		11.4865	7464.9		10.2663	77.44		10.3846	1.68
10.0593	0		11.506	6257.24		10.2858	30.66		10.4041	0.02
10.0788	0		11.5256	5116.58		10.3054	2.61		10.4236	0
10.0984	0		11.5451	3961.51		10.3249	11.41		10.4432	0
10.1179	0		11.5647	3196.44		10.3445	28.79		10.4627	0.01
10.1375	0		11.5842	2615.17		10.364	11.39		10.4823	0.77
10.157	0		11.6037	1873.58		10.3835	0.71		10.5018	12.28
10.1766	0		11.6233	1408.76		10.4031	0.01		10.5213	30.89
10.1961	0		11.6428	1349.45		10.4226	0		10.5409	13.04
10.2156	0.01		11.6624	960.37		10.4422	0		10.5604	12.83
10.2352	1.29		11.6819	321.8		10.4617	0		10.58	32.53
10.2547	20.1		11.7014	148.73		10.4812	0		10.5995	48.01
10.2743	50.22		11.721	53.71		10.5008	0		10.619	91.23
10.2938	20.15		11.7405	3.56		10.5203	0		10.6386	35.99
10.3133	5.98		11.7601	0.04		10.5399	0		10.6581	2.26
10.3329	73.12		11.7796	0		10.5594	0		10.6777	0.02
10.3524	182.63		11.7992	0		10.579	0		10.6972	0
10.372	73.11		11.8187	0		10.5985	0.01		10.7167	0
10.3915	4.69		11.8383	0		10.6181	1.37		10.7363	0
10.411	0.05		11.8578	0.16		10.6376	22.14		10.7558	0
10.4306	0		11.8773	14.22		10.6571	55.94		10.7754	0
10.4501	0		11.8969	214.05		10.6767	22.14		10.7949	0
10.4697	0		11.9164	544.16		10.6962	1.37		10.8145	0
10.4892	0		11.936	472.07		10.7157	0.01		10.834	0
10.5087	0		11.9555	881.17		10.7353	0		10.8536	0
10.5283	0		11.975	1119.36		10.7548	0		10.8731	0
10.5478	0		11.9946	1137.24		10.7744	0		10.8927	0
10.5674	0		12.0141	1299.12		10.7939	0		10.9122	0.02
10.5869	0		12.0337	1317.42		10.8135	0		10.9317	2.02
10.6065	0		12.0532	1020.87		10.833	0		10.9513	32.12
10.626	0		12.0727	1018.69		10.8525	0		10.9708	82.51
10.6456	0		12.0923	1293.57		10.8721	0		10.9904	60.54
10.6651	0		12.1118	1385.66		10.8916	0		11.0099	73.57
10.6846	0		12.1314	607.76		10.9112	0		11.0295	33.07
10.7042	0		12.1509	374.73		10.9307	0		11.049	85.77
10.7237	0		12.1705	139.9		10.9503	0.01		11.0685	393.54
10.7432	0		12.19	9.28		10.9698	1.23		11.0881	799.53
10.7628	0		12.2095	0.71		10.9893	22.76		11.1076	813.15
10.7823	0		12.2291	55.35		11.0089	106.51		11.1272	1000.77
10.8019	0		12.2486	833.22		11.0284	210.02		11.1467	2938.83
10.8214	0		12.2682	2126.57		11.048	245.05		11.1662	5251.45
10.8409	0		12.2877	1968.49		11.0675	232.95		11.1858	7907.2
10.8605	0		12.3072	3783.37		11.087	310.16		11.2053	10355.4
10.88	0		12.3268	4750.09		11.1066	911.25		11.2249	12688.6
10.8996	0		12.3463	4852.85		11.1261	1566.62		11.2444	15418
10.9191	0		12.3659	4693.03		11.1457	2553.91		11.2639	17232.5
10.9387	0		12.3854	4603.95		11.1652	4172.58		11.2835	18729.3
10.9582	0		12.4049	4154.96		11.1847	5782.19		11.303	18820.8
10.9778	0		12.4245	3734.52		11.2043	7649.44		11.3226	18199.5
10.9973	0		12.444	3419.18		11.2238	10130.8		11.3421	17079.1
11.0168	0.05		12.4636	2721.82		11.2434	12122.8		11.3616	15449.1
11.0364	5.48		12.4831	2139.91		11.2629	13815.9		11.3812	13721.8
11.0559	100.53		12.5027	1899.61		11.2825	14476.4		11.4007	11792.2
11.0755	509.61		12.5222	1267.28		11.302	14581.6		11.4203	9644.56
11.095	1239.99		12.5418	783.62		11.3216	14178.2		11.4398	7998.46
11.1145	2116.06		12.5613	740.33		11.3411	13629.1		11.4594	6417.09
11.1341	3204.96		12.5808	615.31		11.3606	12351.7		11.4789	5141.43
11.1536	4310.56		12.6004	394.8		11.3802	10574		11.4985	4199.86
11.1732	5951.58		12.6199	355.56		11.3997	9349.82		11.518	3326.81
11.1927	7912.48		12.6395	378.54		11.4192	7727.84		11.5375	2499.94
11.2123	9675.1		12.659	196.05		11.4388	6558.94		11.5571	2110.64
11.2318	10613.7		12.6785	327.09		11.4583	5314.56		11.5766	1794.85
11.2513	11145.5		12.6981	645.87		11.4779	4032.21		11.5961	1153.72
11.2709	11269.9		12.7176	608.66		11.4974	3047.2		11.6157	530.22
11.2904	10687.4		12.7371	459.1		11.517	2322.46		11.6352	583.71
11.31	9994.66		12.7567	997.07		11.5365	1989.24		11.6548	225.23
11.3295	8838.95		12.7762	1439.14		11.5561	1485.34		11.6743	14.2
11.3491	7793.33		12.7958	1496.67		11.5756	1099.08		11.6938	4.71
11.3686	6477.99		12.8153	1074.31		11.5951	916.99		11.7134	72.66
11.3881	5526.47		12.8349	454.7		11.6147	842.86		11.7329	182.71
11.4077	4513.22		12.8544	669.27		11.6342	672.67		11.7525	72.66
11.4272	3743.99		12.874	1309.64		11.6538	202.76		11.772	4.79
11.4467	3049.83		12.8935	1733.59		11.6733	11.99		11.7916	21.87
11.4663	2414.58		12.913	1804.91		11.6928	0.12		11.8111	369.12
11.4858	1872.58		12.9326	1972.5		11.7124	0.07		11.8307	1307.83
11.5054	1516.4		12.9521	2146.08		11.7319	6.83		11.8502	1952
11.5249	1194.81		12.9717	2054.37		11.7515	110.22		11.8697	2274.33
11.5444	1031.22		12.9912	2079.69		11.771	286.65		11.8893	2235.94
11.564	699.87		13.0107	1926.82		11.7905	260.01		11.9088	2415.8
11.5835	193.45		13.0303	1784.62		11.8101	639.42		11.9284	2325.81
11.6031	11.57		13.0498	1182.16		11.8296	1145.51		11.9479	1847.25
11.6227	0.12		13.0694	517.21		11.8492	1313.51		11.9675	1430.56
11.6422	0		13.0889	519.6		11.8687	1452.78		11.987	1315.85
11.6617	0		13.1084	202.9		11.8882	1743.45		12.0066	1243.17
11.6813	0		13.128	13.48		11.9078	1609.1		12.0261	984.62
11.7008	0		13.1475	0.15		11.9273	1571.59		12.0456	988.33
11.7204	0		13.167	0		11.9469	1476.08		12.0652	1104.11
11.7399	0		13.1867	0		11.9664	1339.89		12.0847	756.88
11.7594	0.18		13.2062	0		11.986	1159.6		12.1043	513.11
11.779	17.44		13.2257	0		12.0055	923.51		12.1238	1125.08
11.7985	284.51		13.2453	0		12.0251	702.47		12.1433	1458.72
11.8181	921.21		13.2648	0		12.0446	645.01		12.1629	1485.71
11.8376	1110.08		13.2844	0		12.0641	775.21		12.1824	1784.14
11.8572	1171.34		13.3039	0.16		12.0837	603.35		12.202	1891.59
11.8767	1297.6		13.3234	14.38		12.1032	405.19		12.2215	2080.1
11.8963	1203.7		13.343	218.02		12.1227	638.43		12.241	2098.45
11.9158	1012.18		13.3625	574.24		12.1423	570.65		12.2606	2013.9
11.9353	1035.53		13.3821	472.71		12.1618	1268.05		12.2801	2091.16
11.9549	1123.2		13.4016	688.4		12.1814	1984.45		12.2997	1983.86
11.9744	918.47		13.4212	976.66		12.2009	2303.62		12.3192	1563
11.9939	792.13		13.4407	1239.66		12.2204	2725.29		12.3387	1239.71
12.0135	553.07		13.4603	1505.91		12.24	3119.66		12.3583	771.93
12.033	155.01		13.4798	1793.88		12.2595	3156.21		12.3778	349.59
12.0526	9.3		13.4993	2305.38		12.2791	2958.31		12.3974	579.46
12.0721	0.1		13.5189	2794.26		12.2986	2677.47		12.4169	777.31
12.0917	0.35		13.5384	3201.14		12.3182	2376.86		12.4365	449.22
12.1112	34.49		13.558	3595.03		12.3377	2024.64		12.456	157.28
12.1308	538.06		13.5775	4203.46		12.3572	1589.54		12.4756	216.65
12.1503	1380.89		13.5971	4465.71		12.3768	1388.1		12.4951	346.53
12.1698	1164.35		13.6166	4957.87		12.3963	1206.69		12.5146	484.14
12.1894	2236.25		13.6362	5082.2		12.4159	936.6		12.5342	634.57
12.2089	3143.85		13.6557	4295.46		12.4354	709.33		12.5537	838.91
12.2285	3418.95		13.6753	3396.62		12.455	598.98		12.5732	1218.77
12.248	3343.84		13.6948	2787.8		12.4745	569.04		12.5928	1598.83
12.2675	3123.67		13.7143	2396.87		12.494	470.23		12.6123	1850.44
12.2871	2697.38		13.7339	1863.34		12.5136	482.38		12.6319	1658.34
12.3066	2136.65		13.7534	1222.25		12.5331	564.79		12.6514	520.77
12.3262	1759.87		13.7729	748.09		12.5526	424.92		12.671	67.9
12.3457	1443.43		13.7925	618.14		12.5722	140.24		12.6905	608.75
12.3653	1233.3		13.812	611.56		12.5917	367.09		12.71	2022.33
12.3848	970.79		13.8316	520.98		12.6113	1191.22		12.7296	2671.19
12.4044	785.9		13.8511	311.28		12.6308	1218.42		12.7491	2887.61
12.4239	552.55		13.8706	190.03		12.6503	985.72		12.7687	2435.82
12.4434	533.25		13.8902	69.36		12.6699	2031.77		12.7882	2410.95
12.463	491.62		13.9097	33.65		12.6895	1878.67		12.8078	2803.92
12.4825	476.17		13.9293	12.21		12.709	1116.66		12.8273	3237.17
12.5021	466.08		13.9488	0.81		12.7285	1926.76		12.8468	3428.39
12.5216	561.18		13.9683	0.01		12.7481	2241.45		12.8664	3680.24
12.5411	579.24		13.9879	0		12.7676	2242.26		12.8859	3493.76
12.5607	710.39		14.0074	0		12.7872	1973.26		12.9055	3235.07
12.5802	1130.24		14.027	0		12.8067	1744.84		12.925	2639.33
12.5998	1528.54		14.0465	0.02		12.8262	2078.32		12.9445	1964.91
12.6193	1374.27		14.0661	1.45		12.8458	2504.04		12.9641	594.43
12.6389	762.08		14.0856	25.18		12.8653	2989.18		12.9836	35.69
12.6585	1179.6		14.1052	116.2		12.8849	3507.26		13.0031	0.35
12.678	1490.22		14.1247	231.32		12.9044	3730.73		13.0227	0
12.6975	1486.85		14.1442	224.53		12.9239	3297.13		13.0422	0
12.7171	1336.51		14.1638	216.82		12.9435	2791.44		13.0618	0
12.7366	1397.5		14.1833	527.15		12.963	2586.97		13.0813	0
12.7562	1892.25		14.2028	709.3		12.9826	851.3		13.1009	0
12.7757	2210.06		14.2224	560.43		13.0021	51.26		13.1204	0
12.7952	2128.67		14.2419	274.89		13.0217	0.5		13.14	0.2
12.8148	2228.17		14.2615	286.47		13.0412	0		13.1595	20.71
12.8343	2224.19		14.281	112.03		13.0608	0		13.1791	349.78
12.8539	2414.22		14.3006	7.44		13.0803	0		13.1986	1215.25
12.8734	2696.75		14.3201	0.15		13.0998	0		13.2181	1514.95
12.893	2519.26		14.3397	6.24		13.1194	0		13.2377	1303.46
12.9125	2072.11		14.3592	93.93		13.1389	0		13.2572	1519.67
12.932	1850.3		14.3787	236.11		13.1585	0		13.2767	1426.05
12.9516	1554.53		14.3983	159.42		13.178	0		13.2963	1054.2
12.9711	487.36		14.4178	179.3		13.1975	0.16		13.3158	1306.49
12.9907	29.97		14.4374	245.31		13.2171	16.76		13.3354	1826.18
13.0102	0.31		14.4569	531.57		13.2366	281.34		13.3549	2263.92
13.0297	0		14.4764	494.5		13.2562	899.8		13.3744	2659.64
13.0493	0		14.496	390.13		13.2757	1014.63		13.394	3212.78
13.0688	0		14.5155	269		13.2952	825.71		13.4135	3708.7
13.0884	0		14.5351	77.06		13.3148	541.15		13.4331	3949
13.1079	0		14.5546	4.8		13.3343	815.37		13.4526	4008.27
13.1275	0.18		14.5741	0.05		13.3539	1150		13.4722	4022.89
13.147	17.79		14.5937	0		13.3734	1389.66		13.4917	4009.51
13.1666	277.26		14.6133	0		13.393	1819.6		13.5112	3212.38
13.1861	692.66		14.6328	0		13.4125	2514.99		13.5308	2370.69
13.2056	282.04		14.6524	0		13.4321	3107.85		13.5503	1839.22
13.2252	92.36		14.6719	0		13.4516	3316.86		13.5699	1321.19
13.2447	190.97		14.6914	0		13.4711	3613.13		13.5894	989.76
13.2643	146.68		14.711	0		13.4907	3744.64		13.609	847.47
13.2838	197.76		14.7305	0		13.5102	3543.08		13.6285	607.8
13.3034	284.23		14.75	0		13.5297	3540.11		13.648	351.25
13.3229	680.6		14.7696	0		13.5493	3143.77		13.6676	291.35
13.3424	888.26		14.7891	0		13.5688	2575.34		13.6871	418.44
13.362	1248.42		14.8087	0		13.5884	2086.7		13.7067	254.95
13.3815	1793.28		14.8282	0		13.6079	1567.17		13.7262	160.19
13.401	2534.71		14.8478	0		13.6275	1107.99		13.7457	107.6
13.4206	2884.62		14.8673	0		13.647	659.84		13.7653	64.16
13.4401	3320.33		14.8868	0		13.6666	333.19		13.7848	55.35
13.4597	3426.96		14.9064	0		13.6861	116.51		13.8044	19.71
13.4792	3487.9		14.9259	0		13.7056	139.09		13.8239	18.16
13.4987	3654.5		14.9455	0		13.7252	226.27		13.8435	42.81
13.5183	3449.98		14.965	0		13.7447	198.54		13.863	17.02
13.5378	3052.57		14.9846	0		13.7643	81.21		13.8826	1.07
13.5574	2712.89		15.0041	0		13.7838	60.48		13.9021	0.01
13.5769	2241.9		15.0236	0		13.8034	22.61		13.9216	0
13.5965	1585.87		15.0432	0		13.8229	1.4		13.9412	0
13.616	1167.89		15.0627	0		13.8424	0.01		13.9607	0
13.6356	1038.33		15.0823	0		13.862	0		13.9803	0
13.6551	1078.62		15.1019	0		13.8815	0		13.9998	0.02
13.6746	864.31		15.1214	0		13.9011	0		14.0194	1.69
13.6942	568.64		15.1409	0		13.9206	0		14.0389	26.93
13.7137	373.02		15.1605	0		13.9401	0		14.0585	67.72
13.7332	109.7		15.18	0		13.9597	0		14.078	26.93
13.7528	8.51		15.1996	0		13.9792	0		14.0975	1.69
13.7723	28.81		15.2191	0		13.9988	0		14.1171	0.02
13.7919	71.79		15.2386	0		14.0183	0		14.1366	0
13.8114	28.74		15.2582	0		14.0379	0		14.1562	0.05
13.831	1.84		15.2777	0		14.0574	0		14.1757	5.19
13.8505	0.02		15.2973	0		14.0769	0		14.1952	88.59
13.8701	0		15.3168	0		14.0965	0		14.2148	319.55
13.8896	0		15.3363	0		14.116	0		14.2343	370.46
13.9091	0		15.3559	0		14.1356	0.02		14.2539	120.17
13.9287	0		15.3754	0		14.1551	2.21		14.2734	15.56
13.9483	0		15.395	0		14.1746	35.69		14.293	131.66
13.9678	0		15.4145	0		14.1942	90.21		14.3125	330.88
13.9873	0		15.434	0		14.2137	41.25		14.3321	131.59
14.0069	0.03		15.4536	0		14.2332	91.92		14.3516	8.28
14.0265	2.8		15.4731	0		14.2528	231.99		14.3711	0.08
14.046	48.58		15.4927	0		14.2723	182.52		14.3907	0
14.0655	205.95		15.5122	0.07		14.2919	325.24		14.4102	0
14.0851	413.83		15.5318	6.29		14.3114	406.95		14.4298	0
14.1046	552.07		15.5513	94.61		14.331	399.08		14.4493	0
14.1242	544.76		15.5709	233.54		14.3505	377.49		14.4688	0
14.1437	609.09		15.5904	94.61		14.37	126.31		14.4884	0
14.1632	682.48		15.6099	6.29		14.3896	53.64		14.5079	0
14.1828	626.42		15.6295	0.07		14.4092	116.84		14.5275	0
14.2023	551.7		15.649	0		14.4287	46.24		14.547	0
14.2219	395.74		15.6685	0.1		14.4482	5.44		14.5666	0
14.2414	284.33		15.6881	9.53		14.4678	41.5		14.5861	0
14.2609	554.55		15.7076	143.4		14.4873	104.78		14.6057	0
14.2805	569.07		15.7272	354.04		14.5069	41.47		14.6252	0
14.3	362.82		15.7467	148.95		14.5264	2.57		14.6447	0
14.3196	99.27		15.7663	93.08		14.546	0.02		14.6643	0
14.3391	5.93		15.7858	211.43		14.5655	0		14.6838	0
14.3587	0.11		15.8054	162.16		14.5851	0		14.7034	0
14.3782	4.8		15.8249	199.75		14.6046	0.07		14.7229	0
14.3977	74.77		15.8444	78.73		14.6241	7.7		14.7424	0
14.4173	186.77		15.864	5.28		14.6437	124.2		14.762	0
14.4368	74.77		15.8835	5.06		14.6632	313.79		14.7815	0
14.4564	4.86		15.9031	80.95		14.6828	124.2		14.8011	0
14.4759	6.12		15.9226	286.73		14.7023	7.7		14.8206	0
14.4954	94.68		15.9421	340.2		14.7218	0.07		14.8401	0
14.515	236.52		15.9617	256.47		14.7414	0		14.8597	0
14.5345	94.68		15.9812	383.04		14.7609	0		14.8792	0
14.5541	6.07		16.0008	325.49		14.7805	0		14.8988	0
14.5736	0.06		16.0203	448.92		14.8	0		14.9183	0
14.5931	0.01		16.0399	186.55		14.8195	0		14.9379	0
14.6127	0.57		16.0594	153.79		14.8391	0		14.9574	0
14.6322	8.87		16.0789	551.32		14.8586	0		14.9769	0.04
14.6518	22.59		16.0985	884.88		14.8782	0		14.9965	4.07
14.6713	18.16		16.1181	953.99		14.8977	0		15.016	66.24
14.6908	60.63		16.1376	1071.31		14.9172	0		15.0356	193.96
14.7104	116.07		16.1572	1157.11		14.9368	0		15.0551	192.16
14.7299	44.28		16.1767	1199.17		14.9563	0		15.0747	173.88
14.7495	2.82		16.1962	1011.08		14.9759	0		15.0942	58.06
14.769	0.03		16.2158	923.75		14.9954	0		15.1137	3.55
14.7886	0		16.2353	1036.3		15.015	0		15.1333	0.04
14.8081	0		16.2549	1228.02		15.0345	0		15.1528	0
14.8277	0		16.2744	1152.73		15.054	0		15.1724	0
14.8472	0		16.2939	793.35		15.0736	0		15.1919	0
14.8667	0		16.3135	717.58		15.0931	0		15.2114	0
14.8863	0		16.333	641.78		15.1127	0		15.231	0
14.9058	0		16.3526	658.2		15.1322	0		15.2505	0
14.9253	0		16.3721	655.95		15.1518	0.02		15.2701	0
14.9449	0		16.3916	502.1		15.1713	2.47		15.2896	0
14.9644	0		16.4112	354.93		15.1908	39.77		15.3092	0
14.984	0.01		16.4307	269.77		15.2104	100.48		15.3287	0
15.0035	0.62		16.4503	249.1		15.2299	39.77		15.3482	0
15.0231	10.2		16.4698	153.77		15.2495	2.47		15.3678	0
15.0426	34.56		16.4894	154.83		15.269	0.02		15.3873	0
15.0622	36.5		16.5089	73.2		15.2886	0		15.4069	0
15.0817	11.43		16.5285	41.25		15.3081	0		15.4264	0
15.1012	2.41		16.548	77.68		15.3276	0		15.4459	0
15.1208	27.88		16.5676	31.29		15.3472	0		15.4655	0
15.1403	92.19		16.5871	2.08		15.3667	0		15.485	0
15.1599	137.23		16.6067	0.02		15.3863	0		15.5046	0
15.1794	183.36		16.6262	0		15.4058	0		15.5241	0
15.1989	128.3		16.6457	0		15.4253	0		15.5436	0
15.2185	33.49		16.6653	0		15.4449	0		15.5632	0
15.238	1.97		16.6848	0		15.4644	0		15.5827	0
15.2576	0.02		16.7044	0		15.484	0		15.6023	0
15.2771	0		16.7239	0		15.5035	0		15.6218	0
15.2966	0		16.7434	0.03		15.523	0.16		15.6414	0
15.3162	0		16.763	2.99		15.5426	16.87		15.6609	0
15.3357	0		16.7825	49.67		15.5621	280.48		15.6805	0
15.3553	0		16.8021	199.43		15.5817	843.84		15.7	0
15.3749	0		16.8216	375.17		15.6012	675.61		15.7195	0.09
15.3944	0		16.8411	469.34		15.6207	177.11		15.7391	8.81
15.4139	0		16.8607	425.89		15.6403	10.11		15.7586	140.26
15.4335	0		16.8803	456.55		15.6598	0.1		15.7782	368.01
15.453	0		16.8998	490.5		15.6794	0		15.7977	399.11
15.4726	0		16.9193	636.1		15.6989	0		15.8172	808.79
15.4921	0		16.9389	871.6		15.7185	0		15.8368	692.25
15.5116	0		16.9584	998.22		15.738	0		15.8563	198.14
15.5312	0		16.9779	1091.72		15.7576	0		15.8759	110.09
15.5507	0		16.9975	1168.28		15.7771	0		15.8954	340.82
15.5703	0		17.017	1264.45		15.7966	0		15.9149	518.46
15.5898	0		17.0366	1522.28		15.8162	0		15.9345	575.66
15.6093	0		17.0561	1521.47		15.8357	0		15.954	375.99
15.6289	0		17.0757	1163.96		15.8553	0		15.9736	623.49
15.6484	0		17.0952	995.32		15.8748	0		15.9931	762.33
15.668	0		17.1148	1005.24		15.8943	0.07		16.0127	801.03
15.6875	0		17.1343	998.1		15.9139	6.8		16.0322	867.52
15.7071	0		17.1538	975.21		15.9334	114.93		16.0517	992.14
15.7266	0		17.1734	925.28		15.953	383.63		16.0713	980.67
15.7461	0		17.1929	1014.72		15.9725	525.39		16.0908	1003.96
15.7657	0		17.2125	958.75		15.9921	637.22		16.1104	1035.95
15.7852	0		17.232	1030.75		16.0116	592.61		16.1299	1036.3
15.8048	0		17.2516	1080.32		16.0312	589.37		16.1495	941.21
15.8243	0		17.2711	1387.1		16.0507	846.97		16.169	753.43
15.8438	0.05		17.2906	1686.8		16.0702	1098.77		16.1885	699.59
15.8634	4.97		17.3102	1955.08		16.0898	1128.89		16.2081	907.13
15.8829	80.82		17.3297	2235.22		16.1093	1201		16.2276	753.35
15.9025	255.36		17.3493	2668.11		16.1288	1166.31		16.2472	473.01
15.922	246.23		17.3688	2839.81		16.1484	1167.46		16.2667	328.5
15.9415	236.08		17.3883	2849.33		16.1679	1521.46		16.2862	381.91
15.9611	430.3		17.4079	2808.89		16.1875	1409.45		16.3058	397.45
15.9806	287.08		17.4274	2681.82		16.207	1004.74		16.3253	374.2
16.0002	318.86		17.447	2286.86		16.2265	889.89		16.3449	328.01
16.0197	286.69		17.4665	2008.67		16.2461	764.7		16.3644	321.98
16.0392	654.03		17.486	1472.8		16.2656	717.63		16.384	275.89
16.0588	1081.13		17.5056	833.72		16.2852	561.75		16.4035	439.82
16.0783	1242.42		17.5251	1229.29		16.3047	482.01		16.423	531.05
16.0979	1238.12		17.5447	942.14		16.3243	369.94		16.4426	457.96
16.1174	1353.68		17.5642	259.62		16.3438	257.99		16.4621	232.57
16.137	1473.78		17.5837	209.6		16.3633	167.56		16.4817	73.83
16.1565	1729.33		17.6033	480.7		16.3829	47.3		16.5012	15.23
16.1761	1803.48		17.6228	194.67		16.4024	2.76		16.5207	29.07
16.1956	1410.38		17.6424	12.94		16.422	0.05		16.5403	86.54
16.2151	1291.36		17.6619	0.39		16.4415	2.66		16.5598	102.28
16.2347	1165.83		17.6815	23.08		16.4611	45.16		16.5794	122.06
16.2542	976.52		17.701	366.19		16.4806	154.03		16.5989	140.9
16.2737	1046.03		17.7205	1190.26		16.5002	204.7		16.6185	254.2
16.2933	1037.13		17.7401	1216.28		16.5197	206.78		16.638	261.84
16.3128	784.33		17.7597	810.18		16.5392	172.52		16.6576	208.97
16.3324	647.18		17.7792	1470.4		16.5588	158.1		16.6771	224.32
16.3519	509.67		17.7987	1866.82		16.5783	120.08		16.6967	268.82
16.3715	366.39		17.8183	2022.73		16.5979	34.91		16.7162	389.81
16.391	394.95		17.8378	1555.75		16.6174	3.31		16.7357	616.93
16.4106	435.1		17.8574	483.8		16.6369	20.96		16.7553	651.49
16.4301	408.56		17.8769	452.39		16.6565	68.56		16.7748	682.55
16.4496	352.31		17.8964	1277.41		16.6761	159.83		16.7944	931.82
16.4692	367.17		17.916	1107.57		16.6956	370.13		16.8139	1291.5
16.4887	360.13		17.9355	632.53		16.7152	422.82		16.8334	1516.42
16.5083	340.12		17.955	1064.33		16.7347	380.43		16.853	1670.24
16.5278	341.02		17.9746	1014.02		16.7543	273.41		16.8725	1613.54
16.5473	328.8		17.9941	568.61		16.7738	537.36		16.8921	1655.86
16.5669	348.63		18.0137	707.35		16.7934	750.92		16.9116	1664.9
16.5864	396.59		18.0332	592.43		16.8129	943.28		16.9311	1557.62
16.606	464.5		18.0528	812.59		16.8324	1167.46		16.9507	1667.46
16.6255	474.84		18.0723	322.44		16.852	1613.21		16.9702	1640.34
16.6451	369.28		18.0919	53.06		16.8715	1714.58		16.9898	1377.99
16.6646	339.96		18.1114	512.51		16.891	1782.23		17.0093	1296.83
16.6841	289.02		18.1309	1845.71		16.9106	1817.75		17.0288	1369.34
16.7037	316.55		18.1505	2742.01		16.9301	1884.53		17.0484	1386.55
16.7232	323.39		18.17	2371.78		16.9497	2121.84		17.0679	1507.02
16.7428	406.5		18.1896	731.77		16.9692	2283.74		17.0875	1605.02
16.7623	570.32		18.2091	104.59		16.9887	2055.37		17.107	1644.33
16.7818	526.71		18.2286	879.14		17.0083	2053.68		17.1266	1824.08
16.8014	431.97		18.2482	2225.09		17.0279	1994.94		17.1461	1962.45
16.8209	522.8		18.2678	1793.9		17.0474	1742.88		17.1656	2348.67
16.8405	594.09		18.2873	3082.35		17.0669	1561.15		17.1852	2692.42
16.86	601.17		18.3069	3884.6		17.0865	1466.08		17.2047	2752.9
16.8795	751.52		18.3264	4001.43		17.106	1454.11		17.2243	2666.61
16.8991	1048.15		18.3459	3923.51		17.1256	1571.82		17.2438	2562.14
16.9186	1343.78		18.3655	3082.27		17.1451	1668.34		17.2634	2771.71
16.9382	1505.55		18.385	1699.62		17.1646	1411.55		17.2829	2480.15
16.9577	1581.33		18.4046	2612		17.1842	1402.02		17.3025	2348.77
16.9773	1426.54		18.4241	3122.61		17.2037	1665.45		17.322	2060.42
16.9968	1463.53		18.4437	2949.14		17.2233	2130.97		17.3416	1670.82
17.0164	1543.63		18.4632	2637.69		17.2428	2231.77		17.3611	1505.56
17.0359	1570.29		18.4827	2526.68		17.2623	2381.71		17.3806	1520.16
17.0555	1302.68		18.5023	2524.62		17.2819	2712.14		17.4002	672.99
17.075	1185.65		18.5218	2128.76		17.3014	2871.21		17.4197	198.39
17.0946	1287.45		18.5414	1790.68		17.321	2808.31		17.4393	242.82
17.1141	1220.47		18.5609	1749.93		17.3405	2503.02		17.4588	94.64
17.1336	1128.17		18.5804	1756.11		17.36	2274.06		17.4783	5.95
17.1532	1145.74		18.6	1909.02		17.3796	2300.98		17.4979	0.06
17.1727	1173.13		18.6195	1909.62		17.3991	2134.7		17.5174	0
17.1923	996.23		18.6391	2043.42		17.4187	1765.15		17.537	0
17.2118	1225.28		18.6586	2400.6		17.4382	1521.34		17.5565	0.13
17.2313	1310.38		18.6782	2438.04		17.4578	1054.84		17.576	13.17
17.2509	1244.44		18.6977	2483.52		17.4773	655.48		17.5956	209.39
17.2704	1537.8		18.7172	2569.71		17.4968	186.52		17.6151	526.5
17.29	1947.58		18.7368	2263.91		17.5164	17.05		17.6347	209.53
17.3095	2074.65		18.7563	1946.16		17.5359	98.88		17.6542	27.39
17.3291	2216.62		18.7759	1797.23		17.5555	254.4		17.6738	226.31
17.3486	2306.43		18.7954	1619.34		17.575	179.13		17.6933	586.17
17.3681	2251.49		18.8149	1364.14		17.5945	209.26		17.7128	525.87
17.3877	2342.11		18.8345	1097.67		17.6141	80.46		17.7324	1016.12
17.4072	2197.54		18.854	824.42		17.6336	5.11		17.752	1036.19
17.4268	1830.91		18.8736	656.44		17.6532	12.6		17.7715	559.7
17.4463	1405.34		18.8931	470.27		17.6727	202.38		17.791	882.09
17.4658	1151.81		18.9126	338.45		17.6923	511.31		17.8106	1172.97
17.4854	1247.79		18.9322	155.57		17.7118	202.38		17.8301	1212.55
17.5049	1516.29		18.9517	206.49		17.7313	12.69		17.8497	1254.48
17.5245	1107.83		18.9713	283.5		17.7509	14.09		17.8692	1248.09
17.544	575.81		18.9908	159.97		17.7704	225.29		17.8887	1021.84
17.5635	239.64		19.0103	39.68		17.79	569.31		17.9083	713.86
17.5831	251.08		19.0299	75.48		17.8095	236.59		17.9278	1437.76
17.6026	175.94		19.0494	239.21		17.829	206.73		17.9474	1562.24
17.6222	218.24		19.069	241.99		17.8486	658.8		17.9669	1130.85
17.6417	244.67		19.0885	113.98		17.8681	714		17.9865	1675.25
17.6612	414.67		19.1081	179.94		17.8877	539.35		18.006	655.12
17.6808	173.29		19.1276	325.46		17.9072	833.44		18.0255	41.19
17.7003	156.22		19.1471	289.59		17.9267	324.97		18.0451	0.41
17.7199	364.09		19.1667	87.81		17.9463	20.14		18.0646	0
17.7394	145.71		19.1862	9.2		17.9658	0.2		18.0842	0.32
17.759	9.42		19.2058	61.16		17.9854	0.33		18.1037	32.45
17.7785	7.04		19.2253	238.94		18.0049	34		18.1232	552.5
17.798	108.32		19.2449	352.87		18.0245	548.68		18.1428	2010.4
17.8176	284.72		19.2644	272.75		18.044	1427.92		18.1623	2991.49
17.8371	334.36		19.284	202.92		18.0635	1238.32		18.1819	2683.85
17.8567	580.08		19.3035	71.74		18.0831	1838.11		18.2014	1495.21
17.8762	356.03		19.323	104.14		18.1026	1746.5		18.2209	2410.39
17.8957	343.52		19.3426	250.66		18.1222	3633.82		18.2405	3091.53
17.9153	203.97		19.3621	159.26		18.1417	4704.24		18.26	2894.14
17.9348	193.22		19.3817	153.21		18.1612	4061.2		18.2796	2675.15
17.9544	74.1		19.4012	68.34		18.1808	2251.43		18.2991	2753.76
17.9739	4.84		19.4207	144.22		18.2003	3714.83		18.3187	2625.64
17.9935	8.69		19.4403	440.33		18.2199	5004.29		18.3382	2214.68
18.013	134.63		19.4598	480.32		18.2394	5107.02		18.3577	2088.5
18.0326	336.32		19.4794	334.96		18.2589	5399.65		18.3773	2262.5
18.0522	134.91		19.4989	233.92		18.2785	5432.95		18.3968	2746.87
18.0717	35.47		19.5185	571.64		18.298	4968.8		18.4164	2758.45
18.0912	418.34		19.538	1000.81		18.3176	4489.38		18.4359	2907.32
18.1108	1044.8		19.5575	1211.45		18.3371	4266.5		18.4555	3519.09
18.1303	418.25		19.5771	1502.33		18.3566	4043.29		18.475	3623.94
18.1499	26.83		19.5966	2323.85		18.3762	3597.34		18.4946	3650.06
18.1694	0.28		19.6162	3495.44		18.3957	3170.5		18.5141	3535.38
18.1889	0.84		19.6357	5026.61		18.4153	3016.2		18.5336	3323.61
18.2085	81.48		19.6552	7091.54		18.4348	2843.75		18.5532	3162.31
18.228	1270.95		19.6748	8919.27		18.4544	2750.08		18.5727	2670.82
18.2476	3258.36		19.6943	10620.7		18.4739	2926.28		18.5923	2104.62
18.2671	2677.6		19.7139	12996.1		18.4934	2909.76		18.6118	1789.58
18.2867	4790.61		19.7334	15405.2		18.513	2847.42		18.6314	1474.28
18.3062	5928.81		19.7529	17910.2		18.5325	3007.54		18.6509	999.91
18.3257	5696.8		19.7725	18977.8		18.5521	3310.69		18.6704	629.99
18.3453	5558.58		19.792	18105.5		18.5716	3207.49		18.69	589.5
18.3648	5542.48		19.8116	17575.3		18.5911	3059.66		18.7095	573.67
18.3844	4429.51		19.8311	16783.8		18.6107	2983.81		18.7291	522.8
18.4039	2425.96		19.8507	15421.7		18.6302	3218.37		18.7486	431.18
18.4234	3734.38		19.8702	14300.2		18.6498	2652.36		18.7682	288.15
18.443	4318.15		19.8897	12683		18.6693	2009.35		18.7877	156.3
18.4625	3910.65		19.9093	11562.1		18.6889	1710.1		18.8072	238.17
18.4821	3051.82		19.9288	10599.4		18.7084	1484.51		18.8268	247.89
18.5016	1513.92		19.9484	9325.25		18.7279	1212.56		18.8463	324.69
18.5212	2088.55		19.9679	8358.96		18.7475	1193.43		18.8659	449.95
18.5407	2695.13		19.9874	7389.73		18.767	1106.8		18.8854	349.97
18.5602	2867.02		20.007	6021.91		18.7866	772.49		18.905	160.04
18.5798	2683.8		20.0265	5109.84		18.8061	588.17		18.9245	231.91
18.5993	2475.69		20.0461	4169.06		18.8256	482.71		18.9441	258.74
18.6189	2725.05		20.0656	3890.2		18.8452	648.58		18.9636	90.32
18.6384	2760.9		20.0852	4502.84		18.8647	533.21		18.9832	117.87
18.658	2410.12		20.1047	4149.27		18.8843	227.28		19.0027	311.65
18.6775	1863.77		20.1242	4236.65		18.9038	44.53		19.0222	194.1
18.6971	1657.37		20.1438	4710.09		18.9234	4.73		19.0418	40.22
18.7166	1462.85		20.1633	4800.75		18.9429	43.13		19.0613	12.67
18.7361	1381.4		20.1828	5149.37		18.9624	188.48		19.0809	176.79
18.7557	1129.8		20.2024	5350.79		18.982	327.5		19.1004	595.86
18.7752	1036.38		20.2219	5626.33		19.0015	251.46		19.1199	624.12
18.7948	945.52		20.2415	5445.65		19.0211	68.65		19.1395	306.75
18.8143	715.75		20.261	4786.66		19.0406	3.96		19.159	468.36
18.8339	644.43		20.2806	4207.83		19.0602	0.04		19.1786	671.12
18.8534	651.27		20.3001	3691.22		19.0797	0		19.1981	477.63
18.873	505.51		20.3196	3582.59		19.0992	0		19.2176	280.47
18.8925	497.53		20.3392	3648.35		19.1188	0		19.2372	216.65
18.9121	657.48		20.3587	3163.81		19.1383	0.04		19.2567	316.56
18.9316	620.54		20.3783	2354.69		19.1579	3.75		19.2763	588.28
18.9512	259.79		20.3978	1687.69		19.1774	60.55		19.2958	676.42
18.9707	233.73		20.4173	1358.27		19.197	152.97		19.3154	686.22
18.9902	364.14		20.4369	999.21		19.2165	60.55		19.3349	702.47
19.0098	524		20.4564	298.8		19.236	3.75		19.3545	1107.32
19.0293	422.3		20.476	18.79		19.2556	0.09		19.374	1671.1
19.0489	283.95		20.4955	0.2		19.2751	5.28		19.3935	2646.91
19.0684	84.9		20.5151	0.09		19.2947	85.19		19.4131	4068.59
19.0879	5.22		20.5346	8.05		19.3142	215.29		19.4326	5564.5
19.1075	3.29		20.5541	121.03		19.3337	92.56		19.4522	7805.93
19.127	55.94		20.5737	298.76		19.3533	129.08		19.4717	10074.7
19.1466	223.9		20.5932	121.03		19.3728	392.34		19.4913	12591
19.1661	303.5		20.6128	8.17		19.3924	374.39		19.5108	15231.5
19.1857	165.66		20.6323	11.1		19.4119	419.4		19.5303	17919.5
19.2052	235.79		20.6518	165.59		19.4315	1074.76		19.5499	19057.4
19.2248	309.96		20.6714	408.75		19.451	1306.75		19.5694	20093.4
19.2443	197.39		20.6909	165.59		19.4705	1295.99		19.589	21307.1
19.2638	140.3		20.7105	11.01		19.4901	1595.2		19.6085	21377.7
19.2834	333.04		20.73	0.12		19.5096	2028.88		19.628	20754.2
19.3029	426.22		20.7495	0.1		19.5292	3027.22		19.6476	20855.5
19.3225	278.24		20.7691	9.16		19.5487	4106.78		19.6671	20435.5
19.342	131.77		20.7886	137.84		19.5682	5300.76		19.6867	20081.1
19.3616	169.56		20.8082	340.33		19.5878	7117.11		19.7062	18099.9
19.3811	262.99		20.8277	145.53		19.6073	9233.44		19.7257	16548.2
19.4006	618.33		20.8473	132.86		19.6269	11782.1		19.7453	14996.2
19.4202	600.64		20.8668	425.54		19.6464	14876.5		19.7648	12842.9
19.4397	533.02		20.8864	478.96		19.666	16659.4		19.7844	11077.3
19.4593	575.7		20.9059	317.99		19.6855	17548.8		19.8039	9365.16
19.4788	325.8		20.9255	574.51		19.705	18198.2		19.8235	7834.61
19.4983	443.84		20.945	870.72		19.7246	18395.3		19.843	6566.65
19.5179	549.89		20.9645	989.72		19.7441	18222.4		19.8625	5703.02
19.5374	622.07		20.9841	654.84		19.7637	17505		19.8821	4458.45
19.557	925.25		21.0036	1027.77		19.7832	16615.5		19.9016	4659.82
19.5765	1399.49		21.0232	1215.31		19.8027	16498.6		19.9212	5594.55
19.596	1998.07		21.0427	1079.54		19.8223	16370.2		19.9407	6637.32
19.6156	2704.74		21.0622	350.26		19.8418	15327.6		19.9602	7272.18
19.6351	3386.64		21.0818	22.41		19.8614	13460.7		19.9798	5937.87
19.6547	4435.57		21.1013	0.25		19.8809	11645.1		19.9993	3470.6
19.6742	5664.58		21.1209	1.42		19.9004	10258.4		20.0189	5765.26
19.6937	7409.21		21.1404	130.23		19.92	9145.31		20.0384	6890.59
19.7133	8164.74		21.1599	1983.06		19.9395	7629.31		20.058	6851.45
19.7328	9036.58		21.1795	5289.69		19.9591	6227.09		20.0775	6204.85
19.7524	10343.3		21.1991	3606.85		19.9786	5974.21		20.097	5427.84
19.7719	11955.2		21.2186	2576.96		19.9982	6471.18		20.1166	4517.07
19.7915	12340		21.2382	2288.13		20.0177	5842.66		20.1361	3551.81
19.811	13278.5		21.2577	1916		20.0373	5456.04		20.1557	2621.44
19.8305	14254		21.2773	3134.62		20.0568	6037.1		20.1752	2437.4
19.8501	15808.1		21.2968	2437.91		20.0764	6334.03		20.1947	2063.88
19.8697	16119.4		21.3163	3089.08		20.0959	6450.3		20.2143	1644.54
19.8892	15555.4		21.3359	1283.24		20.1154	5099.92		20.2338	1129.01
19.9087	14755.5		21.3554	1044.52		20.135	2910.85		20.2534	509.89
19.9283	14044.5		21.375	2379.32		20.1545	4826.7		20.2729	507.62
19.9478	12925		21.3945	963.53		20.1741	5489.03		20.2924	194.64
19.9673	11157.1		21.414	64.06		20.1936	4675.19		20.312	12.23
19.9869	9246.72		21.4336	0.7		20.2132	4005.17		20.3315	0.12
20.0064	7407.72		21.4531	0		20.2327	3015.32		20.3511	0
20.026	6357.17		21.4727	0.22		20.2523	2283.75		20.3706	0
20.0455	5214.91		21.4922	19.98		20.2718	1951.11		20.3902	0
20.0651	4855.98		21.5117	320.39		20.2913	1842.45		20.4097	0
20.0846	4867.8		21.5313	1106.18		20.3109	1423.52		20.4292	0
20.1042	4942.24		21.5508	1507.72		20.3304	419.27		20.4488	0
20.1237	5472.7		21.5704	1548.35		20.3499	24.74		20.4683	0
20.1432	5919.05		21.5899	1675.13		20.3695	7.06		20.4879	0
20.1628	6333.89		21.6095	1816.33		20.389	110.08		20.5074	0
20.1823	6490.16		21.629	1859.76		20.4086	278.11		20.5269	0.28
20.2019	6067.13		21.6486	1674.93		20.4281	110.08		20.5465	28.52
20.2214	5306.08		21.6681	1161.53		20.4476	6.83		20.566	453.36
20.241	5014.74		21.6876	558.52		20.4672	0.07		20.5856	1139.97
20.2605	4206.79		21.7072	605.33		20.4867	0		20.6051	453.61
20.28	3534.89		21.7267	417.25		20.5063	0		20.6247	54.08
20.2996	2865.61		21.7462	479.98		20.5258	0.04		20.6442	406.98
20.3191	2386.08		21.7658	306.8		20.5454	3.73		20.6638	1041.92
20.3387	2006.88		21.7853	318.18		20.5649	60.11		20.6833	720.97
20.3582	1683.07		21.8049	206.17		20.5845	151.88		20.7028	816.57
20.3778	1402.14		21.8244	217.56		20.604	60.11		20.7224	341.93
20.3973	973.67		21.8439	102.49		20.6235	3.73		20.7419	461.88
20.4169	447.45		21.8635	50.16		20.6431	0.04		20.7614	1262.84
20.4364	449.77		21.883	21.86		20.6626	0		20.781	881.8
20.4559	173.61		21.9026	57.9		20.6822	0		20.8005	206.45
20.4755	11.13		21.9221	139.98		20.7017	0.22		20.8201	11.55
20.495	0.11		21.9416	56.7		20.7212	22.95		20.8396	0.11
20.5145	0		21.9612	3.77		20.7408	370.07		20.8592	0
20.5341	0		21.9807	0.04		20.7603	934.98		20.8787	0
20.5536	0		22.0003	0.09		20.7798	370.14		20.8983	0
20.5732	0		22.0198	8.69		20.7994	29.53		20.9178	0
20.5927	0.07		22.0394	130.78		20.8189	106.38		20.9373	0
20.6122	7.03		22.0589	322.82		20.8385	268.2		20.9569	0
[truncated: 3,798 more rows]
