# Supplementary material for: Discovery of chirally dependent protein modifications by D- and L-2-hydroxyglutarates
Source: Nat Chem. 2026 Mar 17;18(6):1033–41. doi: 10.1038/s41557-026-02093-x (PMC13193722; doi:10.1038/s41557-026-02093-x)
Supplement: Supplementary file 15 — Statistical source data. [file 41557_2026_2093_MOESM15_ESM.xlsx]

## Sheet: ED Fig 4a
MS/MS spectra and EICs of YQVQYTPQGDS(2HG)DNGK detected in H293T cells treated with exogenous D2HG and L2HG.
0mM D2HG treated H293T cells			10mM D2HG treated H293T cells			20mM D2HG treated H293T cells			50mM D2HG treated H293T cells			0mM L2HG treated H293T cells			10mM L2HG treated H293T cells			20mM L2HG treated H293T cells			50mM L2HG treated H293T cells			MS/MS spectra
Retention time (min)	Intensity (mV)		Retention time (min)	Intensity (mV)		Retention time (min)	Intensity (mV)		Retention time (min)	Intensity (mV)		Retention time (min)	Intensity (mV)		Retention time (min)	Intensity (mV)		Retention time (min)	Intensity (mV)		Retention time (min)	Intensity (mV)		m/z	Relative Intensity
0.01137	0		0.01008	0		0.00967	0		0.01102	0		0.01058	0		0.01077	0		0.00807	0		0.0089	0		103.945	0.75212
0.01358	0		0.01212	0		0.01193	0		0.0132	0		0.0128	0		0.01287	0		0.01378	0		0.01107	0		148.226	0.75212
0.01555	0		0.01437	0		0.01402	0		0.01522	0		0.01497	0		0.01507	0		0.02267	0		0.01312	0		153.08	0.78345
0.01768	0		0.0165	0		0.01622	0		0.01743	0		0.01703	0		0.01705	0		0.02472	0		0.0152	0		157.081	0.68944
0.01985	0		0.01875	0		0.01828	0		0.01967	0		0.01915	0		0.02635	0		0.02665	0		0.01718	0		175.328	0.72078
0.02198	0		0.02085	0		0.02038	0		0.02367	0		0.02118	0		0.02843	0		0.03588	0		0.01942	0		199.072	0.72078
0.02417	0		0.02285	0		0.02257	0		0.03255	0		0.02313	0		0.03072	0		0.03798	0		0.02148	0		200.09	0.72078
0.02623	0		0.02485	0		0.0245	0		0.0347	0		0.02533	0		0.03268	0		0.03997	0		0.02358	0		207.977	0.68944
0.02835	0		0.02703	0		0.02672	0		0.0369	0		0.02742	0		0.03477	0		0.04203	0		0.02573	0		212.252	0.72078
0.03057	0		0.02928	0		0.02893	0		0.03893	0		0.0295	0		0.03685	0		0.04423	0		0.0278	0		220.266	0.72078
0.03278	0		0.03322	0		0.03832	0		0.04093	0		0.03153	0		0.03888	0		0.04635	0		0.02988	0		225.733	0.6581
0.03495	0		0.0421	0		0.04052	0		0.04312	0		0.0336	0		0.04093	0		0.0484	0		0.0338	0		229.121	2.13099
0.0372	0		0.04408	0		0.04272	0		0.04518	0		0.03572	0		0.0431	0		0.05042	0		0.04268	0		231.046	1.0655
0.03945	0		0.04612	0		0.04478	0		0.0473	0		0.0378	0		0.04883	0		0.05255	0		0.04478	0		244.169	2.03698
0.04152	0		0.0483	0		0.0469	0		0.04957	0		0.0453	0		0.05772	0		0.05462	0		0.04678	0		254.527	0.6581
0.04372	0		0.05035	0		0.04913	0		0.05178	0		0.05418	0		0.05988	0		0.0567	0		0.049	0		256.535	0.78345
0.04598	0		0.05247	0		0.05123	0		0.05385	0		0.05637	0		0.06187	0		0.05878	0		0.05108	0		258.073	1.50423
0.04818	0		0.0546	0		0.0534	0		0.05607	0		0.05848	0		0.06383	0		0.06087	0		0.05318	0		259.092	3.6979
0.0503	0		0.05677	0		0.05563	0		0.05823	0		0.06055	0		0.06582	0		0.06283	0		0.0553	0		267.107	1.56691
0.05233	0		0.05898	0		0.05772	0		0.06033	0		0.06258	0		0.06787	0		0.06495	0		0.05735	0		270.907	0.72078
0.05435	0		0.06107	0		0.05982	0		0.0625	0		0.0648	0		0.06998	0		0.06697	0		0.06485	0		272.17	3.19649
0.05653	0		0.06307	0		0.062	0		0.06465	0		0.0668	0		0.07215	0		0.06907	0		0.07373	0		275.1	3.16515
0.05877	0		0.06525	0		0.06405	0		0.0668	0		0.06895	0		0.07418	0		0.07117	0		0.07595	0		276.101	2.69508
0.06822	0		0.06733	0		0.06627	0		0.06898	0		0.07103	0		0.0763	0		0.07328	0		0.07813	0		276.153	1.3162
0.0703	0		0.06932	0		0.06843	0		0.071	0		0.07308	0		0.07837	0		0.07548	0		0.08018	0		277.101	2.28768
0.0725	0		0.07135	0		0.07057	0		0.07313	0		0.0753	0		0.08047	0		0.07753	0		0.08228	0		278.115	1.3162
0.0747	0		0.07355	0		0.07258	0		0.07527	0		0.07745	0		0.08268	0		0.07973	0		0.08437	0		287.721	1.22219
0.0769	0		0.07573	0		0.07482	0		0.0774	0		0.07955	0		0.08465	0		0.08173	0		0.08648	0		292.13	20.5265
0.07898	0		0.07795	0		0.07707	0		0.07957	0		0.0816	0		0.08663	0		0.08373	0		0.08867	0		293.115	0.72078
0.08113	0		0.08	0		0.07913	0		0.08178	0		0.08385	0		0.08875	0		0.08587	0		0.09075	0		293.134	1.19085
0.08322	0		0.08762	0		0.0813	0		0.08385	0		0.08597	0		0.09072	0		0.08792	0		0.09298	0		299.474	0.72078
0.0854	0		0.0965	0		0.08348	0		0.08605	0		0.08817	0		0.09277	0		0.0899	0		0.09508	0		300.407	0.84613
0.08737	0		0.09868	0		0.08568	0		0.08825	0		0.0901	0		0.0948	0		0.092	0		0.09718	0		307.037	1.03416
0.08952	0		0.10075	0		0.08773	0		0.09047	0		0.09232	0		0.09697	0		0.0941	0		0.0994	0		313.154	1.3162
0.09167	0		0.10287	0		0.08982	0		0.09265	0		0.09435	0		0.09895	0		0.09615	0		0.10147	0		313.503	0.87747
0.09388	0		0.10507	0		0.092	0		0.09483	0		0.09642	0		0.10105	0		0.09822	0		0.10353	0		323.148	2.50705
0.09605	0		0.10722	0		0.09397	0		0.09693	0		0.09847	0		0.10317	0		0.1004	0		0.10562	0		327.133	1.03416
0.09823	0		0.1094	0		0.096	0		0.09912	0		0.10068	0		0.10548	0		0.10242	0		0.10752	0		332.158	1.62958
0.1003	0		0.11152	0		0.09812	0		0.10128	0		0.1028	0		0.10752	0		0.10445	0		0.10965	0		335.172	1.22219
0.10242	0		0.11362	0		0.10027	0		0.1034	0		0.10497	0		0.10957	0		0.10655	0		0.11165	0		337.119	1.59825
0.10463	0		0.11568	0		0.10233	0		0.1055	0		0.10713	0		0.11162	0		0.10865	0		0.11375	0		342.161	0.78345
0.10687	0		0.11785	0		0.10447	0		0.10765	0		0.10923	0		0.11367	0		0.11072	0		0.11592	0		344.157	1.12817
0.1091	0		0.12005	0		0.1066	0		0.10992	0		0.11122	0		0.11585	0		0.11267	0		0.11793	0		356.189	1.09683
0.1112	0		0.12217	0		0.10867	0		0.11208	0		0.11327	0		0.11785	0		0.1147	0		0.11987	0		359.125	1.50423
0.11337	0		0.1243	0		0.11075	0		0.11427	0		0.11522	0		0.1201	0		0.11688	0		0.12198	0		360.208	1.53557
0.1155	0		0.1265	0		0.11293	0		0.11633	0		0.11732	0		0.12208	0		0.11912	0		0.12405	0		374.182	2.44437
0.11773	0		0.12862	0		0.11507	0		0.11855	0		0.11932	0		0.12413	0		0.12115	0		0.12615	0		376.149	1.59825
0.11998	0		0.1308	0		0.11722	0		0.12077	0		0.12142	0		0.1262	0		0.12312	0		0.12833	0		377.228	1.09683
0.12215	0		0.13282	0		0.11935	0		0.12288	0		0.12357	0		0.1282	0		0.12518	0		0.1304	0		379.445	1.03416
0.1244	0		0.13505	0		0.1214	0		0.12505	0		0.12558	0		0.13018	0		0.12723	0		0.13262	0		385.187	2.28768
0.1264	0		0.13722	0		0.12352	0		0.1272	0		0.12767	0		0.13227	0		0.1292	0		0.13467	0		387.149	1.69226
0.12863	0		0.1392	0		0.12572	0		0.12932	0		0.12985	0		0.13435	0		0.13132	0		0.13682	0		388.138	1.84895
0.13083	0		0.14113	0		0.12777	0		0.13148	0		0.13197	0		0.13652	0		0.13337	0		0.13895	0		391.202	15.3557
0.133	0		0.14337	0		0.13005	0		0.13368	0		0.13385	0		0.13845	0		0.13537	0		0.1411	0		392.199	1.56691
0.13515	0		0.14552	0		0.13223	0		0.13587	0		0.13602	0		0.14048	0		0.13742	0		0.1432	0		393.181	5.73488
0.13738	0		0.14767	0		0.13975	0		0.13803	0		0.13802	0		0.14255	0		0.13947	0		0.14533	0		393.206	0.97148
0.13945	0		0.14992	0		0.14863	0		0.14023	0		0.14022	0		0.14467	0		0.1415	0		0.14743	0		394.176	1.34754
0.1416	0		0.1521	0		0.15078	0		0.14242	0		0.14238	0		0.1468	0		0.14375	0		0.14945	0		396.207	0.68944
0.14382	0		0.15435	0		0.15278	0		0.14465	0		0.1445	0		0.14892	0		0.14573	0		0.1516	0		396.502	0.90881
0.14597	0		0.15633	0		0.15673	0		0.1468	0		0.14668	0		0.15108	0		0.14767	0		0.15363	0		401.18	2.28768
0.14815	0		0.1585	0		0.16562	0		0.14905	0		0.14872	0		0.15333	0		0.1498	0		0.15587	0		402.204	4.07396
0.15027	0		0.16067	0		0.16777	0		0.15113	0		0.1509	0		0.15545	0		0.15188	0		0.15808	0		403.154	1.94296
0.15243	0		0.16285	0		0.16997	0		0.15335	0		0.15285	0		0.15757	0		0.1541	0		0.16025	0		406.145	1.09683
0.15468	0		0.16505	0		0.17218	0		0.15553	0		0.15502	0		0.15973	0		0.15618	0		0.16225	0		408.078	1.84895
0.15692	0		0.1673	0		0.17427	0		0.15765	0		0.15708	0		0.16195	0		0.15838	0		0.16433	0		408.473	1.22219
0.15903	0		0.1695	0		0.1764	0		0.15988	0		0.15908	0		0.16398	0		0.16047	0		0.1665	0		410.168	1.75494
0.16112	0		0.17163	0		0.1786	0		0.16205	0		0.16117	0		0.16612	0		0.16255	0		0.16863	0		410.234	1.41022
0.16322	0		0.17383	0		0.18067	0		0.16412	0		0.16335	0		0.16807	0		0.16463	0		0.17072	0		411.226	2.69508
0.16537	0		0.17605	0		0.18283	0		0.16627	0		0.16545	0		0.17013	0		0.16677	0		0.17277	0		412.182	1.28486
0.1676	0		0.17817	0		0.18502	0		0.16845	0		0.16743	0		0.17213	0		0.16885	0		0.17485	0		419.184	1.25353
0.1698	0		0.18033	0		0.18718	0		0.17057	0		0.16957	0		0.17423	0		0.17075	0		0.17698	0		424.208	0.78345
0.172	0		0.18247	0		0.18927	0		0.17282	0		0.17165	0		0.17622	0		0.17285	0		0.17917	0		426.091	2.47571
0.17423	0		0.1846	0		0.19138	0		0.175	0		0.17368	0		0.17838	0		0.17478	0		0.18127	0		427.196	1.88029
0.17645	0		0.18682	0		0.19358	0		0.17708	0		0.17573	0		0.1804	0		0.17673	0		0.18342	0		427.266	1.03416
0.17857	0		0.18893	0		0.19573	0		0.17933	0		0.17787	0		0.18243	0		0.17885	0		0.18557	0		428.255	2.56973
0.18068	0		0.19112	0		0.19787	0		0.18142	0		0.17993	0		0.18457	0		0.18097	0		0.18763	0		432.144	1.91163
0.18285	0		0.19317	0		0.19995	0		0.18348	0		0.18197	0		0.18668	0		0.18303	0		0.18965	0		433.203	1.28486
0.18503	0		0.19525	0		0.20215	0		0.1856	0		0.18405	0		0.18875	0		0.18503	0		0.1916	0		434.197	1.66092
0.1871	0		0.19745	0		0.20433	0		0.18773	0		0.18617	0		0.19088	0		0.18713	0		0.1938	0		437.17	1.62958
0.1893	0		0.1996	0		0.20652	0		0.18978	0		0.18818	0		0.19303	0		0.18918	0		0.19592	0		438.161	0.90881
0.19142	0		0.20177	0		0.20865	0		0.19198	0		0.19037	0		0.19508	0		0.1913	0		0.1981	0		440.165	2.09966
0.1935	0		0.20398	0		0.21087	0		0.19413	0		0.19247	0		0.1973	0		0.1933	0		0.20025	0		442.255	1.37888
0.19565	0		0.20613	0		0.21298	0		0.19623	0		0.19457	0		0.19937	0		0.19547	0		0.20247	0		443.245	2.47571
0.19768	0		0.20825	0		0.21503	0		0.1983	0		0.19672	0		0.20145	0		0.19745	0		0.2046	0		445.217	1.62958
0.19985	0		0.21038	0		0.21715	0		0.20043	0		0.19892	0		0.20338	0		0.19967	0		0.20667	0		446.207	4.92009
0.20202	0		0.21233	0		0.21933	0		0.20265	0		0.20103	0		0.20545	0		0.20167	0		0.20878	0		447.215	1.44155
0.20415	0		0.21435	0		0.22142	0		0.2048	0		0.20307	0		0.20758	0		0.20378	0		0.2109	0		448.2	10.4983
0.20642	0		0.21655	0		0.22357	0		0.207	0		0.20528	0		0.20952	0		0.20583	0		0.21303	0		449.211	2.50705
0.20853	0		0.21862	0		0.22567	0		0.20905	0		0.20745	0		0.21163	0		0.20795	0		0.21525	0		450.214	1.88029
0.21062	0		0.22075	0		0.22768	0		0.21132	0		0.2095	0		0.21367	0		0.21007	0		0.21733	0		455.199	1.56691
0.21267	0		0.22298	0		0.22977	0		0.21357	0		0.21158	0		0.2157	0		0.21212	0		0.21943	0		456.219	3.10248
0.21488	0		0.22517	0		0.2319	0		0.2157	0		0.21373	0		0.21795	0		0.21423	0		0.22158	0		456.283	1.19085
0.217	0		0.2273	0		0.23395	0		0.2179	0		0.21583	0		0.21992	0		0.21637	0		0.22367	0		457.162	0.87747
0.21905	0		0.22932	0		0.23615	0		0.22008	0		0.21807	0		0.2219	0		0.21842	0		0.22587	0		457.208	4.82607
0.22127	0		0.23143	0		0.2383	0		0.2223	0		0.22015	0		0.22395	0		0.22058	0		0.22783	0		458.226	2.50705
0.22347	0		0.23352	0		0.24033	0		0.22452	0		0.22228	0		0.22603	0		0.22265	0		0.22992	0		474.237	4.07396
0.2256	0		0.23562	0		0.24253	0		0.22653	0		0.22433	0		0.228	0		0.22473	0		0.23202	0		475.274	0.68944
0.22763	0		0.23787	0		0.24457	0		0.22875	0		0.22655	0		0.23003	0		0.22687	0		0.23418	0		478.153	1.62958
0.22977	0		0.23993	0		0.24667	0		0.23088	0		0.2286	0		0.23217	0		0.22893	0		0.23625	0		482.225	0.75212
0.232	0		0.24195	0		0.24878	0		0.23303	0		0.23077	0		0.23425	0		0.23097	0		0.2384	0		490.235	1.28486
0.23422	0		0.24405	0		0.25075	0		0.2352	0		0.23288	0		0.2365	0		0.23297	0		0.24047	0		491.276	2.85177
0.23625	0		0.24617	0		0.25278	0		0.23732	0		0.23497	0		0.23857	0		0.23508	0		0.24267	0		492.237	1.37888
0.23845	0		0.24833	0		0.25495	0		0.23958	0		0.23702	0		0.24062	0		0.23723	0		0.24467	0		499.106	1.41022
0.2407	0		0.25045	0		0.25702	0		0.2418	0		0.2391	0		0.24262	0		0.23938	0		0.24672	0		499.25	1.25353
0.24293	0		0.25267	0		0.25922	0		0.24397	0		0.24125	0		0.24468	0		0.24148	0		0.2488	0		501.148	1.37888
0.2451	0		0.25485	0		0.26127	0		0.24608	0		0.24332	0		0.24683	0		0.24372	0		0.2509	0		502.228	6.39298
0.24733	0		0.25687	0		0.2633	0		0.24815	0		0.24552	0		0.2489	0		0.24582	0		0.25305	0		505.341	1.37888
0.2494	0		0.25905	0		0.26538	0		0.25013	0		0.24753	0		0.251	0		0.24792	0		0.25515	0		509.238	1.56691
0.25148	0		0.2611	0		0.26738	0		0.25222	0		0.24957	0		0.253	0		0.25005	0		0.2574	0		513.263	1.56691
0.2537	0		0.26325	0		0.26953	0		0.25433	0		0.25175	0		0.25498	0		0.252	0		0.2595	0		515.249	5.13945
0.2558	0		0.2652	0		0.27157	0		0.25635	0		0.25385	0		0.2571	0		0.25407	0		0.26148	0		519.259	16.9539
0.258	0		0.26737	0		0.27373	0		0.25853	0		0.25582	0		0.25928	0		0.25615	0		0.26365	0		519.293	0.87747
0.26012	0		0.2695	0		0.27582	0		0.26075	0		0.25795	0		0.26142	0		0.2582	0		0.2658	0		520.262	8.52397
0.26228	0		0.27165	0		0.27802	0		0.26837	0		0.26003	0		0.26343	0		0.26023	0		0.26783	0		521.198	1.15951
0.26452	0		0.27377	0		0.28003	0		0.27725	0		0.2622	0		0.26553	0		0.26233	0		0.27	0		521.271	1.03416
0.26673	0		0.27588	0		0.2822	0		0.2794	0		0.26432	0		0.2676	0		0.26447	0		0.2722	0		522.269	2.22501
0.26888	0		0.27808	0		0.28433	0		0.28158	0		0.26637	0		0.26975	0		0.26655	0		0.27435	0		524.215	2.09966
0.27102	0		0.28022	0		0.28652	0		0.2838	0		0.2686	0		0.27183	0		0.26872	0		0.27647	0		534.24	2.19367
0.27295	0		0.28232	0		0.28857	0		0.286	0		0.27067	0		0.27408	0		0.2708	0		0.2785	0		539.22	2.44437
0.27503	0		0.28438	0		0.29055	0		0.28817	0		0.27282	0		0.27615	0		0.2728	0		0.28072	0		544.219	1.28486
0.27707	0		0.2864	0		0.29273	0		0.29025	0		0.27492	0		0.27815	0		0.27478	0		0.28293	0		545.271	0.84613
0.27915	0		0.28852	0		0.29487	0		0.29242	0		0.27715	0		0.2801	0		0.2769	0		0.28498	0		546.232	1.22219
0.28135	0		0.29073	0		0.29692	0		0.29463	0		0.27908	0		0.28217	0		0.2791	0		0.28897	0		547.165	0.90881
0.28358	0		0.2929	0		0.29915	0		0.29678	0		0.28108	0		0.28422	0		0.2812	0		0.29787	0		547.256	4.54403
0.28568	0		0.29512	0		0.30132	0		0.29897	0		0.28302	0		0.28633	0		0.28332	0		0.2999	0		548.258	0.87747
0.2879	0		0.2973	0		0.30343	0		0.30117	0		0.28512	0		0.2886	0		0.2853	0		0.302	0		550.192	2.03698
0.2901	0		0.2995	0		0.30567	0		0.30337	0		0.28728	0		0.29072	0		0.2874	0		0.30398	0		553.211	1.66092
0.29218	0		0.30173	0		0.30777	0		0.30557	0		0.28933	0		0.2928	0		0.2896	0		0.30615	0		553.347	1.66092
0.29442	0		0.30385	0		0.30985	0		0.30767	0		0.29152	0		0.29487	0		0.2918	0		0.30823	0		554.265	1.56691
0.29647	0		0.30608	0		0.31183	0		0.30983	0		0.29357	0		0.29698	0		0.294	0		0.31035	0		555.094	0.75212
0.29867	0		0.30815	0		0.31385	0		0.31202	0		0.29567	0		0.29903	0		0.296	0		0.31235	0		555.223	0.90881
0.30085	0		0.31038	0		0.31602	0		0.31427	0		0.29768	0		0.30118	0		0.29802	0		0.31452	0		557.141	1.22219
0.30303	0		0.31255	0		0.3181	0		0.31635	0		0.29975	0		0.30335	0		0.29997	0		0.3166	0		561.179	1.03416
0.30525	0		0.31475	0		0.32033	0		0.31857	0		0.30182	0		0.30538	0		0.30205	0		0.31868	0		562.245	1.09683
0.3074	0		0.31695	0		0.32228	0		0.32075	0		0.30385	0		0.30748	0		0.30417	0		0.32073	0		563.241	3.35318
0.30962	0		0.31913	0		0.32443	0		0.3229	0		0.3061	0		0.30957	0		0.30618	0		0.32283	0		565.241	1.15951
0.3117	0		0.32125	0		0.32662	0		0.32502	0		0.30827	0		0.31172	0		0.30835	0		0.32497	0		565.944	1.22219
0.3139	0		0.32332	0		0.32885	0		0.32702	0		0.3103	0		0.31387	0		0.31042	0		0.327	0		566.223	1.44155
0.31603	0		0.32552	0		0.33107	0		0.32918	0		0.31247	0		0.31592	0		0.31255	0		0.32918	0		566.786	1.50423
0.31817	0		0.32762	0		0.33313	0		0.33142	0		0.31458	0		0.31808	0		0.31448	0		0.33122	0		567.285	3.22783
0.32038	0		0.32982	0		0.33527	0		0.33365	0		0.31665	0		0.32027	0		0.31657	0		0.33347	0		568.19	1.56691
0.3226	0		0.33187	0		0.33747	0		0.33585	0		0.31873	0		0.32243	0		0.3186	0		0.33538	0		570.198	1.75494
0.3319	0		0.33408	0		0.33945	0		0.33797	0		0.32085	0		0.32452	0		0.3207	0		0.33763	0		571.305	4.48135
0.33407	0		0.33602	0		0.34152	0		0.34015	0		0.3229	0		0.32652	0		0.32273	0		0.33967	0		572.221	1.12817
0.3362	0		0.33815	0		0.34362	0		0.34228	0		0.32512	0		0.32868	0		0.3248	0		0.34188	0		573.262	1.44155
0.33838	0		0.34032	0		0.34572	0		0.34448	0		0.32725	0		0.3309	0		0.32697	0		0.34402	0		576.502	0.81479
0.34047	0		0.3424	0		0.34785	0		0.34667	0		0.3293	0		0.33302	0		0.32913	0		0.34605	0		578.715	0.68944
0.34265	0		0.34457	0		0.35005	0		0.34877	0		0.33148	0		0.33502	0		0.3312	0		0.34812	0		582.212	1.03416
0.34477	0		0.34677	0		0.35212	0		0.35098	0		0.3337	0		0.33715	0		0.33318	0		0.35015	0		582.25	1.09683
0.34672	0		0.3489	0		0.35428	0		0.35318	0		0.33585	0		0.33923	0		0.3353	0		0.35217	0		582.757	2.91445
0.34887	0		0.35107	0		0.35645	0		0.35528	0		0.33783	0		0.34132	0		0.3374	0		0.35428	0		584.309	3.25917
0.35105	0		0.3532	0		0.35855	0		0.35752	0		0.33997	0		0.3435	0		0.3396	0		0.35633	0		585.259	2.3817
0.35318	0		0.35527	0		0.3607	0		0.35958	0		0.34205	0		0.34567	0		0.34183	0		0.35842	0		585.32	3.00846
0.35535	0		0.35737	0		0.36273	0		0.3616	0		0.34403	0		0.34773	0		0.34387	0		0.36047	0		588.209	4.07396
0.35753	0		0.35928	0		0.36495	0		0.36377	0		0.34615	0		0.34963	0		0.34607	0		0.36265	0		589.196	2.47571
0.35973	0		0.3613	0		0.367	0		0.36598	0		0.34835	0		0.3517	0		0.34805	0		0.36465	0		592.242	1.22219
0.36175	0		0.36343	0		0.36912	0		0.36822	0		0.35028	0		0.35382	0		0.35003	0		0.36663	0		593.104	0.87747
0.364	0		0.36558	0		0.3712	0		0.37027	0		0.35248	0		0.35595	0		0.35208	0		0.36872	0		595.212	1.00282
0.3661	0		0.36773	0		0.37337	0		0.37252	0		0.35447	0		0.35805	0		0.35418	0		0.37093	0		595.277	1.28486
0.36808	0		0.36992	0		0.37547	0		0.37468	0		0.35653	0		0.36012	0		0.35625	0		0.37312	0		601.278	1.66092
0.37015	0		0.37203	0		0.37747	0		0.37685	0		0.3587	0		0.36237	0		0.35827	0		0.37528	0		602.287	3.72924
0.3724	0		0.3741	0		0.3796	0		0.37895	0		0.36075	0		0.36443	0		0.36032	0		0.37725	0		603.275	3.07114
0.3745	0		0.37628	0		0.38182	0		0.38107	0		0.36285	0		0.36657	0		0.3624	0		0.37935	0		603.368	1.62958
0.3767	0		0.37838	0		0.38382	0		0.3833	0		0.36492	0		0.36878	0		0.36452	0		0.38143	0		604.207	2.97712
0.37888	0		0.38053	0		0.38597	0		0.38537	0		0.36702	0		0.37098	0		0.36655	0		0.38357	0		604.759	2.35036
0.38102	0		0.3827	0		0.38812	0		0.3875	0		0.36902	0		0.37318	0		0.36858	0		0.38562	0		605.305	1.0655
0.38307	0		0.3848	0		0.3902	0		0.38965	0		0.371	0		0.37523	0		0.3706	0		0.38772	0		606.299	1.81761
0.38523	0		0.38683	0		0.39228	0		0.3918	0		0.3731	0		0.37725	0		0.37258	0		0.38972	0		618.233	1.34754
0.38748	0		0.389	0		0.39425	0		0.39393	0		0.37527	0		0.37938	0		0.37467	0		0.39193	0		620.305	5.51551
0.38973	0		0.39105	0		0.39645	0		0.39605	0		0.37735	0		0.38152	0		0.37667	0		0.39397	0		623.287	2.47571
0.39188	0		0.39322	0		0.39862	0		0.39818	0		0.37945	0		0.38355	0		0.37885	0		0.39608	0		628.156	1.03416
0.39402	0		0.39535	0		0.40082	0		0.40038	0		0.38162	0		0.38567	0		0.38083	0		0.39815	0		629.242	1.15951
0.3962	0		0.3975	0		0.40293	0		0.40258	0		0.38365	0		0.3878	0		0.38292	0		0.40018	0		630.81	2.13099
0.39843	0		0.39972	0		0.40498	0		0.40475	0		0.38585	0		0.38988	0		0.38508	0		0.4023	0		631.264	1.62958
0.40065	0		0.40183	0		0.407	0		0.40697	0		0.38783	0		0.392	0		0.38698	0		0.40442	0		632.234	2.31902
0.40273	0		0.4039	0		0.4091	0		0.40902	0		0.3899	0		0.39415	0		0.38912	0		0.40655	0		637.251	1.09683
0.40492	0		0.40597	0		0.41127	0		0.41113	0		0.39195	0		0.39618	0		0.3913	0		0.40847	0		637.293	1.15951
0.41072	0		0.40817	0		0.41337	0		0.41328	0		0.39397	0		0.39828	0		0.39335	0		0.41058	0		638.295	1.3162
0.41962	0		0.41022	0		0.41542	0		0.41555	0		0.39605	0		0.4002	0		0.39548	0		0.41267	0		640.805	1.03416
0.4218	0		0.41232	0		0.41762	0		0.41783	0		0.39815	0		0.40235	0		0.39758	0		0.41477	0		643.307	1.12817
0.42388	0		0.41453	0		0.41977	0		0.42005	0		0.40015	0		0.4044	0		0.39978	0		0.41685	0		648.308	3.07114
0.42602	0		0.41655	0		0.42195	0		0.42415	0		0.40212	0		0.40667	0		0.40183	0		0.41885	0		649.767	1.75494
0.42825	0		0.4186	0		0.42403	0		0.43303	0		0.40418	0		0.40873	0		0.40395	0		0.42083	0		650.268	1.47289
0.43033	0		0.42082	0		0.42612	0		0.43528	0		0.40623	0		0.41092	0		0.40592	0		0.42287	0		650.816	1.15951
0.43248	0		0.42298	0		0.42828	0		0.43745	0		0.40837	0		0.41302	0		0.40802	0		0.42508	0		651.229	2.3817
0.43463	0		0.42518	0		0.43048	0		0.43965	0		0.41767	0		0.41505	0		0.41018	0		0.42718	0		654.327	6.61235
0.43677	0		0.42722	0		0.43443	0		0.44183	0		0.4198	0		0.41715	0		0.41773	0		0.42942	0		655.27	0.78345
0.439	0		0.42937	0		0.44332	0		0.44405	0		0.42173	0		0.42648	0		0.42662	0		0.43153	0		655.301	5.04544
0.44112	0		0.43852	0		0.44545	0		0.4461	0		0.4239	0		0.42863	0		0.42872	0		0.44093	0		656.189	1.22219
0.44335	0		0.44058	0		0.44742	0		0.4483	0		0.42585	0		0.43068	0		0.43798	0		0.4429	0		656.289	1.56691
0.44547	0		0.44267	0		0.44948	0		0.45047	0		0.42797	0		0.43288	0		0.44017	0		0.44512	0		659.22	1.25353
0.4477	0		0.44477	0		0.45162	0		0.45267	0		0.43003	0		0.43498	0		0.44233	0		0.44723	0		661.368	1.03416
0.4499	0		0.44695	0		0.45367	0		0.45485	0		0.43217	0		0.43703	0		0.44435	0		0.44928	0		664.31	5.51551
0.45205	0		0.44915	0		0.45583	0		0.45698	0		0.43422	0		0.43922	0		0.4463	0		0.45148	0		665.292	1.9743
0.45418	0		0.45127	0		0.45792	0		0.45893	0		0.43642	0		0.44127	0		0.44835	0		0.45345	0		666.292	0.78345
0.45622	0		0.45343	0		0.46012	0		0.46118	0		0.43865	0		0.44342	0		0.4505	0		0.45557	0		667.309	1.81761
0.45832	0		0.45547	0		0.46225	0		0.46328	0		0.4443	0		0.45272	0		0.45265	0		0.45758	0		668.337	1.12817
0.46053	0		0.45753	0		0.46437	0		0.46523	0		0.45318	0		0.4616	0		0.45457	0		0.45963	0		675.252	1.15951
0.46273	0		0.45977	0		0.4664	0		0.46723	0		0.45533	0		0.46365	0		0.45667	0		0.46707	0		678.314	1.81761
0.46495	0		0.46192	0		0.46857	0		0.4693	0		0.45745	0		0.46582	0		0.45863	0		0.47595	0		679.208	1.0655
0.46718	0		0.46412	0		0.47063	0		0.47145	0		0.45953	0		0.4679	0		0.4607	0		0.47813	0		679.276	1.66092
0.46925	0		0.46617	0		0.47273	0		0.47368	0		0.46165	0		0.47005	0		0.46287	0		0.48002	0		682.248	1.34754
0.47135	0		0.46832	0		0.4749	0		0.47577	0		0.46382	0		0.47215	0		0.46493	0		0.48212	0		682.317	28.3924
0.47337	0		0.47043	0		0.47713	0		0.47815	0		0.46583	0		0.47433	0		0.46688	0		0.48413	0		682.432	2.28768
0.47565	0		0.47242	0		0.47922	0		0.48038	0		0.46795	0		0.47623	0		0.46897	0		0.48618	0		683.32	11.7518
0.47782	0		0.47462	0		0.4814	0		0.48247	0		0.47002	0		0.47833	0		0.471	0		0.48842	0		684.165	2.85177
0.48008	0		0.47685	0		0.48353	0		0.48465	0		0.47208	0		0.48042	0		0.47318	0		0.49057	0		684.288	3.0398
0.48217	0		0.47905	0		0.48568	0		0.48687	0		0.47422	0		0.4826	0		0.47528	0		0.49267	0		684.622	0.94014
0.48443	0		0.48118	0		0.48793	0		0.48897	0		0.47635	0		0.48467	0		0.47742	0		0.4948	0		685.308	0.94014
0.48662	0		0.48323	0		0.49	0		0.49108	0		0.47842	0		0.48683	0		0.47955	0		0.49688	0		685.344	1.69226
0.48885	0		0.49078	0		0.49222	0		0.49325	0		0.48042	0		0.48883	0		0.48162	0		0.49893	0		688.274	1.37888
0.49082	0		0.49967	0		0.49425	0		0.49545	0		0.48248	0		0.49088	0		0.48365	0		0.50105	0		689.318	1.37888
0.49292	0		0.50202	0		0.49632	0		0.49748	0		0.48458	0		0.49307	0		0.48575	0		0.50323	0		690.158	1.62958
0.49505	0		0.50398	0		0.49848	0		0.4997	0		0.48653	0		0.49517	0		0.48793	0		0.50528	0		693.292	1.15951
0.49718	0		0.50593	0		0.5006	0		0.50182	0		0.48863	0		0.49715	0		0.48995	0		0.50737	0		695.394	1.34754
0.4994	0		0.50798	0		0.50268	0		0.50402	0		0.49068	0		0.49922	0		0.49212	0		0.5095	0		698.243	1.91163
0.50157	0		0.51015	0		0.50477	0		0.50622	0		0.4927	0		0.50127	0		0.49417	0		0.51162	0		698.308	1.66092
0.5037	0		0.51222	0		0.50687	0		0.50823	0		0.49475	0		0.50335	0		0.49643	0		0.51383	0		698.341	1.59825
0.50582	0		0.51435	0		0.50893	0		0.51042	0		0.49683	0		0.50553	0		0.49858	0		0.51602	0		699.295	1.69226
0.50795	0		0.51643	0		0.51107	0		0.51263	0		0.49892	0		0.50752	0		0.50055	0		0.5182	0		704.197	1.50423
0.51	0		0.51837	0		0.51325	0		0.51472	0		0.50087	0		0.5096	0		0.50262	0		0.52043	0		706.346	0.78345
0.51223	0		0.52042	0		0.51542	0		0.51698	0		0.50303	0		0.51162	0		0.50473	0		0.52248	0		708.235	2.53839
0.51447	0		0.52258	0		0.51747	0		0.51898	0		0.50507	0		0.51375	0		0.50693	0		0.52458	0		711.318	3.38452
0.51663	0		0.52475	0		0.51953	0		0.52123	0		0.50705	0		0.51575	0		0.50913	0		0.52668	0		711.795	2.56973
0.51877	0		0.52688	0		0.5217	0		0.5234	0		0.50912	0		0.51803	0		0.51123	0		0.52868	0		713.791	1.41022
0.52098	0		0.52915	0		0.52375	0		0.52552	0		0.51108	0		0.52012	0		0.51342	0		0.53078	0		714.38	2.31902
0.52317	0		0.53133	0		0.52582	0		0.52777	0		0.51327	0		0.52228	0		0.51553	0		0.53283	0		715.263	4.85741
0.5253	0		0.5334	0		0.52788	0		0.52985	0		0.51533	0		0.52425	0		0.51767	0		0.53497	0		717.251	1.09683
0.52737	0		0.53535	0		0.5301	0		0.5321	0		0.51743	0		0.52633	0		0.51973	0		0.53703	0		719.258	2.16233
0.52953	0		0.5374	0		0.53212	0		0.53435	0		0.5196	0		0.52845	0		0.52178	0		0.53913	0		720.8	2.19367
0.53172	0		0.5395	0		0.53412	0		0.53648	0		0.5217	0		0.5306	0		0.52397	0		0.54122	0		721.79	0.84613
0.5338	0		0.54163	0		0.54163	0		0.53872	0		0.52388	0		0.53277	0		0.52605	0		0.54322	0		722.341	1.3162
0.53608	0		0.54385	0		0.55052	0		0.54083	0		0.52615	0		0.5349	0		0.52798	0		0.54528	0		724.369	4.92009
0.5383	0		0.54597	0		0.5526	0		0.5428	0		0.5283	0		0.53697	0		0.53005	0		0.54735	0		725.346	2.60107
0.54027	0		0.54813	0		0.55473	0		0.5449	0		0.53042	0		0.539	0		0.53212	0		0.54957	0		725.35	4.1053
0.54247	0		0.5502	0		0.5567	0		0.54708	0		0.5326	0		0.54112	0		0.53408	0		0.55152	0		725.373	2.72642
0.54453	0		0.55242	0		0.55888	0		0.54932	0		0.5348	0		0.54323	0		0.5363	0		0.5536	0		726.375	0.97148
0.54678	0		0.55457	0		0.5609	0		0.5514	0		0.53692	0		0.54548	0		0.53838	0		0.55575	0		727.348	2.72642
0.5489	0		0.55672	0		0.56302	0		0.55353	0		0.53902	0		0.54757	0		0.5405	0		0.55772	0		729.276	1.7236
0.55108	0		0.55888	0		0.56507	0		0.55582	0		0.54115	0		0.5497	0		0.5426	0		0.5598	0		733.243	4.95143
0.55315	0		0.561	0		0.56727	0		0.55805	0		0.54312	0		0.55175	0		0.5447	0		0.56187	0		734.187	4.73206
0.55527	0		0.56313	0		0.56943	0		0.5602	0		0.54522	0		0.55375	0		0.54675	0		0.56405	0		734.79	1.84895
0.55748	0		0.56523	0		0.57152	0		0.56233	0		0.54737	0		0.55592	0		0.5488	0		0.56607	0		736.278	1.59825
0.55953	0		0.5674	0		0.57363	0		0.5644	0		0.5495	0		0.55795	0		0.55087	0		0.56812	0		737.254	2.16233
0.56163	0		0.56953	0		0.57568	0		0.5665	0		0.55157	0		0.56007	0		0.553	0		0.5702	0		737.36	0.97148
0.56358	0		0.5716	0		0.57787	0		0.56872	0		0.55353	0		0.562	0		0.55503	0		0.57232	0		740.328	1.53557
0.56583	0		0.57357	0		0.57997	0		0.57078	0		0.55565	0		0.56407	0		0.55712	0		0.57435	0		741.313	1.94296
0.56805	0		0.57555	0		0.58212	0		0.57303	0		0.55768	0		0.56612	0		0.5593	0		0.57653	0		741.755	1.56691
0.57017	0		0.5776	0		0.58422	0		0.57515	0		0.55962	0		0.56833	0		0.56127	0		0.57862	0		742.29	1.22219
0.5724	0		0.5798	0		0.58643	0		0.57713	0		0.56167	0		0.57045	0		0.56335	0		0.58078	0		742.373	7.1451
0.5745	0		0.58198	0		0.58858	0		0.57925	0		0.56377	0		0.57258	0		0.5655	0		0.58285	0		743.378	3.16515
0.57667	0		0.5841	0		0.59065	0		0.58148	0		0.56595	0		0.57458	0		0.56755	0		0.58495	0		746.859	3.32184
0.57893	0		0.58612	0		0.59273	0		0.58367	0		0.56815	0		0.57667	0		0.56952	0		0.58712	0		747.848	0.84613
0.5811	0		0.58833	0		0.59482	0		0.58588	0		0.57025	0		0.57877	0		0.57163	0		0.5892	0		755.374	1.53557
0.5833	0		0.59035	0		0.59683	0		0.58815	0		0.57223	0		0.58097	0		0.57363	0		0.59132	0		756.368	1.53557
0.58547	0		0.59243	0		0.59895	0		0.59032	0		0.57433	0		0.58303	0		0.57573	0		0.5935	0		757.387	1.15951
0.58772	0		0.59458	0		0.60103	0		0.59253	0		0.58375	0		0.58522	0		0.57787	0		0.59555	0		759.358	0.81479
0.58993	0		0.59665	0		0.60322	0		0.5947	0		0.5858	0		0.58728	0		0.57993	0		0.59762	0		765.288	1.37888
0.5921	0		0.59887	0		0.60523	0		0.59685	0		0.58783	0		0.58937	0		0.58215	0		0.59972	0		765.367	7.99123
0.59422	0		0.60082	0		0.60743	0		0.599	0		0.58982	0		0.59138	0		0.58417	0		0.6018	0		766.348	7.23911
0.59643	0		0.60302	0		0.60968	0		0.60125	0		0.59197	0		0.5935	0		0.58628	0		0.60388	0		766.597	0.90881
0.59852	0		0.60512	0		0.61172	0		0.60333	0		0.59393	0		0.59562	0		0.58833	0		0.60598	0		767.342	2.35036
0.60068	0		0.6071	0		0.6138	0		0.60893	0		0.59598	0		0.59772	0		0.59058	0		0.60803	0		769.834	15.9198
0.60277	0		0.60932	0		0.61595	0		0.61782	0		0.59807	0		0.59975	0		0.59278	0		0.60997	0		769.876	1.84895
0.605	0		0.6115	0		0.61803	0		0.61997	0		0.60007	0		0.60188	0		0.59492	0		0.61203	0		770.368	3.19649
0.60713	0		0.61363	0		0.62002	0		0.62218	0		0.60222	0		0.60397	0		0.59695	0		0.6141	0		770.833	1.62958
0.6094	0		0.61577	0		0.62212	0		0.62437	0		0.6042	0		0.60597	0		0.59888	0		0.61612	0		771.325	1.34754
0.61152	0		0.6179	0		0.62432	0		0.62653	0		0.60622	0		0.60805	0		0.60088	0		0.61822	0		772.354	1.37888
0.6137	0		0.62003	0		0.62635	0		0.62873	0		0.60832	0		0.6103	0		0.60307	0		0.62015	0		775.819	1.22219
0.61585	0		0.62222	0		0.6285	0		0.63095	0		0.61043	0		0.61233	0		0.60522	0		0.62222	0		779.87	0.97148
0.61798	0		0.62445	0		0.63055	0		0.63317	0		0.61253	0		0.61437	0		0.60735	0		0.62422	0		781.334	2.3817
0.6202	0		0.62638	0		0.63257	0		0.63535	0		0.61473	0		0.61642	0		0.60955	0		0.62638	0		781.829	1.25353
0.62243	0		0.6285	0		0.63468	0		0.63753	0		0.61692	0		0.61855	0		0.61173	0		0.62835	0		782.846	2.82043
0.62465	0		0.63068	0		0.63687	0		0.63977	0		0.619	0		0.6207	0		0.61385	0		0.63037	0		783.368	21.4666
0.62685	0		0.63287	0		0.63908	0		0.64197	0		0.62115	0		0.62272	0		0.61595	0		0.63245	0		783.423	1.37888
0.62893	0		0.63492	0		0.64133	0		0.64418	0		0.62322	0		0.62485	0		0.618	0		0.63463	0		783.516	1.28486
0.63105	0		0.63707	0		0.64348	0		0.64622	0		0.6253	0		0.62707	0		0.62015	0		0.63675	0		784.364	11.125
0.63325	0		0.63913	0		0.64563	0		0.64843	0		0.62742	0		0.62918	0		0.62233	0		0.63885	0		784.837	3.50987
0.63537	0		0.64137	0		0.64772	0		0.65043	0		0.62937	0		0.63142	0		0.6243	0		0.64092	0		785.371	3.57255
0.63752	0		0.64347	0		0.64995	0		0.65252	0		0.63155	0		0.6335	0		0.62647	0		0.64307	0		786.26	2.88311
0.6395	0		0.6454	0		0.65213	0		0.65475	0		0.63373	0		0.63548	0		0.62852	0		0.64517	0		786.411	1.50423
0.64183	0		0.64753	0		0.65428	0		0.65692	0		0.63568	0		0.63752	0		0.63057	0		0.64733	0		791.354	1.59825
0.64402	0		0.64973	0		0.65657	0		0.65902	0		0.63775	0		0.63965	0		0.6326	0		0.64945	0		793.861	1.34754
0.64618	0		0.65183	0		0.65872	0		0.6612	0		0.63985	0		0.64173	0		0.6347	0		0.65153	0		794.238	1.34754
0.64833	0		0.65388	0		0.66088	0		0.67065	0		0.64202	0		0.64387	0		0.6367	0		0.65358	0		795.196	3.16515
0.6505	0		0.65605	0		0.66297	0		0.67953	0		0.6441	0		0.64592	0		0.63877	0		0.65572	0		795.252	1.62958
0.65258	0		0.65828	0		0.66498	0		0.68163	0		0.64612	0		0.64803	0		0.64092	0		0.65772	0		796.278	1.44155
0.65487	0		0.66025	0		0.66712	0		0.68372	0		0.64823	0		0.65002	0		0.64305	0		0.65988	0		797.216	1.3162
0.65698	0		0.66232	0		0.66922	0		0.68597	0		0.65023	0		0.65212	0		0.6452	0		0.66203	0		798.337	1.75494
0.65915	0		0.66445	0		0.67143	0		0.68807	0		0.65237	0		0.65415	0		0.64733	0		0.66417	0		800.861	1.84895
0.66128	0		0.66652	0		0.6736	0		0.69018	0		0.65458	0		0.65628	0		0.64947	0		0.66628	0		802.309	1.62958
0.66332	0		0.66852	0		0.67578	0		0.69223	0		0.65677	0		0.65843	0		0.6515	0		0.66847	0		802.86	3.85459
0.66542	0		0.67057	0		0.67802	0		0.69427	0		0.65888	0		0.66063	0		0.65368	0		0.67062	0		807.826	1.50423
0.66753	0		0.67263	0		0.6801	0		0.69635	0		0.661	0		0.66268	0		0.65585	0		0.67263	0		808.865	1.44155
0.66977	0		0.67477	0		0.68213	0		0.69862	0		0.66305	0		0.66488	0		0.65792	0		0.67477	0		809.321	1.62958
0.67198	0		0.6769	0		0.68415	0		0.70077	0		0.6651	0		0.667	0		0.66013	0		0.67683	0		809.354	1.44155
0.6742	0		0.67895	0		0.68635	0		0.7028	0		0.66717	0		0.66918	0		0.6623	0		0.67907	0		810.292	1.09683
0.67647	0		0.68112	0		0.69202	0		0.70498	0		0.66935	0		0.67133	0		0.66443	0		0.68115	0		813.236	1.88029
0.67868	0		0.68325	0		0.7009	0		0.70723	0		0.67138	0		0.67342	0		0.66653	0		0.68332	0		816.294	1.56691
0.68085	0		0.68545	0		0.70312	0		0.70933	0		0.67347	0		0.67547	0		0.66858	0		0.68535	0		817.297	0.87747
0.68472	0		0.68758	0		0.70532	0		0.71135	0		0.67573	0		0.67755	0		0.67053	0		0.68738	0		819.352	1.25353
0.6936	0		0.68978	0		0.7073	0		0.7136	0		0.67792	0		0.67962	0		0.67262	0		0.68953	0		822.315	10.8743
0.69578	0		0.69193	0		0.70948	0		0.71562	0		0.68005	0		0.68172	0		0.67472	0		0.69148	0		823.311	5.0141
0.69783	0		0.69393	0		0.71155	0		0.71782	0		0.68198	0		0.6838	0		0.67692	0		0.69368	0		823.381	2.47571
0.70003	0		0.69595	0		0.7136	0		0.72005	0		0.68407	0		0.68597	0		0.67902	0		0.69575	0		824.158	1.50423
0.70225	0		0.69813	0		0.71573	0		0.72225	0		0.68625	0		0.68815	0		0.68105	0		0.6979	0		825.911	0.97148
0.70447	0		0.7002	0		0.71793	0		0.72437	0		0.68828	0		0.69023	0		0.68317	0		0.7	0		826.276	1.47289
0.70665	0		0.70237	0		0.7201	0		0.72655	0		0.6903	0		0.69237	0		0.68513	0		0.70222	0		826.37	4.57537
0.70878	0		0.70442	0		0.72215	0		0.72865	0		0.69247	0		0.6945	0		0.68722	0		0.70432	0		829.272	3.35318
0.71097	0		0.7066	0		0.72427	0		0.73072	0		0.69452	0		0.69647	0		0.68937	0		0.70647	0		831.226	1.94296
0.71295	0		0.70882	0		0.72638	0		0.74003	0		0.69668	0		0.69868	0		0.6915	0		0.7086	0		831.268	2.60107
0.71512	0		0.71082	0		0.72852	0		0.74892	0		0.6987	0		0.7008	0		0.69368	0		0.71058	0		833.361	2.03698
0.71732	0		0.71302	0		0.73068	0		0.75103	0		0.70065	0		0.70282	0		0.69575	0		0.71265	0		833.856	5.17079
0.71942	0		0.71522	0		0.73277	0		0.75317	0		0.70272	0		0.70487	0		0.69772	0		0.71483	0		834.369	7.95989
0.72153	0		0.71735	0		0.73488	0		0.75523	0		0.70472	0		0.70705	0		0.69982	0		0.71697	0		834.871	2.06832
0.72363	0		0.71957	0		0.73685	0		0.75733	0		0.70682	0		0.709	0		0.70183	0		0.72632	0		835.34	1.69226
0.73295	0		0.72155	0		0.73903	0		0.75955	0		0.70888	0		0.7112	0		0.70388	0		0.7352	0		835.532	4.32466
0.73517	0		0.72377	0		0.74107	0		0.76173	0		0.71097	0		0.7132	0		0.70598	0		0.73733	0		836.31	0.97148
0.73728	0		0.72598	0		0.7431	0		0.7638	0		0.71305	0		0.7153	0		0.70812	0		0.73942	0		836.974	1.22219
0.73938	0		0.72817	0		0.74522	0		0.76583	0		0.71513	0		0.71742	0		0.71018	0		0.7415	0		838.417	2.75776
0.74165	0		0.7303	0		0.74738	0		0.76803	0		0.71715	0		0.71955	0		0.71238	0		0.74365	0		841.333	4.26199
0.74383	0		0.7325	0		0.74958	0		0.77025	0		0.71918	0		0.72162	0		0.71448	0		0.74573	0		843.335	1.44155
0.7459	0		0.73452	0		0.7516	0		0.7725	0		0.72123	0		0.72368	0		0.7165	0		0.74782	0		845.267	3.2905
0.7481	0		0.73673	0		0.75367	0		0.77448	0		0.72323	0		0.72588	0		0.71857	0		0.74993	0		849.04	2.19367
0.75015	0		0.7388	0		0.75587	0		0.77675	0		0.72532	0		0.728	0		0.72063	0		0.75198	0		849.353	1.00282
0.75233	0		0.74088	0		0.75807	0		0.7788	0		0.72725	0		0.73013	0		0.72272	0		0.75408	0		850.835	2.82043
0.75452	0		0.74302	0		0.76025	0		0.78093	0		0.72935	0		0.73225	0		0.72472	0		0.75608	0		851.845	1.47289
0.75665	0		0.74507	0		0.76237	0		0.78315	0		0.73155	0		0.7343	0		0.72678	0		0.75817	0		853.209	0.81479
0.75883	0		0.74722	0		0.7645	0		0.78535	0		0.73365	0		0.73653	0		0.72887	0		0.76007	0		853.423	0.90881
0.76097	0		0.74935	0		0.76655	0		0.78738	0		0.73565	0		0.73853	0		0.73097	0		0.76205	0		854.406	1.62958
0.76305	0		0.7516	0		0.76862	0		0.78948	0		0.73773	0		0.74075	0		0.73297	0		0.76412	0		862.38	1.47289
0.76508	0		0.75372	0		0.7707	0		0.79167	0		0.73992	0		0.74287	0		0.7351	0		0.76635	0		863.284	0.97148
0.76727	0		0.75577	0		0.77275	0		0.7937	0		0.74197	0		0.74502	0		0.73713	0		0.76842	0		864.347	1.84895
0.76933	0		0.75797	0		0.77492	0		0.7959	0		0.74427	0		0.74713	0		0.74452	0		0.7705	0		864.433	1.28486
0.77155	0		0.76022	0		0.77695	0		0.79808	0		0.74633	0		0.74928	0		0.7534	0		0.77257	0		864.905	2.35036
0.77367	0		0.76238	0		0.77908	0		0.80028	0		0.75373	0		0.75142	0		0.7555	0		0.7747	0		866.36	1.66092
0.77588	0		0.76443	0		0.78132	0		0.80248	0		0.76262	0		0.75882	0		0.75758	0		0.77682	0		866.47	1.56691
0.778	0		0.76652	0		0.78333	0		0.8047	0		0.76478	0		0.7677	0		0.75968	0		0.77905	0		867.368	2.53839
0.78008	0		0.76852	0		0.78548	0		0.8069	0		0.7669	0		0.7698	0		0.76182	0		0.78125	0		867.404	5.54685
0.78202	0		0.77047	0		0.78777	0		0.80912	0		0.76885	0		0.772	0		0.76392	0		0.78338	0		867.468	0.75212
0.7841	0		0.77252	0		0.78995	0		0.81125	0		0.77087	0		0.77412	0		0.76598	0		0.78558	0		867.899	3.19649
0.7863	0		0.77462	0		0.79202	0		0.81333	0		0.7728	0		0.77618	0		0.76817	0		0.78768	0		867.941	1.3162
0.78853	0		0.77678	0		0.79415	0		0.81547	0		0.77475	0		0.7781	0		0.77022	0		0.78972	0		868.376	2.06832
0.79067	0		0.7789	0		0.7962	0		0.81765	0		0.77677	0		0.78035	0		0.77237	0		0.79183	0		868.433	1.12817
0.79288	0		0.78088	0		0.79832	0		0.8198	0		0.77885	0		0.7824	0		0.77463	0		0.7939	0		870.426	6.01692
0.79508	0		0.78302	0		0.80042	0		0.82192	0		0.7809	0		0.78448	0		0.77667	0		0.79595	0		875.37	1.15951
0.79728	0		0.78517	0		0.80255	0		0.82593	0		0.78293	0		0.78655	0		0.77872	0		0.7981	0		877.433	1.69226
0.79945	0		0.78717	0		0.80477	0		0.83482	0		0.78503	0		0.7887	0		0.78078	0		0.80017	0		878.835	1.56691
0.80153	0		0.7891	0		0.80693	0		0.83707	0		0.7871	0		0.79085	0		0.78283	0		0.80225	0		879.945	2.00564
0.8036	0		0.79122	0		0.80898	0		0.83923	0		0.78912	0		0.79312	0		0.78492	0		0.80437	0		884.917	1.56691
0.80577	0		0.79335	0		0.81093	0		0.84138	0		0.79125	0		0.79512	0		0.78702	0		0.80647	0		885.312	2.09966
0.80803	0		0.79532	0		0.81305	0		0.849	0		0.7934	0		0.79723	0		0.7891	0		0.80863	0		886.432	1.81761
0.81387	0		0.79738	0		0.81522	0		0.85788	0		0.79553	0		0.7992	0		0.7912	0		0.81073	0		888.456	0.94014
0.82273	0		0.79947	0		0.81727	0		0.86	0		0.79757	0		0.80138	0		0.79313	0		0.8128	0		889.41	2.88311
0.82497	0		0.80165	0		0.8194	0		0.86212	0		0.79968	0		0.8035	0		0.7952	0		0.81495	0		890.879	1.12817
0.82705	0		0.80375	0		0.82152	0		0.86422	0		0.80175	0		0.80565	0		0.7973	0		0.81697	0		895.879	1.15951
0.82913	0		0.80575	0		0.82372	0		0.86642	0		0.80385	0		0.80785	0		0.79937	0		0.81903	0		897.331	1.94296
0.83135	0		0.8079	0		0.82585	0		0.86858	0		0.81135	0		0.80982	0		0.8014	0		0.82102	0		897.87	4.63804
0.83345	0		0.81012	0		0.8279	0		0.87075	0		0.82735	0		0.81188	0		0.8036	0		0.82323	0		898.375	5.70354
0.83558	0		0.81237	0		0.83003	0		0.873	0		0.82938	0		0.81403	0		0.80573	0		0.82542	0		898.573	0.97148
0.8377	0		0.81443	0		0.83228	0		0.87523	0		0.83147	0		0.81612	0		0.80792	0		0.8275	0		898.877	1.66092
0.83993	0		0.81638	0		0.83783	0		0.87743	0		0.83352	0		0.8181	0		0.80987	0		0.82947	0		899.349	0.81479
0.84918	0		0.81845	0		0.84673	0		0.87952	0		0.8356	0		0.82735	0		0.81193	0		0.8315	0		899.467	1.56691
0.85807	0		0.82417	0		0.849	0		0.88168	0		0.83768	0		0.82947	0		0.81942	0		0.83353	0		900.335	2.6324
0.8601	0		0.83305	0		0.85093	0		0.88378	0		0.84693	0		0.83148	0		0.8283	0		0.84283	0		902.354	1.56691
0.86212	0		0.84243	0		0.8529	0		0.8859	0		0.86115	0		0.83362	0		0.83047	0		0.84495	0		905.387	1.22219
0.86427	0		0.84463	0		0.85503	0		0.8881	0		0.87537	0		0.83575	0		0.83967	0		0.847	0		905.837	2.16233
0.86642	0		0.84692	0		0.86082	0		0.8903	0		0.87748	0		0.83788	0		0.84183	0		0.84905	0		906.397	5.76622
0.86842	0		0.85427	0		0.8697	0		0.89248	0		0.87957	0		0.83995	0		0.84392	0		0.85117	0		906.608	2.85177
0.87042	0		0.86315	0		0.87192	0		0.89465	0		0.88163	0		0.84213	0		0.84607	0		0.85337	0		906.883	10.6863
0.87257	0		0.86523	0		0.87405	0		0.89675	0		0.88373	0		0.84432	0		0.8481	0		0.85543	0		906.944	1.84895
0.87467	0		0.86743	0		0.87613	0		0.89895	0		0.88577	0		0.85183	0		0.85025	0		0.85753	0		907.312	1.41022
0.87678	0		0.86947	0		0.8784	0		0.90108	0		0.88785	0		0.86072	0		0.85222	0		0.85968	0		907.394	9.18207
0.87908	0		0.87138	0		0.88053	0		0.9033	0		0.88988	0		0.8665	0		0.85432	0		0.8671	0		907.653	1.81761
0.88133	0		0.87345	0		0.88262	0		0.9053	0		0.89202	0		0.8825	0		0.85643	0		0.87953	0		907.883	4.95143
0.88353	0		0.87558	0		0.88467	0		0.90748	0		0.89415	0		0.88462	0		0.8586	0		0.88842	0		907.89	4.95143
0.88575	0		0.87777	0		0.88688	0		0.90962	0		0.89618	0		0.8868	0		0.86065	0		0.89057	0		908.838	1.47289
0.88797	0		0.88522	0		0.88903	0		0.91172	0		0.8984	0		0.88888	0		0.86272	0		0.89263	0		911.111	1.03416
0.89003	0		0.9012	0		0.891	0		0.91377	0		0.90045	0		0.89108	0		0.8648	0		0.89462	0		911.698	3.0398
0.89223	0		0.91008	0		0.89305	0		0.91597	0		0.90253	0		0.8933	0		0.8724	0		0.89657	0		912.693	1.94296
0.8944	0		0.91215	0		0.89515	0		0.9181	0		0.90468	0		0.89542	0		0.88483	0		0.8987	0		913.411	4.48135
0.89658	0		0.91428	0		0.89732	0		0.92012	0		0.90668	0		0.89733	0		0.89372	0		0.90077	0		914.168	2.94579
0.89877	0		0.91638	0		0.89947	0		0.92232	0		0.90858	0		0.89945	0		0.89578	0		0.90287	0		914.354	3.76058
0.90092	0		0.91855	0		0.90172	0		0.92448	0		0.91062	0		0.90155	0		0.89782	0		0.90495	0		914.397	5.23347
0.90307	0		0.92067	0		0.90383	0		0.92665	0		0.91255	0		0.9036	0		0.89988	0		0.90707	0		914.457	2.03698
0.90517	0		0.92262	0		0.90592	0		0.92883	0		0.91465	0		0.90562	0		0.90197	0		0.90905	0		914.87	28.0163
0.90735	0		0.92483	0		0.90807	0		0.93083	0		0.91658	0		0.90767	0		0.90405	0		0.91123	0		914.921	20.3698
0.9095	0		0.92702	0		0.91017	0		0.933	0		0.91855	0		0.90975	0		0.90615	0		0.91337	0		915.4	100
0.91173	0		0.92918	0		0.91235	0		0.93513	0		0.92072	0		0.91167	0		0.90822	0		0.91558	0		915.526	3.6979
0.91393	0		0.93113	0		0.91443	0		0.93723	0		0.92283	0		0.91367	0		0.91035	0		0.9177	0		915.655	1.09683
0.91617	0		0.9333	0		0.91668	0		0.93943	0		0.92483	0		0.91562	0		0.9125	0		0.91993	0		915.897	71.545
0.91833	0		0.9354	0		0.9188	0		0.94692	0		0.92692	0		0.91783	0		0.91455	0		0.92202	0		916.007	1.15951
0.92047	0		0.94473	0		0.92078	0		0.95583	0		0.92897	0		0.9199	0		0.91662	0		0.92413	0		916.176	1.50423
0.92263	0		0.95362	0		0.92292	0		0.95802	0		0.93107	0		0.92193	0		0.91868	0		0.92622	0		916.264	1.7236
0.92462	0		0.96285	0		0.92497	0		0.9601	0		0.93318	0		0.92397	0		0.92078	0		0.92833	0		916.325	10.4356
0.92673	0		0.97173	0		0.9272	0		0.96232	0		0.93525	0		0.9261	0		0.92292	0		0.9305	0		916.402	50.0784
0.92898	0		0.97925	0		0.92932	0		0.96452	0		0.9373	0		0.92813	0		0.92497	0		0.93255	0		916.557	2.50705
0.93108	0		0.9988	0		0.93152	0		0.96673	0		0.93938	0		0.93022	0		0.92708	0		0.93462	0		916.605	2.28768
0.93327	0		1.01835	0		0.93368	0		0.96885	0		0.94153	0		0.93262	0		0.92922	0		0.93677	0		916.661	1.22219
0.9354	0		1.03788	0		0.93567	0		0.97092	0		0.94352	0		0.93468	0		0.93122	0		0.93897	0		916.699	2.25635
0.93747	0		1.05742	0		0.9377	0		0.97305	0		0.94558	0		0.93683	0		0.9334	0		0.94112	0		916.895	34.8794
0.94503	0		1.07698	0		0.94693	0		0.98627	0		0.94772	0		0.93882	0		0.93543	0		0.94335	0		917.31	3.10248
0.95392	0		1.09652	0		0.95582	0		1.0058	0		0.9499	0		0.94093	0		0.93752	0		0.94538	0		917.384	16.5465
0.95603	0		1.11607	0		0.96332	0		1.02537	0		0.95923	0		0.9429	0		0.93973	0		0.9475	0		917.517	1.34754
0.95818	0		1.1356	0		0.97222	0		1.0449	0		0.96812	0		0.94493	0		0.94195	0		0.94967	0		917.705	5.76622
0.9604	0		1.15513	0		0.97442	0		1.06445	0		0.97032	0		0.94702	0		0.95123	0		0.95172	0		917.837	6.9884
0.96253	0		1.17468	0		0.97655	0		1.084	0		0.9725	0		0.94903	0		0.96012	0		0.95373	0		918.01	9.49546
0.96467	0		1.19422	0		0.98955	0		1.10353	0		0.97455	0		0.9512	0		0.96232	0		0.96133	0		918.133	2.88311
0.96685	0		1.21377	0		1.00908	0		1.12308	0		0.97667	0		0.95332	0		0.96437	0		0.97022	0		918.272	2.28768
0.9689	0		1.23332	0		1.02863	0		1.14262	0		0.97858	0		0.95545	0		0.96658	0		0.97232	0		918.326	2.85177
0.97103	0		1.25285	0		1.04817	0		1.16217	0		0.98075	0		0.95748	0		0.96872	0		0.9744	0		918.66	1.62958
0.97312	0		1.2724	0		1.06772	0		1.1817	0		0.9829	0		0.95957	0		0.97077	0		0.9766	0		918.758	2.25635
0.98643	0		1.29195	0		1.08728	0		1.20125	0		0.99635	0		0.9617	0		0.97288	0		0.97872	0		918.941	1.9743
1.00598	0		1.3115	0		1.10682	0		1.2208	0		1.01588	0		0.96387	0		0.9751	0		0.98073	0		919.093	1.81761
1.02553	0		1.33103	0		1.12637	0		1.24033	0		1.03543	0		0.96603	0		0.97712	0		0.99007	0		919.407	1.3162
1.04507	0		1.35058	0		1.1459	0		1.2599	0		1.05497	0		0.96815	0		0.9793	0		1.00962	0		919.697	0.78345
1.06462	0		1.37013	0		1.16547	0		1.27943	0		1.07452	0		0.97025	0		0.9814	0		1.02915	0		935.294	1.53557
1.08417	0		1.38967	0		1.185	0		1.29898	0		1.09405	0		0.97762	0		0.99085	0		1.04872	0		935.354	1.56691
1.1037	0		1.40922	0		1.20453	0		1.31852	0		1.1136	0		0.9865	0		1.01038	0		1.06825	0		940.423	1.22219
1.12325	0		1.42875	0		1.22418	0		1.33807	0		1.13315	0		0.99975	0		1.02993	0		1.0878	0		952.784	1.22219
1.1428	0		1.4483	0		1.24373	0		1.3576	0		1.15268	0		1.01928	0		1.04948	0		1.10733	0		956.351	1.09683
1.16233	0		1.46783	0		1.26328	0		1.37715	0		1.17223	0		1.03883	0		1.06902	0		1.12688	0		956.442	2.25635
1.18187	0		1.48738	0		1.28282	0		1.39668	0		1.19177	0		1.05838	0		1.08857	0		1.14642	0		958.435	2.35036
1.20142	0		1.50693	0		1.30235	0		1.41623	0		1.21132	0		1.07792	0		1.1081	0		1.16597	0		960.267	2.35036
1.22097	0		1.52647	0		1.3219	0		1.43577	0		1.23087	0		1.09747	0		1.12765	0		1.18552	0		961.458	1.78627
1.2405	0		1.54602	0		1.34145	0		1.45532	0		1.25042	0		1.11702	0		1.14718	0		1.20505	0		962.379	1.28486
1.26005	0		1.56555	0		1.36098	0		1.47485	0		1.26997	0		1.13655	0		1.16673	0		1.2246	0		963.359	1.47289
1.27958	0		1.5851	0		1.38053	0		1.4944	0		1.2895	0		1.15608	0		1.18627	0		1.24413	0		964.461	1.34754
1.29913	0		1.60463	0		1.40008	0		1.51395	0		1.30905	0		1.17563	0		1.20582	0		1.26368	0		965.42	2.35036
1.31867	0		1.62418	0		1.41963	0		1.5335	0		1.32858	0		1.19518	0		1.22535	0		1.28323	0		976.438	1.0655
1.33822	0		1.64372	0		1.43917	0		1.55305	0		1.34813	0		1.21472	0		1.2449	0		1.30277	0		979.929	5.45284
1.35777	0		1.66327	0		1.45872	0		1.57258	0		1.36768	0		1.23427	0		1.26445	0		1.32232	0		991.433	4.13663
1.37732	0		1.6828	0		1.47827	0		1.59213	0		1.38722	0		1.2538	0		1.28398	0		1.34187	0		996.462	1.34754
1.39685	0		1.70235	0		1.4978	0		1.61168	0		1.40677	0		1.27333	0		1.30353	0		1.3614	0		998.466	1.3162
1.41638	0		1.72188	0		1.51735	0		1.63122	0		1.4263	0		1.29288	0		1.32308	0		1.38095	0		999.476	0.90881
1.43593	0		1.74145	0		1.53688	0		1.65077	0		1.44583	0		1.31243	0		1.34263	0		1.40048	0		1001.48	1.03416
1.45548	0		1.76098	0		1.55643	0		1.67032	0		1.4654	0		1.33198	0		1.36217	0		1.42003	0		1003.31	1.09683
1.47503	0		1.78053	0		1.57598	0		1.68987	0		1.48493	0		1.35152	0		1.3817	0		1.43957	0		1005.53	1.00282
1.49457	0		1.80008	0		1.59552	0		1.7094	0		1.50448	0		1.37107	0		1.40125	0		1.45912	0		1006.32	1.19085
1.51412	0		1.81963	0		1.61505	0		1.729	0		1.52402	0		1.3906	0		1.42083	0		1.47865	0		1008.47	0.90881
1.53365	0		1.83918	0		1.6346	0		1.74853	0		1.54357	0		1.41015	0		1.44037	0		1.4982	0		1011.41	3.07114
1.5532	0		1.85873	0		1.65413	0		1.76808	0		1.56312	0		1.42968	0		1.45992	0		1.51773	0		1011.46	1.69226
1.57275	0		1.87828	0		1.67368	0		1.78762	0		1.58267	0		1.44923	0		1.47945	0		1.53728	0		1020.41	0.72078
1.59228	0		1.89782	0		1.69323	0		1.80717	0		1.60222	0		1.46877	0		1.49898	0		1.55682	0		1029.41	7.20777
1.61185	0		1.91737	0		1.71277	0		1.82672	0		1.6218	0		1.48832	0		1.51853	0		1.57637	0		1031.46	1.66092
1.63138	0		1.93692	0		1.7323	0		1.84627	0		1.64133	0		1.50787	0		1.53808	0		1.59592	0		1031.68	0.68944
1.65093	0		1.95647	0		1.75185	0		1.8658	0		1.66088	0		1.5274	0		1.55762	0		1.61545	0		1032.47	1.37888
1.67048	0		1.97602	0		1.77138	0		1.88535	0		1.68042	0		1.54695	0		1.57717	0		1.635	0		1038.51	1.15951
1.69002	0		1.99557	0		1.79093	0		1.9049	0		1.69997	0		1.5665	0		1.59672	0		1.65453	0		1039.32	1.28486
1.70957	0		2.01512	0		1.81047	0		1.92443	0		1.71952	0		1.58603	0		1.61625	0		1.67408	0		1047.42	46.4745
1.72912	0		2.03465	0		1.83002	0		1.94398	0		1.73905	0		1.60558	0		1.6358	0		1.69362	0		1048.42	22.6261
1.74865	0		2.05418	0		1.84955	0		1.96353	0.01		1.7586	0		1.62512	0		1.65533	0		1.71317	0		1048.48	2.85177
1.7682	0		2.07375	1.25		1.8691	0		1.98307	2.93		1.77815	0		1.64467	0		1.67488	0		1.7327	0		1049.42	6.95707
1.78773	0		2.0933	36.53		1.88865	0		2.00262	93.04		1.7977	0		1.6642	0		1.69442	0		1.75225	0		1049.55	2.00564
1.80728	0		2.11283	114.44		1.90818	0		2.02217	295.08		1.81723	0		1.68375	0		1.71397	0		1.7718	0		1050.42	1.50423
1.82682	0		2.13238	94.81		1.92773	0		2.0417	104.51		1.83678	0		1.70328	0		1.73352	0		1.79133	0		1050.49	1.22219
1.84638	0		2.15193	180.67		1.94727	0		2.06127	39.26		1.85633	0		1.72283	0		1.75307	0		1.81088	0		1056.44	0.84613
1.86592	0		2.17147	58.29		1.96682	0		2.0808	11.48		1.87587	0		1.74237	0		1.7726	0		1.83042	0		1066.38	1.15951
1.88547	0		2.19102	2		1.98637	0		2.10033	1.53		1.89542	0		1.76192	0		1.79213	0		1.84997	0		1066.52	0.75212
1.90502	0		2.21057	0.01		2.0059	0		2.11988	37.09		1.91495	0		1.78147	0		1.81168	0		1.86952	0		1070.31	1.50423
1.92457	0		2.23012	0.03		2.02545	0		2.13943	117.48		1.9345	0		1.801	0		1.83122	0		1.88905	0		1071.31	2.16233
1.94412	0		2.24963	9.65		2.04498	0		2.15897	37.09		1.95405	0		1.82057	0		1.85077	0		1.9086	0		1072.37	1.94296
1.96365	0		2.26918	307.81		2.06455	0		2.17852	1.18		1.97358	0		1.8401	0		1.8703	0		1.92815	0		1080.45	1.75494
1.9832	0		2.28873	1722.82		2.0841	0		2.19807	3.11		1.99313	0		1.85965	0		1.88985	0		1.94768	0		1088.32	8.61799
2.00275	0		2.30827	3127.11		2.10363	0		2.2176	98.66		2.01268	0		1.8792	0		1.90942	0		1.96723	0		1089.34	1.94296
2.02228	0.01		2.32782	1672.99		2.12318	0		2.23715	316.4		2.03222	25		1.89873	0		1.92895	0		1.98678	0		1089.53	1.75494
2.04182	1.25		2.34735	838.03		2.14272	0		2.2567	223.26		2.05177	0		1.91828	0		1.9485	0		2.00632	0		1097.58	1.19085
2.06137	27.74		2.3669	269.32		2.16227	0		2.27623	415.26		2.0713	0		1.93782	0		1.96803	88		2.02587	0		1099.44	1.66092
2.08092	78.01		2.38643	205.4		2.18187	0		2.29578	701.81		2.09085	0		1.95737	402.61		1.98758	0		2.04542	0		1107.57	0.84613
2.10048	27.74		2.40603	67.25		2.2014	0		2.31532	2412.21		2.11038	0		1.9769	0		2.00713	0		2.06495	0		1108.41	1.03416
2.12002	1.25		2.42557	81.48		2.22095	0		2.33487	2600.99		2.12993	0		1.99645	0		2.02667	251		2.0845	0		1110.38	0.75212
2.13958	0.01		2.44512	244.02		2.2405	0.01		2.3544	798.92		2.14947	0		2.016	0		2.0462	0		2.10405	0		1112.54	1.25353
2.15912	0.01		2.46467	79.28		2.26003	1.68		2.37395	462.02		2.16902	0		2.03555	0		2.06577	0		2.12358	0		1129.52	1.84895
2.17867	1.98		2.4842	5.87		2.27958	61.18		2.3935	332.11		2.18855	0		2.05508	0		2.08528	0		2.14313	0		1131.41	1.09683
2.1982	44.08		2.50377	91.92		2.29913	481.88		2.41303	620.6		2.2081	0		2.07465	0		2.10483	0		2.16268	0		1132.44	1.56691
2.21775	127.38		2.5233	282.93		2.31868	1808.23		2.43257	194.56		2.22765	0		2.09418	0		2.12438	0		2.18222	0		1132.5	1.22219
2.23728	152.39		2.54285	91.91		2.33823	3133.36		2.45212	6.12		2.24718	0		2.11372	0		2.14392	0		2.20177	0		1140.47	1.50423
2.25683	1024.96		2.56238	3.15		2.35778	1567.99		2.47165	0.02		2.26673	0		2.13327	0		2.16347	0		2.2213	0		1145.49	1.00282
2.27638	3034.83		2.58193	0.02		2.37733	387.41		2.4912	0.01		2.28627	0		2.15282	0		2.183	0		2.24085	0		1148.48	11.4384
2.29592	2923.12		2.60148	2.11		2.39687	418.07		2.51075	2.32		2.30582	298.6		2.17237	0		2.20255	0		2.2604	0		1149.47	12.9113
2.31547	942.08		2.62102	61.42		2.41642	132.68		2.5303	73.68		2.32535	1143.58		2.1919	0		2.22208	0		2.27993	0		1149.52	2.50705
2.33502	679.25		2.64057	191.55		2.43595	76.94		2.54983	233.4		2.3449	538.88		2.21145	0		2.24163	0		2.29948	250		1150.49	2.13099
2.35458	861.01		2.6601	136.89		2.4555	229.29		2.56938	73.68		2.36445	329.79		2.23098	0		2.26117	0		2.31903	0		1150.55	1.47289
2.37412	263.29		2.67965	322.89		2.47503	72.78		2.58893	2.33		2.38398	0		2.25053	0		2.28072	0		2.33857	872.38		1160.53	1.44155
2.39367	17.28		2.69918	449.18		2.49458	2.33		2.60847	3.14		2.40353	0		2.27008	0		2.30027	0		2.35812	819.88		1162.51	1.22219
2.41322	126.55		2.71878	353.25		2.51413	0.01		2.62802	103.05		2.42308	0		2.28962	0		2.3198	96		2.37767	304.2		1163.51	0.97148
2.43275	355.7		2.73833	147.74		2.53367	0.01		2.64757	436.57		2.44263	0		2.30917	540.19		2.33935	44.33		2.3972	131.69		1166.82	1.00282
2.4523	126.49		2.75788	194.63		2.55322	2.01		2.6671	613.18		2.46217	0		2.32872	1711.89		2.3589	745.5		2.41675	0		1172.55	0.94014
2.47185	5.71		2.77743	62.32		2.57275	62.9		2.68665	574.12		2.48172	0		2.34827	528		2.37843	432		2.4363	0		1175.52	1.37888
2.4914	3.62		2.79697	2.14		2.5923	198.16		2.70618	272.57		2.50125	0		2.36782	0		2.39808	28		2.45583	0		1180.44	1.12817
2.51095	84.06		2.81652	0.01		2.61185	62.9		2.72573	406.59		2.5208	0		2.38737	128		2.41763	0		2.47538	0		1181.53	5.04544
2.53048	334.77		2.83607	0		2.63138	2.01		2.74528	126.95		2.54035	0		2.4069	0		2.43718	0		2.49493	0		1185.45	1.03416
2.55003	432.52		2.8556	0		2.65093	0.01		2.76483	3.99		2.55988	0		2.42645	0		2.45672	0		2.51447	0		1186.47	1.03416
2.56957	328.87		2.87515	0		2.67048	0.01		2.78437	0.01		2.57943	0		2.446	0		2.47627	0		2.53402	0		1195.49	1.00282
2.58912	476.82		2.89468	0		2.69002	4.64		2.80392	0.03		2.59898	0		2.46555	0		2.4958	0		2.55357	0		1205.53	0.78345
2.60865	514.84		2.91425	0		2.70957	145.01		2.82347	10.25		2.61852	0		2.48508	0		2.51535	0		2.5731	0		1210.46	1.3162
2.62822	155.57		2.93378	0		2.72912	456.86		2.843	330.98		2.63808	0		2.50463	0		2.53488	0		2.59263	0		1228.54	1.03416
2.64775	120.68		2.95333	0		2.74865	145.01		2.86255	1215.95		2.65762	0		2.52417	0		2.55443	0		2.6122	0		1239.43	0.97148
2.6673	413.38		2.97288	0		2.7682	4.64		2.8821	919.78		2.67717	0		2.54372	0		2.57398	0		2.63173	0		1244.53	1.03416
2.68685	417.23		2.99242	0		2.78775	0.01		2.90163	375.49		2.6967	0		2.56325	0		2.59352	0		2.65128	0		1245.56	0.87747
2.70638	353.41		3.01197	0		2.80728	0		2.92118	727.21		2.71625	46		2.5828	0		2.61307	0		2.67082	0		1246.56	4.26199
2.72593	1001.19		3.03152	0		2.82683	0.02		2.94073	939.48		2.7358	0		2.60235	0		2.6326	0		2.69037	0		1251.55	1.3162
2.74547	1237.43		3.05105	0		2.84637	5.85		2.9603	969.58		2.75533	985.77		2.6219	0		2.65215	0		2.70992	0		1255.51	0.78345
2.76502	369.67		3.0706	0.01		2.86592	182.96		2.97983	258.43		2.77488	0		2.64143	0		2.6717	0		2.72947	0		1259.58	2.06832
2.78455	16.22		3.09015	3.47		2.88547	579.91		2.99937	7.99		2.79442	689.53		2.66098	0		2.69125	0		2.749	262		1266.55	1.25353
2.8041	0.09		3.10968	101.36		2.905	293		3.01893	0.02		2.81397	62		2.68052	0		2.71078	0		2.76855	587.98		1268.54	0.81479
2.82367	0		3.12923	312.04		2.92455	352.57		3.03848	0.02		2.8335	0		2.70007	148		2.73033	0		2.78808	0		1279.44	1.19085
2.8432	0		3.14878	101.36		2.94408	114.34		3.05802	5.59		2.85305	0		2.71962	0		2.74987	120		2.80763	2581.04		1283.9	1.25353
2.86275	0		3.16832	3.47		2.96363	139.67		3.07757	177.85		2.8726	0		2.73917	330		2.76942	0		2.82718	0		1287.59	1.09683
2.88228	0.04		3.18787	0.03		2.98318	506.76		3.0971	563.4		2.89215	0		2.7587	0		2.78897	772.17		2.84672	144		1292.52	1.3162
2.90183	6.23		3.20742	6.06		3.00272	406.93		3.11665	183.23		2.91168	0		2.77825	1298.89		2.8085	0		2.86627	0		1295.57	1.81761
2.92138	138.63		3.22697	181.55		3.02227	120.71		3.1362	181.99		2.93123	0		2.7978	0		2.82805	0		2.8858	174.83		1297.52	0.84613
2.94093	389.84		3.2465	700.33		3.0418	97.04		3.15575	732.9		2.95077	0		2.81735	0		2.8476	603.52		2.90535	158.19		1311.53	12.1905
2.96048	138.63		3.26605	662.92		3.06135	33.1		3.17528	782.92		2.9703	336		2.83688	0		2.86713	236		2.9249	0		1311.89	0.6581
2.98002	6.23		3.28558	164.17		3.08088	105.32		3.19483	198.74		2.98985	158		2.85643	88		2.88667	210.55		2.94445	168		1312.53	9.08806
2.99955	0.04		3.30513	5.44		3.10043	489.3		3.21437	6.11		3.0094	344.18		2.87598	0		2.90622	136		2.96398	124		1312.67	0.94014
3.0191	0.01		3.32467	0.02		3.11998	661		3.23392	4.31		3.02893	0		2.89553	90		2.92577	188		2.98353	0		1312.86	1.88029
3.03863	2.47		3.34423	0		3.13952	181.65		3.25345	136.36		3.04848	228		2.91508	34		2.94532	182		3.00308	0		1313.53	2.72642
3.05818	58.43		3.36382	0		3.1591	5.73		3.273	437.07		3.06803	0		2.93462	0		2.96487	88		3.02262	0		1314.55	1.37888
3.07773	244.48		3.38335	0		3.17863	5.17		3.29257	300.82		3.08757	0		2.95417	138		2.9844	38		3.04217	0		1321.54	1.66092
3.09728	312.42		3.4029	0		3.19822	161.17		3.31212	525.32		3.10715	0		2.97372	699.6		3.00393	0		3.0617	0		1324.92	0.6581
3.11682	94.31		3.42245	0.05		3.21773	507.78		3.33165	164.49		3.12668	0		2.99327	0		3.02348	365.13		3.08125	0		1356.54	1.09683
3.13637	17.74		3.442	12.64		3.23728	161.17		3.35122	5.17		3.14625	0		3.0128	0		3.04303	0		3.10078	0		1384.61	0.90881
3.15592	302.48		3.46155	368.71		3.25682	5.15		3.37077	0.02		3.16578	0		3.03235	0		3.06257	0		3.12033	0		1385.47	0.90881
3.17545	850.56		3.48108	1135.02		3.27637	0.02		3.39032	0		3.18533	0		3.05188	0		3.08212	0		3.13988	0		1386.45	0.72078
3.195	306.21		3.50063	368.71		3.29592	0		3.40987	0		3.20488	0		3.07143	0		3.10167	0		3.15942	0		1386.51	1.03416
3.21455	97.18		3.52018	12.64		3.31545	0		3.4294	0		3.22442	0		3.09097	0		3.1212	0		3.17897	0		1387.5	1.44155
3.2341	235.11		3.53973	0.05		3.335	0		3.44895	0		3.24397	0		3.11052	0		3.14075	0		3.19852	0		1392.8	1.03416
3.25363	83.58		3.55928	0		3.35455	0		3.4685	0		3.26352	0		3.13007	0		3.1603	0		3.21805	0		1402.62	0.90881
3.27318	3.76		3.57883	0.06		3.3741	0		3.48805	0		3.28307	0		3.1496	0		3.17983	0		3.2376	400		1422.58	1.44155
3.29273	0.02		3.59838	15.94		3.39365	0		3.5076	0		3.30262	0		3.16915	0		3.19938	0		3.25713	144		1423.55	1.09683
3.31228	0		3.61793	480.06		3.4132	0.02		3.52713	0.02		3.32217	0		3.18868	0		3.21893	0		3.27668	0		1424.55	2.88311
3.33185	0		3.63748	1949.05		3.43273	4.94		3.54668	7.15		3.3417	0		3.20822	170		3.23847	0		3.29622	0		1425.56	0.97148
3.35137	0		3.65702	2956.52		3.4523	154.59		3.56623	227.27		3.36125	0		3.22777	56		3.25802	0		3.31577	0		1436.58	1.15951
3.37092	0		3.67657	4606.82		3.47187	494.17		3.58578	719.98		3.38078	0		3.24732	0		3.27757	0		3.33532	0		1439.13	1.69226
3.39047	0.07		3.69612	5752.74		3.49142	379.66		3.60533	237.8		3.40033	774.94		3.26687	0		3.29712	0		3.35485	0		1439.59	3.94861
3.41002	12.35		3.71565	5672.67		3.51093	714.08		3.62488	341.91		3.41987	207.45		3.2864	0		3.31667	0		3.3744	0		1440.67	1.22219
3.42957	274.56		3.7352	3658.11		3.5305	225.11		3.6445	1060.52		3.43942	217.48		3.30595	0		3.3362	0		3.39393	0		1441.6	1.7236
3.4491	772.1		3.75475	826.61		3.55003	7.23		3.66403	350.34		3.45897	0		3.32548	0		3.35575	0		3.41348	0		1441.68	1.22219
3.46865	274.56		3.7743	27.07		3.56958	11.42		3.68358	521.19		3.47852	120		3.34503	0		3.3753	0		3.43303	0		1442.59	0.84613
3.4882	12.35		3.79385	0.1		3.58912	356.48		3.70313	2134.57		3.49807	0		3.36457	0		3.39485	0		3.45257	0		1469.61	1.15951
3.50775	0.07		3.81338	0		3.60867	1129.51		3.72267	3078.4		3.51762	320		3.38412	0		3.41438	0		3.47212	0		1484.44	0.72078
3.52728	0		3.83292	0		3.62822	570.54		3.74222	4189.45		3.53715	0		3.40367	0		3.43393	78		3.49165	0		1488.53	2.16233
3.54683	0		3.85247	0.01		3.64777	1046.19		3.76177	4055.55		3.5567	0		3.42322	158.75		3.45348	0		3.5112	0		1492.7	0.97148
3.56638	0.09		3.872	3.21		3.6673	1942.55		3.78132	1040.32		3.57625	1415.41		3.44277	0		3.47302	0		3.53075	0		1493.55	1.53557
3.58592	16.74		3.89155	93.63		3.68685	2497.19		3.80085	31.99		3.59578	0		3.4623	0		3.49257	155.56		3.55028	0		1521.66	3.22783
3.60547	399.6		3.9111	288.26		3.7064	2495.4		3.8204	0.1		3.61533	0		3.48187	0		3.51212	32		3.56983	136		1538.69	5.86023
3.62502	1756.54		3.93065	102.36		3.72597	2914.54		3.83995	0		3.63487	0		3.50142	0		3.53165	0		3.58938	0		1539.68	5.4215
3.64457	3029.19		3.9502	257.83		3.7455	4172.52		3.8595	0		3.65442	0		3.52095	0		3.5512	0		3.60893	0		1540.66	6.7377
3.6641	3354.1		3.96973	796.09		3.76505	5444.89		3.87907	0		3.67395	0		3.5405	0		3.57075	0		3.6285	217.58		1544.17	1.47289
3.68367	3813.03		3.98928	615.93		3.7846	3472.66		3.8986	0		3.6935	0		3.56003	0		3.5903	0		3.64805	0		1547.35	1.12817
3.70325	5155.99		4.00885	1128.28		3.80415	733.02		3.91815	0		3.71305	1122.37		3.57958	2918.73		3.60985	879.2		3.6676	0		1549.64	0.84613
3.7228	4611.75		4.02838	578.97		3.8237	22.27		3.9377	0		3.73258	1599.72		3.59913	0		3.62942	0		3.68715	0		1553.79	1.09683
3.74235	2780.97		4.04793	861.64		3.84323	0.07		3.95725	0		3.75213	2087.1		3.61867	0		3.64893	0		3.7067	350.23		1554.64	1.22219
3.7619	669.27		4.06748	828.16		3.86278	0		3.9768	0		3.77168	831.98		3.63823	0		3.66848	0		3.72625	1379.49		1555.63	1.56691
3.78145	28.37		4.08703	223.75		3.88233	0		3.99635	0.04		3.79122	420.02		3.65777	0		3.68803	0		3.74578	1211.31		1590.66	0.81479
3.801	0.16		4.10657	473.56		3.90188	0		4.01588	11.27		3.81077	0		3.67732	2986.51		3.70758	0		3.76533	0		1595.18	0.72078
3.82053	0		4.12612	1445.29		3.92143	0		4.03543	358.36		3.83032	0		3.69685	2343.08		3.72713	0		3.78488	1606.87		1606.4	0.97148
3.84008	0		4.14567	723.83		3.94098	0.01		4.05498	1135.2		3.84985	0		3.7164	2101.45		3.74667	0		3.80443	1077.24		1614.59	0.72078
3.85963	0		4.1652	807.77		3.96052	3.31		4.07453	358.36		3.8694	0		3.73593	2167.55		3.7662	494		3.82397	596.32		1627.65	1.69226
3.87918	0		4.18477	257.26		3.98007	103.62		4.09407	11.32		3.88895	0		3.75548	761		3.78575	0		3.84352	774.17		1641.48	0.68944
3.89873	0		4.2043	8.82		3.99962	326.47		4.11362	13.83		3.90848	0		3.77503	0		3.8053	0		3.86313	0		1643.76	0.78345
3.91828	0.05		4.22385	0.03		4.01917	110.31		4.13317	438.48		3.92803	865.63		3.79457	590.58		3.82485	0		3.88268	0		1658.32	0.68944
3.93783	8.28		4.24338	0		4.03872	220.62		4.1527	1389		3.94758	173.81		3.81412	700.51		3.84438	744.35		3.90222	0		1659.53	0.78345
3.95737	184.14		4.26293	0		4.05825	942.69		4.17227	438.48		3.96712	350.91		3.83367	0		3.86393	467.57		3.92177	2023.18		1685.65	2.03698
3.97693	528.49		4.28248	0.02		4.0778	1268.24		4.1918	13.82		3.98667	0		3.85322	520.67		3.88348	0		3.9413	0
3.99648	425		4.30203	5.94		4.09733	1011.27		4.21135	8.11		4.00622	0		3.87275	0		3.90302	0		3.96085	64
4.01602	698.29		4.32157	173.39		4.11688	785.19		4.2309	256.38		4.02575	355.31		3.8923	0		3.92257	0		3.9804	62
4.03557	523.71		4.34112	533.76		4.13643	210.65		4.25045	820.85		4.0453	255.65		3.91185	416.32		3.94212	0		3.99995	98
4.05512	822.63		4.36068	173.39		4.15598	402.99		4.27002	535.38		4.06483	516.8		3.93138	326		3.96167	0		4.0195	0
4.07467	668.54		4.3802	5.94		4.17553	1579.32		4.28955	891.95		4.08438	0		3.95093	0		3.98122	604.35		4.03905	964.58
4.09422	1398.36		4.39975	0.02		4.19507	1538.31		4.3091	279.05		4.10393	463.9		3.97047	385.04		4.00077	380		4.0586	0
4.11375	1686.71		4.4193	0		4.21463	378.38		4.32865	8.78		4.12348	1240.01		3.99002	761.37		4.0203	400.5		4.07813	388.35
4.1333	1750.3		4.43885	0.02		4.23418	19.5		4.3482	0.05		4.14302	796.37		4.00957	380.97		4.03985	340		4.09768	0
4.15287	1293.2		4.45838	5.18		4.25372	242.56		4.36773	7.94		4.16257	0		4.02912	455.72		4.05938	586.96		4.11723	667.03
4.1724	334.1		4.47795	157.55		4.27327	764.07		4.38728	252.33		4.18212	113.2		4.04865	0		4.07893	390		4.13678	754.45
4.19193	25.1		4.49748	670.23		4.2928	242.54		4.40683	799.31		4.20165	0		4.0682	662.22		4.09848	0		4.15632	1196.09
4.21148	239.6		4.51703	787.95		4.31235	12.24		4.42638	252.33		4.2212	0		4.08775	952.4		4.11802	0		4.17587	864.47
4.23103	682.23		4.53658	212.25		4.3319	140.28		4.44592	7.94		4.24073	0		4.10728	1819		4.13757	0		4.19542	813.61
4.25058	436.32		4.55612	7.16		4.35145	443.68		4.46547	0.03		4.26028	118		4.12683	1553.57		4.15712	500.64		4.21495	630.14
4.27013	589.71		4.57567	10.41		4.371	197.68		4.48502	3		4.27982	524.79		4.14638	629.44		4.17665	1123.77		4.2345	219.2
4.28967	396.32		4.59522	302.89		4.39055	185.42		4.50457	95.29		4.29937	565.15		4.16592	331.22		4.19622	1934.74		4.25405	203.34
4.30923	420.27		4.61477	932.41		4.41008	57.45		4.52412	301.86		4.3189	402.69		4.18547	168.63		4.2158	697.24		4.27358	382.29
4.32877	139.55		4.6343	302.89		4.42963	1.84		4.54367	95.29		4.33845	0		4.20502	0		4.23535	0		4.29313	0
4.34832	10.13		4.65387	10.38		4.44918	0.01		4.56322	3		4.358	0		4.22457	0		4.25488	148		4.31267	1386.41
4.36787	86.78		4.67342	0.04		4.46875	0.03		4.58275	0.01		4.37757	0		4.2441	511.95		4.27443	223.86		4.33223	466.83
4.38742	243.93		4.69297	0		4.48828	9.13		4.6023	0		4.3971	0		4.26365	414		4.29398	0		4.35177	0
4.40695	86.8		4.7125	0		4.50782	285.45		4.62185	0		4.41665	276.87		4.28318	0		4.31352	344		4.37132	607.32
4.4265	13.25		4.73205	0		4.52737	899.3		4.64138	0		4.4362	0		4.30273	300.27		4.33307	286		4.39085	0
4.44605	207.9		4.7516	0.09		4.5469	285.45		4.66095	0		4.45573	0		4.32228	0		4.35262	546		4.4104	0
4.46558	584.57		4.77115	23.62		4.56645	9.13		4.68048	0		4.47528	0		4.34183	236		4.37215	435.44		4.42995	353
4.48513	207.87		4.79068	719.76		4.586	0.03		4.70003	0		4.49482	40		4.36138	0		4.3917	0		4.4495	212
4.5047	9.35		4.81023	3142.92		4.60555	0		4.71958	0		4.51437	0		4.38093	0		4.41125	292		4.46903	0
4.52422	0.05		4.82978	4900.95		4.6251	0		4.73913	0		4.53392	0		4.40047	447.5		4.43078	232		4.48858	0
4.54377	0		4.84935	5612.87		4.64465	0		4.75868	0		4.55347	0		4.42002	639.2		4.45033	146		4.50813	0
4.56332	0		4.86888	5561.57		4.6642	0		4.77823	0		4.57303	0		4.43957	152.33		4.46988	221.48		4.52767	0
4.58287	0		4.88843	4460.9		4.68373	0		4.79778	0.12		4.59258	0		4.4591	0		4.48942	298.51		4.54723	0
4.60242	0		4.90798	2636.57		4.70328	0		4.81732	37.63		4.61213	0		4.47865	625.05		4.50897	257.88		4.56678	1226.56
4.62197	0		4.92755	1524.81		4.72283	0		4.83687	1268.11		4.63167	295.96		4.4982	0		4.52852	301.61		4.58632	0
4.64153	0		4.94708	359.92		4.7424	0		4.85642	6357		4.65122	0		4.51773	0		4.54805	0		4.60587	503.87
4.66105	0		4.96663	11.88		4.76193	0		4.87595	11246.9		4.67077	212		4.53728	0		4.5676	0		4.62542	253
4.6806	0		4.98618	0.04		4.78148	0		4.8955	10651.5		4.6903	380.51		4.55683	487.53		4.58715	0		4.64495	397.36
4.70013	0		5.00572	0		4.80102	0		4.91505	8702.99		4.70985	417.79		4.57637	410.73		4.6067	760.32		4.66452	346.84
4.71968	0		5.02528	0		4.82057	0.08		4.93458	5921.33		4.72938	397		4.59592	475.33		4.62623	0		4.68405	0
4.73923	0		5.04482	0		4.84012	26.03		4.95413	3777.6		4.74893	630.7		4.61545	0		4.64578	608.91		4.7036	465.46
4.75878	0		5.06437	0		4.85965	851.41		4.97368	2699.52		4.76847	1177.73		4.63502	32		4.66532	0		4.72315	192
4.77832	0		5.08392	0.06		4.8792	3893.99		4.99323	2448.07		4.78802	2297.52		4.65455	253		4.68487	0		4.74268	0
4.79787	0.29		5.10347	15.44		4.89875	6413		5.01277	646.05		4.80757	0		4.6741	299.5		4.70442	290		4.76223	197.98
4.81743	50.59		5.12302	450.44		4.9183	6823.72		5.03232	19.95		4.8271	0		4.69365	0		4.72397	84.22		4.78177	696.56
4.83697	1173.52		5.14257	1386.63		4.93783	4458.98		5.05188	0.06		4.84665	1302.61		4.7132	0		4.74352	84.94		4.80132	1724.25
4.85652	4418.98		5.1621	450.47		4.95738	2925.87		5.07142	0		4.8662	2996.65		4.73272	689.56		4.76305	634.11		4.82087	0
4.87607	5639.2		5.18165	24.52		4.97693	2178.05		5.09097	0		4.88575	4426.13		4.75227	0		4.7826	408.24		4.84042	0
4.89562	4909.5		5.2012	264.88		4.99648	747.48		5.11052	0		4.90528	5086.68		4.77182	0		4.80215	806.45		4.85997	0
4.91515	3669.67		5.22075	815.22		5.01602	680.52		5.13007	0		4.92483	2643.07		4.79137	0		4.82168	0		4.87952	1276.79
4.9347	2558.01		5.24028	264.86		5.03557	210.76		5.1496	0		4.94438	1252.27		4.81092	1954.09		4.84123	0		4.89907	3197.57
4.95427	1005.34		5.25983	19.59		5.0551	6.74		5.16915	0		4.96393	1074.02		4.83045	1708.24		4.86077	0		4.9186	5750.66
4.9738	965.82		5.27938	306.8		5.07465	0.02		5.1887	0		4.98347	0		4.85	3378.94		4.88032	0		4.93815	4623.35
4.99333	456		5.29892	944.33		5.0942	0		5.20825	0		5.00302	0		4.86955	5368.15		4.89987	1481.44		4.9577	3128.8
5.01288	365.64		5.31847	306.76		5.11375	0		5.2278	0		5.02257	555.24		4.8891	3822.68		4.9194	3316.03		4.97723	1540.59
5.03243	124.81		5.33802	10.52		5.13328	0		5.24735	0		5.0421	415.2		4.90865	0		4.93897	5148.48		4.99678	0
5.05198	5.61		5.35755	0.04		5.15283	0		5.26688	0		5.06165	0		4.92818	0		4.9585	4475.93		5.01633	0
5.07153	0.03		5.3771	0		5.17238	0		5.28643	0		5.0812	474.41		4.94773	0		4.97807	2908.4		5.03588	0
5.09108	0		5.39665	0		5.19193	0		5.30598	0.02		5.10073	807.65		4.96728	459.07		4.9976	2293.73		5.05542	0
5.11063	0		5.4162	0		5.21148	0.04		5.32555	7.96		5.12028	0		4.98683	0		5.01715	0		5.07497	0
5.13017	0		5.43573	0		5.23102	11.95		5.34507	258.76		5.13982	0		5.00637	0		5.0367	0		5.09452	0
5.14972	0.1		5.45528	0		5.25058	381.03		5.36462	1003.59		5.15935	0		5.02592	0		5.05625	96.61		5.11405	757.03
5.16927	17.25		5.47488	0		5.27013	1428.44		5.38417	904.72		5.1789	0		5.04545	0		5.07578	0		5.1336	738.45
5.18882	383.68		5.49443	0.03		5.28967	1171.71		5.4037	384.32		5.19845	1155.58		5.065	0		5.09533	0		5.15313	0
5.20837	1078.95		5.51398	7.44		5.30922	265.47		5.42327	551.8		5.21802	1116.66		5.08455	0		5.1149	788.31		5.17268	0
5.22792	383.68		5.53352	217.09		5.32875	8.15		5.4428	177.96		5.23755	0		5.10408	0		5.13445	749.07		5.19225	648.79
5.24745	17.25		5.55307	678.54		5.3483	0.03		5.46235	198.6		5.2571	0		5.12363	0		5.154	0		5.21178	0
5.267	0.1		5.57262	519.66		5.36785	0.03		5.4819	899.33		5.27665	0		5.14318	0		5.17355	0		5.23133	0
5.28653	0		5.59215	942.58		5.38738	8.2		5.50143	1194.17		5.29618	436.77		5.16272	509.09		5.19308	0		5.25087	590.71
5.30608	0		5.61172	414.57		5.40693	256.38		5.52098	324.92		5.31573	388.9		5.18227	647.55		5.21263	0		5.27042	384.75
5.32563	0		5.63125	537.37		5.42648	807.74		5.54053	10.06		5.33527	344.09		5.20182	495.25		5.23217	0		5.28997	0
5.34518	0		5.6508	732.72		5.44603	264.76		5.56008	0.03		5.35483	731.02		5.22137	0		5.25172	1461.55		5.30952	0
5.36472	0		5.67035	207.56		5.46558	276.41		5.57962	0		5.37437	607.5		5.24092	528.7		5.27125	494.04		5.32907	0
5.38427	0		5.68988	20.08		5.48512	1040.35		5.59917	0.03		5.39392	1363.1		5.26045	463.06		5.2908	1010.14		5.34862	0
5.40382	0		5.70945	397.17		5.50467	1172.62		5.61872	8.89		5.41347	497.15		5.28	0		5.31035	0		5.36817	825
5.42338	0		5.72898	1690.67		5.52422	1291.96		5.63828	282.55		5.433	0		5.29957	0		5.3299	300.4		5.3877	1102.39
5.44292	0		5.74853	2313.88		5.54377	1576.61		5.65782	895.1		5.45255	381.5		5.3191	721.21		5.34945	0		5.40725	0
5.46247	0		5.76807	1659.35		5.5633	1584.45		5.67737	290.69		5.47213	0		5.33863	655.39		5.36898	0		5.42678	585.96
5.48202	0.11		5.78762	706.37		5.58287	424.85		5.69692	267.48		5.49167	412.8		5.35817	735.41		5.38853	671.21		5.44633	1094.41
5.50157	18.82		5.80715	1407.83		5.6024	247.63		5.71647	834.51		5.51122	0		5.37772	233.99		5.40808	0		5.4659	655.69
5.52115	431.83		5.82672	1899.2		5.62195	745.69		5.73602	764.73		5.53077	527.2		5.39727	0		5.42763	971.45		5.48543	0
5.54068	1510.78		5.84625	1186.62		5.6415	445.89		5.75555	2069.05		5.55032	0		5.41682	0		5.44717	0		5.50498	373.9
5.56022	1370.89		5.8658	265.09		5.66105	673.38		5.7751	2648.05		5.56987	363.8		5.43637	0		5.46673	610.63		5.52453	661.57
5.57977	378.3		5.88535	318.18		5.6806	211.4		5.79467	2465.94		5.5894	0		5.4559	0		5.48627	0		5.54408	783.77
5.59932	465.72		5.9049	954.09		5.70015	13.11		5.81418	1120.48		5.60895	544.36		5.47545	0		5.50582	0		5.56363	0
5.61885	1266.54		5.92443	309.92		5.7197	198.6		5.83373	2082.54		5.62848	0		5.495	0		5.52537	0		5.58318	0
5.6384	450.4		5.944	10.66		5.73923	625.63		5.85328	2534.8		5.64803	0		5.51453	673.25		5.54492	623.41		5.60273	0
5.65795	27.62		5.96355	10.04		5.75878	198.58		5.87282	1511.09		5.66758	0		5.53408	353.5		5.56447	1355.22		5.6223	538.81
5.6775	170.74		5.9831	301.38		5.77832	6.35		5.89237	313.92		5.68712	405.86		5.55363	0		5.584	0		5.64183	0
5.69703	628.16		6.00263	1209.77		5.79788	0.05		5.91192	9.38		5.70667	0		5.57318	0		5.60357	0		5.66138	654.79
5.71658	658.59		6.02218	1268.54		5.81743	9.4		5.93147	0.03		5.72622	611.08		5.59272	0		5.6231	0		5.68093	0
5.73615	599.65		6.04173	545.76		5.83698	300.07		5.95102	0		5.74575	270.67		5.61228	668.39		5.64265	346		5.70047	372.51
5.75568	1498.68		6.06128	689.88		5.85652	1136.89		5.97057	0		5.7653	1196.56		5.63183	0		5.66218	0		5.72003	0
5.77523	1401.57		6.08083	231.11		5.87607	971.52		5.99012	0.03		5.78487	2021.25		5.65138	1044		5.68173	0		5.73957	1209.53
5.79478	831.01		6.10038	321.92		5.89562	450.4		6.00968	8.5		5.80443	1397.63		5.67092	430.8		5.70128	739.93		5.75912	1628.06
5.81437	1340.9		6.11992	1206.33		5.91517	725.3		6.02923	270.37		5.82398	921.61		5.69047	904.95		5.72082	0		5.77867	1853.59
5.83392	766.91		6.13947	1126.29		5.9347	228.07		6.04878	867.84		5.84355	0		5.71002	1450.3		5.74037	913.24		5.7982	3152.76
5.85348	865.71		6.15902	277.19		5.95425	7.29		6.06832	640.5		5.86308	0		5.72955	1741.45		5.75992	993.96		5.81775	1892.67
5.87302	308.85		6.17855	9.29		5.97382	0.05		6.08788	1340.43		5.88265	224.17		5.7491	1461.84		5.77945	1181.62		5.8373	0
5.89257	199.34		6.1981	29.67		5.99335	6.79		6.10742	925.12		5.90218	388.79		5.76865	1588.29		5.79902	2089.85		5.85685	423.89
5.91212	522.66		6.21765	881.48		6.0129	220.06		6.12697	188.4		5.92173	588.34		5.78818	1049.84		5.81855	1886.11		5.8764	574.42
5.93167	185.89		6.23718	3208.09		6.03245	935.28		6.14652	5.6		5.94127	0		5.80773	941.9		5.8381	1520.12		5.89595	354.89
5.95122	17.62		6.25673	2576.18		6.052	1067.68		6.16607	0.02		5.96082	516.67		5.82727	488.4		5.85765	1032.22		5.91548	1095.13
5.97077	205.97		6.27628	928.88		6.07155	547.71		6.1856	0		5.98035	0		5.84682	349.51		5.87718	1248.55		5.93503	0
5.99032	579.07		6.29583	1232.62		6.0911	1009.98		6.20515	0		5.9999	478.42		5.86635	563.86		5.89673	511.89		5.95458	0
6.00987	205.96		6.3154	853.57		6.11065	776.65		6.2247	0.07		6.01943	214.38		5.8859	0		5.91627	482.05		5.97415	0
6.0294	16.65		6.33493	373.45		6.13025	253.97		6.24425	22.16		6.03898	0		5.90545	0		5.93582	679.54		5.9937	0
6.04895	164.49		6.3545	744.02		6.1498	271.25		6.2638	704.37		6.05853	0		5.925	0		5.95537	848.65		6.01323	0
6.0685	462.42		6.37405	795.93		6.16933	84.47		6.28333	2237.03		6.07808	583.85		5.94455	0		5.97492	0		6.03278	0
6.08805	164.44		6.3936	1022		6.18888	2.73		6.30288	888.55		6.09762	301.66		5.96408	0		5.99445	0		6.05233	573.93
6.1076	7.39		6.41315	1353.01		6.20843	9.34		6.32245	605.64		6.11717	581.88		5.98363	0		6.014	0		6.07187	286.75
6.12713	0.04		6.43268	391.82		6.22797	291.81		6.34198	184.26		6.13672	241.33		6.00317	443.67		6.03353	0		6.09142	526
6.14668	0		6.45223	13.26		6.24752	919.34		6.36153	5.81		6.15628	0		6.02272	0		6.05308	0		6.11095	619.36
6.16623	0		6.47178	0.05		6.26705	291.81		6.38108	5.95		6.17583	352		6.04227	602.55		6.07263	0		6.1305	0
6.18577	0		6.49133	0		6.2866	9.33		6.40063	188.48		6.19537	524.5		6.06182	717.56		6.09217	0		6.15003	568.03
6.20532	0		6.51087	0		6.30613	0.04		6.42018	597.05		6.21492	0		6.08137	0		6.11172	525.79		6.16958	0
6.22487	0.16		6.53042	0		6.3257	4.21		6.43973	188.48		6.23448	2444.65		6.10092	0		6.13127	404.68		6.18913	0
6.2444	28.84		6.54997	0		6.34523	131.7		6.45928	5.93		6.254	2673.47		6.12047	0		6.1508	317		6.20868	0
6.26395	657.77		6.56952	0		6.36478	414.91		6.47882	0.02		6.27355	2423.28		6.14	0		6.17035	0		6.22822	1217.53
6.2835	2212.53		6.58907	0		6.38433	131.7		6.49837	0		6.2931	1815.93		6.15955	0		6.1899	0		6.24778	1633.75
6.30305	1807.03		6.60862	0		6.40387	4.24		6.51793	0		6.31263	0		6.1791	1656.37		6.20943	0		6.26732	1152.56
6.32258	451.57		6.62817	0		6.42343	7.36		6.53745	0		6.33218	325.25		6.19865	1719.23		6.22898	0		6.28687	859.03
6.34213	186.14		6.6477	0.02		6.443	229.86		6.557	0		6.35172	283.39		6.2182	1735.44		6.24852	881.49		6.30642	0
6.36168	470.57		6.66725	4.66		6.46252	724.2		6.57655	0.02		6.37127	387.74		6.23773	690.67		6.26807	1368.86		6.32595	0
6.38123	167.3		6.6868	135.9		6.48207	242.22		6.59608	6.76		6.39082	735.36		6.25728	0		6.28762	0		6.3455	0
6.40077	7.52		6.70635	418.37		6.50162	393.93		6.61563	214.82		6.41035	392		6.27683	501.78		6.30715	0		6.36505	0
6.42032	0.04		6.7259	142.67		6.52115	1217.95		6.63517	680.52		6.42992	178.33		6.29637	147.2		6.3267	0		6.38458	0
6.43987	0		6.74545	210.85		6.54068	386.58		6.65472	221.81		6.44945	0		6.31592	376.52		6.34625	0		6.40413	0
6.4594	0		6.765	891.38		6.56023	12.36		6.67427	228.98		6.469	0		6.33547	0		6.36578	0		6.42368	0
6.47895	0		6.78455	1084.2		6.57978	0.04		6.69382	707.89		6.48855	0		6.355	322		6.38533	0		6.44322	222.32
6.4985	0		6.8041	431.16		6.59933	0		6.71335	348.25		6.5081	0		6.37457	0		6.40488	0		6.46278	0
6.51803	0		6.82363	433.33		6.61888	0.03		6.7329	406.28		6.52765	242.75		6.39412	0		6.42443	0		6.48233	0
6.5376	0		6.84318	147.91		6.63843	8.97		6.75245	126.1		6.54718	626.88		6.41365	0		6.44398	0		6.50188	0
6.55715	0		6.86272	313.08		6.65797	287.43		6.772	14.83		6.56673	0		6.4332	0		6.46353	0		6.52142	0
6.5767	0		6.88227	1163.4		6.67752	1121.79		6.79153	345.26		6.58628	0		6.45273	0		6.48308	226		6.54097	550.74
6.59623	0		6.90182	1242.52		6.69708	1037.31		6.81108	1093.71		6.60582	374.05		6.47228	0		6.50263	0		6.56052	349.19
6.61578	0		6.92135	1218.19		6.71663	249.41		6.83063	354.11		6.62535	0		6.49185	0		6.52218	0		6.58007	399.52
6.63533	0		6.9409	1266.67		6.73617	7.72		6.85018	292.4		6.6449	198.7		6.5114	0		6.54173	0		6.5996	407.88
6.65488	0.07		6.96045	736.92		6.75572	0.02		6.86972	891.9		6.66445	581.16		6.53093	0		6.56127	248.31		6.61915	625.6
6.67442	12.03		6.98	323.65		6.77527	0.01		6.88927	281.56		6.684	442.7		6.5505	0		6.58082	415.3		6.6387	403.82
6.69397	275.94		6.99955	538.44		6.79482	3.6		6.90882	15.98		6.70353	642		6.57003	619.62		6.60038	244.07		6.65823	0
6.71353	970.54		7.0191	173.35		6.81437	116.27		6.92837	226.61		6.72308	393.96		6.58958	0		6.61992	237.34		6.67778	335.98
6.73307	1061.11		7.03867	5.94		6.8339	484.66		6.94792	717.8		6.74262	331.67		6.60913	156.03		6.63947	0		6.69733	587.41
6.75262	777.11		7.05818	0.09		6.85345	532.14		6.96747	233.61		6.76217	0		6.62867	0		6.659	0		6.71688	342.5
6.77217	206.13		7.07773	17.81		6.873	314.64		6.987	237.39		6.78172	333.97		6.64822	348.24		6.67855	0		6.73642	0
6.79172	22.39		7.09728	525.21		6.89253	806.01		7.00655	951.18		6.80132	379.55		6.66775	712.14		6.6981	0		6.75597	289.35
6.81127	300.33		7.11683	1786.02		6.91208	1010.27		7.0261	1002.67		6.82085	498.25		6.6873	0		6.71763	392.17		6.77552	220.99
6.8308	844.44		7.13638	1101.11		6.93163	623.62		7.04567	253.28		6.84042	532.64		6.70685	0		6.73722	458		6.79507	291.88
6.85035	300.33		7.15592	215.83		6.95117	1326.16		7.0652	7.77		6.85995	1356.3		6.7264	0		6.75675	198.13		6.8146	426.11
6.8699	22.06		7.17548	265.4		6.97072	1239.01		7.08475	0.06		6.87952	2162.73		6.74593	198		6.7763	207.02		6.83417	1151.1
6.88943	190.36		7.19502	805.68		6.99027	1124.1		7.10428	10.03		6.89907	879.1		6.76548	321.77		6.79585	627.07		6.85372	659
6.90898	535.09		7.21457	530.27		7.0098	950.34		7.12383	327		6.9186	601.45		6.78503	1048.96		6.8154	206		6.87327	344.83
6.92853	190.28		7.23412	1185.63		7.02937	239		7.14338	1296.2		6.93815	787.03		6.80458	1039.53		6.83495	538.83		6.8928	492.22
6.94808	8.59		7.25367	1448.44		7.0489	7.45		7.16293	1233.87		6.95768	1288.07		6.82412	0		6.8545	743.9		6.91235	883.91
6.96762	6.47		7.27322	875.34		7.06847	0.02		7.18248	299.18		6.97723	0		6.84367	295.32		6.87405	428.74		6.93188	827.49
6.98717	149.44		7.29275	1895.78		7.08802	0.03		7.20203	18.68		6.99678	903.73		6.86322	463.27		6.89358	448		6.95143	1281.32
7.0067	572.13		7.31233	1818.06		7.10755	9.46		7.22157	303.66		7.01633	751.19		6.88275	662.88		6.91313	424.36		6.97098	1122.2
7.02625	765.66		7.33185	708.14		7.1271	305.08		7.24112	961.91		7.03588	1612.67		6.9023	739.13		6.93268	857.98		6.99053	0
7.0458	788.44		7.3514	1011.64		7.14665	1248.08		7.26065	320.42		7.05543	742.89		6.92183	829.92		6.95223	1285.48		7.01008	0
7.06535	725.52		7.37095	1067.96		7.1662	1305.48		7.2802	543.15		7.07497	632.63		6.94138	0		6.97177	2389.78		7.02963	610.18
7.08488	209.86		7.39048	627.13		7.18573	503.86		7.29975	1690.39		7.09452	677.76		6.96093	0		6.99133	1877.49		7.04918	575.84
7.10443	20.09		7.41003	309		7.20528	718.8		7.31932	544.06		7.11405	1308.72		6.98048	451.67		7.01087	834.73		7.06872	0
7.12398	242.79		7.42958	544.17		7.22483	716.44		7.33883	349.3		7.1336	1232.46		7.00002	206		7.03042	563.36		7.08827	988.83
7.14353	682.61		7.44915	175.38		7.24438	178.94		7.35838	1061.25		7.15315	1709.98		7.01957	629.02		7.04997	0		7.10782	0
7.16308	242.79		7.46868	6.01		7.26393	13.41		7.37792	584.85		7.1727	612.36		7.03912	596.01		7.0695	604.27		7.12737	558.29
7.18263	20.8		7.48822	0.02		7.28347	259.83		7.39748	809.88		7.19223	579.98		7.05865	751.45		7.08907	752.24		7.1469	0
7.20217	230.89		7.50777	0		7.30302	1293.06		7.41702	256.37		7.21178	511.84		7.0782	465.9		7.10862	1646.44		7.16645	299.61
7.22172	907.53		7.52732	0		7.32258	2432.03		7.43655	134.44		7.23132	0		7.09775	0		7.12817	1191.26		7.186	333.27
7.24127	1347.43		7.54685	0		7.34217	3038.12		7.4561	400.76		7.25087	551.33		7.11728	363.1		7.1477	964.6		7.20553	0
7.2608	1476.81		7.56642	0		7.36172	3287.85		7.47565	126.5		7.27042	695.31		7.13685	0		7.16725	0		7.22508	384.97
7.28035	1437.76		7.58602	0		7.38125	2382.36		7.49522	3.98		7.28997	724.76		7.15638	236		7.1868	478.23		7.24463	0
7.2999	1983.68		7.60555	0		7.4008	1591.94		7.51473	0.04		7.3095	600.51		7.17593	274.26		7.20635	248		7.26418	503.64
7.31945	2353.53		7.6251	0		7.42035	579.95		7.53428	7.89		7.32905	695.21		7.19548	418.38		7.22588	475.16		7.28372	328
7.33898	2202.4		7.64465	0		7.43998	638.63		7.55383	250.96		7.3486	532.42		7.21503	529.04		7.24545	241.9		7.30328	1192.61
7.35853	1976.97		7.66418	0		7.45952	199		7.57338	794.98		7.36813	704.38		7.23458	455.44		7.265	0		7.32282	570.02
7.37808	1833.63		7.68375	0		7.47905	6.36		7.59293	250.96		7.38768	241.56		7.25412	904.86		7.28453	742.44		7.34237	1168.05
7.39762	1413.99		7.70328	0.02		7.4986	0.05		7.61248	7.89		7.40723	282.35		7.27367	596.78		7.30408	838.12		7.36193	373.93
7.4172	922.07		7.72283	5.98		7.51815	7.62		7.63203	0.02		7.42678	354		7.2932	541.16		7.32363	992.29		7.38147	368.47
7.43673	237		7.74238	200		7.5377	238.25		7.65157	0		7.44633	661.67		7.31275	0		7.34318	810.13		7.40103	0
7.45627	10.17		7.76192	1405.58		7.55725	757.84		7.67113	0		7.46587	820.87		7.3323	188		7.36273	700.67		7.42057	536.5
7.47582	0.06		7.78148	4251.79		7.5768	466.57		7.69067	0		7.48542	784.26		7.35185	260		7.38228	236.12		7.44012	676.81
7.49537	0		7.80103	7231.86		7.59633	738.31		7.71022	0		7.50495	581.55		7.37138	0		7.40182	453.15		7.45967	878.23
7.51492	0		7.82057	8370.76		7.61588	585.91		7.72977	0.03		7.5245	712.31		7.39093	0		7.42137	0		7.47922	1118.88
7.53447	0		7.84012	5722.78		7.63543	1133.85		7.74932	8.97		7.54405	0		7.41048	518.34		7.44092	403.5		7.49877	0
7.55402	0.06		7.85967	1312.18		7.65498	357.6		7.76885	313.58		7.56358	0		7.43002	0		7.46047	1166.27		7.51833	427.7
7.57357	11.06		7.87922	43.1		7.67453	11.44		7.7884	1967.52		7.58315	0		7.44957	0		7.48	885.82		7.53787	0
7.5931	254.74		7.89877	11.85		7.6941	0.04		7.80793	6030.68		7.60267	508.1		7.46912	0		7.49955	0		7.55742	0
7.61265	923.2		7.9183	350.16		7.71363	0		7.82748	12284.7		7.62222	479.97		7.48867	386.35		7.5191	440.87		7.57695	700.63
7.63218	1163.29		7.93785	1354.2		7.73317	0		7.84703	15288.7		7.64178	1156.3		7.5082	335.61		7.53865	0		7.5965	336.2
7.65172	1061.76		7.9574	1759.03		7.75273	0		7.8666	11674.2		7.66132	264.83		7.52775	0		7.55818	0		7.61605	1196.91
7.67127	304.81		7.97695	2360.73		7.77228	0.04		7.88613	7136.87		7.68087	0		7.54728	603.97		7.57773	489.38		7.63558	0
7.69082	13.31		7.9965	2025.63		7.79183	11.82		7.90567	4658.62		7.70042	0		7.56683	887.02		7.59728	403.91		7.65513	573.48
7.71035	0.08		8.01605	773.58		7.81137	406.1		7.92523	3860.3		7.71997	420.65		7.58638	0		7.61682	876.44		7.67468	369.24
7.7299	0		8.03558	1104.15		7.83092	2476.6		7.94478	3245.25		7.73952	755.43		7.60592	863.08		7.63637	0		7.69423	0
7.74945	0		8.05513	1140.01		7.85047	6293.59		7.96433	3104.01		7.75905	589.57		7.62548	0		7.65592	521.91		7.71377	373.33
7.769	0		8.07468	294.63		7.87	9040.15		7.9839	2715.8		7.7786	321.17		7.64502	0		7.67547	0		7.73332	1057.33
7.78855	0.33		8.09422	9.86		7.88955	8443.43		8.00342	2237.48		7.79815	0		7.66457	0		7.69502	418.11		7.75285	0
7.80808	57.81		8.11377	8.56		7.9091	5045.63		8.02297	919.19		7.81768	825.6		7.6841	0		7.71457	0		7.7724	0
7.82763	1376.39		8.1333	248.8		7.92868	3060.47		8.04253	1153.67		7.83723	1535.98		7.70365	0		7.73412	0		7.79193	0
7.84718	5958.6		8.15285	774.22		7.9482	2753.95		8.06207	368.98		7.85678	2796.29		7.72318	0		7.75365	0		7.81148	0
7.86672	9541.34		8.17242	494		7.96775	2420.56		8.08162	334.9		7.87633	7702.32		7.74273	0		7.7732	0		7.83103	3240.31
7.88627	8344.48		8.19195	763.44		7.9873	1909.44		8.10118	1025.18		7.89587	8292.96		7.76228	1330.21		7.79275	1326.44		7.85057	8634.59
7.90582	5380.25		8.2115	245.28		8.00685	488.02		8.12072	323.61		7.91543	4355.44		7.78183	1768.49		7.81228	0		7.87012	8337.41
7.92535	2842.41		8.23105	13.95		8.02638	427.33		8.14027	10.18		7.93497	2206.45		7.80138	5625.35		7.83183	1742.74		7.88968	4769.64
7.9449	661.41		8.2506	161.8		8.04595	1787.37		8.15982	0.06		7.95452	1291.41		7.82092	8583.07		7.85138	5793.6		7.90922	2022.67
7.96445	28.04		8.27015	497.99		8.06548	2103.64		8.17937	10.36		7.97405	1293.62		7.84047	6033.03		7.87093	9211.43		7.92877	1192.18
7.984	25.93		8.2897	161.77		8.08503	554.92		8.1989	329.38		7.9936	1507.55		7.86002	2829.79		7.89048	6921.48		7.94833	0
8.00355	598.47		8.30923	5.55		8.10458	17.38		8.21847	1051.52		8.01315	1679.82		7.87957	1380.47		7.91002	3227.71		7.96788	1597.52
8.0231	2263.95		8.32878	0.02		8.12412	0.06		8.238	589.88		8.03268	1644.93		7.89912	1393.87		7.92957	1400.46		7.98743	2145.88
8.04265	2877.21		8.34833	0		8.14367	0		8.25755	835.64		8.05223	422.36		7.91865	0		7.94912	1555.65		8.00698	0
8.06218	2115.12		8.36788	0		8.16322	0		8.2771	260.57		8.0718	1149.92		7.93822	0		7.96865	1577.06		8.02652	1210.06
8.08173	907		8.38745	0		8.18275	0.04		8.29665	13.58		8.09133	0		7.95775	0		7.9882	0		8.04607	948.39
8.10128	1058.83		8.40702	0		8.2023	11.58		8.3162	171.15		8.1109	1402.85		7.9773	0		8.00775	620.18		8.06562	793.67
8.12083	380.48		8.42655	0		8.22185	362.04		8.33573	542.09		8.13043	1056.43		7.99685	0		8.0273	0		8.08515	0
8.14038	292.4		8.4461	0.02		8.2414	1147.48		8.35528	171.13		8.14998	1105.66		8.01638	1016.22		8.04687	0		8.10472	0
8.15992	955.95		8.46563	6.9		8.26095	579.16		8.37483	5.4		8.16953	0		8.03593	1303.03		8.06642	1458.79		8.12425	809.33
8.17947	1095.48		8.48518	201.14		8.2805	700.67		8.39437	6.87		8.18908	0		8.0555	0		8.08597	0		8.1438	0
8.199	1017.88		8.50472	619.19		8.30013	374.64		8.41392	217.92		8.20863	0		8.07505	1268.73		8.10552	0		8.16335	929.16
8.21855	298.24		8.52427	201.14		8.3197	503.06		8.43347	690.33		8.22817	1025.44		8.09458	0		8.12505	988.36		8.1829	1420.88
8.2381	13.07		8.54382	6.91		8.33922	157.5		8.453	217.92		8.2477	1186.66		8.11413	973.25		8.1446	0		8.20245	773.08
8.25763	0.07		8.56337	3.42		8.35878	5.04		8.47255	6.86		8.26727	0		8.13368	0		8.16415	2220.68		8.22198	719.58
8.27718	0		8.5829	98.93		8.37833	0.02		8.49212	0.02		8.2868	633		8.15322	1210.03		8.18368	673.89		8.24153	0
8.29673	0		8.60245	304.56		8.39788	0		8.51172	0		8.30635	744.18		8.17277	0		8.20323	0		8.26108	482.68
8.31627	0		8.622	98.97		8.41743	0		8.53127	0		8.3259	477.09		8.19232	0		8.22277	0		8.28063	0
8.33582	0		8.64153	12.41		8.43698	0.02		8.5508	0		8.34545	359.14		8.21187	767.57		8.24233	563.09		8.30017	308.01
8.35537	0		8.6611	263.24		8.45653	5.93		8.57035	0.02		8.36498	0		8.23142	0		8.2619	631.42		8.31972	283.66
8.37492	0		8.68063	816.48		8.47608	185.53		8.5899	5.51		8.38453	651.47		8.25097	0		8.28143	460.25		8.33927	0
8.39447	0		8.70018	453.24		8.49563	584.53		8.60945	175.25		8.40408	551.21		8.2705	290.59		8.301	0		8.3588	0
8.414	0		8.71972	821.68		8.51518	192.66		8.62898	555.2		8.42362	1520.63		8.29005	0		8.32052	0		8.37835	0
8.4336	0.12		8.73927	964.78		8.53472	228.95		8.64853	184		8.44317	454.84		8.3096	577.92		8.34007	0		8.39788	181.68
8.45313	21.49		8.7588	260.71		8.55427	702.62		8.66808	293.66		8.46272	871.79		8.32915	0		8.3596	148.43		8.41743	0
8.47267	477.95		8.77837	8.76		8.57382	223.01		8.68762	1242.49		8.48225	684.61		8.34868	480.81		8.37913	345.33		8.43697	0
8.49222	1344.07		8.7979	3.83		8.59335	7.15		8.70717	1711.3		8.5018	0		8.36823	712.93		8.39868	643.06		8.45653	465.27
8.51177	477.95		8.81745	113.95		8.6129	5.21		8.72672	1560.64		8.52135	0		8.38777	0		8.41823	0		8.47607	0
8.53132	21.49		8.837	444.3		8.63247	170.71		8.74625	1241.59		8.54092	0		8.40732	345.12		8.43778	216		8.4956	0
8.55085	0.12		8.85655	436.8		8.652	804.95		8.7658	853.93		8.56047	0		8.42687	953.55		8.45732	755.6		8.51515	0
8.5704	0		8.87612	246.6		8.67153	1105.01		8.78535	444.05		8.58002	0		8.44642	0		8.47687	0		8.53472	0
8.58995	0		8.89563	513.18		8.69108	556.32		8.80488	93.61		8.59955	0		8.46597	0		8.4964	0		8.55425	640.39
8.60948	0		8.91518	423.74		8.71065	965.38		8.82443	72.32		8.6191	239.1		8.4855	0		8.51595	0		8.57378	492.26
8.62903	0		8.93473	98.4		8.7302	1015.41		8.84398	220.44		8.63865	0		8.50505	0		8.5355	0		8.59333	1099.69
8.64858	0.09		8.95428	3.31		8.74975	1194.53		8.86353	69.59		8.6582	424		8.5246	0		8.55503	0		8.6129	0
8.66813	15.89		8.97382	22.69		8.7693	1079.77		8.88307	2.19		8.67775	0		8.54415	474.03		8.57458	842.22		8.63243	491.76
8.68767	360.8		8.99338	686.17		8.78883	420.18		8.90263	0.01		8.69728	1045.77		8.56368	539.03		8.59415	823.46		8.65198	707
8.70722	1178.33		9.01292	2825.62		8.80838	479.19		8.92217	0		8.71685	451.74		8.58323	0		8.61368	808.48		8.67153	0
8.72677	879.39		9.03247	3113.75		8.82793	149.46		8.94172	0		8.73638	393.02		8.60278	0		8.63323	789.09		8.69108	253.75
8.74632	203.29		9.05202	820.05		8.84748	8.37		8.96127	0.07		8.75593	148		8.62232	907.17		8.65278	759.32		8.71063	552
8.76588	14.97		9.07157	27.42		8.86702	116.55		8.98082	23.73		8.77548	0		8.64187	0		8.67233	544.51		8.73018	260.79
8.78542	143.68		9.0911	0.1		8.88657	499.93		9.00037	777.78		8.79502	250.19		8.66142	366.45		8.69188	360		8.74973	0
8.80497	408.96		9.11065	0		8.90613	577.06		9.01992	3209.21		8.81457	0		8.68095	290.09		8.71143	529.03		8.76928	120
8.8245	257.57		9.13018	0		8.92568	151.27		9.03945	3374.28		8.83412	336.75		8.7005	582.48		8.73097	391.53		8.78882	0
8.84405	326.94		9.14973	0		8.94522	11.1		9.059	851.53		8.85365	0		8.72005	285.09		8.7505	0		8.80837	0
8.8636	114		9.16928	0		8.96477	198.94		9.07855	26.12		8.8732	154		8.73958	24		8.77005	371.84		8.82792	0
8.88313	5.12		9.18882	0.03		8.9843	626.79		9.09808	0.12		8.89273	116		8.75913	202.15		8.7896	0		8.84747	0
8.90268	0.03		9.20838	9.42		9.00385	224.45		9.11763	12.26		8.91228	0		8.77868	0		8.80913	164		8.867	0
8.92223	0.02		9.22792	274.94		9.0234	836.45		9.13718	389.83		8.93182	0		8.79823	0		8.82868	0		8.88655	76
8.94178	3.14		9.24747	846.36		9.04295	3615.5		9.15673	1234.9		8.95137	0		8.81777	0		8.84823	0		8.9061	305.81
8.96132	69.91		9.267	274.94		9.0625	4298.98		9.17628	389.83		8.97092	0		8.83732	300		8.86777	50		8.92563	420.07
8.98087	212.38		9.28653	9.42		9.08203	1137.76		9.19583	12.26		8.99045	1390.28		8.85687	0		8.88733	156		8.94518	0
9.00042	426.54		9.30608	0.07		9.10158	35.65		9.21538	0.04		9.01	0		8.87642	0		8.90687	313.84		8.96473	1564.8
9.01995	1042.63		9.32563	8.95		9.12113	0.11		9.23493	0		9.02953	0		8.89597	0		8.92642	0		8.98427	0
9.0395	1178.4		9.34518	261.12		9.14068	0		9.25447	0		9.04908	0		8.91552	599.6		8.94597	0		9.00382	0
9.05905	2327.27		9.36473	803.83		9.16022	0		9.27402	0		9.06862	265.65		8.93505	0		8.9655	963		9.02337	0
9.0786	821.97		9.38428	261.12		9.17977	0		9.29357	0.03		9.08817	0		8.9546	1186.11		8.98505	0		9.04292	0
9.09815	36.96		9.40383	8.95		9.19932	0		9.3131	9.17		9.10772	0		8.97415	0		9.0046	0		9.06247	0
9.11772	0.21		9.42338	0.03		9.21887	0		9.33265	301.44		9.12727	3126.38		8.9937	0		9.02415	0		9.082	0
9.13723	0		9.44292	0		9.2384	0		9.35218	1270.97		9.1468	3460.63		9.01325	0		9.0437	0		9.10155	0
9.15678	0.05		9.46247	0		9.25795	0		9.37173	1402.46		9.16635	2613.76		9.03278	0		9.06323	604.97		9.1211	3318.36
9.17632	7.91		9.482	0		9.2775	0		9.39128	360.19		9.18588	1302.17		9.05233	897.84		9.08278	301.42		9.14063	3002.7
9.19587	176.01		9.50155	0		9.29708	0.02		9.41083	11.07		9.20543	1180.82		9.07188	0		9.10232	0		9.16018	2637.92
9.21542	494.95		9.52108	0		9.3167	6.37		9.43038	0.03		9.22498	850.68		9.09142	3305.23		9.12187	4130.61		9.17973	1601.11
9.23497	176.01		9.54063	0		9.33625	199.11		9.44992	0		9.24453	865.3		9.11097	3756.85		9.14142	3256.38		9.19928	1493.59
9.25452	7.91		9.56018	0		9.35578	639.25		9.46947	0		9.26408	969.64		9.13052	2096.31		9.16097	1980.43		9.21883	1028.46
9.27405	0.05		9.57973	0		9.37533	604.75		9.48902	0		9.28363	928.73		9.15007	2150.61		9.1805	1295.53		9.23838	1194.7
9.2936	0		9.59928	0		9.39488	2154.17		9.50855	0.08		9.3032	806.88		9.1696	1517.16		9.20005	1104.33		9.25792	1330.59
9.31315	0.06		9.61882	0		9.41442	3421.74		9.5281	25.29		9.32273	532.87		9.18915	1019.29		9.2196	1289.89		9.27747	917.75
9.3327	11.07		9.63838	0.03		9.43397	979.13		9.54765	812.99		9.34228	331.49		9.2087	981.67		9.23915	1060.16		9.29702	693.94
9.35223	246.25		9.65793	6.91		9.45352	30.97		9.5672	2876		9.36183	244		9.22825	885.07		9.2587	1143.43		9.31657	0
9.37178	692.47		9.6775	201.72		9.47305	0.1		9.58675	2110.62		9.38137	615		9.2478	882.21		9.27825	835.36		9.3361	483.69
9.39132	246.25		9.69703	620.98		9.49262	0		9.6063	1239.32		9.40092	0		9.26733	943.7		9.2978	0		9.35565	461.43
9.41087	11.07		9.71657	201.72		9.51215	0		9.62583	291.19		9.42047	0		9.28688	0		9.31733	0		9.3752	0
9.43042	0.06		9.73612	6.91		9.5317	0.04		9.64538	8.87		9.44002	0		9.30643	88		9.33688	801.47		9.39475	0
9.44997	0		9.75567	0.03		9.55125	11.22		9.66493	0.03		9.45955	0		9.32597	428		9.35643	0		9.41428	0
9.46952	0		9.7752	0		9.57078	350.92		9.68448	0		9.4791	0		9.34552	727.34		9.37598	0		9.43385	0
9.48905	0		9.79475	0.02		9.59033	1105.57		9.70403	0		9.49863	203.03		9.36507	0		9.39553	0		9.4534	0
9.5086	0		9.8143	6.02		9.60988	350.92		9.72357	0		9.51818	1461.35		9.38462	0		9.41507	1687		9.47295	0
9.52813	0		9.83385	182.71		9.62943	11.22		9.74313	0		9.53772	0		9.40415	0		9.43462	0		9.49248	0
9.54768	0		9.8534	773.3		9.64897	0.04		9.76267	0		9.55727	0		9.4237	0		9.45415	2640.21		9.51203	0
9.56723	0		9.87295	900.29		9.66852	0		9.78222	0		9.57682	0		9.44325	0		9.4737	0		9.53158	0
9.58678	0		9.8925	250.67		9.68807	0		9.80177	0		9.59635	360		9.46278	0		9.49323	0		9.55113	308
9.60632	0		9.91203	269.72		9.70762	0		9.82132	0		9.6159	188		9.48233	0		9.51278	0		9.57068	0
9.62587	0.05		9.93158	805.39		9.72717	0		9.84085	0		9.63545	0		9.50187	0		9.53232	0		9.59023	0
9.64542	9.43		9.95113	261.63		9.74672	0.03		9.8604	0		9.655	429.65		9.52142	0		9.55187	0		9.60978	0
9.66495	209.78		9.97068	13.09		9.76627	8.05		9.87995	0		9.67453	1028.92		9.54097	0		9.57142	0		9.62933	459
9.6845	589.93		9.99023	120.39		9.78582	251.7		9.89948	0.03		9.69408	0		9.56052	319.42		9.59095	0		9.64888	455.81
9.70403	209.78		10.0098	370.51		9.80535	792.97		9.91903	8.38		9.71363	550.71		9.58005	399.56		9.6105	371.46		9.66843	0
9.72358	9.43		10.0293	120.43		9.8249	251.7		9.93858	266.23		9.73317	0		9.5996	502.14		9.63005	0		9.68798	589.08
9.74313	0.05		10.0488	22.59		9.84447	8.08		9.95813	843.38		9.75272	0		9.61915	526.72		9.6496	358.9		9.70753	0
9.76267	0		10.0684	549.74		9.864	11		9.97768	270.19		9.77225	369.74		9.63868	549.33		9.66913	0		9.72707	0
9.78222	0		10.0879	2012.15		9.88355	349.96		9.99723	134.17		9.7918	0		9.65823	0		9.68868	0		9.74662	0
9.80177	0		10.1075	1638.39		9.90312	1315.03		10.0168	398.53		9.81135	258.2		9.67778	677.41		9.70823	0		9.76617	0
9.8213	0		10.127	376.06		9.92263	1205.99		10.0363	125.85		9.83092	0		9.69733	0		9.72777	0		9.78572	0
9.84087	0		10.1466	12.33		9.94218	664.3		10.0559	20.98		9.85045	1083.32		9.71688	617.86		9.74732	1110.19		9.80527	0
9.8604	0		10.1661	0.04		9.96173	141.31		10.0754	556.18		9.87	433.98		9.73643	0		9.76687	0		9.8248	598.84
9.87995	0.05		10.1857	0		9.98127	4.31		10.095	2239.87		9.88955	0		9.75597	0		9.78642	0		9.84435	0
9.8995	8.36		10.2052	0		10.0008	0.03		10.1145	2221.44		9.9091	0		9.77552	0		9.80595	0		9.8639	364
9.91905	185.92		10.2248	0.04		10.0204	5.18		10.1341	554.26		9.92865	353.77		9.79507	0		9.8255	0		9.88345	280.17
9.93858	522.82		10.2443	10.01		10.0399	173.15		10.1536	217.99		9.9482	0		9.8146	1122.96		9.84505	1642.36		9.90298	667.72
9.95813	185.92		10.2638	292.16		10.0595	912.54		10.1731	637.53		9.96773	216.46		9.83415	326.24		9.8646	0		9.92255	830.23
9.97767	8.41		10.2834	899.37		10.079	1956.21		10.1927	201.24		9.98728	0		9.85372	1235.62		9.88413	0		9.94208	0
9.99723	9.64		10.3029	292.16		10.0985	2198.97		10.2122	6.33		10.0068	262.6		9.87327	0		9.90368	799.99		9.96163	385.18
10.0168	213.31		10.3225	10.01		10.1181	595.82		10.2318	0.05		10.0264	280.4		9.89282	0		9.92323	633.52		9.98118	123
10.0363	599.86		10.342	0.07		10.1377	342.59		10.2513	9.52		10.0459	0		9.91235	632.62		9.94278	0		10.0007	162
10.0558	213.39		10.3616	9.02		10.1572	1177.38		10.2709	302.58		10.0655	336		9.9319	667.4		9.96232	0		10.0203	0
10.0754	22.7		10.3811	263.21		10.1767	864.76		10.2904	958.5		10.085	0		9.95145	0		9.98185	361.05		10.0398	0
10.095	291.5		10.4007	810.27		10.1963	183.52		10.31	302.58		10.1045	0		9.971	0		10.0014	812.86		10.0594	0
10.1145	819.58		10.4202	263.21		10.2158	5.6		10.3295	9.52		10.1241	0		9.99053	0		10.0209	0		10.0789	0
10.1341	291.45		10.4398	9.05		10.2354	8.48		10.3491	0.03		10.1436	785.29		10.0101	0		10.0405	0		10.0984	0
10.1536	13.17		10.4593	7.84		10.2549	264.59		10.3686	0		10.1632	462.15		10.0296	0		10.06	0		10.118	0
10.1731	10.63		10.4788	227.84		10.2745	833.63		10.3882	0		10.1827	570.66		10.0492	198		10.0796	0		10.1375	0
10.1927	234.75		10.4984	701.37		10.294	275.25		10.4077	0.02		10.2023	367.4		10.0687	0		10.0991	0		10.1571	0
10.2122	660.13		10.518	227.85		10.3135	341.77		10.4273	6.23		10.2218	789.09		10.0883	697.94		10.1187	1259.7		10.1766	1219.39
10.2318	234.75		10.5375	11.94		10.3331	1050.09		10.4468	198.07		10.2414	0		10.1078	0		10.1382	0		10.1962	1572.15
10.2513	10.56		10.557	120.41		10.3527	333.32		10.4664	634.75		10.2609	0		10.1273	917.48		10.1578	0		10.2157	895.53
10.2709	0.06		10.5766	370.59		10.3722	15.8		10.4859	432.91		10.2805	0		10.1469	698.67		10.1773	0		10.2353	0
10.2904	0		10.5961	124.97		10.3918	160.8		10.5055	757.66		10.3	0		10.1664	1084.32		10.1968	0		10.2548	0
10.31	0		10.6157	138.21		10.4113	512.35		10.525	473.25		10.3195	722.33		10.186	0		10.2164	0		10.2744	0
10.3295	0.06		10.6352	412.78		10.4308	345.71		10.5445	762.57		10.3391	0		10.2055	809.59		10.236	0		10.2939	991.18
10.3491	10.77		10.6547	134.09		10.4504	593.65		10.5641	243.92		10.3587	0		10.2251	0		10.2555	0		10.3135	0
10.3686	239.52		10.6743	4.6		10.47	372.88		10.5837	182.62		10.3782	0		10.2446	0		10.2751	0		10.333	182.92
10.3881	673.66		10.6938	0.02		10.4895	744.43		10.6032	557.99		10.3977	0		10.2642	0		10.2946	295.89		10.3526	0
10.4077	255.62		10.7134	0		10.5091	695.9		10.6227	278.13		10.4173	402.77		10.2837	328.08		10.3141	0		10.3721	0
10.4273	368.76		10.733	0		10.5286	168.73		10.6423	331.86		10.4368	400		10.3032	394.19		10.3337	374.02		10.3917	290
10.4468	1012.41		10.7525	0		10.5481	5.23		10.6618	103.04		10.4564	0		10.3228	311.64		10.3532	309.98		10.4112	0
10.4664	485.15		10.7721	0.01		10.5677	0.02		10.6814	3.24		10.4759	0		10.3423	240.22		10.3728	690.59		10.4307	0
10.4859	373.78		10.7916	3.88		10.5872	0.02		10.7009	0.01		10.4955	0		10.3619	0		10.3923	326.78		10.4503	0
10.5054	127.28		10.8112	113.07		10.6068	7.25		10.7205	0		10.515	412		10.3814	250.86		10.4119	0		10.4698	0
10.525	5.76		10.8307	348.14		10.6263	226.65		10.74	0		10.5346	0		10.4009	283.8		10.4314	432.58		10.4894	274.27
10.5445	6.29		10.8503	129.92		10.6459	714.06		10.7596	0.03		10.5541	0		10.4205	0		10.451	348		10.5089	436.74
10.5641	139.08		10.8698	531.08		10.6654	226.65		10.7791	8.18		10.5737	0		10.44	0		10.4705	206.8		10.5285	0
10.5836	396		10.8894	2661.86		10.685	7.25		10.7986	260.13		10.5932	184.76		10.4596	197.72		10.4901	0		10.548	0
10.6032	253.87		10.9089	4062.86		10.7045	0.02		10.8182	824.06		10.6127	0		10.4791	494.9		10.5096	217.16		10.5676	420.52
10.6227	430.17		10.9284	1178.18		10.7241	0.02		10.8377	270.46		10.6323	0		10.4987	444.96		10.5291	782.32		10.5871	0
10.6423	447.71		10.948	39.88		10.7436	6.28		10.8573	358.82		10.6518	0		10.5182	0		10.5487	0		10.6066	314.83
10.6618	419.66		10.9675	0.14		10.7631	196.37		10.8768	1845.8		10.6714	108		10.5378	676		10.5683	0		10.6262	309.61
10.6813	1068.32		10.9871	0		10.7827	618.66		10.8964	4007.27		10.6909	0		10.5573	0		10.5878	408.61		10.6457	192
10.7009	1001.99		11.0066	0		10.8022	202.59		10.9159	4679.72		10.7105	144.28		10.5769	447.78		10.6073	0		10.6653	0
10.7204	266.92		11.0261	0		10.8218	200.9		10.9354	1254.14		10.73	0		10.5964	0		10.6269	0		10.6848	0
10.74	11.54		11.0457	0		10.8413	624.43		10.955	38.76		10.7496	0		10.6159	684.14		10.6464	0		10.7044	0
10.7595	8.69		11.0653	0		10.8609	550.78		10.9746	0.12		10.7691	0		10.6355	0		10.666	0		10.7239	0
10.7791	191.8		11.0848	0		10.8804	1147.67		10.9941	0		10.7887	162.33		10.655	0		10.6855	0		10.7435	0
10.7986	539.38		11.1043	0		10.9	986.65		11.0136	0		10.8082	0		10.6746	0		10.7051	0		10.763	177
10.8181	191.8		11.1239	0		10.9195	2693.28		11.0332	0		10.8277	1676.2		10.6941	0		10.7246	0		10.7826	726.07
10.8377	8.62		11.1434	0		10.939	3042.49		11.0527	0		10.8473	2655.79		10.7137	0		10.7442	492.78		10.8021	1620.18
10.8573	0.12		11.163	0		10.9586	792.81		11.0723	0		10.8668	1881.07		10.7332	0		10.7637	791.09		10.8217	3217.24
10.8768	12.77		11.1825	0		10.9781	24.8		11.0918	0		10.8864	1324.43		10.7528	0		10.7833	1815.23		10.8412	2011.28
10.8963	306.93		11.2021	0		10.9977	0.08		11.1114	0		10.9059	0		10.7723	0		10.8028	1879.21		10.8607	1249.81
10.9159	1423.25		11.2216	0		11.0172	0		11.1309	0		10.9255	0		10.7919	1578.08		10.8224	1548.52		10.8803	813.72
10.9354	3201.67		11.2411	0		11.0368	0		11.1505	0		10.945	0		10.8114	1802.59		10.8419	938.08		10.8998	483.07
10.955	4253.22		11.2607	0		11.0563	0		11.17	0		10.9646	0		10.8309	1167.56		10.8614	0		10.9194	238.75
10.9746	1329.36		11.2803	0		11.0759	0		11.1896	0		10.9841	0		10.8505	0		10.881	0		10.9389	0
10.9941	58.76		11.2998	0.02		11.0954	0		11.2091	0		11.0037	0		10.87	429.93		10.9006	228		10.9585	0
11.0136	0.33		11.3193	5.83		11.115	0		11.2287	0		11.0232	0		10.8896	0		10.9201	68		10.978	0
11.0332	0		11.3389	169.96		11.1345	0		11.2482	0		11.0427	0		10.9091	43		10.9396	0		10.9976	0
11.0527	0		11.3584	523.21		11.1541	0		11.2677	0		11.0623	0		10.9287	0		10.9592	0		11.0171	0
11.0723	0		11.378	169.96		11.1736	0		11.2873	0		11.0818	0		10.9482	0		10.9787	0		11.0366	0
11.0918	0		11.3975	5.83		11.1931	0		11.3068	0		11.1014	0		10.9678	0		10.9983	0		11.0562	0
11.1113	0		11.417	0.02		11.2127	0		11.3264	0		11.1209	0		10.9873	0		11.0178	0		11.0757	0
11.1309	0		11.4366	0.02		11.2323	0		11.3459	0		11.1405	0		11.0069	0		11.0374	0		11.0953	0
11.1504	0		11.4561	5.52		11.2518	0.08		11.3655	0		11.16	0		11.0264	0		11.0569	0		11.1148	0
11.17	0		11.4757	161.01		11.2713	23.56		11.385	0		11.1796	0		11.046	0		11.0764	0		11.1344	0
11.1895	0		11.4952	495.65		11.2909	736.78		11.4046	0		11.1991	0		11.0655	0		11.096	0		11.1539	0
11.2091	0		11.5148	161.05		11.3104	2321.23		11.4241	0		11.2187	0		11.0851	0		11.1155	0		11.1735	0
11.2286	0		11.5343	16.15		11.33	736.78		11.4436	0		11.2382	0		11.1046	0		11.1351	0		11.193	0
11.2482	0		11.5539	310.07		11.3495	23.56		11.4632	0		11.2577	0		11.1242	0		11.1546	0		11.2126	0
11.2677	0		11.5734	954.52		11.3691	0.08		11.4827	0		11.2773	0		11.1437	0		11.1742	0		11.2321	0
11.2873	0		11.593	328.41		11.3886	0		11.5023	0		11.2968	0		11.1632	0		11.1937	0		11.2516	0
11.3068	0		11.6125	546.32		11.4081	0		11.5218	0		11.3164	0		11.1828	0		11.2133	0		11.2712	0
11.3263	0		11.632	1649.14		11.4277	0		11.5414	0		11.3359	0		11.2023	0		11.2328	0		11.2907	0
11.3459	0		11.6516	545.98		11.4473	0		11.5609	0		11.3555	0		11.2219	0		11.2523	0		11.3103	0
11.3654	0		11.6712	318.57		11.4668	0		11.5805	0.03		11.375	0		11.2414	0		11.2719	0		11.3298	0
11.385	0		11.6907	924.22		11.4863	0		11.6	9.75		11.3946	816.08		11.261	0		11.2914	0		11.3494	0
11.4045	0		11.7102	300.21		11.5059	0		11.6196	319.37		11.4141	606.99		11.2805	0		11.311	0		11.3689	0
11.4241	0		11.7298	10.29		11.5254	0		11.6391	1315.89		11.4337	0		11.3001	0		11.3306	100		11.3885	0
11.4436	0		11.7493	0.04		11.545	0		11.6586	1392.1		11.4532	183.64		11.3196	0		11.3501	0		11.408	514.96
11.4632	0		11.7689	0		11.5645	0		11.6782	768.62		11.4727	623.79		11.3392	150.53		11.3696	0		11.4276	0
11.4827	0		11.7884	0		11.5841	0		11.6977	1344.61		11.4923	322.36		11.3587	0		11.3892	0		11.4471	0
11.5023	0		11.8079	0		11.6036	0		11.7173	421.13		11.5118	994.3		11.3783	0		11.4087	838.7		11.4667	0
11.5218	0		11.8275	0		11.6232	0		11.7368	13.25		11.5314	305.7		11.3978	0		11.4283	0		11.4862	521.8
11.5413	0		11.847	0		11.6427	0		11.7564	0.04		11.5509	0		11.4174	231.15		11.4478	260.85		11.5058	0
11.5609	0		11.8666	0		11.6623	0		11.7759	0		11.5705	0		11.4369	0		11.4674	0		11.5253	0
11.5805	0.06		11.8861	0		11.6818	0		11.7955	0		11.59	0		11.4565	0		11.4869	0		11.5449	0
11.6	11.37		11.9057	0		11.7013	0		11.815	0		11.6096	0		11.476	0		11.5064	0		11.5644	0
11.6196	252.83		11.9252	0		11.7209	0		11.8346	0		11.6291	0		11.4955	224.81		11.526	0		11.5839	0
11.6391	711.13		11.9448	0		11.7404	0		11.8541	0		11.6486	0		11.5151	0		11.5456	0		11.6035	0
11.6587	275.34		11.9643	0		11.76	0		11.8737	0		11.6682	0		11.5346	0		11.5651	0		11.623	0
11.6782	532.15		11.9838	0		11.7795	0		11.8932	0		11.6877	793.88		11.5542	0		11.5846	0		11.6426	0
11.6977	1931.21		12.0034	0		11.7991	0		11.9128	0		11.7073	957.79		11.5737	0		11.6042	0		11.6621	815.82
11.7173	2398.42		12.0229	0		11.8186	0		11.9323	0		11.7268	0		11.5933	0		11.6237	0		11.6817	1463.4
11.7369	2196.82		12.0425	0		11.8382	0		11.9519	0		11.7464	555.12		11.6128	1323.99		11.6433	0		11.7012	1309.26
11.7564	1662.8		12.0621	0		11.8577	0		11.9714	0		11.7659	0		11.6324	1140.69		11.6628	0		11.7208	1952.6
11.7759	1019.87		12.0816	0		11.8773	0.04		11.9909	0		11.7855	98.76		11.6519	898.52		11.6823	1246.97		11.7403	0
11.7955	1660.27		12.1012	0		11.8968	12.91		12.0105	0		11.805	0		11.6715	0		11.7019	1182.37		11.7599	644.01
11.815	583.81		12.1207	0		11.9163	403.55		12.03	0		11.8246	0		11.691	1672.4		11.7214	1159.44		11.7794	112.06
11.8346	26.25		12.1402	0		11.9359	1271.36		12.0495	0		11.8441	528.04		11.7105	820.72		11.741	0		11.7989	341.66
11.8541	0.15		12.1598	0.07		11.9554	403.55		12.0691	0		11.8636	1301.88		11.7301	631.26		11.7605	0		11.8185	0
11.8736	0		12.1793	18.33		11.975	12.91		12.0887	0		11.8832	354.24		11.7497	134		11.7801	104		11.838	581.06
11.8932	0		12.1989	534.65		11.9945	0.04		12.1082	0		11.9027	0		11.7692	505.48		11.7996	0		11.8576	465.51
11.9127	0		12.2184	1645.84		12.0141	0		12.1278	0		11.9223	0		11.7887	0		11.8192	252.11		11.8771	0
11.9323	0		12.238	534.65		12.0336	0		12.1473	0		11.9418	1187.87		11.8083	843.1		11.8387	0		11.8966	712.49
11.9518	0		12.2575	18.33		12.0532	0		12.1669	0		11.9614	1331.68		11.8278	0		11.8582	1348.86		11.9162	0
11.9714	0		12.2771	0.07		12.0727	0		12.1864	0		11.9809	2096.67		11.8474	0		11.8778	0		11.9358	110
11.9909	0		12.2966	0		12.0923	0		12.2059	0.03		12.0005	2531.76		11.8669	527.59		11.8973	0		11.9553	30
12.0105	0		12.3162	0		12.1118	0		12.2255	9.98		12.02	2411.22		11.8864	0		11.9169	112		11.9748	42
12.03	0		12.3357	0		12.1314	0		12.245	317.24		12.0396	2821.37		11.906	0		11.9364	0		11.9944	628.41
12.0495	0		12.3552	0		12.1509	0		12.2645	1004.93		12.0591	11898.6		11.9255	0		11.956	380.67		12.0139	1537.49
12.0691	0		12.3748	0		12.1705	0		12.2841	317.24		12.0786	30680.7		11.9451	382		11.9755	219.3		12.0335	1372.51
12.0886	0		12.3943	0.03		12.19	0		12.3037	9.98		12.0982	0		11.9647	698.26		11.9951	783.21		12.053	2329.61
12.1082	0		12.4139	7.71		12.2095	0		12.3232	0.03		12.1177	0		11.9842	1258.29		12.0146	2269.74		12.0726	4386.12
12.1277	0		12.4334	224.89		12.2291	0		12.3428	0		12.1373	31678.8		12.0038	1444.29		12.0342	3264.51		12.0921	12529.3
12.1473	0		12.4529	692.29		12.2486	0		12.3623	0		12.1568	0		12.0233	3719.19		12.0537	3052.48		12.1117	24354.3
12.1668	0		12.4725	224.89		12.2682	0		12.3818	0		12.1763	0		12.0428	0		12.0732	0		12.1312	33354.2
12.1864	0		12.4921	7.71		12.2877	0		12.4014	0		12.1959	0		12.0624	0		12.0928	29169.7		12.1508	29164.2
12.2059	0		12.5116	0.03		12.3072	0		12.4209	0		12.2154	0		12.0819	0		12.1123	45473.6		12.1703	0
12.2255	0.15		12.5312	0.02		12.3268	0		12.4405	0.01		12.235	0		12.1014	0		12.1319	49568.8		12.1898	8311.54
12.245	25.78		12.5507	6.7		12.3463	0		12.46	4.78		12.2545	0		12.121	0		12.1514	0		12.2094	2957.61
12.2645	573.42		12.5702	199.17		12.3659	0		12.4796	158.56		12.2741	1420.57		12.1405	0		12.1709	19540		12.2289	2329.27
12.2841	1628.1		12.5898	729.62		12.3855	0		12.4991	715.35		12.2936	1244.63		12.1601	8474.85		12.1905	7076.83		12.2485	1744.35
12.3036	925.27		12.6093	790.88		12.405	0		12.5187	900.8		12.3132	1202.75		12.1796	3080.28		12.21	3459.21		12.268	2101.04
12.3232	1015.49		12.6289	807.95		12.4246	0		12.5382	241.43		12.3327	781.26		12.1992	1278.38		12.2296	2657.69		12.2876	2186.98
12.3427	352.09		12.6484	224.89		12.4441	0		12.5578	11.29		12.3522	535.1		12.2187	1311.2		12.2491	1713.8		12.3071	1124.29
12.3622	15.9		12.668	7.58		12.4637	0		12.5773	124.48		12.3718	453.66		12.2383	1106.58		12.2687	1413.51		12.3267	416.33
12.3818	13.73		12.6875	0.03		12.4832	0		12.5968	476.11		12.3913	0		12.2578	914.47		12.2882	2174.71		12.3462	0
12.4014	303.25		12.7071	0		12.5028	0		12.6164	409.65		12.4109	0		12.2774	812.13		12.3078	3277.89		12.3658	751.72
12.4209	852.95		12.7266	0		12.5223	0		12.6359	94.76		12.4304	914.09		12.2969	995.02		12.3273	1193.59		12.3853	688.63
12.4404	331.01		12.7461	0		12.5419	0		12.6555	2.87		12.45	0		12.3164	718.86		12.3468	0		12.4048	1249.19
12.46	630.94		12.7657	0		12.5614	0.02		12.675	0.01		12.4695	0		12.336	1182.9		12.3664	1539.3		12.4244	299.57
12.4795	1736		12.7852	0		12.581	5.14		12.6946	0		12.4891	378.7		12.3555	444.43		12.3859	963.06		12.4439	379.94
12.4991	617.3		12.8048	0.03		12.6005	160.73		12.7141	0		12.5086	196		12.3751	1025.61		12.4055	866.38		12.4635	0
12.5186	27.76		12.8243	8.97		12.6201	506.36		12.7337	0		12.5282	393.98		12.3946	511.95		12.425	751.91		12.483	107.82
12.5381	0.16		12.8439	261.76		12.6396	160.73		12.7532	0		12.5477	0		12.4141	0		12.4446	891.71		12.5026	0
12.5577	0		12.8634	811.21		12.6592	5.14		12.7728	0		12.5672	260.45		12.4337	652.94		12.4641	652.69		12.5221	615.75
12.5772	0		12.8829	421.68		12.6787	0.02		12.7923	0		12.5868	555.06		12.4532	0		12.4837	0		12.5417	274.84
12.5968	0		12.9025	501.33		12.6982	0		12.8118	0		12.6063	0		12.4728	666.48		12.5032	0		12.5612	92
12.6163	0		12.9221	159.97		12.7178	0		12.8314	0		12.6259	323.68		12.4924	0		12.5228	534.31		12.5808	0
12.6359	0		12.9416	5.48		12.7373	0		12.8509	0		12.6454	0		12.5119	536.98		12.5423	215.97		12.6003	366
12.6554	0		12.9611	0.02		12.7569	0		12.8705	0		12.665	0		12.5314	337.3		12.5618	450.49		12.6198	0
12.675	0		12.9807	0		12.7764	0		12.89	0		12.6845	184		12.551	321.86		12.5814	337.85		12.6394	448
12.6945	0		13.0002	0		12.796	0.01		12.9095	0		12.7041	641.76		12.5705	410.2		12.6009	0		12.6589	388.48
12.7141	0		13.0198	0		12.8155	4.19		12.9291	0		12.7236	0		12.5901	103		12.6205	576.57		12.6785	0
12.7336	0		13.0393	0		12.8351	131.17		12.9487	0		12.7431	0		12.6096	0		12.64	408.14		12.698	0
12.7531	0		13.0588	0		12.8546	413.25		12.9682	0		12.7627	0		12.6292	0		12.6596	0		12.7176	0
12.7727	0		13.0784	0.03		12.8742	131.17		12.9877	0.01		12.7822	0		12.6487	319.5		12.6791	0		12.7371	0
12.7922	0		13.0979	8.59		12.8937	4.21		13.0073	4.39		12.8018	0		12.6683	0		12.6987	0		12.7567	293.75
12.8118	0		13.1175	250.7		12.9132	4.58		13.0268	139.7		12.8213	0		12.6878	0		12.7182	0		12.7762	308.9
12.8313	0		13.137	771.75		12.9328	142.8		13.0464	442.54		12.8408	434.13		12.7074	0		12.7378	0		12.7957	0
12.8509	0		13.1566	250.7		12.9523	449.88		13.066	139.7		12.8604	392.45		12.7269	0		12.7573	0		12.8153	963.63
12.8704	0.07		13.1761	8.59		12.9719	142.8		13.0855	4.43		12.8799	0		12.7464	0		12.7768	0		12.8348	0
12.89	11.86		13.1957	0.03		12.9914	6.83		13.1051	10.09		12.8995	0		12.766	0		12.7964	0		12.8544	1053.62
12.9095	263.65		13.2152	0		13.011	74.56		13.1246	320.43		12.919	0		12.7856	0		12.816	0		12.8739	0
12.929	741.42		13.2348	0		13.0305	353.27		13.1441	1015.1		12.9386	253.48		12.8051	0		12.8355	231.54		12.8934	0
12.9486	263.65		13.2543	0		13.0501	485.22		13.1637	333.97		12.9581	157		12.8246	0		12.855	0		12.913	0
12.9681	11.86		13.2738	0		13.0696	133.98		13.1832	448.03		12.9777	164		12.8442	0		12.8746	0		12.9326	186.85
12.9877	0.07		13.2934	0		13.0892	15.58		13.2028	1627.99		12.9972	32		12.8637	0		12.8941	0		12.9521	0
13.0072	0.05		13.313	0		13.1087	355.18		13.2223	1276.17		13.0168	0		12.8833	0		12.9137	0		12.9716	278
13.0268	8.7		13.3325	0.08		13.1282	1118.95		13.2419	280.77		13.0363	48		12.9028	0		12.9332	0		12.9912	252.97
13.0464	193.5		13.352	21.46		13.1478	355.17		13.2614	8.45		13.0558	0		12.9223	0		12.9527	0		13.0107	0
13.0659	550.46		13.3716	643.79		13.1673	11.36		13.281	0.03		13.0754	54		12.9419	0		12.9723	0		13.0303	0
13.0854	336.15		13.3911	2517.11		13.1869	0.04		13.3005	0.01		13.0949	0		12.9614	0		12.9918	0		13.0498	77.78
13.105	409.95		13.4107	2953.72		13.2064	0		13.3201	3.33		13.1145	0		12.981	0		13.0114	0		13.0694	0
13.1245	142.73		13.4302	2298.25		13.226	0		13.3396	105.95		13.134	0		13.0005	0		13.0309	0		13.0889	0
13.1441	6.42		13.4497	585.15		13.2455	0		13.3591	354.89		13.1536	0		13.0201	65		13.0505	0		13.1084	0
13.1636	0.04		13.4693	405.77		13.2651	0		13.3787	743.66		13.1731	0		13.0396	0		13.07	106		13.128	116
13.1832	0		13.4888	1190.71		13.2846	0		13.3982	2643.54		13.1927	0		13.0592	0		13.0895	192.46		13.1476	456.71
13.2027	0.04		13.5084	386.81		13.3041	0		13.4178	2797.2		13.2122	0		13.0787	281.13		13.1091	0		13.1671	691.19
13.2223	6.6		13.5279	23.7		13.3237	0		13.4373	724.51		13.2317	0		13.0983	273.88		13.1287	0		13.1866	501.35
13.2418	146.97		13.5475	304.58		13.3432	0		13.4569	572		13.2513	0		13.1178	660		13.1482	0		13.2062	940.72
13.2614	430.64		13.567	947.32		13.3628	0		13.4764	2437.23		13.2708	0		13.1373	0		13.1677	0		13.2257	0
13.2809	538.81		13.5866	595.33		13.3823	0.06		13.496	2976.9		13.2904	714		13.1569	0		13.1873	1223.39		13.2453	0
13.3005	1108.79		13.6061	905.76		13.4019	19.33		13.5155	1081.42		13.3099	0		13.1764	0		13.2068	799.33		13.2648	224
13.32	391.98		13.6257	296.52		13.4214	619.92		13.5351	972.74		13.3295	610.3		13.196	0		13.2264	0		13.2843	0
13.3395	17.62		13.6452	174.8		13.441	2439.73		13.5546	846.6		13.349	722.45		13.2155	0		13.2459	0		13.3039	0
13.3591	0.3		13.6648	507.44		13.4605	2307.63		13.5741	2214.89		13.3686	1044.68		13.235	0		13.2654	0		13.3234	515
13.3786	35.84		13.6843	164.83		13.4801	560.46		13.5937	2139.4		13.3881	2325.04		13.2546	0		13.285	0		13.343	583.07
13.3982	829.93		13.7038	5.65		13.4996	17.37		13.6132	522.85		13.4077	2904.14		13.2741	480.34		13.3046	0		13.3625	1340.15
13.4177	3096.69		13.7234	0.02		13.5191	0.09		13.6328	15.97		13.4272	2782		13.2937	368.11		13.3241	414.34		13.3821	1781.04
13.4373	3918.16		13.743	0.07		13.5387	11.82		13.6523	0.05		13.4467	1889.78		13.3132	0		13.3436	544.99		13.4016	2362.41
13.4569	3769.56		13.7625	19.2		13.5582	369.68		13.6719	0		13.4663	1802.53		13.3328	2193.74		13.3632	1203.44		13.4212	3326.35
13.4765	3994.22		13.782	591.71		13.5778	1164.67		13.6914	0		13.4858	1622.57		13.3523	1783.77		13.3827	1299.41		13.4407	2922.06
13.496	4120.01		13.8016	2772.3		13.5973	369.68		13.711	0		13.5054	782.19		13.3719	3049.72		13.4023	2774.32		13.4603	1336.98
13.5156	2168.43		13.8211	4675.32		13.6169	11.82		13.7305	0		13.525	1425.36		13.3914	2179.39		13.4218	2497.51		13.4798	1137.43
13.5351	1024.33		13.8407	4567.89		13.6364	0.06		13.75	0.03		13.5445	860.92		13.411	1992.89		13.4413	2669.31		13.4993	884.86
13.5547	1705.09		13.8602	3293.18		13.656	6.86		13.7696	9.97		13.564	1550.17		13.4305	980.35		13.4609	2340.94		13.5189	1311.66
13.5742	600.31		13.8797	1826.08		13.6755	214.53		13.7891	333.55		13.5836	1179.13		13.45	762.07		13.4804	2172.06		13.5384	1173.52
13.5938	27.03		13.8993	399.16		13.6951	675.88		13.8087	1619.23		13.6031	925.49		13.4696	490.29		13.5	795.68		13.558	2048.93
13.6133	6.73		13.9189	13.01		13.7146	214.53		13.8282	3281.84		13.6227	1012.85		13.4892	1396.17		13.5195	1832.61		13.5775	1207.18
13.6328	146.21		13.9384	0.05		13.7341	6.86		13.8478	5169.56		13.6422	595.93		13.5087	1474.62		13.5391	1186.42		13.5971	1009.64
13.6524	411.15		13.9579	0		13.7537	0.02		13.8673	5847.45		13.6618	728.73		13.5282	1303.22		13.5586	1757.8		13.6166	666.67
13.6719	146.21		13.9775	0		13.7732	0.04		13.8869	5276.36		13.6813	770.28		13.5478	1139.18		13.5782	2045.8		13.6362	0
13.6915	6.57		13.997	0		13.7928	12.03		13.9065	3152.72		13.7009	938.54		13.5673	617.98		13.5977	1189.1		13.6557	458.77
13.711	0.04		14.0166	0		13.8123	392.3		13.926	674.32		13.7204	693.14		13.5869	641.22		13.6173	460.03		13.6753	819.79
13.7305	0		14.0361	0		13.8319	1768.29		13.9456	20.24		13.7399	964.76		13.6064	0		13.6368	911.97		13.6948	492.31
13.7501	0		14.0557	0		13.8514	3216.96		13.9651	0.06		13.7595	706.08		13.6259	1311.87		13.6563	1135.77		13.7143	979.14
13.7696	0.13		14.0752	0		13.871	4726.57		13.9847	0		13.779	1587.63		13.6455	557		13.6759	930.03		13.7339	1109.83
13.7892	23.35		14.0947	0		13.8905	4161.52		14.0042	0		13.7986	1438.65		13.6651	406.9		13.6954	869.37		13.7534	817.47
13.8087	547.65		14.1143	0		13.91	2919.15		14.0238	0		13.8181	2285.84		13.6846	363.43		13.715	1290.7		13.773	792.77
13.8283	2206.75		14.1338	0		13.9296	698.57		14.0433	0		13.8377	2089.8		13.7042	617		13.7345	1124.07		13.7925	920.73
13.8478	3496.38		14.1534	0		13.9491	21.64		14.0628	0		13.8572	3546.01		13.7237	537.15		13.754	772.42		13.8121	1111.38
13.8674	4225.6		14.1729	0		13.9687	0.07		14.0824	0		13.8767	2857.13		13.7432	770.02		13.7736	1039.86		13.8316	1893.77
13.8869	3817.4		14.1925	0.02		13.9882	0		14.102	0		13.8963	3719		13.7628	768.52		13.7931	1131.68		13.8512	2130.28
13.9065	2190.16		14.212	4.83		14.0078	0		14.1215	0		13.9158	2201.14		13.7823	1087.36		13.8127	1292.37		13.8707	3278.44
13.926	499.66		14.2316	140.88		14.0273	0		14.141	0		13.9354	1766.74		13.8019	1979.87		13.8322	1693.4		13.8902	2758.43
13.9456	20.95		14.2511	433.68		14.0469	0		14.1606	0		13.9549	2383.73		13.8214	2091.25		13.8518	2352.94		13.9098	3736.46
13.9651	0.12		14.2707	140.9		14.0664	0		14.1801	0		13.9745	2715.71		13.841	3288.02		13.8713	2761.33		13.9293	3518.43
13.9847	0.1		14.2902	9.96		14.086	0		14.1997	0		13.994	2476.09		13.8605	4095.14		13.8909	3045.79		13.9489	3466.86
14.0042	16.96		14.3097	149.81		14.1055	0		14.2192	0		14.0136	2746.7		13.8801	2886.35		13.9104	3617.53		13.9684	2786.4
14.0237	377.18		14.3293	461.1		14.125	0		14.2388	0.03		14.0331	2171.29		13.8996	2438.87		13.9299	3525.45		13.988	3162.88
14.0433	1060.68		14.3488	149.79		14.1446	0		14.2583	11.16		14.0526	3034.62		13.9192	1972.16		13.9495	2864.06		14.0075	3095.89
14.0628	377.18		14.3684	5.17		14.1641	0		14.2779	354.61		14.0722	3768.51		13.9387	2135.47		13.969	3300.09		14.027	2751.7
14.0824	16.96		14.3879	10.35		14.1837	0		14.2974	1123.32		14.0917	7471.75		13.9582	2074.83		13.9886	2569.76		14.0466	3006.38
14.1019	0.1		14.4075	308.47		14.2032	0		14.3169	354.61		14.1113	8869.53		13.9778	2153.55		14.0081	3942.29		14.0662	3461.71
14.1215	0		14.427	1160.38		14.2228	0		14.3365	11.16		14.1308	6665.81		13.9973	2412.25		14.0276	2590.74		14.0857	3316.23
14.141	0		14.4466	1025.8		14.2423	0		14.356	0.03		14.1504	5663.58		14.0169	3482.42		14.0472	3454.51		14.1052	5580.39
14.1606	0		14.4661	245.94		14.2619	0		14.3756	0		14.1699	5874.56		14.0364	4171.66		14.0668	2961.35		14.1248	11768.1
14.1801	0		14.4856	8.14		14.2814	0		14.3951	0.02		14.1895	8913.92		14.0559	8076.9		14.0863	4394.8		14.1443	13535.7
14.1996	0		14.5052	5.73		14.301	0		14.4147	7.56		14.209	4618.89		14.0755	12026.8		14.1058	6855.87		14.1639	8408.52
14.2192	0		14.5247	170.67		14.3205	0		14.4342	240.44		14.2285	2307.65		14.0951	9684.61		14.1254	13182.4		14.1834	6695.71
14.2387	0		14.5443	653.18		14.3401	0		14.4537	761.68		14.2481	1482.23		14.1146	5907.7		14.1449	12225		14.203	10107
14.2583	0		14.5638	605.64		14.3596	0		14.4733	246.56		14.2676	1478.47		14.1341	6503.7		14.1645	9304.77		14.2225	10062.5
14.2778	0		14.5834	152.3		14.3791	0		14.4929	202.24		14.2872	1321.42		14.1537	8253		14.184	8193.67		14.2421	5658.67
14.2973	0		14.6029	113.69		14.3987	0		14.5124	616.72		14.3067	1304.33		14.1732	6171.01		14.2035	10748.6		14.2616	3867.86
14.3169	0		14.6225	334.86		14.4183	0		14.5319	194.68		14.3262	1545.75		14.1928	3496.62		14.2231	9619.05		14.2812	2579.86
14.3364	0		14.642	108.79		14.4378	0.02		14.5515	6.15		14.3458	1583.74		14.2123	2023.02		14.2426	5699.38		14.3007	2238.27
14.356	0.06		14.6616	7.12		14.4573	4.94		14.571	9.76		14.3653	1682.13		14.2319	1470.57		14.2622	2992.15		14.3202	1974.81
14.3755	11.07		14.6811	98.89		14.4769	161.09		14.5906	312.9		14.3849	0		14.2514	1418.05		14.2818	2419.18		14.3398	2199.14
14.3951	246.16		14.7006	304.38		14.4964	715.42		14.6102	1096.31		14.4045	0		14.2709	1663.81		14.3013	2020.53		14.3593	1929.95
14.4146	692.22		14.7202	98.88		14.516	891.85		14.6297	880.38		14.424	1230.56		14.2905	1614.17		14.3208	2420.6		14.3789	1812.61
14.4342	246.16		14.7397	3.39		14.5355	543.93		14.6492	914.19		14.4435	0		14.3101	1982.42		14.3404	2384.45		14.3984	2293.13
14.4537	11.07		14.7593	0.14		14.5551	977.26		14.6688	513.91		14.4631	812.59		14.3296	1443.32		14.3599	1991.04		14.418	0
14.4733	0.06		14.7788	34.55		14.5746	307.87		14.6883	188.23		14.4826	1175.97		14.3491	2015.26		14.3795	3072.75		14.4375	0
14.4928	0		14.7984	1029.47		14.5942	9.84		14.7079	297.07		14.5022	2158.4		14.3687	1671.2		14.399	2072.5		14.4571	0
14.5123	0.06		14.8179	3809.56		14.6137	0.03		14.7274	253.59		14.5217	921.09		14.3882	0		14.4185	0		14.4766	0
14.5319	10.72		14.8375	3481.14		14.6333	0		14.747	517.05		14.5412	594.74		14.4078	0		14.4381	1930.39		14.4961	3194.21
14.5514	238.38		14.857	1783.88		14.6528	0		14.7665	162.35		14.5608	670.38		14.4273	0		14.4576	2190.82		14.5157	0
14.571	670.35		14.8766	669.61		14.6723	0		14.786	13.66		14.5803	663.25		14.4468	0		14.4772	0		14.5353	1087.25
14.5905	238.42		14.8961	121.58		14.6919	0		14.8056	282.64		14.5999	1020.21		14.4664	881.68		14.4967	1438.79		14.5548	943.81
14.6101	18.59		14.9156	3.85		14.7114	0		14.8251	1247.38		14.6194	919.76		14.4859	743.33		14.5163	2799.1		14.5744	1144.73
14.6296	175.05		14.9352	0.01		14.731	0		14.8447	1978.73		14.639	854.42		14.5055	763.85		14.5358	1401		14.5939	0
14.6492	492.11		14.9548	0		14.7505	0		14.8642	2575.96		14.6585	949.95		14.525	685.81		14.5554	962.99		14.6134	1101.69
14.6687	179.5		14.9743	0		14.7701	0		14.8837	2613.27		14.6781	1032.75		14.5446	383.06		14.5749	905.52		14.633	387.24
14.6883	108.13		14.9938	0		14.7896	0.02		14.9033	1462.62		14.6976	1343.87		14.5641	698.74		14.5945	813.02		14.6525	1115.08
14.7078	281.98		15.0134	0		14.8092	4.8		14.9229	496.09		14.7172	1087.52		14.5837	605.85		14.614	1270.03		14.6721	921.78
14.7274	100.26		15.033	0		14.8287	158.96		14.9424	79.69		14.7367	1220.95		14.6032	650		14.6335	823.73		14.6916	1485.61
14.747	4.68		15.0525	0		14.8483	795.6		14.9619	2.28		14.7562	762.9		14.6227	861.82		14.6531	723.76		14.7111	1047.59
14.7665	30.68		15.0721	0.03		14.8678	1777.81		14.9815	0.01		14.7758	0		14.6423	828.86		14.6726	844.45		14.7308	1552.43
14.786	710.78		15.0916	7.61		14.8873	2889.26		15.001	0.08		14.7953	0		14.6618	1108.14		14.6922	1105.58		14.7503	0
14.8056	2663.87		15.1112	222.08		14.9069	2627.56		15.0206	25.7		14.8149	0		14.6814	834.55		14.7117	1023.2		14.7698	0
14.8251	3215.22		15.1307	683.67		14.9264	1857.06		15.0401	816.8		14.8344	0		14.7009	0		14.7313	1364.03		14.7894	1192.62
14.8447	2077.03		15.1502	230.64		14.946	1335.48		15.0597	2587.45		14.8539	511.04		14.7205	0		14.7508	1560.15		14.8089	813.43
14.8642	666.06		15.1698	268.3		14.9655	818.3		15.0792	816.84		14.8735	609.26		14.74	1074.81		14.7704	2057.15		14.8285	0
14.8838	499.21		15.1893	1139.76		14.985	388.95		15.0988	37.22		14.8931	1503.17		14.7596	0		14.7899	900.13		14.848	0
14.9033	170.17		15.2088	1839.45		15.0046	78.26		15.1183	379.32		14.9126	1391.81		14.7791	0		14.8095	1234.6		14.8675	164
14.9229	7.65		15.2284	2173.51		15.0241	2.36		15.1379	1621.34		14.9322	1227.67		14.7986	0		14.829	0		14.8871	375
14.9424	0.04		15.2479	1705.1		15.0437	0.01		15.1574	2225.18		14.9517	941.05		14.8182	0		14.8485	421.54		14.9067	207.68
14.962	0		15.2675	1024.14		15.0632	0		15.1769	2405.6		14.9712	0		14.8377	380.72		14.8681	850.03		14.9262	0
14.9815	0		15.2871	855.46		15.0828	0		15.1965	2764.96		14.9908	553.44		14.8573	831.86		14.8877	739.89		14.9458	974
15.001	0		15.3066	1007.05		15.1023	0		15.216	1966.7		15.0103	0		14.8768	2059.7		14.9072	1118.75		14.9653	868.67
15.0206	0		15.3261	974.39		15.1219	0		15.2356	1994.46		15.0299	0		14.8964	1613.39		14.9267	1080.96		14.9848	1010.56
15.0402	0.07		15.3457	862.8		15.1414	0		15.2551	2112.09		15.0494	73		14.9159	0		14.9463	1424.61		15.0044	650.17
15.0597	12.62		15.3652	720.07		15.1609	0.04		15.2747	981.54		15.069	0		14.9355	0		14.9658	860.41		15.0239	206.92
15.0792	291.88		15.3848	186.33		15.1805	11.48		15.2942	1358.73		15.0885	144		14.955	651.51		14.9854	1355.94		15.0435	0
15.0988	1085.63		15.4043	6.22		15.2	359.09		15.3138	428.69		15.1081	0		14.9746	0		15.0049	461.43		15.063	0
15.1183	1426.14		15.4238	0.02		15.2196	1131.31		15.3333	186.24		15.1276	0		14.9941	670.92		15.0244	0		15.0825	0
15.1379	1497.45		15.4434	0		15.2391	359.09		15.3528	831.96		15.1471	438.49		15.0137	0		15.044	446		15.1021	0
15.1574	1119.26		15.4629	0		15.2587	11.48		15.3724	1162.71		15.1667	800.34		15.0332	506		15.0635	0		15.1217	0
15.1769	586.66		15.4825	0		15.2782	0.06		15.3919	320.72		15.1862	1830.31		15.0527	0		15.0831	375.16		15.1412	33
15.1965	871.2		15.502	0		15.2978	8.52		15.4115	9.94		15.2058	2790.32		15.0723	336.27		15.1026	391		15.1607	229
15.216	620.86		15.5216	0.04		15.3173	272.94		15.431	0.03		15.2253	2958.81		15.0918	276.05		15.1222	598.17		15.1803	642
15.2356	914.74		15.5411	10.33		15.3368	1070.11		15.4505	0		15.2449	2697.95		15.1114	199.25		15.1417	265		15.1998	1102.52
15.2551	320.56		15.5607	301.45		15.3564	1185.69		15.4701	0		15.2644	0		15.1309	583.24		15.1613	0		15.2194	548
15.2747	14.41		15.5802	928.01		15.3759	888.11		15.4896	0		15.2839	0		15.1504	671.23		15.1808	332.01		15.2389	697.28
15.2942	0.08		15.5997	306.37		15.3955	305.02		15.5092	0		15.3035	1317.8		15.17	0		15.2003	226.84		15.2585	1479.27
15.3138	0.02		15.6193	157.06		15.415	294.51		15.5288	0		15.323	0		15.1895	2046.36		15.2199	901.17		15.278	1849.68
15.3333	4.06		15.6388	550.45		15.4345	96.38		15.5483	0		15.3426	1313.52		15.2091	2649.81		15.2394	2536.37		15.2976	0
15.3529	93.8		15.6584	491.32		15.4541	158.91		15.5678	0		15.3621	1439.39		15.2286	2583.63		15.259	3236.18		15.3171	1244.72
15.3724	345.05		15.6779	373.93		15.4736	491.45		15.5874	0		15.3817	1333.03		15.2482	1798.78		15.2785	2978.04		15.3367	1115.82
15.3919	451.63		15.6975	912.57		15.4932	155.99		15.6069	0		15.4012	3115.65		15.2677	0		15.2981	1603.96		15.3562	647.55
15.4115	574.59		15.7171	648.9		15.5127	6.75		15.6265	0.02		15.4207	2557.33		15.2873	1298.07		15.3176	1128.24		15.3757	1237.97
15.431	619.67		15.7366	367.62		15.5323	55.09		15.6461	6.34		15.4403	1234.18		15.3068	1299.51		15.3372	829.77		15.3953	1359.58
15.4505	185.58		15.7561	875.46		15.5518	173.5		15.6657	201.41		15.4598	446.38		15.3263	1590.09		15.3567	980.66		15.4148	3162.56
15.4701	8.15		15.7757	756.45		15.5714	55.07		15.6852	638.01		15.4794	0		15.3459	2104.74		15.3763	2095.99		15.4344	1620.32
15.4896	0.05		15.7952	254.5		15.5909	1.76		15.7048	201.43		15.4989	305		15.3654	1368.27		15.3958	3149.54		15.4539	3973.49
15.5092	0		15.8148	239.05		15.6105	0.01		15.7243	12.58		15.5185	135		15.385	3184.24		15.4154	1729.85		15.4735	6117.54
15.5288	0		15.8343	107.32		15.63	0		15.7439	198.5		15.538	203.2		15.4045	3451.26		15.4349	3088.68		15.493	4620.96
15.5483	0.08		15.8539	937.12		15.6495	0		15.7634	636.21		15.5576	0		15.424	1158.83		15.4544	5223.68		15.5125	1571.45
15.5678	13.25		15.8734	3274.79		15.6691	0		15.7829	438.61		15.5771	0		15.4436	393.56		15.474	3443.38		15.5321	502.36
15.5874	294.75		15.8929	2940.41		15.6887	0		15.8025	775.86		15.5967	0		15.4631	77.13		15.4935	1405.1		15.5517	378.75
15.6069	828.87		15.9125	4019.93		15.7082	0		15.822	524.13		15.6162	0		15.4827	0		15.5131	501.02		15.5712	143.56
15.6265	294.75		15.9321	8320.58		15.7278	0.01		15.8416	907.16		15.6357	130		15.5022	0		15.5326	379.19		15.5907	1254
15.646	13.29		15.9516	16339.3		15.7473	4.54		15.8611	284.01		15.6553	258.92		15.5218	0		15.5521	98		15.6103	270.23
15.6655	6.5		15.9711	21958.8		15.7668	147.44		15.8807	8.93		15.6748	649.9		15.5413	195		15.5717	246		15.6298	386.39
15.6851	142.93		15.9907	19945.7		15.7864	650.25		15.9002	0.07		15.6944	752.79		15.5609	62		15.5913	725.2		15.6494	0
15.7047	402.02		16.0102	11256.3		15.8059	1111.45		15.9198	14.81		15.7139	575		15.5804	121		15.6108	584.06		15.6689	0
15.7242	158.28		16.0298	4497.85		15.8255	1330.66		15.9393	504.12		15.7334	345.02		15.5999	0		15.6303	79		15.6884	0
15.7438	347.89		16.0493	844.97		15.845	365.61		15.9588	2761.77		15.753	584.68		15.6195	0		15.6499	0		15.708	0
15.7633	960.27		16.0689	26.89		15.8645	11.51		15.9784	8054.02		15.7726	730.8		15.639	146.58		15.6694	0		15.7275	529.02
15.7828	341.46		16.0884	0.1		15.8841	0.07		15.9979	19057.4		15.7921	928.22		15.6586	522.22		15.689	198.13		15.7471	635.24
15.8024	15.49		16.108	0		15.9037	11.07		16.0175	27240.7		15.8116	828.07		15.6781	0		15.7085	402.26		15.7666	789.53
15.8219	23.69		16.1275	0.03		15.9232	346.29		16.037	22612.7		15.8312	549.27		15.6977	499.76		15.728	709.42		15.7862	367.02
15.8415	542.65		16.1471	8.11		15.9427	1114.76		16.0566	13016.1		15.8507	514.33		15.7172	177.34		15.7476	871.39		15.8057	254.04
15.861	1930.9		16.1666	236.52		15.9623	1113.86		16.0761	4857.39		15.8703	0		15.7368	497.69		15.7671	474.82		15.8253	689.65
15.8805	2133.97		16.1862	728.11		15.9818	2968.92		16.0957	802.04		15.8898	0		15.7563	0		15.7867	628.81		15.8448	1027.73
15.9001	2399.9		16.2057	236.57		16.0014	3320.63		16.1152	23.08		15.9093	0		15.7759	1003.72		15.8062	699.56		15.8643	0
15.9197	6287.73		16.2253	20.19		16.0209	4561.34		16.1348	7.15		15.9289	0		15.7954	441.83		15.8258	948		15.8839	987.31
15.9392	15491.3		16.2448	352.44		16.0404	9910.19		16.1543	224.95		15.9484	252.7		15.8149	0		15.8453	0		15.9034	297.2
15.9587	23922.5		16.2644	1084.87		16.06	19327		16.1738	712.58		15.968	358.45		15.8345	0		15.8649	945.33		15.923	312.64
15.9783	23192.6		16.2839	352.41		16.0795	23872.4		16.1934	224.95		15.9875	547.21		15.854	244.5		15.8844	0		15.9426	261
15.9978	14818.5		16.3035	12.08		16.0991	19477		16.2129	7.11		16.0071	513.94		15.8736	240.24		15.9039	456.86		15.9621	284.09
16.0174	6553.93		16.323	0.04		16.1186	11103		16.2325	9.57		16.0266	492.52		15.8931	110		15.9235	0		15.9816	0
16.037	1347.14		16.3425	0.02		16.1382	4250.71		16.252	303.6		16.0462	744.76		15.9127	66		15.943	0		16.0012	317.1
16.0565	55.39		16.3621	5.46		16.1577	731.61		16.2716	975.32		16.0657	698.85		15.9322	0		15.9626	0		16.0207	322.45
16.076	0.31		16.3816	162.83		16.1773	21.52		16.2911	739.19		16.0852	1581.92		15.9518	40		15.9821	73.89		16.0403	350.25
16.0956	0.08		16.4012	606.69		16.1968	0.07		16.3106	1415.61		16.1048	1464.73		15.9713	690.4		16.0017	143.65		16.0598	242.1
16.1151	14.17		16.4207	539.5		16.2163	0.01		16.3302	1272.64		16.1243	3716.68		15.9908	526.73		16.0212	386.96		16.0794	327.88
16.1347	325.36		16.4403	691.53		16.2359	1.9		16.3498	2665.33		16.1439	6397.01		16.0104	380.1		16.0408	329.42		16.0989	328.62
16.1542	1155.97		16.4598	3073		16.2554	59.3		16.3693	837.1		16.1634	7222.49		16.0299	381		16.0603	502.16		16.1184	248.1
16.1738	1354.51		16.4794	8522.36		16.275	186.84		16.3888	26.33		16.183	4269.11		16.0495	0		16.0799	402.42		16.138	316.92
16.1933	1441.87		16.4989	19850.8		16.2946	59.34		16.4084	0.13		16.2025	1870.81		16.069	1167.23		16.0994	522.64		16.1575	1276.95
16.2129	1568.97		16.5184	35327.4		16.3141	14.42		16.4279	15.47		16.222	1140.24		16.0886	3069.05		16.119	681.21		16.1771	5185.32
16.2324	1688.74		16.538	46905.4		16.3336	407.32		16.4475	508.21		16.2416	0		16.1081	6608.74		16.1385	1373		16.1966	8638.42
16.252	1673.71		16.5575	41855.5		16.3532	1791.1		16.467	2130.07		16.2611	527.06		16.1276	8182.34		16.158	4068.07		16.2162	8793.39
16.2715	1213.35		16.5771	23538.7		16.3727	2738.34		16.4866	2388.63		16.2807	874.72		16.1472	5673.54		16.1776	5374.07		16.2357	6250.74
16.291	2079.4		16.5967	7869.88		16.3923	3197.03		16.5061	2791.58		16.3002	0		16.1667	2813.38		16.1971	6829.05		16.2553	2673.69
16.3106	732.06		16.6162	2737.98		16.4118	2848.75		16.5256	6984.63		16.3198	0		16.1863	2519.54		16.2167	5160.11		16.2748	1336.45
16.3301	32.91		16.6357	1258.55		16.4314	723.17		16.5452	2686.27		16.3393	0		16.2058	0		16.2362	3053.03		16.2944	675.27
16.3497	0.19		16.6553	2441.79		16.4509	22.56		16.5647	15912.3		16.3589	0		16.2254	0		16.2558	2464.18		16.3139	0
16.3692	0.12		16.6748	1867.01		16.4705	0.07		16.5843	61237.2		16.3784	339.64		16.2449	426.44		16.2753	0		16.3334	0
16.3888	21		16.6944	414.82		16.49	0.06		16.6038	57153.3		16.398	0		16.2645	607.06		16.2949	0		16.353	0
16.4083	507.89		16.7139	13.53		16.5096	18.66		16.6234	22672		16.4175	934.85		16.284	0		16.3144	0		16.3725	0
16.4278	2442.11		16.7335	0.05		16.5291	583.94		16.6429	3567.71		16.437	1025.43		16.3036	0		16.334	266.93		16.3921	419.14
16.4474	6285.5		16.753	0		16.5486	1984.82		16.6624	722.89		16.4566	1552.54		16.3231	0		16.3535	494.67		16.4116	0
16.467	14377.7		16.7725	0		16.5682	5169.18		16.682	1987.21		16.4761	0		16.3426	375.97		16.373	0		16.4312	0
16.4865	26382.5		16.7921	0		16.5877	14764.4		16.7015	1136.59		16.4957	1540.23		16.3622	1086.24		16.3926	605.85		16.4507	955.31
16.506	38416.5		16.8117	0		16.6073	14222.5		16.7211	1649.32		16.5152	2245.95		16.3817	743.66		16.4121	529.46		16.4703	361.37
16.5256	40491.6		16.8312	0		16.6268	37065.3		16.7406	514.54		16.5347	669.7		16.4013	776.7		16.4317	522.93		16.4898	0
16.5451	22452.8		16.8507	0		16.6464	34308.2		16.7602	16.18		16.5543	521.36		16.4208	2610.11		16.4512	1227.46		16.5093	0
16.5647	4787.58		16.8703	0		16.6659	14370.7		16.7797	0.05		16.5738	1671.36		16.4404	1478.81		16.4707	0		16.5289	3373.73
16.5842	197.88		16.8898	0		16.6854	2408.08		16.7993	0		16.5934	1284.8		16.4599	0		16.4903	1147.71		16.5484	1207.16
16.6038	25.3		16.9094	0		16.705	70.39		16.8188	0		16.6129	1276.39		16.4795	1371.97		16.5099	0		16.568	1252.33
16.6233	538.1		16.9289	0		16.7246	14.96		16.8383	0		16.6325	951.06		16.499	721.62		16.5294	0		16.5875	1283.23
16.6428	1537.02		16.9485	0		16.7441	460.9		16.8579	0		16.652	646.73		16.5186	508.2		16.5489	0		16.607	624.05
16.6624	1076.51		16.968	0		16.7636	1452.07		16.8774	0		16.6716	264		16.5381	710.82		16.5685	1335.33		16.6266	498.11
16.6819	1538.67		16.9876	0		16.7832	460.9		16.897	0		16.6911	291.56		16.5576	504.89		16.588	823.78		16.6461	0
16.7015	538.69		17.0071	0		16.8027	14.74		16.9165	0		16.7107	548.6		16.5772	1431.15		16.6075	648.43		16.6657	654.86
16.7211	24.22		17.0266	0		16.8223	0.05		16.9361	0		16.7302	2049.93		16.5967	775.94		16.6271	545.84		16.6852	885.03
16.7406	0.14		17.0462	0		16.8418	0		16.9556	0		16.7497	7724.57		16.6163	1359.19		16.6467	765.21		16.7048	405.06
16.7601	0		17.0657	0		16.8614	0		16.9751	0		16.7693	9455.12		16.6358	1003.71		16.6662	768.05		16.7243	521.78
16.7797	0		17.0852	0		16.8809	0		16.9947	0		16.7888	14626.5		16.6554	670.44		16.6857	501.04		16.7438	502.39
16.7992	0		17.1048	0		16.9004	0		17.0143	0		16.8084	20305.8		16.6749	898.38		16.7053	665.64		16.7634	865.65
16.8188	0		17.1243	0		16.92	0		17.0338	0.01		16.8279	13554		16.6944	906.73		16.7248	830.25		16.7829	870.14
16.8383	0.09		17.1439	0		16.9395	0		17.0533	3.12		16.8474	1936.59		16.714	1128.21		16.7444	548.07		16.8025	1723.42
16.8578	16.67		17.1634	0		16.9591	0		17.0729	99.09		16.867	0		16.7336	3110.02		16.7639	886.8		16.822	1808.87
16.8774	370.61		17.183	0		16.9786	0.01		17.0924	313.88		16.8865	0		16.7531	4181.96		16.7835	1421.98		16.8416	2076.19
16.8969	1042.19		17.2025	0		16.9981	3.79		17.112	99.09		16.9061	0		16.7726	12753.5		16.803	1669.21		16.8611	6344.18
16.9165	370.61		17.222	0.01		17.0177	118.43		17.1315	3.12		16.9256	0		16.7922	21409.3		16.8225	2311.58		16.8807	16505.8
16.936	16.67		17.2416	3.22		17.0372	373.1		17.1511	0.01		16.9452	0		16.8117	16141.4		16.8421	4320.8		16.9002	20138.7
16.9555	0.09		17.2611	93.93		17.0568	118.43		17.1706	0		16.9647	0		16.8313	8757.48		16.8616	15090.8		16.9198	10942.3
16.9751	0		17.2807	289.17		17.0763	3.79		17.1901	0		16.9843	0		16.8508	1872.01		16.8812	20694.3		16.9393	7758.54
16.9947	0		17.3002	93.93		17.0959	0.01		17.2097	1.24		17.0038	0		16.8704	0		16.9007	13682.5		16.9588	1844.23
17.0142	0		17.3197	3.22		17.1154	0		17.2293	39.43		17.0234	46171.8		16.8899	0		16.9203	8424.29		16.9784	0
17.0338	0.03		17.3393	0.01		17.135	0		17.2488	124.9		17.0429	34064.5		16.9095	0		16.9398	976.3		16.9979	0
17.0533	4.83		17.3588	0.01		17.1545	0		17.2683	39.43		17.0624	18613.2		16.929	0		16.9594	0		17.0175	0
17.0728	107.31		17.3784	4.14		17.1741	0		17.2879	1.24		17.082	7763.42		16.9486	0		16.9789	0		17.037	0
17.0924	301.78		17.3979	120.8		17.1936	0		17.3074	0		17.1015	4785.39		16.9681	0		16.9984	0		17.0566	0
17.1119	107.33		17.4175	371.86		17.2131	0		17.327	0		17.1211	0		16.9876	0		17.018	0		17.0761	0
17.1315	7.19		17.437	120.8		17.2327	0		17.3465	0		17.1406	0		17.0072	35526.1		17.0375	0		17.0956	31880.1
17.151	52.65		17.4566	4.14		17.2522	0		17.3661	0.03		17.1602	0		17.0267	38027.4		17.0571	0		17.1152	48278.9
17.1705	148.02		17.4761	0.01		17.2718	0		17.3856	8.24		17.1797	0		17.0463	25435.3		17.0766	37207.2		17.1347	42594.3
17.1901	57.31		17.4957	0		17.2913	0.02		17.4051	262		17.1992	0		17.0658	13842		17.0962	49368.4		17.1543	29771
17.2096	106.57		17.5152	0		17.3108	5.99		17.4247	829.97		17.2188	0		17.0853	0		17.1157	51557.8		17.1738	14052.1
17.2292	293.05		17.5347	0		17.3304	187.46		17.4443	262.02		17.2383	0		17.1049	4506.11		17.1352	33199.9		17.1933	6284.71
17.2487	104.21		17.5543	0		17.3499	590.58		17.4638	13.34		17.2579	353.02		17.1244	0		17.1548	17128.9		17.2129	4054.68
17.2683	4.69		17.5738	0		17.3695	187.46		17.4834	162.16		17.2774	0		17.144	0		17.1743	7456.85		17.2324	0
17.2878	0.07		17.5934	0		17.389	5.99		17.5029	520.13		17.297	0		17.1635	0		17.1939	4502.68		17.252	0
17.3073	8.31		17.6129	0.81		17.4086	0.02		17.5225	371.48		17.3165	0		17.1831	0		17.2134	0		17.2715	0
17.3269	184.79		17.6324	23.53		17.4281	0		17.542	668.34		17.3361	0		17.2026	0		17.233	0		17.291	0
17.3464	519.66		17.652	72.43		17.4477	0		17.5616	209.39		17.3556	0		17.2222	0		17.2525	0		17.3106	0
17.366	184.79		17.6715	23.53		17.4672	0		17.5811	6.59		17.3751	284.1		17.2417	0		17.2721	0		17.3301	0
17.3855	8.34		17.6911	0.81		17.4868	0		17.6007	0.02		17.3947	0		17.2613	0		17.2916	0		17.3497	0
17.4051	4.85		17.7107	0		17.5063	0		17.6202	0		17.4142	0		17.2808	0		17.3111	0		17.3692	0
17.4246	106.76		17.7302	0		17.5258	0		17.6397	0.01		17.4338	54		17.3004	0		17.3307	0		17.3888	0
17.4442	300.26		17.7498	0		17.5454	0		17.6593	4.12		17.4533	0		17.3199	0		17.3502	0		17.4083	0
17.4637	113.62		17.7693	0		17.5649	0		17.6788	130.88		17.4729	0		17.3395	0		17.3697	0		17.4279	0
17.4832	157.45		17.7889	0		17.5845	0		17.6984	414.62		17.4924	0		17.359	0		17.3893	0		17.4474	0
17.5028	429.3		17.8084	0		17.604	0.47		17.7179	134.4		17.5119	0		17.3786	0		17.4089	0		17.467	0
17.5223	152.65		17.8279	0		17.6236	14.77		17.7375	118.21		17.5315	0		17.3981	0		17.4284	0		17.4865	0
17.5419	6.86		17.8475	0		17.6431	46.53		17.757	431.18		17.551	210.17		17.4176	42		17.4479	0		17.506	0
17.5614	0.04		17.867	0		17.6627	17.67		17.7766	400.37		17.5706	0		17.4372	425.58		17.4675	0		17.5256	0
17.581	0.01		17.8866	0		17.6822	93.05		17.7961	233.78		17.5901	0		17.4567	0		17.487	0		17.5451	0
17.6005	1.48		17.9061	0		17.7018	348.39		17.8157	71.41		17.6096	0		17.4763	0		17.5066	0		17.5647	0
17.62	34.38		17.9257	0.22		17.7213	289.32		17.8352	66.33		17.6292	0		17.4958	0		17.5261	0		17.5842	0
17.6396	131.73		17.9452	59.79		17.7409	65.99		17.8547	20.46		17.6487	0		17.5154	0		17.5457	0		17.6038	0
17.6591	175.34		17.9647	1820.01		17.7604	2.03		17.8743	0.64		17.6683	0		17.5349	0		17.5652	0		17.6233	0
17.6787	137.82		17.9843	7873.63		17.78	1.06		17.8938	0		17.6878	0		17.5545	0		17.5847	0		17.6428	0
17.6982	36.58		18.0038	11255.2		17.7995	32.98		17.9134	0		17.7074	0		17.574	0		17.6043	0		17.6624	0
17.7177	1.58		18.0234	9239.47		17.8191	103.92		17.9329	0.34		17.7269	0		17.5936	0		17.6239	0		17.682	0
17.7373	0.01		18.0429	4679.12		17.8386	33.03		17.9525	109.56		17.7464	0		17.6131	0		17.6434	0		17.7015	0
17.7568	0		18.0624	941.85		17.8581	15.05		17.972	3483.1		17.766	0		17.6326	0		17.6629	0		17.721	0
17.7764	0		18.082	30.28		17.8777	462.17		17.9915	11143.1		17.7855	232		17.6522	0		17.6825	0		17.7406	0
17.7959	0		18.1015	0.11		17.8972	2271.72		18.0111	6996.58		17.8051	0		17.6717	0		17.702	0		17.7601	0
17.8155	0		18.1211	0		17.9168	4973.05		18.0306	11267.6		17.8246	0		17.6913	0		17.7216	0		17.7797	0
17.835	0		18.1406	0		17.9363	8644.87		18.0502	4392.52		17.8442	0		17.7108	0		17.7411	0		17.7992	0
17.8545	0		18.1602	0		17.9559	9598.63		18.0697	3251.12		17.8637	0		17.7304	0		17.7606	0		17.8188	0
17.8741	0		18.1797	0		17.9754	7173.16		18.0892	2128.59		17.8833	0		17.7499	56.01		17.7802	0		17.8383	0
17.8936	0		18.1993	0		17.9949	4228.36		18.1088	527.15		17.9028	0		17.7694	0		17.7997	0		17.8578	0
17.9132	0.37		18.2188	0		18.0145	2322.43		18.1284	337.11		17.9224	0		17.789	0		17.8193	0		17.8774	0
17.9327	66.08		18.2384	0		18.034	936.75		18.1479	102.49		17.9419	0		17.8085	0		17.8388	0		17.8969	0
17.9522	1549.82		18.2579	0		18.0536	164.37		18.1674	6.28		17.9614	0		17.8281	32		17.8584	0		17.9165	0
17.9718	6235.39		18.2774	0		18.0731	4.85		18.187	100.89		17.981	0		17.8476	0		17.8779	0		17.936	0
17.9914	9557.6		18.297	0		18.0926	0.02		18.2065	441.19		18.0005	483		17.8671	0		17.8974	0		17.9556	0
18.0109	10157.6		18.3165	0		18.1122	0		18.2261	624.13		18.0201	488.3		17.8867	0		17.917	0		17.9751	0
18.0304	6738.16		18.3361	0		18.1317	0		18.2456	582.49		18.0396	2823.04		17.9062	0		17.9366	0		17.9947	0
18.05	1643.53		18.3556	0		18.1513	0		18.2652	447.78		18.0591	4325.5		17.9258	0		17.9561	0		18.0142	0
18.0695	69.78		18.3752	0		18.1708	0		18.2847	109.36		18.0787	4789.42		17.9453	0		17.9756	0		18.0337	0
18.0891	0.39		18.3947	0		18.1903	0		18.3042	3.35		18.0983	2371.04		17.9649	0		17.9952	0		18.0533	0
18.1086	0		18.4142	0		18.2099	0		18.3238	2.75		18.1178	954.54		17.9844	54		18.0147	0		18.0728	253
18.1282	0		18.4338	0		18.2294	0		18.3433	86.98		18.1373	277.64		18.004	446.59		18.0343	45		18.0924	1228
18.1477	0		18.4533	0		18.249	0		18.3629	275.54		18.1569	89		18.0235	1532.98		18.0538	714.63		18.1119	2989.21
18.1672	0		18.4729	0		18.2685	0		18.3824	86.98		18.1764	44		18.0431	2348.2		18.0733	1942.86		18.1315	2844
18.1868	0		18.4924	0		18.2881	0		18.402	2.74		18.196	0		18.0626	3387.93		18.0929	4710.1		18.151	2289.17
18.2063	0.01		18.512	0		18.3076	0		18.4215	0.01		18.2155	0		18.0821	2488.66		18.1124	6918.51		18.1705	969.28
18.2259	2.38		18.5315	0		18.3272	0		18.4411	0		18.2351	0		18.1017	1189.65		18.132	3919.55		18.1901	304.02
18.2454	53.06		18.5511	0		18.3467	0		18.4606	0		18.2546	0		18.1212	500.4		18.1515	1743.99		18.2096	239.15
18.2649	154.64		18.5706	0.55		18.3663	0		18.4801	1.21		18.2741	0		18.1408	71.67		18.1711	540		18.2292	215.83
18.2845	175.42		18.5902	15.93		18.3858	0		18.4997	38.43		18.2937	85.14		18.1603	0		18.1906	0		18.2487	0
18.304	346.55		18.6097	49.04		18.4053	0		18.5192	121.72		18.3132	0		18.1798	0		18.2101	0		18.2683	0
18.3236	122.4		18.6292	15.93		18.4249	0		18.5388	38.43		18.3328	0		18.1994	0		18.2297	48		18.2878	254.15
18.3431	5.5		18.6488	0.55		18.4444	0		18.5583	3.39		18.3523	36		18.2189	0		18.2492	0		18.3073	0
18.3627	0.03		18.6683	0		18.464	0		18.5779	69.5		18.3718	0		18.2385	0		18.2688	0		18.3269	0
18.3822	0		18.6879	0		18.4835	0		18.5974	220.15		18.3914	0		18.258	0		18.2883	0		18.3464	0
18.4017	0		18.7074	0		18.5031	0		18.6169	73.17		18.4109	0		18.2776	0		18.3079	0		18.366	0
18.4213	0		18.727	0		18.5226	0		18.6365	121.1		18.4305	0		18.2971	0		18.3274	0		18.3855	0
18.4408	0		18.7465	0		18.5422	0		18.656	443.67		18.45	0		18.3166	0		18.3469	0		18.4051	0
18.4604	0		18.7661	0		18.5617	0		18.6756	395.39		18.4696	0		18.3362	0		18.3665	0		18.4246	0
18.4799	0		18.7856	0		18.5813	0		18.6951	325.45		18.4891	0		18.3558	0		18.3861	0		18.4442	0
18.4995	0		18.8052	0		18.6008	0		18.7147	387.44		18.5086	0		18.3753	0		18.4056	0		18.4637	0
18.519	0		18.8247	0		18.6203	0		18.7342	113.33		18.5282	0		18.3948	0		18.4251	0		18.4832	0
18.5386	0		18.8442	0		18.6399	0.35		18.7538	146.49		18.5478	0		18.4144	0		18.4447	0		18.5028	0
18.5581	0.01		18.8638	0		18.6594	11.84		18.7733	514.28		18.5673	0		18.4339	0		18.4642	0		18.5223	0
18.5776	2.23		18.8833	0		18.679	62.97		18.7928	355.36		18.5868	0		18.4535	0		18.4838	0		18.5419	27
18.5972	52.1		18.9029	0		18.6985	100.83		18.8124	72.11		18.6064	98		18.473	0		18.5033	0		18.5614	0
18.6167	208.34		18.9224	0		18.7181	28.88		18.8319	2.14		18.6259	62.25		18.4926	0		18.5228	0		18.581	0
18.6363	372.39		18.942	0		18.7376	0.91		18.8515	0.01		18.6455	220		18.5121	0		18.5424	42		18.6005	0
18.6558	472.8		18.9615	0		18.7571	0		18.871	0		18.665	91		18.5316	0		18.5619	0		18.62	0
18.6754	147.65		18.981	0		18.7767	0		18.8906	0		18.6845	42		18.5512	0		18.5815	98		18.6396	0
18.6949	6.54		19.0006	0		18.7962	0		18.9101	0		18.7041	0		18.5707	151		18.601	246		18.6591	0
18.7145	2.83		19.0201	0.03		18.8158	0		18.9296	0		18.7236	0		18.5903	72		18.6206	330		18.6787	37
18.734	62.21		19.0397	8.26		18.8353	0		18.9492	0		18.7432	0		18.6098	78		18.6401	270		18.6982	40
18.7536	174.95		19.0592	251.86		18.8549	0		18.9687	0		18.7627	0		18.6293	43		18.6596	420		18.7177	40
18.7731	62.21		19.0788	1099.73		18.8744	0		18.9883	0		18.7823	0		18.6489	0		18.6792	81		18.7373	0
18.7926	2.8		19.0983	1479.12		18.894	0		19.0078	0.01		18.8018	0		18.6684	0		18.6988	236.02		18.7568	0
18.8122	0.02		19.1179	794.35		18.9136	0		19.0274	1.61		18.8213	0		18.688	71.47		18.7183	0		18.7764	0
18.8317	0		19.1374	151.55		18.9331	0		19.0469	52.62		18.8409	0		18.7075	146		18.7378	0		18.7959	158
18.8513	0		19.1569	4.82		18.9526	0		19.0664	217.29		18.8604	0		18.7271	315		18.7574	0		18.8155	108
18.8708	0		19.1765	0.02		18.9722	0		19.086	228.95		18.88	0		18.7466	0		18.7769	0		18.835	0
18.8904	0		19.196	0		18.9917	0		19.1055	75.14		18.8995	0		18.7661	0		18.7965	0		18.8546	0
18.9099	0		19.2156	0		19.0113	0.01		19.1251	564.02		18.9191	0		18.7857	92		18.816	0		18.8741	0
18.9294	0		19.2351	0		19.0308	3.45		19.1446	2134.18		18.9386	0		18.8052	0		18.8355	0		18.8937	0
18.949	0		19.2547	0		19.0504	112.3		19.1642	1794.55		18.9582	0		18.8248	0		18.8551	0		18.9132	0
18.9685	0		19.2742	0		19.0699	492.97		19.1837	483.55		18.9777	0		18.8443	0		18.8746	0		18.9327	0
18.9881	0		19.2937	0		19.0894	594.96		19.2033	247.05		18.9973	0		18.8639	0		18.8942	0		18.9523	0
19.0076	0		19.3133	0		19.109	158.21		19.2228	74.12		19.0168	0		18.8834	78		18.9137	209		18.9718	0
19.0272	0		19.3328	0		19.1285	4.96		19.2423	2.33		19.0364	50		18.903	0		18.9333	0		18.9914	380
19.0467	0.02		19.3524	0		19.1481	0.02		19.2619	0.01		19.0559	177.52		18.9225	0		18.9528	0		19.0109	0
19.0663	4.03		19.3719	0		19.1676	0		19.2814	0		19.0755	614.9		18.942	0		18.9723	0		19.0304	0
19.0858	95.38		19.3915	0.81		19.1871	0		19.301	0		19.095	190		18.9616	0		18.9919	0		19.05	0
19.1054	412.1		19.411	28.41		19.2067	0		19.3205	0		19.1146	0		18.9811	91		19.0114	0		19.0695	0
19.1249	868.75		19.4306	234.98		19.2262	0		19.3401	0		19.1341	0		19.0007	237.52		19.031	0		19.0891	0
19.1444	1362.16		19.4501	661.45		19.2458	0		19.3596	0		19.1536	0		19.0202	993.71		19.0505	0		19.1087	0
19.164	933.31		19.4696	743.43		19.2653	0		19.3791	0		19.1732	0		19.0398	526.41		19.0701	1030.58		19.1282	0
19.1835	218.62		19.4892	592.19		19.2849	0		19.3987	0		19.1927	0		19.0593	0		19.0896	0		19.1477	0
19.2031	22.63		19.5087	149.19		19.3044	0		19.4183	0		19.2123	0		19.0788	0		19.1091	0		19.1673	0
19.2226	37.91		19.5283	4.96		19.3239	0		19.4378	0		19.2318	0		19.0984	0		19.1287	0		19.1868	0
19.2421	13.46		19.5478	0.02		19.3435	0		19.4573	0		19.2514	0		19.1179	0		19.1482	0		19.2064	0
19.2617	0.61		19.5674	0		19.363	0		19.4769	0.02		19.2709	0		19.1375	0		19.1678	0		19.226	0
19.2812	0		19.5869	0		19.3826	0		19.4964	6.61		19.2904	0		19.157	0		19.1873	0		19.2455	0
19.3008	0		19.6064	0		19.4021	0		19.516	210.12		19.31	0		19.1765	0		19.2068	0		19.265	0
19.3203	0		19.626	0		19.4217	0		19.5355	666.66		19.3295	0		19.1961	0		19.2264	42		19.2846	0
19.3399	0		19.6455	0		19.4412	0		19.5551	243.24		19.3491	0		19.2157	0		19.246	247		19.3041	0
19.3594	0		19.6651	0		19.4608	0.2		19.5746	111.53		19.3686	0		19.2352	0		19.2655	0		19.3237	0
19.3789	0		19.6846	0		19.4803	8.18		19.5941	34.77		19.3882	0		19.2547	0		19.285	0		19.3432	0
19.3985	0.02		19.7042	0		19.4998	88.64		19.6137	53.32		19.4077	0		19.2707	0		19.3046	0		19.3627	0
19.418	3.15		19.7237	0		19.5194	400.57		19.6332	179.22		19.4273	0		19.2903	0		19.3241	0		19.3823	0
19.4376	70.03		19.7433	0		19.5389	793.78		19.6528	99.65		19.4468	0		19.308	0		19.3437	0		19.4018	0
19.4571	202.18		19.7628	0		19.5585	597.89		19.6723	16.73		19.4663	0		19.3276	0		19.3632	0		19.4214	0
19.4767	200.05		19.7824	0		19.578	202.52		19.6918	0.48		19.4859	0		19.3471	0		19.3828	0		19.4409	0
19.4962	630.09		19.8019	0.47		19.5976	220.46		19.7114	0.3		19.5054	0		19.3667	0		19.4023	0		19.4605	0
19.5158	1114.12		19.8214	13.6		19.6171	68.69		19.7309	9.56		19.525	0		19.3862	0		19.4218	0		19.48	0
19.5353	809.09		19.841	41.86		19.6366	2.2		19.7505	30.28		19.5445	67		19.4058	0		19.4414	0		19.4996	0
19.5549	235.19		19.8605	13.6		19.6562	0.01		19.77	9.56		19.5641	184.46		19.4253	0		19.4609	0		19.5191	0
19.5744	120.69		19.8801	0.47		19.6757	0		19.7896	0.31		19.5836	286.76		19.4448	0		19.4805	0		19.5387	0
19.5939	40.03		19.8996	0		19.6953	0		19.8091	2		19.6031	212.83		19.4644	0		19.5	0		19.5582	0
19.6135	1.8		19.9192	0		19.7148	0		19.8286	67.32		19.6227	0		19.4839	0		19.5195	0		19.5778	0
19.633	0.01		19.9387	0		19.7344	0		19.8482	334.8		19.6422	0		19.5035	0		19.5391	0		19.5973	0
19.6526	0		19.9582	0		19.7539	0		19.8678	536.61		19.6618	0		19.523	86		19.5586	0		19.6169	0
19.6721	0		19.9778	0		19.7735	0		19.8873	298.13		19.6813	0		19.5426	72		19.5782	229.9		19.6364	0
19.6917	0		19.9974	0		19.793	0		19.9068	55.62		19.7008	0		19.5621	0		19.5977	357.2		19.656	0
19.7112	0		20.0169	0		19.8125	0		19.9264	1.63		19.7204	0		19.5816	82		19.6172	357.27		19.6755	0
19.7308	0		20.0365	0		19.8321	0		19.9459	0.01		19.7399	0		19.6012	0		19.6368	368.35		19.695	0
19.7503	0		20.056	0		19.8516	0		19.9655	0		19.7595	0		19.6208	0		19.6563	235		19.7146	0
19.7699	0		20.0755	0		19.8712	0		19.985	0		19.779	0		19.6403	0		19.6759	169.83		19.7341	0
19.7894	0		20.0951	0		19.8907	1.06		20.0045	0		19.7986	0		19.6598	0		19.6954	0		19.7537	0
19.8089	0		20.1146	0		19.9103	33.21		20.0241	0		19.8181	0		19.6794	0		19.715	0		19.7732	0
19.8285	0		20.1342	0		19.9298	104.62		20.0436	0		19.8377	0		19.6989	0		19.7345	0		19.7928	0
19.848	0		20.1537	0		19.9493	33.21		20.0632	0		19.8572	0		19.7185	0		19.7541	0		19.8123	0
19.8676	0		20.1733	0		19.9689	1.06		20.0827	0.66		19.8767	0		19.738	0		19.7736	0		19.8318	0
19.8871	0		20.1928	0		19.9884	0		20.1023	21.03		19.8963	0		19.7575	0		19.7932	0		19.8514	0
19.9066	0		20.2124	0		20.008	0		20.1218	67.32		19.9158	0		19.7771	0		19.8127	0		19.8709	0
19.9262	0		20.2319	0		20.0275	0		20.1413	44.16		19.9354	0		19.7966	0		19.8322	0		19.8905	0
19.9457	0		20.2514	0		20.0471	0		20.1609	101.12		19.9549	0		19.8162	0		19.8518	0		19.91	0
19.9653	0		20.271	0		20.0666	0		20.1805	117.86		19.9745	0		19.8358	0		19.8713	0		19.9295	0
19.9848	0		20.2905	0		20.0862	0		20.2	30.9		19.994	0		19.8553	0		19.8909	0		19.9491	0
20.0043	0		20.3101	0		20.1057	0		20.2196	0.95		20.0136	0		19.8748	0		19.9104	38		19.9686	0
20.0239	0		20.3297	0		20.1253	0		20.2391	0		20.0331	0		19.8944	0		19.93	50		19.9882	0
20.0434	0		20.3492	0		20.1448	0		20.2586	0		20.0526	0		19.9139	0		19.9495	213.06		20.0077	0
20.063	0		20.3687	0		20.1643	0		20.2782	0		20.0722	0		19.9335	0		19.969	0		20.0273	0
20.0825	0		20.3883	0		20.1839	0		20.2977	1.59		20.0917	0		19.953	0		19.9886	0		20.0468	0
20.1021	0		20.4078	0		20.2034	0		20.3173	50.47		20.1113	0		19.9725	0		20.0081	0		20.0663	0
20.1216	0		20.4185	0		20.223	0		20.3368	159.88		20.1308	0		19.9921	0		20.0277	0		20.0859	0
20.1411	0		20.4309	0		20.2425	0		20.3564	50.5		20.1504	0		20.0116	0		20.0472	0		20.1054	0
20.1607	0		20.4451	0		20.2621	0		20.3759	10.21		20.1699	0		20.0312	0		20.0668	0		20.125	0
20.1803	0		20.4611	0		20.2816	0		20.3955	274.23		20.1895	0		20.0507	0		20.0863	0		20.1445	0
20.1998	0		20.4807	0		20.3012	0		20.415	868.69		20.209	0		20.0703	0		20.1059	0		20.1641	0
20.2193	0		20.5002	0		20.3207	0		20.4345	280.24		20.2285	0		20.0898	0		20.1254	0		20.1836	0
20.2389	0		20.5197	0		20.3403	0		20.4541	199.97		20.2481	0		20.1093	0		20.145	0		20.2032	0
20.2584	0		20.5393	0		20.3598	0		20.4736	610.33		20.2676	0		20.1289	0		20.1645	0		20.2227	0
20.278	0		20.5588	0		20.3793	0		20.4932	325.36		20.2819	0		20.1484	0		20.184	0		20.2422	0
20.2975	0		20.5784	0		20.3989	0		20.5127	430.61		20.3014	0		20.168	0		20.2036	0		20.2618	0
20.3171	0		20.598	0		20.4184	0		20.5323	134.05		20.3209	0		20.1875	0		20.2231	0		20.2813	0
20.3366	0		20.6175	0		20.4308	0		20.5518	4.23		20.3405	0		20.2071	0		20.2427	0		20.3009	0
20.3561	0		20.637	0		20.4433	0		20.5713	3.57		20.3529	0		20.2266	0		20.2622	0		20.3204	0
20.3686	0		20.6566	0		20.4593	0		20.5909	112.98		20.3654	0		20.2462	0		20.2818	0		20.34	0
20.3846	0		20.6761	0		20.4788	0		20.6104	357.9		20.3849	0		20.2657	0		20.3013	0		20.3595	0
20.4006	0		20.6886	0		20.4913	0		20.63	112.98		20.4009	0		20.2852	0		20.3209	0		20.379	0
20.4148	0		20.7046	0		20.5073	0		20.6495	3.55		20.4098	0		20.3048	0		20.3404	0		20.3986	0
20.429	0		20.7206	0		20.5204	0		20.669	0.01		20.4157	0		20.3243	0		20.3599	0		20.4181	0
20.445	0		20.7366	0		20.54	0		20.6886	0		20.4245	0		20.3439	0		20.3795	0		20.4377	0
20.458	0		20.7508	0		20.5595	0		20.7081	0		20.4267	0		20.3563	0		20.399	208		20.4572	0
20.4775	0		20.7632	0		20.5791	0		20.7277	0		20.4326	0		20.3758	0		20.4132	0		20.4714	0
20.4864	0		20.7721	0		20.5986	0		20.7472	0		20.4414	0		20.3954	0		20.4328	0		20.4736	179
20.4959	0		20.7815	0		20.6181	0.01		20.7668	0		20.4434	0		20.415	0		20.4488	0		20.4812	0
20.5083	0		20.7836	0		20.6377	4.55		20.7863	0		20.4456	0		20.4274	0		20.463	0		20.4888	0
20.5279	0		20.7858	0		20.6572	142.25		20.8058	0		20.4478	0		20.4363	0		20.4754	0		20.5049	0
20.5385	0		20.7952	0		20.6768	453.77		20.8254	0		20.45	0		20.4438	0		20.4896	0		20.5137	0
20.5474	0		20.8041	0		20.6963	319.2		20.8343	0		20.4522	0		20.4527	0		20.4985	0		20.5159	0
20.5605	0		20.8063	0		20.7159	562.08		20.842	0		20.4543	0		20.4549	0		20.5007	0		20.5181	0
20.5694	0		20.8085	0		20.7354	176.98		20.8509	0		20.4565	0		20.4625	0		20.5048	0		20.5276	0
20.5825	0		20.8142	0		20.755	5.66		20.8531	0		20.4587	0		20.4731	0		20.5136	0		20.5418	0
20.5967	0		20.8267	0		20.7745	0.02		20.8662	0		20.4647	0		20.482	0		20.5158	0		20.5507	0
20.6097	0		20.8426	0		20.794	0		20.8787	0		20.4736	0		20.4842	0		20.5182	0		20.5584	0
20.6293	0		20.8515	0		20.8136	0.01		20.8946	0		20.4757	0		20.4865	0		20.5204	0		20.5744	0
20.6488	0		20.8555	0		20.8331	2.66		20.9089	0		20.4778	0		20.4887	0		20.5262	0		20.5833	0
20.6684	0		20.8644	0		20.8527	83.23		20.9231	0		20.4871	0		20.498	0		20.5404	0		20.5855	0
20.6826	0		20.8667	0		20.8722	262.21		20.9373	0		20.496	0		20.5069	0		20.5493	0		20.5877	0
20.6986	0		20.8688	0		20.8917	83.23		20.9533	0		20.5055	0		20.5091	0		20.5515	0		20.5898	0
20.7074	0		20.8764	0		20.9113	2.66		20.9693	0		20.5144	0		20.5113	0		20.5534	0		20.592	0
20.7097	0		20.8853	0		20.9308	0.01		20.9817	0		20.5236	0		20.5135	0		20.5556	0		20.5942	0
20.7192	0		20.8875	0		20.9504	0		20.9977	0		20.5325	0		20.521	0		20.5577	0		20.5963	0
20.7281	0		20.8969	0		20.9699	0					20.5383	0		20.5334	0		20.56	0		20.5985	0
20.7303	0		20.9129	0		20.9895	0					20.5471	0		20.5494	0		20.5622	0		20.6007	0
20.7325	0		20.9218	0								20.5494	0		20.5618	0		20.5661	0		20.603	0
20.7347	0		20.9239	0								20.5515	0		20.5707	0		20.5803	0		20.6051	0
20.7369	0		20.9261	0								20.5591	0		20.5801	0		20.5892	0		20.6073	0
20.7391	0		20.9334	0								20.568	0		20.589	0		20.5915	0		20.6149	0
20.7429	0		20.9476	0								20.5702	0		20.5911	0		20.5935	0		20.6291	0
20.7518	0		20.9583	0								20.5724	0		20.5932	0		20.5957	0		20.6433	0
20.754	0		20.9672	0								20.5745	0		20.5954	0		20.5979	0		20.6558	0
20.7559	0		20.9766	0								20.5767	0		20.5975	0		20.6001	0		20.6682	0
20.7579	0		20.9855	0								20.5789	0		20.5997	0		20.6024	0		20.6789	0
20.76	0		20.9876	0								20.5812	0		20.6017	0		20.6117	0		20.6913	0
20.7621	0		20.9951	0								20.5834	0		20.6037	0		20.6206	0		20.7002	0
20.7643	0											20.5856	0		20.6059	0		20.6228	0		20.7061	0
20.7665	0											20.5878	0		20.608	0		20.6249	0		20.715	0
20.7687	0											20.59	0		20.6102	0		20.6325	0		20.7226	0
20.7708	0											20.5922	0		20.6125	0		20.6413	0		20.7315	0
20.773	0											20.5944	0		20.6146	0		20.6507	0		20.7445	0
20.7752	0											20.5966	0		20.6168	0		20.6632	0		20.7534	0
20.7773	0											20.5988	0		20.6189	0		20.672	0		20.7556	0
20.7795	0											20.6011	0		20.621	0		20.6797	0		20.7578	0
20.7817	0											20.6033	0		20.6232	0		20.6886	0		20.76	0
20.7839	0											20.6055	0		20.6254	0		20.6907	0		20.7622	0
20.7862	0											20.6078	0		20.6275	0		20.6927	0		20.7644	0
20.7884	0											20.6097	0		20.6296	0		20.6947	0		20.7665	0
20.8012	0											20.6119	0		20.6318	0		20.6969	0		20.7688	0
20.8101	0											20.6142	0		20.6412	0		20.7063	0		20.7764	0
20.8123	0											20.6163	0		20.6519	0		20.7152	0		20.7852	0
20.8216	0											20.6185	0		20.6715	0		20.7246	0		20.7928	0
20.8305	0											20.6207	0		20.6804	0		20.7335	0		20.8017	0
20.8327	0											20.6229	0		20.688	0		20.7357	0		20.8039	0
20.8349	0											20.6285	0		20.7004	0		20.7433	0		20.806	0
20.8443	0											20.6427	0		20.7093	0		20.7522	0		20.8083	0
20.8532	0											20.6587	0		20.7114	0		20.7543	0		20.8104	0
20.8554	0											20.6694	0		20.7136	0		20.7564	0		20.8127	0
20.8629	0											20.6783	0		20.7158	0		20.7585	0		20.8149	0
20.8771	0											20.6802	0		20.7179	0		20.7607	0		20.8169	0
20.886	0											20.6825	0		20.7273	0		20.7647	0		20.8191	0
20.8954	0											20.6846	0		20.7362	0		20.7736	0		20.8212	0
20.906	0											20.6869	0		20.7384	0		20.7758	0		20.8234	0
20.9149	0											20.6891	0		20.7404	0		20.7781	0		20.8255	0
20.9171	0											20.6913	0		20.7426	0		20.7802	0		20.8276	0
20.9265	0											20.6934	0		20.7447	0		20.7825	0		20.8298	0
20.9288	0											20.6956	0		20.747	0		20.7846	0		20.8319	0
20.9308	0											20.6978	0		20.7489	0		20.7868	0		20.8341	0
20.9331	0											20.7	0		20.751	0		20.789	0		20.8363	0
20.9425	0											20.7021	0		20.7533	0		20.7912	0		20.8384	0
20.9514	0											20.7097	0		20.7553	0		20.7987	0		20.8407	0
20.9535	0											20.7186	0		20.7575	0		20.8076	0		20.85	0
20.9628	0											20.7208	0		20.7596	0		20.8098	0		20.8589	0
20.9717	0											20.7231	0		20.7617	0		20.812	0		20.8611	0
20.9738	0											20.7251	0		20.764	0		20.8143	0		20.8633	0
20.9797	0											20.7273	0		20.7661	0		20.8164	0		20.8654	0
20.9886	0											20.7295	0		20.768	0		20.8185	0		20.8675	0
20.9908	0											20.7317	0		20.7702	0		20.8207	0		20.8696	0
20.9929	0											20.7339	0		20.7723	0		20.8229	0		20.8718	0
20.995	0											20.736	0		20.7746	0		20.8251	0		20.874	0
20.9971	0											20.7382	0		20.7766	0		20.8272	0		20.8781	0
												20.7403	0		20.7787	0		20.8294	0		20.8869	0
												20.7425	0		20.7808	0		20.8317	0		20.8892	0
												20.7447	0		20.783	0		20.8337	0		20.8911	0
												20.7469	0		20.785	0		20.8359	0		20.8932	0
												20.7491	0		20.7872	0		20.8378	0		20.8954	0
												20.751	0		20.7893	0		20.8453	0		20.8975	0
												20.7533	0		20.7915	0		20.8542	0		20.8996	0
												20.7553	0		20.7937	0		20.8563	0		20.9018	0
												20.7574	0		20.7958	0		20.8585	0		20.904	0
												20.7595	0		20.7979	0		20.8607	0		20.9062	0
												20.7617	0		20.8001	0		20.8629	0		20.9082	0
												20.7639	0		20.8022	0		20.8651	0		20.9104	0
												20.766	0		20.8043	0		20.8672	0		20.9125	0
												20.7681	0		20.8065	0		20.8765	0		20.9146	0
												20.7704	0		20.8087	0		20.8854	0		20.9168	0
												20.7725	0		20.8108	0		20.8876	0		20.9188	0
												20.7748	0		20.813	0		20.8932	0		20.9209	0
												20.777	0		20.8151	0		20.9021	0		20.9231	0
												20.7791	0		20.8172	0		20.9097	0		20.929	0
												20.7811	0		20.8194	0		20.9186	0		20.9379	0
												20.7833	0		20.8215	0		20.9225	0		20.94	0
												20.7855	0		20.8236	0		20.9385	0		20.9476	0
												20.7876	0		20.8257	0		20.9581	0		20.9565	0
												20.7898	0		20.8278	0		20.9723	0		20.9587	0
												20.7919	0		20.8299	0		20.9812	0		20.968	0
												20.794	0		20.832	0		20.9834	0		20.9769	0
												20.7961	0		20.8414	0		20.9929	0		20.979	0
												20.7983	0		20.8502	0					20.9812	0
												20.8005	0		20.8523	0					20.9833	0
												20.8026	0		20.8544	0					20.9891	0
												20.8048	0		20.8566	0					20.998	0
												20.807	0		20.8588	0
												20.8092	0		20.8609	0
												20.8113	0		20.863	0
												20.8135	0		20.8652	0
												20.8157	0		20.8674	0
												20.8178	0		20.8696	0
												20.82	0		20.8717	0
												20.8222	0		20.8738	0
												20.8242	0		20.8758	0
												20.8263	0		20.8779	0
												20.8284	0		20.88	0
												20.8304	0		20.8821	0
												20.8325	0		20.8842	0
												20.8348	0		20.8863	0
												20.8369	0		20.8884	0
												20.8392	0		20.8906	0
												20.8413	0		20.8928	0
												20.8436	0		20.895	0
												20.8458	0		20.8972	0
												20.8479	0		20.8994	0
												20.85	0		20.9017	0
												20.8521	0		20.9039	0
												20.8543	0		20.9061	0
												20.8565	0		20.9083	0
												20.8587	0		20.9105	0
												20.861	0		20.9125	0
												20.8632	0		20.9147	0
												20.8653	0		20.9168	0
												20.8674	0		20.9187	0
												20.8696	0		20.9209	0
												20.8718	0		20.9231	0
												20.874	0		20.9253	0
												20.8761	0		20.9275	0
												20.8782	0		20.9296	0
												20.8803	0		20.9318	0
												20.8824	0		20.9339	0
												20.8846	0		20.9433	0
												20.8868	0		20.9522	0
												20.8889	0		20.9579	0
												20.891	0		20.9668	0
												20.8931	0		20.969	0
												20.8953	0		20.9711	0
												20.8975	0		20.9732	0
												20.8997	0		20.9753	0
												20.9017	0		20.9775	0
												20.9037	0		20.9795	0
												20.9058	0		20.9816	0
												20.9079	0		20.9838	0
												20.91	0		20.9859	0
												20.9121	0		20.9879	0
												20.9142	0		20.9899	0
												20.9164	0		20.992	0
												20.9185	0		20.9942	0
												20.9207	0		20.9965	0
												20.9227	0
												20.9321	0
												20.9409	0
												20.9431	0
												20.9452	0
												20.9473	0
												20.9493	0
												20.9513	0
												20.9534	0
												20.9554	0
												20.9576	0
												20.9596	0
												20.9618	0
												20.964	0
												20.9661	0
												20.9683	0
												20.9703	0
												20.9724	0
												20.9746	0
												20.9767	0
												20.9788	0
												20.9807	0
												20.9828	0
												20.985	0
												20.987	0
												20.9892	0
												20.9913	0
												20.9933	0
												20.9955	0
												20.9977	0

## Sheet: ED Fig 4b
MS/MS spectra and EICs of NLS(2HG)IHNQQLEE detected in H293T cells treated with exogenous D2HG and L2HG.
0mM D2HG treated H293T cells			10mM D2HG treated H293T cells			20mM D2HG treated H293T cells			50mM D2HG treated H293T cells			0mM L2HG treated H293T cells			10mM L2HG treated H293T cells			20mM L2HG treated H293T cells			50mM L2HG treated H293T cells			MS/MS spectra
Retention time (min)	Intensity (mV)		Retention time (min)	Intensity (mV)		Retention time (min)	Intensity (mV)		Retention time (min)	Intensity (mV)		Retention time (min)	Intensity (mV)		Retention time (min)	Intensity (mV)		Retention time (min)	Intensity (mV)		Retention time (min)	Intensity (mV)		m/z	Relative Intensity
0.00935	0		0.0092	0		0.00863	0		0.00945	0		0.00933	0		0.0097	0		0.00907	0		0.0089	0		128.18	5.55556
0.01155	0		0.01147	0		0.0109	0		0.0116	0		0.01148	0		0.01173	0		0.01117	0		0.01107	0		130.127	1.5812
0.01365	0		0.01355	0		0.01315	0		0.01383	0		0.01368	0		0.01382	0		0.01333	0		0.01312	0		183.115	5.42735
0.0158	0		0.01573	0		0.0172	0		0.01597	0		0.0158	0		0.01593	0		0.02088	0		0.0152	0		200.959	3.11966
0.01797	0		0.01797	0		0.02608	0		0.01795	0		0.01793	0		0.0179	0		0.02978	0		0.01718	0		202.129	4.44444
0.02022	0		0.02008	0		0.02832	0		0.02018	0		0.01998	0		0.01992	0		0.03192	0		0.01942	0		213.103	4.70085
0.02243	0		0.02225	0		0.03053	0		0.02233	0		0.02208	0		0.022	0		0.04118	0		0.02148	0		215.14	7.86325
0.02463	0		0.0244	0		0.03277	0		0.0246	0		0.02418	0		0.0241	0		0.04345	0		0.02358	0		217.09	2.94872
0.02675	0		0.02662	0		0.03487	0		0.02683	0		0.02632	0		0.03335	0		0.04543	0		0.02573	0		225.126	11.1539
0.02897	0		0.02887	0		0.03703	0		0.02903	0		0.02845	0		0.03548	0		0.04757	0		0.0278	0		226.118	2.86325
0.03122	0		0.03087	0		0.03913	0		0.03115	0		0.03063	0		0.03752	0		0.04967	0		0.02988	0		228.34	0.98291
0.03333	0		0.03297	0		0.04117	0		0.03327	0		0.03268	0		0.03962	0		0.05185	0		0.0338	0		229.121	6.15385
0.03548	0		0.03495	0		0.0432	0		0.0354	0		0.0348	0		0.04173	0		0.05395	0		0.04268	0		239.116	3.2906
0.03783	0		0.0372	0		0.0452	0		0.03758	0		0.04417	0		0.04368	0		0.05603	0		0.04478	0		241.082	20.3846
0.04003	0		0.0394	0		0.0474	0		0.03978	0		0.0462	0		0.04578	0		0.05817	0		0.04678	0		241.097	4.95726
0.04218	0		0.04153	0		0.0495	0		0.04178	0		0.04837	0		0.04797	0		0.06028	0		0.049	0		241.109	4.74359
0.04435	0		0.04368	0		0.05167	0		0.04387	0		0.05043	0		0.05	0		0.06238	0		0.05108	0		241.305	2.22222
0.0482	0		0.0459	0		0.05383	0		0.04627	0		0.0526	0		0.05207	0		0.06437	0		0.05318	0		242.095	1.92308
0.05708	0		0.04812	0		0.05607	0		0.04845	0		0.05453	0		0.05432	0		0.06637	0		0.0553	0		242.115	5.7265
0.05932	0		0.05028	0		0.05825	0		0.05065	0		0.05667	0		0.05627	0		0.06853	0		0.05735	0		243.1	4.40171
0.065	0		0.05247	0		0.0604	0		0.05283	0		0.05878	0		0.05832	0		0.07057	0		0.06485	0		243.134	17.3504
0.07388	0		0.05465	0		0.06257	0		0.05485	0		0.06085	0		0.06052	0		0.07257	0		0.07373	0		244.109	3.24786
0.07608	0		0.05677	0		0.06472	0		0.05703	0		0.06293	0		0.06263	0		0.07477	0		0.07595	0		244.128	8.2906
0.07835	0		0.05893	0		0.06693	0		0.0592	0		0.06508	0		0.06465	0		0.07675	0		0.07813	0		247.128	1.7094
0.08048	0		0.06305	0		0.06893	0		0.06143	0		0.06727	0		0.06673	0		0.0788	0		0.08018	0		249.107	2.60684
0.08263	0		0.07192	0		0.07118	0		0.06357	0		0.06947	0		0.06872	0		0.08077	0		0.08228	0		256.093	3.2906
0.08483	0		0.07417	0		0.07333	0		0.06582	0		0.07152	0		0.07087	0		0.08295	0		0.08437	0		259.094	73.2906
0.08692	0		0.07645	0		0.07547	0		0.06805	0		0.07362	0		0.07292	0		0.0851	0		0.08648	0		259.115	10.9829
0.08908	0		0.07853	0		0.0776	0		0.07025	0		0.0757	0		0.07512	0		0.08718	0		0.08867	0		260.1	9.18803
0.09132	0		0.08077	0		0.0798	0		0.0724	0		0.07782	0		0.07712	0		0.08925	0		0.09075	0		272.101	3.46154
0.0935	0		0.08295	0		0.08188	0		0.07465	0		0.07978	0		0.07928	0		0.09143	0		0.09298	0		275.12	2.05128
0.0957	0		0.08508	0		0.08407	0		0.07683	0		0.08188	0		0.08142	0		0.09363	0		0.09508	0		276.155	3.20513
0.09782	0		0.08722	0		0.08618	0		0.07903	0		0.08395	0		0.08343	0		0.0957	0		0.09718	0		277.02	2.39316
0.09993	0		0.08948	0		0.08843	0		0.08125	0		0.08602	0		0.08547	0		0.09777	0		0.0994	0		277.085	2.47863
0.10213	0		0.0917	0		0.09067	0		0.08337	0		0.08825	0		0.08742	0		0.09997	0		0.10147	0		277.11	29.5299
0.10435	0		0.09392	0		0.09292	0		0.08555	0		0.0904	0		0.08947	0		0.10203	0		0.10353	0		277.153	4.44444
0.10658	0		0.09607	0		0.09507	0		0.08953	0		0.0925	0		0.09157	0		0.10405	0		0.10562	0		277.318	1.23932
0.1088	0		0.09818	0		0.09717	0		0.09842	0		0.09448	0		0.09373	0		0.10618	0		0.10752	0		278.107	5.98291
0.11092	0		0.10038	0		0.09933	0		0.10062	0		0.0966	0		0.09573	0		0.1083	0		0.10965	0		279.111	1.32479
0.11308	0		0.10253	0		0.1016	0		0.10283	0		0.09858	0		0.09782	0		0.11042	0		0.11165	0		281.125	2.22222
0.11518	0		0.10465	0		0.10375	0		0.10507	0		0.10075	0		0.09987	0		0.11252	0		0.11375	0		285.12	4.70085
0.11738	0		0.10692	0		0.10597	0		0.10713	0		0.1028	0		0.10202	0		0.11472	0		0.11592	0		288.151	1.79487
0.11948	0		0.10892	0		0.10822	0		0.10928	0		0.10485	0		0.1041	0		0.11677	0		0.11793	0		292.095	4.18803
0.12152	0		0.11115	0		0.11032	0		0.11142	0		0.10695	0		0.10612	0		0.11883	0		0.11987	0		297.159	1.5812
0.12362	0		0.11335	0		0.1124	0		0.11363	0		0.10917	0		0.10813	0		0.12088	0		0.12198	0		298.169	1.79487
0.12578	0		0.11552	0		0.11448	0		0.11583	0		0.11125	0		0.11022	0		0.123	0		0.12405	0		299.729	1.23932
0.12797	0		0.11767	0		0.11842	0		0.11797	0		0.1134	0		0.1124	0		0.1251	0		0.12615	0		300.157	2.52137
0.13015	0		0.11988	0		0.1273	0		0.12018	0		0.11543	0		0.11447	0		0.12715	0		0.12833	0		300.294	2.86325
0.13237	0		0.1221	0		0.12952	0		0.12237	0		0.11765	0		0.11652	0		0.12928	0		0.1304	0		301.132	4.44444
0.13455	0		0.12615	0		0.1317	0		0.1245	0		0.11972	0		0.11867	0		0.1314	0		0.13262	0		306.915	2.30769
0.13675	0		0.13503	0		0.13375	0		0.12668	0		0.1218	0		0.12075	0		0.13333	0		0.13467	0		307.578	0.89744
0.13902	0		0.13713	0		0.1359	0		0.12878	0		0.12385	0		0.12283	0		0.13548	0		0.13682	0		321.12	3.11966
0.1412	0		0.13925	0		0.13813	0		0.13097	0		0.12577	0		0.12507	0		0.13768	0		0.13895	0		325.152	3.67521
0.1434	0		0.14138	0		0.14018	0		0.13295	0		0.12783	0		0.1271	0		0.13978	0		0.1411	0		326.142	4.01709
0.14537	0		0.14345	0		0.14235	0		0.13513	0		0.1299	0		0.12925	0		0.14187	0		0.1432	0		326.172	3.50427
0.1475	0		0.14563	0		0.14445	0		0.13722	0		0.13205	0		0.1314	0		0.1441	0		0.14533	0		327.131	16.8803
0.1497	0		0.14778	0		0.14663	0		0.13935	0		0.13415	0		0.13363	0		0.14618	0		0.14743	0		327.165	1.79487
0.1518	0		0.14995	0		0.14878	0		0.14158	0		0.13625	0		0.1357	0		0.1483	0		0.14945	0		331.105	2.60684
0.15403	0		0.15215	0		0.15083	0		0.14378	0		0.13823	0		0.13778	0		0.15035	0		0.1516	0		331.205	3.2906
0.15628	0		0.1544	0		0.15297	0		0.14603	0		0.1404	0		0.13985	0		0.15262	0		0.15363	0		331.732	0.98291
0.15847	0		0.15648	0		0.15503	0		0.14808	0		0.14248	0		0.14195	0		0.15482	0		0.15587	0		332.184	4.82906
0.16052	0		0.15867	0		0.15723	0		0.15015	0		0.1446	0		0.14398	0		0.15692	0		0.15808	0		333.052	2.94872
0.16278	0		0.16077	0		0.15933	0		0.15225	0		0.14672	0		0.14602	0		0.1589	0		0.16025	0		336.156	2.13675
0.1649	0		0.16283	0		0.16143	0		0.15447	0		0.14875	0		0.14813	0		0.16112	0		0.16225	0		338.147	2.30769
0.16712	0		0.16493	0		0.16367	0		0.15667	0		0.15082	0		0.15018	0		0.16312	0		0.16433	0		339.201	8.93162
0.16915	0		0.16707	0		0.16572	0		0.15872	0		0.15285	0		0.15233	0		0.16522	0		0.1665	0		340.208	1.7094
0.17142	0		0.16917	0		0.16783	0		0.1609	0		0.155	0		0.15442	0		0.1672	0		0.16863	0		341.181	2.05128
0.17358	0		0.17137	0		0.16998	0		0.16303	0		0.15717	0		0.15655	0		0.1693	0		0.17072	0		342.184	1.5812
0.17578	0		0.17358	0		0.17207	0		0.1651	0		0.15928	0		0.1586	0		0.17128	0		0.17277	0		342.39	3.37607
0.178	0		0.17582	0		0.17428	0		0.16715	0		0.16143	0		0.1606	0		0.1734	0		0.17485	0		343.974	1.62393
0.18018	0		0.17802	0		0.17632	0		0.16925	0		0.16358	0		0.16267	0		0.17552	0		0.17698	0		344.157	34.9573
0.18225	0		0.18012	0		0.1784	0		0.17147	0		0.16555	0		0.1647	0		0.1775	0		0.17917	0		344.183	2.90598
0.18442	0		0.18232	0		0.18048	0		0.1736	0		0.1677	0		0.16683	0		0.1797	0		0.18127	0		345.121	3.46154
0.18652	0		0.18448	0		0.1827	0		0.17575	0		0.16993	0		0.1689	0		0.18185	0		0.18342	0		345.141	4.35897
0.1887	0		0.1867	0		0.18493	0		0.17788	0		0.17205	0		0.171	0		0.18385	0		0.18557	0		345.185	4.10256
0.19087	0		0.1889	0		0.18712	0		0.18002	0		0.1741	0		0.173	0		0.18588	0		0.18763	0		346.088	3.11966
0.19313	0		0.19107	0		0.18933	0		0.18222	0		0.17618	0		0.17503	0		0.1879	0		0.18965	0		346.211	2.90598
0.19518	0		0.19327	0		0.19157	0		0.18443	0		0.17828	0		0.17712	0		0.1901	0		0.1916	0		347.684	3.24786
0.1973	0		0.19538	0		0.19352	0		0.18647	0		0.1804	0		0.17918	0		0.19217	0		0.1938	0		348.138	3.97436
0.19943	0		0.19745	0		0.19552	0		0.18853	0		0.1825	0		0.18128	0		0.19418	0		0.19592	0		349.12	6.32479
0.20175	0		0.19967	0		0.19757	0		0.19068	0		0.18452	0		0.18333	0		0.19637	0		0.1981	0		350.122	3.2906
0.20387	0		0.2017	0		0.19978	0		0.19278	0		0.18675	0		0.18552	0		0.19833	0		0.20025	0		353.135	4.05983
0.2059	0		0.20383	0		0.20188	0		0.19483	0		0.18885	0		0.1876	0		0.20045	0		0.20247	0		353.185	14.1026
0.2081	0		0.20605	0		0.20403	0		0.1971	0		0.19083	0		0.18975	0		0.20252	0		0.2046	0		354.169	10.8974
0.2102	0		0.20828	0		0.20607	0		0.19917	0		0.19307	0		0.19193	0		0.20457	0		0.20667	0		354.186	9.65812
0.2123	0		0.21053	0		0.20823	0		0.20125	0		0.19503	0		0.19403	0		0.20648	0		0.20878	0		355.163	2.52137
0.21442	0		0.21273	0		0.21045	0		0.20335	0		0.19713	0		0.1962	0		0.20865	0		0.2109	0		356.112	2.22222
0.21662	0		0.21502	0		0.2127	0		0.20547	0		0.19905	0		0.19827	0		0.21068	0		0.21303	0		357.214	28.547
0.21875	0		0.21722	0		0.21472	0		0.20762	0		0.20117	0		0.20032	0		0.21275	0		0.21525	0		357.238	2.60684
0.22097	0		0.21947	0		0.21683	0		0.20978	0		0.2033	0		0.20247	0		0.21473	0		0.21733	0		358.216	2.30769
0.22308	0		0.22157	0		0.21888	0		0.21198	0		0.20538	0		0.20468	0		0.21678	0		0.21943	0		365.152	2.39316
0.22518	0		0.22373	0		0.22108	0		0.21407	0		0.2074	0		0.20663	0		0.21888	0		0.22158	0		365.191	3.37607
0.22725	0		0.22593	0		0.22328	0		0.2161	0		0.20943	0		0.20883	0		0.22103	0		0.22367	0		366.147	6.75214
0.22942	0		0.22808	0		0.22543	0		0.21828	0		0.21158	0		0.21092	0		0.22317	0		0.22587	0		367.142	4.61538
0.23148	0		0.23037	0		0.22748	0		0.22052	0		0.21365	0		0.21302	0		0.22538	0		0.22783	0		367.223	1.96581
0.23365	0		0.23253	0		0.22957	0		0.22267	0		0.21583	0		0.2151	0		0.22758	0		0.22992	0		370.093	3.2906
0.23565	0		0.2347	0		0.2317	0		0.22488	0		0.2179	0		0.2172	0		0.22973	0		0.23202	0		370.177	4.31624
0.23783	0		0.23685	0		0.23395	0		0.22707	0		0.22007	0		0.2194	0		0.2317	0		0.23418	0		370.204	7.30769
0.2399	0		0.2389	0		0.2361	0		0.22925	0		0.22212	0		0.22145	0		0.23372	0		0.23625	0		371.193	19.1453
0.24207	0		0.24113	0		0.23827	0		0.23128	0		0.22423	0		0.22362	0		0.23587	0		0.2384	0		371.214	1.75214
0.24428	0		0.24333	0		0.24037	0		0.2335	0		0.22637	0		0.22555	0		0.23792	0		0.24047	0		372.183	2.52137
0.24648	0		0.24543	0		0.2424	0		0.23555	0		0.22847	0		0.2276	0		0.24005	0		0.24267	0		372.226	3.16239
0.2487	0		0.24762	0		0.24467	0		0.23772	0		0.23768	0		0.22977	0		0.24208	0		0.24467	0		373.138	4.65812
0.25092	0		0.24985	0		0.2468	0		0.23968	0		0.24657	0		0.23195	0		0.24418	0		0.24672	0		373.185	3.76068
0.25287	0		0.25203	0		0.24892	0		0.24192	0		0.24878	0		0.23418	0		0.24612	0		0.2488	0		374.103	1.88034
0.25503	0		0.25425	0		0.25107	0		0.24395	0		0.251	0		0.23632	0		0.2482	0		0.2509	0		374.207	6.88034
0.25715	0		0.25633	0		0.25325	0		0.24613	0		0.25313	0		0.23843	0		0.25028	0		0.25305	0		378.042	1.23932
0.25923	0		0.25852	0		0.25527	0		0.24822	0		0.25525	0		0.24048	0		0.25232	0		0.25515	0		378.117	2.77778
0.26133	0		0.26067	0		0.2574	0		0.25047	0		0.25742	0		0.24268	0		0.25445	0		0.2574	0		381.172	2.13675
0.26352	0		0.26273	0		0.2595	0		0.2525	0		0.25958	0		0.24478	0		0.2566	0		0.2595	0		381.212	4.74359
0.26568	0		0.26482	0		0.26155	0		0.25472	0		0.26172	0		0.24702	0		0.25857	0		0.26148	0		382.144	6.7094
0.26795	0		0.26707	0		0.26378	0		0.25693	0		0.26383	0		0.24908	0		0.26068	0		0.26365	0		382.174	2.39316
0.27003	0		0.2692	0		0.26578	0		0.25903	0		0.26602	0		0.25112	0		0.26282	0		0.2658	0		383.232	2.77778
0.27215	0		0.27135	0		0.26772	0		0.26115	0		0.26795	0		0.25313	0		0.26493	0		0.26783	0		385.136	2.73504
0.27435	0		0.27357	0		0.26988	0		0.26327	0		0.27005	0		0.25522	0		0.26712	0		0.27	0		385.524	7.94872
0.2765	0		0.2758	0		0.27208	0		0.26545	0		0.27213	0		0.2574	0		0.26928	0		0.2722	0		386.238	1.32479
0.27862	0		0.27783	0		0.27427	0		0.26757	0		0.27418	0		0.25953	0		0.27135	0		0.27435	0		390.144	2.00855
0.28095	0		0.27988	0		0.2765	0		0.26972	0		0.27625	0		0.26173	0		0.27345	0		0.27647	0		390.188	25.7265
0.28295	0		0.28202	0		0.27877	0		0.27192	0		0.27835	0		0.26377	0		0.27563	0		0.2785	0		391.19	4.65812
0.28507	0		0.28418	0		0.28087	0		0.2741	0		0.28055	0		0.26592	0		0.27767	0		0.28072	0		391.822	0.98291
0.28722	0		0.28635	0		0.28292	0		0.2763	0		0.28268	0		0.26785	0		0.27978	0		0.28293	0		394.215	3.07692
0.28933	0		0.28857	0		0.28512	0		0.27838	0		0.2848	0		0.27	0		0.28175	0		0.28498	0		394.718	5.25641
0.29143	0		0.29077	0		0.28738	0		0.28047	0		0.28678	0		0.27207	0		0.28395	0		0.28897	0		395.195	7.30769
0.29362	0		0.29332	0		0.28958	0		0.28258	0		0.28892	0		0.27423	0		0.28605	0		0.29787	0		396.119	4.44444
0.29583	0		0.29557	0		0.29173	0		0.28468	0		0.29102	0		0.2764	0		0.28822	0		0.2999	0		398.102	2.4359
0.29807	0		0.29783	0		0.29395	0		0.28688	0		0.29308	0		0.27852	0		0.29028	0		0.302	0		398.206	3.16239
0.30005	0		0.29992	0		0.2962	0		0.28902	0		0.29523	0		0.28058	0		0.29243	0		0.30398	0		398.239	2.5641
0.30222	0		0.30203	0		0.29835	0		0.29125	0		0.29733	0		0.28262	0		0.29442	0		0.30615	0		400.166	6.32479
0.30445	0		0.30418	0		0.30057	0		0.29337	0		0.29938	0		0.28465	0		0.29652	0		0.30823	0		401.188	2.94872
0.30658	0		0.31178	0		0.30267	0		0.29542	0		0.3016	0		0.28667	0		0.29855	0		0.31035	0		402.189	3.03419
0.3087	0		0.32067	0		0.30477	0		0.29763	0		0.30365	0		0.28872	0		0.3006	0		0.31235	0		403.193	2.17949
0.31088	0		0.32278	0		0.3069	0		0.29972	0		0.30572	0		0.29093	0		0.30268	0		0.31452	0		404.203	1.66667
0.31302	0		0.32497	0		0.30902	0		0.30182	0		0.30788	0		0.29305	0		0.30488	0		0.3166	0		405.194	1.62393
0.31513	0		0.32712	0		0.31122	0		0.30397	0		0.31003	0		0.29525	0		0.30682	0		0.31868	0		406.033	1.15385
0.3173	0		0.32938	0		0.31347	0		0.3061	0		0.31198	0		0.29743	0		0.3089	0		0.32073	0		407.191	13.8889
0.31943	0		0.33147	0		0.31563	0		0.30833	0		0.31402	0		0.29938	0		0.311	0		0.32283	0		409.161	1.83761
0.32158	0		0.33357	0		0.31778	0		0.31052	0		0.3161	0		0.30145	0		0.31307	0		0.32497	0		409.206	1.96581
0.3238	0		0.33573	0		0.3236	0		0.31262	0		0.31808	0		0.30345	0		0.31515	0		0.327	0		409.232	3.37607
0.32597	0		0.33787	0		0.33248	0		0.3147	0		0.32003	0		0.3056	0		0.31725	0		0.32918	0		412.219	3.37607
0.32817	0		0.34013	0		0.33477	0		0.31693	0		0.32215	0		0.313	0		0.31932	0		0.33122	0		413.23	2.64957
0.33035	0		0.34228	0		0.33685	0		0.31903	0		0.32418	0		0.32188	0		0.32142	0		0.33347	0		413.745	1.92308
0.33245	0		0.3445	0		0.33903	0		0.32118	0		0.32635	0		0.324	0		0.32343	0		0.33538	0		416.218	1.45299
0.33453	0		0.3467	0		0.34125	0		0.32332	0		0.32838	0		0.32612	0		0.32548	0		0.33763	0		416.254	1.06838
0.33663	0		0.34893	0		0.34347	0		0.32552	0		0.33052	0		0.32822	0		0.32765	0		0.33967	0		417.184	12.8205
0.3387	0		0.35105	0		0.3457	0		0.32762	0		0.33273	0		0.33045	0		0.3297	0		0.34188	0		418.189	1.11111
0.34083	0		0.35325	0		0.34782	0		0.32975	0		0.33475	0		0.33252	0		0.33187	0		0.34402	0		418.719	4.31624
0.34295	0		0.35545	0		0.34993	0		0.3319	0		0.3368	0		0.33458	0		0.33385	0		0.34605	0		419.181	2.13675
0.34513	0		0.35757	0		0.35918	0		0.3341	0		0.33875	0		0.33668	0		0.3359	0		0.34812	0		420.216	2.47863
0.34732	0		0.3598	0		0.36807	0		0.33628	0		0.34092	0		0.33875	0		0.3381	0		0.35015	0		422.186	2.99145
0.34953	0		0.36193	0		0.37028	0		0.33845	0		0.34292	0		0.34083	0		0.34022	0		0.35217	0		424.892	1.15385
0.35172	0		0.3641	0		0.37245	0		0.34063	0		0.34517	0		0.3431	0		0.34238	0		0.35428	0		425.279	1.5812
0.35382	0		0.36618	0		0.37467	0		0.34282	0		0.34715	0		0.34525	0		0.34445	0		0.35633	0		426.209	3.03419
0.35603	0		0.36847	0		0.3768	0		0.34503	0		0.34932	0		0.34743	0		0.34655	0		0.35842	0		426.857	2.39316
0.35823	0		0.37057	0		0.37892	0		0.34912	0		0.3513	0		0.34947	0		0.3488	0		0.36047	0		427.186	2.30769
0.36028	0		0.37268	0		0.38107	0		0.358	0		0.35338	0		0.35155	0		0.35082	0		0.36265	0		427.212	3.80342
0.36247	0		0.3749	0		0.38317	0		0.36023	0		0.35555	0		0.35363	0		0.35285	0		0.36465	0		427.285	2.64957
0.3645	0		0.3771	0		0.38533	0		0.36243	0		0.35773	0		0.35582	0		0.35498	0		0.36663	0		428.184	5.17094
0.3667	0		0.37928	0		0.38747	0		0.3647	0		0.35987	0		0.3579	0		0.35695	0		0.36872	0		429.192	2.39316
0.36888	0		0.38155	0		0.38967	0		0.37212	0		0.36207	0		0.36005	0		0.35892	0		0.37093	0		429.245	10.4274
0.37102	0		0.38373	0		0.39187	0		0.381	0		0.36413	0		0.36218	0		0.3611	0		0.37312	0		429.81	4.91453
0.37323	0		0.38595	0		0.39405	0		0.38325	0		0.3662	0		0.36425	0		0.36332	0		0.37528	0		431.208	1.49573
0.37523	0		0.38817	0		0.39622	0		0.38533	0		0.36835	0		0.36642	0		0.36535	0		0.37725	0		432.238	4.2735
0.3793	0		0.39037	0		0.39833	0		0.38752	0		0.37038	0		0.36847	0		0.36733	0		0.37935	0		435.21	6.11111
0.38818	0		0.39248	0		0.4004	0		0.3896	0		0.37243	0		0.37038	0		0.36945	0		0.38143	0		436.197	6.66667
0.39027	0		0.39468	0		0.40252	0		0.39183	0		0.37438	0		0.37252	0		0.37157	0		0.38357	0		437.18	2.60684
0.39237	0		0.39685	0		0.40447	0		0.39393	0		0.37638	0		0.3746	0		0.37375	0		0.38562	0		438.17	2.73504
0.39448	0		0.39895	0		0.4066	0		0.39615	0		0.37847	0		0.37667	0		0.37588	0		0.38772	0		439.234	2.13675
0.39655	0		0.40107	0		0.40877	0		0.3982	0		0.38053	0		0.37875	0		0.37795	0		0.38972	0		440.167	2.22222
0.39882	0		0.40313	0		0.41093	0		0.40042	0		0.38268	0		0.38092	0		0.38003	0		0.39193	0		440.211	11.7949
0.40092	0		0.40533	0		0.41313	0		0.4026	0		0.38473	0		0.38297	0		0.38225	0		0.39397	0		440.215	13.4615
0.40312	0		0.4074	0		0.41522	0		0.40495	0		0.38677	0		0.385	0		0.38442	0		0.39608	0		440.366	2.13675
0.40523	0		0.40953	0		0.42093	0		0.407	0		0.38897	0		0.38707	0		0.38648	0		0.39815	0		441.213	3.20513
0.40748	0		0.41163	0		0.42983	0		0.40918	0		0.39108	0		0.38925	0		0.38858	0		0.40018	0		441.234	4.44444
0.40973	0		0.4138	0		0.4319	0		0.41127	0		0.39312	0		0.39125	0		0.39075	0		0.4023	0		442.714	7.52137
0.41187	0		0.41602	0		0.43402	0		0.41343	0		0.3953	0		0.39327	0		0.39283	0		0.40442	0		443.244	3.76068
0.41395	0		0.41823	0		0.43627	0		0.41568	0		0.39732	0		0.39527	0		0.39495	0		0.40655	0		443.708	3.97436
0.41603	0		0.42033	0		0.43863	0		0.41777	0		0.39948	0		0.39743	0		0.39698	0		0.40847	0		444.225	3.54701
0.41828	0		0.4224	0		0.4408	0		0.41998	0		0.4015	0		0.39958	0		0.39908	0		0.41058	0		447.738	6.02564
0.42042	0		0.42447	0		0.44288	0		0.42215	0		0.40372	0		0.40167	0		0.40122	0		0.41267	0		448.217	5.81197
0.42253	0		0.42673	0		0.44498	0		0.42428	0		0.40578	0		0.40385	0		0.40332	0		0.41477	0		449.216	2.47863
0.4247	0		0.42867	0		0.4472	0		0.42653	0		0.40783	0		0.40607	0		0.4055	0		0.41685	0		449.303	1.83761
0.42698	0		0.43083	0		0.44927	0		0.42862	0		0.40995	0		0.40807	0		0.4076	0		0.41885	0		450.224	2.35043
0.42925	0		0.43302	0		0.45142	0		0.43082	0		0.41203	0		0.41018	0		0.40973	0		0.42083	0		451.226	5.68376
0.43132	0		0.43515	0		0.45362	0		0.43305	0		0.41415	0		0.41238	0		0.41192	0		0.42287	0		452.155	1.23932
0.43343	0		0.43728	0		0.45583	0		0.4352	0		0.41633	0		0.41442	0		0.41405	0		0.42508	0		452.196	1.79487
0.43562	0		0.4395	0		0.45788	0		0.4373	0		0.41855	0		0.41662	0		0.41967	0		0.42718	0		452.223	4.10256
0.43772	0		0.44162	0		0.46015	0		0.43943	0		0.42047	0		0.41875	0		0.42855	0		0.42942	0		454.113	1.7094
0.43987	0		0.44383	0		0.46227	0		0.44163	0		0.42265	0		0.42095	0		0.43068	0		0.43153	0		454.181	2.22222
0.44205	0		0.44595	0		0.46448	0		0.4438	0		0.42477	0		0.42303	0		0.43287	0		0.44093	0		455.227	18.2479
0.44418	0		0.4481	0		0.46655	0		0.44577	0		0.427	0		0.42512	0		0.44027	0		0.4429	0		456.175	2.39316
0.4464	0		0.45033	0		0.46858	0		0.44793	0		0.42913	0		0.43427	0		0.44247	0		0.44512	0		456.275	2.5641
0.44855	0		0.45263	0		0.47073	0		0.45002	0		0.43117	0		0.43638	0		0.44468	0		0.44723	0		456.846	1.11111
0.45077	0		0.45477	0		0.4729	0		0.45225	0		0.43322	0		0.43833	0		0.44688	0		0.44928	0		457.209	3.84615
0.45292	0		0.45698	0		0.47485	0		0.45445	0		0.43535	0		0.4405	0		0.44887	0		0.45148	0		457.241	39.4017
0.45498	0		0.45915	0		0.47708	0		0.45672	0		0.44473	0		0.44248	0		0.45102	0		0.45345	0		457.726	3.71795
0.4571	0		0.46322	0		0.47935	0		0.4589	0		0.44675	0		0.44462	0		0.4531	0		0.45557	0		458.167	2.00855
0.45928	0		0.4721	0		0.48157	0		0.46112	0		0.44887	0		0.44678	0		0.45518	0		0.45758	0		458.222	6.23932
0.46143	0		0.47428	0		0.48377	0		0.46333	0		0.45108	0		0.44892	0		0.45732	0		0.45963	0		458.232	11.282
0.47073	0		0.47638	0		0.48593	0		0.46555	0		0.45312	0		0.45095	0		0.45942	0		0.46707	0		458.243	11.2393
0.47962	0		0.47855	0		0.48805	0		0.4677	0		0.45522	0		0.453	0		0.46158	0		0.47595	0		458.391	1.28205
0.4817	0		0.48073	0		0.49028	0		0.4699	0		0.45728	0		0.45508	0		0.46365	0		0.47813	0		458.726	5.38462
0.48378	0		0.4828	0		0.49238	0		0.4721	0		0.45937	0		0.45723	0		0.46578	0		0.48002	0		459.224	4.70085
0.48592	0		0.4851	0		0.4946	0		0.47423	0		0.46153	0		0.4593	0		0.468	0		0.48212	0		459.247	6.11111
0.48812	0		0.48735	0		0.49687	0		0.47647	0		0.46373	0		0.46123	0		0.47023	0		0.48413	0		460.219	6.41026
0.49022	0		0.4895	0		0.49905	0		0.47857	0		0.46585	0		0.46343	0		0.47235	0		0.48618	0		460.723	4.31624
0.49242	0		0.49172	0		0.50133	0		0.48073	0		0.46795	0		0.46558	0		0.47455	0		0.48842	0		461.224	4.70085
0.49463	0		0.49388	0		0.50342	0		0.48298	0		0.47005	0		0.4678	0		0.47652	0		0.49057	0		462.21	3.54701
0.49677	0		0.49598	0		0.50565	0		0.48522	0		0.47215	0		0.46987	0		0.47862	0		0.49267	0		463.183	4.44444
0.49893	0		0.4981	0		0.50777	0		0.4874	0		0.47442	0		0.47207	0		0.4878	0		0.4948	0		465.195	3.80342
0.5011	0		0.50023	0		0.50995	0		0.4949	0		0.47662	0		0.47403	0		0.49668	0		0.49688	0		466.739	3.2906
0.50325	0		0.50242	0		0.51205	0		0.50378	0		0.47868	0		0.47607	0		0.49875	0		0.49893	0		467.193	2.5641
0.50542	0		0.50463	0		0.51428	0		0.50602	0		0.48075	0		0.47822	0		0.5009	0		0.50105	0		467.225	3.50427
0.50758	0		0.50688	0		0.5164	0		0.50815	0		0.4829	0		0.48022	0		0.50307	0		0.50323	0		467.245	6.02564
0.5098	0		0.50907	0		0.51868	0		0.51032	0		0.4851	0		0.48238	0		0.50515	0		0.50528	0		467.25	9.01709
0.512	0		0.51115	0		0.52092	0		0.5125	0		0.48712	0		0.48457	0		0.50733	0		0.50737	0		467.262	5.38462
0.51423	0		0.51333	0		0.52315	0		0.51468	0		0.48902	0		0.48667	0		0.50943	0		0.5095	0		468.206	3.20513
0.51623	0		0.51552	0		0.52537	0		0.51683	0		0.49103	0		0.4888	0		0.51152	0		0.51162	0		468.731	7.52137
0.5184	0		0.51777	0		0.5276	0		0.51897	0		0.49315	0		0.49083	0		0.5137	0		0.51383	0		469.173	2.5641
0.52058	0		0.51987	0		0.52967	0		0.52112	0		0.49532	0		0.49283	0		0.5159	0		0.51602	0		469.234	16.0256
0.52267	0		0.52205	0		0.53183	0		0.5233	0		0.49753	0		0.49495	0		0.51798	0		0.5182	0		470.226	13.0342
0.52487	0		0.52417	0		0.53387	0		0.52548	0		0.49963	0		0.49695	0		0.52005	0		0.52043	0		470.266	2.60684
0.52692	0		0.5264	0		0.53608	0		0.52773	0		0.50162	0		0.49908	0		0.52213	0		0.52248	0		471.199	1.79487
0.52913	0		0.52862	0		0.53822	0		0.52995	0		0.50373	0		0.50122	0		0.52428	0		0.52458	0		473.241	1.88034
0.53138	0		0.53083	0		0.5403	0		0.53215	0		0.50578	0		0.50335	0		0.52635	0		0.52668	0		474.281	2.5641
0.53348	0		0.53297	0		0.54242	0		0.53435	0		0.51322	0		0.50545	0		0.52833	0		0.52868	0		476.718	2.99145
0.53567	0		0.53503	0		0.54465	0		0.53653	0		0.5221	0		0.50752	0		0.53043	0		0.53078	0		476.745	3.84615
0.53795	0		0.53712	0		0.54662	0		0.53855	0		0.52425	0		0.50948	0		0.5326	0		0.53283	0		477.704	3.84615
0.54023	0		0.53922	0		0.54875	0		0.54085	0		0.52643	0		0.5114	0		0.53483	0		0.53497	0		477.737	25.7265
0.54238	0		0.54135	0		0.55078	0		0.54305	0		0.5286	0		0.51342	0		0.53683	0		0.53703	0		478.243	8.46154
0.5445	0		0.54352	0		0.55292	0		0.54525	0		0.53077	0		0.5155	0		0.53902	0		0.53913	0		478.273	3.76068
0.55028	0		0.54573	0		0.55515	0		0.54742	0		0.53297	0		0.51773	0		0.54122	0		0.54122	0		478.771	2.13675
0.55917	0		0.54792	0		0.55723	0		0.54963	0		0.53503	0		0.5198	0		0.54338	0		0.54322	0		479.248	4.48718
0.56137	0		0.55012	0		0.55942	0		0.55177	0		0.5371	0		0.52202	0		0.54548	0		0.54528	0		480.211	3.50427
0.5634	0		0.55235	0		0.5617	0		0.5539	0		0.53928	0		0.52408	0		0.54762	0		0.54735	0		480.239	2.86325
0.5656	0		0.55448	0		0.56388	0		0.5561	0		0.5414	0		0.52623	0		0.54975	0		0.54957	0		481.208	1.62393
0.56778	0		0.55658	0		0.56605	0		0.55817	0		0.54353	0		0.52832	0		0.55197	0		0.55152	0		481.241	4.52991
0.5698	0		0.55873	0		0.56823	0		0.5604	0		0.54562	0		0.53042	0		0.55402	0		0.5536	0		482.225	10.0427
0.57197	0		0.5609	0		0.5704	0		0.56255	0		0.54765	0		0.53248	0		0.55607	0		0.55575	0		482.371	1.41026
0.57402	0		0.56328	0		0.57245	0		0.5647	0		0.54978	0		0.53458	0		0.55798	0		0.55772	0		482.73	3.54701
0.57625	0		0.56547	0		0.57463	0		0.56685	0		0.55187	0		0.53663	0		0.56008	0		0.5598	0		483.221	1.32479
0.5784	0		0.56755	0		0.57678	0		0.56908	0		0.55402	0		0.5387	0		0.56212	0		0.56187	0		483.243	2.64957
0.58052	0		0.56965	0		0.57893	0		0.5713	0		0.55615	0		0.54072	0		0.5642	0		0.56405	0		484.252	6.32479
0.58267	0		0.57172	0		0.58102	0		0.57343	0		0.5582	0		0.54292	0		0.56643	0		0.56607	0		485.231	4.78632
0.58483	0		0.57382	0		0.5832	0		0.57568	0		0.56023	0		0.54492	0		0.56858	0		0.56812	0		486.204	1.23932
0.58685	0		0.57608	0		0.58537	0		0.57787	0		0.5623	0		0.547	0		0.57075	0		0.5702	0		486.504	1.5812
0.589	0		0.57825	0		0.5874	0		0.58002	0		0.5644	0		0.54905	0		0.57275	0		0.57232	0		487.203	1.5812
0.59113	0		0.58032	0		0.58957	0		0.58223	0		0.56647	0		0.55122	0		0.57495	0		0.57435	0		487.257	1.32479
0.59323	0		0.58253	0		0.59173	0		0.58432	0		0.56862	0		0.5533	0		0.57705	0		0.57653	0		489.165	5.21368
0.59552	0		0.58462	0		0.59395	0		0.58643	0		0.57075	0		0.5553	0		0.57918	0		0.57862	0		490.15	2.30769
0.59768	0		0.5867	0		0.5962	0		0.58857	0		0.57283	0		0.55747	0		0.58128	0		0.58078	0		491.242	4.70085
0.59975	0		0.5889	0		0.5984	0		0.59075	0		0.57492	0		0.55947	0		0.58343	0		0.58285	0		492.206	1.28205
0.60195	0		0.59112	0		0.6006	0		0.59287	0		0.5771	0		0.56157	0		0.5854	0		0.58495	0		492.281	10.8974
0.6041	0		0.59333	0		0.60282	0		0.59498	0		0.57927	0		0.56377	0		0.58755	0		0.58712	0		492.303	7.22222
0.60637	0		0.59552	0		0.60487	0		0.59718	0		0.58148	0		0.56588	0		0.58978	0		0.5892	0		493.288	5.55556
0.60857	0		0.59767	0		0.60715	0		0.5993	0		0.58367	0		0.56808	0		0.59198	0		0.59132	0		493.45	2.60684
0.61073	0		0.59985	0		0.60927	0		0.60147	0		0.58572	0		0.57003	0		0.59407	0		0.5935	0		494.243	7.26496
0.61297	0		0.60205	0		0.61147	0		0.60358	0		0.58788	0		0.57208	0		0.59615	0		0.59555	0		495.238	2.90598
0.61515	0		0.6043	0		0.61362	0		0.60568	0		0.59012	0		0.57418	0		0.59825	0		0.59762	0		495.26	2.47863
0.61735	0		0.60643	0		0.61573	0		0.60785	0		0.59225	0		0.57635	0		0.60033	0		0.59972	0		496.059	1.15385
0.61948	0		0.60855	0		0.61788	0		0.61003	0		0.59433	0		0.57845	0		0.60243	0		0.6018	0		496.198	3.03419
0.62163	0		0.6106	0		0.62007	0		0.61225	0		0.59648	0		0.58052	0		0.60448	0		0.60388	0		496.25	2.69231
0.62373	0		0.61273	0		0.62232	0		0.61448	0		0.59858	0		0.58257	0		0.60653	0		0.60598	0		496.283	1.66667
0.62592	0		0.61497	0		0.62428	0		0.61665	0		0.60075	0		0.58458	0		0.60863	0		0.60803	0		496.74	2.73504
0.6281	0		0.61713	0		0.62643	0		0.61887	0		0.60285	0		0.5867	0		0.61082	0		0.60997	0		497.194	4.01709
0.63035	0		0.61932	0		0.62862	0		0.62105	0		0.605	0		0.58878	0		0.61302	0		0.61203	0		497.252	1.79487
0.63252	0		0.62147	0		0.63067	0		0.62315	0		0.60703	0		0.59103	0		0.61512	0		0.6141	0		497.532	1.5812
0.63472	0		0.62355	0		0.63287	0		0.6253	0		0.60913	0		0.59312	0		0.6172	0		0.61612	0		498.229	5.68376
0.63698	0		0.62577	0		0.63488	0		0.62737	0		0.61115	0		0.59528	0		0.61928	0		0.61822	0		499.256	2.86325
0.63917	0		0.62797	0		0.63712	0		0.6295	0		0.6133	0		0.59728	0		0.62143	0		0.62015	0		499.758	4.18803
0.64125	0		0.63007	0		0.63945	0		0.6317	0		0.61528	0		0.59943	0		0.62365	0		0.62222	0		500.193	1.41026
0.64338	0		0.63225	0		0.64158	0		0.63388	0		0.61745	0		0.60152	0		0.62588	0		0.62422	0		500.234	35.3846
0.64552	0		0.63443	0		0.64378	0		0.63602	0		0.61958	0		0.60368	0		0.62783	0		0.62638	0		500.261	4.87179
0.64773	0		0.63657	0		0.64595	0		0.63822	0		0.62173	0		0.6057	0		0.62988	0		0.62835	0		501.219	12.1795
0.6499	0		0.63885	0		0.64818	0		0.6403	0		0.62377	0		0.60787	0		0.63202	0		0.63037	0		501.223	21.7521
0.65207	0		0.64092	0		0.6503	0		0.6425	0		0.62593	0		0.61	0		0.63403	0		0.63245	0		501.238	15.9829
0.65423	0		0.64285	0		0.6524	0		0.64463	0		0.62807	0		0.61212	0		0.63613	0		0.63463	0		501.733	1.92308
0.65633	0		0.64503	0		0.65455	0		0.64683	0		0.63015	0		0.61418	0		0.63817	0		0.63675	0		502.268	23.3761
0.65847	0		0.64722	0		0.65668	0		0.64903	0		0.63205	0		0.61627	0		0.64038	0		0.63885	0		502.655	1.23932
0.66057	0		0.6494	0		0.65885	0		0.65122	0		0.64145	0		0.61852	0		0.64255	0		0.64092	0		503.271	6.92308
0.66278	0		0.65155	0		0.66102	0		0.65335	0		0.65033	0		0.62063	0		0.64455	0		0.64307	0		504.227	4.01709
0.66502	0		0.6537	0		0.66325	0		0.65558	0		0.65248	0		0.62273	0		0.6466	0		0.64517	0		504.742	10.2564
0.6671	0		0.65577	0		0.66538	0		0.65777	0		0.65468	0		0.62478	0		0.64872	0		0.64733	0		505.205	4.87179
0.66925	0		0.65797	0		0.66758	0		0.66002	0		0.65687	0		0.62692	0		0.65083	0		0.64945	0		506.208	3.24786
0.67147	0		0.66013	0		0.66972	0		0.66215	0		0.65887	0		0.62908	0		0.6529	0		0.65153	0		506.23	1.7094
0.67372	0		0.66243	0		0.67198	0		0.6643	0		0.66103	0		0.63112	0		0.6551	0		0.65358	0		507.718	3.24786
0.6758	0		0.66467	0		0.67412	0		0.66652	0		0.66323	0		0.63318	0		0.65718	0		0.65572	0		508.235	3.07692
0.67798	0		0.67048	0		0.67633	0		0.66872	0		0.66542	0		0.63522	0		0.65932	0		0.65772	0		508.266	3.84615
0.68022	0		0.67937	0		0.6784	0		0.67088	0		0.66755	0		0.6374	0		0.66127	0		0.65988	0		508.315	1.23932
0.6824	0		0.68158	0		0.68058	0		0.673	0		0.66965	0		0.63937	0		0.66347	0		0.66203	0		508.718	3.97436
0.68457	0		0.68363	0		0.68275	0		0.67515	0		0.6717	0		0.64158	0		0.6655	0		0.66417	0		509.265	4.18803
0.68673	0		0.6859	0		0.68485	0		0.67732	0		0.6739	0		0.6437	0		0.66765	0		0.66628	0		509.689	5.98291
0.68883	0		0.68803	0		0.6906	0		0.67958	0		0.67598	0		0.64578	0		0.6697	0		0.66847	0		510.17	1.41026
0.69102	0		0.69023	0		0.69948	0		0.68172	0		0.67795	0		0.6479	0		0.67173	0		0.67062	0		510.753	11.4103
0.69313	0		0.69233	0		0.7017	0		0.68393	0		0.68005	0		0.64993	0		0.67395	0		0.67263	0		511.207	5.29915
0.6952	0		0.69452	0		0.7039	0		0.686	0		0.68222	0		0.65205	0		0.6761	0		0.67477	0		512.25	3.84615
0.69728	0		0.69667	0		0.70602	0		0.68818	0		0.68433	0		0.65415	0		0.67815	0		0.67683	0		513.208	2.39316
0.69932	0		0.69873	0		0.70825	0		0.69027	0		0.6864	0		0.65635	0		0.68025	0		0.67907	0		514.232	2.77778
0.70145	0		0.70097	0		0.71038	0		0.6927	0		0.68847	0		0.65837	0		0.68233	0		0.68115	0		514.259	4.82906
0.70362	0		0.703	0		0.71252	0		0.69478	0		0.69055	0		0.6604	0		0.6844	0		0.68332	0		515.747	21.453
0.70577	0		0.70527	0		0.71468	0		0.69685	0		0.6926	0		0.66243	0		0.68645	0		0.68535	0		516.24	6.96581
0.7079	0		0.7075	0		0.71688	0		0.69892	0		0.69465	0		0.66447	0		0.68852	0		0.68738	0		516.266	3.46154
0.71003	0		0.71505	0		0.71907	0		0.70098	0		0.6968	0		0.66653	0		0.69072	0		0.68953	0		517.234	8.67521
0.71223	0		0.72393	0		0.72113	0		0.70318	0		0.699	0		0.6686	0		0.69287	0		0.69148	0		518.247	46.0684
0.71433	0		0.7261	0		0.72335	0		0.7053	0		0.70093	0		0.67068	0		0.69495	0		0.69368	0		518.272	1.49573
0.71643	0		0.72813	0		0.73092	0		0.7075	0		0.70312	0		0.67277	0		0.69695	0		0.69575	0		518.652	1.88034
0.71863	0		0.73037	0		0.7398	0		0.70972	0		0.70532	0		0.67478	0		0.69902	0		0.6979	0		519.256	45.4701
0.72088	0		0.73262	0		0.74202	0		0.71192	0		0.70735	0		0.67693	0		0.70122	0		0.7	0		519.318	2.47863
0.72302	0		0.73478	0		0.74408	0		0.71408	0		0.70937	0		0.67907	0		0.70343	0		0.70222	0		519.757	14.1026
0.72515	0		0.73697	0		0.7462	0		0.71622	0		0.71143	0		0.6811	0		0.71268	0		0.70432	0		520.244	5.68376
0.72723	0		0.7391	0		0.74832	0		0.71835	0		0.71357	0		0.68318	0		0.71477	0		0.70647	0		520.276	97.2222
0.72943	0		0.74128	0		0.75038	0		0.72058	0		0.71575	0		0.68537	0		0.71685	0		0.7086	0		521.28	20.3419
0.73152	0		0.74348	0		0.7526	0		0.72268	0		0.71787	0		0.68748	0		0.71883	0		0.71058	0		522.239	5.38462
0.73368	0		0.7456	0		0.75472	0		0.72485	0		0.7199	0		0.68965	0		0.72097	0		0.71265	0		522.287	7.64957
0.73575	0		0.7478	0		0.75683	0		0.72705	0		0.72218	0		0.69173	0		0.72327	0		0.71483	0		523.282	1.49573
0.73798	0		0.74993	0		0.7588	0		0.72912	0		0.7242	0		0.69387	0		0.73082	0		0.71697	0		524.247	59.359
0.74017	0		0.752	0		0.76097	0		0.73142	0		0.72637	0		0.69587	0		0.7397	0		0.72632	0		524.718	4.44444
0.74232	0		0.75422	0		0.76292	0		0.73363	0		0.7286	0		0.69783	0		0.74188	0		0.7352	0		524.747	45.8547
0.74443	0		0.75632	0		0.765	0		0.73587	0		0.73078	0		0.69997	0		0.74407	0		0.73733	0		525.242	10.5128
0.74663	0		0.75857	0		0.76713	0		0.7381	0		0.73285	0		0.70202	0		0.7462	0		0.73942	0		525.274	3.4188
0.74875	0		0.76063	0		0.76925	0		0.74028	0		0.73492	0		0.70403	0		0.7482	0		0.7415	0		527.162	1.96581
0.75093	0		0.76275	0		0.77138	0		0.7424	0		0.73713	0		0.7062	0		0.75033	0		0.74365	0		528.223	23.6325
0.75308	0		0.76493	0		0.77358	0		0.74457	0		0.73925	0		0.71368	0		0.7525	0		0.74573	0		529.22	2.99145
0.75522	0		0.76715	0		0.77577	0		0.7467	0		0.74132	0		0.72257	0		0.7545	0		0.74782	0		531.25	3.58974
0.7573	0		0.76928	0		0.77783	0		0.74892	0		0.74333	0		0.72457	0		0.75655	0		0.74993	0		531.455	2.30769
0.75953	0		0.77152	0		0.78	0		0.75097	0		0.74543	0		0.7267	0		0.75862	0		0.75198	0		532.25	5.94017
0.76175	0		0.77363	0		0.78207	0		0.75312	0		0.74762	0		0.72873	0		0.76072	0		0.75408	0		533.255	88.4615
0.76392	0		0.77583	0		0.78427	0		0.75535	0		0.74987	0		0.73087	0		0.76263	0		0.75608	0		533.756	45.8974
0.76598	0		0.77803	0		0.78645	0		0.75755	0		0.75187	0		0.73297	0		0.76472	0		0.75817	0		534.23	4.91453
0.76807	0		0.78022	0		0.7886	0		0.75977	0		0.75393	0		0.7352	0		0.76678	0		0.76007	0		534.254	11.5385
0.77028	0		0.7824	0		0.79073	0		0.762	0		0.7561	0		0.73728	0		0.76878	0		0.76205	0		534.259	15.9829
0.77253	0		0.78465	0		0.79292	0		0.76417	0		0.75823	0		0.74667	0		0.7708	0		0.76412	0		534.277	8.37607
0.7746	0		0.78682	0		0.79508	0		0.76637	0		0.76028	0		0.75555	0		0.7729	0		0.76635	0		534.756	5.68376
0.77672	0		0.78897	0		0.79728	0		0.76847	0		0.76242	0		0.75765	0		0.77493	0		0.76842	0		534.782	4.01709
0.78062	0		0.79112	0		0.7995	0		0.77053	0		0.76447	0		0.75972	0		0.77695	0		0.7705	0		535.196	4.18803
0.7895	0		0.79328	0		0.80157	0		0.77272	0		0.76653	0		0.7618	0		0.77905	0		0.77257	0		536.225	3.67521
0.79162	0		0.79543	0		0.80372	0		0.77495	0		0.7686	0		0.76398	0		0.78115	0		0.7747	0		537.235	2.52137
0.7938	0		0.79753	0		0.80577	0		0.7824	0		0.77063	0		0.76618	0		0.78325	0		0.77682	0		537.28	3.46154
0.79602	0		0.79972	0		0.80798	0		0.79128	0		0.77277	0		0.76832	0		0.7854	0		0.77905	0		537.77	1.66667
0.79818	0		0.80192	0		0.81007	0		0.79342	0		0.77472	0		0.77037	0		0.7876	0		0.78125	0		538.756	3.33333
0.80035	0		0.80418	0		0.81223	0		0.79567	0		0.77677	0		0.77245	0		0.78975	0		0.78338	0		539.789	2.86325
0.80247	0		0.8064	0		0.81443	0		0.79792	0		0.77898	0		0.77455	0		0.79183	0		0.78558	0		540.228	1.75214
0.80465	0		0.80852	0		0.81657	0		0.80007	0		0.78102	0		0.7767	0		0.79398	0		0.78768	0		540.26	2.77778
0.80685	0		0.81068	0		0.82247	0		0.80222	0		0.78312	0		0.77878	0		0.79608	0		0.78972	0		540.758	6.79487
0.80905	0		0.81277	0		0.83135	0		0.80442	0		0.78508	0		0.78102	0		0.7982	0		0.79183	0		541.263	11.1111
0.8113	0		0.81493	0		0.83343	0		0.80647	0		0.7873	0		0.78305	0		0.80027	0		0.7939	0		541.277	8.37607
0.81345	0		0.81715	0		0.83558	0		0.814	0		0.78938	0		0.78508	0		0.8023	0		0.79595	0		542.755	3.67521
0.81545	0		0.81918	0		0.84118	0		0.82288	0		0.79155	0		0.78715	0		0.80438	0		0.7981	0		544.129	1.23932
0.81757	0		0.82135	0		0.85008	0		0.82497	0		0.79733	0		0.7892	0		0.80633	0		0.80017	0		545.267	3.46154
0.8198	0		0.82343	0		0.85228	0		0.82715	0		0.80622	0		0.79113	0		0.80845	0		0.80225	0		546.233	4.2735
0.82195	0		0.82565	0		0.85433	0		0.82922	0		0.80842	0		0.7933	0		0.81062	0		0.80437	0		546.313	4.57265
0.83132	0		0.82788	0		0.85653	0		0.83145	0		0.81052	0		0.79538	0		0.81265	0		0.80647	0		547.239	6.92308
0.84022	0		0.82993	0		0.85873	0		0.8335	0		0.81257	0		0.79747	0		0.81468	0		0.80863	0		547.296	2.22222
0.84233	0		0.83928	0		0.86083	0		0.83568	0		0.81473	0		0.79952	0		0.82212	0		0.81073	0		548.217	4.05983
0.84448	0		0.84815	0		0.86303	0		0.84313	0		0.81687	0		0.80165	0		0.83102	0		0.8128	0		548.271	2.13675
0.84662	0		0.85023	0		0.86508	0		0.85202	0		0.81907	0		0.8037	0		0.83305	0		0.81495	0		548.296	1.83761
0.84893	0		0.85238	0		0.86718	0		0.85422	0		0.821	0		0.8059	0		0.84227	0		0.81697	0		549.767	9.52991
0.85093	0		0.85457	0		0.8694	0		0.8563	0		0.82323	0		0.81168	0		0.84432	0		0.81903	0		550.177	2.00855
0.85307	0		0.85678	0		0.87163	0		0.85843	0		0.82525	0		0.82057	0		0.84643	0		0.82102	0		550.278	5.89744
0.85523	0		0.85903	0		0.87382	0		0.86058	0		0.83272	0		0.82265	0		0.84847	0		0.82323	0		551.244	4.91453
0.85742	0		0.86105	0		0.8759	0		0.86255	0		0.84162	0		0.8246	0		0.85058	0		0.82542	0		551.31	1.5812
0.85968	0		0.8668	0		0.87805	0		0.86468	0		0.85088	0		0.82667	0		0.85277	0		0.8275	0		553.286	4.1453
0.86183	0		0.87568	0		0.88008	0		0.86693	0		0.85305	0		0.836	0		0.85493	0		0.82947	0		554.793	4.2735
0.86937	0		0.87783	0		0.88232	0		0.86903	0		0.85527	0		0.83818	0		0.85708	0		0.8315	0		556.226	2.73504
0.87825	0		0.87988	0		0.8845	0		0.87107	0		0.85743	0		0.84035	0		0.85923	0		0.83353	0		557.204	3.50427
0.88038	0		0.88207	0		0.88663	0		0.87315	0		0.85947	0		0.84252	0		0.86133	0		0.84283	0		558.274	7.35043
0.8825	0		0.8842	0		0.88875	0		0.87535	0		0.87248	0		0.84463	0		0.86355	0		0.84495	0		558.534	3.97436
0.88468	0		0.88632	0		0.89097	0		0.87758	0		0.88138	0		0.84672	0		0.86565	0		0.847	0		558.774	13.2051
0.88678	0		0.88857	0		0.89315	0		0.87965	0		0.88353	0		0.84883	0		0.86773	0		0.84905	0		559.281	12.0513
0.88887	0		0.89068	0		0.89527	0		0.8818	0		0.88548	0		0.85087	0		0.86985	0		0.85117	0		560.288	1.36752
0.89097	0		0.89288	0		0.89745	0		0.88398	0		0.8876	0		0.85293	0		0.88278	0		0.85337	0		561.2	2.86325
0.89312	0		0.89512	0		0.89955	0		0.88637	0		0.8897	0		0.85508	0		0.89167	0		0.85543	0		561.265	3.2906
0.89528	0		0.8971	0		0.90153	0		0.88852	0		0.8918	0		0.85702	0		0.89375	0		0.85753	0		561.726	3.58974
0.8974	0		0.89928	0		0.9037	0		0.89255	0		0.89372	0		0.85902	0		0.89593	0		0.85968	0		562.727	1.41026
0.89953	0		0.90145	0		0.90572	0		0.90675	0		0.89587	0		0.86117	0		0.89802	0		0.8671	0		563.089	0.98291
0.90158	0		0.90363	0		0.90778	0		0.91565	0		0.89785	0		0.8632	0		0.89997	0		0.87953	0		563.259	1.53846
0.90375	0		0.90585	0		0.90995	0		0.9179	0		0.90005	0		0.86537	0		0.90192	0		0.88842	0		563.319	1.96581
0.90588	0		0.908	0		0.91212	0		0.92007	0		0.90212	0		0.86918	0		0.904	0		0.89057	0		563.772	4.78632
0.91348	0		0.91015	0		0.91413	0		0.92222	0		0.90427	0		0.88873	0		0.9061	0		0.89263	0		564.224	5.81197
0.92592	0		0.91237	0		0.91623	0		0.92428	0		0.90643	0		0.89762	0		0.90822	0		0.89462	0		564.744	5.81197
0.9348	0		0.91443	0		0.91838	0		0.92645	0		0.90847	0		0.89985	0		0.91033	0		0.89657	0		565.762	2.52137
0.93693	0		0.91667	0		0.9206	0		0.9284	0		0.91067	0		0.90193	0		0.91242	0		0.8987	0		566.801	9.1453
0.94452	0		0.91882	0		0.92267	0		0.9305	0		0.91272	0		0.90407	0		0.91443	0		0.90077	0		567.285	21.4957
0.9534	0		0.92098	0		0.92488	0		0.93257	0		0.91488	0		0.90607	0		0.91662	0		0.90287	0		567.774	10.812
0.95562	0		0.92318	0		0.92697	0		0.93467	0		0.91697	0		0.90825	0		0.91862	0		0.90495	0		568.139	3.2906
0.96493	0		0.92537	0		0.92908	0		0.93683	0		0.91913	0		0.91035	0		0.92068	0		0.90707	0		568.272	15.1282
0.97382	0		0.92755	0		0.93653	0		0.939	0		0.92108	0		0.91252	0		0.92275	0		0.90905	0		568.29	20.3846
0.98722	0		0.92975	0		0.94542	0		0.94487	0		0.92317	0		0.91473	0		0.93207	0		0.91123	0		568.796	2.64957
1.00677	0		0.93912	0		0.94762	0		0.95375	0		0.92532	0		0.91682	0		0.94095	0		0.91337	0		568.819	2.52137
1.0263	0		0.948	0		0.94982	0		0.96135	0		0.92738	0		0.91898	0		0.95025	0		0.91558	0		569.259	7.22222
1.04585	0		0.95022	0		0.95203	0		0.97022	0		0.92948	0		0.92112	0		0.95913	0		0.9177	0		570.25	6.66667
1.0654	0		0.95235	0		0.95415	0		0.97245	0		0.93162	0		0.92307	0		0.96127	0		0.91993	0		570.738	6.92308
1.08493	0		0.95812	0		0.9563	0		0.9799	0		0.93377	0		0.92503	0		0.96332	0		0.92202	0		571.181	4.95726
1.10448	0		0.967	0		0.95848	0		0.99945	0		0.93583	0		0.92713	0		0.9653	0		0.92413	0		571.251	2.05128
1.12402	0		0.9692	0		0.96075	0		1.01898	0		0.93788	0		0.92927	0		0.9674	0		0.92622	0		571.291	1.79487
1.14357	0		0.97125	0		0.96292	0		1.03853	0		0.94005	0		0.9314	0		0.96947	0		0.92833	0		572.088	2.22222
1.1631	0		0.97345	0		0.96507	0		1.05807	0		0.94217	0		0.93367	0		0.9716	0		0.9305	0		572.277	6.7094
1.18265	0		0.97913	0		0.96723	0		1.07762	0		0.94433	0		0.93567	0		0.97367	0		0.93255	0		572.315	1.49573
1.20218	0		0.99243	0		0.96938	0		1.09715	0		0.94653	0		0.93777	0		0.97577	0		0.93462	0		572.778	3.50427
1.22173	0		1.01198	0		0.97152	0		1.1167	0		0.94865	0		0.93992	0		0.9778	0		0.93677	0		573.241	4.82906
1.24127	0		1.03152	0		0.97367	0		1.13625	0		0.9507	0		0.94197	0		0.97992	0		0.93897	0		573.267	3.54701
1.26082	0		1.05107	0		0.98695	0		1.1558	0		0.95287	0		0.94402	0		0.98202	0		0.94112	0		573.307	11.4103
1.28037	0		1.0706	0		1.00648	0		1.17533	0		0.955	0		0.94612	0		0.98415	0		0.94335	0		573.749	3.2906
1.2999	0		1.09015	0		1.02603	0		1.19488	0		0.95718	0		0.94823	0		0.99733	0		0.94538	0		573.791	4.61538
1.31945	0		1.1097	0		1.04558	0		1.21443	0		0.95925	0		0.95032	0		1.01688	0		0.9475	0		574.231	2.5641
1.33898	0		1.12925	0		1.06512	0		1.23397	0		0.96145	0		0.95253	0		1.03643	0		0.94967	0		574.267	3.24786
1.35853	0		1.14878	0		1.08467	0		1.25352	0		0.96365	0		0.95457	0		1.05597	0		0.95172	0		575.211	5.42735
1.37807	0		1.16832	0		1.1042	0		1.27307	0		0.96583	0		0.95673	0		1.07552	0		0.95373	0		575.258	2.05128
1.39762	0		1.18787	0		1.12375	0		1.29262	0		0.97333	0		0.9588	0		1.09505	0		0.96133	0		575.797	9.48718
1.41715	0		1.2074	0		1.14328	0		1.31215	0		0.98225	0		0.961	0		1.11462	0		0.97022	0		576.213	1.7094
1.43672	0		1.22695	0		1.16283	0		1.33168	0		0.99563	0		0.963	0		1.13413	0		0.97232	0		576.236	2.22222
1.45625	0		1.24648	0		1.18238	0		1.35122	0		1.01517	0		0.97233	0		1.1537	0		0.9744	0		576.297	30.1282
1.4758	0		1.26603	0		1.20192	0		1.37077	0		1.03472	0		0.98123	0		1.17323	0		0.9766	0		576.808	6.32479
1.49535	0		1.28557	0		1.22147	0		1.39032	0		1.05427	0		0.98347	0		1.19277	0		0.97872	0		577.72	4.57265
1.51488	0		1.30512	0		1.241	0		1.40985	0		1.07382	0		0.99648	0		1.21232	0		0.98073	0		577.75	3.80342
1.53443	0		1.32467	0		1.26055	0		1.4294	0		1.09335	0		1.01602	0		1.23187	0		0.99007	0		578.258	3.93162
1.55397	0		1.34422	0		1.28008	0		1.44895	0		1.1129	0		1.03557	0		1.2514	0		1.00962	0		578.298	2.69231
1.57352	0		1.36375	0		1.29963	0		1.4685	0		1.13243	0		1.05512	0		1.27093	0		1.02915	0		579.287	4.35897
1.59307	0		1.3833	0		1.31918	0		1.48803	0		1.15198	0		1.07465	0		1.29048	0		1.04872	0		579.766	2.73504
1.6126	0		1.40283	0		1.33873	0		1.50758	0		1.17152	0		1.0942	0		1.31003	0		1.06825	0		580.231	9.52991
1.63215	133		1.42238	0		1.35828	0		1.52712	0		1.19107	0		1.11373	0		1.32957	0		1.0878	0		580.267	4.23077
1.6517	665.81		1.44192	0		1.37782	0		1.54667	0		1.21062	0		1.13328	0		1.34912	0		1.10733	0		580.788	14.8291
1.67123	1533.4		1.46147	0		1.39737	0		1.5662	0		1.23017	0		1.15283	0		1.36865	0		1.12688	0		581.242	11.9231
1.69078	2168		1.481	0		1.4169	0		1.58575	0		1.2497	0		1.17238	0		1.3882	0		1.14642	0		581.271	29.5726
1.71032	1654.82		1.50055	0		1.43645	0		1.60528	0		1.26925	0		1.19192	0		1.40773	0		1.16597	0		581.331	2.86325
1.72987	1791.44		1.5201	0		1.45598	0		1.62483	0		1.2888	0		1.21145	0		1.42728	0		1.18552	0		581.803	5.08547
1.74942	1354.71		1.53963	0		1.47553	0		1.64438	0		1.30833	0		1.231	0		1.44682	0		1.20505	0		582.237	2.39316
1.76897	1973.74		1.55918	0		1.49507	0		1.66392	0		1.32788	0		1.25055	0		1.46637	0		1.2246	0		582.271	2.52137
1.7885	1261.05		1.57873	0		1.51462	0		1.68347	1430.36		1.34742	0		1.27008	0		1.48592	0		1.24413	0		582.4	4.57265
1.80805	1576		1.59828	0		1.53417	0		1.703	2428.36		1.36697	0		1.28963	0		1.50545	0		1.26368	0		583.571	1.15385
1.8276	978.44		1.61782	159		1.5537	0		1.72255	2755.52		1.38652	0		1.30918	0		1.525	0		1.28323	0		583.698	1.62393
1.84717	1302		1.63737	143		1.57325	0		1.74208	2308.03		1.40605	0		1.32873	0		1.54453	0		1.30277	0		584.239	1.32479
1.8667	1064.32		1.65692	921.86		1.59278	0		1.76163	2204.06		1.4256	0		1.34827	0		1.56408	0		1.32232	0		584.792	1.41026
1.88623	477.79		1.67645	2306.98		1.61233	0		1.78118	1441.47		1.44513	0		1.3678	0		1.58362	0		1.34187	0		585.003	0.89744
1.90578	632.57		1.696	2266.46		1.63188	0		1.80072	1390.25		1.46468	0		1.38735	0		1.60317	0		1.3614	0		586.247	2.99145
1.92532	630.98		1.71553	1298		1.65142	431.28		1.82027	840.16		1.48422	0		1.4069	0		1.6227	0		1.38095	0		586.283	23.1624
1.94488	541.82		1.73508	1052.65		1.67097	936.79		1.8398	1181.58		1.50377	0		1.42643	0		1.64225	97		1.40048	0		587.285	5.76923
1.96442	400.29		1.75463	1220.41		1.6905	3413.61		1.85935	1688.66		1.5233	0		1.44598	0		1.66178	285		1.42003	0		587.497	1.23932
1.98397	388		1.77417	1110.78		1.71005	2013.28		1.8789	576		1.54285	0		1.46553	0		1.68133	775.01		1.43957	0		589.252	1.66667
2.0035	433.5		1.79372	1375.24		1.72958	2048.74		1.89843	651.57		1.56238	0		1.48508	0		1.70088	463.81		1.45912	0		589.307	3.67521
2.02307	757		1.81325	1128		1.74913	1872.83		1.91798	450.88		1.58193	0		1.50462	0		1.72043	469.99		1.47865	0		589.356	1.92308
2.0426	680.34		1.8328	864		1.76868	1742.03		1.93753	419.25		1.60147	0		1.52417	0		1.73997	465		1.4982	0		589.794	43.1624
2.06213	0		1.85233	1303		1.78822	1561.42		1.95707	742		1.62102	46		1.54372	0		1.75953	404.27		1.51773	0		590.194	1.96581
2.08168	3324.01		1.87188	655.91		1.80777	1602.13		1.97662	352		1.64057	361.65		1.56325	0		1.77907	280		1.53728	0		590.256	7.39316
2.10123	1612.96		1.89143	506.52		1.8273	1654.95		1.99615	252		1.66012	788.02		1.5828	0		1.79862	270		1.55682	0		590.295	9.78632
2.12077	1833.05		1.91097	620.65		1.84685	2689.78		2.0157	208.61		1.67965	876.14		1.60235	0		1.81815	359		1.57637	0		590.799	7.52137
2.14032	831.67		1.93052	246		1.86638	2608.78		2.03523	347.13		1.6992	652		1.62188	0		1.8377	842.58		1.59592	0		591.247	1.5812
2.15987	680.63		1.95007	0		1.88593	1680.08		2.05478	402		1.71875	794.54		1.64143	194.68		1.85723	1377.6		1.61545	0		591.577	1.7094
2.1794	0		1.9696	584		1.90548	1336.78		2.07433	596		1.73828	460.06		1.661	551.22		1.87678	369		1.635	0		593.705	2.4359
2.19895	148		1.98915	248		1.92503	780		2.09388	945.46		1.75783	447		1.68053	761.03		1.89633	327.16		1.65453	175		594.291	6.36752
2.2185	1057.75		2.0087	852.83		1.94457	678.17		2.11342	3805.86		1.77738	455.3		1.70007	633.12		1.91587	260		1.67408	585.95		595.299	2.09402
2.23803	203.5		2.02823	323.74		1.96412	954.39		2.13297	500		1.79692	397.71		1.71962	712.4		1.93542	48		1.69362	555.65		597.259	4.01709
2.25757	1051.28		2.04778	1060		1.98365	348.75		2.15252	1639.55		1.81647	948.93		1.73918	600		1.95495	0		1.71317	673.18		597.32	6.19658
2.27712	659.32		2.06732	0		2.0032	584		2.17208	1265		1.83602	1240.19		1.75873	480		1.9745	0		1.7327	240.33		597.515	1.19658
2.29667	0		2.08687	3005.94		2.02273	420		2.1916	654		1.85555	812.9		1.77827	206.16		1.99405	0		1.75225	360		597.775	2.52137
2.3162	567.6		2.10642	3311.45		2.04228	384.75		2.21115	605.42		1.8751	422.03		1.79782	441		2.0136	0		1.7718	466.84		597.837	1.41026
2.33575	278		2.12597	1211.59		2.06183	554.16		2.2307	1209.87		1.89465	158		1.81737	349.34		2.03313	0		1.79133	385.06		598.153	3.24786
2.35528	0		2.1455	657		2.08138	0		2.25023	1298.97		1.91418	79		1.8369	1239		2.0527	0		1.81088	376		598.277	13.5043
2.37483	536.53		2.16505	280		2.10092	3031.14		2.26978	415.02		1.93373	0		1.85645	626.55		2.07223	0		1.83042	336.83		598.78	7.13675
2.39438	926.4		2.18458	1014		2.12047	4404.38		2.28932	596		1.95327	0		1.87598	646.61		2.09177	621.95		1.84997	806.93		599.246	5.8547
2.41393	0		2.20413	0		2.14	926.66		2.30887	152.04		1.97282	0		1.89553	0		2.11132	0		1.86952	541.86		599.31	5.25641
2.43347	214.17		2.22368	0		2.15955	2159.29		2.32842	0		1.99235	0		1.91507	54		2.13085	537.88		1.88905	564.06		599.34	13.4615
2.45302	0		2.24322	1078.81		2.17908	507.79		2.34795	0		2.0119	133		1.93462	138		2.1504	541		1.9086	255.69		600.244	2.47863
2.47255	0		2.26277	199.28		2.19863	536.37		2.36748	0		2.03143	167.66		1.95417	0		2.16993	0		1.92815	113.63		600.288	6.53846
2.49212	2110.67		2.2823	540		2.21817	498		2.38703	0		2.05098	0		1.9737	0		2.18948	425.84		1.94768	0		601.279	2.35043
2.51165	2312.49		2.30185	90		2.23772	716.76		2.40658	1239		2.07052	551.63		1.99325	0		2.20902	0		1.96723	0		602.195	2.39316
2.5312	0		2.32138	428		2.25727	0		2.42613	1308		2.09007	328		2.01278	140		2.22857	0		1.98678	0		602.245	4.78632
2.55073	2289.15		2.34093	0		2.2768	571.14		2.44567	1208.4		2.10962	892		2.03233	33		2.2481	0		2.00632	0		602.288	6.7094
2.57028	1937.44		2.36048	452		2.29635	244		2.46522	0		2.12915	91		2.05188	908.87		2.26765	0		2.02587	0		603.318	2.4359
2.58982	500.7		2.38002	118		2.3159	401.92		2.48475	28		2.1487	733.59		2.07142	565.96		2.2872	0		2.04542	108		604.298	1.19658
2.60937	1116.15		2.39957	0		2.33545	277.28		2.5043	569.28		2.16825	0		2.09097	594		2.30675	0		2.06495	0		604.349	2.17949
2.62892	1470.52		2.41912	36		2.35498	165.44		2.52385	0		2.18778	348.8		2.1105	347.74		2.32628	0		2.0845	367		604.813	3.67521
2.64845	2071.47		2.43865	802.65		2.37458	0		2.54338	0		2.20733	200.21		2.13005	407.99		2.34583	0		2.10405	392.61		605.289	2.26496
2.668	10419.3		2.4582	248.79		2.39415	0		2.56295	901.69		2.22687	33		2.14958	0		2.36538	0		2.12358	0		607.246	6.32479
2.68755	24168.9		2.47775	0		2.41368	362.68		2.58248	1038.71		2.24642	0		2.16913	0		2.38493	0		2.14313	356		607.315	2.47863
2.7071	8381.1		2.49728	2550.28		2.43323	1352.65		2.60203	0		2.26598	0		2.18868	271.12		2.40447	0		2.16268	182		607.759	2.4359
2.72663	3127.51		2.51683	2530.32		2.45277	0		2.62157	1036.82		2.28552	0		2.20823	0		2.42402	0		2.18222	0		608.279	1.66667
2.74618	2749.11		2.53637	719.17		2.47232	0		2.64112	745.9		2.30507	116		2.22778	0		2.44357	0		2.20177	0		609.266	8.80342
2.76572	1133.24		2.55592	1138.04		2.49187	0		2.66067	698.82		2.32462	0		2.24733	0		2.4631	0		2.2213	254.35		609.314	3.03419
2.78527	1076.19		2.57545	1453.5		2.5114	132		2.6802	1272.3		2.34417	108		2.26687	0		2.48265	0		2.24085	57		610.195	1.5812
2.8048	1140.37		2.595	1205.4		2.53095	0		2.69977	6341.88		2.3637	0		2.28642	0		2.50218	0		2.2604	0		610.266	3.54701
2.82435	1426.18		2.61455	452.51		2.55048	1182.22		2.7193	19749.1		2.38325	0		2.30595	0		2.52173	1128.06		2.27993	0		610.306	1.49573
2.8439	986.87		2.63408	740		2.57003	0		2.73883	21615.6		2.4028	0		2.3255	248.86		2.54127	777.34		2.29948	0		610.765	5.25641
2.86343	1813.78		2.65363	1427.15		2.58957	963.01		2.75838	5418.46		2.42235	0		2.34503	0		2.56082	312		2.31903	92		611.273	7.30769
2.88297	679.84		2.67317	4625.18		2.60912	1014.36		2.77792	2405.7		2.44188	151		2.36462	0		2.58037	742.2		2.33857	54		613.244	2.39316
2.90252	955.07		2.69272	18037.7		2.62865	837.44		2.79747	2204.3		2.46143	0		2.38415	0		2.5999	456.33		2.35812	288		613.325	6.96581
2.92207	827.06		2.71227	28569.6		2.6482	224		2.81702	1189.35		2.48097	1142.25		2.4037	0		2.61945	402.89		2.37767	131		614.784	2.64957
2.94162	928.24		2.73182	10812.5		2.66775	1419.52		2.83657	2207.75		2.50052	0		2.42323	236.12		2.63898	368.56		2.3972	27		618.362	2.4359
2.96115	0		2.75135	3197.01		2.68728	1172.56		2.8561	1730.37		2.52007	508.01		2.44278	206		2.65853	0		2.41675	0		619.242	4.74359
2.98068	0		2.7709	2272.56		2.70685	2464.51		2.87567	3057.67		2.5396	176		2.46233	184		2.67808	1064.29		2.4363	0		619.279	3.50427
3.00025	0		2.79043	1374.08		2.72638	13142.5		2.89522	1187.21		2.55915	137		2.48187	1374.73		2.69762	4482.47		2.45583	36		621.263	2.22222
3.0198	1123.84		2.80998	1187.51		2.74593	26876.7		2.91477	1633.06		2.57868	46		2.50142	2137.36		2.71717	5553.04		2.47538	249.94		621.316	3.11966
3.03933	862.39		2.82952	1822.32		2.7655	13603.2		2.9343	628.18		2.59823	156		2.52095	1433.9		2.7367	1179.52		2.49493	0		622.301	2.4359
3.0589	540.52		2.84907	1090.98		2.78502	3714.96		2.95385	459.36		2.61777	159.86		2.54048	436.04		2.75625	720.77		2.51447	1461		622.801	7.35043
3.07848	810.45		2.86862	2134.78		2.80458	2322.24		2.97338	639.2		2.63732	458.95		2.56003	612.3		2.7758	791.12		2.53402	217		623.787	1.23932
3.09802	0		2.88815	1476.52		2.82412	772.5		2.99293	470.21		2.65687	1966.69		2.57958	702.76		2.79535	607.25		2.55357	194		624.217	1.7094
3.11757	865.01		2.9077	690.23		2.84367	1060.25		3.01248	1007.63		2.6764	3469.82		2.59912	213.02		2.81488	1172.34		2.5731	44		626.39	4.48718
3.13712	0		2.92723	932.12		2.8632	2018.93		3.03202	0		2.69595	1209.12		2.61867	364.55		2.83445	277.94		2.59263	0		626.777	1.62393
3.15665	0		2.94678	391.4		2.88275	1023.69		3.05157	1237.23		2.71548	0		2.63822	440		2.85398	363.12		2.6122	172		628.248	2.05128
3.1762	0		2.96632	566.2		2.9023	1278.59		3.07112	1556.29		2.73503	458.14		2.65775	364.94		2.87353	125		2.63173	281		628.29	12.265
3.19575	0		2.98587	608		2.92183	1933.9		3.09067	596.74		2.75458	187.4		2.6773	3583.24		2.89308	0		2.65128	265.94		629.282	8.2906
3.21532	0		3.00542	1196.59		2.94138	856.6		3.11022	1263.93		2.77413	273.1		2.69683	6536.94		2.91262	169.17		2.67082	582.08		629.319	6.06838
3.23485	0		3.02495	830.3		2.96092	476		3.12977	654.88		2.79367	470		2.71637	1909.13		2.93217	32		2.69037	1775.07		629.779	12.8633
3.2544	267.2		3.0445	870.13		2.98047	385.56		3.1493	0		2.81322	226.33		2.73592	503.23		2.9517	479.38		2.70992	5456.64		630.311	6.19658
3.27395	454.27		3.06405	1184.57		3	347.64		3.16885	446.94		2.83277	216.05		2.75547	765.54		2.97127	245		2.72947	2266.5		631.187	1.41026
3.2935	397.89		3.0836	1351.5		3.0196	862.1		3.18838	0		2.8523	68		2.77502	475.99		2.9908	0		2.749	810.12		631.315	3.46154
3.31303	1082.5		3.10313	827.12		3.03915	971.04		3.20793	0		2.87185	122		2.79455	297.33		3.01035	205.99		2.76855	380		631.44	3.37607
3.33258	748.73		3.12268	580		3.0587	1029.85		3.22748	0		2.8914	0		2.8141	0		3.02988	492		2.78808	74		631.799	3.46154
3.35213	639.57		3.14223	742.95		3.07823	1409.26		3.24702	0		2.91093	0		2.83365	475.54		3.04943	600.34		2.80763	780.05		632.322	9.2735
3.37167	488		3.16178	68		3.09778	1485.58		3.26657	0		2.93048	0		2.8532	0		3.06897	174		2.82718	388		635.324	4.40171
3.39122	979.4		3.18132	0		3.11733	900.77		3.28612	810.67		2.95003	0		2.87273	332.65		3.08852	288		2.84672	389.9		636.791	5.94017
3.41077	617.93		3.20087	0		3.13688	1143.4		3.30567	0		2.96957	0		2.8923	378.68		3.10807	254.15		2.86627	146		636.855	1.49573
3.43032	260.6		3.22042	0		3.15642	1072.59		3.32522	0		2.98912	0		2.91185	368.36		3.1276	0		2.8858	320.44		637.268	6.49573
3.44987	340		3.23995	0		3.17597	232		3.34475	1028.81		3.00865	28		2.9314	214		3.14715	0		2.90535	136		637.298	7.35043
3.46942	1491.18		3.2595	0		3.19552	485.49		3.3643	0		3.0282	146.38		2.95093	162		3.1667	0		2.9249	140		637.808	3.58974
3.48897	1444.57		3.27905	262.81		3.21505	28		3.38385	176		3.04775	380.61		2.97048	424.4		3.18625	0		2.94445	92.96		638.265	7.09402
3.50853	845.89		3.29858	0		3.2346	0		3.40338	747.82		3.06728	155.38		2.99003	91.67		3.20578	0		2.96398	60		638.297	6.32479
3.52805	0		3.31815	0		3.25415	0		3.42293	0		3.08683	291.54		3.00958	153.75		3.22533	141.03		2.98353	148.3		639.283	3.11966
3.5476	550.95		3.33768	0		3.27368	0		3.44248	930.33		3.10637	0		3.02912	0		3.24487	0		3.00308	68		640.832	5.8547
3.56715	419.48		3.35723	1087.85		3.29323	0		3.46203	284		3.12592	0		3.04867	0		3.26442	304		3.02262	72		641.304	23.547
3.5867	0		3.37678	0		3.31277	0		3.48158	248		3.14545	0		3.0682	0		3.28397	0		3.04217	150.17		642.274	2.52137
3.60623	725.94		3.39632	641.82		3.33232	0		3.50113	0		3.165	338.61		3.08775	153.22		3.3035	114.37		3.0617	0		642.308	14.7863
3.62578	1716.66		3.41585	341.18		3.35185	759.04		3.52067	0		3.18455	0		3.1073	160		3.32305	0		3.08125	0		642.462	1.66667
3.64533	0		3.43542	612.51		3.3714	277.5		3.54022	909.9		3.20408	0		3.12683	0		3.3426	0		3.10078	0		643.306	6.92308
3.66487	6786.49		3.45495	233.07		3.39095	0		3.55975	901.95		3.22363	0		3.14638	0		3.36213	0		3.12033	0		644.977	2.22222
3.68442	12600.4		3.4745	0		3.41048	700.37		3.57932	1662.52		3.24318	0		3.16592	0		3.38168	325.19		3.13988	0		645.317	14.7009
3.70397	6752.36		3.49407	786.27		3.43003	705.54		3.59885	911.37		3.26275	0		3.18547	0		3.40123	150.14		3.15942	0		645.375	4.2735
3.7235	3477.84		3.51362	804		3.44958	409.81		3.61838	0		3.28228	62		3.20502	0		3.42077	335.45		3.17897	0		645.625	2.99145
3.74305	0		3.53315	0		3.46913	194		3.63793	982.91		3.30183	340		3.22457	52		3.44032	251.46		3.19852	0		645.806	28.2051
3.76258	1537.08		3.5527	1069.88		3.48867	0		3.65748	0		3.32138	505.97		3.2441	0		3.45985	458.15		3.21805	0		646.164	2.82051
3.78215	0		3.57225	537.64		3.50822	194.63		3.67703	911.88		3.34092	531.46		3.26363	0		3.4794	498.88		3.2376	0		646.303	37.5214
3.80168	1456.49		3.5918	1649.63		3.52777	521.69		3.69657	4774.89		3.36047	0		3.28318	0		3.49895	0		3.25713	0		647.309	10.3846
3.82123	1525.9		3.61135	0		3.54732	552.83		3.71612	10678.4		3.38002	944.82		3.30272	132		3.51848	0		3.27668	0		648.321	2.39316
3.84078	0		3.63088	0		3.56687	1558.47		3.73567	11057.2		3.39957	286.5		3.32227	533.77		3.53807	1229.43		3.29622	0		649.315	7.47863
3.86033	877.12		3.65043	686.45		3.58642	728.37		3.7552	5358.31		3.41912	296		3.34183	0		3.55762	643.42		3.31577	0		651.755	2.26496
3.87988	2732.25		3.66997	0		3.60597	484		3.77475	4104.32		3.43865	370.9		3.36137	504		3.57717	0		3.33532	278.98		651.782	4.52991
3.89943	3953.59		3.68952	5975.94		3.62552	1038.83		3.7943	2244.43		3.4582	481.53		3.38092	0		3.59672	495.96		3.35485	46		652.287	3.4188
3.91898	3901.52		3.70907	9524		3.64505	0		3.81383	1985.53		3.47775	0		3.40047	428.24		3.61625	645		3.3744	263.14		652.823	1.53846
3.93852	848.6		3.72862	10001.8		3.6646	992.9		3.83338	2991.98		3.49728	0		3.42002	425.94		3.6358	691.83		3.39393	0		653.327	5.12821
3.95805	0		3.74817	4460.56		3.68415	0		3.85293	1620		3.51683	0		3.43955	148.37		3.65535	148.29		3.41348	356.17		653.79	5.21368
3.9776	969.21		3.76773	3129.84		3.70372	892.43		3.87248	816.27		3.53638	367.88		3.4591	265.29		3.6749	1962.77		3.43303	695.11		654.316	30.2992
3.99715	2154.27		3.78728	1876.63		3.72325	2076.28		3.89202	1337.02		3.55593	495.56		3.47867	365.09		3.69445	3737.99		3.45257	620.3		654.778	2.69231
4.0167	2001.27		3.80682	1436.56		3.7428	9646.62		3.91157	2158.28		3.57547	593.07		3.49818	967.91		3.714	3947.22		3.47212	587		654.818	18.3761
4.03627	0		3.82638	2260.08		3.76235	12154.9		3.93112	4514.36		3.59502	392.69		3.51773	658.58		3.73353	0		3.49165	314		654.936	6.7094
4.0558	1979.96		3.84592	1286.68		3.7819	7193.39		3.95067	5342.4		3.61457	710.79		3.53727	1042.26		3.7531	0		3.5112	1088.45		655.319	8.67521
4.07535	2085.98		3.86547	1338.49		3.80143	3247.52		3.97022	2219.34		3.63412	3386.04		3.55683	479.17		3.77263	753.84		3.53075	1402.67		655.802	5.34188
4.09488	1480.82		3.88502	1016		3.82098	2612.24		3.98977	1348.7		3.65367	4611.58		3.57637	352		3.79218	1999.54		3.55028	1655.24		655.849	7.39316
4.11445	1726		3.90457	1938.58		3.84053	2246.15		4.0093	929.8		3.6732	2110.47		3.59592	281.9		3.81173	2894.93		3.56983	1575.78		655.909	1.66667
4.13398	1217.19		3.92412	2891.22		3.86008	1363.07		4.02887	1045.73		3.69275	890.02		3.61547	323.92		3.83128	2707.91		3.58938	592.48		656.127	1.5812
4.15353	1702.37		3.94367	2245.72		3.87963	1322		4.04842	1754		3.7123	0		3.635	499.4		3.85083	0		3.60893	248		656.296	8.58974
4.17308	3364		3.9632	1242.01		3.89918	784.31		4.06797	1506.35		3.73185	696.76		3.65455	1093.8		3.87038	1117.29		3.6285	395		657.778	3.11966
4.19263	1673.11		3.98275	1008.4		3.91873	899.32		4.08752	1905.35		3.75138	1366.6		3.6741	4389.05		3.88993	635.59		3.64805	490.75		658.001	1.15385
4.21218	3103.75		4.0023	823.99		3.93828	0		4.10707	1009.97		3.77093	1462.66		3.69363	3552.23		3.90948	1079.8		3.6676	252.64		658.295	2.94872
4.23172	6161.4		4.02185	1639.91		3.95782	3080.92		4.12662	0		3.79047	626.04		3.71318	2012.76		3.92903	940.17		3.68715	1592.22		658.385	1.88034
4.25127	5310.53		4.04138	800.65		3.97737	4563.88		4.14615	956.58		3.81002	524.45		3.73273	0		3.94858	1133.95		3.7067	2778.02		659.243	1.23932
4.27082	5242.88		4.06093	1501.88		3.99692	1814.24		4.16572	1100.15		3.82957	851.68		3.75228	0		3.96812	698		3.72625	0		659.32	18.5043
4.29037	3881.11		4.08048	3803.95		4.01645	1423.25		4.18525	4902.89		3.84912	780.91		3.77182	748.25		3.98768	868.64		3.74578	668.84		659.506	1.83761
4.30992	4147.99		4.10003	2074.95		4.036	0		4.2048	3355.1		3.86865	561.35		3.79138	2182.11		4.00722	977.87		3.76533	0		660.159	1.41026
4.32945	2628.69		4.11958	0		4.05555	645.25		4.22433	2208.43		3.8882	347.34		3.81092	1377.3		4.02677	834.06		3.78488	312		660.314	6.28205
4.349	3905.57		4.13912	0		4.07508	1633.49		4.24388	2546.18		3.90775	465.68		3.83047	1091.72		4.04632	559.54		3.80443	1664.81		660.782	1.49573
4.36855	2319.4		4.15867	1602.95		4.09463	1104		4.26342	4324.88		3.9273	899.28		3.85002	0		4.06585	1103.34		3.82397	2231.58		661.029	4.74359
4.3881	2221.57		4.17822	3077.23		4.11418	1673.63		4.28297	4729.54		3.94685	865.79		3.86957	721.44		4.0854	2330.82		3.84352	1982.8		661.323	4.2735
4.40765	1239.77		4.19778	2268.13		4.13372	2000.56		4.30252	3055.55		3.96638	363.5		3.88912	268		4.10495	1120.91		3.86313	1151.1		664.018	5.55556
4.42718	1442.04		4.21733	2057.22		4.15327	1182.86		4.32205	4239.43		3.98593	353.19		3.90867	969.13		4.12448	589.08		3.88268	1082.11		664.607	1.23932
4.44673	1361.3		4.23688	2342.37		4.17282	2585.62		4.3416	3738.71		4.00548	757.17		3.9282	0		4.14403	1558.46		3.90222	1033.34		665.167	3.07692
4.46628	1141.77		4.25642	3949.57		4.19238	1639.93		4.36115	3156.67		4.02503	762.55		3.94775	897.61		4.16358	870.22		3.92177	568.57		666.266	3.97436
4.48582	884		4.27598	5243.12		4.21192	2880.92		4.38068	1790.21		4.04457	1687.78		3.9673	866.97		4.18312	1140.52		3.9413	390.42		666.347	1.92308
4.50537	1541.6		4.29553	2776.22		4.23147	3321.55		4.40023	2380.75		4.06412	817.44		3.98683	667.1		4.20267	804.36		3.96085	456.92		667.352	1.49573
4.52492	938.96		4.31508	4283.04		4.25102	2283.44		4.41978	2128.43		4.08367	717.6		4.0064	975.66		4.22222	919.65		3.9804	1373.8		667.743	2.4359
4.54447	2192.28		4.33463	3081.7		4.27057	1321.82		4.43932	1105.52		4.10322	560		4.02593	664.82		4.24175	882.64		3.99995	687.28		670.325	3.80342
4.56402	5350.65		4.35418	2917.6		4.2901	3703.06		4.45887	2103.21		4.12277	667.38		4.04548	1106.86		4.2613	1351.21		4.0195	675.99		670.965	1.66667
4.58355	11194.6		4.37372	1877.58		4.30965	4328.4		4.4784	1509.3		4.1423	942.57		4.06503	1262.35		4.28085	1421.55		4.03905	1046.39		672.265	1.5812
4.6031	9169.9		4.39328	2785.14		4.3292	3965.96		4.49795	669.77		4.16185	906		4.08457	1059.28		4.30038	2760.47		4.0586	1585.98		673.264	3.76068
4.62265	9569.92		4.41282	3095.13		4.34875	3265.72		4.5175	1410.48		4.18142	772.87		4.10412	1039.1		4.31993	2994.78		4.07813	2388.45		674.294	1.96581
4.6422	9777.53		4.43235	966.12		4.3683	4017.77		4.53705	1359.82		4.20095	1195.92		4.12368	1040.72		4.33948	1634.08		4.09768	2408.7		675.208	1.92308
4.66175	6905.52		4.4519	1362.32		4.38785	3591.07		4.5566	2580.45		4.22052	1764.03		4.14322	646.94		4.35903	2931.44		4.11723	1180.66		676.342	7.30769
4.6813	4060.91		4.47145	1421.06		4.40738	2587.43		4.57613	3501.3		4.24005	2573.33		4.16277	1417.32		4.37857	2331.13		4.13678	1043.38		676.379	8.97436
4.70083	2959.98		4.491	1923		4.42693	2897.64		4.59572	8401.39		4.25958	1928.81		4.18232	656.31		4.39812	2519.1		4.15632	1032.86		677.317	2.90598
4.7204	3230.68		4.51055	1125.04		4.44648	1236.5		4.61523	12270.8		4.27913	2818.38		4.20185	671.05		4.41767	951.39		4.17587	1093.69		678.308	2.77778
4.73993	2675.89		4.53008	845.54		4.46603	1210.01		4.63478	11937.8		4.29868	1375.09		4.2214	1091.86		4.4372	1314.38		4.19542	1610.11		679.006	2.94872
4.75948	3611.17		4.54963	967.3		4.48558	1385.9		4.65432	14953.4		4.31823	1999.09		4.24093	2180.24		4.45675	1438.35		4.21495	964.08		679.304	3.20513
4.77905	2512.54		4.56918	3298		4.50512	971.11		4.67387	10170.7		4.33778	1917.49		4.26048	2397.69		4.47632	1029.21		4.2345	1436.94		679.342	2.94872
4.79857	2706.99		4.58875	7317.2		4.52467	1864.82		4.69342	6349.24		4.35732	1286.47		4.28003	2586.7		4.49587	1332.39		4.25405	1590.76		679.844	3.76068
4.81812	1380.79		4.60833	12348.4		4.54422	1208.6		4.71297	2975.93		4.37687	897.21		4.29958	2299.8		4.51542	0		4.27358	5066.47		680.29	2.94872
4.83765	0		4.62787	13862.5		4.56377	753.67		4.73252	3352.89		4.3964	1358.85		4.31913	2310.54		4.53495	1300.72		4.29313	7987.14		680.326	5.25641
4.8572	1452.39		4.64742	13423.4		4.58332	1373.14		4.75205	3961.31		4.41595	835.02		4.33868	2144.53		4.5545	2106.07		4.31267	5485.05		680.364	2.73504
4.87675	4204.64		4.667	12735.9		4.60287	2816.85		4.7716	3680.57		4.4355	1646.63		4.35822	2066.52		4.57403	0		4.33223	4222.69		682.313	1.96581
4.8963	7205.74		4.68655	9889.17		4.62242	5038.02		4.79115	4339.56		4.45503	1128.09		4.37777	2029.14		4.59358	6306.19		4.35177	6863.71		683.307	3.93162
4.91583	11518.7		4.7061	4199.5		4.64195	11360.9		4.8107	3198.45		4.47458	1028.55		4.39732	1189.9		4.61313	8255.7		4.37132	7529.33		683.335	3.03419
4.9354	7951.65		4.72563	3550.66		4.6615	9442.65		4.83025	0		4.49412	1382.56		4.41685	681.27		4.63268	8254.9		4.39085	4699.57		684.308	4.78632
4.95493	4594.36		4.7452	2672.09		4.68105	11060.8		4.8498	1537.64		4.51367	1096.21		4.4364	744.15		4.65222	6764.56		4.4104	3561.29		686.319	4.18803
4.97448	2175.63		4.76473	2628.31		4.70058	10337.6		4.86933	2792.54		4.53323	706.68		4.45593	866.22		4.67178	4326.57		4.42995	2359.78		687.308	4.61538
4.99403	2811.06		4.78433	5306.08		4.72013	6542.59		4.88888	7066.86		4.55278	0		4.47548	654.85		4.69132	1911		4.4495	2424.98		688.276	2.35043
5.01358	2419.62		4.8039	3284.59		4.73968	4737.52		4.90843	13646.8		4.57232	8898.8		4.49503	802.7		4.71087	878.86		4.46903	1612.51		690.267	2.99145
5.03313	1963.27		4.82343	2142.56		4.75923	2725.74		4.92798	16373.9		4.59187	9336.75		4.51458	1467.89		4.73042	1547		4.48858	1573.65		691.279	6.45299
5.0527	1919.54		4.84298	2069.54		4.77878	3620.92		4.94753	7994.45		4.61142	6588.75		4.53412	1358.9		4.74997	1812.04		4.50813	1545.72		691.324	5.42735
5.07223	1386.65		4.86253	0		4.79832	2993.52		4.96707	3779.62		4.63097	3529.94		4.55368	0		4.7695	1038.19		4.52767	1750.51		691.511	1.62393
5.09178	2048.28		4.88208	0		4.81787	3461.2		4.98662	3448.94		4.65052	2420.8		4.57322	0		4.78905	611.89		4.54723	1671.4		692.267	6.53846
5.11133	1752.88		4.90163	4111.33		4.83742	3062.52		5.00617	2578.63		4.67005	792.57		4.59278	7182.38		4.8086	1063.23		4.56678	3080.31		692.296	9.78632
5.13088	2962.2		4.92118	7315.91		4.85695	2837.86		5.02572	3195.59		4.6896	2742.41		4.61233	9836.12		4.82815	1209.54		4.58632	0		692.521	0.98291
5.15045	1793.38		4.94072	10764.8		4.87652	1554.9		5.04527	2981.52		4.70915	1617.79		4.63187	7444.31		4.84768	1179.67		4.60587	5931.23		693.221	1.23932
5.16998	2058.51		4.96027	8113.43		4.89607	2566.43		5.06482	2835.7		4.72868	856.93		4.65142	4617.8		4.86723	1443.85		4.62542	7460.55		693.276	5.89744
5.18953	2741.9		4.97983	3135.76		4.91562	2626.47		5.08435	2088.86		4.74823	0		4.67095	1774.69		4.88678	1862.61		4.64495	6510.71		694.352	8.97436
5.20908	2255.5		4.99937	1872.41		4.93518	7281.18		5.1039	1649.25		4.76777	727		4.6905	1042.43		4.90632	2464.68		4.66452	3422.69		695.365	9.40171
5.22862	2531.96		5.01892	2198.2		4.95472	12248.3		5.12345	2210.07		4.78732	0		4.71005	2842.29		4.92587	4021.57		4.68405	2466.32		695.846	3.67521
5.24817	3174.34		5.03845	2665.1		4.97425	9075.87		5.143	2312.63		4.80687	1348.18		4.7296	1314.37		4.9454	4561.56		4.7036	1439.73		697.25	3.03419
5.26772	2481.11		5.058	2375.78		4.99382	4301.21		5.16253	2006.4		4.82643	907.57		4.74913	1105.42		4.96495	3489.7		4.72315	1947.97		697.297	7.05128
5.28727	2171.64		5.07753	1726.31		5.01335	2900.67		5.18208	3642.51		4.84595	1800.66		4.76868	0		4.9845	2672.21		4.74268	2148.53		698.276	4.35897
5.3068	1232.02		5.09712	2084.18		5.0329	2038.76		5.20163	2308.56		4.8655	2240.42		4.78823	0		5.00405	1529.71		4.76223	1702.72		698.81	2.26496
5.32635	1006.6		5.11665	2111.81		5.05247	2222.92		5.22117	3797.37		4.88508	4622.95		4.80777	1296.97		5.02358	2214.74		4.78177	1245.26		700.325	5.47009
5.3459	1330.36		5.1362	1957.35		5.072	1906.77		5.24072	2892.44		4.9046	5140.06		4.82732	1470.11		5.04315	842.43		4.80132	1089.69		700.359	7.82051
5.36545	1241.78		5.15575	2806.04		5.09155	2988.42		5.26027	2912.85		4.92415	3540.63		4.84687	1298.19		5.06268	685.44		4.82087	1711.07		700.762	3.80342
5.385	2047.38		5.17528	1690.68		5.1111	2061.55		5.27982	1486.78		4.94368	1783.74		4.86642	1284.05		5.08223	593.31		4.84042	1564.61		701.368	2.05128
5.40455	2276.7		5.19483	3081.15		5.13068	1380.83		5.29937	0		4.96323	1444.74		4.88597	2702.18		5.10178	1290.45		4.85997	2457.91		701.681	1.23932
5.42408	3101.34		5.21438	2303.89		5.15022	1887.31		5.31892	873.04		4.98277	2588.84		4.90552	5583.47		5.12133	1202.98		4.87952	1173.21		702.331	1.15385
5.44363	0		5.23392	3802.04		5.16978	2195.7		5.33847	1204.4		5.00232	1728.87		4.92505	4337.88		5.14087	1323.79		4.89907	2116.61		703.285	10.5983
5.46318	1009.86		5.25347	2703.8		5.18933	2024.43		5.358	1677.77		5.02187	765.13		4.9446	3184.83		5.16042	2132.14		4.9186	4025.07		704.342	29.8291
5.48273	538.29		5.27302	2816		5.20887	2257.66		5.37755	1801.05		5.0414	706.44		4.96415	1604.32		5.17997	1217.55		4.93815	4109.67		705.264	2.99145
5.50227	1275.95		5.29257	1540.41		5.22842	2560.77		5.3971	1968.28		5.06095	1303.55		4.98368	1457.23		5.19952	1065.28		4.9577	3009.42		705.324	11.7949
5.52182	1693.33		5.3121	924.84		5.24795	2459.86		5.41665	2970.17		5.08048	821.14		5.00323	1077.78		5.21905	1591.25		4.97723	2465.16		705.786	2.94872
5.54135	1145.18		5.33165	0		5.2675	2176.29		5.43618	897.01		5.10002	1230.86		5.02278	596.51		5.2386	1800.33		4.99678	2540.95		706.313	3.03419
5.5609	652.28		5.3512	1106.28		5.28705	1750.27		5.45573	900.44		5.11957	717.38		5.04233	594.7		5.25813	2433.29		5.01633	1565.26		706.765	3.2906
5.58045	0		5.37075	1546.81		5.3066	2396.22		5.47528	1732.34		5.13912	868.68		5.06187	921.81		5.27768	478.81		5.03588	830.7		708.367	2.5641
5.6	1052.16		5.39028	2071.06		5.32615	1171.95		5.49483	1976.74		5.15867	1045.98		5.08142	1531.9		5.29722	590.6		5.05542	1375.4		709.295	4.57265
5.61955	3351.18		5.40983	2059.75		5.3457	1235.52		5.51438	1244.91		5.17822	1373.88		5.10097	1411.01		5.31677	486.41		5.07497	923.43		709.329	10.0427
5.63908	4752.99		5.42938	2348.54		5.36525	845.08		5.53392	2082.57		5.19775	1197.34		5.1205	1604.25		5.33632	670.91		5.09452	637.69		709.834	11.6667
5.65863	8747.1		5.44893	1683.5		5.3848	1163.74		5.55347	1185.69		5.2173	1292.45		5.14005	1662		5.35587	576.48		5.11405	758.56		710.271	5.25641
5.67818	10822.5		5.46848	1148.9		5.40433	1746.2		5.57302	1444.68		5.23685	802.32		5.15958	1383.54		5.3754	963.8		5.1336	1388.75		710.802	2.77778
5.69773	10482.3		5.48802	1521.02		5.42388	1543.89		5.59255	2178.93		5.25638	410.37		5.17913	1881.65		5.39495	1057.6		5.15313	1345.4		711.34	5.47009
5.71728	6198.6		5.50757	2686.7		5.44345	2351.25		5.6121	4728.46		5.27593	420.23		5.19868	1251.81		5.41452	991.49		5.17268	1641.89		715.332	3.97436
5.73683	4361.3		5.52712	1153.22		5.463	1368.33		5.63165	9522.34		5.29547	811.68		5.21822	1497.15		5.43405	732.85		5.19225	1904.44		716.322	20.3419
5.75638	1874.91		5.54667	1394.5		5.48255	962.86		5.6512	16349.1		5.31502	838.54		5.23777	845.22		5.4536	271.59		5.21178	1520.11		716.719	1.75214
5.77593	2451.6		5.56622	1059.22		5.5021	287.68		5.67073	19585.7		5.33455	1019.52		5.25732	0		5.47313	342		5.23133	1716.57		717.3	1.36752
5.79547	972.68		5.58575	929.48		5.52163	1060.59		5.69028	19357.5		5.3541	1119.67		5.27685	345.42		5.49268	0		5.25087	1617.06		717.355	2.39316
5.81502	967.72		5.6053	1204.37		5.54118	1308.66		5.70982	12613.8		5.37363	738.32		5.29642	464.08		5.51223	238		5.27042	768.46		718	1.23932
5.83457	1386.21		5.62485	2317.62		5.56075	530.03		5.72937	7421.17		5.39318	1322.02		5.31595	668.29		5.53177	403.43		5.28997	791.22		718.254	6.88034
5.85412	1704.5		5.64438	4764.53		5.58028	0		5.74893	4625.07		5.41273	501.48		5.3355	918.21		5.55132	641		5.30952	609.19		718.332	3.58974
5.87367	1815.57		5.66395	11080.2		5.59982	995.34		5.76848	3525.58		5.43228	319.33		5.35507	1030.91		5.57087	711.65		5.32907	850.86		718.369	4.65812
5.89322	1805.49		5.6835	15677.7		5.61937	1171.49		5.78802	2782.52		5.45182	559.72		5.37462	839.65		5.59042	908.27		5.34862	638.94		718.839	12.5641
5.91275	1719.11		5.70303	14862.5		5.63892	1815.77		5.80757	2312.48		5.47137	186.79		5.39415	1008		5.60997	1718.95		5.36817	749.09		719.291	1.7094
5.9323	1325.28		5.72258	12901		5.65847	4916.18		5.82712	1976.28		5.49092	270		5.4137	0		5.62952	4297.38		5.3877	897.94		719.334	14.359
5.95185	1491.84		5.74213	7065.29		5.67802	9611.23		5.84667	2233.8		5.51047	275.66		5.43325	0		5.64905	5715.26		5.40725	602.48		719.83	6.75214
5.9714	737.85		5.76167	4791.69		5.69757	14000.3		5.86622	1929.47		5.53002	826.23		5.4528	198.27		5.6686	6558.37		5.42678	553.75		720.283	2.94872
5.99095	0		5.78122	3351.48		5.71712	17850		5.88575	1730		5.54957	644.3		5.47235	0		5.68815	6728.6		5.44633	457.72		720.325	4.35897
6.0105	1414.24		5.80077	2996.95		5.73665	12146.1		5.9053	1462.21		5.5691	1491.92		5.49188	314		5.7077	4842.89		5.4659	350.24		720.789	2.60684
6.03005	0		5.8203	1285.01		5.7562	7100.08		5.92485	1131.75		5.58865	3234.72		5.51143	396.13		5.72725	2511.1		5.48543	644.45		721.201	5.98291
6.04958	1278.65		5.83985	878.03		5.77575	4626.7		5.9444	1396.42		5.6082	4295.82		5.53098	767.33		5.7468	1549.61		5.50498	364.13		721.296	2.99145
6.06913	2112.29		5.8594	1974.04		5.7953	3429.34		5.96393	932.76		5.62775	5841.01		5.55052	325.14		5.76633	1065.91		5.52453	467.23		721.375	1.19658
6.08868	0		5.87895	4502.17		5.81485	2557.96		5.98348	1528.01		5.64728	5983.9		5.57007	964.66		5.7859	718.82		5.54408	370.1		721.763	1.66667
6.10823	1776.25		5.8985	1221.76		5.83438	2427.41		6.00303	2070.51		5.66685	5241		5.5896	2848.44		5.80543	1381.18		5.56363	645.67		722.299	2.05128
6.12778	2292.23		5.91805	2708.8		5.85393	1271.23		6.02258	1331.27		5.68638	2899.64		5.60915	3974.4		5.82498	1393.52		5.58318	482.48		722.352	80.4701
6.14733	1863.42		5.93758	1713		5.87348	2061.44		6.04212	1545.18		5.70593	2009.79		5.62868	5898		5.84453	1121.76		5.60273	1869.7		722.426	5.47009
6.16688	4166.02		5.95715	1681.24		5.89303	1493.26		6.06167	2086.93		5.72548	1148.43		5.64823	5010.84		5.86408	862.96		5.6223	4414.56		722.53	7.05128
6.18643	4221.1		5.97668	957.78		5.91257	1617.13		6.0812	1637.52		5.74503	753.96		5.66777	5361.17		5.88363	0		5.64183	6360.17		722.867	4.10256
6.20598	2661.57		5.99623	1474.87		5.93212	0		6.10075	1970.44		5.76457	781.19		5.68732	3744.54		5.90317	0		5.66138	6395.94		723.355	44.2735
6.22553	1994.91		6.01578	0		5.95167	1942.12		6.1203	2233.64		5.78412	1000.78		5.70687	1560.83		5.92272	623		5.68093	5593.61		723.424	1.53846
6.24508	1121.78		6.03533	0		5.97122	1095.29		6.13985	3990.59		5.80367	1246.9		5.72642	1094.78		5.94227	0		5.70047	5056		724.359	9.10256
6.26463	1374.06		6.05488	1263.04		5.99075	1172.34		6.15938	0		5.82322	757.41		5.74597	833.15		5.96182	734.1		5.72003	2751.57		725.321	3.37607
6.28418	917.53		6.07443	1807.23		6.01032	2146.81		6.17893	0		5.84277	648.85		5.76552	859.56		5.98137	797.06		5.73957	1917.79		726.353	7.73504
6.30373	1163.66		6.09397	1320.09		6.02987	2407.61		6.19848	2775.69		5.86232	0		5.78507	733.2		6.0009	737.99		5.75912	1200.35		726.414	1.75214
6.32328	1489.5		6.11352	1619.78		6.04942	3506.7		6.21802	1595.11		5.88185	492.84		5.8046	867.06		6.02045	857.95		5.77867	1487.86		727.295	4.35897
6.34283	1458.98		6.13305	1809.71		6.06895	2518.23		6.23757	1670.38		5.9014	228		5.82415	776.65		6.03998	1790.23		5.7982	697.76		727.306	5.59829
6.36238	0		6.1526	3613.06		6.0885	2914.01		6.25712	1386.02		5.92095	801.45		5.8437	634.08		6.05953	1115.18		5.81775	1007.96		727.341	16.1111
6.38192	0		6.17215	4331.05		6.10805	1651.78		6.27665	2174.7		5.94048	816.34		5.86325	0		6.07908	1604.16		5.8373	1017.96		727.804	10.8547
6.40147	1322.14		6.19172	5738.83		6.1276	2061.81		6.2962	2007.26		5.96005	664.78		5.88278	226.7		6.09862	439.64		5.85685	724.65		727.839	16.8803
6.42102	3563.33		6.21125	0		6.14715	2268.93		6.31575	2758.06		5.9796	767.1		5.90233	1031.75		6.11818	2306		5.8764	839		727.887	10.4274
6.44055	2286.34		6.2308	2177.52		6.1667	2812.48		6.3353	1083.35		5.99913	0		5.92188	636.41		6.13773	0		5.89595	413.23		728.122	2.60684
6.4601	3507.25		6.25035	1857.27		6.18625	3481.01		6.35485	1209.14		6.01868	805.52		5.94143	825.17		6.15728	1373.87		5.91548	0		728.296	11.3675
6.47965	2281.52		6.26988	1344.95		6.20578	1846.53		6.3744	1004.71		6.03823	1124.12		5.96097	0		6.17683	624.87		5.93503	0		728.341	41.282
6.4992	1221.19		6.28943	1545.65		6.22533	5655.54		6.39393	1539.4		6.05778	1085.52		5.98052	2261.71		6.19638	1659.45		5.95458	411		728.843	18.2051
6.51875	0		6.30898	1836.26		6.24488	2177.28		6.41348	2134.11		6.07732	0		6.00007	609.78		6.21593	1725.45		5.97415	581.5		728.873	15.641
6.53832	0		6.32852	1632.96		6.26443	1550.95		6.43303	0		6.09687	1892.04		6.01962	2425.18		6.23548	2093.73		5.9937	0		729.317	13.2906
6.55785	0		6.34807	0		6.28397	1219.45		6.45258	4511.82		6.11642	2050.78		6.03917	1730.85		6.25502	1869.62		6.01323	1824.02		729.439	1.19658
6.57738	0		6.36762	1465.13		6.30352	1193.96		6.47213	3941.38		6.13597	0		6.05872	898.47		6.27457	653.78		6.03278	0		729.826	11.7521
6.59693	0		6.38715	595.13		6.32307	1484.06		6.49168	0		6.1555	691.8		6.07825	0		6.29412	0		6.05233	1290.18		733.253	4.01709
6.61648	4921.43		6.4067	2087.42		6.34262	1552.29		6.51123	1715.17		6.17505	1283.81		6.09778	0		6.31367	0		6.07187	863.79		733.335	13.9744
6.63603	8423.61		6.42625	1776.58		6.36217	954.28		6.53078	1084.32		6.1946	2176.46		6.11733	0		6.33322	998.17		6.09142	984.61		733.378	2.47863
6.65558	8767.68		6.4458	2213.39		6.38172	791.95		6.55033	0		6.21413	2240.52		6.13687	928.13		6.35275	360.95		6.11095	518.05		733.838	4.2735
6.67513	5531.72		6.46535	0		6.40125	0		6.56987	0		6.23368	1593.82		6.15643	593.23		6.3723	328		6.1305	0		734.32	4.18803
6.69468	3948.62		6.4849	4043.94		6.4208	1162.68		6.58942	3386.02		6.25323	350		6.17598	1257.35		6.39185	0		6.15003	2443.46		734.349	3.97436
6.71422	1850.67		6.50445	1501.27		6.44035	0		6.60897	6263.79		6.27278	0		6.19552	1958.2		6.41138	574.78		6.16958	0		735.342	5.42735
6.73377	0		6.52398	0		6.4599	2024.4		6.62852	11052.3		6.29232	0		6.21507	1649.95		6.43093	2224.65		6.18913	673.29		735.372	2.64957
6.75332	1710.38		6.54353	0		6.47945	3522.8		6.64807	13239.1		6.31187	0		6.23465	903.96		6.45048	2639.83		6.20868	1292.09		736.338	1.66667
6.77287	0		6.56308	0		6.49902	4083.91		6.6676	10544.6		6.3314	0		6.2542	0		6.47002	2698.18		6.22822	1816.14		737.364	3.37607
6.79242	770.27		6.58263	0		6.51853	2579.99		6.68715	6069.92		6.35095	317.5		6.27375	552		6.48957	1873.47		6.24778	934.31		739.324	4.57265
6.81195	1388.95		6.60217	0		6.53808	0		6.7067	2551.97		6.37048	671.88		6.29328	204.63		6.50912	1375.01		6.26732	606.83		739.365	2.05128
6.8315	988.62		6.62172	3802.6		6.55763	0		6.72625	2397.95		6.39003	1033.51		6.31283	0		6.52867	926.78		6.28687	950.68		740.378	2.47863
6.85107	0		6.64125	7958.91		6.57718	0		6.7458	1056.38		6.40958	1857.48		6.33238	0		6.54822	662.41		6.30642	385		742.36	2.26496
6.87062	808.05		6.6608	11679.4		6.59673	0		6.76535	0		6.42913	3118.4		6.35192	486.84		6.56777	569.85		6.32595	0		743.354	1.49573
6.89015	0		6.68033	11005.6		6.61628	0		6.78492	1591.63		6.44867	2041.55		6.37147	468.35		6.5873	0		6.3455	676.2		745.41	3.2906
6.9097	0		6.69988	5565.22		6.63583	0		6.80443	1007.78		6.46822	1314.64		6.39102	1042.74		6.60685	0		6.36505	0		746.37	4.74359
6.92927	0		6.71945	3581.91		6.65538	6986.34		6.82398	1271.31		6.48777	837.89		6.41057	0		6.6264	0		6.38458	941.26		746.382	7.5641
6.9488	0		6.739	1552.39		6.67492	10276.9		6.84353	936.09		6.50732	0		6.4301	2243.15		6.64593	1544.35		6.40413	1134.38		746.405	4.87179
6.96835	2836.92		6.75855	1435.67		6.69447	9399.68		6.86308	0		6.52687	0		6.44965	2291.84		6.66548	2095.36		6.42368	1104.1		747.419	1.06838
6.9879	3737.59		6.7781	0		6.71402	5913.88		6.88263	0		6.54642	0		6.4692	1078.73		6.68503	1468.45		6.44322	1963.11		753.248	2.64957
7.00743	5337.66		6.79763	0		6.73357	3229.98		6.90218	2040.61		6.56597	499.09		6.48873	649.67		6.70458	1030.72		6.46278	2934.13		753.326	2.5641
7.02698	9702.13		6.81718	913.06		6.7531	2128.21		6.92173	0		6.5855	0		6.50828	1275.9		6.72413	568.06		6.48233	1765.75		756.326	1.75214
7.04653	12334.6		6.83672	1282.73		6.77267	0		6.94127	2625.97		6.60505	635.03		6.52782	0		6.74367	1044.44		6.50188	0		756.369	2.30769
7.06607	14680.7		6.85627	0		6.7922	0		6.96082	4766.92		6.6246	1354		6.54737	0		6.76322	0		6.52142	872.23		759.372	2.86325
7.08563	14407.5		6.87582	0		6.81177	683.42		6.98037	5947.08		6.64413	1883.57		6.56692	481.94		6.78275	852.99		6.54097	769.69		760.32	3.03419
7.10517	14817.3		6.89535	0		6.83128	0		6.9999	9427.34		6.66368	1706.04		6.58647	1010		6.8023	0		6.56052	0		760.363	1.79487
7.12472	12031.3		6.9149	1845.94		6.85083	838.6		7.01945	11850.4		6.68322	0		6.60602	1103.47		6.82185	0		6.58007	0		762.3	1.49573
7.14427	9636.13		6.93445	1357.97		6.87038	0		7.039	15787.1		6.70277	0		6.62555	2414.28		6.8414	0		6.5996	0		763.385	5.42735
7.16382	7349.47		6.954	2129.73		6.88992	0		7.05855	14695.7		6.72232	0		6.6451	2232		6.86093	0		6.61915	1042.98		764.361	4.23077
7.18335	7609.2		6.97355	3251.1		6.90948	0		7.0781	13400.9		6.74185	948.53		6.66463	1763.22		6.88048	951.4		6.6387	1030.49		764.381	8.16239
7.2029	6813.4		6.99308	4571.21		6.92905	0		7.09763	12558.7		6.7614	443.66		6.68418	1184.87		6.90003	2664.37		6.65823	1309.1		764.395	5.38462
7.22245	7592.75		7.01265	6457.62		6.94858	1103.55		7.11718	10649.9		6.78095	0		6.70373	676.75		6.91958	0		6.67778	1762.51		765.434	1.49573
7.242	7024.66		7.0322	11232.2		6.96813	5591.47		7.13673	9035.79		6.8005	0		6.72327	0		6.93912	4818.99		6.69733	2049.74		768.935	0.98291
7.26155	6545.31		7.05177	15610.8		6.98768	5453.77		7.15627	9231.79		6.82005	0		6.74283	0		6.95867	4245.2		6.71688	659.91		770.353	3.11966
7.28108	4937.88		7.07132	16981		7.00722	3997.65		7.17582	7838.98		6.83958	414		6.76237	0		6.97822	11004.7		6.73642	0		771.376	2.35043
7.30063	5937.26		7.09085	17433.8		7.02677	5386.57		7.19537	10160.5		6.85913	462.55		6.78192	763.29		6.99777	10616.9		6.75597	963.65		772.313	2.22222
7.32018	4486.05		7.1104	18099.7		7.04638	11341.6		7.21492	9001.57		6.87868	0		6.80145	0		7.01732	11431.1		6.77552	0		773.403	1.49573
7.33973	5461.27		7.12995	14354		7.06593	15218.6		7.23447	9648.26		6.89823	3473.23		6.821	0		7.03685	13085.5		6.79507	0		774.374	2.5641
7.35928	8962.28		7.1495	14712.2		7.08547	16580		7.25402	7177.68		6.91777	994.5		6.84055	0		7.0564	8660.16		6.8146	0		774.423	2.69231
7.37882	9605.81		7.16905	13025.2		7.10502	15535.6		7.27357	5628.63		6.93732	3100.16		6.8601	3141.47		7.07595	6728.85		6.83417	507		775.353	2.73504
7.39837	4818.08		7.1886	10157.3		7.12457	16892.2		7.2931	6265		6.95687	2879.84		6.87965	0		7.09548	4692.23		6.85372	0		777.404	3.76068
7.41792	3601.03		7.20813	9294.72		7.14412	13593.8		7.31265	5379.19		6.97642	7962.05		6.8992	2255.26		7.11503	4734.6		6.87327	404.94		779.364	4.31624
7.43747	2648.74		7.22768	9491.7		7.16365	12345.4		7.3322	8251.05		6.99597	9641.65		6.91875	6065.43		7.13458	5002.15		6.8928	2531.14		779.403	1.49573
7.457	1803.69		7.24723	11065.6		7.18322	12349.7		7.35175	7021.49		7.01552	11824.6		6.9383	7071.27		7.15413	4272.12		6.91235	2879.4		781.383	2.22222
7.47655	0		7.26678	8140.18		7.20275	10466.2		7.37128	3949.03		7.03507	11922.6		6.95785	9419.47		7.17367	3497.53		6.93188	2465.44		782.468	1.5812
7.49608	2765.05		7.28632	8539.45		7.2223	9536.4		7.39083	3301.88		7.0546	10094.4		6.9774	11910.9		7.19322	2795.99		6.95143	4168.66		783.393	2.09402
7.51563	0		7.30588	6175.13		7.24185	7788.57		7.41038	2546.2		7.07415	6662.84		6.99693	10957.5		7.21277	2919.75		6.97098	6719.68		788.355	6.62393
7.53518	908.71		7.32542	5115.38		7.26138	10330.2		7.42993	2204.97		7.0937	4225.91		7.01648	9183.93		7.23232	3497.7		6.99053	8492.88		789.259	2.82051
7.55473	2810.34		7.34497	7032.23		7.28093	7991.14		7.44947	0		7.11323	5824.35		7.03603	7579.44		7.25185	3114.5		7.01008	9916.88		789.319	1.41026
7.57428	0		7.36453	8240.59		7.30047	4878.44		7.46902	1279.14		7.13278	7120.08		7.05558	5231.33		7.27142	2711.26		7.02963	9877.89		789.384	4.01709
7.59382	8013.25		7.38408	10820		7.32003	5281.74		7.48857	0		7.15233	4623.27		7.07512	7928.01		7.29097	1888.33		7.04918	7762.44		790.418	3.37607
7.61337	16827.3		7.40362	5460.21		7.33957	4907.84		7.5081	1112.92		7.1719	2907.49		7.09467	6182.75		7.31052	2090.03		7.06872	6054.5		791.372	19.0598
7.63295	25348.3		7.42317	4287.39		7.35912	4660.3		7.52765	3273.69		7.19142	2789.09		7.1142	4068.39		7.33007	2754.81		7.08827	4618.47		792.375	6.36752
7.6525	24318		7.44272	2713.76		7.37867	6168.59		7.5472	0		7.21097	3570.8		7.13375	3495.93		7.3496	7298.75		7.10782	4279.62		792.428	1.19658
7.67203	18621.6		7.46227	3195.39		7.3982	11849		7.56675	5067.99		7.23052	2983.17		7.1533	2012.97		7.36915	2080.24		7.12737	4125.27		792.486	1.15385
7.69158	0		7.48182	0		7.41775	7054.61		7.58628	13490.5		7.25007	3162.07		7.17283	2822.69		7.38868	1832.62		7.1469	3800		793.119	1.79487
7.71113	0		7.50135	1942.32		7.4373	3712.39		7.60583	27411.4		7.2696	3093.17		7.19238	2464.38		7.40825	2581.83		7.16645	2972.38		794.245	1.92308
7.73068	5242.35		7.5209	0		7.45685	4264.95		7.62537	29492.3		7.28915	1905.84		7.21193	2731.09		7.4278	1690.72		7.186	1709.41		794.306	2.30769
7.75023	0		7.54045	3631.22		7.47642	1786.56		7.64492	24856.2		7.3087	1804.49		7.23152	2905.15		7.44733	655.77		7.20553	2783.85		794.366	1.79487
7.76977	0		7.56	3055.45		7.49595	2710.26		7.66447	15489.2		7.32825	2182.54		7.25105	2817.45		7.46688	0		7.22508	3134.96		795.447	1.66667
7.78933	11093.8		7.57955	4631.75		7.5155	921.04		7.684	12701.6		7.34778	3846.76		7.2706	1841.64		7.48643	840.79		7.24463	3136.79		796.467	6.36752
7.80887	29852		7.5991	6461.04		7.53505	841.14		7.70355	2248.93		7.36733	7882.83		7.29015	2925.88		7.50598	1545.25		7.26418	2361.12		798.402	2.39316
7.82843	44322.2		7.61863	13659.2		7.5546	1912.99		7.7231	7121.5		7.38688	2568.74		7.30968	5286.23		7.52553	671.02		7.28372	2450.34		802.354	3.93162
7.84798	37735.7		7.63818	28123.1		7.57415	0		7.74265	0		7.40642	2134.91		7.32923	3000.86		7.54508	0		7.30328	1754.03		804.365	13.718
7.86752	24083.9		7.65773	34421.5		7.5937	3590.15		7.76218	4773.31		7.42597	1234.48		7.34878	2929.76		7.56462	0		7.32282	1740.4		804.398	6.7094
7.88708	21407.5		7.67727	29291.4		7.61323	7833.02		7.78175	20076.3		7.4455	694.73		7.36832	1322.19		7.58417	0		7.34237	5914.39		805.383	4.82906
7.90662	0		7.69682	17169.1		7.63278	16996.3		7.80128	36086		7.46505	0		7.38787	1946.08		7.60372	0		7.36193	2789.54		805.869	2.5641
7.92617	0		7.71637	9183.21		7.65233	29812.6		7.82083	39819.6		7.4846	847.87		7.40742	1500.16		7.62325	0		7.38147	3336.75		806.354	9.31624
7.94572	0		7.73592	7024.38		7.67188	31813.7		7.84038	30185.1		7.50413	724.1		7.42695	971.72		7.6428	27288.8		7.40103	1272.92		807.336	3.63248
7.96525	0		7.75547	0		7.69142	22094.2		7.85992	21692.4		7.52368	820.02		7.44648	659.95		7.66235	17712.6		7.42057	917.22		808.324	2.82051
7.9848	0		7.77502	3662.46		7.71097	14891.4		7.87947	0		7.54322	445.77		7.46605	787.86		7.68188	10591.4		7.44012	1330.67		808.393	8.76068
8.00435	0		7.79457	6507.38		7.7305	0		7.89902	0		7.56277	708.42		7.48558	761.85		7.70143	7895.05		7.45967	611.34		809.38	33.8889
8.02388	0		7.81412	19046.1		7.75005	6584.6		7.91857	0		7.58233	0		7.50513	921.08		7.72098	3894.06		7.47922	945.61		810.379	18.8462
8.04343	3787.9		7.83365	36179.7		7.7696	1583.25		7.93812	0		7.60187	0		7.52468	867.48		7.74052	0		7.49877	0		811.387	5.17094
8.06298	1271.69		7.8532	39562.2		7.78913	6418.71		7.95767	0		7.6214	0		7.54422	392.38		7.76007	2350.17		7.51833	823.6		812.164	1.88034
8.08253	0		7.87273	30933.6		7.80868	12636.8		7.97722	2402.94		7.64095	25778.1		7.56377	0		7.77962	2441.12		7.53787	651.29		813.097	2.30769
8.10208	0		7.89228	23084.2		7.82823	32515.7		7.99675	3402.82		7.66048	205.06		7.58332	0		7.79915	3803.51		7.55742	0		813.409	1.83761
8.12163	3097.3		7.91183	20235.4		7.84777	50329.4		8.0163	5221.81		7.68003	0		7.60287	28246.3		7.8187	14732.4		7.57695	0		817.012	0.98291
8.14118	2684.9		7.93138	19686.4		7.86732	42944		8.03585	2320.27		7.69958	6180.63		7.62242	23951		7.83825	27227.8		7.5965	0		817.338	3.67521
8.16072	3374.43		7.95092	0		7.88687	28106.4		8.0554	4902.28		7.71912	4794.61		7.64195	0		7.85778	25209.2		7.61605	21970.1		818.435	2.13675
8.18027	7848.19		7.97047	9963.79		7.9064	16583.8		8.07495	4597.33		7.73867	0		7.6615	9888.68		7.87733	14809.3		7.63558	30282.6		819.375	1.92308
8.19982	10505.1		7.99002	0		7.92597	0		8.09452	2839.55		7.75822	2157.3		7.68105	5527.9		7.89688	6583.06		7.65513	28291.8		820.383	2.4359
8.21937	8034.57		8.00957	3695.05		7.94552	0		8.11407	2845.08		7.77777	2248.24		7.70058	3371.83		7.91643	5425.9		7.67468	13240.4		821.304	2.17949
8.23892	3742.46		8.0291	3649.46		7.96507	0		8.1336	4832.29		7.7973	1508.15		7.72013	1662.25		7.93598	3677.52		7.69423	7309.89		821.464	4.2735
8.25845	3067.86		8.04865	4894.55		7.9846	7662.34		8.15315	8624.25		7.81685	6857.68		7.73967	1964.93		7.95553	3023.16		7.71377	6638.07		822.28	5.98291
8.278	0		8.06822	2829.77		8.00415	3833.47		8.17268	12252.1		7.8364	20620.5		7.75922	2352.61		7.97508	1666.4		7.73332	3229.92		822.389	7.39316
8.29755	1558.39		8.08777	3299.77		8.02368	3912.62		8.19223	10565.3		7.85595	29180.7		7.77875	8240.28		7.99463	2048.99		7.75285	0		823.391	3.58974
8.3171	2871.3		8.1073	3598.41		8.04323	0		8.21178	6012.76		7.87548	23385.5		7.7983	21738.2		8.01418	3804.14		7.7724	2508.18		824.31	2.05128
8.33663	2120.54		8.12685	1130.7		8.06278	3429.82		8.23133	3631.22		7.89503	13848.4		7.81785	32925.9		8.03373	2122.61		7.79193	1507.22		824.355	5.25641
8.35618	1160.97		8.1464	3257.88		8.08233	3605.44		8.25088	0		7.91458	7715.81		7.8374	24340.6		8.05327	1849.69		7.81148	6896.77		824.39	2.60684
8.37573	2637.37		8.16595	3889.14		8.10188	3243.34		8.27043	3759.02		7.93413	4747.77		7.85695	11719.5		8.07282	1504.87		7.83103	18894		825.361	3.2906
8.39528	1460.57		8.18548	5064.58		8.12142	5180.65		8.28998	1882.26		7.95367	3330.24		7.87648	7176.73		8.09237	2259.34		7.85057	26050		826.413	1.49573
8.41482	1736.48		8.20503	10734.8		8.14097	4172		8.30952	2443.54		7.97322	0		7.89605	4588.33		8.1119	2004.55		7.87012	16998.1		826.467	1.49573
8.43437	2720.33		8.22458	9374.95		8.16052	4192.88		8.32907	2859.73		7.99277	2652.08		7.9156	3083.65		8.13147	450.5		7.88968	8050.4		827.462	3.2906
8.45392	7488.79		8.24412	5454.03		8.18005	6392.25		8.34862	2422.72		8.01232	1899.74		7.93515	2439.02		8.151	2433.08		7.90922	4291.6		828.368	6.41026
8.47345	11933.6		8.26368	1954.61		8.19963	9018.4		8.36815	2088.58		8.03187	1406.81		7.9547	1991.26		8.17055	4765.43		7.92877	4009.61		831.352	2.82051
8.49302	11021		8.28322	3133.35		8.21918	10839.8		8.3877	999.14		8.0514	2456.73		7.97423	2068.57		8.19008	3358.55		7.94833	2329.58		833.383	5.17094
8.51257	6625.94		8.30277	0		8.23873	4642.88		8.40725	1665.79		8.07095	2210.91		7.99378	2269.08		8.20963	2337.94		7.96788	1835.71		834.346	3.54701
8.5321	5160.81		8.3223	0		8.25828	2654.7		8.4268	3170.09		8.0905	1353.81		8.01332	2227.35		8.22918	1309.09		7.98743	2332.36		834.389	3.93162
8.55165	3018.39		8.34185	700		8.27782	0		8.44635	9287.36		8.11005	2267.72		8.03287	2037.52		8.24872	1255.9		8.00698	1767.76		835.424	7.90598
8.5712	2660.55		8.3614	1939.92		8.29737	1202.26		8.4659	12424.8		8.12958	2826.95		8.05242	1703.36		8.26827	905.62		8.02652	1363.94		836.479	2.30769
8.59075	2906.88		8.38093	1475.14		8.31692	2541.98		8.48543	8563.49		8.14913	546.74		8.07197	2213.52		8.28782	1011.86		8.04607	1950		837.385	13.5043
8.61028	2008.43		8.40048	2336.61		8.33647	3466.53		8.50498	5579.67		8.16867	2765.65		8.09152	2190.13		8.30737	815.86		8.06562	1409.06		837.474	1.83761
8.62985	1819.81		8.42003	1318.36		8.35602	1681.22		8.52452	3918.58		8.18822	3213.3		8.11105	0		8.3269	414.59		8.08515	1948		838.385	10.7692
8.64938	1960.87		8.43958	1685.02		8.37557	2392.39		8.54407	4572.31		8.20777	4078.46		8.1306	3373.46		8.34647	0		8.10472	1550.92		838.453	1.36752
8.66893	1785.79		8.45913	5080.63		8.3951	1710.08		8.56362	5088.44		8.22732	1621.06		8.15015	2866.85		8.366	1389.63		8.12425	685.86		840.419	2.4359
8.68848	2629.25		8.47868	11694.5		8.41465	1656.78		8.58317	4439.03		8.24685	1371.42		8.1697	2242.15		8.38555	821.07		8.1438	2971.68		841.38	2.90598
8.70803	3105.82		8.49823	13646		8.4342	1835.11		8.6027	2826.33		8.2664	821.67		8.18923	1571.14		8.40512	974.47		8.16335	4332.88		842.401	1.66667
8.72758	7065.3		8.51778	9535.63		8.45375	5245.95		8.62227	1513.48		8.28595	1199.43		8.20878	0		8.42465	1101.96		8.1829	4179.03		843.371	4.35897
8.74712	11299		8.53732	5863.7		8.47328	9571.11		8.6418	1855.38		8.30548	1219.09		8.22833	943.41		8.4442	1271.14		8.20245	3070.39		844.388	1.32479
8.76667	21443.2		8.55687	5235.97		8.49283	11506.6		8.66135	2922.17		8.32503	960.9		8.24787	648.84		8.46375	1963.54		8.22198	1639.47		844.467	1.41026
8.78622	28971.2		8.57642	4597.77		8.51238	5431.63		8.68092	3246.43		8.34458	1061.68		8.26742	361.47		8.48328	1099.32		8.24153	957.4		846.416	4.91453
8.80577	40944.1		8.59597	5158.4		8.53193	4567.25		8.70047	4599.24		8.36413	655.14		8.28695	2103.81		8.50285	1139.27		8.26108	1239.64		847.416	2.99145
8.82532	52620.2		8.6155	2767.14		8.55147	4592.58		8.72002	7552.23		8.38367	1014.6		8.30652	1114.56		8.52238	1238.35		8.28063	1066.35		849.382	3.88889
8.84487	40409.2		8.63505	2657.45		8.57102	5769.32		8.73955	19683.1		8.40322	1084.98		8.32605	969.34		8.54193	1904.57		8.30017	1371.13		849.417	2.64957
8.86442	24605.2		8.65458	1583.58		8.59055	3986.27		8.7591	31841.3		8.42277	455.7		8.3456	933.26		8.5615	4514.81		8.31972	417.9		850.375	1.83761
8.88395	13839.9		8.67415	2458.66		8.6101	2882.39		8.77865	43063.4		8.44232	915.57		8.36515	909.77		8.58103	5207.08		8.33927	919.09		850.409	4.44444
8.90352	8604.4		8.69368	2713.25		8.62965	2138.68		8.7982	65125.3		8.46187	1490.7		8.3847	920.06		8.6006	4177.79		8.3588	749.3		851.42	6.7094
8.92305	6728.39		8.71323	3796.9		8.64918	2617.34		8.81773	65165.2		8.48142	2405.7		8.40423	723.81		8.62015	2469.61		8.37835	281.72		852.346	3.58974
8.9426	6418.04		8.73278	5697.18		8.66873	2627.41		8.8373	43942.1		8.50097	2019.7		8.42378	2105.92		8.6397	2268.31		8.39788	860.12		852.391	1.96581
8.96215	3747.47		8.75232	6704.18		8.68828	3348.96		8.85685	21229.2		8.52053	1676.76		8.44333	1634.57		8.65923	2110.03		8.41743	1121.98		853.351	2.47863
8.9817	5820.49		8.77187	15499.8		8.70783	4682.11		8.87638	13337.3		8.54008	2148.55		8.46288	1290.91		8.67878	1781.14		8.43697	1245.27		857.396	2.52137
9.00125	3637.19		8.79142	22360.7		8.72737	7956.34		8.89593	9898.17		8.55963	2224.5		8.48243	1315.2		8.69832	1233.61		8.45653	1394.66		859.441	2.17949
9.02078	3691.7		8.81097	30192.6		8.74692	16007.5		8.91548	13061.5		8.57918	4896.27		8.50198	1282.63		8.71787	2070.75		8.47607	1608.29		861.345	1.66667
9.04033	5479.78		8.83052	42063		8.76647	27896.9		8.93502	9178.54		8.59872	5761.92		8.52152	1852.33		8.73747	0		8.4956	1124.11		862.432	2.35043
9.05988	0		8.85007	40176.5		8.78602	40226.6		8.95458	4225.79		8.61828	4584.03		8.54107	3779.97		8.75702	0		8.51515	1249.64		863.432	1.62393
9.07943	0		8.8696	26841.9		8.80555	55270.1		8.97412	5390.83		8.63782	2762.01		8.56062	6120		8.77657	9715.62		8.53472	1068.83		864.417	2.39316
9.09897	0		8.88915	12847.4		8.8251	65795.3		8.99367	3752.57		8.65737	1938.72		8.58017	5287.76		8.7961	0		8.55425	2027.6		866.358	1.7094
9.11852	0		8.9087	8484.73		8.84463	40555.9		9.0132	5820.89		8.67692	2279.23		8.59972	3573.93		8.81565	24242.8		8.57378	3969.05		866.49	1.79487
9.13807	1251.49		8.92823	5969.07		8.86422	22420.9		9.03275	9536.58		8.69645	1592.48		8.61925	3253.15		8.83518	13977.9		8.59333	4769.22		867.388	1.88034
9.1576	0		8.9478	7405.76		8.88373	12498.8		9.0523	0		8.716	1404.89		8.6388	2226.9		8.85473	14833.6		8.6129	4998.55		867.435	3.80342
9.17715	7457.47		8.96737	4593.18		8.90327	9094.16		9.07185	0		8.73555	1465.26		8.65837	1744.87		8.87428	20033.9		8.63243	2529.89		873.439	2.05128
9.1967	5429.62		8.98688	3589.62		8.92283	10936.9		9.09138	0		8.75508	1039.21		8.6779	2082.58		8.89382	16489.7		8.65198	1902.68		874.375	3.97436
9.21625	3648.16		9.00643	3567.28		8.94237	7811.23		9.11093	0		8.77463	1181.63		8.69745	2093.03		8.91337	9235.57		8.67153	1718.02		875.428	1.62393
9.23578	0		9.02598	3305.79		8.96192	5151.4		9.13048	0		8.79418	0		8.717	1555.27		8.9329	5777.88		8.69108	1839.24		876.414	2.13675
9.25533	2015.77		9.04552	7116.43		8.98147	4233.17		9.15002	0		8.81373	0		8.73653	0		8.95247	3881.66		8.71063	1664.61		877.422	2.94872
9.27487	2870.05		9.06507	0		9.001	4970.91		9.16957	0		8.8333	0		8.75608	22158.1		8.972	3128.68		8.73018	2008.39		880.406	1.7094
9.29442	2094.24		9.08462	21016.8		9.02055	5366.76		9.18912	0		8.85283	16918.1		8.77563	560.89		8.99155	2779.15		8.74973	2862.52		884.391	3.11966
9.31397	7854.95		9.10415	0		9.0401	9575.76		9.20867	0		8.87238	17520.1		8.79517	0		9.0111	2821		8.76928	0		884.428	2.64957
9.33352	16989.4		9.1237	0		9.05965	0		9.2282	3283.14		8.89193	22530.5		8.81472	9655.26		9.03065	1841.01		8.78882	0		885.434	4.05983
9.35307	21749.4		9.1433	0		9.0792	25800.6		9.24775	1511.68		8.91147	15956.8		8.83427	15612.6		9.05018	2526.52		8.80837	0		886.339	2.26496
9.3726	10393.7		9.16283	0		9.09873	23042.1		9.2673	3637.18		8.93102	9301.98		8.8538	22642.4		9.06972	2484.03		8.82792	671.57		886.429	3.93162
9.39215	5882.03		9.18238	6269.96		9.11828	2052.37		9.28685	1584.08		8.95057	4376.44		8.87335	17620.1		9.08927	0		8.84747	10274.3		887.434	2.30769
9.41172	8148.95		9.20193	0		9.13782	0		9.30638	13323		8.97012	4074.62		8.8929	9042.91		9.10882	8141.01		8.867	19547.2		890.494	1.96581
9.43125	0		9.22147	5107.43		9.15737	1941.02		9.32593	25101.5		8.98967	3542.16		8.91245	4832.03		9.12837	0		8.88655	23120.3		892.42	1.92308
9.4508	2929.38		9.24102	0		9.17692	7652.17		9.34548	28634.9		9.00922	3559.57		8.932	3631.87		9.14792	4759		8.9061	15384.8		893.469	2.90598
9.47033	8314		9.26057	0		9.19645	5782.36		9.36503	13011.3		9.02877	3077.6		8.95153	3130.72		9.16747	3334.27		8.92563	8300.25		895.381	3.80342
9.48988	10705.6		9.2801	0		9.216	1801.2		9.38457	7393.9		9.04832	1671.66		8.97108	2920.72		9.187	1585.94		8.94518	5255.94		896.399	4.18803
9.50943	11970.4		9.29965	3141.32		9.23555	1323.29		9.40412	0		9.06787	1849.78		8.99063	2280.18		9.20657	1730.73		8.96473	3766.04		897.403	2.69231
9.52897	13530		9.3192	0		9.25508	0		9.42367	3836.66		9.0874	2662.09		9.01017	2594.37		9.2261	2199.47		8.98427	2616.06		898.372	2.39316
9.54852	17923.1		9.33873	9554.06		9.27462	1820.73		9.44322	6140.29		9.10695	5147.78		9.02972	1454.65		9.24565	2214.84		9.00382	2826.47		898.466	2.13675
9.56807	23538.5		9.35828	13139.3		9.29417	7477.71		9.46277	8383.34		9.12648	6791.9		9.04927	3272.05		9.2652	13486		9.02337	2564.16		899.401	2.00855
9.5876	26357.5		9.37782	7616.41		9.31372	17819.8		9.4823	9669.74		9.14605	5448.32		9.0688	0		9.28473	9098.53		9.04292	2534.46		900.391	3.16239
9.60715	23774.8		9.39737	4229.31		9.33325	21374.4		9.50187	10146.9		9.1656	2783.9		9.08837	7540.43		9.30428	817.92		9.06247	1462.29		900.448	2.13675
9.6267	18569.7		9.41692	0		9.3528	0		9.52142	8653.09		9.18515	977.15		9.1079	4807.85		9.32382	1987.51		9.082	3805.75		902.412	10.0427
9.64623	11092.6		9.43647	2238.25		9.37235	8682.98		9.54095	9554.56		9.20468	2222.18		9.12745	3124.95		9.34337	1959.52		9.10155	8312.77		902.425	7.77778
9.66578	5679.88		9.45602	7604.86		9.39188	5573.44		9.5605	13557.1		9.22423	1999.74		9.147	0		9.3629	3709.4		9.1211	8560.78		902.594	2.05128
9.68533	3220.48		9.47557	7674.75		9.41145	3704.42		9.58005	20989.6		9.24378	1794.2		9.16655	3057.91		9.38245	7749.85		9.14063	604.9		903.416	10
9.70487	2580.44		9.49512	11495		9.43098	0		9.59958	21796		9.26333	11027.9		9.1861	2658.62		9.402	8295.62		9.16018	4249.7		904.839	1.62393
9.72443	2632.68		9.51467	12836.7		9.45053	5088.76		9.61913	19142.2		9.28287	11801.5		9.20565	1658.73		9.42155	5638.95		9.17973	2007.98		906.477	1.23932
9.74397	1971.21		9.53423	14218.2		9.4701	8666.62		9.6387	18043		9.30242	0		9.22518	1437.78		9.44108	2042.37		9.19928	2115.14		907.415	5.21368
9.76352	3802.41		9.55377	17956.7		9.48963	9929.21		9.65823	14097.8		9.32197	3880.98		9.24473	0		9.46063	2969.6		9.21883	4358.84		909.44	3.71795
9.78307	1911.33		9.57332	25067.7		9.5092	11955.1		9.67778	4872.9		9.34152	1706.28		9.26428	0		9.48017	4184.7		9.23838	8871.32		910.443	2.13675
9.8026	3824.51		9.59287	32129		9.52873	15546.4		9.69733	5416.79		9.36105	4399.75		9.28383	3102.69		9.49972	12678.6		9.25792	0		910.561	3.2906
9.82215	2590.64		9.61242	30222.4		9.54828	21488.8		9.71687	2359.45		9.3806	8430.15		9.30338	2585.68		9.51925	23790.5		9.27747	0		913.412	1.66667
9.8417	1877.51		9.63197	22663		9.56783	31172.1		9.73642	0		9.40015	9564.35		9.32293	5961.85		9.5388	21282.9		9.29702	4345.86		913.454	2.77778
9.86123	1305.56		9.65152	17254.6		9.58738	29827.6		9.75595	3947.29		9.4197	8138.72		9.34248	8628.36		9.55837	24805.7		9.31657	1744.68		916.396	3.03419
9.88078	2649.06		9.67105	8250.52		9.60692	24610.3		9.7755	3025.31		9.43925	4165.59		9.36202	8051.3		9.5779	12304.2		9.3361	2893.96		917.401	44.4444
9.90033	2165.78		9.6906	5364.52		9.62647	18611.2		9.79505	3255.24		9.45878	2484.97		9.38157	6606.01		9.59745	7001.87		9.35565	3786.67		917.499	4.18803
9.91987	1476.29		9.71015	4344.23		9.64602	8502		9.81458	2694.02		9.47833	2907.81		9.40112	3143.51		9.617	3344.77		9.3752	7928.21		918.423	13.6325
9.93942	1362.88		9.7297	3353.89		9.66555	8285.67		9.83413	2934.4		9.49788	8089.48		9.42065	1952.84		9.63653	4904.41		9.39475	6702.16		919.434	18.8034
9.95897	0		9.74925	1847.4		9.6851	6094.27		9.85368	1833.36		9.51742	13074.5		9.4402	2440.91		9.65607	3520.55		9.41428	5612.34		920.411	25.4701
9.97852	0		9.76878	2191.87		9.70463	4376.56		9.87323	1249.01		9.53697	15370.2		9.45975	5501.02		9.67562	1322.49		9.43385	0		922.429	3.76068
9.99805	2627.79		9.78833	2575.75		9.72418	1811.37		9.89277	1922.5		9.55652	13163.9		9.4793	11952.8		9.69517	1408.88		9.4534	0		922.478	2.82051
10.0176	0		9.80788	2739.62		9.74373	2583.89		9.91232	1551.38		9.57605	8412.96		9.49885	17695.7		9.71473	1063.62		9.47295	1736.35		922.597	1.41026
10.0372	5326.44		9.82743	3274.26		9.76328	3281.99		9.93187	1452.41		9.59562	4763.7		9.51838	19227.6		9.73425	1343.37		9.49248	4105.52		924.572	1.7094
10.0567	1599.76		9.84697	2202.99		9.78283	3057.17		9.95143	2435.71		9.61515	5657.61		9.53793	15576.7		9.7538	2027.92		9.51203	11180		925.527	2.30769
10.0762	1577.05		9.86652	1911.79		9.80238	3380.14		9.97095	2512.96		9.6347	1899.99		9.55748	9146.42		9.77333	898.76		9.53158	26534.6		929.489	2.77778
10.0958	0		9.88607	1319.44		9.82192	3396.2		9.9905	3852.38		9.65425	2736.86		9.57703	4499.08		9.7929	1265.42		9.55113	28595.2		930.44	1.45299
10.1154	1511.14		9.90562	1742.25		9.84147	2625.35		10.01	4742.47		9.6738	0		9.59657	2528.63		9.81243	1357.25		9.57068	20261.7		931.418	2.22222
10.1349	1022.39		9.92515	1623.83		9.86102	1919.49		10.0296	1911.79		9.69335	1073.08		9.61612	1930.27		9.83197	1965.94		9.59023	12036.6		932.382	2.5641
10.1545	1524.57		9.94472	0		9.88057	1651.4		10.0491	2798.73		9.71288	529.56		9.63565	1147.01		9.85152	1573.69		9.60978	11088.5		932.456	4.87179
10.174	1621.54		9.96427	0		9.90012	1180.67		10.0687	3228.31		9.73243	1430.48		9.6552	1441.8		9.87107	1053.14		9.62933	3524.22		932.492	2.60684
10.1935	2907.73		9.9838	2356.03		9.91968	0		10.0882	0		9.75198	2379.76		9.67473	1886.87		9.89062	306.54		9.64888	3150.48		933.419	4.52991
10.2131	2114.82		10.0033	0		9.9392	2013.66		10.1078	0		9.77152	1514.54		9.69428	1236.65		9.91017	891.3		9.66843	1129.91		933.469	2.99145
10.2326	1738.61		10.0229	0		9.95875	1729.11		10.1273	0		9.79107	948.86		9.71383	2338.79		9.9297	597.66		9.68798	884.35		934.389	1.7094
10.2522	1847.97		10.0425	2339.04		9.9783	3800.66		10.1469	0		9.81062	1053.44		9.73337	1251.83		9.94925	652.14		9.70753	837.35		934.437	1.88034
10.2717	1801.79		10.062	2408.81		9.99783	0		10.1664	2214.58		9.83015	1041.21		9.75293	1156.61		9.9688	594		9.72707	1395.5		934.544	2.94872
10.2912	3027.07		10.0815	1473.28		10.0174	3706.52		10.186	2427.43		9.8497	1417.67		9.77247	1722.87		9.98833	666.49		9.74662	1718.19		934.721	1.96581
10.3108	2408.15		10.1011	0		10.037	2109.16		10.2055	2371.61		9.86925	1333.79		9.792	1768.99		10.0079	945.44		9.76617	1690.9		935.41	10.2991
10.3303	9385.03		10.1206	0		10.0565	2589.65		10.2251	3186.2		9.88878	590		9.81155	1123.09		10.0274	0		9.78572	1538.04		935.471	1.36752
10.3499	2832.47		10.1402	0		10.0761	0		10.2446	4304.34		9.90833	613.45		9.8311	683.78		10.047	0		9.80527	1172.14		937.44	55.2991
10.3694	3024.51		10.1597	1325.16		10.0956	0		10.2642	3077.83		9.92788	356.81		9.85063	342		10.0665	0		9.8248	2059.08		937.522	3.71795
10.389	2653.06		10.1793	3678.92		10.1152	0		10.2837	1819.67		9.94743	505.79		9.87018	553.47		10.0861	954.94		9.84435	1730.02		937.571	2.13675
10.4085	2195.34		10.1988	2943.63		10.1347	0		10.3033	1624.55		9.96697	1261.28		9.88973	1196.93		10.1056	1092.55		9.8639	892.74		938.45	24.8291
10.4281	2038.26		10.2183	2289.66		10.1542	2359.67		10.3228	2331.98		9.98652	929.75		9.90928	988.4		10.1252	1995.69		9.88345	540.71		938.52	1.79487
10.4476	3450.92		10.2379	2327.05		10.1738	2169.9		10.3423	0		10.0061	619.55		9.92883	761.18		10.1447	827.23		9.90298	635.31		938.658	3.20513
10.4672	2598.86		10.2575	1945.71		10.1934	1796.79		10.3619	0		10.0256	0		9.94837	1534.95		10.1642	972.74		9.92255	449.59		939.38	1.88034
10.4867	2309.5		10.277	2579.96		10.2129	1985		10.3814	0		10.0452	0		9.96792	1574.7		10.1838	0		9.94208	915.26		939.443	6.79487
10.5062	3150.7		10.2965	3010.21		10.2325	2456		10.401	3026.84		10.0647	1106.3		9.98747	1185.64		10.2033	0		9.96163	1257.62		941.772	1.66667
10.5258	3821.64		10.3161	4516.97		10.252	2405.5		10.4205	0		10.0843	0		10.007	0		10.2229	731.39		9.98118	752		943.486	3.58974
10.5453	5632.79		10.3356	0		10.2715	2332.08		10.4401	2412.42		10.1038	0		10.0266	0		10.2424	762.52		10.0007	0		944.954	4.1453
10.5649	5253.16		10.3552	0		10.2911	2948.08		10.4596	2390.37		10.1234	985.23		10.0461	0		10.262	595.91		10.0203	1698.04		946.421	1.75214
10.5844	7328.02		10.3748	3670.42		10.3107	5579.46		10.4792	4083.4		10.1429	940.67		10.0656	1187.01		10.2815	0		10.0398	718.83		946.461	1.79487
10.604	2865.23		10.3944	2205.16		10.3302	0		10.4987	4363.17		10.1624	0		10.0852	1425.71		10.3011	0		10.0594	801.53		947.423	2.64957
10.6235	2250.02		10.4139	5119.27		10.3497	0		10.5183	3922.21		10.182	801		10.1047	606.53		10.3206	0		10.0789	871		947.471	1.88034
10.6431	1760.47		10.4335	3691.75		10.3693	0		10.5378	2961.02		10.2015	1424		10.1243	1366.6		10.3402	0		10.0984	2267.35		950.476	10.7692
10.6626	0		10.453	3831.8		10.3888	0		10.5573	4943.57		10.2211	763.61		10.1438	1195.79		10.3597	0		10.118	1397.06		951.418	5.04274
10.6822	6575.71		10.4725	3099.93		10.4084	0		10.5769	3255.19		10.2406	1140.31		10.1634	850.79		10.3793	1405.66		10.1375	1483.2		951.481	5.89744
10.7017	18551.1		10.4921	3839.2		10.4279	0		10.5965	4040.26		10.2602	0		10.1829	613.89		10.3988	3399.19		10.1571	1171.73		952.413	8.76068
10.7213	27924.7		10.5116	0		10.4475	2873.65		10.616	1913.13		10.2798	1139.48		10.2025	524.12		10.4184	1761.46		10.1766	860.61		953.446	5.55556
10.7408	24879.9		10.5312	3585.86		10.467	2825.91		10.6355	3468.08		10.2993	0		10.222	488.22		10.4379	1143.09		10.1962	531.14		954.413	1.41026
10.7604	15373.2		10.5508	4778.17		10.4866	6505.96		10.6551	2708.1		10.3189	0		10.2416	345.2		10.4574	660.29		10.2157	868.68		954.463	5.38462
10.7799	1153.81		10.5703	4305.29		10.5061	4964.83		10.6746	0		10.3384	0		10.2611	0		10.477	475.85		10.2353	790.92		955.47	6.49573
10.7994	4501.85		10.5898	2495.32		10.5257	3981.3		10.6942	13428.6		10.358	0		10.2806	1268.64		10.4965	710.35		10.2548	676.5		956.495	2.05128
10.819	2795.73		10.6094	2359.33		10.5452	5001.17		10.7137	24726.3		10.3775	0		10.3002	1140.11		10.5161	528.74		10.2744	528.87		957.423	7.4359
10.8385	0		10.6289	2681.65		10.5648	3197.97		10.7333	0		10.3971	1897.58		10.3197	0		10.5356	355.91		10.2939	1328.58		958.425	1.49573
10.8581	2221.81		10.6485	987.05		10.5843	6332.21		10.7528	22654		10.4166	1468.23		10.3393	0		10.5552	0		10.3135	1223.6		958.499	4.40171
10.8776	1274.09		10.668	5189.24		10.6039	4124.89		10.7724	15421.1		10.4362	550.36		10.3588	2931.87		10.5747	0		10.333	2158.79		960.39	2.77778
10.8972	3616.2		10.6875	15908.1		10.6234	1485.84		10.7919	7013.89		10.4557	366.74		10.3784	1406.09		10.5943	765.4		10.3526	0		960.452	2.52137
10.9167	5078.02		10.7071	32022.2		10.643	0		10.8115	3678.94		10.4753	498.53		10.3979	858.5		10.6138	963.63		10.3721	1095.21		961.441	2.30769
10.9362	4262.39		10.7266	32665.7		10.6625	0		10.831	0		10.4948	245.99		10.4175	0		10.6334	1596.11		10.3917	1449.57		962.393	1.96581
10.9558	2327.57		10.7462	26778.6		10.6821	16148.9		10.8506	3866.59		10.5143	0		10.437	436.99		10.6529	1990.22		10.4112	2475.82		963.421	5.34188
10.9754	1196.29		10.7658	15413.9		10.7016	29816.2		10.8701	2348.9		10.5339	433.81		10.4566	591		10.6724	2506.74		10.4307	2226.89		964.396	3.54701
10.9949	1726.79		10.7853	6353.8		10.7211	37066.8		10.8896	3326.87		10.5534	312.3		10.4761	229.16		10.692	6270.41		10.4503	1069.17		964.46	3.11966
11.0145	1885.3		10.8048	4239.88		10.7407	31160.6		10.9092	3496.94		10.573	449.19		10.4956	369.6		10.7116	12813.7		10.4698	815.37		965.41	1.88034
11.034	1805.34		10.8244	3040.32		10.7602	18174.5		10.9288	2686.64		10.5925	742.52		10.5152	238.35		10.7311	0		10.4894	692.07		965.497	5.34188
11.0535	1153.64		10.8439	2869.6		10.7798	11053.9		10.9483	3056.2		10.6121	1212.62		10.5348	426.74		10.7506	17131.3		10.5089	700.61		966.376	2.05128
11.0731	1909.14		10.8635	2429.46		10.7993	6633.59		10.9678	3018.1		10.6316	2190.59		10.5543	586.33		10.7702	10059.8		10.5285	0		966.571	1.5812
11.0926	0		10.8831	4296.63		10.8188	4102.16		10.9874	2539.68		10.6511	2535.54		10.5738	563.88		10.7897	5164.91		10.548	798.25		967.422	1.45299
11.1121	0		10.9026	4016		10.8384	3020.9		11.0069	1877.92		10.6707	657.55		10.5934	901.62		10.8093	2810.32		10.5676	854.44		969.229	1.83761
11.1317	0		10.9222	3666.34		10.8579	2356.45		11.0265	1224.9		10.6903	0		10.6129	1790.27		10.8288	2876.18		10.5871	602.18		970.373	1.15385
11.1512	1248.62		10.9417	3841.61		10.8775	3010.56		11.046	439.92		10.7098	0		10.6325	2870.95		10.8484	2307.14		10.6066	1029.13		970.516	2.13675
11.1708	0		10.9613	0		10.897	3222.95		11.0656	2238.75		10.7294	0		10.6521	5673.92		10.8679	2196.47		10.6262	574.83		973.398	3.24786
11.1904	1068.84		10.9808	1502.34		10.9166	5458.03		11.0851	0		10.7489	0		10.6717	0		10.8875	1470.87		10.6457	1180.35		974.403	3.16239
11.2099	1994.55		11.0003	0		10.9361	2883.89		11.1047	1490.63		10.7684	4618.48		10.6912	0		10.907	904.79		10.6653	1812.28		976.444	4.44444
11.2294	1891.87		11.0199	1684.92		10.9557	2532.11		11.1242	0		10.788	2599.11		10.7108	293		10.9266	981.7		10.6848	2696.32		978.429	4.31624
11.249	1781.96		11.0394	2724.08		10.9753	3003.05		11.1438	1232.5		10.8075	3200.77		10.7303	0		10.9461	1218.17		10.7044	0		978.471	2.05128
11.2685	1642.89		11.059	1308.21		10.9948	2764.35		11.1633	1238.58		10.8271	1422.29		10.7499	4164.86		10.9657	1176.48		10.7239	0		980.403	3.46154
11.2881	678.31		11.0785	0		11.0143	1318.38		11.1828	3196.28		10.8466	1478.28		10.7694	3243.65		10.9852	902.48		10.7435	370.25		980.487	2.00855
11.3076	0		11.0981	462.48		11.0339	0		11.2024	1902.96		10.8662	1111.35		10.7889	2689.52		11.0047	318.6		10.763	14587		982.415	4.91453
11.3272	0		11.1176	1143.14		11.0534	0		11.2219	1427.13		10.8857	872.67		10.8085	1424.04		11.0243	0		10.7826	8140.79		983.649	2.30769
11.3467	424.56		11.1372	1807.49		11.073	0		11.2415	2134.71		10.9053	966.68		10.828	1121.61		11.0438	236.53		10.8021	3177.57		985.468	1.96581
11.3663	0		11.1567	0		11.0925	610.27		11.261	1178.77		10.9248	1383.95		10.8476	983.54		11.0634	0		10.8217	1721.44		986.425	5.12821
11.3858	0		11.1763	1134.84		11.1121	1759.52		11.2806	1946.98		10.9444	1450.7		10.8672	810.16		11.0829	0		10.8412	1334.26		993.341	6.75214
11.4054	1269.67		11.1958	1682.71		11.1316	2175.87		11.3001	0		10.9639	486.66		10.8867	1083.9		11.1024	0		10.8607	0		997.478	2.13675
11.4249	1034.26		11.2154	1386.62		11.1511	1806.95		11.3196	0		10.9835	576.54		10.9062	1680.87		11.122	0		10.8803	1535.64		997.907	1.88034
11.4444	1514.23		11.2349	1584.43		11.1707	1699.82		11.3392	0		11.003	661.53		10.9258	719.41		11.1416	0		10.8998	644.25		998.506	2.69231
11.464	1358.05		11.2544	1614.25		11.1902	1290.63		11.3587	0		11.0226	320.64		10.9453	939.52		11.1611	354.51		10.9194	1015.46		998.559	1.79487
11.4835	1120		11.274	2803.92		11.2098	2096.23		11.3783	0		11.0421	0		10.9649	432.93		11.1806	437.82		10.9389	1016.59		1000.49	6.11111
11.5031	0		11.2935	0		11.2293	1440.62		11.3978	868.31		11.0617	0		10.9844	0		11.2002	903.26		10.9585	1449.36		1003.45	2.22222
11.5226	1851.6		11.3131	787.15		11.2489	1896.81		11.4174	0		11.0812	1027.69		11.004	456.67		11.2197	328.53		10.978	441		1004.41	2.30769
11.5422	7026.57		11.3326	0		11.2684	1972.56		11.4369	2008.73		11.1007	0		11.0235	245		11.2393	259.13		10.9976	0		1004.48	6.11111
11.5617	2880.14		11.3522	0		11.288	3119.95		11.4565	1756.29		11.1203	0		11.0431	0		11.2588	0		11.0171	611.07		1007.51	3.67521
11.5813	0		11.3717	860		11.3075	1581.67		11.476	1428.51		11.1398	1247.67		11.0626	0		11.2783	340.3		11.0366	374.08		1008.49	3.80342
11.6008	0		11.3912	0		11.327	0		11.4956	1142.86		11.1594	817.8		11.0822	1347.18		11.2979	0		11.0562	335.4		1009.48	3.63248
11.6204	1922.89		11.4108	0		11.3466	842.23		11.5151	0		11.179	633.5		11.1017	0		11.3174	0		11.0757	273.48		1010.48	4.52991
11.6399	2038		11.4303	1861.57		11.3661	0		11.5347	0		11.1985	0		11.1212	325.1		11.337	813.61		11.0953	0		1011.51	1.45299
11.6595	1715.54		11.4499	1831.31		11.3857	1226.15		11.5542	2676.9		11.218	0		11.1408	467.21		11.3566	611.63		11.1148	0		1014.5	3.03419
11.679	1346.54		11.4694	0		11.4053	0		11.5738	7378.68		11.2376	0		11.1603	0		11.3761	446.58		11.1344	755.01		1015.41	1.49573
11.6986	2320.29		11.489	1496.04		11.4248	1092.27		11.5933	5579.84		11.2571	0		11.1799	0		11.3956	634		11.1539	0		1015.51	2.5641
11.7181	1660.82		11.5085	0		11.4443	1508.62		11.6129	1120		11.2767	184		11.1994	0		11.4152	38		11.1735	540.27		1016.18	1.49573
11.7377	1671.53		11.5281	2249.39		11.4639	0		11.6324	0		11.2962	448.68		11.219	0		11.4347	0		11.193	746.09		1018.48	2.64957
11.7572	2687.41		11.5476	0		11.4834	1382.5		11.6519	1050.07		11.3158	933.25		11.2385	0		11.4543	0		11.2126	0		1018.55	3.24786
11.7768	0		11.5672	11984.7		11.503	0		11.6715	0		11.3353	654.73		11.2581	470.97		11.4738	96.68		11.2321	0		1019.48	1.83761
11.7963	1414.35		11.5867	0		11.5226	5679.29		11.691	1486.05		11.3549	447.02		11.2776	0		11.4934	0		11.2516	0		1019.52	1.92308
11.8158	0		11.6063	2940.68		11.5421	4170.91		11.7106	2124.33		11.3744	854.51		11.2972	0		11.5129	0		11.2712	149		1020.47	3.93162
11.8354	2230.36		11.6258	3195.95		11.5617	8431.92		11.7302	1749.02		11.3939	1027.89		11.3167	656.93		11.5325	725.85		11.2907	0		1021.46	3.20513
11.855	1648.37		11.6454	1490.86		11.5812	7139.05		11.7497	0		11.4135	474.66		11.3362	0		11.552	470.64		11.3103	0		1023.51	1.5812
11.8745	3578.11		11.6649	0		11.6007	3830.73		11.7692	2009.88		11.433	0		11.3558	224.16		11.5716	378.66		11.3298	0		1024.63	1.62393
11.894	2995.74		11.6845	2317.79		11.6203	2284.44		11.7888	1507.4		11.4526	59		11.3753	0		11.5911	1732.28		11.3494	0		1024.79	1.11111
11.9136	2593.54		11.704	1911.84		11.6398	0		11.8084	1545.56		11.4721	0		11.3949	0		11.6106	2507.7		11.3689	274.37		1026.5	1.96581
11.9331	3114.6		11.7235	1384.45		11.6594	1771.56		11.8279	1432.82		11.4916	783.83		11.4145	79		11.6302	2345.37		11.3885	822.28		1028.43	1.5812
11.9527	5518.3		11.7431	1119.54		11.6789	0		11.8474	2175.5		11.5112	244		11.434	0		11.6497	1968.64		11.408	156		1029.46	2.82051
11.9722	2954.71		11.7626	1784.17		11.6985	2032.91		11.867	3791.68		11.5307	529.94		11.4535	421.34		11.6693	1239.11		11.4276	42		1030.48	8.07692
11.9918	2196.08		11.7822	1284.75		11.718	1407.28		11.8865	4650.71		11.5503	637.21		11.4731	0		11.6888	915.03		11.4471	0		1031.44	5.59829
12.0113	1205.95		11.8018	1427.93		11.7376	1189.06		11.9061	6121.14		11.5698	1519.47		11.4926	360.85		11.7084	992.05		11.4667	0		1032.46	1.32479
12.0308	887.66		11.8213	2593.01		11.7571	1451.31		11.9256	2357.93		11.5894	2899.47		11.5122	641.92		11.7279	1305.08		11.4862	0		1032.97	0.94017
12.0504	2404.77		11.8409	3218.28		11.7767	1818.9		11.9451	1766.23		11.6089	2552.81		11.5317	1285.21		11.7475	1629.59		11.5058	0		1033.45	2.22222
12.0699	3453.75		11.8604	5100.67		11.7962	2395.65		11.9647	2756.78		11.6285	1977.01		11.5513	3335.09		11.767	1083.15		11.5253	541.08		1033.51	2.17949
12.0895	2180.38		11.8799	3901.81		11.8157	1695.19		11.9842	1315.91		11.648	1969.71		11.5708	3024.99		11.7865	883.79		11.5449	483.75		1034.48	4.05983
12.109	1459.9		11.8995	3592.49		11.8353	0		12.0038	1824.88		11.6676	1013.21		11.5904	3081.38		11.8061	615.87		11.5644	1047.83		1035.48	2.00855
12.1286	2714.52		11.919	2535.21		11.8549	2751.58		12.0233	1544.45		11.6871	1306.72		11.6099	0		11.8256	0		11.5839	2839.88		1038.46	4.74359
12.1481	3363.27		11.9386	3089.61		11.8744	3921.57		12.0428	2399.74		11.7066	1230.89		11.6294	891.02		11.8452	0		11.6035	3438.4		1038.47	6.7094
12.1677	4218.45		11.9581	2752.61		11.894	5528.01		12.0624	2435.31		11.7262	1066.94		11.649	874.77		11.8647	1288.9		11.623	2982.63		1038.51	3.76068
12.1872	3181.58		11.9777	3216.8		11.9135	5294.33		12.082	2362.75		11.7457	0		11.6685	774.64		11.8843	0		11.6426	1365.36		1038.58	3.03419
12.2067	3316.39		11.9972	3498.93		11.9331	3292.12		12.1015	2515.32		11.7653	480.45		11.6881	905.74		11.9038	591.16		11.6621	1035.25		1041.34	1.45299
12.2263	3431.65		12.0168	1758.69		11.9526	2169.18		12.121	3995.02		11.7848	853.08		11.7076	1112		11.9233	1025.75		11.6817	985.87		1041.43	8.58974
12.2459	2961.37		12.0363	1781.8		11.9721	0		12.1406	3965.56		11.8044	905.55		11.7271	637.11		11.9429	278.22		11.7012	628.56		1047.43	4.1453
12.2654	1117.35		12.0558	0		11.9917	0		12.1601	2804.38		11.8239	911.26		11.7467	864.45		11.9624	572.9		11.7208	1434.91		1047.49	27.6923
12.2849	0		12.0754	2637.4		12.0112	2026.76		12.1797	2597.68		11.8435	589.58		11.7662	0		11.982	274.8		11.7403	0		1047.61	1.66667
12.3045	1635.46		12.0949	4003.86		12.0308	1464.56		12.1992	3479.49		11.863	735.36		11.7858	621.5		12.0015	0		11.7599	598.88		1048.15	1.66667
12.324	1433.19		12.1145	4169.19		12.0503	3263.49		12.2188	2830.7		11.8826	0		11.8053	496.91		12.0211	325		11.7794	430.58		1048.49	35.4701
12.3436	1377.69		12.134	4074.93		12.0699	3084.22		12.2383	1888.75		11.9021	339.06		11.8249	550.47		12.0406	431.51		11.7989	0		1049.49	14.2735
12.3631	685.73		12.1536	3512.34		12.0894	2336.67		12.2579	1641.74		11.9216	337.44		11.8444	586.6		12.0602	876.31		11.8185	1887.42		1051.49	1.15385
12.3826	0		12.1731	3075.43		12.109	2847.34		12.2774	3679.37		11.9412	481.48		11.864	1033.81		12.0797	2078.4		11.838	989.69		1052.5	4.78632
12.4022	1848.78		12.1927	3428.2		12.1285	3471.69		12.297	0		11.9607	260		11.8835	0		12.0992	1755.85		11.8576	469.69		1057.47	3.50427
12.4217	0		12.2122	3230.57		12.1481	2862.39		12.3165	1643.48		11.9803	597.12		11.9031	581.65		12.1188	1411.91		11.8771	741.6		1058.51	1.83761
12.4413	0		12.2317	2377		12.1676	3220.73		12.336	0		11.9998	414.57		11.9226	0		12.1383	1534.1		11.8966	707.18		1059.45	2.13675
12.4608	533.11		12.2513	3275.35		12.1872	3308.77		12.3556	0		12.0194	578.62		11.9421	236.4		12.1579	1566.45		11.9162	594.11		1061.5	5.34188
12.4804	0		12.2708	0		12.2067	2713.09		12.3751	0		12.0389	995.59		11.9617	358.1		12.1774	2172.05		11.9358	136.29		1062.52	1.32479
12.4999	0		12.2904	0		12.2262	2667.75		12.3947	1791.06		12.0585	1428.21		11.9812	751.02		12.197	1345.49		11.9553	138.19		1063.54	1.28205
12.5195	645.1		12.3099	0		12.2458	2247.39		12.4142	0		12.078	1948.48		12.0008	989.12		12.2165	1051.26		11.9748	289		1065.44	2.94872
12.539	0		12.3294	0		12.2653	3991.1		12.4338	1510.44		12.0976	2657.31		12.0204	1557.97		12.2361	1575.91		11.9944	319		1065.5	100
12.5586	0		12.349	1287.62		12.2849	2484.07		12.4533	0		12.1171	1798.87		12.0399	1938.45		12.2556	0		12.0139	439.82		1065.59	1.45299
12.5781	0		12.3686	2111.06		12.3044	0		12.4728	931.01		12.1366	1675.81		12.0594	1741.77		12.2752	1038.98		12.0335	838.4		1066.5	51.4103
12.5977	0		12.3881	1425.54		12.324	0		12.4924	0		12.1562	1185.85		12.079	2288		12.2947	461.03		12.053	891.25		1067.5	11.282
12.6172	0		12.4077	0		12.3435	1379.94		12.512	0		12.1758	2054.68		12.0985	2006.69		12.3142	1076		12.0726	1363.48		1068.17	1.36752
12.6368	0		12.4272	0		12.363	0		12.5315	0		12.1953	1424.59		12.1181	1576.97		12.3338	306		12.0921	1888.36		1068.5	4.31624
12.6563	2568.42		12.4467	0		12.3826	0		12.551	0		12.2148	1591.4		12.1376	2552.14		12.3534	618.53		12.1117	1580.92		1069.57	1.23932
12.6759	2839.29		12.4663	0		12.4022	1021.96		12.5706	0		12.2344	2094.1		12.1572	1492.64		12.3729	0		12.1312	1215.28		1072.37	1.53846
12.6954	2848.47		12.4858	0		12.4217	1112.85		12.5901	0		12.2539	0		12.1767	2040.91		12.3924	357.42		12.1508	1434.38		1075.51	4.23077
12.7149	4119.17		12.5054	0		12.4412	1442.2		12.6097	0		12.2735	2389.81		12.1962	0		12.412	0		12.1703	2566.96		1075.58	1.5812
12.7345	2712.03		12.5249	0		12.4608	0		12.6292	0		12.293	797.3		12.2158	1178		12.4315	632.13		12.1898	1518.53		1079.52	4.01709
12.754	2439.22		12.5445	0		12.4803	0		12.6488	0		12.3125	751.92		12.2354	1019.57		12.4511	369		12.2094	1199.84		1080.45	2.17949
12.7736	3290.48		12.564	0		12.4999	994.83		12.6683	3005.71		12.3321	578.09		12.2549	346.34		12.4706	435.38		12.2289	1893.35		1080.52	7.39316
12.7931	1586.48		12.5836	0		12.5194	0		12.6879	2823.63		12.3516	929.33		12.2744	517.61		12.4902	418.79		12.2485	0		1081.46	1.79487
12.8127	0		12.6031	0		12.539	0		12.7074	3303.43		12.3712	0		12.294	494.27		12.5097	205		12.268	587.47		1081.53	3.54701
12.8322	1812.47		12.6226	1076.67		12.5585	0		12.727	0		12.3907	101		12.3135	0		12.5292	79		12.2876	1210.84		1082.38	2.26496
12.8518	0		12.6422	3903.61		12.5781	0		12.7465	0		12.4103	0		12.3331	0		12.5488	113		12.3071	0		1082.46	2.47863
12.8713	1048.03		12.6617	2965.17		12.5976	0		12.7661	1895.89		12.4298	0		12.3526	0		12.5683	0		12.3267	463.62		1083.53	1.41026
12.8909	0		12.6813	3311.21		12.6172	0		12.7856	1035.1		12.4494	0		12.3722	0		12.5879	1104.08		12.3462	189.68		1084.54	4.78632
12.9104	0		12.7008	4391.17		12.6367	0		12.8052	0		12.4689	186		12.3917	293		12.6074	0		12.3658	0		1089.62	1.96581
12.9299	0		12.7204	3374.4		12.6563	0		12.8247	943.65		12.4885	313.66		12.4113	534.48		12.627	0		12.3853	220.07		1090.49	1.79487
12.9495	1544.21		12.7399	0		12.6758	0		12.8443	1413.58		12.508	760		12.4308	0		12.6465	0		12.4048	0		1095.51	1.15385
12.969	0		12.7594	2081.43		12.6954	2950.86		12.8638	0		12.5275	241.87		12.4504	369		12.6661	0		12.4244	0		1097.49	1.66667
12.9886	0		12.779	0		12.7149	2922.8		12.8834	0		12.5471	0		12.4699	133		12.6856	169		12.4439	1149.78		1098.47	8.76068
13.0081	0		12.7985	1289		12.7345	2430.12		12.9029	803		12.5666	0		12.4894	502.5		12.7052	519.19		12.4635	323		1099.49	5.55556
13.0277	0		12.8181	1270.29		12.754	3817.53		12.9224	702.37		12.5861	0		12.509	266.55		12.7247	617.59		12.483	44.13		1107.56	2.77778
13.0472	0		12.8376	474.27		12.7736	1868.21		12.942	0		12.6057	0		12.5285	0		12.7443	813.67		12.5026	157.42		1115.56	1.62393
13.0668	1051.65		12.8572	1158.34		12.7931	1601.5		12.9615	0		12.6252	0		12.5481	0		12.7638	458.87		12.5221	0		1116.55	2.39316
13.0863	2135.66		12.8767	1432.03		12.8126	1066.57		12.9811	424		12.6448	319		12.5676	0		12.7834	180		12.5417	279.65		1117.54	1.32479
13.1059	1433.69		12.8963	0		12.8322	665.77		13.0006	0		12.6643	582.38		12.5872	414.94		12.8029	0		12.5612	392.14		1120.5	1.32479
13.1254	1189.74		12.9158	0		12.8517	899.42		13.0201	1299.03		12.6839	552.8		12.6067	0		12.8224	0		12.5808	0		1121.49	1.96581
13.1449	1024.64		12.9353	1149.12		12.8713	0		13.0397	1640.74		12.7034	548.36		12.6263	141		12.842	0		12.6003	0		1123.71	2.30769
13.1645	490.99		12.9549	1069.35		12.8908	0		13.0593	1728.1		12.723	1043.91		12.6458	556.81		12.8615	0		12.6198	0		1125.48	2.69231
13.1841	0		12.9744	0		12.9104	1571.14		13.0788	1469.42		12.7425	958.46		12.6654	1018.09		12.8811	0		12.6394	0		1126.75	2.73504
13.2036	0		12.994	2862.94		12.9299	967.46		13.0983	1307.25		12.7621	0		12.6849	444.86		12.9006	0		12.6589	0		1127.52	1.5812
13.2232	0		13.0135	968.27		12.9494	0		13.1179	1642.57		12.7816	1094.33		12.7044	0		12.9202	0		12.6785	0		1128.54	1.7094
13.2427	0		13.0331	1354.97		12.969	0		13.1374	514.06		12.8011	674.66		12.724	626.02		12.9397	0		12.698	477.89		1133.57	6.88034
13.2622	2102.5		13.0526	0		12.9885	0		13.157	0		12.8207	473.97		12.7436	1058.64		12.9593	0		12.7176	795.47		1133.62	1.41026
13.2818	3459.29		13.0722	1189.55		13.0081	0		13.1765	0		12.8402	298.33		12.7631	607.4		12.9788	0		12.7371	774		1134.48	1.45299
13.3013	0		13.0917	0		13.0276	627.94		13.196	0		12.8598	153		12.7826	255.82		12.9984	0		12.7567	559.53		1134.56	3.84615
13.3209	0		13.1113	1042.97		13.0472	2227.44		13.2156	0		12.8793	79		12.8022	297.77		13.0179	419.71		12.7762	353.13		1135.48	4.01709
13.3404	731.2		13.1308	0		13.0667	886.54		13.2352	0		12.8988	0		12.8217	0		13.0375	711.72		12.7957	620.1		1136.58	4.87179
13.36	1148.54		13.1504	540.17		13.0863	1401.18		13.2547	1281.84		12.9184	0		12.8413	1066.68		13.057	559.98		12.8153	229.06		1139.49	2.52137
13.3795	1177.81		13.1699	791.9		13.1058	1171.97		13.2742	0		12.9379	0		12.8608	183		13.0765	0		12.8348	627.59		1143.46	2.52137
13.3991	733.29		13.1895	0		13.1254	1582.18		13.2938	0		12.9575	0		12.8804	0		13.0961	0		12.8544	456.17		1143.55	5.08547
13.4186	2140.28		13.209	0		13.1449	1470.69		13.3133	1198.66		12.977	0		12.8999	0		13.1157	400.85		12.8739	698.59		1144.1	4.57265
13.4382	2215.85		13.2285	1204.07		13.1645	0		13.3329	2349.04		12.9966	0		12.9195	0		13.1352	0		12.8934	0		1144.56	10.0427
13.4577	2693.96		13.2481	0		13.184	0		13.3524	2363.2		13.0161	0		12.939	0		13.1547	0		12.913	0		1150.56	5.47009
13.4772	2619.6		13.2676	0		13.2035	0		13.372	1186.28		13.0357	0		12.9586	0		13.1743	0		12.9326	246.09		1150.67	1.36752
13.4968	1610.93		13.2872	0		13.2231	0		13.3915	1161.49		13.0552	0		12.9781	0		13.1938	0		12.9521	128.51		1150.78	1.75214
13.5163	1866.24		13.3067	1190.18		13.2426	0		13.4111	1536.78		13.0747	924.65		12.9977	0		13.2134	872.37		12.9716	0		1151.51	5.08547
13.5359	1278.14		13.3263	0		13.2622	1625.81		13.4306	269.59		13.0943	421.94		13.0172	0		13.2329	1447.07		12.9912	0		1151.61	8.4188
13.5554	1713		13.3458	1246.48		13.2817	5077.22		13.4502	0		13.1139	451.57		13.0367	155		13.2524	1051.17		13.0107	565.9		1152.47	1.28205
13.5749	3333.14		13.3654	0		13.3013	3889.41		13.4697	2040.6		13.1334	0		13.0563	370		13.272	0		13.0303	0		1152.59	3.03419
13.5945	4470.53		13.3849	0		13.3208	0		13.4893	2465.07		13.1529	576.38		13.0758	0		13.2916	1015.27		13.0498	1247.58		1153.47	2.00855
13.6141	2568.03		13.4045	2169.24		13.3404	2246.98		13.5088	1905.12		13.1725	865.35		13.0954	0		13.3111	0		13.0694	539.08		1153.55	1.66667
13.6336	2697.4		13.424	1778.77		13.3599	1539.74		13.5283	3183.5		13.192	298.18		13.1149	570		13.3307	484.81		13.0889	392.85		1153.6	1.53846
13.6532	0		13.4435	3264.34		13.3795	947.08		13.5479	1358.58		13.2116	0		13.1345	880.43		13.3502	466.73		13.1084	417.58		1158.62	2.82051
13.6727	1141.78		13.4631	2086.09		13.399	650.43		13.5674	1979.51		13.2311	1430.69		13.154	1244		13.3697	216.33		13.128	0		1158.9	1.49573
13.6922	0		13.4826	2188.28		13.4185	0		13.587	1388.24		13.2507	1140.28		13.1736	916.83		13.3893	449.11		13.1476	594		1159.61	1.92308
13.7118	0		13.5022	1565.22		13.4381	0		13.6065	1742.12		13.2702	1315.87		13.1931	1137.92		13.4088	607.35		13.1671	280.43		1160.51	4.2735
13.7313	438.58		13.5217	1608.04		13.4577	2779.09		13.626	3735.9		13.2897	2003.83		13.2126	917.98		13.4284	0		13.1866	0		1160.58	14.7436
13.7509	920.82		13.5412	2472.25		13.4772	2725.02		13.6456	1879.64		13.3093	1343		13.2322	437.84		13.4479	274.97		13.2062	0		1161.43	4.61538
13.7704	1330.13		13.5608	2884.14		13.4968	2186.26		13.6652	2327.87		13.3288	1142.01		13.2517	569.24		13.4674	787.23		13.2257	0		1161.58	19.5299
13.79	1419.15		13.5803	2658.66		13.5163	1591.14		13.6847	3325.99		13.3484	804.4		13.2713	660.5		13.487	212.29		13.2453	1056.42		1162.56	18.0769
13.8095	0		13.5999	2299.33		13.5358	1054.46		13.7042	0		13.3679	759.83		13.2908	385		13.5065	1170.85		13.2648	742.43		1163.56	4.10256
13.8291	0		13.6194	2154.76		13.5554	1971.39		13.7238	0		13.3875	532.66		13.3104	0		13.5261	1314.11		13.2843	619.28		1164.31	3.37607
13.8486	1346.01		13.639	0		13.5749	2607.13		13.7433	297.79		13.407	427.98		13.3299	0		13.5456	903.12		13.3039	644.98		1170.51	2.22222
13.8681	0		13.6585	0		13.5945	1767.13		13.7629	2427.47		13.4266	281		13.3495	0		13.5652	1150.61		13.3234	0		1171.5	2.90598
13.8877	0		13.6781	490.94		13.614	2536.27		13.7824	0		13.4461	0		13.369	602.82		13.5847	605.8		13.343	0		1175.64	1.5812
13.9072	0		13.6976	0		13.6336	3686.78		13.802	0		13.4657	0		13.3886	702.06		13.6043	0		13.3625	609.34		1177.54	7.64957
13.9268	1843.83		13.7172	0		13.6531	947.33		13.8215	0		13.4852	482.23		13.4081	263		13.6238	475.63		13.3821	531		1177.66	4.05983
13.9463	0		13.7367	0		13.6727	1869.94		13.841	0		13.5047	991.89		13.4276	909.7		13.6433	3075.95		13.4016	445		1178.58	63.4188
13.9659	2488.66		13.7563	0		13.6923	4720.85		13.8606	0		13.5243	674.34		13.4472	0		13.6629	5611.11		13.4212	0		1179.59	26.9658
13.9854	763.71		13.7758	0		13.7118	6543.24		13.8801	0		13.5438	987.44		13.4667	378.1		13.6824	4710.65		13.4407	50		1180.58	16.5385
14.005	1612.32		13.7954	0		13.7314	5272.07		13.8997	0		13.5634	792.34		13.4863	961.09		13.702	0		13.4603	0		1181.59	5.76923
14.0245	1020.62		13.8149	0		13.7509	620.19		13.9192	0		13.583	838.12		13.5058	1348.76		13.7215	0		13.4798	63.7		1181.64	2.30769
14.0441	682.97		13.8345	0		13.7704	258		13.9388	2094.72		13.6025	890.83		13.5254	1830.73		13.7411	416.78		13.4993	522.9		1184.55	1.96581
14.0636	0		13.854	0		13.79	1918.84		13.9583	902.1		13.622	1464.74		13.5449	1726.69		13.7606	474.51		13.5189	144.05		1192.58	2.05128
14.0831	1012.33		13.8735	3962.77		13.8095	1079.82		13.9779	1495.93		13.6416	0		13.5645	2334.63		13.7802	0		13.5384	300.41		1193.64	3.33333
14.1027	704.82		13.8931	4055.76		13.8291	2996.94		13.9974	2233.81		13.6611	1258.36		13.584	1192.5		13.7997	148.13		13.558	863.51		1195.43	1.23932
14.1222	697.4		13.9126	2819.21		13.8486	0		14.0169	834.76		13.6807	2329.05		13.6036	1320.65		13.8193	0		13.5775	1571.85		1195.53	5.51282
14.1418	864.37		13.9322	0		13.8681	0		14.0365	742.52		13.7002	3921.23		13.6231	2784.42		13.8388	0		13.5971	1716.82		1195.62	1.45299
14.1613	556		13.9517	1006.25		13.8877	0		14.056	769.45		13.7197	3839.31		13.6426	4015.8		13.8583	147.03		13.6166	0		1197.44	1.5812
14.1809	1862.26		13.9713	0		13.9072	0		14.0756	628.46		13.7393	0		13.6622	3951.92		13.8779	0		13.6362	0		1198.2	1.66667
14.2004	0		13.9909	1009.51		13.9268	1148.4		14.0951	530.34		13.7589	914.56		13.6817	2395.9		13.8974	0		13.6557	1900.35		1207.49	1.96581
14.22	3725.67		14.0104	0		13.9463	0		14.1146	364.88		13.7784	0		13.7013	967.29		13.917	0		13.6753	2402.41		1208.55	2.00855
14.2395	1386.52		14.0299	0		13.9659	958.35		14.1342	644.24		13.7979	0		13.7208	476.89		13.9365	0		13.6948	4534.93		1209.62	2.26496
14.2591	3333.35		14.0495	1272.18		13.9854	0		14.1538	0		13.8175	0		13.7404	188.89		13.956	0		13.7143	4491.01		1212.51	1.02564
14.2786	0		14.069	662.54		14.005	1257.57		14.1733	434.73		13.837	80		13.7599	26		13.9756	0		13.7339	2839.89		1213.57	1.5812
14.2981	873.4		14.0886	355		14.0245	698.2		14.1928	1411.11		13.8566	163		13.7795	165		13.9951	200.06		13.7534	895.09		1215.45	3.37607
14.3177	752		14.1081	684.25		14.0441	0		14.2124	935.98		13.8761	0		13.799	0		14.0147	323		13.773	377.55		1217.49	2.00855
14.3372	631.82		14.1277	1691.12		14.0636	0		14.2319	0		13.8956	972.56		13.8185	0		14.0342	143.56		13.7925	179.51		1222.52	2.13675
14.3568	542.58		14.1472	1317.87		14.0831	704.27		14.2515	1507.89		13.9152	0		13.8381	421.98		14.0538	0		13.8121	245		1223.53	2.05128
14.3763	1403.18		14.1668	1010.01		14.1027	1061.54		14.271	1655.73		13.9347	0		13.8576	0		14.0733	0		13.8316	287.59		1226.57	8.58974
14.3959	717.64		14.1863	0		14.1222	1045.84		14.2906	1326.88		13.9543	0		13.8772	297		14.0929	534.32		13.8512	553.33		1226.64	1.28205
14.4154	937.08		14.2059	0		14.1418	0		14.3101	1411.78		13.9739	279.55		13.8967	0		14.1124	299		13.8707	297.83		1227.51	2.73504
14.435	1587.75		14.2254	536.4		14.1613	573.25		14.3297	720.78		13.9934	0		13.9162	0		14.1319	331.1		13.8902	0		1227.57	7.99145
14.4545	1105.29		14.245	826.83		14.1809	802.6		14.3492	917.84		14.0129	540.25		13.9358	0		14.1515	296.01		13.9098	0		1228.58	3.2906
14.4741	718.22		14.2645	722.34		14.2004	0		14.3688	225.07		14.0325	0		13.9553	75.15		14.171	340		13.9293	0		1230.09	0.94017
14.4936	568		14.2841	0		14.22	2737.63		14.3883	721.24		14.052	472.83		13.9749	0		14.1906	149		13.9489	0		1236.56	2.26496
14.5131	2465.02		14.3036	1165.35		14.2395	0		14.4078	1840.46		14.0716	0		13.9944	920.79		14.2101	0		13.9684	149		1240.52	4.23077
14.5327	0		14.3232	1187.24		14.2591	0		14.4274	0		14.0911	0		14.014	0		14.2297	297		13.988	411		1246.48	1.5812
14.5522	593.5		14.3427	0		14.2786	0		14.4469	947.42		14.1106	0		14.0335	0		14.2492	662.19		14.0075	0		1257.44	2.60684
14.5718	0		14.3622	0		14.2981	1468.76		14.4665	725.63		14.1302	0		14.0531	0		14.2688	0		14.027	224.1		1272.6	2.94872
14.5913	0		14.3818	1126.04		14.3177	1090.47		14.486	560.77		14.1497	0		14.0726	0		14.2883	0		14.0466	132.53		1273.55	3.4188
14.6109	0		14.4013	0		14.3372	404		14.5056	0		14.1693	391.28		14.0922	136		14.3079	546.92		14.0662	342		1274.6	2.5641
14.6304	821.58		14.4209	0		14.3568	779		14.5251	1608.06		14.1888	284.06		14.1117	370.49		14.3274	1315.81		14.0857	0		1280.65	2.39316
14.65	1439.1		14.4404	1516.9		14.3763	596.89		14.5447	0		14.2084	310.66		14.1312	320.12		14.3469	883.86		14.1052	116		1285.58	1.49573
14.6695	1738.54		14.46	0		14.3959	0		14.5642	0		14.2279	0		14.1508	0		14.3665	743.64		14.1248	281		1289.61	1.32479
14.689	1059.21		14.4795	0		14.4154	475.22		14.5838	872.74		14.2475	422.55		14.1703	136.36		14.386	412.8		14.1443	202		1290.6	8.07692
14.7086	2452.49		14.4991	0		14.435	717.28		14.6033	1053.61		14.267	551.54		14.1899	155.63		14.4056	460.87		14.1639	160.38		1291.65	4.35897
14.7281	3049.45		14.5186	563		14.4545	1425		14.6228	878.29		14.2866	0		14.2094	288.02		14.4251	492.92		14.1834	552.74		1298.22	0.98291
14.7477	3521.34		14.5381	0		14.4741	1063.07		14.6424	516.82		14.3061	376.92		14.229	96		14.4447	190		14.203	237.5		1307.27	2.77778
14.7672	3226.15		14.5577	0		14.4936	1101.81		14.6619	0		14.3256	0		14.2485	247		14.4642	248		14.2225	349.23		1307.54	1.49573
14.7868	1876.17		14.5772	796		14.5131	997.68		14.6815	1170.29		14.3452	640.12		14.2681	780.65		14.4838	775.4		14.2421	0		1307.63	12.5214
14.8063	550.6		14.5968	651.02		14.5327	684.41		14.701	693.32		14.3647	1040.39		14.2876	880.77		14.5033	0		14.2616	313.94		1308.63	3.84615
14.8259	0		14.6163	938		14.5522	0		14.7206	1018.83		14.3843	490.45		14.3071	1222.01		14.5229	0		14.2812	493.74		1309.64	3.33333
14.8454	570.71		14.6359	1646.13		14.5718	0		14.7401	2397.87		14.4038	837.94		14.3267	741.8		14.5424	0		14.3007	280		1310.68	2.05128
14.8649	0		14.6554	1973.62		14.5913	755.43		14.7597	3106.41		14.4234	566.19		14.3462	1685.19		14.5619	0		14.3202	619.4		1323.62	3.54701
14.8845	0		14.675	2712.63		14.6109	0		14.7792	3710.52		14.4429	459.85		14.3658	492.1		14.5815	0		14.3398	1043		1324.59	2.4359
14.904	0		14.6945	2086.84		14.6304	0		14.7987	2954.18		14.4625	766		14.3853	0		14.601	217.77		14.3593	1480.69		1325.54	2.13675
14.9236	0		14.7141	1349.88		14.65	450.3		14.8183	3112		14.482	573.82		14.4048	0		14.6206	315.9		14.3789	1338.9		1331.52	2.30769
14.9431	746.06		14.7336	742.38		14.6695	790.94		14.8378	0		14.5015	1168.12		14.4244	0		14.6401	172.2		14.3984	966.67		1341.58	3.03419
14.9627	0		14.7531	0		14.689	1646.89		14.8574	713		14.5211	0		14.4439	213		14.6597	49.98		14.418	606		1342.6	11.0256
14.9822	0		14.7727	0		14.7086	844.5		14.8769	467.59		14.5406	95		14.4635	0		14.6792	379.57		14.4375	358.89		1343.52	1.83761
15.0018	0		14.7922	1017.5		14.7281	1288.13		14.8964	0		14.5602	0		14.483	0		14.6988	152		14.4571	125		1351.56	2.05128
15.0213	0		14.8118	0		14.7477	3388.64		14.916	0		14.5797	0		14.5026	0		14.7183	288.64		14.4766	233.6		1352.58	1.32479
15.0409	608.17		14.8313	0		14.7672	3904.07		14.9355	0		14.5993	59		14.5221	196		14.7378	279		14.4961	360.91		1573.42	0.94017
15.0604	0		14.8509	0		14.7868	2006.14		14.9551	0		14.6188	0		14.5417	0		14.7574	825		14.5157	0		1666.66	0.98291
15.08	0		14.8704	0		14.8063	1462.89		14.9746	0		14.6384	474.69		14.5612	0		14.7769	660.84		14.5353	0
15.0995	0		14.89	0		14.8259	431.69		14.9942	0		14.6579	501		14.5807	0		14.7965	1156.07		14.5548	90
15.119	1373.35		14.9095	0		14.8454	0		15.0138	0		14.6775	753.11		14.6003	261.57		14.816	2026.63		14.5744	0
15.1386	804.65		14.9291	0		14.865	624.03		15.0333	0		14.697	131.35		14.6198	237		14.8356	2188.83		14.5939	0
15.1582	1708.51		14.9486	0		14.8845	0		15.0529	0		14.7165	269.26		14.6394	179.07		14.8551	2198.76		14.6134	0
15.1777	2826.04		14.9681	0		14.904	0		15.0724	0		14.7361	549.6		14.6589	269.16		14.8747	2322.34		14.633	114.57
15.1972	1564.22		14.9877	0		14.9236	0		15.092	0		14.7556	436.61		14.6785	0		14.8942	2411.83		14.6525	0
15.2168	2819.37		15.0072	920.09		14.9431	0		15.1115	0		14.7752	0		14.698	170		14.9137	0		14.6721	0
15.2363	2370.51		15.0268	758.76		14.9627	991.92		15.1311	0		14.7947	538.77		14.7175	0		14.9333	605.26		14.6916	0
15.2559	2919.78		15.0463	0		14.9822	0		15.1506	817.63		14.8143	597.5		14.7371	660.19		14.9528	0		14.7111	0
15.2754	0		15.0659	0		15.0017	0		15.1701	1510.91		14.8338	623.28		14.7567	337.79		14.9724	0		14.7308	107
15.295	2470.38		15.0854	1602.1		15.0213	0		15.1897	2421.34		14.8534	1530.21		14.7762	525.19		14.9919	0		14.7503	431.58
15.3145	1298.64		15.105	1855.91		15.0408	0		15.2093	1548.71		14.8729	1984.42		14.7957	192		15.0114	0		14.7698	545.94
15.334	3647.13		15.1245	1328.23		15.0604	292.56		15.2288	1824.06		14.8925	2376.95		14.8153	1613.75		15.031	188.32		14.7894	579.5
15.3536	2426.35		15.1441	0		15.08	0		15.2484	1441.9		14.912	2645.44		14.8348	1733.75		15.0505	0		14.8089	392.28
15.3731	2025.05		15.1636	2136.57		15.0995	629.96		15.2679	2422.93		14.9315	1016.35		14.8544	2074.34		15.0701	0		14.8285	860.28
15.3927	1616.78		15.1831	1967.91		15.119	648.55		15.2874	1645.7		14.9511	354.23		14.8739	2352.9		15.0896	0		14.848	290.67
15.4122	495.94		15.2027	1004.37		15.1386	0		15.307	0		14.9706	257.48		14.8935	0		15.1092	0		14.8675	120.85
15.4318	316.45		15.2222	1093.59		15.1581	3098.38		15.3265	1318.82		14.9902	0		14.913	593.7		15.1287	0		14.8871	451.63
15.4513	276.27		15.2418	1623.64		15.1777	1110.05		15.3461	3483.06		15.0097	242		14.9326	0		15.1483	0		14.9067	1560.36
15.4709	1720.5		15.2613	1982.56		15.1972	1191.04		15.3656	2830.37		15.0292	0		14.9521	285		15.1678	0		14.9262	2429.39
15.4904	1373.95		15.2809	1635.16		15.2167	728.19		15.3852	1626.75		15.0488	0		14.9716	0		15.1874	0		14.9458	1641.4
15.5099	584.07		15.3005	1755.44		15.2363	1156.93		15.4047	1574.65		15.0683	703.73		14.9912	350.25		15.2069	0		14.9653	1005.08
15.5295	305.16		15.32	512		15.2558	2672.27		15.4243	1579.04		15.0879	673.81		15.0107	0		15.2265	299.98		14.9848	0
15.549	733.12		15.3395	779.21		15.2754	1323.38		15.4438	852.31		15.1074	0		15.0303	0		15.246	340.97		15.0044	273.26
15.5686	573.2		15.3591	618.05		15.2949	1621.81		15.4634	0		15.127	0		15.0498	0		15.2655	275.17		15.0239	239.93
15.5881	499.48		15.3786	329.78		15.3145	0		15.4829	0		15.1465	189.68		15.0694	0		15.2851	0		15.0435	714.18
15.6077	797.13		15.3982	0		15.334	831.22		15.5024	1407.04		15.1661	77		15.0889	0		15.3046	563.88		15.063	0
15.6272	2242.84		15.4177	1218.67		15.3536	3400		15.522	0		15.1856	504.18		15.1084	0		15.3242	0		15.0825	0
15.6468	3316.63		15.4373	951.98		15.3731	1277.95		15.5415	817.7		15.2052	301.07		15.128	0		15.3437	658.07		15.1021	0
15.6663	2821.01		15.4568	529.04		15.3926	2246.2		15.5611	1104.4		15.2247	727.03		15.1475	0		15.3633	0		15.1217	0
15.6859	2245.45		15.4764	509.18		15.4122	1562.67		15.5807	850.76		15.2442	105.68		15.1671	480.66		15.3828	590		15.1412	0
15.7054	1728.36		15.4959	805.16		15.4318	1290.8		15.6002	703		15.2638	293		15.1866	532.34		15.4024	423.06		15.1607	0
15.7249	2412.83		15.5155	756.65		15.4513	583.83		15.6197	800.73		15.2833	0		15.2062	300.34		15.4219	944.49		15.1803	311.25
15.7445	1615.38		15.535	1822.65		15.4709	0		15.6393	0		15.3029	0		15.2257	234.14		15.4414	0		15.1998	0
15.764	4146.79		15.5546	2608.67		15.4904	1078.41		15.6588	3661.26		15.3224	300.09		15.2453	424		15.461	499.68		15.2194	424.1
15.7836	6316.2		15.5741	3525.93		15.5099	617.78		15.6784	0		15.342	381.44		15.2648	0		15.4805	379.49		15.2389	395.5
15.8031	5304.92		15.5937	3979.07		15.5295	420.21		15.6979	3340.48		15.3615	128.03		15.2844	0		15.5001	694		15.2585	486.99
15.8227	3333.47		15.6133	1139.09		15.549	383.52		15.7175	2705.33		15.3811	110		15.3039	0		15.5196	680		15.278	270.31
15.8422	1650.39		15.6328	2273.4		15.5686	710		15.737	3040.31		15.4006	0		15.3235	0		15.5391	496.55		15.2976	382.67
15.8618	1639.22		15.6524	1507.98		15.5881	558.14		15.7566	0		15.4201	796.76		15.343	581.29		15.5587	464.29		15.3171	357.11
15.8813	1009.14		15.6719	2431.32		15.6077	525.22		15.7761	2889.87		15.4397	426.28		15.3626	290.4		15.5782	433.55		15.3367	0
15.9008	451.84		15.6914	3603.4		15.6272	652.13		15.7957	6132.87		15.4592	1333.46		15.3821	0		15.5978	552.47		15.3562	0
15.9204	828.76		15.711	4832.23		15.6468	2263		15.8152	8098.63		15.4788	1162.59		15.4017	994.42		15.6173	572.41		15.3757	614.39
15.9399	0		15.7305	3376.67		15.6663	0		15.8347	4155.45		15.4983	1735		15.4212	619.07		15.6369	1084.11		15.3953	153.4
15.9595	397		15.7501	2335.98		15.6859	0		15.8543	1880.01		15.5179	409.77		15.4407	749.28		15.6564	381		15.4148	421
15.979	1094.42		15.7696	944.07		15.7054	2397.82		15.8738	962.87		15.5374	572.75		15.4603	200		15.676	747.72		15.4344	626.67
15.9985	1496.14		15.7892	905.22		15.7249	0		15.8934	0		15.557	470.9		15.4798	276.68		15.6955	230.76		15.4539	553.47
16.0181	1909.75		15.8087	0		15.7445	892.31		15.9129	0		15.5765	516.98		15.4994	257		15.715	247.63		15.4735	753.16
16.0376	2635.38		15.8283	225		15.764	1744.15		15.9325	726.58		15.5961	631.73		15.5189	312.92		15.7346	214		15.493	733.44
16.0572	817.27		15.8478	613.36		15.7836	2968.69		15.952	581.04		15.6156	301.29		15.5385	865.95		15.7541	722.48		15.5125	0
16.0767	1571.09		15.8674	0		15.8031	5570.5		15.9716	982.5		15.6351	575		15.558	844		15.7737	618.09		15.5321	162
16.0963	783.84		15.8869	552.02		15.8227	4385.93		15.9911	1373.25		15.6547	281.14		15.5776	569.78		15.7932	581.23		15.5517	313.12
16.1158	439		15.9065	740.18		15.8422	3044.76		16.0106	1259.85		15.6742	677.88		15.5971	219		15.8128	651.73		15.5712	406.87
16.1354	1084.75		15.926	2223.34		15.8618	1054.19		16.0302	1453.97		15.6938	667.03		15.6167	272		15.8323	0		15.5907	426.04
16.1549	845.07		15.9456	1519.45		15.8813	659.04		16.0497	2546.5		15.7133	314.66		15.6362	126		15.8519	967.41		15.6103	699
16.1745	1791.58		15.9651	1357.47		15.9009	376.79		16.0693	1215.16		15.7329	364		15.6557	113.23		15.8714	1498.88		15.6298	382.86
16.194	2802.24		15.9847	1680.38		15.9204	211		16.0888	774.9		15.7524	0		15.6753	157.55		15.8909	363.51		15.6494	158
16.2136	3354.08		16.0042	602.16		15.9399	0		16.1084	847.23		15.772	0		15.6949	713.46		15.9105	490.44		15.6689	520.81
16.2331	4941.26		16.0238	578.63		15.9595	137		16.1279	801.62		15.7915	1119.98		15.7144	0		15.93	526.61		15.6884	186
16.2526	6421.24		16.0433	591.7		15.979	387		16.1474	1202.62		15.811	0		15.7339	558.59		15.9496	848.83		15.708	62
16.2722	5642.03		16.0629	495.97		15.9986	1013.08		16.167	1048.08		15.8306	681.26		15.7535	903.16		15.9691	1290.04		15.7275	312
16.2917	3568.97		16.0824	803.72		16.0181	1555.06		16.1865	1213.29		15.8501	0		15.773	281.7		15.9886	2165.77		15.7471	77
16.3113	2168.03		16.1019	1293.76		16.0377	1296.23		16.2061	1577.16		15.8697	366.03		15.7926	292.8		16.0082	1192.94		15.7666	244
16.3308	1567.03		16.1215	2436.77		16.0572	1344.61		16.2256	2234.8		15.8893	775.06		15.8121	692.41		16.0278	741.76		15.7862	0
16.3504	1605.53		16.141	3046.84		16.0768	741.48		16.2452	3141.06		15.9088	0		15.8316	745.09		16.0473	432.33		15.8057	1283.34
16.3699	2390.41		16.1606	4027.02		16.0963	1352.11		16.2647	5302.26		15.9284	225.51		15.8512	740.06		16.0668	478.79		15.8253	0
16.3895	1414.76		16.1801	5677.82		16.1159	1113.91		16.2843	5346.94		15.9479	816.15		15.8707	887.81		16.0864	0		15.8448	0
16.409	1292.1		16.1997	4452.85		16.1354	595.28		16.3038	4738.49		15.9674	394.28		15.8903	0		16.1059	901.09		15.8643	0
16.4285	1211.23		16.2192	3662.97		16.1549	915.87		16.3234	3206.21		15.987	1224.47		15.9098	247.14		16.1255	2335.85		15.8839	1162.85
16.4481	1897.88		16.2387	2468.95		16.1745	686		16.3429	2977.77		16.0065	2212.71		15.9293	525		16.145	1142.94		15.9034	0
16.4676	4920.44		16.2583	1929.35		16.194	1013.88		16.3624	2884.37		16.0261	1988.33		15.9489	946.83		16.1646	537		15.923	0
16.4872	4496.77		16.2779	1958.58		16.2136	2140.36		16.382	2046.4		16.0456	630.67		15.9684	3477.64		16.1841	293.14		15.9426	903.46
16.5067	3359.89		16.2974	2696.39		16.2331	3579.75		16.4015	0		16.0652	0		15.988	2413.93		16.2037	551.27		15.9621	0
16.5263	0		16.3169	1470.68		16.2527	4693.56		16.4211	1863.33		16.0847	422.25		16.0075	1517.13		16.2232	257.61		15.9816	211.33
16.5458	0		16.3365	906.52		16.2722	5595.33		16.4406	2944.54		16.1043	71		16.0271	727.03		16.2428	290		16.0012	585.43
16.5654	1372.4		16.356	1645.66		16.2918	4708.37		16.4602	2673.85		16.1238	94		16.0466	386		16.2623	363.15		16.0207	1253.91
16.5849	661.68		16.3756	3509.54		16.3113	3372.17		16.4797	6850.5		16.1434	0		16.0662	876.17		16.2818	496.54		16.0403	2831.61
16.6044	469.01		16.3951	4391.76		16.3309	2023.09		16.4992	6656.67		16.1629	89		16.0857	852.84		16.3014	295.62		16.0598	2750.04
16.624	1323.68		16.4147	3463.84		16.3504	2699.5		16.5188	4015.94		16.1824	0		16.1053	1700.17		16.3209	510.65		16.0794	2262.67
16.6436	1708.08		16.4342	2292.49		16.3699	1336.39		16.5383	2917.07		16.202	0		16.1248	274		16.3405	795		16.0989	865.76
16.6631	2035.15		16.4537	4403.67		16.3895	1504.97		16.5579	0		16.2215	0		16.1443	345.4		16.36	1083.62		16.1184	314
16.6826	3683.31		16.4733	2300.49		16.409	1731.59		16.5774	852.8		16.2411	0		16.1639	210.93		16.3796	2727.63		16.138	804.14
16.7022	6416.74		16.4928	737.33		16.4286	1306.13		16.597	571.55		16.2606	225.54		16.1834	0		16.3991	5245.97		16.1575	981
16.7217	3921.7		16.5124	621.63		16.4481	2746.67		16.6165	858.78		16.2801	289		16.203	176.21		16.4187	7156.18		16.1771	923.48
16.7413	3162.78		16.5319	748.98		16.4677	5651.17		16.6361	1346.41		16.2997	361.43		16.2225	321		16.4382	9101.06		16.1966	509.22
16.7608	1236.4		16.5515	617.12		16.4872	5150.86		16.6556	976.62		16.3192	452.02		16.242	215		16.4578	8220.91		16.2162	56
16.7804	0		16.571	886.61		16.5068	4716.69		16.6751	2620.18		16.3388	346.1		16.2616	471.47		16.4773	5868.81		16.2357	380.48
16.7999	926.35		16.5906	2113.32		16.5263	1564.71		16.6947	4564.4		16.3583	414.56		16.2812	392		16.4969	4080.67		16.2553	441
16.8194	487.32		16.6101	4547.11		16.5459	0		16.7142	6625.11		16.3779	575.47		16.3007	211		16.5164	2621.86		16.2748	354.16
16.839	395.5		16.6297	3709.5		16.5654	174.13		16.7338	4884.74		16.3974	1709.82		16.3203	294.13		16.536	1380.17		16.2944	382
16.8586	758.6		16.6492	2939.65		16.5849	0		16.7533	2372.52		16.4169	3567.17		16.3398	487.55		16.5555	0		16.3139	236.3
16.8781	625		16.6687	1515.11		16.6045	1807.66		16.7729	857.93		16.4365	7837.39		16.3593	605.95		16.5751	1313.31		16.3334	0
16.8976	343.33		16.6883	941.15		16.624	1076.35		16.7924	660.79		16.456	8138		16.3789	1755.24		16.5946	0		16.353	371
16.9172	355.24		16.7078	693.05		16.6436	860.07		16.812	803.43		16.4756	6862.39		16.3984	3767.29		16.6141	2363.24		16.3725	377
16.9367	563.56		16.7274	538		16.6631	2373.2		16.8315	598.06		16.4951	7547.17		16.418	6447.92		16.6337	1964.23		16.3921	0
16.9563	575		16.7469	498.77		16.6826	3203.44		16.8511	251.41		16.5147	4621.9		16.4375	9123.5		16.6532	744.94		16.4116	606
16.9758	70		16.7665	700.66		16.7022	3398.1		16.8706	0		16.5342	2022.79		16.457	7771.5		16.6728	1083.2		16.4312	505.35
16.9954	234		16.786	373		16.7217	2852.03		16.8902	162		16.5538	981.44		16.4766	7277.12		16.6923	547.47		16.4507	1513.02
17.0149	0		16.8056	1028.54		16.7413	1510.77		16.9097	0		16.5733	0		16.4962	4128.14		16.7119	525.45		16.4703	3541.33
17.0345	0		16.8251	403.39		16.7608	873.37		16.9292	723.78		16.5928	768.12		16.5157	2470.3		16.7314	720.09		16.4898	5997.57
17.054	0		16.8447	554.62		16.7804	796.58		16.9488	0		16.6124	1346.17		16.5352	0		16.7509	538.21		16.5093	5847.38
17.0736	0		16.8642	0		16.7999	0		16.9683	0		16.6319	1751.85		16.5548	825.72		16.7705	249.78		16.5289	6067.2
17.0931	0		16.8837	0		16.8194	213.68		16.9879	0		16.6515	1305.99		16.5743	0		16.79	180.52		16.5484	4576.38
17.1126	641.49		16.9033	929.06		16.839	0		17.0074	570.86		16.671	656		16.5939	2210.81		16.8096	90		16.568	3768.16
17.1322	832.56		16.9228	0		16.8585	83		17.027	520.2		16.6906	411.11		16.6134	1741.76		16.8291	78		16.5875	2130.6
17.1517	0		16.9424	854.63		16.8781	266		17.0465	0		16.7101	532		16.633	614.1		16.8487	465		16.607	916.35
17.1713	1120.01		16.9619	634		16.8976	0		17.0661	998.68		16.7296	271.91		16.6525	236.47		16.8682	937.05		16.6266	1289.89
17.1908	670.85		16.9814	0		16.9172	464.63		17.0856	1369.16		16.7492	500.14		16.672	315.7		16.8878	1660.5		16.6461	1896.87
17.2104	601.83		17.001	430		16.9367	0		17.1051	998.59		16.7687	449.96		16.6916	530.02		16.9073	1042.01		16.6657	1402.07
17.2299	980.8		17.0205	764.97		16.9563	560.83		17.1247	1962.36		16.7883	293.84		16.7111	281		16.9268	440.75		16.6852	1699.8
17.2495	949.95		17.0401	500.79		16.9758	0		17.1442	1157.99		16.8078	121		16.7307	639.73		16.9464	101		16.7048	479.83
17.269	1456.2		17.0596	461.84		16.9953	251.78		17.1638	1615.9		16.8274	228.61		16.7502	137.99		16.9659	96		16.7243	519.05
17.2886	781.46		17.0791	707		17.0149	0		17.1833	322.03		16.8469	186.22		16.7697	201		16.9855	348.38		16.7438	563.65
17.3081	251		17.0987	310.83		17.0344	707		17.2029	1202.42		16.8665	596.38		16.7893	160		17.005	336.18		16.7634	642.41
17.3276	492		17.1182	193		17.054	837.81		17.2224	1366.12		16.886	1086.92		16.8088	298		17.0246	136		16.7829	713.09
17.3472	129		17.1378	562.31		17.0735	657.25		17.2419	1095.76		16.9055	1587.24		16.8284	373.92		17.0441	0		16.8025	552.21
17.3667	0		17.1573	1210.68		17.0931	1072.64		17.2615	851.27		16.9251	1095.99		16.8479	1357.61		17.0637	59		16.822	220.9
17.3863	357.37		17.1769	737		17.1126	925.83		17.2811	457.05		16.9446	697.05		16.8675	1519.56		17.0832	0		16.8416	121.24
17.4058	822.18		17.1964	430.22		17.1321	778.86		17.3006	383		16.9642	318		16.887	1258.76		17.1028	0		16.8611	68
17.4254	0		17.216	400		17.1517	632.07		17.3201	208		16.9837	148		16.9065	773.64		17.1223	311.49		16.8807	252
17.4449	478.55		17.2355	0		17.1712	525.19		17.3397	0		17.0032	318.15		16.9261	375.28		17.1419	205.37		16.9002	629.41
17.4644	304.85		17.2551	418.35		17.1908	792.09		17.3592	342		17.0228	227		16.9457	425.96		17.1614	36		16.9198	1583.04
17.484	0		17.2746	0		17.2103	561		17.3788	523.46		17.0423	0		16.9652	146.88		17.1809	0		16.9393	2136.08
17.5035	143		17.2941	741.54		17.2298	240.84		17.3983	1476.19		17.0619	267.08		16.9847	288		17.2005	0		16.9588	1890.58
17.5231	0		17.3137	601.07		17.2494	47		17.4179	0		17.0814	0		17.0043	44		17.22	0		16.9784	1098.37
17.5426	152.68		17.3332	447.76		17.269	96		17.4374	0		17.101	0		17.0238	0		17.2396	0		16.9979	166
17.5622	208		17.3528	380.8		17.2885	113		17.4569	830.82		17.1205	99.91		17.0434	0		17.2591	0		17.0175	203.49
17.5817	0		17.3723	163.03		17.308	92		17.4765	0		17.1401	0		17.0629	0		17.2786	0		17.037	79
17.6013	449.17		17.3919	292		17.3276	337.01		17.496	0		17.1596	0		17.0825	231.27		17.2982	0		17.0566	966.7
17.6208	363		17.4114	0		17.3471	340.48		17.5156	398.54		17.1791	0		17.102	369.73		17.3177	0		17.0761	78
17.6403	387		17.4309	0		17.3667	363		17.5351	0		17.1987	0		17.1215	0		17.3373	0		17.0956	0
17.6599	322.4		17.4505	0		17.3862	0		17.5547	716.52		17.2183	0		17.1411	562.47		17.3568	0		17.1152	0
17.6794	523.52		17.47	0		17.4058	958.75		17.5742	530		17.2378	0		17.1607	52		17.3764	0		17.1347	130
17.699	432.65		17.4896	0		17.4253	0		17.5938	417.36		17.2573	0		17.1802	0		17.3959	0		17.1543	0
17.7185	0		17.5091	0		17.4448	0		17.6133	523.83		17.2769	0		17.1998	0		17.4155	148		17.1738	718.21
17.7381	973.48		17.5287	143		17.4644	460.47		17.6329	237		17.2965	0		17.2193	0		17.435	0		17.1933	208.56
17.7576	620.59		17.5482	0		17.484	45		17.6524	0		17.316	0		17.2388	0		17.4546	62		17.2129	265.55
17.7771	357		17.5678	0		17.5035	0		17.6719	648.04		17.3356	0		17.2584	0		17.4741	0		17.2324	0
17.7967	560		17.5873	302.1		17.523	0		17.6915	0		17.3551	0		17.2779	0		17.4937	0		17.252	0
17.8163	318		17.6068	516		17.5426	0		17.711	945.94		17.3746	0		17.2975	0		17.5132	0		17.2715	0
17.8358	485		17.6264	707.44		17.5621	0		17.7306	875.54		17.3942	0		17.317	0		17.5328	0		17.291	0
17.8553	178.2		17.6459	354.37		17.5817	181		17.7501	1094.89		17.4137	110.57		17.3365	0		17.5523	0		17.3106	0
17.8749	654.41		17.6654	76		17.6012	682.94		17.7697	997.07		17.4333	0		17.3561	242.56		17.5718	0		17.3301	0
17.8944	932.7		17.685	0		17.6207	0		17.7892	607		17.4528	0		17.3756	96		17.5914	0		17.3497	0
17.914	625.76		17.7046	0		17.6403	1715.56		17.8087	491.8		17.4723	0		17.3952	0		17.6109	0		17.3692	0
17.9335	1896.72		17.7241	69		17.6598	733.61		17.8283	336		17.4919	193		17.4147	0		17.6305	0		17.3888	286.26
17.9531	780.08		17.7436	529		17.6794	903.73		17.8478	338		17.5114	93		17.4343	0		17.65	262		17.4083	0
17.9726	561.54		17.7632	605.58		17.6989	703		17.8674	509.41		17.531	96.79		17.4538	111		17.6696	0		17.4279	0
17.9921	811.8		17.7827	0		17.7185	324		17.8869	730		17.5505	0		17.4733	0		17.6891	108		17.4474	51
18.0117	1082.7		17.8023	1479.43		17.738	327		17.9065	582		17.5701	0		17.4929	0		17.7086	0		17.467	82
18.0312	1164.95		17.8218	951.24		17.7575	0		17.926	566.78		17.5896	0		17.5125	0		17.7282	0		17.4865	62
18.0508	472.9		17.8413	1065.47		17.7771	432.12		17.9456	959.66		17.6091	53.47		17.532	0		17.7477	0		17.506	169
18.0703	722		17.8609	1885.62		17.7966	463		17.9651	0		17.6287	0		17.5515	0		17.7673	75		17.5256	0
18.0899	517.26		17.8804	922.68		17.8162	587.47		17.9846	640.21		17.6483	0		17.5711	0		17.7869	65		17.5451	0
18.1094	567.14		17.9	444		17.8357	0		18.0042	1008.77		17.6678	0		17.5906	46		17.8064	501.25		17.5647	0
18.129	321.27		17.9195	662.17		17.8553	645.45		18.0237	372.59		17.6873	0		17.6102	45		17.8259	569.52		17.5842	0
18.1485	313		17.9391	274		17.8748	1684.85		18.0433	1217.04		17.7069	0		17.6297	164.29		17.8455	338		17.6038	82.09
18.1681	0		17.9586	257.62		17.8943	1038		18.0628	865.24		17.7264	0		17.6492	270.4		17.865	381		17.6233	0
18.1876	0		17.9781	0		17.9139	494		18.0824	779.16		17.746	0		17.6688	44.64		17.8846	452.08		17.6428	0
18.2071	0		17.9977	404.23		17.9334	766.72		18.1019	490.91		17.7655	0		17.6883	35		17.9041	374.33		17.6624	68
18.2267	0		18.0172	0		17.953	451.01		18.1214	752.55		17.785	39		17.7079	0		17.9236	370.61		17.682	506.27
18.2462	0		18.0368	268.88		17.9725	740.13		18.141	569.67		17.8046	290		17.7274	0		17.9432	433		17.7015	477
18.2658	0		18.0563	0		17.9921	708.89		18.1605	1048.75		17.8241	190		17.747	0		17.9627	407.15		17.721	339.51
18.2853	0		18.0758	125.17		18.0116	874		18.1801	563.55		17.8437	0		17.7665	113		17.9823	123.91		17.7406	279.82
18.3049	0		18.0954	342		18.0312	88.25		18.1996	423		17.8632	119		17.7861	359.41		18.0018	83		17.7601	58
18.3244	0		18.115	346		18.0507	583		18.2192	373		17.8828	410		17.8056	368.46		18.0214	0		17.7797	37
18.344	0		18.1345	74		18.0702	524.84		18.2387	748.31		17.9023	399.62		17.8252	448		18.0409	0		17.7992	344
18.3635	0		18.1541	0		18.0898	310		18.2583	432.94		17.9218	367.12		17.8447	267.38		18.0605	0		17.8188	276.97
18.3831	0		18.1736	0		18.1093	59		18.2778	460		17.9414	717.82		17.8642	427		18.08	0		17.8383	717.42
18.4026	0		18.1931	0		18.1289	0		18.2973	273.19		17.961	729.59		17.8838	349.55		18.0996	0		17.8578	798.59
18.4221	50		18.2127	0		18.1484	0		18.3169	0		17.9805	450		17.9033	536		18.1191	0		17.8774	760.79
18.4417	137.54		18.2323	0		18.168	0		18.3364	72		18.0001	163.42		17.9229	932.34		18.1387	0		17.8969	608.05
18.4612	340.43		18.2518	0		18.1875	0		18.356	0		18.0196	61		17.9424	259		18.1582	0		17.9165	402
18.4808	250		18.2713	0		18.207	0		18.3755	0		18.0391	0		17.962	466.11		18.1777	0		17.936	337.92
18.5003	424		18.2909	0		18.2266	0		18.3951	212		18.0587	0		17.9815	129		18.1973	0		17.9556	713.34
18.5199	347		18.3104	0		18.2461	0		18.4146	291		18.0782	0		18.001	110.63		18.2168	0		17.9751	1059.25
18.5394	292		18.33	0		18.2657	0		18.4341	231.11		18.0978	0		18.0206	25		18.2364	0		17.9947	1099
18.5589	0		18.3495	253		18.2852	0		18.4537	498.18		18.1173	0		18.0401	125		18.2559	0		18.0142	690.83
18.5785	0		18.369	56		18.3047	0		18.4732	571		18.1368	0		18.0597	114		18.2755	0		18.0337	656.11
18.598	0		18.3886	402		18.3243	0		18.4928	262.67		18.1564	0		18.0792	78		18.295	0		18.0533	200
18.6176	0		18.4081	0		18.3438	90		18.5123	268		18.1759	0		18.0987	0		18.3146	0		18.0728	492.6
18.6371	0		18.4277	0		18.3634	0		18.5318	274.92		18.1955	0		18.1183	74		18.3341	0		18.0924	212.83
18.6567	0		18.4472	0		18.3829	103		18.5514	0		18.215	0		18.1378	0		18.3536	0		18.1119	151.7
18.6762	0		18.4668	0		18.4025	0		18.5709	0		18.2346	0		18.1574	0		18.3732	0		18.1315	72
18.6958	0		18.4863	0		18.422	174		18.5905	0		18.2541	0		18.1769	0		18.3927	0		18.151	0
18.7153	0		18.5058	0		18.4416	409		18.61	0		18.2736	0		18.1965	0		18.4123	0		18.1705	0
18.7349	0		18.5254	0		18.4611	0		18.6296	0		18.2932	0		18.216	0		18.4318	0		18.1901	0
18.7544	0		18.5449	0		18.4807	0		18.6491	0		18.3127	0		18.2355	0		18.4514	0		18.2096	0
18.7739	0		18.5645	0		18.5002	0		18.6687	0		18.3323	0		18.2551	0		18.4709	0		18.2292	0
18.7935	0		18.584	0		18.5197	0		18.6883	0		18.3518	0		18.2747	0		18.4904	0		18.2487	0
18.813	0		18.6036	0		18.5393	0		18.7078	0		18.3714	0		18.2942	0		18.51	0		18.2683	0
18.8326	0		18.6231	0		18.5588	0		18.7274	0		18.3909	0		18.3137	0		18.5295	0		18.2878	0
18.8521	0		18.6426	0		18.5784	0		18.7469	0		18.4105	0		18.3333	0		18.5491	0		18.3073	0
18.8716	463		18.6622	0		18.5979	0		18.7664	0		18.43	0		18.3528	0		18.5686	0		18.3269	0
18.8912	670.63		18.6817	0		18.6175	0		18.786	0		18.4495	0		18.3724	0		18.5882	0		18.3464	0
18.9107	2840.16		18.7013	0		18.637	0		18.8055	0		18.4691	0		18.3919	0		18.6077	0		18.366	0
18.9303	2441.54		18.7208	0		18.6565	0		18.8251	0		18.4886	0		18.4114	50		18.6273	0		18.3855	0
18.9498	1144.67		18.7404	0		18.6761	0		18.8446	0		18.5082	0		18.431	0		18.6468	0		18.4051	0
18.9694	586		18.7599	0		18.6957	0		18.8641	107		18.5277	0		18.4505	0		18.6664	0		18.4246	0
18.9889	0		18.7795	0		18.7152	0		18.8837	253.55		18.5473	0		18.4701	0		18.6859	0		18.4442	0
19.0085	0		18.799	0		18.7347	0		18.9032	804.84		18.5668	0		18.4896	0		18.7054	0		18.4637	115
19.028	0		18.8185	52		18.7543	0		18.9228	3874.65		18.5864	0		18.5092	0		18.725	0		18.4832	159
19.0476	0		18.8381	0		18.7738	0		18.9423	3893.66		18.6059	0		18.5287	0		18.7445	0		18.5028	102
19.0671	0		18.8576	3236.05		18.7934	0		18.9619	2464.39		18.6255	0		18.5482	0		18.7641	217		18.5223	45
19.0867	242		18.8772	2352.72		18.8129	0		18.9814	995.35		18.645	0		18.5678	0		18.7836	336		18.5419	0
19.1062	0		18.8967	952.13		18.8325	0		19.0009	338.21		18.6645	0		18.5874	0		18.8031	935.08		18.5614	0
19.1258	0		18.9163	0		18.852	0		19.0205	0		18.6841	0		18.6069	0		18.8227	887.13		18.581	0
19.1453	0		18.9358	53		18.8715	179.5		19.04	0		18.7036	0		18.6264	0		18.8422	809.7		18.6005	0
19.1648	0		18.9554	0		18.8911	1751.6		19.0596	0		18.7232	0		18.646	0		18.8618	439.42		18.62	0
19.1844	0		18.9749	0		18.9106	2737.85		19.0791	0		18.7427	0		18.6655	0		18.8813	111		18.6396	0
19.2039	0		18.9945	0		18.9302	3308.8		19.0987	0		18.7623	0		18.6851	0		18.9009	0		18.6591	0
19.2235	0		19.014	0		18.9497	1770		19.1182	132		18.7765	0		18.7046	0		18.9204	0		18.6787	0
19.243	0		19.0335	0		18.9693	757		19.1378	0		18.796	0		18.7242	0		18.94	0		18.6982	0
19.2626	0		19.0531	0		18.9888	256.04		19.1573	940.86		18.8156	117		18.7437	0		18.9595	0		18.7177	0
19.2821	0		19.0726	0		19.0084	0		19.1768	310		18.8351	312		18.7632	180.95		18.9791	0		18.7373	0
19.3016	0		19.0922	0		19.0279	0		19.1964	0		18.8546	773.46		18.7828	688.28		18.9986	0		18.7568	258
19.3212	0		19.1117	0		19.0475	0		19.2159	0		18.8742	804.19		18.8023	518.74		19.0181	0		18.7764	467.27
19.3407	0		19.1313	0		19.067	0		19.2355	0		18.8937	547.19		18.8219	571.06		19.0377	0		18.7959	1571.52
19.3603	0		19.1508	0		19.0865	0		19.255	0		18.9133	248.39		18.8414	0		19.0572	0		18.8155	376
19.3798	0		19.1703	0		19.1061	0		19.2746	116.11		18.9328	0		18.8609	0		19.0768	0		18.835	153
19.3993	0		19.1899	0		19.1256	0		19.2942	120		18.9523	0		18.8805	0		19.0963	0		18.8546	0
19.4189	0		19.2094	0		19.1452	0		19.3137	0		18.9719	0		18.9	0		19.1158	0		18.8741	0
19.4384	0		19.229	0		19.1647	0		19.3333	0		18.9915	0		18.9196	0		19.1354	0		18.8937	0
19.458	0		19.2485	0		19.1842	0		19.3528	0		19.011	0		18.9391	0		19.1549	0		18.9132	0
19.4775	0		19.268	0		19.2038	0		19.3723	0		19.0305	0		18.9587	0		19.1745	0		18.9327	0
19.4971	0		19.2876	0		19.2233	0		19.3919	0		19.0501	0		18.9782	0		19.194	0		18.9523	0
19.5166	0		19.3071	0		19.2429	0		19.4114	0		19.0696	0		18.9977	0		19.2136	0		18.9718	0
19.5362	0		19.3267	260.6		19.2624	0		19.431	0		19.0892	0		19.0173	0		19.2331	0		18.9914	0
19.5557	0		19.3463	0		19.2819	0		19.4505	0		19.1087	0		19.0368	0		19.2526	0		19.0109	0
19.5753	339.17		19.3658	0		19.3015	0		19.4701	0		19.1282	0		19.0564	0		19.2722	0		19.0304	0
19.5948	2321.77		19.3853	0		19.321	0		19.4896	0		19.1478	0		19.0759	0		19.2917	0		19.05	0
19.6144	3175.04		19.4049	0		19.3406	262		19.5092	0		19.1673	0		19.0955	0		19.3059	0		19.0695	0
19.6339	784.22		19.4244	0		19.3601	0		19.5287	0		19.1869	0		19.115	0		19.3202	0		19.0891	0
19.6534	435		19.444	0		19.3797	0		19.5482	0		19.2064	0		19.1346	0		19.3379	0		19.1087	0
19.673	0		19.4635	0		19.3992	0		19.5678	110		19.226	0		19.1541	0		19.3575	0		19.1282	0
19.6925	0		19.483	0		19.4187	1082.74		19.5873	489.81		19.2455	0		19.1736	0		19.377	123.5		19.1477	0
19.7121	0		19.5026	0		19.4383	373		19.6069	2780.46		19.265	0		19.1932	0		19.3965	434.55		19.1673	0
19.7316	0		19.5221	0		19.4579	0		19.6264	4709.41		19.2846	0		19.2127	0		19.4161	0		19.1868	0
19.7511	0		19.5417	0		19.4774	0		19.646	1899		19.3041	0		19.2323	0		19.4356	1044.33		19.2064	0
19.7707	0		19.5612	0		19.4969	0		19.6655	473.17		19.3237	0		19.2518	0		19.4552	0		19.226	0
19.7903	0		19.5808	0		19.5165	0		19.6851	460.9		19.3432	0		19.2714	0		19.4747	461.21		19.2455	0
19.8098	0		19.6003	0		19.536	0		19.7046	0		19.3627	0		19.2909	0		19.4943	95		19.265	0
19.8293	0		19.6198	0		19.5556	0		19.7242	0		19.3823	0		19.3104	0		19.5138	0		19.2846	0
19.8489	0		19.6394	0		19.5751	0		19.7437	0		19.4018	178		19.33	0		19.5333	0		19.3041	0
19.8684	0		19.659	195		19.5947	0		19.7632	0		19.4214	258.25		19.3496	0		19.5529	0		19.3237	137.6
19.888	0		19.6785	443.3		19.6142	0		19.7828	0		19.4409	895.5		19.3691	32		19.5724	0		19.3432	0
19.9075	0		19.698	2066.45		19.6337	0		19.8024	0		19.4605	0		19.3886	161.16		19.592	0		19.3627	0
19.927	0		19.7176	3324.7		19.6533	211.05		19.8219	0		19.48	0		19.4082	653.52		19.6115	0		19.3823	1475.55
19.9466	0		19.7371	1554.08		19.6728	143		19.8414	0		19.4995	0		19.4277	0		19.6311	0		19.4018	1596
19.9661	0		19.7567	447		19.6924	1659.54		19.861	0		19.5191	0		19.4473	1088.21		19.6506	0		19.4214	507
19.9857	0		19.7762	112		19.7119	2615.63		19.8805	0		19.5386	0		19.4668	0		19.6701	0		19.4409	278
20.0052	0		19.7958	0		19.7315	2724.21		19.9001	0		19.5582	0		19.4864	76		19.6897	0		19.4605	0
20.0248	0		19.8153	0		19.751	752		19.9196	0		19.5777	0		19.5059	0		19.7092	0		19.48	0
20.0443	0		19.8348	0		19.7706	55		19.9392	0		19.5973	0		19.5254	0		19.7288	34		19.4996	0
20.0638	0		19.8544	0		19.7901	0		19.9587	0		19.6168	0		19.545	0		19.7483	701.52		19.5191	0
20.0834	0		19.8739	0		19.8096	0		19.9783	0		19.6364	0		19.5645	0		19.7679	1369.17		19.5387	0
20.1029	0		19.8935	0		19.8292	0		19.9978	236		19.6559	0		19.5841	0		19.7874	1249.44		19.5582	0
20.1225	0		19.913	0		19.8487	0		20.0174	0		19.6755	0		19.6036	0		19.807	180		19.5778	0
20.142	0		19.9326	0		19.8683	0		20.0369	0		19.695	0		19.6231	0		19.8265	146		19.5973	0
20.1616	0		19.9521	0		19.8878	0		20.0564	0		19.7145	316		19.6391	0		19.8461	0		19.6169	0
20.1811	0		19.9717	0		19.9074	0		20.076	191.2		19.7341	1098.59		19.6587	0		19.8656	0		19.6364	0
20.2007	0		19.9912	0		19.9269	0		20.0955	0		19.7537	1669.11		19.6782	0		19.8851	0		19.656	0
20.2202	0		20.0107	0		19.9464	0		20.1151	322.68		19.7732	139		19.6978	0		19.9047	0		19.6755	145.63
20.2398	0		20.0303	0		19.966	0		20.1346	201		19.7927	39		19.7173	0		19.9242	0		19.695	1351.03
20.2593	0		20.0498	0		19.9855	0		20.1542	0		19.8123	0		19.7369	0		19.9438	0		19.7146	1023.31
20.2788	0		20.0694	0		20.0051	0		20.1737	0		19.8318	0		19.7564	320		19.9633	0		19.7341	409.32
20.2984	0		20.0889	0		20.0246	0		20.1932	0		19.8514	0		19.7759	47		19.9828	0		19.7537	114
20.3179	0		20.1085	0		20.0442	0		20.2128	0		19.8709	0		19.7955	39		20.0024	0		19.7732	0
20.3375	0		20.128	0		20.0637	0		20.2323	0		19.8905	0		19.815	0		20.0219	0		19.7928	0
20.357	0		20.1476	0		20.0832	0		20.2519	0		19.91	0		19.8346	0		20.0415	0		19.8123	0
20.3766	0		20.1671	0		20.1028	0		20.2714	0		19.9296	0		19.8541	0		20.061	0		19.8318	0
20.3961	0		20.1867	0		20.1223	0		20.291	0		19.9491	0		19.8737	0		20.0806	0		19.8514	0
20.4156	0		20.2062	0		20.1419	0		20.3105	0		19.9687	0		19.8932	0		20.1001	0		19.8709	0
20.4316	296		20.2257	0		20.1614	0		20.33	0		19.9882	0		19.9127	0		20.1197	0		19.8905	0
20.4512	3466.52		20.2453	0		20.181	0		20.3496	0		20.0078	0		19.9323	0		20.1392	0		19.91	0
20.4707	0		20.2648	0		20.2005	0		20.3692	0		20.0273	0		19.9518	0		20.1587	0		19.9295	0
20.4867	203		20.2844	0		20.2201	126.47		20.3887	0		20.0468	0		19.9714	0		20.1783	0		19.9491	0
20.4992	0		20.3039	0		20.2396	0		20.4082	0		20.0664	0		19.9909	0		20.1978	0		19.9686	0
20.5116	0		20.3235	0		20.2592	0		20.4278	0		20.0859	0		20.0104	0		20.2174	0		19.9882	0
20.5258	0		20.343	0		20.2787	0		20.4473	0		20.1055	0		20.03	0		20.2369	0		20.0077	0
20.5347	0		20.3625	0		20.2982	0		20.4669	0		20.125	0		20.0495	0		20.2565	0		20.0273	0
20.5424	0		20.3821	0		20.3178	0		20.4864	0		20.1445	0		20.0691	0		20.276	0		20.0468	0
20.5501	0		20.4016	0		20.3373	0		20.506	0		20.1641	0		20.0886	0		20.2902	0		20.0663	0
20.559	0		20.4176	0		20.3569	0		20.522	0		20.1837	0		20.1082	0		20.3098	0		20.0859	0
20.5721	0		20.4354	335.31		20.3764	0		20.5362	0		20.2032	0		20.1277	0		20.3293	0		20.1054	0
20.581	0		20.4549	0		20.3959	0		20.5439	0		20.2174	0		20.1472	0		20.3488	0		20.125	0
20.5833	0		20.4745	0		20.4084	0		20.5581	0		20.2334	0		20.1668	0		20.3684	0		20.1445	0
20.5909	0		20.494	0		20.4208	0		20.5776	0		20.2529	0		20.1863	0		20.3879	0		20.1641	0
20.6016	0		20.5135	0		20.4315	430		20.5972	0		20.2725	0		20.2059	0		20.4039	0		20.1836	0
20.6141	0		20.5331	0		20.4457	2822		20.6167	0		20.2867	0		20.2254	0		20.4164	0		20.2032	0
20.6272	0		20.5526	0		20.4599	112		20.6363	0		20.3009	0		20.245	0		20.4252	0		20.2227	0
20.6467	0		20.5722	0		20.4794	0		20.6558	0		20.3205	0		20.2645	0		20.4329	0		20.2422	0
20.6662	0		20.5917	0		20.4901	0		20.6754	0		20.3311	0		20.2841	0		20.4453	0		20.2618	0
20.6858	0		20.6113	0		20.5061	0		20.6896	0		20.3453	0		20.3036	0		20.4542	0		20.2813	0
20.7018	0		20.6308	0		20.5221	0		20.7055	0		20.3649	0		20.3231	0		20.4565	0		20.3009	0
20.7177	0		20.6504	0		20.5381	0		20.7144	0		20.3844	0		20.3427	0		20.4623	0		20.3204	0
20.7266	0		20.6699	0		20.5457	0		20.7239	0		20.3986	0		20.3622	0		20.4765	0		20.34	0
20.7288	0		20.6841	0		20.5546	0		20.7399	0		20.4182	0		20.3782	0		20.4908	0		20.3595	0
20.731	0		20.7001	0		20.5568	0		20.7488	0		20.4271	0		20.3912	0		20.4996	0		20.379	0
20.7332	0		20.7161	0		20.5591	0		20.7547	0		20.4347	0		20.4108	0		20.5073	0		20.3986	0
20.7354	0		20.725	0		20.5685	0		20.7636	0		20.4435	0		20.4268	0		20.5234	0		20.4181	0
20.7376	0		20.7273	0		20.5791	0		20.773	0		20.4456	0		20.441	0		20.5328	0		20.4377	0
20.7416	0		20.7367	0		20.588	0		20.7837	0		20.4478	0		20.4605	0		20.547	0		20.4572	0
20.7505	0		20.7526	0		20.5921	80		20.7926	0		20.45	0		20.4694	0		20.5666	0		20.4714	0
20.7563	0		20.7615	0		20.6045	0		20.7948	0		20.4521	0		20.4769	0		20.5808	0		20.4736	0
20.7688	0		20.7639	0		20.6152	0		20.7969	0		20.4543	0		20.4791	0		20.5897	0		20.4812	0
20.7776	0		20.7662	0		20.6347	0		20.801	0		20.4565	0		20.4849	0		20.5973	0		20.4888	0
20.7796	0		20.7792	0		20.6507	0		20.8098	0		20.4586	0		20.4938	0		20.6116	0		20.5049	0
20.7817	0		20.7881	0		20.6703	0		20.8121	0		20.4609	0		20.5014	0		20.6205	0		20.5137	0
20.784	0		20.7904	0		20.6863	0		20.8159	0		20.4665	0		20.5103	0		20.6226	0		20.5159	0
20.7863	0		20.7997	0		20.6952	0		20.8249	0		20.4753	0		20.5125	0		20.6248	0		20.5181	0
20.7939	0		20.8092	0		20.6974	0		20.8271	0		20.4776	0		20.5146	0		20.6271	0		20.5276	0
20.8028	0		20.8114	0		20.705	0		20.8293	0		20.4798	0		20.5168	0		20.6292	0		20.5418	0
20.805	0		20.8191	0		20.7139	0		20.8315	0		20.482	0		20.5189	0		20.6367	0		20.5507	0
20.809	0		20.828	0		20.716	0		20.8336	0		20.4841	0		20.521	0		20.6456	0		20.5584	0
20.8179	0		20.8301	0		20.7254	0		20.8359	0		20.4863	0		20.5233	0		20.6532	0		20.5744	0
20.82	0		20.8324	0		20.7396	0		20.8381	0		20.4884	0		20.5254	0		20.6692	0		20.5833	0
20.8277	0		20.8417	0		20.7485	0		20.8456	0		20.4906	0		20.5276	0		20.6781	0		20.5855	0
20.8366	0		20.8506	0		20.7508	0		20.8544	0		20.4927	0		20.5369	0		20.6803	0		20.5877	0
20.8442	0		20.8528	0		20.7601	0		20.8566	0		20.4949	0		20.5458	0		20.6897	0		20.5898	0
20.8531	0		20.8622	0		20.769	0		20.8624	0		20.4971	0		20.5481	0		20.7039	0		20.592	0
20.8607	0		20.8782	0		20.7712	0		20.8766	0		20.4991	0		20.5539	0		20.7128	0		20.5942	0
20.8696	0		20.8871	0		20.7804	0		20.8855	0		20.5012	0		20.5628	0		20.715	0		20.5963	0
20.8717	0		20.8892	0		20.7892	0		20.8914	0		20.5034	0		20.5649	0		20.7171	0		20.5985	0
20.8739	0		20.8987	0		20.7915	0		20.9002	0		20.511	0		20.5672	0		20.7193	0		20.6007	0
20.8759	0		20.9094	0		20.7934	0		20.9025	0		20.5199	0		20.5693	0		20.7215	0		20.603	0
20.8781	0		20.9183	0		20.7956	0		20.9047	0		20.5273	0		20.5715	0		20.7237	0		20.6051	0
20.8803	0		20.9241	0		20.7977	0		20.9068	0		20.5362	0		20.5738	0		20.7259	0		20.6073	0
20.8824	0		20.9401	0		20.7999	0		20.9125	0		20.5383	0		20.5795	0		20.7279	0		20.6149	0
20.8846	0		20.9525	0		20.802	0		20.9214	0		20.5404	0		20.5884	0		20.7301	0		20.6291	0
20.8868	0		20.9614	0		20.8042	0		20.9234	0		20.5498	0		20.5977	0		20.7323	0		20.6433	0
20.8889	0		20.9692	0		20.8063	0		20.931	0		20.5587	0		20.5999	0		20.7417	0		20.6558	0
20.8912	0		20.978	0		20.8086	0		20.947	0		20.5608	0		20.6021	0		20.7506	0		20.6682	0
20.8933	0		20.9802	0		20.8107	0		20.9559	0		20.563	0		20.6041	0		20.7528	0		20.6789	0
20.9007	0		20.9877	0		20.8127	0		20.958	0		20.5651	0		20.6063	0		20.7549	0		20.6913	0
20.9096	0					20.8148	0		20.9602	0		20.5672	0		20.6085	0		20.7571	0		20.7002	0
20.9118	0					20.817	0		20.9697	0		20.5694	0		20.6107	0		20.7592	0		20.7061	0
20.9139	0					20.8265	0		20.9785	0		20.5716	0		20.6127	0		20.7614	0		20.715	0
20.9214	0					20.8353	0		20.9862	0		20.5738	0		20.6149	0		20.7636	0		20.7226	0
20.9303	0					20.8376	0		20.9951	0		20.576	0		20.6171	0		20.7659	0		20.7315	0
20.9327	0					20.8397	0		20.9972	0		20.5781	0		20.6192	0		20.7681	0		20.7445	0
20.9346	0					20.8417	0					20.5802	0		20.6214	0		20.7702	0		20.7534	0
20.9368	0					20.8438	0					20.5824	0		20.6237	0		20.7778	0		20.7556	0
20.9389	0					20.8459	0					20.5846	0		20.6258	0		20.7937	0		20.7578	0
20.9411	0					20.8482	0					20.5868	0		20.6279	0		20.8026	0		20.76	0
20.9469	0					20.8504	0					20.589	0		20.63	0		20.8048	0		20.7622	0
20.9558	0					20.8525	0					20.5912	0		20.6323	0		20.8069	0		20.7644	0
20.958	0					20.8547	0					20.5934	0		20.6399	0		20.8091	0		20.7665	0
20.9656	0					20.8569	0					20.5955	0		20.6506	0		20.8113	0		20.7688	0
20.9745	0					20.8591	0					20.5977	0		20.6594	0		20.8135	0		20.7764	0
20.9766	0					20.8613	0					20.5998	0		20.6616	0		20.8157	0		20.7852	0
20.9787	0					20.8635	0					20.602	0		20.6638	0		20.8179	0		20.7928	0
20.9808	0					20.8658	0					20.604	0		20.6659	0		20.8198	0		20.8017	0
20.983	0					20.8752	0					20.6061	0		20.6699	0		20.8221	0		20.8039	0
20.9851	0					20.8841	0					20.6084	0		20.6788	0		20.8243	0		20.806	0
20.9891	0					20.8862	0					20.6105	0		20.681	0		20.8265	0		20.8083	0
						20.8956	0					20.6126	0		20.6831	0		20.8324	0		20.8104	0
						20.9045	0					20.6148	0		20.6926	0		20.8413	0		20.8127	0
						20.9067	0					20.6169	0		20.7015	0		20.8434	0		20.8149	0
						20.9088	0					20.6191	0		20.7036	0		20.8455	0		20.8169	0
						20.9163	0					20.6213	0		20.7058	0		20.8477	0		20.8191	0
						20.9252	0					20.6235	0		20.7079	0		20.8498	0		20.8212	0
						20.9274	0					20.6256	0		20.7101	0		20.8519	0		20.8234	0
						20.9351	0					20.6332	0		20.7122	0		20.8542	0		20.8255	0
						20.944	0					20.6474	0		20.7145	0		20.8566	0		20.8276	0
						20.9462	0					20.6563	0		20.7166	0		20.8589	0		20.8298	0
						20.9503	0					20.6657	0		20.7188	0		20.861	0		20.8319	0
						20.9592	0					20.6852	0		20.7209	0		20.8632	0		20.8341	0
						20.9612	0					20.6941	0		20.7231	0		20.8655	0		20.8363	0
						20.9634	0					20.6962	0		20.7253	0		20.8677	0		20.8384	0
						20.9654	0					20.6985	0		20.7274	0		20.8699	0		20.8407	0
						20.9676	0					20.7006	0		20.7296	0		20.8721	0		20.85	0
						20.9698	0					20.7027	0		20.7318	0		20.8743	0		20.8589	0
						20.9755	0					20.7049	0		20.7339	0		20.8764	0		20.8611	0
						20.9844	0					20.7071	0		20.7359	0		20.8786	0		20.8633	0
						20.9865	0					20.7092	0		20.738	0		20.8879	0		20.8654	0
						20.9887	0					20.7114	0		20.7402	0		20.8968	0		20.8675	0
						20.9909	0					20.7207	0		20.7423	0		20.899	0		20.8696	0
						20.9967	0					20.7296	0		20.7445	0		20.9012	0		20.8718	0
												20.7318	0		20.7466	0		20.9034	0		20.874	0
												20.734	0		20.7486	0		20.9056	0		20.8781	0
												20.7362	0		20.7507	0		20.9078	0		20.8869	0
												20.7383	0		20.7529	0		20.91	0		20.8892	0
												20.7405	0		20.755	0		20.9121	0		20.8911	0
												20.7425	0		20.7571	0		20.9143	0		20.8932	0
												20.7446	0		20.7593	0		20.9164	0		20.8954	0
												20.7467	0		20.7615	0		20.9185	0		20.8975	0
												20.7488	0		20.7637	0		20.9206	0		20.8996	0
												20.751	0		20.7658	0		20.9228	0		20.9018	0
												20.7532	0		20.7681	0		20.925	0		20.904	0
												20.7554	0		20.7703	0		20.9272	0		20.9062	0
												20.7576	0		20.7724	0		20.9294	0		20.9082	0
												20.7597	0		20.7745	0		20.9315	0		20.9104	0
												20.7619	0		20.7768	0		20.9335	0		20.9125	0
												20.764	0		20.7789	0		20.9357	0		20.9146	0
												20.7662	0		20.7811	0		20.9379	0		20.9168	0
												20.7682	0		20.7833	0		20.9401	0		20.9188	0
												20.7703	0		20.7854	0		20.9424	0		20.9209	0
												20.7724	0		20.7876	0		20.9444	0		20.9231	0
												20.7746	0		20.7897	0		20.9466	0		20.929	0
												20.7767	0		20.7919	0		20.9488	0		20.9379	0
												20.7788	0		20.7941	0		20.9564	0		20.94	0
												20.7809	0		20.7962	0		20.9652	0		20.9476	0
												20.7829	0		20.7983	0		20.9728	0		20.9565	0
												20.785	0		20.8005	0		20.9817	0		20.9587	0
												20.7872	0		20.8026	0		20.9838	0		20.968	0
												20.7892	0		20.8047	0		20.9859	0		20.9769	0
												20.7914	0		20.8068	0		20.988	0		20.979	0
												20.7935	0		20.809	0		20.9903	0		20.9812	0
												20.7956	0		20.8111	0		20.9923	0		20.9833	0
												20.7976	0		20.8132	0		20.9944	0		20.9891	0
												20.7998	0		20.8153	0		20.9965	0		20.998	0
												20.802	0		20.8175	0
												20.8042	0		20.8269	0
												20.8063	0		20.8357	0
												20.8084	0		20.8378	0
												20.8105	0		20.84	0
												20.8128	0		20.842	0
												20.8148	0		20.8442	0
												20.817	0		20.8516	0
												20.8191	0		20.8605	0
												20.821	0		20.8627	0
												20.8231	0		20.8648	0
												20.8254	0		20.8669	0
												20.8275	0		20.8692	0
												20.8297	0		20.8712	0
												20.8318	0		20.8733	0
												20.834	0		20.8754	0
												20.8361	0		20.8775	0
												20.8382	0		20.8797	0
												20.8404	0		20.8818	0
												20.8425	0		20.8838	0
												20.8447	0		20.8859	0
												20.8468	0		20.888	0
												20.8488	0		20.8903	0
												20.851	0		20.8923	0
												20.853	0		20.8943	0
												20.8551	0		20.8964	0
												20.8573	0		20.8985	0
												20.8593	0		20.9007	0
												20.8615	0		20.9028	0
												20.8636	0		20.9049	0
												20.8658	0		20.9125	0
												20.868	0		20.9214	0
												20.8702	0		20.9236	0
												20.8724	0		20.9258	0
												20.8745	0		20.9281	0
												20.8768	0		20.9302	0
												20.8789	0		20.9324	0
												20.8811	0		20.9347	0
												20.8833	0		20.9368	0
												20.8853	0		20.9388	0
												20.8876	0		20.941	0
												20.8897	0		20.9432	0
												20.8919	0		20.9454	0
												20.8941	0		20.9475	0
												20.896	0		20.9496	0
												20.898	0		20.9517	0
												20.8999	0		20.9539	0
												20.9021	0		20.9561	0
												20.9043	0		20.9582	0
												20.9065	0		20.9603	0
												20.9086	0		20.9625	0
												20.9108	0		20.9647	0
												20.9129	0		20.9667	0
												20.915	0		20.9688	0
												20.9171	0		20.9709	0
												20.9192	0		20.9731	0
												20.9285	0		20.9752	0
												20.9373	0		20.9773	0
												20.9395	0		20.9795	0
												20.9416	0		20.9817	0
												20.9437	0		20.9839	0
												20.9458	0		20.986	0
												20.9479	0		20.9882	0
												20.9501	0		20.9902	0
												20.9523	0		20.9943	0
												20.9544	0
												20.9564	0
												20.9586	0
												20.9607	0
												20.9628	0
												20.9649	0
												20.9671	0
												20.969	0
												20.9712	0
												20.9733	0
												20.9808	0
												20.9897	0
												20.9917	0
												20.9938	0
												20.996	0
												20.9981	0

## Sheet: ED Fig 4c
MS/MS spectra and EICs of SAEAPGHYPAEDSTY(2HG)D detected in H293T cells treated with exogenous D2HG and L2HG.
0mM D2HG treated H293T cells			10mM D2HG treated H293T cells			20mM D2HG treated H293T cells			50mM D2HG treated H293T cells			0mM L2HG treated H293T cells			10mM L2HG treated H293T cells			20mM L2HG treated H293T cells			50mM L2HG treated H293T cells			MS/MS spectra
Retention time (min)	Intensity (mV)		Retention time (min)	Intensity (mV)		Retention time (min)	Intensity (mV)		Retention time (min)	Intensity (mV)		Retention time (min)	Intensity (mV)		Retention time (min)	Intensity (mV)		Retention time (min)	Intensity (mV)		Retention time (min)	Intensity (mV)		m/z	Relative Intensity
0.00935	0		0.0092	0		0.00863	0		0.00945	0		0.01058	0		0.0097	0		0.00907	0		0.0089	0		100.751	0.23701
0.01155	0		0.01147	0		0.0109	0		0.0116	0		0.0128	0		0.01173	0		0.01117	0		0.01107	0		100.879	0.19312
0.01365	0		0.01355	0		0.01315	0		0.01383	0		0.01497	0		0.01382	0		0.01333	0		0.01312	0		101.418	0.22823
0.0158	0		0.01573	0		0.0172	0		0.01597	0		0.01703	0		0.01593	0		0.02088	0		0.0152	0		103.634	0.40379
0.01797	0		0.01797	0		0.02608	0		0.01795	0		0.01915	0		0.0179	0		0.02978	0		0.01718	0		104.597	0.2809
0.02022	0		0.02008	0		0.02832	0		0.02018	0		0.02118	0		0.01992	0		0.03192	0		0.01942	0		104.804	0.21945
0.02243	0		0.02225	0		0.03053	0		0.02233	0		0.02313	0		0.022	0		0.04118	0		0.02148	0		107.165	0.35112
0.02463	0		0.0244	0		0.03277	0		0.0246	0		0.02533	0		0.0241	0		0.04345	0		0.02358	0		107.497	0.21945
0.02675	0		0.02662	0		0.03487	0		0.02683	0		0.02742	0		0.03335	0		0.04543	0		0.02573	0		107.546	0.30723
0.02897	0		0.02887	0		0.03703	0		0.02903	0		0.0295	0		0.03548	0		0.04757	0		0.0278	0		110.616	0.2019
0.03122	0		0.03087	0		0.03913	0		0.03115	0		0.03153	0		0.03752	0		0.04967	0		0.02988	0		111.903	0.18434
0.03333	0		0.03297	0		0.04117	0		0.03327	0		0.0336	0		0.03962	0		0.05185	0		0.0338	0		113.347	0.21945
0.03548	0		0.03495	0		0.0432	0		0.0354	0		0.03572	0		0.04173	0		0.05395	0		0.04268	0		113.553	0.2809
0.03783	0		0.0372	0		0.0452	0		0.03758	0		0.0378	0		0.04368	0		0.05603	0		0.04478	0		114.731	0.24579
0.04003	0		0.0394	0		0.0474	0		0.03978	0		0.0453	0		0.04578	0		0.05817	0		0.04678	0		115.214	0.26334
0.04218	0		0.04153	0		0.0495	0		0.04178	0		0.05418	0		0.04797	0		0.06028	0		0.049	0		115.535	0.26334
0.04435	0		0.04368	0		0.05167	0		0.04387	0		0.05637	0		0.05	0		0.06238	0		0.05108	0		116.389	0.2019
0.0482	0		0.0459	0		0.05383	0		0.04627	0		0.05848	0		0.05207	0		0.06437	0		0.05318	0		117.76	0.34235
0.05708	0		0.04812	0		0.05607	0		0.04845	0		0.06055	0		0.05432	0		0.06637	0		0.0553	0		117.82	0.18434
0.05932	0		0.05028	0		0.05825	0		0.05065	0		0.06258	0		0.05627	0		0.06853	0		0.05735	0		118.248	0.23701
0.065	0		0.05247	0		0.0604	0		0.05283	0		0.0648	0		0.05832	0		0.07057	0		0.06485	0		118.481	0.2019
0.07388	0		0.05465	0		0.06257	0		0.05485	0		0.0668	0		0.06052	0		0.07257	0		0.07373	0		118.961	0.25456
0.07608	0		0.05677	0		0.06472	0		0.05703	0		0.06895	0		0.06263	0		0.07477	0		0.07595	0		119.575	0.18434
0.07835	0		0.05893	0		0.06693	0		0.0592	0		0.07103	0		0.06465	0		0.07675	0		0.07813	0		119.932	0.23701
0.08048	0		0.06305	0		0.06893	0		0.06143	0		0.07308	0		0.06673	0		0.0788	0		0.08018	0		121.132	0.21067
0.08263	0		0.07192	0		0.07118	0		0.06357	0		0.0753	0		0.06872	0		0.08077	0		0.08228	0		121.819	0.18434
0.08483	0		0.07417	0		0.07333	0		0.06582	0		0.07745	0		0.07087	0		0.08295	0		0.08437	0		122.112	0.19312
0.08692	0		0.07645	0		0.07547	0		0.06805	0		0.07955	0		0.07292	0		0.0851	0		0.08648	0		122.666	0.2019
0.08908	0		0.07853	0		0.0776	0		0.07025	0		0.0816	0		0.07512	0		0.08718	0		0.08867	0		123.068	0.2019
0.09132	0		0.08077	0		0.0798	0		0.0724	0		0.08385	0		0.07712	0		0.08925	0		0.09075	0		124.478	0.23701
0.0935	0		0.08295	0		0.08188	0		0.07465	0		0.08597	0		0.07928	0		0.09143	0		0.09298	0		125.851	0.18434
0.0957	0		0.08508	0		0.08407	0		0.07683	0		0.08817	0		0.08142	0		0.09363	0		0.09508	0		127.456	0.91292
0.09782	0		0.08722	0		0.08618	0		0.07903	0		0.0901	0		0.08343	0		0.0957	0		0.09718	0		128.438	0.2809
0.09993	0		0.08948	0		0.08843	0		0.08125	0		0.09232	0		0.08547	0		0.09777	0		0.0994	0		129.267	0.2019
0.10213	0		0.0917	0		0.09067	0		0.08337	0		0.09435	0		0.08742	0		0.09997	0		0.10147	0		129.289	0.27212
0.10435	0		0.09392	0		0.09292	0		0.08555	0		0.09642	0		0.08947	0		0.10203	0		0.10353	0		130.236	0.19312
0.10658	0		0.09607	0		0.09507	0		0.08953	0		0.09847	0		0.09157	0		0.10405	0		0.10562	0		130.457	0.2019
0.1088	0		0.09818	0		0.09717	0		0.09842	0		0.10068	0		0.09373	0		0.10618	0		0.10752	0		132.117	0.2019
0.11092	0		0.10038	0		0.09933	0		0.10062	0		0.1028	0		0.09573	0		0.1083	0		0.10965	0		133.353	0.2019
0.11308	0		0.10253	0		0.1016	0		0.10283	0		0.10497	0		0.09782	0		0.11042	0		0.11165	0		135.384	0.21945
0.11518	0		0.10465	0		0.10375	0		0.10507	0		0.10713	0		0.09987	0		0.11252	0		0.11375	0		136.662	0.24579
0.11738	0		0.10692	0		0.10597	0		0.10713	0		0.10923	0		0.10202	0		0.11472	0		0.11592	0		138.011	0.23701
0.11948	0		0.10892	0		0.10822	0		0.10928	0		0.11122	0		0.1041	0		0.11677	0		0.11793	0		138.781	0.19312
0.12152	0		0.11115	0		0.11032	0		0.11142	0		0.11327	0		0.10612	0		0.11883	0		0.11987	0		139.981	0.21945
0.12362	0		0.11335	0		0.1124	0		0.11363	0		0.11522	0		0.10813	0		0.12088	0		0.12198	0		140.261	0.22823
0.12578	0		0.11552	0		0.11448	0		0.11583	0		0.11732	0		0.11022	0		0.123	0		0.12405	0		141.709	0.19312
0.12797	0		0.11767	0		0.11842	0		0.11797	0		0.11932	0		0.1124	0		0.1251	0		0.12615	0		141.874	0.21067
0.13015	0		0.11988	0		0.1273	0		0.12018	0		0.12142	0		0.11447	0		0.12715	0		0.12833	0		143.496	0.18434
0.13237	0		0.1221	0		0.12952	0		0.12237	0		0.12357	0		0.11652	0		0.12928	0		0.1304	0		144.672	0.2019
0.13455	0		0.12615	0		0.1317	0		0.1245	0		0.12558	0		0.11867	0		0.1314	0		0.13262	0		145.372	0.19312
0.13675	0		0.13503	0		0.13375	0		0.12668	0		0.12767	0		0.12075	0		0.13333	0		0.13467	0		145.471	0.18434
0.13902	0		0.13713	0		0.1359	0		0.12878	0		0.12985	0		0.12283	0		0.13548	0		0.13682	0		145.675	0.19312
0.1412	0		0.13925	0		0.13813	0		0.13097	0		0.13197	0		0.12507	0		0.13768	0		0.13895	0		147.744	0.19312
0.1434	0		0.14138	0		0.14018	0		0.13295	0		0.13385	0		0.1271	0		0.13978	0		0.1411	0		147.816	0.23701
0.14537	0		0.14345	0		0.14235	0		0.13513	0		0.13602	0		0.12925	0		0.14187	0		0.1432	0		150.1	0.2019
0.1475	0		0.14563	0		0.14445	0		0.13722	0		0.13802	0		0.1314	0		0.1441	0		0.14533	0		151.349	0.25456
0.1497	0		0.14778	0		0.14663	0		0.13935	0		0.14022	0		0.13363	0		0.14618	0		0.14743	0		151.912	0.23701
0.1518	0		0.14995	0		0.14878	0		0.14158	0		0.14238	0		0.1357	0		0.1483	0		0.14945	0		153.224	0.2019
0.15403	0		0.15215	0		0.15083	0		0.14378	0		0.1445	0		0.13778	0		0.15035	0		0.1516	0		154.105	0.21067
0.15628	0		0.1544	0		0.15297	0		0.14603	0		0.14668	0		0.13985	0		0.15262	0		0.15363	0		155.405	0.3599
0.15847	0		0.15648	0		0.15503	0		0.14808	0		0.14872	0		0.14195	0		0.15482	0		0.15587	0		156.64	0.21067
0.16052	0		0.15867	0		0.15723	0		0.15015	0		0.1509	0		0.14398	0		0.15692	0		0.15808	0		157.065	0.22823
0.16278	0		0.16077	0		0.15933	0		0.15225	0		0.15285	0		0.14602	0		0.1589	0		0.16025	0		159.006	0.2019
0.1649	0		0.16283	0		0.16143	0		0.15447	0		0.15502	0		0.14813	0		0.16112	0		0.16225	0		159.075	0.49157
0.16712	0		0.16493	0		0.16367	0		0.15667	0		0.15708	0		0.15018	0		0.16312	0		0.16433	0		160.178	0.23701
0.16915	0		0.16707	0		0.16572	0		0.15872	0		0.15908	0		0.15233	0		0.16522	0		0.1665	0		160.688	0.19312
0.17142	0		0.16917	0		0.16783	0		0.1609	0		0.16117	0		0.15442	0		0.1672	0		0.16863	0		161.885	0.21945
0.17358	0		0.17137	0		0.16998	0		0.16303	0		0.16335	0		0.15655	0		0.1693	0		0.17072	0		167.273	0.22823
0.17578	0		0.17358	0		0.17207	0		0.1651	0		0.16545	0		0.1586	0		0.17128	0		0.17277	0		168.856	0.18434
0.178	0		0.17582	0		0.17428	0		0.16715	0		0.16743	0		0.1606	0		0.1734	0		0.17485	0		169.246	0.2019
0.18018	0		0.17802	0		0.17632	0		0.16925	0		0.16957	0		0.16267	0		0.17552	0		0.17698	0		169.645	0.19312
0.18225	0		0.18012	0		0.1784	0		0.17147	0		0.17165	0		0.1647	0		0.1775	0		0.17917	0		169.767	0.18434
0.18442	0		0.18232	0		0.18048	0		0.1736	0		0.17368	0		0.16683	0		0.1797	0		0.18127	0		169.952	0.26334
0.18652	0		0.18448	0		0.1827	0		0.17575	0		0.17573	0		0.1689	0		0.18185	0		0.18342	0		171.478	0.21945
0.1887	0		0.1867	0		0.18493	0		0.17788	0		0.17787	0		0.171	0		0.18385	0		0.18557	0		173.255	0.38624
0.19087	0		0.1889	0		0.18712	0		0.18002	0		0.17993	0		0.173	0		0.18588	0		0.18763	0		173.644	0.18434
0.19313	0		0.19107	0		0.18933	0		0.18222	0		0.18197	0		0.17503	0		0.1879	0		0.18965	0		173.789	0.18434
0.19518	0		0.19327	0		0.19157	0		0.18443	0		0.18405	0		0.17712	0		0.1901	0		0.1916	0		173.912	0.18434
0.1973	0		0.19538	0		0.19352	0		0.18647	0		0.18617	0		0.17918	0		0.19217	0		0.1938	0		174.703	0.2019
0.19943	0		0.19745	0		0.19552	0		0.18853	0		0.18818	0		0.18128	0		0.19418	0		0.19592	0		175.52	0.22823
0.20175	0		0.19967	0		0.19757	0		0.19068	0		0.19037	0		0.18333	0		0.19637	0		0.1981	0		175.698	0.18434
0.20387	0		0.2017	0		0.19978	0		0.19278	0		0.19247	0		0.18552	0		0.19833	0		0.20025	0		177.893	0.21945
0.2059	0		0.20383	0		0.20188	0		0.19483	0		0.19457	0		0.1876	0		0.20045	0		0.20247	0		179.269	0.25456
0.2081	0		0.20605	0		0.20403	0		0.1971	0		0.19672	0		0.18975	0		0.20252	0		0.2046	0		180.167	0.24579
0.2102	0		0.20828	0		0.20607	0		0.19917	0		0.19892	0		0.19193	0		0.20457	0		0.20667	0		180.87	0.2019
0.2123	0		0.21053	0		0.20823	0		0.20125	0		0.20103	0		0.19403	0		0.20648	0		0.20878	0		181.224	0.2019
0.21442	0		0.21273	0		0.21045	0		0.20335	0		0.20307	0		0.1962	0		0.20865	0		0.2109	0		183.472	0.25456
0.21662	0		0.21502	0		0.2127	0		0.20547	0		0.20528	0		0.19827	0		0.21068	0		0.21303	0		184.887	0.19312
0.21875	0		0.21722	0		0.21472	0		0.20762	0		0.20745	0		0.20032	0		0.21275	0		0.21525	0		187.098	0.29846
0.22097	0		0.21947	0		0.21683	0		0.20978	0		0.2095	0		0.20247	0		0.21473	0		0.21733	0		187.328	0.2809
0.22308	0		0.22157	0		0.21888	0		0.21198	0		0.21158	0		0.20468	0		0.21678	0		0.21943	0		187.409	0.24579
0.22518	0		0.22373	0		0.22108	0		0.21407	0		0.21373	0		0.20663	0		0.21888	0		0.22158	0		189.496	0.2019
0.22725	0		0.22593	0		0.22328	0		0.2161	0		0.21583	0		0.20883	0		0.22103	0		0.22367	0		189.927	0.24579
0.22942	0		0.22808	0		0.22543	0		0.21828	0		0.21807	0		0.21092	0		0.22317	0		0.22587	0		190.31	0.18434
0.23148	0		0.23037	0		0.22748	0		0.22052	0		0.22015	0		0.21302	0		0.22538	0		0.22783	0		191.189	0.27212
0.23365	0		0.23253	0		0.22957	0		0.22267	0		0.22228	0		0.2151	0		0.22758	0		0.22992	0		191.3	0.26334
0.23565	0		0.2347	0		0.2317	0		0.22488	0		0.22433	0		0.2172	0		0.22973	0		0.23202	0		193.113	0.88659
0.23783	0		0.23685	0		0.23395	0		0.22707	0		0.22655	0		0.2194	0		0.2317	0		0.23418	0		193.121	0.23701
0.2399	0		0.2389	0		0.2361	0		0.22925	0		0.2286	0		0.22145	0		0.23372	0		0.23625	0		193.703	0.21945
0.24207	0		0.24113	0		0.23827	0		0.23128	0		0.23077	0		0.22362	0		0.23587	0		0.2384	0		194.084	0.8427
0.24428	0		0.24333	0		0.24037	0		0.2335	0		0.23288	0		0.22555	0		0.23792	0		0.24047	0		194.622	0.29846
0.24648	0		0.24543	0		0.2424	0		0.23555	0		0.23497	0		0.2276	0		0.24005	0		0.24267	0		195.469	0.2019
0.2487	0		0.24762	0		0.24467	0		0.23772	0		0.23702	0		0.22977	0		0.24208	0		0.24467	0		197.038	0.2019
0.25092	0		0.24985	0		0.2468	0		0.23968	0		0.2391	0		0.23195	0		0.24418	0		0.24672	0		197.045	0.2019
0.25287	0		0.25203	0		0.24892	0		0.24192	0		0.24125	0		0.23418	0		0.24612	0		0.2488	0		199.072	0.45646
0.25503	0		0.25425	0		0.25107	0		0.24395	0		0.24332	0		0.23632	0		0.2482	0		0.2509	0		200.105	0.4389
0.25715	0		0.25633	0		0.25325	0		0.24613	0		0.24552	0		0.23843	0		0.25028	0		0.25305	0		200.486	0.19312
0.25923	0		0.25852	0		0.25527	0		0.24822	0		0.24753	0		0.24048	0		0.25232	0		0.25515	0		201.121	0.64958
0.26133	0		0.26067	0		0.2574	0		0.25047	0		0.24957	0		0.24268	0		0.25445	0		0.2574	0		203.553	0.32479
0.26352	0		0.26273	0		0.2595	0		0.2525	0		0.25175	0		0.24478	0		0.2566	0		0.2595	0		204.106	0.30723
0.26568	0		0.26482	0		0.26155	0		0.25472	0		0.25385	0		0.24702	0		0.25857	0		0.26148	0		207.708	0.19312
0.26795	0		0.26707	0		0.26378	0		0.25693	0		0.25582	0		0.24908	0		0.26068	0		0.26365	0		208.31	0.21945
0.27003	0		0.2692	0		0.26578	0		0.25903	0		0.25795	0		0.25112	0		0.26282	0		0.2658	0		209.845	0.2019
0.27215	0		0.27135	0		0.26772	0		0.26115	0		0.26003	0		0.25313	0		0.26493	0		0.26783	0		211.038	0.24579
0.27435	0		0.27357	0		0.26988	0		0.26327	0		0.2622	0		0.25522	0		0.26712	0		0.27	0		211.814	0.32479
0.2765	0		0.2758	0		0.27208	0		0.26545	0		0.26432	0		0.2574	0		0.26928	0		0.2722	0		211.868	0.18434
0.27862	0		0.27783	0		0.27427	0		0.26757	0		0.26637	0		0.25953	0		0.27135	0		0.27435	0		214.116	1.00948
0.28095	0		0.27988	0		0.2765	0		0.26972	0		0.2686	0		0.26173	0		0.27345	0		0.27647	0		214.122	1.05337
0.28295	0		0.28202	0		0.27877	0		0.27192	0		0.27067	0		0.26377	0		0.27563	0		0.2785	0		214.749	0.21945
0.28507	0		0.28418	0		0.28087	0		0.2741	0		0.27282	0		0.26592	0		0.27767	0		0.28072	0		215.05	0.8427
0.28722	0		0.28635	0		0.28292	0		0.2763	0		0.27492	0		0.26785	0		0.27978	0		0.28293	0		215.103	0.32479
0.28933	0		0.28857	0		0.28512	0		0.27838	0		0.27715	0		0.27	0		0.28175	0		0.28498	0		215.144	0.63202
0.29143	0		0.29077	0		0.28738	0		0.28047	0		0.27908	0		0.27207	0		0.28395	0		0.28897	0		218.367	0.28968
0.29362	0		0.29332	0		0.28958	0		0.28258	0		0.28108	0		0.27423	0		0.28605	0		0.29787	0		219.052	0.2019
0.29583	0		0.29557	0		0.29173	0		0.28468	0		0.28302	0		0.2764	0		0.28822	0		0.2999	0		219.088	0.37746
0.29807	0		0.29783	0		0.29395	0		0.28688	0		0.28512	0		0.27852	0		0.29028	0		0.302	0		219.113	0.34235
0.30005	0		0.29992	0		0.2962	0		0.28902	0		0.28728	0		0.28058	0		0.29243	0		0.30398	0		219.129	0.37746
0.30222	0		0.30203	0		0.29835	0		0.29125	0		0.28933	0		0.28262	0		0.29442	0		0.30615	0		219.699	0.18434
0.30445	0		0.30418	0		0.30057	0		0.29337	0		0.29152	0		0.28465	0		0.29652	0		0.30823	0		219.809	0.19312
0.30658	0		0.31178	0		0.30267	0		0.29542	0		0.29357	0		0.28667	0		0.29855	0		0.31035	0		219.912	0.23701
0.3087	0		0.32067	0		0.30477	0		0.29763	0		0.29567	0		0.28872	0		0.3006	0		0.31235	0		221.402	0.24579
0.31088	0		0.32278	0		0.3069	0		0.29972	0		0.29768	0		0.29093	0		0.30268	0		0.31452	0		223.107	0.51791
0.31302	0		0.32497	0		0.30902	0		0.30182	0		0.29975	0		0.29305	0		0.30488	0		0.3166	0		223.313	0.19312
0.31513	0		0.32712	0		0.31122	0		0.30397	0		0.30182	0		0.29525	0		0.30682	0		0.31868	0		224.382	0.25456
0.3173	0		0.32938	0		0.31347	0		0.3061	0		0.30385	0		0.29743	0		0.3089	0		0.32073	0		224.913	0.29846
0.31943	0		0.33147	0		0.31563	0		0.30833	0		0.3061	0		0.29938	0		0.311	0		0.32283	0		225.095	0.99192
0.32158	0		0.33357	0		0.31778	0		0.31052	0		0.30827	0		0.30145	0		0.31307	0		0.32497	0		225.701	0.2019
0.3238	0		0.33573	0		0.3236	0		0.31262	0		0.3103	0		0.30345	0		0.31515	0		0.327	0		225.768	0.23701
0.32597	0		0.33787	0		0.33248	0		0.3147	0		0.31247	0		0.3056	0		0.31725	0		0.32918	0		225.948	0.2019
0.32817	0		0.34013	0		0.33477	0		0.31693	0		0.31458	0		0.313	0		0.31932	0		0.33122	0		226.078	0.54424
0.33035	0		0.34228	0		0.33685	0		0.31903	0		0.31665	0		0.32188	0		0.32142	0		0.33347	0		226.122	1.10604
0.33245	0		0.3445	0		0.33903	0		0.32118	0		0.31873	0		0.324	0		0.32343	0		0.33538	0		226.131	0.42135
0.33453	0		0.3467	0		0.34125	0		0.32332	0		0.32085	0		0.32612	0		0.32548	0		0.33763	0		227.085	0.89537
0.33663	0		0.34893	0		0.34347	0		0.32552	0		0.3229	0		0.32822	0		0.32765	0		0.33967	0		227.107	0.35112
0.3387	0		0.35105	0		0.3457	0		0.32762	0		0.32512	0		0.33045	0		0.3297	0		0.34188	0		228.045	0.42135
0.34083	0		0.35325	0		0.34782	0		0.32975	0		0.32725	0		0.33252	0		0.33187	0		0.34402	0		228.066	0.4389
0.34295	0		0.35545	0		0.34993	0		0.3319	0		0.3293	0		0.33458	0		0.33385	0		0.34605	0		229.122	2.07163
0.34513	0		0.35757	0		0.35918	0		0.3341	0		0.33148	0		0.33668	0		0.3359	0		0.34812	0		229.815	0.2809
0.34732	0		0.3598	0		0.36807	0		0.33628	0		0.3337	0		0.33875	0		0.3381	0		0.35015	0		230.113	0.7198
0.34953	0		0.36193	0		0.37028	0		0.33845	0		0.33585	0		0.34083	0		0.34022	0		0.35217	0		230.254	0.21067
0.35172	0		0.3641	0		0.37245	0		0.34063	0		0.33783	0		0.3431	0		0.34238	0		0.35428	0		231.065	1.07093
0.35382	0		0.36618	0		0.37467	0		0.34282	0		0.33997	0		0.34525	0		0.34445	0		0.35633	0		231.114	0.49157
0.35603	0		0.36847	0		0.3768	0		0.34503	0		0.34205	0		0.34743	0		0.34655	0		0.35842	0		231.975	0.42135
0.35823	0		0.37057	0		0.37892	0		0.34912	0		0.34403	0		0.34947	0		0.3488	0		0.36047	0		233.089	0.83392
0.36028	0		0.37268	0		0.38107	0		0.358	0		0.34615	0		0.35155	0		0.35082	0		0.36265	0		233.31	0.25456
0.36247	0		0.3749	0		0.38317	0		0.36023	0		0.34835	0		0.35363	0		0.35285	0		0.36465	0		233.351	0.21945
0.3645	0		0.3771	0		0.38533	0		0.36243	0		0.35028	0		0.35582	0		0.35498	0		0.36663	0		235.109	0.91292
0.3667	0		0.37928	0		0.38747	0		0.3647	0		0.35248	0		0.3579	0		0.35695	0		0.36872	0		235.658	0.2019
0.36888	0		0.38155	0		0.38967	0		0.37212	0		0.35447	0		0.36005	0		0.35892	0		0.37093	0		236.104	0.57058
0.37102	0		0.38373	0		0.39187	0		0.381	0		0.35653	0		0.36218	0		0.3611	0		0.37312	0		237.122	0.91292
0.37323	0		0.38595	0		0.39405	0		0.38325	0		0.3587	0		0.36425	0		0.36332	0		0.37528	0		238.601	0.26334
0.37523	0		0.38817	0		0.39622	0		0.38533	0		0.36075	0		0.36642	0		0.36535	0		0.37725	0		240.136	0.25456
0.3793	0		0.39037	0		0.39833	0		0.38752	0		0.36285	0		0.36847	0		0.36733	0		0.37935	0		240.993	0.21945
0.38818	0		0.39248	0		0.4004	0		0.3896	0		0.36492	0		0.37038	0		0.36945	0		0.38143	0		241.04	0.21067
0.39027	0		0.39468	0		0.40252	0		0.39183	0		0.36702	0		0.37252	0		0.37157	0		0.38357	0		242.114	1.29916
0.39237	0		0.39685	0		0.40447	0		0.39393	0		0.36902	0		0.3746	0		0.37375	0		0.38562	0		242.591	0.43013
0.39448	0		0.39895	0		0.4066	0		0.39615	0		0.371	0		0.37667	0		0.37588	0		0.38772	0		243.149	0.77247
0.39655	0		0.40107	0		0.40877	0		0.3982	0		0.3731	0		0.37875	0		0.37795	0		0.38972	0		243.357	0.22823
0.39882	0		0.40313	0		0.41093	0		0.40042	0		0.37527	0		0.38092	0		0.38003	0		0.39193	0		244.092	3.01966
0.40092	0		0.40533	0		0.41313	0		0.4026	0		0.37735	0		0.38297	0		0.38225	0		0.39397	0		244.392	0.21067
0.40312	0		0.4074	0		0.41522	0		0.40495	0		0.37945	0		0.385	0		0.38442	0		0.39608	0		244.92	0.2019
0.40523	0		0.40953	0		0.42093	0		0.407	0		0.38162	0		0.38707	0		0.38648	0		0.39815	0		245.078	3.08111
0.40748	0		0.41163	0		0.42983	0		0.40918	0		0.38365	0		0.38925	0		0.38858	0		0.40018	0		245.135	1.04459
0.40973	0		0.4138	0		0.4319	0		0.41127	0		0.38585	0		0.39125	0		0.39075	0		0.4023	0		245.292	0.22823
0.41187	0		0.41602	0		0.43402	0		0.41343	0		0.38783	0		0.39327	0		0.39283	0		0.40442	0		245.984	0.21067
0.41395	0		0.41823	0		0.43627	0		0.41568	0		0.3899	0		0.39527	0		0.39495	0		0.40655	0		246.025	0.18434
0.41603	0		0.42033	0		0.43863	0		0.41777	0		0.39195	0		0.39743	0		0.39698	0		0.40847	0		246.085	0.26334
0.41828	0		0.4224	0		0.4408	0		0.41998	0		0.39397	0		0.39958	0		0.39908	0		0.41058	0		246.101	0.45646
0.42042	0		0.42447	0		0.44288	0		0.42215	0		0.39605	0		0.40167	0		0.40122	0		0.41267	0		246.113	0.5618
0.42253	0		0.42673	0		0.44498	0		0.42428	0		0.39815	0		0.40385	0		0.40332	0		0.41477	0		246.148	0.26334
0.4247	0		0.42867	0		0.4472	0		0.42653	0		0.40015	0		0.40607	0		0.4055	0		0.41685	0		246.426	0.21945
0.42698	0		0.43083	0		0.44927	0		0.42862	0		0.40212	0		0.40807	0		0.4076	0		0.41885	0		247.058	0.21945
0.42925	0		0.43302	0		0.45142	0		0.43082	0		0.40418	0		0.41018	0		0.40973	0		0.42083	0		249.162	1.02704
0.43132	0		0.43515	0		0.45362	0		0.43305	0		0.40623	0		0.41238	0		0.41192	0		0.42287	0		249.27	0.2019
0.43343	0		0.43728	0		0.45583	0		0.4352	0		0.40837	0		0.41442	0		0.41405	0		0.42508	0		250.916	0.53546
0.43562	0		0.4395	0		0.45788	0		0.4373	0		0.41767	0		0.41662	0		0.41967	0		0.42718	0		251.104	0.88659
0.43772	0		0.44162	0		0.46015	0		0.43943	0		0.4198	0		0.41875	0		0.42855	0		0.42942	0		251.147	0.46524
0.43987	0		0.44383	0		0.46227	0		0.44163	0		0.42173	0		0.42095	0		0.43068	0		0.43153	0		251.59	0.21945
0.44205	0		0.44595	0		0.46448	0		0.4438	0		0.4239	0		0.42303	0		0.43287	0		0.44093	0		252.975	0.27212
0.44418	0		0.4481	0		0.46655	0		0.44577	0		0.42585	0		0.42512	0		0.44027	0		0.4429	0		254.115	0.40379
0.4464	0		0.45033	0		0.46858	0		0.44793	0		0.42797	0		0.43427	0		0.44247	0		0.44512	0		254.186	0.42135
0.44855	0		0.45263	0		0.47073	0		0.45002	0		0.43003	0		0.43638	0		0.44468	0		0.44723	0		255.11	0.34235
0.45077	0		0.45477	0		0.4729	0		0.45225	0		0.43217	0		0.43833	0		0.44688	0		0.44928	0		255.835	0.32479
0.45292	0		0.45698	0		0.47485	0		0.45445	0		0.43422	0		0.4405	0		0.44887	0		0.45148	0		256.129	0.2809
0.45498	0		0.45915	0		0.47708	0		0.45672	0		0.43642	0		0.44248	0		0.45102	0		0.45345	0		257.112	0.5618
0.4571	0		0.46322	0		0.47935	0		0.4589	0		0.43865	0		0.44462	0		0.4531	0		0.45557	0		257.798	0.21067
0.45928	0		0.4721	0		0.48157	0		0.46112	0		0.4443	0		0.44678	0		0.45518	0		0.45758	0		258.106	0.93926
0.46143	0		0.47428	0		0.48377	0		0.46333	0		0.45318	0		0.44892	0		0.45732	0		0.45963	0		258.14	1.68539
0.47073	0		0.47638	0		0.48593	0		0.46555	0		0.45533	0		0.45095	0		0.45942	0		0.46707	0		258.146	1.14993
0.47962	0		0.47855	0		0.48805	0		0.4677	0		0.45745	0		0.453	0		0.46158	0		0.47595	0		259.035	0.91292
0.4817	0		0.48073	0		0.49028	0		0.4699	0		0.45953	0		0.45508	0		0.46365	0		0.47813	0		259.091	1.58006
0.48378	0		0.4828	0		0.49238	0		0.4721	0		0.46165	0		0.45723	0		0.46578	0		0.48002	0		259.097	1.40449
0.48592	0		0.4851	0		0.4946	0		0.47423	0		0.46382	0		0.4593	0		0.468	0		0.48212	0		259.104	0.45646
0.48812	0		0.48735	0		0.49687	0		0.47647	0		0.46583	0		0.46123	0		0.47023	0		0.48413	0		259.145	0.40379
0.49022	0		0.4895	0		0.49905	0		0.47857	0		0.46795	0		0.46343	0		0.47235	0		0.48618	0		260.107	0.25456
0.49242	0		0.49172	0		0.50133	0		0.48073	0		0.47002	0		0.46558	0		0.47455	0		0.48842	0		261.933	0.38624
0.49463	0		0.49388	0		0.50342	0		0.48298	0		0.47208	0		0.4678	0		0.47652	0		0.49057	0		262.101	0.52669
0.49677	0		0.49598	0		0.50565	0		0.48522	0		0.47422	0		0.46987	0		0.47862	0		0.49267	0		262.107	0.8427
0.49893	0		0.4981	0		0.50777	0		0.4874	0		0.47635	0		0.47207	0		0.4878	0		0.4948	0		262.153	0.47402
0.5011	0		0.50023	0		0.50995	0		0.4949	0		0.47842	0		0.47403	0		0.49668	0		0.49688	0		262.161	0.58813
0.50325	0		0.50242	0		0.51205	0		0.50378	0		0.48042	0		0.47607	0		0.49875	0		0.49893	0		262.482	0.25456
0.50542	0		0.50463	0		0.51428	0		0.50602	0		0.48248	0		0.47822	0		0.5009	0		0.50105	0		263.072	0.36868
0.50758	0		0.50688	0		0.5164	0		0.50815	0		0.48458	0		0.48022	0		0.50307	0		0.50323	0		263.089	8.83076
0.5098	0		0.50907	0		0.51868	0		0.51032	0		0.48653	0		0.48238	0		0.50515	0		0.50528	0		263.102	4.42416
0.512	0		0.51115	0		0.52092	0		0.5125	0		0.48863	0		0.48457	0		0.50733	0		0.50737	0		263.121	0.69347
0.51423	0		0.51333	0		0.52315	0		0.51468	0		0.49068	0		0.48667	0		0.50943	0		0.5095	0		263.154	0.3599
0.51623	0		0.51552	0		0.52537	0		0.51683	0		0.4927	0		0.4888	0		0.51152	0		0.51162	0		264.091	2.14185
0.5184	0		0.51777	0		0.5276	0		0.51897	0		0.49475	0		0.49083	0		0.5137	0		0.51383	0		264.588	0.44768
0.52058	0		0.51987	0		0.52967	0		0.52112	0		0.49683	0		0.49283	0		0.5159	0		0.51602	0		264.771	0.21945
0.52267	0		0.52205	0		0.53183	0		0.5233	0		0.49892	0		0.49495	0		0.51798	0		0.5182	0		265.067	0.33357
0.52487	0		0.52417	0		0.53387	0		0.52548	0		0.50087	0		0.49695	0		0.52005	0		0.52043	0		265.093	1.22015
0.52692	0		0.5264	0		0.53608	0		0.52773	0		0.50303	0		0.49908	0		0.52213	0		0.52248	0		265.12	1.50983
0.52913	0		0.52862	0		0.53822	0		0.52995	0		0.50507	0		0.50122	0		0.52428	0		0.52458	0		266.165	0.54424
0.53138	0		0.53083	0		0.5403	0		0.53215	0		0.50705	0		0.50335	0		0.52635	0		0.52668	0		267.124	0.47402
0.53348	0		0.53297	0		0.54242	0		0.53435	0		0.50912	0		0.50545	0		0.52833	0		0.52868	0		268.064	0.32479
0.53567	0		0.53503	0		0.54465	0		0.53653	0		0.51108	0		0.50752	0		0.53043	0		0.53078	0		268.092	0.90414
0.53795	0		0.53712	0		0.54662	0		0.53855	0		0.51327	0		0.50948	0		0.5326	0		0.53283	0		268.101	0.95681
0.54023	0		0.53922	0		0.54875	0		0.54085	0		0.51533	0		0.5114	0		0.53483	0		0.53497	0		268.172	0.28968
0.54238	0		0.54135	0		0.55078	0		0.54305	0		0.51743	0		0.51342	0		0.53683	0		0.53703	0		268.87	0.28968
0.5445	0		0.54352	0		0.55292	0		0.54525	0		0.5196	0		0.5155	0		0.53902	0		0.53913	0		269.127	0.25456
0.55028	0		0.54573	0		0.55515	0		0.54742	0		0.5217	0		0.51773	0		0.54122	0		0.54122	0		269.144	0.47402
0.55917	0		0.54792	0		0.55723	0		0.54963	0		0.52388	0		0.5198	0		0.54338	0		0.54322	0		269.164	1.47472
0.56137	0		0.55012	0		0.55942	0		0.55177	0		0.52615	0		0.52202	0		0.54548	0		0.54528	0		269.299	0.62324
0.5634	0		0.55235	0		0.5617	0		0.5539	0		0.5283	0		0.52408	0		0.54762	0		0.54735	0		269.943	0.21945
0.5656	0		0.55448	0		0.56388	0		0.5561	0		0.53042	0		0.52623	0		0.54975	0		0.54957	0		270.115	0.89537
0.56778	0		0.55658	0		0.56605	0		0.55817	0		0.5326	0		0.52832	0		0.55197	0		0.55152	0		271.021	0.62324
0.5698	0		0.55873	0		0.56823	0		0.5604	0		0.5348	0		0.53042	0		0.55402	0		0.5536	0		271.623	0.65836
0.57197	0		0.5609	0		0.5704	0		0.56255	0		0.53692	0		0.53248	0		0.55607	0		0.55575	0		272.105	0.87781
0.57402	0		0.56328	0		0.57245	0		0.5647	0		0.53902	0		0.53458	0		0.55798	0		0.55772	0		272.123	1.17626
0.57625	0		0.56547	0		0.57463	0		0.56685	0		0.54115	0		0.53663	0		0.56008	0		0.5598	0		272.931	0.18434
0.5784	0		0.56755	0		0.57678	0		0.56908	0		0.54312	0		0.5387	0		0.56212	0		0.56187	0		273.12	0.40379
0.58052	0		0.56965	0		0.57893	0		0.5713	0		0.54522	0		0.54072	0		0.5642	0		0.56405	0		273.13	0.57058
0.58267	0		0.57172	0		0.58102	0		0.57343	0		0.54737	0		0.54292	0		0.56643	0		0.56607	0		275.051	0.27212
0.58483	0		0.57382	0		0.5832	0		0.57568	0		0.5495	0		0.54492	0		0.56858	0		0.56812	0		275.172	0.73736
0.58685	0		0.57608	0		0.58537	0		0.57787	0		0.55157	0		0.547	0		0.57075	0		0.5702	0		276.119	0.67591
0.589	0		0.57825	0		0.5874	0		0.58002	0		0.55353	0		0.54905	0		0.57275	0		0.57232	0		276.156	0.28968
0.59113	0		0.58032	0		0.58957	0		0.58223	0		0.55565	0		0.55122	0		0.57495	0		0.57435	0		276.176	1.25527
0.59323	0		0.58253	0		0.59173	0		0.58432	0		0.55768	0		0.5533	0		0.57705	0		0.57653	0		277.101	1.30794
0.59552	0		0.58462	0		0.59395	0		0.58643	0		0.55962	0		0.5553	0		0.57918	0		0.57862	0		279.097	6.23244
0.59768	0		0.5867	0		0.5962	0		0.58857	0		0.56167	0		0.55747	0		0.58128	0		0.58078	0		279.112	0.34235
0.59975	0		0.5889	0		0.5984	0		0.59075	0		0.56377	0		0.55947	0		0.58343	0		0.58285	0		279.642	0.18434
0.60195	0		0.59112	0		0.6006	0		0.59287	0		0.56595	0		0.56157	0		0.5854	0		0.58495	0		280.082	0.97437
0.6041	0		0.59333	0		0.60282	0		0.59498	0		0.56815	0		0.56377	0		0.58755	0		0.58712	0		280.091	0.50913
0.60637	0		0.59552	0		0.60487	0		0.59718	0		0.57025	0		0.56588	0		0.58978	0		0.5892	0		280.099	1.47472
0.60857	0		0.59767	0		0.60715	0		0.5993	0		0.57223	0		0.56808	0		0.59198	0		0.59132	0		280.111	0.81636
0.61073	0		0.59985	0		0.60927	0		0.60147	0		0.57433	0		0.57003	0		0.59407	0		0.5935	0		280.131	1.05337
0.61297	0		0.60205	0		0.61147	0		0.60358	0		0.58375	0		0.57208	0		0.59615	0		0.59555	0		280.167	0.33357
0.61515	0		0.6043	0		0.61362	0		0.60568	0		0.5858	0		0.57418	0		0.59825	0		0.59762	0		282.112	0.42135
0.61735	0		0.60643	0		0.61573	0		0.60785	0		0.58783	0		0.57635	0		0.60033	0		0.59972	0		282.148	0.94803
0.61948	0		0.60855	0		0.61788	0		0.61003	0		0.58982	0		0.57845	0		0.60243	0		0.6018	0		282.178	0.88659
0.62163	0		0.6106	0		0.62007	0		0.61225	0		0.59197	0		0.58052	0		0.60448	0		0.60388	0		282.184	0.78125
0.62373	0		0.61273	0		0.62232	0		0.61448	0		0.59393	0		0.58257	0		0.60653	0		0.60598	0		282.748	0.25456
0.62592	0		0.61497	0		0.62428	0		0.61665	0		0.59598	0		0.58458	0		0.60863	0		0.60803	0		283.185	0.67591
0.6281	0		0.61713	0		0.62643	0		0.61887	0		0.59807	0		0.5867	0		0.61082	0		0.60997	0		284.086	0.42135
0.63035	0		0.61932	0		0.62862	0		0.62105	0		0.60007	0		0.58878	0		0.61302	0		0.61203	0		284.107	0.58813
0.63252	0		0.62147	0		0.63067	0		0.62315	0		0.60222	0		0.59103	0		0.61512	0		0.6141	0		284.126	0.81636
0.63472	0		0.62355	0		0.63287	0		0.6253	0		0.6042	0		0.59312	0		0.6172	0		0.61612	0		284.148	1.17626
0.63698	0		0.62577	0		0.63488	0		0.62737	0		0.60622	0		0.59528	0		0.61928	0		0.61822	0		284.223	0.18434
0.63917	0		0.62797	0		0.63712	0		0.6295	0		0.60832	0		0.59728	0		0.62143	0		0.62015	0		285.119	1.01826
0.64125	0		0.63007	0		0.63945	0		0.6317	0		0.61043	0		0.59943	0		0.62365	0		0.62222	0		285.141	0.62324
0.64338	0		0.63225	0		0.64158	0		0.63388	0		0.61253	0		0.60152	0		0.62588	0		0.62422	0		285.163	0.3599
0.64552	0		0.63443	0		0.64378	0		0.63602	0		0.61473	0		0.60368	0		0.62783	0		0.62638	0		285.196	0.35112
0.64773	0		0.63657	0		0.64595	0		0.63822	0		0.61692	0		0.6057	0		0.62988	0		0.62835	0		286.101	0.79881
0.6499	0		0.63885	0		0.64818	0		0.6403	0		0.619	0		0.60787	0		0.63202	0		0.63037	0		286.11	0.38624
0.65207	0		0.64092	0		0.6503	0		0.6425	0		0.62115	0		0.61	0		0.63403	0		0.63245	0		286.14	0.85147
0.65423	0		0.64285	0		0.6524	0		0.64463	0		0.62322	0		0.61212	0		0.63613	0		0.63463	0		286.149	0.61447
0.65633	0		0.64503	0		0.65455	0		0.64683	0		0.6253	0		0.61418	0		0.63817	0		0.63675	0		286.166	0.42135
0.65847	0		0.64722	0		0.65668	0		0.64903	0		0.62742	0		0.61627	0		0.64038	0		0.63885	0		286.316	0.30723
0.66057	0		0.6494	0		0.65885	0		0.65122	0		0.62937	0		0.61852	0		0.64255	0		0.64092	0		287.099	0.40379
0.66278	0		0.65155	0		0.66102	0		0.65335	0		0.63155	0		0.62063	0		0.64455	0		0.64307	0		287.134	0.38624
0.66502	0		0.6537	0		0.66325	0		0.65558	0		0.63373	0		0.62273	0		0.6466	0		0.64517	0		287.145	2.15063
0.6671	0		0.65577	0		0.66538	0		0.65777	0		0.63568	0		0.62478	0		0.64872	0		0.64733	0		288.082	0.42135
0.66925	0		0.65797	0		0.66758	0		0.66002	0		0.63775	0		0.62692	0		0.65083	0		0.64945	0		288.118	13.1671
0.67147	0		0.66013	0		0.66972	0		0.66215	0		0.63985	0		0.62908	0		0.6529	0		0.65153	0		288.303	0.22823
0.67372	0		0.66243	0		0.67198	0		0.6643	0		0.64202	0		0.63112	0		0.6551	0		0.65358	0		288.771	0.2019
0.6758	0		0.66467	0		0.67412	0		0.66652	0		0.6441	0		0.63318	0		0.65718	0		0.65572	0		289.082	0.77247
0.67798	0		0.67048	0		0.67633	0		0.66872	0		0.64612	0		0.63522	0		0.65932	0		0.65772	0		289.124	2.87921
0.68022	0		0.67937	0		0.6784	0		0.67088	0		0.64823	0		0.6374	0		0.66127	0		0.65988	0		289.952	0.2019
0.6824	0		0.68158	0		0.68058	0		0.673	0		0.65023	0		0.63937	0		0.66347	0		0.66203	0		290.1	1.25527
0.68457	0		0.68363	0		0.68275	0		0.67515	0		0.65237	0		0.64158	0		0.6655	0		0.66417	0		290.63	0.2809
0.68673	0		0.6859	0		0.68485	0		0.67732	0		0.65458	0		0.6437	0		0.66765	0		0.66628	0		292.127	0.29846
0.68883	0		0.68803	0		0.6906	0		0.67958	0		0.65677	0		0.64578	0		0.6697	0		0.66847	0		292.14	0.30723
0.69102	0		0.69023	0		0.69948	0		0.68172	0		0.65888	0		0.6479	0		0.67173	0		0.67062	0		293.108	0.78125
0.69313	0		0.69233	0		0.7017	0		0.68393	0		0.661	0		0.64993	0		0.67395	0		0.67263	0		293.988	0.25456
0.6952	0		0.69452	0		0.7039	0		0.686	0		0.66305	0		0.65205	0		0.6761	0		0.67477	0		294.143	0.79003
0.69728	0		0.69667	0		0.70602	0		0.68818	0		0.6651	0		0.65415	0		0.67815	0		0.67683	0		295.134	0.57935
0.69932	0		0.69873	0		0.70825	0		0.69027	0		0.66717	0		0.65635	0		0.68025	0		0.67907	0		295.14	0.46524
0.70145	0		0.70097	0		0.71038	0		0.6927	0		0.66935	0		0.65837	0		0.68233	0		0.68115	0		295.175	0.57058
0.70362	0		0.703	0		0.71252	0		0.69478	0		0.67138	0		0.6604	0		0.6844	0		0.68332	0		296.125	0.3599
0.70577	0		0.70527	0		0.71468	0		0.69685	0		0.67347	0		0.66243	0		0.68645	0		0.68535	0		296.155	0.39501
0.7079	0		0.7075	0		0.71688	0		0.69892	0		0.67573	0		0.66447	0		0.68852	0		0.68738	0		296.162	0.45646
0.71003	0		0.71505	0		0.71907	0		0.70098	0		0.67792	0		0.66653	0		0.69072	0		0.68953	0		296.196	0.33357
0.71223	0		0.72393	0		0.72113	0		0.70318	0		0.68005	0		0.6686	0		0.69287	0		0.69148	0		296.203	0.52669
0.71433	0		0.7261	0		0.72335	0		0.7053	0		0.68198	0		0.67068	0		0.69495	0		0.69368	0		297.108	0.4389
0.71643	0		0.72813	0		0.73092	0		0.7075	0		0.68407	0		0.67277	0		0.69695	0		0.69575	0		297.125	0.2019
0.71863	0		0.73037	0		0.7398	0		0.70972	0		0.68625	0		0.67478	0		0.69902	0		0.6979	0		297.155	0.83392
0.72088	0		0.73262	0		0.74202	0		0.71192	0		0.68828	0		0.67693	0		0.70122	0		0.7	0		297.953	0.2809
0.72302	0		0.73478	0		0.74408	0		0.71408	0		0.6903	0		0.67907	0		0.70343	0		0.70222	0		298.105	0.79003
0.72515	0		0.73697	0		0.7462	0		0.71622	0		0.69247	0		0.6811	0		0.71268	0		0.70432	0		298.115	0.41257
0.72723	0		0.7391	0		0.74832	0		0.71835	0		0.69452	0		0.68318	0		0.71477	0		0.70647	0		298.141	1.71173
0.72943	0		0.74128	0		0.75038	0		0.72058	0		0.69668	0		0.68537	0		0.71685	0		0.7086	0		298.151	0.28968
0.73152	0		0.74348	0		0.7526	0		0.72268	0		0.6987	0		0.68748	0		0.71883	0		0.71058	0		299.022	0.18434
0.73368	0		0.7456	0		0.75472	0		0.72485	0		0.70065	0		0.68965	0		0.72097	0		0.71265	0		299.12	0.48279
0.73575	0		0.7478	0		0.75683	0		0.72705	0		0.70272	0		0.69173	0		0.72327	0		0.71483	0		299.127	0.35112
0.73798	0		0.74993	0		0.7588	0		0.72912	0		0.70472	0		0.69387	0		0.73082	0		0.71697	0		299.171	1.44838
0.74017	0		0.752	0		0.76097	0		0.73142	0		0.70682	0		0.69587	0		0.7397	0		0.72632	0		299.567	0.23701
0.74232	0		0.75422	0		0.76292	0		0.73363	0		0.70888	0		0.69783	0		0.74188	0		0.7352	0		300.08	0.47402
0.74443	0		0.75632	0		0.765	0		0.73587	0		0.71097	0		0.69997	0		0.74407	0		0.73733	0		300.109	0.30723
0.74663	0		0.75857	0		0.76713	0		0.7381	0		0.71305	0		0.70202	0		0.7462	0		0.73942	0		300.119	0.63202
0.74875	0		0.76063	0		0.76925	0		0.74028	0		0.71513	0		0.70403	0		0.7482	0		0.7415	0		301.112	0.43013
0.75093	0		0.76275	0		0.77138	0		0.7424	0		0.71715	0		0.7062	0		0.75033	0		0.74365	0		301.122	0.33357
0.75308	0		0.76493	0		0.77358	0		0.74457	0		0.71918	0		0.71368	0		0.7525	0		0.74573	0		302.099	0.88659
0.75522	0		0.76715	0		0.77577	0		0.7467	0		0.72123	0		0.72257	0		0.7545	0		0.74782	0		303.321	0.2019
0.7573	0		0.76928	0		0.77783	0		0.74892	0		0.72323	0		0.72457	0		0.75655	0		0.74993	0		303.413	0.18434
0.75953	0		0.77152	0		0.78	0		0.75097	0		0.72532	0		0.7267	0		0.75862	0		0.75198	0		303.493	0.21945
0.76175	0		0.77363	0		0.78207	0		0.75312	0		0.72725	0		0.72873	0		0.76072	0		0.75408	0		304.116	1.66784
0.76392	0		0.77583	0		0.78427	0		0.75535	0		0.72935	0		0.73087	0		0.76263	0		0.75608	0		304.134	0.50913
0.76598	0		0.77803	0		0.78645	0		0.75755	0		0.73155	0		0.73297	0		0.76472	0		0.75817	0		304.16	1.97507
0.76807	0		0.78022	0		0.7886	0		0.75977	0		0.73365	0		0.7352	0		0.76678	0		0.76007	0		304.577	0.82514
0.77028	0		0.7824	0		0.79073	0		0.762	0		0.73565	0		0.73728	0		0.76878	0		0.76205	0		305.163	0.51791
0.77253	0		0.78465	0		0.79292	0		0.76417	0		0.73773	0		0.74667	0		0.7708	0		0.76412	0		306.165	0.89537
0.7746	0		0.78682	0		0.79508	0		0.76637	0		0.73992	0		0.75555	0		0.7729	0		0.76635	0		307.044	0.25456
0.77672	0		0.78897	0		0.79728	0		0.76847	0		0.74197	0		0.75765	0		0.77493	0		0.76842	0		307.102	0.48279
0.78062	0		0.79112	0		0.7995	0		0.77053	0		0.74427	0		0.75972	0		0.77695	0		0.7705	0		307.848	0.21945
0.7895	0		0.79328	0		0.80157	0		0.77272	0		0.74633	0		0.7618	0		0.77905	0		0.77257	0		308.119	0.79003
0.79162	0		0.79543	0		0.80372	0		0.77495	0		0.75373	0		0.76398	0		0.78115	0		0.7747	0		308.143	0.69347
0.7938	0		0.79753	0		0.80577	0		0.7824	0		0.76262	0		0.76618	0		0.78325	0		0.77682	0		308.871	0.18434
0.79602	0		0.79972	0		0.80798	0		0.79128	0		0.76478	0		0.76832	0		0.7854	0		0.77905	0		309.108	0.4389
0.79818	0		0.80192	0		0.81007	0		0.79342	0		0.7669	0		0.77037	0		0.7876	0		0.78125	0		309.12	0.69347
0.80035	0		0.80418	0		0.81223	0		0.79567	0		0.76885	0		0.77245	0		0.78975	0		0.78338	0		309.132	0.53546
0.80247	0		0.8064	0		0.81443	0		0.79792	0		0.77087	0		0.77455	0		0.79183	0		0.78558	0		309.158	0.38624
0.80465	0		0.80852	0		0.81657	0		0.80007	0		0.7728	0		0.7767	0		0.79398	0		0.78768	0		310.128	0.21945
0.80685	0		0.81068	0		0.82247	0		0.80222	0		0.77475	0		0.77878	0		0.79608	0		0.78972	0		310.202	0.35112
0.80905	0		0.81277	0		0.83135	0		0.80442	0		0.77677	0		0.78102	0		0.7982	0		0.79183	0		311.095	0.19312
0.8113	0		0.81493	0		0.83343	0		0.80647	0		0.77885	0		0.78305	0		0.80027	0		0.7939	0		311.127	0.23701
0.81345	0		0.81715	0		0.83558	0		0.814	0		0.7809	0		0.78508	0		0.8023	0		0.79595	0		311.138	0.6408
0.81545	0		0.81918	0		0.84118	0		0.82288	0		0.78293	0		0.78715	0		0.80438	0		0.7981	0		311.159	0.32479
0.81757	0		0.82135	0		0.85008	0		0.82497	0		0.78503	0		0.7892	0		0.80633	0		0.80017	0		311.179	0.2809
0.8198	0		0.82343	0		0.85228	0		0.82715	0		0.7871	0		0.79113	0		0.80845	0		0.80225	0		311.215	0.49157
0.82195	0		0.82565	0		0.85433	0		0.82922	0		0.78912	0		0.7933	0		0.81062	0		0.80437	0		312.121	0.62324
0.83132	0		0.82788	0		0.85653	0		0.83145	0		0.79125	0		0.79538	0		0.81265	0		0.80647	0		312.256	0.41257
0.84022	0		0.82993	0		0.85873	0		0.8335	0		0.7934	0		0.79747	0		0.81468	0		0.80863	0		313.115	0.2019
0.84233	0		0.83928	0		0.86083	0		0.83568	0		0.79553	0		0.79952	0		0.82212	0		0.81073	0		313.148	0.63202
0.84448	0		0.84815	0		0.86303	0		0.84313	0		0.79757	0		0.80165	0		0.83102	0		0.8128	0		313.155	0.52669
0.84662	0		0.85023	0		0.86508	0		0.85202	0		0.79968	0		0.8037	0		0.83305	0		0.81495	0		313.172	0.49157
0.84893	0		0.85238	0		0.86718	0		0.85422	0		0.80175	0		0.8059	0		0.84227	0		0.81697	0		313.187	2.22963
0.85093	0		0.85457	0		0.8694	0		0.8563	0		0.80385	0		0.81168	0		0.84432	0		0.81903	0		313.196	1.55372
0.85307	0		0.85678	0		0.87163	0		0.85843	0		0.81135	0		0.82057	0		0.84643	0		0.82102	0		313.974	0.23701
0.85523	0		0.85903	0		0.87382	0		0.86058	0		0.82735	0		0.82265	0		0.84847	0		0.82323	0		314.078	0.67591
0.85742	0		0.86105	0		0.8759	0		0.86255	0		0.82938	0		0.8246	0		0.85058	0		0.82542	0		314.1	0.3599
0.85968	0		0.8668	0		0.87805	0		0.86468	0		0.83147	0		0.82667	0		0.85277	0		0.8275	0		314.114	0.91292
0.86183	0		0.87568	0		0.88008	0		0.86693	0		0.83352	0		0.836	0		0.85493	0		0.82947	0		314.135	1.58006
0.86937	0		0.87783	0		0.88232	0		0.86903	0		0.8356	0		0.83818	0		0.85708	0		0.8315	0		314.145	0.4389
0.87825	0		0.87988	0		0.8845	0		0.87107	0		0.83768	0		0.84035	0		0.85923	0		0.83353	0		314.167	0.79003
0.88038	0		0.88207	0		0.88663	0		0.87315	0		0.84693	0		0.84252	0		0.86133	0		0.84283	0		314.18	0.91292
0.8825	0		0.8842	0		0.88875	0		0.87535	0		0.86115	0		0.84463	0		0.86355	0		0.84495	0		314.192	0.4389
0.88468	0		0.88632	0		0.89097	0		0.87758	0		0.87537	0		0.84672	0		0.86565	0		0.847	0		314.203	0.4389
0.88678	0		0.88857	0		0.89315	0		0.87965	0		0.87748	0		0.84883	0		0.86773	0		0.84905	0		315.099	0.32479
0.88887	0		0.89068	0		0.89527	0		0.8818	0		0.87957	0		0.85087	0		0.86985	0		0.85117	0		315.167	0.34235
0.89097	0		0.89288	0		0.89745	0		0.88398	0		0.88163	0		0.85293	0		0.88278	0		0.85337	0		315.184	0.90414
0.89312	0		0.89512	0		0.89955	0		0.88637	0		0.88373	0		0.85508	0		0.89167	0		0.85543	0		315.629	0.45646
0.89528	0		0.8971	0		0.90153	0		0.88852	0		0.88577	0		0.85702	0		0.89375	0		0.85753	0		316.134	0.50035
0.8974	0		0.89928	0		0.9037	0		0.89255	0		0.88785	0		0.85902	0		0.89593	0		0.85968	0		316.149	2.21208
0.89953	0		0.90145	0		0.90572	0		0.90675	0		0.88988	0		0.86117	0		0.89802	0		0.8671	0		316.165	1.41327
0.90158	0		0.90363	0		0.90778	0		0.91565	0		0.89202	0		0.8632	0		0.89997	0		0.87953	0		316.169	1.41327
0.90375	0		0.90585	0		0.90995	0		0.9179	0		0.89415	0		0.86537	0		0.90192	0		0.88842	0		316.172	1.23771
0.90588	0		0.908	0		0.91212	0		0.92007	0		0.89618	0		0.86918	0		0.904	0		0.89057	0		317.111	1.07971
0.91348	0		0.91015	0		0.91413	0		0.92222	0		0.8984	0		0.88873	0		0.9061	0		0.89263	0		317.157	0.29846
0.92592	0		0.91237	0		0.91623	0		0.92428	0		0.90045	0		0.89762	0		0.90822	0		0.89462	0		317.319	0.71103
0.9348	0		0.91443	0		0.91838	0		0.92645	0		0.90253	0		0.89985	0		0.91033	0		0.89657	0		319.592	0.18434
0.93693	0		0.91667	0		0.9206	0		0.9284	0		0.90468	0		0.90193	0		0.91242	0		0.8987	0		320.153	0.59691
0.94452	0		0.91882	0		0.92267	0		0.9305	0		0.90668	0		0.90407	0		0.91443	0		0.90077	0		320.16	0.52669
0.9534	0		0.92098	0		0.92488	0		0.93257	0		0.90858	0		0.90607	0		0.91662	0		0.90287	0		320.319	0.43013
0.95562	0		0.92318	0		0.92697	0		0.93467	0		0.91062	0		0.90825	0		0.91862	0		0.90495	0		320.983	0.18434
0.96493	0		0.92537	0		0.92908	0		0.93683	0		0.91255	0		0.91035	0		0.92068	0		0.90707	0		321.069	0.61447
0.97382	0		0.92755	0		0.93653	0		0.939	0		0.91465	0		0.91252	0		0.92275	0		0.90905	0		322.138	0.53546
0.98722	0		0.92975	0		0.94542	0		0.94487	0		0.91658	0		0.91473	0		0.93207	0		0.91123	0		322.192	0.74614
1.00677	0		0.93912	0		0.94762	0		0.95375	0		0.91855	0		0.91682	0		0.94095	0		0.91337	0		323.135	0.50913
1.0263	0		0.948	0		0.94982	0		0.96135	0		0.92072	0		0.91898	0		0.95025	0		0.91558	0		323.144	0.36868
1.04585	0		0.95022	0		0.95203	0		0.97022	0		0.92283	0		0.92112	0		0.95913	0		0.9177	0		324.124	0.3599
1.0654	0		0.95235	0		0.95415	0		0.97245	0		0.92483	0		0.92307	0		0.96127	0		0.91993	0		324.152	0.51791
1.08493	0		0.95812	0		0.9563	0		0.9799	0		0.92692	0		0.92503	0		0.96332	0		0.92202	0		324.191	0.5618
1.10448	0		0.967	0		0.95848	0		0.99945	0		0.92897	0		0.92713	0		0.9653	0		0.92413	0		325.152	0.67591
1.12402	0		0.9692	0		0.96075	0		1.01898	0		0.93107	0		0.92927	0		0.9674	0		0.92622	0		325.195	0.83392
1.14357	0		0.97125	0		0.96292	0		1.03853	0		0.93318	0		0.9314	0		0.96947	0		0.92833	0		325.748	0.21945
1.1631	0		0.97345	0		0.96507	0		1.05807	0		0.93525	0		0.93367	0		0.9716	0		0.9305	0		326.137	3.21278
1.18265	0		0.97913	0		0.96723	0		1.07762	0		0.9373	0		0.93567	0		0.97367	0		0.93255	0		326.143	1.2026
1.20218	0		0.99243	0		0.96938	0		1.09715	0		0.93938	0		0.93777	0		0.97577	0		0.93462	0		326.153	0.67591
1.22173	0		1.01198	0		0.97152	0		1.1167	0		0.94153	0		0.93992	0		0.9778	0		0.93677	0		327.138	1.1236
1.24127	0		1.03152	0		0.97367	0		1.13625	0		0.94352	0		0.94197	0		0.97992	0		0.93897	0		328.117	0.36868
1.26082	0		1.05107	0		0.98695	0		1.1558	0		0.94558	0		0.94402	0		0.98202	0		0.94112	0		328.141	1.08848
1.28037	0		1.0706	0		1.00648	0		1.17533	0		0.94772	0		0.94612	0		0.98415	0		0.94335	0		328.161	0.35112
1.2999	0		1.09015	0		1.02603	0		1.19488	0		0.9499	0		0.94823	0		0.99733	0		0.94538	0		328.187	2.2033
1.31945	0		1.1097	0		1.04558	0		1.21443	0		0.95923	0		0.95032	0		1.01688	0		0.9475	0		328.234	0.29846
1.33898	0		1.12925	0		1.06512	0		1.23397	0		0.96812	0		0.95253	0		1.03643	0		0.94967	0		329.116	1.98385
1.35853	0		1.14878	0		1.08467	0		1.25352	0		0.97032	0		0.95457	0		1.05597	0		0.95172	0		329.148	2.41397
1.37807	0		1.16832	0		1.1042	0		1.27307	0		0.9725	0		0.95673	0		1.07552	0		0.95373	0		329.18	0.96559
1.39762	0		1.18787	0		1.12375	0		1.29262	0		0.97455	0		0.9588	0		1.09505	0		0.96133	0		329.191	0.29846
1.41715	0		1.2074	0		1.14328	0		1.31215	0		0.97667	0		0.961	0		1.11462	0		0.97022	0		330.151	0.76369
1.43672	0		1.22695	0		1.16283	0		1.33168	0		0.97858	0		0.963	0		1.13413	0		0.97232	0		330.164	0.91292
1.45625	0		1.24648	0		1.18238	0		1.35122	0		0.98075	0		0.97233	0		1.1537	0		0.9744	0		330.181	0.65836
1.4758	0		1.26603	0		1.20192	0		1.37077	0		0.9829	0		0.98123	0		1.17323	0		0.9766	0		330.97	0.27212
1.49535	0		1.28557	0		1.22147	0		1.39032	0		0.99635	0		0.98347	0		1.19277	0		0.97872	0		331.052	0.27212
1.51488	0		1.30512	0		1.241	0		1.40985	0		1.01588	0		0.99648	0		1.21232	0		0.98073	0		331.126	1.44838
1.53443	0		1.32467	0		1.26055	0		1.4294	0		1.03543	0		1.01602	0		1.23187	0		0.99007	0		331.139	1.39572
1.55397	0		1.34422	0		1.28008	0		1.44895	0		1.05497	0		1.03557	0		1.2514	0		1.00962	0		331.146	1.59761
1.57352	0		1.36375	0		1.29963	0		1.4685	0		1.07452	0		1.05512	0		1.27093	0		1.02915	0		331.166	0.67591
1.59307	0		1.3833	0		1.31918	0		1.48803	0		1.09405	0		1.07465	0		1.29048	0		1.04872	0		331.764	0.27212
1.6126	0		1.40283	0		1.33873	0		1.50758	0		1.1136	0		1.0942	0		1.31003	0		1.06825	0		331.989	0.18434
1.63215	0		1.42238	0		1.35828	0		1.52712	0		1.13315	0		1.11373	0		1.32957	0		1.0878	0		332.099	0.43013
1.6517	0		1.44192	0		1.37782	0		1.54667	0		1.15268	0		1.13328	0		1.34912	0		1.10733	0		332.161	0.34235
1.67123	0		1.46147	0		1.39737	0		1.5662	0		1.17223	0		1.15283	0		1.36865	0		1.12688	0		332.195	0.74614
1.69078	0		1.481	0		1.4169	0		1.58575	0		1.19177	0		1.17238	0		1.3882	0		1.14642	0		333.178	8.35674
1.71032	0		1.50055	0		1.43645	0		1.60528	0		1.21132	0		1.19192	0		1.40773	0		1.16597	0		334.123	1.24649
1.72987	0		1.5201	0		1.45598	0		1.62483	0		1.23087	0		1.21145	0		1.42728	0		1.18552	0		334.137	0.93926
1.74942	0		1.53963	0		1.47553	0		1.64438	0		1.25042	0		1.231	0		1.44682	0		1.20505	0		334.147	0.50913
1.76897	0		1.55918	0		1.49507	0		1.66392	0		1.26997	0		1.25055	0		1.46637	0		1.2246	0		334.365	0.24579
1.7885	0		1.57873	0		1.51462	0		1.68347	0		1.2895	0		1.27008	0		1.48592	0		1.24413	0		334.85	0.2019
1.80805	0		1.59828	0		1.53417	0		1.703	0		1.30905	0		1.28963	0		1.50545	0		1.26368	0		335.142	1.19382
1.8276	0		1.61782	0		1.5537	0		1.72255	0		1.32858	0		1.30918	0		1.525	0		1.28323	0		335.145	1.19382
1.84717	0		1.63737	0		1.57325	0		1.74208	0		1.34813	0		1.32873	0		1.54453	0		1.30277	0		335.148	1.07971
1.8667	128		1.65692	0		1.59278	0		1.76163	0		1.36768	0		1.34827	0		1.56408	0		1.32232	0		335.186	0.39501
1.88623	1341.98		1.67645	0		1.61233	0		1.78118	0		1.38722	0		1.3678	0		1.58362	0		1.34187	0		335.195	0.28968
1.90578	1487.38		1.696	0		1.63188	0		1.80072	0		1.40677	0		1.38735	0		1.60317	0		1.3614	0		336.752	0.2019
1.92532	999.6		1.71553	0		1.65142	0		1.82027	0		1.4263	0		1.4069	0		1.6227	0		1.38095	0		336.919	0.18434
1.94488	1635.87		1.73508	0		1.67097	0		1.8398	0		1.44583	0		1.42643	0		1.64225	0		1.40048	0		336.996	0.3599
1.96442	1764.03		1.75463	0		1.6905	0		1.85935	0		1.4654	0		1.44598	0		1.66178	0		1.42003	0		337.147	0.54424
1.98397	469.74		1.77417	0		1.71005	0		1.8789	80		1.48493	0		1.46553	0		1.68133	0		1.43957	0		337.208	0.21945
2.0035	426.5		1.79372	0		1.72958	0		1.89843	0		1.50448	0		1.48508	43		1.70088	0		1.45912	0		338.122	0.65836
2.02307	578.07		1.81325	0		1.74913	0		1.91798	1014.26		1.52402	0		1.50462	0		1.72043	0		1.47865	0		338.18	0.23701
2.0426	572.22		1.8328	0		1.76868	0		1.93753	1838.83		1.54357	0		1.52417	0		1.73997	0		1.4982	0		340.115	0.36868
2.06213	1624.46		1.85233	0		1.78822	0		1.95707	1272.14		1.56312	0		1.54372	0		1.75953	0		1.51773	0		340.146	1.26404
2.08168	2881.7		1.87188	0		1.80777	0		1.97662	1080.46		1.58267	0		1.56325	0		1.77907	0		1.53728	0		340.155	0.54424
2.10123	3784.89		1.89143	592		1.8273	0		1.99615	625.29		1.60222	0		1.5828	0		1.79862	0		1.55682	0		340.177	0.39501
2.12077	2282.07		1.91097	1168.21		1.84685	0		2.0157	861.93		1.6218	0		1.60235	0		1.81815	0		1.57637	0		340.779	0.34235
2.14032	2182.53		1.93052	1316.11		1.86638	0		2.03523	447.57		1.64133	0		1.62188	0		1.8377	0		1.59592	0		341.108	0.43013
2.15987	1253.1		1.95007	1127.23		1.88593	128		2.05478	690.7		1.66088	0		1.64143	0		1.85723	0		1.61545	0		341.133	0.96559
2.1794	1141.22		1.9696	877.38		1.90548	204.68		2.07433	252.74		1.68042	0		1.661	0		1.87678	31		1.635	0		341.149	2.45787
2.19895	309.87		1.98915	916.18		1.92503	1314.31		2.09388	1012.38		1.69997	0		1.68053	0		1.89633	207		1.65453	0		342.126	0.54424
2.2185	440		2.0087	706.08		1.94457	1271.07		2.11342	2474.35		1.71952	0		1.70007	0		1.91587	1576.43		1.67408	0		342.131	0.62324
2.23803	858.05		2.02823	350.05		1.96412	1227.62		2.13297	8371.96		1.73905	0		1.71962	0		1.93542	2012.21		1.69362	0		342.4	1.03581
2.25757	761.81		2.04778	776.84		1.98365	611.45		2.15252	3606.55		1.7586	0		1.73918	0		1.95495	341.83		1.71317	0		342.651	0.30723
2.27712	673.58		2.06732	565.6		2.0032	850		2.17208	2919.21		1.77815	0		1.75873	0		1.9745	202		1.7327	0		343.133	0.26334
2.29667	296		2.08687	988.1		2.02273	870.07		2.1916	1798.85		1.7977	0		1.77827	0		1.99405	330.65		1.75225	0		343.153	0.74614
2.3162	252.94		2.10642	4818.63		2.04228	921.24		2.21115	2126.64		1.81723	0		1.79782	0		2.0136	499.78		1.7718	0		343.163	2.64221
2.33575	387.5		2.12597	4250.16		2.06183	408		2.2307	643.91		1.83678	0		1.81737	0		2.03313	506.1		1.79133	0		343.173	0.97437
2.35528	1723.6		2.1455	951		2.08138	490.57		2.25023	908.12		1.85633	0		1.8369	0		2.0527	449		1.81088	0		343.205	1.00948
2.37483	2579.6		2.16505	1454.68		2.10092	985.54		2.26978	1430.97		1.87587	0		1.85645	0		2.07223	433.28		1.83042	0		344.082	0.27212
2.39438	5206.9		2.18458	1285.15		2.12047	4323.33		2.28932	332.73		1.89542	891		1.87598	36		2.09177	373		1.84997	0		344.115	0.53546
2.41393	3295.29		2.20413	1360.6		2.14	2125.21		2.30887	1232.14		1.91495	1120.77		1.89553	815.95		2.11132	211.92		1.86952	0		344.158	5.26685
2.43347	1121.61		2.22368	0		2.15955	2007.1		2.32842	674.3		1.9345	1626.36		1.91507	1430		2.13085	1634.27		1.88905	82		344.189	0.50035
2.45302	0		2.24322	589.31		2.17908	1610.27		2.34795	521.5		1.95405	711.78		1.93462	1522.14		2.1504	958.04		1.9086	837.82		344.605	0.43013
2.47255	950.38		2.26277	895.43		2.19863	1105.41		2.36748	466.19		1.97358	877.27		1.95417	1143.35		2.16993	463.91		1.92815	1483.55		345.109	0.42135
2.49212	1540.75		2.2823	515.85		2.21817	2403.42		2.38703	595.1		1.99313	526.22		1.9737	1009.24		2.18948	793.42		1.94768	630		345.157	1.65028
2.51165	2750.97		2.30185	431.24		2.23772	1450.42		2.40658	886.56		2.01268	143		1.99325	767.69		2.20902	585.13		1.96723	1057.28		345.982	0.2019
2.5312	1053.14		2.32138	204.94		2.25727	678		2.42613	2625.44		2.03222	330.07		2.01278	510.07		2.22857	157.25		1.98678	582.84		346.143	0.42135
2.55073	876.08		2.34093	296.57		2.2768	704.71		2.44567	0		2.05177	304.74		2.03233	573.03		2.2481	437.7		2.00632	830.5		347.121	1.00948
2.57028	733.09		2.36048	649.76		2.29635	1664.13		2.46522	0		2.0713	153.31		2.05188	512.96		2.26765	398.67		2.02587	440.63		347.132	0.41257
2.58982	272		2.38002	1436.33		2.3159	907.48		2.48475	1680.66		2.09085	539.26		2.07142	446.46		2.2872	52		2.04542	323.53		347.201	0.50913
2.60937	116		2.39957	1818.14		2.33545	641		2.5043	1786.24		2.11038	1247.83		2.09097	202.27		2.30675	0		2.06495	322.88		347.66	0.28968
2.62892	256		2.41912	0		2.35498	588.98		2.52385	413.87		2.12993	1319.05		2.1105	523.61		2.32628	0		2.0845	133		348.056	0.51791
2.64845	228.62		2.43865	3027.69		2.37458	312		2.54338	3912.67		2.14947	753.5		2.13005	2020		2.34583	0		2.10405	500.09		348.169	1.0007
2.668	356		2.4582	1484		2.39415	359.15		2.56295	3285.15		2.16902	1117.45		2.14958	1562.78		2.36538	0		2.12358	455.08		348.194	1.07971
2.68755	949.22		2.47775	1635.81		2.41368	1004.89		2.58248	1946.41		2.18855	496.54		2.16913	924.13		2.38493	0		2.14313	912.83		349.123	0.45646
2.7071	511.68		2.49728	1416.68		2.43323	2572.96		2.60203	816.37		2.2081	593.86		2.18868	708.79		2.40447	0		2.16268	822.6		349.133	1.96629
2.72663	1484.67		2.51683	591.5		2.45277	0		2.62157	713.57		2.22765	284.74		2.20823	703.27		2.42402	0		2.18222	680.53		349.144	0.23701
2.74618	187.43		2.53637	1279.2		2.47232	4766.06		2.64112	256		2.24718	322.7		2.22778	516.4		2.44357	68		2.20177	580.34		349.154	0.50035
2.76572	237.27		2.55592	1061.5		2.49187	2053.28		2.66067	386.65		2.26673	289.45		2.24733	642.05		2.4631	216		2.2213	140		350.138	1.3606
2.78527	0		2.57545	438.21		2.5114	2093.69		2.6802	616		2.28627	148		2.26687	208.19		2.48265	4506.07		2.24085	180		350.791	0.21945
2.8048	120		2.595	524.77		2.53095	312		2.69977	2170.4		2.30582	0		2.28642	217.14		2.50218	1457.41		2.2604	324		352.043	0.24579
2.82435	489.04		2.61455	0		2.55048	488		2.7193	1136.26		2.32535	0		2.30595	0		2.52173	893.12		2.27993	0		352.144	0.28968
2.8439	354.38		2.63408	0		2.57003	1835.55		2.73883	696.32		2.3449	0		2.3255	0		2.54127	710.54		2.29948	87		352.162	1.07971
2.86343	772.21		2.65363	236		2.58957	1021.15		2.75838	527.43		2.36445	0		2.34503	0		2.56082	667.09		2.31903	0		352.478	0.34235
2.88297	321.67		2.67317	360.21		2.60912	606.85		2.77792	286		2.38398	0		2.36462	0		2.58037	764.33		2.33857	0		352.845	0.25456
2.90252	395.98		2.69272	1196.45		2.62865	370.5		2.79747	0		2.40353	0		2.38415	0		2.5999	634.55		2.35812	0		352.889	0.21067
2.92207	1081.2		2.71227	637.25		2.6482	244		2.81702	112		2.42308	120		2.4037	40		2.61945	196		2.37767	30		353.113	0.49157
2.94162	858.21		2.73182	480		2.66775	0		2.83657	116		2.44263	218.82		2.42323	268.7		2.63898	84.94		2.3972	0		353.133	0.30723
2.96115	1626.53		2.75135	229.41		2.68728	194.4		2.8561	185.55		2.46217	2741.9		2.44278	402.83		2.65853	0		2.41675	48		353.175	0.23701
2.98068	5229		2.7709	538		2.70685	288		2.87567	164		2.48172	0		2.46233	1931.57		2.67808	0		2.4363	40		353.185	0.23701
3.00025	2406.5		2.79043	246		2.72638	808.16		2.89522	239.93		2.50125	290		2.48187	3660.4		2.69762	0		2.45583	74		353.218	0.40379
3.0198	2965.65		2.80998	156		2.74593	189.26		2.91477	486.4		2.5208	287		2.50142	2408.61		2.71717	40		2.47538	1171.86		353.617	0.27212
3.03933	1312.89		2.82952	52		2.7655	545.19		2.9343	1085.64		2.54035	380		2.52095	919.44		2.7367	136		2.49493	4018.39		354.133	0.93048
3.0589	1262.89		2.84907	84		2.78502	700		2.95385	446.08		2.55988	132		2.54048	795		2.75625	243.68		2.51447	1498.03		354.144	0.50913
3.07848	1268.16		2.86862	470.39		2.80458	0		2.97338	1040.59		2.57943	0		2.56003	98		2.7758	325.77		2.53402	910.89		354.152	0.5618
3.09802	771.83		2.88815	120		2.82412	280		2.99293	916.5		2.59898	50		2.57958	379.27		2.79535	220		2.55357	781.43		354.19	0.42135
3.11757	692.89		2.9077	348		2.84367	216		3.01248	2027.45		2.61852	0		2.59912	428.08		2.81488	397.85		2.5731	1563.1		354.209	0.30723
3.13712	1663.72		2.92723	388		2.8632	64		3.03202	5197.12		2.63808	0		2.61867	219.07		2.83445	424		2.59263	1121.33		354.222	0.48279
3.15665	4082.42		2.94678	1388.34		2.88275	88		3.05157	84.1		2.65762	0		2.63822	54		2.85398	128		2.6122	338.69		355.122	1.73806
3.1762	3077.13		2.96632	900.67		2.9023	0		3.07112	2450.97		2.67717	0		2.65775	0		2.87353	0		2.63173	80		355.16	0.45646
3.19575	1577.73		2.98587	1112.02		2.92183	362.93		3.09067	1187.77		2.6967	0		2.6773	32		2.89308	0		2.65128	0		355.168	0.2019
3.21532	1754.9		3.00542	2325.73		2.94138	0		3.11022	2096.3		2.71625	0		2.69683	52		2.91262	0		2.67082	0		355.205	0.50913
3.23485	1720.49		3.02495	1930.2		2.96092	0		3.12977	2220.38		2.7358	0		2.71637	83.45		2.93217	46		2.69037	0		355.483	0.21945
3.2544	1418.76		3.0445	1559.88		2.98047	573.83		3.1493	542.75		2.75533	0		2.73592	0		2.9517	0		2.70992	72		356.04	0.2019
3.27395	0		3.06405	1535.34		3	957.82		3.16885	911.48		2.77488	30		2.75547	72		2.97127	164		2.72947	902.93		356.106	0.42135
3.2935	1107.17		3.0836	624.29		3.0196	575.17		3.18838	1392.08		2.79442	0		2.77502	0		2.9908	128		2.749	863.75		356.152	1.50105
3.31303	1475.54		3.10313	1081.08		3.03915	1884.85		3.20793	1175		2.81397	0		2.79455	0		3.01035	576.7		2.76855	377.52		356.165	0.35112
3.33258	1564.18		3.12268	1113.51		3.0587	4095.14		3.22748	1849.06		2.8335	0		2.8141	0		3.02988	87.68		2.78808	483.27		356.232	0.4389
3.35213	1004.83		3.14223	599		3.07823	1671.17		3.24702	1816.24		2.85305	0		2.83365	253.7		3.04943	70		2.80763	132		356.245	0.2809
3.37167	0		3.16178	1202.7		3.09778	1463.52		3.26657	1386.3		2.8726	0		2.8532	38		3.06897	6870.39		2.82718	24		356.512	0.21067
3.39122	525.65		3.18132	1022		3.11733	0		3.28612	2070.42		2.89215	0		2.87273	152		3.08852	3600.03		2.84672	0		356.815	0.28968
3.41077	236.68		3.20087	1820.95		3.13688	1456.18		3.30567	737.21		2.91168	0		2.8923	214		3.10807	770.21		2.86627	0		357.165	1.03581
3.43032	520.31		3.22042	2685.8		3.15642	1561.6		3.32522	2189.57		2.93123	62.64		2.91185	197.22		3.1276	1904.17		2.8858	0		357.175	2.14185
3.44987	1839.4		3.23995	1170.35		3.17597	1291.07		3.34475	716.54		2.95077	148		2.9314	467.91		3.14715	0		2.90535	0		357.195	0.50035
3.46942	2717.89		3.2595	613.85		3.19552	1758.32		3.3643	1232.78		2.9703	40		2.95093	506.51		3.1667	1216.43		2.9249	0		357.208	0.82514
3.48897	3462.68		3.27905	499.47		3.21505	1126		3.38385	700.94		2.98985	234.11		2.97048	847.07		3.18625	1942.78		2.94445	0		358.114	0.60569
3.50853	1005.5		3.29858	818.1		3.2346	2462.38		3.40338	996.48		3.0094	0		2.99003	542.71		3.20578	681.15		2.96398	28		358.133	0.27212
[truncated: 3,624 more rows]
