# Supplementary material for: Discovery of chirally dependent protein modifications by D- and L-2-hydroxyglutarates
Source: Nat Chem. 2026 Mar 17;18(6):1033–41. doi: 10.1038/s41557-026-02093-x (PMC13193722; doi:10.1038/s41557-026-02093-x)
Supplement: Supplementary file 16 — Statistical source data. [file 41557_2026_2093_MOESM16_ESM.xlsx]

## Sheet: ED Fig 5a
MS/MS spectra and EICs of GC(Car)EAIVDT(2HG)GTSLMVGPVDE detected in H293T cells treated with exogenous D2HG and L2HG.
0mM L2HG treated H293T cells			10mM L2HG treated H293T cells			20mM L2HG treated H293T cells			50mM L2HG treated H293T cells			0mM D2HG treated H293T cells			10mM D2HG treated H293T cells			20mM D2HG treated H293T cells			50mM D2HG treated H293T cells			MS/MS spectra
Retention time (min)	Intensity (mV)		Retention time (min)	Intensity (mV)		Retention time (min)	Intensity (mV)		Retention time (min)	Intensity (mV)		Retention time (min)	Intensity (mV)		Retention time (min)	Intensity (mV)		Retention time (min)	Intensity (mV)		Retention time (min)	Intensity (mV)		m/z	Relative Intensity
0.00933	0		0.0097	0		0.00807	0		0.0089	0		0.01137	0		0.01008	0		0.00967	0		0.00935	0		155.247	0.53279
0.01148	0		0.01173	0		0.01378	0		0.01107	0		0.01358	0		0.01212	0		0.01193	0		0.01158	0		197.128	0.54645
0.01368	0		0.01382	0		0.02267	0		0.01312	0		0.01555	0		0.01437	0		0.01402	0		0.0138	0		199.071	0.60109
0.0158	0		0.01593	0		0.02472	0		0.0152	0		0.01768	0		0.0165	0		0.01622	0		0.016	0		218.059	1.21585
0.01793	0		0.0179	0		0.02665	0		0.01718	0		0.01985	0		0.01875	0		0.01828	0		0.01818	0		226.155	2.56831
0.01998	0		0.01992	0		0.03588	0		0.01942	0		0.02198	0		0.02085	0		0.02038	0		0.02045	0		226.185	0.71038
0.02208	0		0.022	0		0.03798	0		0.02148	0		0.02417	0		0.02285	0		0.02257	0		0.02267	0		233.179	0.87432
0.02418	0		0.0241	0		0.03997	0		0.02358	0		0.02623	0		0.02485	0		0.0245	0		0.02487	0		238.082	0.50546
0.02632	0		0.03335	0		0.04203	0		0.02573	0		0.02835	0		0.02703	0		0.02672	0		0.02705	0		245.076	0.90164
0.02845	0		0.03548	0		0.04423	0		0.0278	0		0.03057	0		0.02928	0		0.02893	0		0.02912	0		245.109	0.56011
0.03063	0		0.03752	0		0.04635	0		0.02988	0		0.03278	0		0.03322	0		0.03832	0		0.03122	0		247.118	0.79235
0.03268	0		0.03962	0		0.0484	0		0.0338	0		0.03495	0		0.0421	0		0.04052	0		0.03338	0		253.982	0.69672
0.0348	0		0.04173	0		0.05042	0		0.04268	0		0.0372	0		0.04408	0		0.04272	0		0.03558	0		254.149	3.98907
0.04417	0		0.04368	0		0.05255	0		0.04478	0		0.03945	0		0.04612	0		0.04478	0		0.0378	0		254.179	0.40984
0.0462	0		0.04578	0		0.05462	0		0.04678	0		0.04152	0		0.0483	0		0.0469	0		0.04547	0		254.209	0.79235
0.04837	0		0.04797	0		0.0567	0		0.049	0		0.04372	0		0.05035	0		0.04913	0		0.05612	0		255.151	0.54645
0.05043	0		0.05	0		0.05878	0		0.05108	0		0.04598	0		0.05247	0		0.05123	0		0.07212	0		263.088	4.59016
0.0526	0		0.05207	0		0.06087	0		0.05318	0		0.04818	0		0.0546	0		0.0534	0		0.07423	0		263.108	0.45082
0.05453	0		0.05432	0		0.06283	0		0.0553	0		0.0503	0		0.05677	0		0.05563	0		0.07638	0		264.094	0.68306
0.05667	0		0.05627	0		0.06495	0		0.05735	0		0.05233	0		0.05898	0		0.05772	0		0.07847	0		268.602	0.31421
0.05878	0		0.05832	0		0.06697	0		0.06485	0		0.05435	0		0.06107	0		0.05982	0		0.08053	0		272.163	0.4235
0.06085	0		0.06052	0		0.06907	0		0.07373	0		0.05653	0		0.06307	0		0.062	0		0.0827	0		290.083	0.94262
0.06293	0		0.06263	0		0.07117	0		0.07595	0		0.05877	0		0.06525	0		0.06405	0		0.08492	0		301.093	0.50546
0.06508	0		0.06465	0		0.07328	0		0.07813	0		0.06822	0		0.06733	0		0.06627	0		0.08712	0		301.154	0.6694
0.06727	0		0.06673	0		0.07548	0		0.08018	0		0.0703	0		0.06932	0		0.06843	0		0.08917	0		303.103	0.39617
0.06947	0		0.06872	0		0.07753	0		0.08228	0		0.0725	0		0.07135	0		0.07057	0		0.0913	0		312.121	0.47814
0.07152	0		0.07087	0		0.07973	0		0.08437	0		0.0747	0		0.07355	0		0.07258	0		0.09347	0		312.156	4.7541
0.07362	0		0.07292	0		0.08173	0		0.08648	0		0.0769	0		0.07573	0		0.07482	0		0.09567	0		313.158	0.47814
0.0757	0		0.07512	0		0.08373	0		0.08867	0		0.07898	0		0.07795	0		0.07707	0		0.09793	0		314.165	0.50546
0.07782	0		0.07712	0		0.08587	0		0.09075	0		0.08113	0		0.08	0		0.07913	0		0.10005	0		325.101	0.45082
0.07978	0		0.07928	0		0.08792	0		0.09298	0		0.08322	0		0.08762	0		0.0813	0		0.1022	0		325.222	1.70765
0.08188	0		0.08142	0		0.0899	0		0.09508	0		0.0854	0		0.0965	0		0.08348	0		0.10435	0		329.091	0.71038
0.08395	0		0.08343	0		0.092	0		0.09718	0		0.08737	0		0.09868	0		0.08568	0		0.10648	0		330.128	0.79235
0.08602	0		0.08547	0		0.0941	0		0.0994	0		0.08952	0		0.10075	0		0.08773	0		0.10863	0		340.181	0.60109
0.08825	0		0.08742	0		0.09615	0		0.10147	0		0.09167	0		0.10287	0		0.08982	0		0.11077	0		344.148	0.38251
0.0904	0		0.08947	0		0.09822	0		0.10353	0		0.09388	0		0.10507	0		0.092	0		0.11293	0		345.103	0.56011
0.0925	0		0.09157	0		0.1004	0		0.10562	0		0.09605	0		0.10722	0		0.09397	0		0.11512	0		345.146	0.75137
0.09448	0		0.09373	0		0.10242	0		0.10752	0		0.09823	0		0.1094	0		0.096	0		0.11718	0		347.103	0.94262
0.0966	0		0.09573	0		0.10445	0		0.10965	0		0.1003	0		0.11152	0		0.09812	0		0.11938	0		348.105	1.36612
0.09858	0		0.09782	0		0.10655	0		0.11165	0		0.10242	0		0.11362	0		0.10027	0		0.12165	0		353.214	0.6694
0.10075	0		0.09987	0		0.10865	0		0.11375	0		0.10463	0		0.11568	0		0.10233	0		0.12373	0		353.233	0.83333
0.1028	0		0.10202	0		0.11072	0		0.11592	0		0.10687	0		0.11785	0		0.10447	0		0.12587	0		354.224	0.64208
0.10485	0		0.1041	0		0.11267	0		0.11793	0		0.1091	0		0.12005	0		0.1066	0		0.12792	0		357.09	0.46448
0.10695	0		0.10612	0		0.1147	0		0.11987	0		0.1112	0		0.12217	0		0.10867	0		0.12998	0		358.199	0.60109
0.10917	0		0.10813	0		0.11688	0		0.12198	0		0.11337	0		0.1243	0		0.11075	0		0.1321	0		359.154	1.01093
0.11125	0		0.11022	0		0.11912	0		0.12405	0		0.1155	0		0.1265	0		0.11293	0		0.13407	0		360.135	0.86066
0.1134	0		0.1124	0		0.12115	0		0.12615	0		0.11773	0		0.12862	0		0.11507	0		0.13605	0		360.187	0.64208
0.11543	0		0.11447	0		0.12312	0		0.12833	0		0.11998	0		0.1308	0		0.11722	0		0.13828	0		361.128	0.40984
0.11765	0		0.11652	0		0.12518	0		0.1304	0		0.12215	0		0.13282	0		0.11935	0		0.14043	0		362.128	0.92896
0.11972	0		0.11867	0		0.12723	0		0.13262	0		0.1244	0		0.13505	0		0.1214	0		0.14262	0		362.154	0.45082
0.1218	0		0.12075	0		0.1292	0		0.13467	0		0.1264	0		0.13722	0		0.12352	0		0.14483	0		362.18	0.36885
0.12385	0		0.12283	0		0.13132	0		0.13682	0		0.12863	0		0.1392	0		0.12572	0		0.14695	0		368.164	0.75137
0.12577	0		0.12507	0		0.13337	0		0.13895	0		0.13083	0		0.14113	0		0.12777	0		0.14918	0		369.177	9.2623
0.12783	0		0.1271	0		0.13537	0		0.1411	0		0.133	0		0.14337	0		0.13005	0		0.15127	0		370.18	4.79508
0.1299	0		0.12925	0		0.13742	0		0.1432	0		0.13515	0		0.14552	0		0.13223	0		0.15328	0		371.195	0.40984
0.13205	0		0.1314	0		0.13947	0		0.14533	0		0.13738	0		0.14767	0		0.13975	0		0.15545	0		375.236	0.50546
0.13415	0		0.13363	0		0.1415	0		0.14743	0		0.13945	0		0.14992	0		0.14863	0		0.15757	0		378.175	0.36885
0.13625	0		0.1357	0		0.14375	0		0.14945	0		0.1416	0		0.1521	0		0.15078	0		0.15968	0		383.159	0.51913
0.13823	0		0.13778	0		0.14573	0		0.1516	0		0.14382	0		0.15435	0		0.15278	0		0.1618	0		386.132	0.34153
0.1404	0		0.13985	0		0.14767	0		0.15363	0		0.14597	0		0.15633	0		0.15673	0		0.16402	0		387.166	0.45082
0.14248	0		0.14195	0		0.1498	0		0.15587	0		0.14815	0		0.1585	0		0.16562	0		0.16615	0		388.13	0.39617
0.1446	0		0.14398	0		0.15188	0		0.15808	0		0.15027	0		0.16067	0		0.16777	0		0.1683	0		392.177	0.62842
0.14672	0		0.14602	0		0.1541	0		0.16025	0		0.15243	0		0.16285	0		0.16997	0		0.17043	0		406.217	0.45082
0.14875	0		0.14813	0		0.15618	0		0.16225	0		0.15468	0		0.16505	0		0.17218	0		0.1727	0		409.126	0.76503
0.15082	0		0.15018	0		0.15838	0		0.16433	0		0.15692	0		0.1673	0		0.17427	0		0.17482	0		412.26	0.54645
0.15285	0		0.15233	0		0.16047	0		0.1665	0		0.15903	0		0.1695	0		0.1764	0		0.17703	0		414.243	0.36885
0.155	0		0.15442	0		0.16255	0		0.16863	0		0.16112	0		0.17163	0		0.1786	0		0.17917	0		415.185	0.53279
0.15717	0		0.15655	0		0.16463	0		0.17072	0		0.16322	0		0.17383	0		0.18067	0		0.18135	0		418.137	1.69399
0.15928	0		0.1586	0		0.16677	0		0.17277	0		0.16537	0		0.17605	0		0.18283	0		0.1836	0		420.141	0.80601
0.16143	0		0.1606	0		0.16885	0		0.17485	0		0.1676	0		0.17817	0		0.18502	0		0.18573	0		424.22	0.69672
0.16358	0		0.16267	0		0.17075	0		0.17698	0		0.1698	0		0.18033	0		0.18718	0		0.1879	0		430.164	0.45082
0.16555	0		0.1647	0		0.17285	0		0.17917	0		0.172	0		0.18247	0		0.18927	0		0.18998	0		441.194	0.7377
0.1677	0		0.16683	0		0.17478	0		0.18127	0		0.17423	0		0.1846	0		0.19138	0		0.1922	0		443.21	1.37978
0.16993	0		0.1689	0		0.17673	0		0.18342	0		0.17645	0		0.18682	0		0.19358	0		0.19423	0		446.206	0.53279
0.17205	0		0.171	0		0.17885	0		0.18557	0		0.17857	0		0.18893	0		0.19573	0		0.1963	0		448.221	0.54645
0.1741	0		0.173	0		0.18097	0		0.18763	0		0.18068	0		0.19112	0		0.19787	0		0.19847	0		451.233	0.4235
0.17618	0		0.17503	0		0.18303	0		0.18965	0		0.18285	0		0.19317	0		0.19995	0		0.20063	0		456.166	0.6694
0.17828	0		0.17712	0		0.18503	0		0.1916	0		0.18503	0		0.19525	0		0.20215	0		0.20283	0		456.27	0.69672
0.1804	0		0.17918	0		0.18713	0		0.1938	0		0.1871	0		0.19745	0		0.20433	0		0.20502	0		457.214	0.40984
0.1825	0		0.18128	0		0.18918	0		0.19592	0		0.1893	0		0.1996	0		0.20652	0		0.20712	0		458.136	0.98361
0.18452	0		0.18333	0		0.1913	0		0.1981	0		0.19142	0		0.20177	0		0.20865	0		0.20938	0		459.209	34.5902
0.18675	0		0.18552	0		0.1933	0		0.20025	0		0.1935	0		0.20398	0		0.21087	0		0.21133	0		459.621	0.46448
0.18885	0		0.1876	0		0.19547	0		0.20247	0		0.19565	0		0.20613	0		0.21298	0		0.21352	0		460.214	11.8716
0.19083	0		0.18975	0		0.19745	0		0.2046	0		0.19768	0		0.20825	0		0.21503	0		0.2159	0		460.255	1.89891
0.19307	0		0.19193	0		0.19967	0		0.20667	0		0.19985	0		0.21038	0		0.21715	0		0.2182	0		461.213	1.03825
0.19503	0		0.19403	0		0.20167	0		0.20878	0		0.20202	0		0.21233	0		0.21933	0		0.22027	0		462.186	0.50546
0.19713	0		0.1962	0		0.20378	0		0.2109	0		0.20415	0		0.21435	0		0.22142	0		0.2225	0		465.282	0.57377
0.19905	0		0.19827	0		0.20583	0		0.21303	0		0.20642	0		0.21655	0		0.22357	0		0.22485	0		465.708	0.31421
0.20117	0		0.20032	0		0.20795	0		0.21525	0		0.20853	0		0.21862	0		0.22567	0		0.22703	0		468.218	0.58743
0.2033	0		0.20247	0		0.21007	0		0.21733	0		0.21062	0		0.22075	0		0.22768	0		0.22927	0		468.245	2.26776
0.20538	0		0.20468	0		0.21212	0		0.21943	0		0.21267	0		0.22298	0		0.22977	0		0.23147	0		468.294	0.60109
0.2074	0		0.20663	0		0.21423	0		0.22158	0		0.21488	0		0.22517	0		0.2319	0		0.23357	0		468.404	0.96995
0.20943	0		0.20883	0		0.21637	0		0.22367	0		0.217	0		0.2273	0		0.23395	0		0.23568	0		469.247	1.87158
0.21158	0		0.21092	0		0.21842	0		0.22587	0		0.21905	0		0.22932	0		0.23615	0		0.23792	0		470.233	1.84426
0.21365	0		0.21302	0		0.22058	0		0.22783	0		0.22127	0		0.23143	0		0.2383	0		0.24008	0		473.28	0.57377
0.21583	0		0.2151	0		0.22265	0		0.22992	0		0.22347	0		0.23352	0		0.24033	0		0.24222	0		474.199	0.68306
0.2179	0		0.2172	0		0.22473	0		0.23202	0		0.2256	0		0.23562	0		0.24253	0		0.24443	0		476.146	4.27596
0.22007	0		0.2194	0		0.22687	0		0.23418	0		0.22763	0		0.23787	0		0.24457	0		0.24657	0		476.211	0.50546
0.22212	0		0.22145	0		0.22893	0		0.23625	0		0.22977	0		0.23993	0		0.24667	0		0.24873	0		477.133	0.43716
0.22423	0		0.22362	0		0.23097	0		0.2384	0		0.232	0		0.24195	0		0.24878	0		0.25088	0		479.178	0.47814
0.22637	0		0.22555	0		0.23297	0		0.24047	0		0.23422	0		0.24405	0		0.25075	0		0.25302	0		480.202	0.90164
0.22847	0		0.2276	0		0.23508	0		0.24267	0		0.23625	0		0.24617	0		0.25278	0		0.25525	0		484.257	1.81694
0.23768	0		0.22977	0		0.23723	0		0.24467	0		0.23845	0		0.24833	0		0.25495	0		0.25727	0		484.315	0.34153
0.24657	0		0.23195	0		0.23938	0		0.24672	0		0.2407	0		0.25045	0		0.25702	0		0.2594	0		485.266	0.4235
0.24878	0		0.23418	0		0.24148	0		0.2488	0		0.24293	0		0.25267	0		0.25922	0		0.2615	0		486.175	0.39617
0.251	0		0.23632	0		0.24372	0		0.2509	0		0.2451	0		0.25485	0		0.26127	0		0.26368	0		486.257	0.4918
0.25313	0		0.23843	0		0.24582	0		0.25305	0		0.24733	0		0.25687	0		0.2633	0		0.26582	0		486.279	0.43716
0.25525	0		0.24048	0		0.24792	0		0.25515	0		0.2494	0		0.25905	0		0.26538	0		0.26803	0		488.147	0.51913
0.25742	0		0.24268	0		0.25005	0		0.2574	0		0.25148	0		0.2611	0		0.26738	0		0.27032	0		490.23	0.77869
0.25958	0		0.24478	0		0.252	0		0.2595	0		0.2537	0		0.26325	0		0.26953	0		0.27252	0		498.217	5.13661
0.26172	0		0.24702	0		0.25407	0		0.26148	0		0.2558	0		0.2652	0		0.27157	0		0.27458	0		498.281	0.84699
0.26383	0		0.24908	0		0.25615	0		0.26365	0		0.258	0		0.26737	0		0.27373	0		0.2768	0		499.176	0.47814
0.26602	0		0.25112	0		0.2582	0		0.2658	0		0.26012	0		0.2695	0		0.27582	0		0.27888	0		500.235	2.15847
0.26795	0		0.25313	0		0.26023	0		0.26783	0		0.26228	0		0.27165	0		0.27802	0		0.28083	0		502.17	0.35519
0.27005	0		0.25522	0		0.26233	0		0.27	0		0.26452	0		0.27377	0		0.28003	0		0.28305	0		502.847	0.77869
0.27213	0		0.2574	0		0.26447	0		0.2722	0		0.26673	0		0.27588	0		0.2822	0		0.28532	0		503.226	0.75137
0.27418	0		0.25953	0		0.26655	0		0.27435	0		0.26888	0		0.27808	0		0.28433	0		0.28747	0		504.152	0.50546
0.27625	0		0.26173	0		0.26872	0		0.27647	0		0.27102	0		0.28022	0		0.28652	0		0.28968	0		504.286	0.50546
0.27835	0		0.26377	0		0.2708	0		0.2785	0		0.27295	0		0.28232	0		0.28857	0		0.29188	0		511.364	0.99727
0.28055	0		0.26592	0		0.2728	0		0.28072	0		0.27503	0		0.28438	0		0.29055	0		0.29402	0		514.17	0.4918
0.28268	0		0.26785	0		0.27478	0		0.28293	0		0.27707	0		0.2864	0		0.29273	0		0.29625	0		514.268	0.50546
0.2848	0		0.27	0		0.2769	0		0.28498	0		0.27915	0		0.28852	0		0.29487	0		0.2984	0		515.25	0.45082
0.28678	0		0.27207	0		0.2791	0		0.28897	0		0.28135	0		0.29073	0		0.29692	0		0.30068	0		516.229	100
0.28892	0		0.27423	0		0.2812	0		0.29787	0		0.28358	0		0.2929	0		0.29915	0		0.30283	0		516.314	0.50546
0.29102	0		0.2764	0		0.28332	0		0.2999	0		0.28568	0		0.29512	0		0.30132	0		0.305	0		516.337	1.20219
0.29308	0		0.27852	0		0.2853	0		0.302	0		0.2879	0		0.2973	0		0.30343	0		0.30715	0		516.396	0.51913
0.29523	0		0.28058	0		0.2874	0		0.30398	0		0.2901	0		0.2995	0		0.30567	0		0.30935	0		516.627	0.50546
0.29733	0		0.28262	0		0.2896	0		0.30615	0		0.29218	0		0.30173	0		0.30777	0		0.31148	0		516.685	0.45082
0.29938	0		0.28465	0		0.2918	0		0.30823	0		0.29442	0		0.30385	0		0.30985	0		0.31357	0		517.233	32.3634
0.3016	0		0.28667	0		0.294	0		0.31035	0		0.29647	0		0.30608	0		0.31183	0		0.31583	0		517.343	0.71038
0.30365	0		0.28872	0		0.296	0		0.31235	0		0.29867	0		0.30815	0		0.31385	0		0.318	0		518.238	4.95902
0.30572	0		0.29093	0		0.29802	0		0.31452	0		0.30085	0		0.31038	0		0.31602	0		0.32007	0		519.242	1.24317
0.30788	0		0.29305	0		0.29997	0		0.3166	0		0.30303	0		0.31255	0		0.3181	0		0.32218	0		524.265	0.58743
0.31003	0		0.29525	0		0.30205	0		0.31868	0		0.30525	0		0.31475	0		0.32033	0		0.3243	0		526.198	0.61475
0.31198	0		0.29743	0		0.30417	0		0.32073	0		0.3074	0		0.31695	0		0.32228	0		0.32653	0		529.175	4.59016
0.31402	0		0.29938	0		0.30618	0		0.32283	0		0.30962	0		0.31913	0		0.32443	0		0.32862	0		529.214	1.7623
0.3161	0		0.30145	0		0.30835	0		0.32497	0		0.3117	0		0.32125	0		0.32662	0		0.33067	0		529.231	1.7623
0.31808	0		0.30345	0		0.31042	0		0.327	0		0.3139	0		0.32332	0		0.32885	0		0.33283	0		530.181	1.0929
0.32003	0		0.3056	0		0.31255	0		0.32918	0		0.31603	0		0.32552	0		0.33107	0		0.33493	0		530.226	0.64208
0.32215	0		0.313	0		0.31448	0		0.33122	0		0.31817	0		0.32762	0		0.33313	0		0.33713	0		531.061	0.46448
0.32418	0		0.32188	0		0.31657	0		0.33347	0		0.32038	0		0.32982	0		0.33527	0		0.33935	0		531.221	1.62568
0.32635	0		0.324	0		0.3186	0		0.33538	0		0.3226	0		0.33187	0		0.33747	0		0.34145	0		532.23	1.18852
0.32838	0		0.32612	0		0.3207	0		0.33763	0		0.3319	0		0.33408	0		0.33945	0		0.34373	0		534.252	0.45082
0.33052	0		0.32822	0		0.32273	0		0.33967	0		0.33407	0		0.33602	0		0.34152	0		0.34598	0		535.185	0.56011
0.33273	0		0.33045	0		0.3248	0		0.34188	0		0.3362	0		0.33815	0		0.34362	0		0.34802	0		535.468	0.4235
0.33475	0		0.33252	0		0.32697	0		0.34402	0		0.33838	0		0.34032	0		0.34572	0		0.35018	0		540.281	0.83333
0.3368	0		0.33458	0		0.32913	0		0.34605	0		0.34047	0		0.3424	0		0.34785	0		0.35213	0		542.277	0.43716
0.33875	0		0.33668	0		0.3312	0		0.34812	0		0.34265	0		0.34457	0		0.35005	0		0.35407	0		544.209	0.50546
0.34092	0		0.33875	0		0.33318	0		0.35015	0		0.34477	0		0.34677	0		0.35212	0		0.35603	0		545.211	0.57377
0.34292	0		0.34083	0		0.3353	0		0.35217	0		0.34672	0		0.3489	0		0.35428	0		0.35827	0		546.3	0.4235
0.34517	0		0.3431	0		0.3374	0		0.35428	0		0.34887	0		0.35107	0		0.35645	0		0.36038	0		547.179	10.4781
0.34715	0		0.34525	0		0.3396	0		0.35633	0		0.35105	0		0.3532	0		0.35855	0		0.36253	0		547.269	0.50546
0.34932	0		0.34743	0		0.34183	0		0.35842	0		0.35318	0		0.35527	0		0.3607	0		0.36473	0		548.179	3.81148
0.3513	0		0.34947	0		0.34387	0		0.36047	0		0.35535	0		0.35737	0		0.36273	0		0.36688	0		548.258	0.34153
0.35338	0		0.35155	0		0.34607	0		0.36265	0		0.35753	0		0.35928	0		0.36495	0		0.3691	0		549.178	0.68306
0.35555	0		0.35363	0		0.34805	0		0.36465	0		0.35973	0		0.3613	0		0.367	0		0.37137	0		551.242	0.64208
0.35773	0		0.35582	0		0.35003	0		0.36663	0		0.36175	0		0.36343	0		0.36912	0		0.37352	0		556.298	0.47814
0.35987	0		0.3579	0		0.35208	0		0.36872	0		0.364	0		0.36558	0		0.3712	0		0.37573	0		558.252	0.4235
0.36207	0		0.36005	0		0.35418	0		0.37093	0		0.3661	0		0.36773	0		0.37337	0		0.37788	0		558.74	0.71038
0.36413	0		0.36218	0		0.35625	0		0.37312	0		0.36808	0		0.36992	0		0.37547	0		0.37995	0		567.242	0.62842
0.3662	0		0.36425	0		0.35827	0		0.37528	0		0.37015	0		0.37203	0		0.37747	0		0.38205	0		569.258	0.47814
0.36835	0		0.36642	0		0.36032	0		0.37725	0		0.3724	0		0.3741	0		0.3796	0		0.38428	0		569.288	0.50546
0.37038	0		0.36847	0		0.3624	0		0.37935	0		0.3745	0		0.37628	0		0.38182	0		0.38637	0		573.225	0.39617
0.37243	0		0.37038	0		0.36452	0		0.38143	0		0.3767	0		0.37838	0		0.38382	0		0.3885	0		573.309	0.68306
0.37438	0		0.37252	0		0.36655	0		0.38357	0		0.37888	0		0.38053	0		0.38597	0		0.39073	0		575.265	0.47814
0.37638	0		0.3746	0		0.36858	0		0.38562	0		0.38102	0		0.3827	0		0.38812	0		0.39288	0		578.282	0.71038
0.37847	0		0.37667	0		0.3706	0		0.38772	0		0.38307	0		0.3848	0		0.3902	0		0.39507	0		579.34	0.45082
0.38053	0		0.37875	0		0.37258	0		0.38972	0		0.38523	0		0.38683	0		0.39228	0		0.39723	0		581.363	0.51913
0.38268	0		0.38092	0		0.37467	0		0.39193	0		0.38748	0		0.389	0		0.39425	0		0.3993	0		583.321	0.45082
0.38473	0		0.38297	0		0.37667	0		0.39397	0		0.38973	0		0.39105	0		0.39645	0		0.40148	0		585.204	0.57377
0.38677	0		0.385	0		0.37885	0		0.39608	0		0.39188	0		0.39322	0		0.39862	0		0.40362	0		589.24	0.47814
0.38897	0		0.38707	0		0.38083	0		0.39815	0		0.39402	0		0.39535	0		0.40082	0		0.40578	0		592.729	1.46175
0.39108	0		0.38925	0		0.38292	0		0.40018	0		0.3962	0		0.3975	0		0.40293	0		0.40788	0		593.291	0.34153
0.39312	0		0.39125	0		0.38508	0		0.4023	0		0.39843	0		0.39972	0		0.40498	0		0.41	0		597.286	1.29781
0.3953	0		0.39327	0		0.38698	0		0.40442	0		0.40065	0		0.40183	0		0.407	0		0.4121	0		597.333	0.68306
0.39732	0		0.39527	0		0.38912	0		0.40655	0		0.40273	0		0.4039	0		0.4091	0		0.4143	0		598.289	0.71038
0.39948	0		0.39743	0		0.3913	0		0.40847	0		0.40492	0		0.40597	0		0.41127	0		0.41647	0		599.295	1.36612
0.4015	0		0.39958	0		0.39335	0		0.41058	0		0.41072	0		0.40817	0		0.41337	0		0.41868	0		600.779	0.62842
0.40372	0		0.40167	0		0.39548	0		0.41267	0		0.41962	0		0.41022	0		0.41542	0		0.42065	0		602.253	0.65574
0.40578	0		0.40385	0		0.39758	0		0.41477	0		0.4218	0		0.41232	0		0.41762	0		0.4228	0		602.289	0.65574
0.40783	0		0.40607	0		0.39978	0		0.41685	0		0.42388	0		0.41453	0		0.41977	0		0.42488	0		603.266	0.6694
0.40995	0		0.40807	0		0.40183	0		0.41885	0		0.42602	0		0.41655	0		0.42195	0		0.42712	0		604.2	0.60109
0.41203	0		0.41018	0		0.40395	0		0.42083	0		0.42825	0		0.4186	0		0.42403	0		0.42908	0		610.751	0.77869
0.41415	0		0.41238	0		0.40592	0		0.42287	0		0.43033	0		0.42082	0		0.42612	0		0.43133	0		614.244	0.68306
0.41633	0		0.41442	0		0.40802	0		0.42508	0		0.43248	0		0.42298	0		0.42828	0		0.4335	0		615.25	0.62842
0.41855	0		0.41662	0		0.41018	0		0.42718	0		0.43463	0		0.42518	0		0.43048	0		0.43563	0		615.299	30.9426
0.42047	0		0.41875	0		0.41773	0		0.42942	0		0.43677	0		0.42722	0		0.43443	0		0.43775	0		615.345	0.95628
0.42265	0		0.42095	0		0.42662	0		0.43153	0		0.439	0		0.42937	0		0.44332	0		0.44018	0		616.247	0.50546
0.42477	0		0.42303	0		0.42872	0		0.44093	0		0.44112	0		0.43852	0		0.44545	0		0.44428	0		616.302	12.1995
0.427	0		0.42512	0		0.43798	0		0.4429	0		0.44335	0		0.44058	0		0.44742	0		0.45315	0		617.302	4.35792
0.42913	0		0.43427	0		0.44017	0		0.44512	0		0.44547	0		0.44267	0		0.44948	0		0.45528	0		618.311	0.64208
0.43117	0		0.43638	0		0.44233	0		0.44723	0		0.4477	0		0.44477	0		0.45162	0		0.45752	0		630.294	1.85792
0.43322	0		0.43833	0		0.44435	0		0.44928	0		0.4499	0		0.44695	0		0.45367	0		0.46142	0		631.293	0.4235
0.43535	0		0.4405	0		0.4463	0		0.45148	0		0.45205	0		0.44915	0		0.45583	0		0.4703	0		632.271	6.01093
0.44473	0		0.44248	0		0.44835	0		0.45345	0		0.45418	0		0.45127	0		0.45792	0		0.47253	0		633.274	1.87158
0.44675	0		0.44462	0		0.4505	0		0.45557	0		0.45622	0		0.45343	0		0.46012	0		0.47478	0		636.327	1.0929
0.44887	0		0.44678	0		0.45265	0		0.45758	0		0.45832	0		0.45547	0		0.46225	0		0.47703	0		642.258	3.22404
0.45108	0		0.44892	0		0.45457	0		0.45963	0		0.46053	0		0.45753	0		0.46437	0		0.47927	0		642.403	0.50546
0.45312	0		0.45095	0		0.45667	0		0.46707	0		0.46273	0		0.45977	0		0.4664	0		0.48122	0		643.256	1.42077
0.45522	0		0.453	0		0.45863	0		0.47595	0		0.46495	0		0.46192	0		0.46857	0		0.48327	0		644.191	0.39617
0.45728	0		0.45508	0		0.4607	0		0.47813	0		0.46718	0		0.46412	0		0.47063	0		0.48538	0		644.267	0.38251
0.45937	0		0.45723	0		0.46287	0		0.48002	0		0.46925	0		0.46617	0		0.47273	0		0.48752	0		644.3	0.57377
0.46153	0		0.4593	0		0.46493	0		0.48212	0		0.47135	0		0.46832	0		0.4749	0		0.4897	0		644.334	0.83333
0.46373	0		0.46123	0		0.46688	0		0.48413	0		0.47337	0		0.47043	0		0.47713	0		0.49195	0		644.456	0.34153
0.46585	0		0.46343	0		0.46897	0		0.48618	0		0.47565	0		0.47242	0		0.47922	0		0.49407	0		646.251	1.63934
0.46795	0		0.46558	0		0.471	0		0.48842	0		0.47782	0		0.47462	0		0.4814	0		0.4962	0		647.257	0.92896
0.47005	0		0.4678	0		0.47318	0		0.49057	0		0.48008	0		0.47685	0		0.48353	0		0.49842	0		648.246	0.6694
0.47215	0		0.46987	0		0.47528	0		0.49267	0		0.48217	0		0.47905	0		0.48568	0		0.50042	0		649.287	0.51913
0.47442	0		0.47207	0		0.47742	0		0.4948	0		0.48443	0		0.48118	0		0.48793	0		0.50242	0		654.303	0.96995
0.47662	0		0.47403	0		0.47955	0		0.49688	0		0.48662	0		0.48323	0		0.49	0		0.50458	0		654.343	0.53279
0.47868	0		0.47607	0		0.48162	0		0.49893	0		0.48885	0		0.49078	0		0.49222	0		0.50678	0		656.322	0.69672
0.48075	0		0.47822	0		0.48365	0		0.50105	0		0.49082	0		0.49967	0		0.49425	0		0.5089	0		656.385	0.68306
0.4829	0		0.48022	0		0.48575	0		0.50323	0		0.49292	0		0.50202	0		0.49632	0		0.51115	0		656.412	0.47814
0.4851	0		0.48238	0		0.48793	0		0.50528	0		0.49505	0		0.50398	0		0.49848	0		0.51332	0		657.337	0.39617
0.48712	0		0.48457	0		0.48995	0		0.50737	0		0.49718	0		0.50593	0		0.5006	0		0.51545	0		658.299	1.1612
0.48902	0		0.48667	0		0.49212	0		0.5095	0		0.4994	0		0.50798	0		0.50268	0		0.51765	0		658.375	0.35519
0.49103	0		0.4888	0		0.49417	0		0.51162	0		0.50157	0		0.51015	0		0.50477	0		0.51983	0		659.298	0.96995
0.49315	0		0.49083	0		0.49643	0		0.51383	0		0.5037	0		0.51222	0		0.50687	0		0.52192	0		659.793	0.58743
0.49532	0		0.49283	0		0.49858	0		0.51602	0		0.50582	0		0.51435	0		0.50893	0		0.52412	0		660.267	17.5956
0.49753	0		0.49495	0		0.50055	0		0.5182	0		0.50795	0		0.51643	0		0.51107	0		0.52628	0		660.33	0.60109
0.49963	0		0.49695	0		0.50262	0		0.52043	0		0.51	0		0.51837	0		0.51325	0		0.5285	0		661.268	10.3552
0.50162	0		0.49908	0		0.50473	0		0.52248	0		0.51223	0		0.52042	0		0.51542	0		0.5306	0		661.358	0.84699
0.50373	0		0.50122	0		0.50693	0		0.52458	0		0.51447	0		0.52258	0		0.51747	0		0.5328	0		662.275	2.29508
0.50578	0		0.50335	0		0.50913	0		0.52668	0		0.51663	0		0.52475	0		0.51953	0		0.53495	0		663.263	0.95628
0.51322	0		0.50545	0		0.51123	0		0.52868	0		0.51877	0		0.52688	0		0.5217	0		0.53718	0		663.295	0.47814
0.5221	0		0.50752	0		0.51342	0		0.53078	0		0.52098	0		0.52915	0		0.52375	0		0.5393	0		665.23	0.4235
0.52425	0		0.50948	0		0.51553	0		0.53283	0		0.52317	0		0.53133	0		0.52582	0		0.54157	0		667.815	1.63934
0.52643	0		0.5114	0		0.51767	0		0.53497	0		0.5253	0		0.5334	0		0.52788	0		0.54367	0		668.271	0.57377
0.5286	0		0.51342	0		0.51973	0		0.53703	0		0.52737	0		0.53535	0		0.5301	0		0.54583	0		668.3	1.06557
0.53077	0		0.5155	0		0.52178	0		0.53913	0		0.52953	0		0.5374	0		0.53212	0		0.54792	0		670.332	0.65574
0.53297	0		0.51773	0		0.52397	0		0.54122	0		0.53172	0		0.5395	0		0.53412	0		0.55012	0		674.332	0.53279
0.53503	0		0.5198	0		0.52605	0		0.54322	0		0.5338	0		0.54163	0		0.54163	0		0.5523	0		675.337	0.4918
0.5371	0		0.52202	0		0.52798	0		0.54528	0		0.53608	0		0.54385	0		0.55052	0		0.55453	0		680.825	0.62842
0.53928	0		0.52408	0		0.53005	0		0.54735	0		0.5383	0		0.54597	0		0.5526	0		0.55653	0		684.372	0.84699
0.5414	0		0.52623	0		0.53212	0		0.54957	0		0.54027	0		0.54813	0		0.55473	0		0.55868	0		688.293	0.39617
0.54353	0		0.52832	0		0.53408	0		0.55152	0		0.54247	0		0.5502	0		0.5567	0		0.56083	0		688.363	0.45082
0.54562	0		0.53042	0		0.5363	0		0.5536	0		0.54453	0		0.55242	0		0.55888	0		0.56302	0		689.297	0.47814
0.54765	0		0.53248	0		0.53838	0		0.55575	0		0.54678	0		0.55457	0		0.5609	0		0.56528	0		690.343	0.81967
0.54978	0		0.53458	0		0.5405	0		0.55772	0		0.5489	0		0.55672	0		0.56302	0		0.56742	0		691.339	0.98361
0.55187	0		0.53663	0		0.5426	0		0.5598	0		0.55108	0		0.55888	0		0.56507	0		0.5694	0		692.341	0.4918
0.55402	0		0.5387	0		0.5447	0		0.56187	0		0.55315	0		0.561	0		0.56727	0		0.57157	0		700.34	0.50546
0.55615	0		0.54072	0		0.54675	0		0.56405	0		0.55527	0		0.56313	0		0.56943	0		0.5737	0		702.39	0.39617
0.5582	0		0.54292	0		0.5488	0		0.56607	0		0.55748	0		0.56523	0		0.57152	0		0.5758	0		703.569	0.50546
0.56023	0		0.54492	0		0.55087	0		0.56812	0		0.55953	0		0.5674	0		0.57363	0		0.57803	0		706.3	1.47541
0.5623	0		0.547	0		0.553	0		0.5702	0		0.56163	0		0.56953	0		0.57568	0		0.58022	0		708.27	0.53279
0.5644	0		0.54905	0		0.55503	0		0.57232	0		0.56358	0		0.5716	0		0.57787	0		0.58243	0		708.317	0.57377
0.56647	0		0.55122	0		0.55712	0		0.57435	0		0.56583	0		0.57357	0		0.57997	0		0.58463	0		709.316	0.54645
0.56862	0		0.5533	0		0.5593	0		0.57653	0		0.56805	0		0.57555	0		0.58212	0		0.5866	0		713.848	0.4918
0.57075	0		0.5553	0		0.56127	0		0.57862	0		0.57017	0		0.5776	0		0.58422	0		0.58885	0		714.308	0.34153
0.57283	0		0.55747	0		0.56335	0		0.58078	0		0.5724	0		0.5798	0		0.58643	0		0.59102	0		729.34	0.43716
0.57492	0		0.55947	0		0.5655	0		0.58285	0		0.5745	0		0.58198	0		0.58858	0		0.5932	0		729.38	0.51913
0.5771	0		0.56157	0		0.56755	0		0.58495	0		0.57667	0		0.5841	0		0.59065	0		0.59542	0		730.253	0.69672
0.57927	0		0.56377	0		0.56952	0		0.58712	0		0.57893	0		0.58612	0		0.59273	0		0.59752	0		730.325	0.50546
0.58148	0		0.56588	0		0.57163	0		0.5892	0		0.5811	0		0.58833	0		0.59482	0		0.5998	0		731.339	2.81421
0.58367	0		0.56808	0		0.57363	0		0.59132	0		0.5833	0		0.59035	0		0.59683	0		0.60203	0		732.308	0.4918
0.58572	0		0.57003	0		0.57573	0		0.5935	0		0.58547	0		0.59243	0		0.59895	0		0.60398	0		732.819	1.61202
0.58788	0		0.57208	0		0.57787	0		0.59555	0		0.58772	0		0.59458	0		0.60103	0		0.60607	0		733.319	1.92623
0.59012	0		0.57418	0		0.57993	0		0.59762	0		0.58993	0		0.59665	0		0.60322	0		0.6083	0		733.827	0.53279
0.59225	0		0.57635	0		0.58215	0		0.59972	0		0.5921	0		0.59887	0		0.60523	0		0.61043	0		741.315	0.92896
0.59433	0		0.57845	0		0.58417	0		0.6018	0		0.59422	0		0.60082	0		0.60743	0		0.61252	0		741.766	0.47814
0.59648	0		0.58052	0		0.58628	0		0.60388	0		0.59643	0		0.60302	0		0.60968	0		0.61457	0		742.315	1.14754
0.59858	0		0.58257	0		0.58833	0		0.60598	0		0.59852	0		0.60512	0		0.61172	0		0.61682	0		742.338	1.51639
0.60075	0		0.58458	0		0.59058	0		0.60803	0		0.60068	0		0.6071	0		0.6138	0		0.61902	0		746.338	14.8224
0.60285	0		0.5867	0		0.59278	0		0.60997	0		0.60277	0		0.60932	0		0.61595	0		0.62117	0		746.391	1.18852
0.605	0		0.58878	0		0.59492	0		0.61203	0		0.605	0		0.6115	0		0.61803	0		0.62332	0		747.341	10.082
0.60703	0		0.59103	0		0.59695	0		0.6141	0		0.60713	0		0.61363	0		0.62002	0		0.62548	0		748.348	4.45355
0.60913	0		0.59312	0		0.59888	0		0.61612	0		0.6094	0		0.61577	0		0.62212	0		0.62763	0		749.344	0.50546
0.61115	0		0.59528	0		0.60088	0		0.61822	0		0.61152	0		0.6179	0		0.62432	0		0.6297	0		749.376	0.71038
0.6133	0		0.59728	0		0.60307	0		0.62015	0		0.6137	0		0.62003	0		0.62635	0		0.63183	0		756.9	0.38251
0.61528	0		0.59943	0		0.60522	0		0.62222	0		0.61585	0		0.62222	0		0.6285	0		0.63405	0		759.336	23.6339
0.61745	0		0.60152	0		0.60735	0		0.62422	0		0.61798	0		0.62445	0		0.63055	0		0.63627	0		759.381	1.35246
0.61958	0		0.60368	0		0.60955	0		0.62638	0		0.6202	0		0.62638	0		0.63257	0		0.63833	0		759.433	0.35519
0.62173	0		0.6057	0		0.61173	0		0.62835	0		0.62243	0		0.6285	0		0.63468	0		0.64048	0		760.333	9.78142
0.62377	0		0.60787	0		0.61385	0		0.63037	0		0.62465	0		0.63068	0		0.63687	0		0.64255	0		761.351	1.91257
0.62593	0		0.61	0		0.61595	0		0.63245	0		0.62685	0		0.63287	0		0.63908	0		0.64482	0		762.336	0.84699
0.62807	0		0.61212	0		0.618	0		0.63463	0		0.62893	0		0.63492	0		0.64133	0		0.64702	0		769.357	0.50546
0.63015	0		0.61418	0		0.62015	0		0.63675	0		0.63105	0		0.63707	0		0.64348	0		0.64902	0		771.397	0.71038
0.63205	0		0.61627	0		0.62233	0		0.63885	0		0.63325	0		0.63913	0		0.64563	0		0.65122	0		773.837	0.87432
0.64145	0		0.61852	0		0.6243	0		0.64092	0		0.63537	0		0.64137	0		0.64772	0		0.65332	0		773.867	0.40984
0.65033	0		0.62063	0		0.62647	0		0.64307	0		0.63752	0		0.64347	0		0.64995	0		0.65547	0		775.17	0.47814
0.65248	0		0.62273	0		0.62852	0		0.64517	0		0.6395	0		0.6454	0		0.65213	0		0.65763	0		782.858	0.38251
0.65468	0		0.62478	0		0.63057	0		0.64733	0		0.64183	0		0.64753	0		0.65428	0		0.65982	0		783.857	0.72404
0.65687	0		0.62692	0		0.6326	0		0.64945	0		0.64402	0		0.64973	0		0.65657	0		0.66202	0		787.364	0.36885
0.65887	0		0.62908	0		0.6347	0		0.65153	0		0.64618	0		0.65183	0		0.65872	0		0.66407	0		790.37	0.45082
0.66103	0		0.63112	0		0.6367	0		0.65358	0		0.64833	0		0.65388	0		0.66088	0		0.66627	0		799.382	0.6694
0.66323	0		0.63318	0		0.63877	0		0.65572	0		0.6505	0		0.65605	0		0.66297	0		0.66847	0		799.437	0.4918
0.66542	0		0.63522	0		0.64092	0		0.65772	0		0.65258	0		0.65828	0		0.66498	0		0.67063	0		802.361	0.62842
0.66755	0		0.6374	0		0.64305	0		0.65988	0		0.65487	0		0.66025	0		0.66712	0		0.6728	0		802.746	0.4235
0.66965	0		0.63937	0		0.6452	0		0.66203	0		0.65698	0		0.66232	0		0.66922	0		0.67503	0		805.374	5.12295
0.6717	0		0.64158	0		0.64733	0		0.66417	0		0.65915	0		0.66445	0		0.67143	0		0.67712	0		805.457	0.56011
0.6739	0		0.6437	0		0.64947	0		0.66628	0		0.66128	0		0.66652	0		0.6736	0		0.6793	0		806.382	2.88251
0.67598	0		0.64578	0		0.6515	0		0.66847	0		0.66332	0		0.66852	0		0.67578	0		0.68148	0		808.389	0.4235
0.67795	0		0.6479	0		0.65368	0		0.67062	0		0.66542	0		0.67057	0		0.67802	0		0.68358	0		809.379	0.65574
0.68005	0		0.64993	0		0.65585	0		0.67263	0		0.66753	0		0.67263	0		0.6801	0		0.68577	0		810.882	0.65574
0.68222	0		0.65205	0		0.65792	0		0.67477	0		0.66977	0		0.67477	0		0.68213	0		0.68788	0		811.37	0.83333
0.68433	0		0.65415	0		0.66013	0		0.67683	0		0.67198	0		0.6769	0		0.68415	0		0.69005	0		811.875	1.29781
0.6864	0		0.65635	0		0.6623	0		0.67907	0		0.6742	0		0.67895	0		0.68635	0		0.69225	0		812.36	0.57377
0.68847	0		0.65837	0		0.66443	0		0.68115	0		0.67647	0		0.68112	0		0.69202	0		0.6945	0		817.305	0.50546
0.69055	0		0.6604	0		0.66653	0		0.68332	0		0.67868	0		0.68325	0		0.7009	0		0.69655	0		820.379	0.47814
0.6926	0		0.66243	0		0.66858	0		0.68535	0		0.68085	0		0.68545	0		0.70312	0		0.69875	0		823.344	0.35519
0.69465	0		0.66447	0		0.67053	0		0.68738	0		0.68472	0		0.68758	0		0.70532	0		0.70087	0		825.376	0.68306
0.6968	0		0.66653	0		0.67262	0		0.68953	0		0.6936	0		0.68978	0		0.7073	0		0.70308	0		825.451	0.40984
0.699	0		0.6686	0		0.67472	0		0.69148	0		0.69578	0		0.69193	0		0.70948	0		0.70525	0		837.889	0.36885
0.70093	0		0.67068	0		0.67692	0		0.69368	0		0.69783	0		0.69393	0		0.71155	0		0.7074	0		842.448	0.39617
0.70312	0		0.67277	0		0.67902	0		0.69575	0		0.70003	0		0.69595	0		0.7136	0		0.70953	0		844.387	0.36885
0.70532	0		0.67478	0		0.68105	0		0.6979	0		0.70225	0		0.69813	0		0.71573	0		0.71163	0		845.397	0.99727
0.70735	0		0.67693	0		0.68317	0		0.7	0		0.70447	0		0.7002	0		0.71793	0		0.71385	0		846.49	0.79235
0.70937	0		0.67907	0		0.68513	0		0.70222	0		0.70665	0		0.70237	0		0.7201	0		0.71607	0		848.345	0.81967
0.71143	0		0.6811	0		0.68722	0		0.70432	0		0.70878	0		0.70442	0		0.72215	0		0.71823	0		856.348	1.12022
0.71357	0		0.68318	0		0.68937	0		0.70647	0		0.71097	0		0.7066	0		0.72427	0		0.7202	0		859.425	3.79781
0.71575	0		0.68537	0		0.6915	0		0.7086	0		0.71295	0		0.70882	0		0.72638	0		0.72238	0		860.382	0.34153
0.71787	0		0.68748	0		0.69368	0		0.71058	0		0.71512	0		0.71082	0		0.72852	0		0.72455	0		860.417	2.13115
0.7199	0		0.68965	0		0.69575	0		0.71265	0		0.71732	0		0.71302	0		0.73068	0		0.72667	0		861.368	1.17486
0.72218	0		0.69173	0		0.69772	0		0.71483	0		0.71942	0		0.71522	0		0.73277	0		0.72883	0		861.418	0.80601
0.7242	0		0.69387	0		0.69982	0		0.71697	0		0.72153	0		0.71735	0		0.73488	0		0.73103	0		862.393	1.48907
0.72637	0		0.69587	0		0.70183	0		0.72632	0		0.72363	0		0.71957	0		0.73685	0		0.73313	0		863.33	0.83333
0.7286	0		0.69783	0		0.70388	0		0.7352	0		0.73295	0		0.72155	0		0.73903	0		0.73528	0		863.385	0.87432
0.73078	0		0.69997	0		0.70598	0		0.73733	0		0.73517	0		0.72377	0		0.74107	0		0.73747	0		864.4	0.86066
0.73285	0		0.70202	0		0.70812	0		0.73942	0		0.73728	0		0.72598	0		0.7431	0		0.73967	0		874.316	0.36885
0.73492	0		0.70403	0		0.71018	0		0.7415	0		0.73938	0		0.72817	0		0.74522	0		0.7418	0		874.366	2.10383
0.73713	0		0.7062	0		0.71238	0		0.74365	0		0.74165	0		0.7303	0		0.74738	0		0.74385	0		875.363	5.75137
0.73925	0		0.71368	0		0.71448	0		0.74573	0		0.74383	0		0.7325	0		0.74958	0		0.74605	0		876.355	0.40984
0.74132	0		0.72257	0		0.7165	0		0.74782	0		0.7459	0		0.73452	0		0.7516	0		0.74823	0		876.476	0.4235
0.74333	0		0.72457	0		0.71857	0		0.74993	0		0.7481	0		0.73673	0		0.75367	0		0.75017	0		877.365	0.54645
0.74543	0		0.7267	0		0.72063	0		0.75198	0		0.75015	0		0.7388	0		0.75587	0		0.75245	0		884.403	0.65574
0.74762	0		0.72873	0		0.72272	0		0.75408	0		0.75233	0		0.74088	0		0.75807	0		0.75452	0		886.428	0.51913
0.74987	0		0.73087	0		0.72472	0		0.75608	0		0.75452	0		0.74302	0		0.76025	0		0.75663	0		887.452	0.40984
0.75187	0		0.73297	0		0.72678	0		0.75817	0		0.75665	0		0.74507	0		0.76237	0		0.75878	0		892.427	0.45082
0.75393	0		0.7352	0		0.72887	0		0.76007	0		0.75883	0		0.74722	0		0.7645	0		0.76098	0		892.48	0.62842
0.7561	0		0.73728	0		0.73097	0		0.76205	0		0.76097	0		0.74935	0		0.76655	0		0.76313	0		893.891	0.56011
0.75823	0		0.74667	0		0.73297	0		0.76412	0		0.76305	0		0.7516	0		0.76862	0		0.76528	0		900.414	0.96995
0.76028	0		0.75555	0		0.7351	0		0.76635	0		0.76508	0		0.75372	0		0.7707	0		0.7675	0		900.927	0.69672
0.76242	0		0.75765	0		0.73713	0		0.76842	0		0.76727	0		0.75577	0		0.77275	0		0.76955	0		904.456	0.9153
0.76447	0		0.75972	0		0.74452	0		0.7705	0		0.76933	0		0.75797	0		0.77492	0		0.77163	0		905.441	2.37705
0.76653	0		0.7618	0		0.7534	0		0.77257	0		0.77155	0		0.76022	0		0.77695	0		0.77383	0		905.452	2.90984
0.7686	0		0.76398	0		0.7555	0		0.7747	0		0.77367	0		0.76238	0		0.77908	0		0.77592	0		906.449	1.28415
0.77063	0		0.76618	0		0.75758	0		0.77682	0		0.77588	0		0.76443	0		0.78132	0		0.77798	0		909.401	1.0929
0.77277	0		0.76832	0		0.75968	0		0.77905	0		0.778	0		0.76652	0		0.78333	0		0.78015	0		918.481	0.46448
0.77472	0		0.77037	0		0.76182	0		0.78125	0		0.78008	0		0.76852	0		0.78548	0		0.78233	0		920.393	0.81967
0.77677	0		0.77245	0		0.76392	0		0.78338	0		0.78202	0		0.77047	0		0.78777	0		0.78443	0		934.408	0.53279
0.77898	0		0.77455	0		0.76598	0		0.78558	0		0.7841	0		0.77252	0		0.78995	0		0.78655	0		939.396	0.77869
0.78102	0		0.7767	0		0.76817	0		0.78768	0		0.7863	0		0.77462	0		0.79202	0		0.7887	0		943.43	0.39617
0.78312	0		0.77878	0		0.77022	0		0.78972	0		0.78853	0		0.77678	0		0.79415	0		0.79092	0		944.544	0.32787
0.78508	0		0.78102	0		0.77237	0		0.79183	0		0.79067	0		0.7789	0		0.7962	0		0.7929	0		946.458	2.14481
0.7873	0		0.78305	0		0.77463	0		0.7939	0		0.79288	0		0.78088	0		0.79832	0		0.79505	0		946.507	0.36885
0.78938	0		0.78508	0		0.77667	0		0.79595	0		0.79508	0		0.78302	0		0.80042	0		0.79722	0		947.457	0.72404
0.79155	0		0.78715	0		0.77872	0		0.7981	0		0.79728	0		0.78517	0		0.80255	0		0.79945	0		957.399	1.17486
0.79733	0		0.7892	0		0.78078	0		0.80017	0		0.79945	0		0.78717	0		0.80477	0		0.80157	0		957.476	0.4235
0.80622	0		0.79113	0		0.78283	0		0.80225	0		0.80153	0		0.7891	0		0.80693	0		0.80382	0		958.417	0.39617
0.80842	0		0.7933	0		0.78492	0		0.80437	0		0.8036	0		0.79122	0		0.80898	0		0.80613	0		959.402	1.36612
0.81052	0		0.79538	0		0.78702	0		0.80647	0		0.80577	0		0.79335	0		0.81093	0		0.80837	0		962.443	0.68306
0.81257	0		0.79747	0		0.7891	0		0.80863	0		0.80803	0		0.79532	0		0.81305	0		0.81053	0		963.481	1.14754
0.81473	0		0.79952	0		0.7912	0		0.81073	0		0.81387	0		0.79738	0		0.81522	0		0.81282	0		975.026	0.4235
0.81687	0		0.80165	0		0.79313	0		0.8128	0		0.82273	0		0.79947	0		0.81727	0		0.815	0		975.404	6.8306
0.81907	0		0.8037	0		0.7952	0		0.81495	0		0.82497	0		0.80165	0		0.8194	0		0.81725	0		976.418	3.81148
0.821	0		0.8059	0		0.7973	0		0.81697	0		0.82705	0		0.80375	0		0.82152	0		0.81938	0		977.408	2.13115
0.82323	0		0.81168	0		0.79937	0		0.81903	0		0.82913	0		0.80575	0		0.82372	0		0.8215	0		977.453	0.9153
0.82525	0		0.82057	0		0.8014	0		0.82102	0		0.83135	0		0.8079	0		0.82585	0		0.82367	0		977.573	0.53279
0.83272	0		0.82265	0		0.8036	0		0.82323	0		0.83345	0		0.81012	0		0.8279	0		0.8257	0		979.414	0.46448
0.84162	0		0.8246	0		0.80573	0		0.82542	0		0.83558	0		0.81237	0		0.83003	0		0.82782	0		981.934	0.61475
0.85088	0		0.82667	0		0.80792	0		0.8275	0		0.8377	0		0.81443	0		0.83228	0		0.83003	0		982.43	0.53279
0.85305	0		0.836	0		0.80987	0		0.82947	0		0.83993	0		0.81638	0		0.83783	0		0.83222	0		989.43	1.0929
0.85527	0		0.83818	0		0.81193	0		0.8315	0		0.84918	0		0.81845	0		0.84673	0		0.83442	0		990.438	0.7377
0.85743	0		0.84035	0		0.81942	0		0.83353	0		0.85807	0		0.82417	0		0.849	0		0.83662	0		1003.55	0.36885
0.85947	0		0.84252	0		0.8283	0		0.84283	0		0.8601	0		0.83305	0		0.85093	0		0.83883	0		1010.45	0.60109
0.87248	0		0.84463	0		0.83047	0		0.84495	0		0.86212	0		0.84243	0		0.8529	0		0.84098	0		1018.08	0.81967
0.88138	0		0.84672	0		0.83967	0		0.847	0		0.86427	0		0.84463	0		0.85503	0		0.84683	0		1018.53	0.58743
0.88353	0		0.84883	0		0.84183	0		0.84905	0		0.86642	0		0.84692	0		0.86082	0		0.85572	0		1020.45	0.90164
0.88548	0		0.85087	0		0.84392	0		0.85117	0		0.86842	0		0.85427	0		0.8697	0		0.85788	0		1022.46	1.32514
0.8876	0		0.85293	0		0.84607	0		0.85337	0		0.87042	0		0.86315	0		0.87192	0		0.86708	0		1030.96	0.64208
0.8897	0		0.85508	0		0.8481	0		0.85543	0		0.87257	0		0.86523	0		0.87405	0		0.86927	0		1031.01	0.45082
0.8918	0		0.85702	0		0.85025	0		0.85753	0		0.87467	0		0.86743	0		0.87613	0		0.87135	0		1031.43	0.62842
0.89372	0		0.85902	0		0.85222	0		0.85968	0		0.87678	0		0.86947	0		0.8784	0		0.87333	0		1031.53	0.4235
0.89587	0		0.86117	0		0.85432	0		0.8671	0		0.87908	0		0.87138	0		0.88053	0		0.87555	0		1031.96	4.83607
0.89785	0		0.8632	0		0.85643	0		0.87953	0		0.88133	0		0.87345	0		0.88262	0		0.87762	0		1032.42	0.36885
0.90005	0		0.86537	0		0.8586	0		0.88842	0		0.88353	0		0.87558	0		0.88467	0		0.87978	0		1032.54	0.92896
0.90212	0		0.86918	0		0.86065	0		0.89057	0		0.88575	0		0.87777	0		0.88688	0		0.8819	0		1032.93	0.54645
0.90427	0		0.88873	0		0.86272	0		0.89263	0		0.88797	0		0.88522	0		0.88903	0		0.88412	0		1035.42	0.43716
0.90643	0		0.89762	0		0.8648	0		0.89462	0		0.89003	0		0.9012	0		0.891	0		0.88632	0		1038.4	0.46448
0.90847	0		0.89985	0		0.8724	0		0.89657	0		0.89223	0		0.91008	0		0.89305	0		0.88842	0		1038.89	0.53279
0.91067	0		0.90193	0		0.88483	0		0.8987	0		0.8944	0		0.91215	0		0.89515	0		0.89057	0		1039.98	1.12022
0.91272	0		0.90407	0		0.89372	0		0.90077	0		0.89658	0		0.91428	0		0.89732	0		0.89275	0		1040.46	2.39071
0.91488	0		0.90607	0		0.89578	0		0.90287	0		0.89877	0		0.91638	0		0.89947	0		0.8949	0		1041	1.72131
0.91697	0		0.90825	0		0.89782	0		0.90495	0		0.90092	0		0.91855	0		0.90172	0		0.89703	0		1041.47	2.0082
0.91913	0		0.91035	0		0.89988	0		0.90707	0		0.90307	0		0.92067	0		0.90383	0		0.8992	0		1041.49	3.11475
0.92108	0		0.91252	0		0.90197	0		0.90905	0		0.90517	0		0.92262	0		0.90592	0		0.90132	0		1041.51	1.80328
0.92317	0		0.91473	0		0.90405	0		0.91123	0		0.90735	0		0.92483	0		0.90807	0		0.90335	0		1042.01	0.45082
0.92532	0		0.91682	0		0.90615	0		0.91337	0		0.9095	0		0.92702	0		0.91017	0		0.9056	0		1047.5	0.7377
0.92738	0		0.91898	0		0.90822	0		0.91558	0		0.91173	0		0.92918	0		0.91235	0		0.90772	0		1048.5	2.13115
0.92948	0		0.92112	0		0.91035	0		0.9177	0		0.91393	0		0.93113	0		0.91443	0		0.90983	0		1050.51	1.13388
0.93162	0		0.92307	0		0.9125	0		0.91993	0		0.91617	0		0.9333	0		0.91668	0		0.91202	0		1050.61	0.35519
0.93377	0		0.92503	0		0.91455	0		0.92202	0		0.91833	0		0.9354	0		0.9188	0		0.91412	0		1059.5	0.50546
0.93583	0		0.92713	0		0.91662	0		0.92413	0		0.92047	0		0.94473	0		0.92078	0		0.91623	0		1060.54	1.12022
0.93788	0		0.92927	0		0.91868	0		0.92622	0		0.92263	0		0.95362	0		0.92292	0		0.91838	0		1061.51	0.34153
0.94005	0		0.9314	0		0.92078	0		0.92833	0		0.92462	0		0.96285	0		0.92497	0		0.92045	0		1062.44	0.39617
0.94217	0		0.93367	0		0.92292	0		0.9305	0		0.92673	0		0.97173	0		0.9272	0		0.92265	0		1068.52	0.51913
0.94433	0		0.93567	0		0.92497	0		0.93255	0		0.92898	0		0.97925	0		0.92932	0		0.92492	0		1076.55	0.46448
0.94653	0		0.93777	0		0.92708	0		0.93462	0		0.93108	0		0.9988	0		0.93152	0		0.92713	0		1079.53	0.57377
0.94865	0		0.93992	0		0.92922	0		0.93677	0		0.93327	0		1.01835	0		0.93368	0		0.92933	0		1087.48	0.50546
0.9507	0		0.94197	0		0.93122	0		0.93897	0		0.9354	0		1.03788	0		0.93567	0		0.93143	0		1088.57	0.45082
0.95287	0		0.94402	0		0.9334	0		0.94112	0		0.93747	0		1.05742	0		0.9377	0		0.93342	0		1089.58	0.60109
0.955	0		0.94612	0		0.93543	0		0.94335	0		0.94503	0		1.07698	0		0.94693	0		0.9354	0		1090.38	0.34153
0.95718	0		0.94823	0		0.93752	0		0.94538	0		0.95392	0		1.09652	0		0.95582	0		0.9376	0		1090.57	0.53279
0.95925	0		0.95032	0		0.93973	0		0.9475	0		0.95603	0		1.11607	0		0.96332	0		0.93962	0		1093.44	0.4235
0.96145	0		0.95253	0		0.94195	0		0.94967	0		0.95818	0		1.1356	0		0.97222	0		0.94177	0		1097.47	0.43716
0.96365	0		0.95457	0		0.95123	0		0.95172	0		0.9604	0		1.15513	0		0.97442	0		0.944	0		1104.52	3.60656
0.96583	0		0.95673	0		0.96012	0		0.95373	0		0.96253	0		1.17468	0		0.97655	48		0.94613	0		1105.52	3.81148
0.97333	0		0.9588	0		0.96232	0		0.96133	0		0.96467	0		1.19422	0		0.98955	0		0.95357	0		1105.59	0.43716
0.98225	0		0.961	0		0.96437	0		0.97022	0		0.96685	0		1.21377	0		1.00908	0		0.96245	0		1105.75	0.54645
0.99563	0		0.963	0		0.96658	0		0.97232	0		0.9689	0		1.23332	0		1.02863	0		0.96447	0		1106.54	1.70765
1.01517	0		0.97233	0		0.96872	0		0.9744	0		0.97103	0		1.25285	0		1.04817	0		0.97202	0		1107.54	0.60109
1.03472	0		0.98123	0		0.97077	0		0.9766	0		0.97312	0		1.2724	0		1.06772	0		0.9809	0		1109.49	0.43716
1.05427	0		0.98347	0		0.97288	0		0.97872	0		0.98643	0		1.29195	0		1.08728	0		0.99445	0		1121.47	0.56011
1.07382	0		0.99648	0		0.9751	0		0.98073	0		1.00598	0		1.3115	0		1.10682	0		1.014	0		1133.48	0.51913
1.09335	0		1.01602	0		0.97712	0		0.99007	0		1.02553	0		1.33103	0		1.12637	0		1.03353	0		1134.47	1.96721
1.1129	0		1.03557	0		0.9793	0		1.00962	0		1.04507	0		1.35058	0		1.1459	0		1.05308	0		1134.53	0.47814
1.13243	0		1.05512	0		0.9814	0		1.02915	0		1.06462	0		1.37013	0		1.16547	0		1.07262	0		1136.47	0.64208
1.15198	0		1.07465	0		0.99085	0		1.04872	0		1.08417	0		1.38967	0		1.185	0		1.09217	0		1137.55	0.46448
1.17152	0		1.0942	0		1.01038	0		1.06825	0		1.1037	0		1.40922	0		1.20453	0		1.11172	0		1161.48	0.4235
1.19107	0		1.11373	0		1.02993	0		1.0878	0		1.12325	0		1.42875	0		1.22418	0		1.13127	0		1173.54	1.50273
1.21062	0		1.13328	0		1.04948	0		1.10733	0		1.1428	0		1.4483	0		1.24373	0		1.1508	0		1174.6	0.36885
1.23017	0		1.15283	0		1.06902	0		1.12688	0		1.16233	0		1.46783	0		1.26328	0		1.17035	0		1188.54	0.40984
1.2497	0		1.17238	0		1.08857	0		1.14642	0		1.18187	0		1.48738	0		1.28282	0		1.1899	0		1202.51	0.39617
1.26925	0		1.19192	0		1.1081	0		1.16597	0		1.20142	0		1.50693	0		1.30235	0		1.20943	0		1203.52	0.47814
1.2888	0		1.21145	0		1.12765	0		1.18552	0		1.22097	0		1.52647	0		1.3219	0		1.22897	0		1204.5	1.89891
1.30833	0		1.231	0		1.14718	0		1.20505	0		1.2405	0		1.54602	0		1.34145	0		1.24852	0		1205.74	0.4235
1.32788	0		1.25055	0		1.16673	0		1.2246	0		1.26005	0		1.56555	0		1.36098	0		1.26807	0		1206.58	3.30601
1.34742	0		1.27008	0		1.18627	0		1.24413	0		1.27958	0		1.5851	0		1.38053	0		1.2876	0		1207.58	1.05191
1.36697	0		1.28963	0		1.20582	0		1.26368	0		1.29913	0		1.60463	0		1.40008	0		1.30715	0		1219.3	0.4918
1.38652	0		1.30918	0		1.22535	0		1.28323	0		1.31867	0		1.62418	0		1.41963	0		1.32668	0		1250.56	0.4235
1.40605	0		1.32873	0		1.2449	0		1.30277	0		1.33822	0		1.64372	0		1.43917	0		1.34623	0		1271.67	0.53279
1.4256	0		1.34827	0		1.26445	0		1.32232	0		1.35777	0		1.66327	0		1.45872	0		1.36577	0		1280.56	0.36885
1.44513	0		1.3678	0		1.28398	0		1.34187	0		1.37732	0		1.6828	0		1.47827	0		1.38532	0		1303.68	0.39617
1.46468	0		1.38735	0		1.30353	0		1.3614	0		1.39685	0		1.70235	0		1.4978	0		1.40487	0		1307.58	0.36885
1.48422	0		1.4069	0		1.32308	0		1.38095	0		1.41638	0		1.72188	0		1.51735	0		1.4244	0		1315.58	0.96995
1.50377	0		1.42643	0		1.34263	0		1.40048	0		1.43593	0		1.74145	0		1.53688	0		1.44393	0		1316.58	2.48634
1.5233	0		1.44598	0		1.36217	0		1.42003	0		1.45548	0		1.76098	0		1.55643	0		1.46348	0		1317.59	0.6694
1.54285	0		1.46553	0		1.3817	0		1.43957	0		1.47503	0		1.78053	0		1.57598	0		1.48303	0		1319.59	0.68306
1.56238	0		1.48508	0		1.40125	0		1.45912	0		1.49457	0		1.80008	0		1.59552	0		1.50257	0		1320.52	0.39617
1.58193	0		1.50462	0		1.42083	0		1.47865	0		1.51412	0		1.81963	0		1.61505	0		1.52212	0		1320.59	4.22131
1.60147	0		1.52417	0		1.44037	0		1.4982	0		1.53365	0		1.83918	0		1.6346	0		1.54165	0		1321.6	2.29508
1.62102	0		1.54372	0		1.45992	0		1.51773	0		1.5532	0		1.85873	0		1.65413	0		1.5612	0		1322.6	1.7623
1.64057	0		1.56325	0		1.47945	0		1.53728	0		1.57275	0		1.87828	0		1.67368	0		1.58073	0		1323.59	0.40984
1.66012	0		1.5828	0		1.49898	0		1.55682	0		1.59228	0		1.89782	0		1.69323	0		1.60028	0		1324.62	0.31421
1.67965	0		1.60235	0		1.51853	0		1.57637	0		1.61185	0		1.91737	0		1.71277	0		1.61983	0		1333.49	0.40984
1.6992	0		1.62188	0		1.53808	0		1.59592	0		1.63138	0		1.93692	0		1.7323	0		1.63937	0		1333.58	0.47814
1.71875	0		1.64143	0		1.55762	0		1.61545	0		1.65093	0		1.95647	0		1.75185	0		1.65892	0		1335.61	0.65574
1.73828	0		1.661	0		1.57717	0		1.635	0		1.67048	0		1.97602	0		1.77138	0		1.67847	0		1336.6	0.34153
1.75783	0		1.68053	0		1.59672	0		1.65453	0		1.69002	0		1.99557	0		1.79093	0		1.69803	0		1355.65	0.53279
1.77738	0		1.70007	0		1.61625	0		1.67408	0		1.70957	0		2.01512	0		1.81047	0		1.71757	0		1385.69	0.51913
1.79692	0		1.71962	0		1.6358	0		1.69362	0		1.72912	0		2.03465	0		1.83002	0		1.73712	0		1387.67	0.45082
1.81647	0		1.73918	0		1.65533	0		1.71317	0		1.74865	0		2.05418	0		1.84955	0		1.75667	0		1392.88	0.34153
1.83602	0		1.75873	0		1.67488	0		1.7327	0		1.7682	0		2.07375	46		1.8691	0		1.7762	0		1401.62	0.4235
1.85555	0		1.77827	0		1.69442	0		1.75225	0		1.78773	0		2.0933	0		1.88865	0		1.79575	0		1402.66	0.36885
1.8751	0		1.79782	0		1.71397	0		1.7718	0		1.80728	0		2.11283	195.5		1.90818	0		1.8153	0		1419.67	2.06284
1.89465	0		1.81737	0		1.73352	0		1.79133	0		1.82682	0		2.13238	164		1.92773	0		1.83483	0		1420.67	2.60929
1.91418	0		1.8369	0		1.75307	0		1.81088	0		1.84638	0		2.15193	92		1.94727	0		1.85438	0		1421.68	0.45082
1.93373	0		1.85645	0		1.7726	0		1.83042	0		1.86592	0		2.17147	120		1.96682	0		1.87392	0		1446.64	0.40984
1.95327	0		1.87598	0		1.79213	0		1.84997	0		1.88547	0		2.19102	256		1.98637	0		1.89347	0		1447.63	0.50546
1.97282	0		1.89553	0		1.81168	0		1.86952	0		1.90502	0		2.21057	247.59		2.0059	0		1.91302	0		1448.61	0.81967
1.99235	0		1.91507	0		1.83122	0		1.88905	0		1.92457	0		2.23012	368		2.02545	0		1.93258	0		1448.68	0.50546
2.0119	0		1.93462	0		1.85077	0		1.9086	0		1.94412	0		2.24963	254.12		2.04498	0		1.95208	0		1464.64	2.21311
2.03143	0		1.95417	0		1.8703	0		1.92815	0		1.96365	0		2.26918	0		2.06455	0		1.97163	0		1465.64	1.54372
2.05098	0		1.9737	0		1.88985	0		1.94768	0		1.9832	0		2.28873	0		2.0841	52		1.99118	0		1467.63	1.46175
2.07052	0		1.99325	0		1.90942	0		1.96723	0		2.00275	0		2.30827	0		2.10363	196		2.01072	0		1474.45	0.50546
2.09007	0		2.01278	0		1.92895	0		1.98678	0		2.02228	0		2.32782	0		2.12318	0		2.03027	0		1527.66	0.50546
2.10962	0		2.03233	0		1.9485	0		2.00632	0		2.04182	0		2.34735	0		2.14272	378		2.0498	0		1529.75	0.45082
2.12915	0		2.05188	0		1.96803	0		2.02587	0		2.06137	0		2.3669	2573.66		2.16227	266		2.06935	0		1532.73	0.54645
2.1487	0		2.07142	0		1.98758	0		2.04542	0		2.08092	0		2.38643	0		2.18187	352		2.0889	120		1533.75	0.53279
2.16825	0		2.09097	0		2.00713	0		2.06495	0		2.10048	0		2.40603	886.55		2.2014	0		2.10845	0		1536.7	0.51913
2.18778	0		2.1105	0		2.02667	0		2.0845	0		2.12002	78		2.42557	164		2.22095	102		2.12798	0		1538.71	0.43716
2.20733	0		2.13005	0		2.0462	0		2.10405	0		2.13958	0		2.44512	0		2.2405	242		2.14753	298		1545.71	0.81967
2.22687	0		2.14958	0		2.06577	0		2.12358	0		2.15912	433.18		2.46467	0		2.26003	231.25		2.16707	238.83		1546.69	0.36885
2.24642	0		2.16913	0		2.08528	0		2.14313	0		2.17867	272		2.4842	148		2.27958	40		2.18662	80		1547.76	0.34153
2.26598	0		2.18868	0		2.10483	0		2.16268	0		2.1982	767.16		2.50377	718.78		2.29913	0		2.20615	208		1548.69	0.4235
2.28552	0		2.20823	0		2.12438	0		2.18222	0		2.21775	92		2.5233	457.3		2.31868	0		2.2257	263.67		1563.7	4.89071
2.30507	0		2.22778	0		2.14392	0		2.20177	0		2.23728	44		2.54285	581.89		2.33823	0		2.24525	0		1564.52	0.38251
2.32462	0		2.24733	0		2.16347	0		2.2213	0		2.25683	0		2.56238	0		2.35778	772.94		2.26478	0		1564.64	0.45082
2.34417	86		2.26687	0		2.183	0		2.24085	0		2.27638	166		2.58193	422.3		2.37733	3575.29		2.28435	100		1564.71	5.19126
2.3637	920		2.28642	0		2.20255	0		2.2604	0		2.29592	228		2.60148	310.95		2.39687	0		2.30388	0		1564.87	0.65574
2.38325	710.5		2.30595	0		2.22208	0		2.27993	0		2.31547	299.71		2.62102	497.35		2.41642	0		2.32343	0		1565.69	3.97541
2.4028	338.88		2.3255	0		2.24163	0		2.29948	0		2.33502	4595.28		2.64057	291.13		2.43595	1386.4		2.34297	0		1565.78	0.47814
2.42235	0		2.34503	0		2.26117	0		2.31903	0		2.35458	3991.61		2.6601	192		2.4555	0		2.36253	0		1566.71	0.47814
2.44188	0		2.36462	0		2.28072	0		2.33857	0		2.37412	2508.53		2.67965	216		2.47503	766.04		2.38208	121.28		1604.69	0.45082
2.46143	0		2.38415	0		2.30027	0		2.35812	0		2.39367	1601.54		2.69918	156		2.49458	166.17		2.40162	0		1606.79	0.4235
2.48097	0		2.4037	0		2.3198	0		2.37767	162.54		2.41322	414.65		2.71878	328		2.51413	211.53		2.42117	0		1620.72	1.35246
2.50052	0		2.42323	0		2.33935	0		2.3972	807.41		2.43275	466.37		2.73833	0		2.53367	1118.55		2.44072	0		1621.71	2.0082
2.52007	0		2.44278	0		2.3589	0		2.41675	171		2.4523	553.55		2.75788	253.27		2.55322	531.46		2.46028	0
2.5396	0		2.46233	0		2.37843	0		2.4363	36		2.47185	608.13		2.77743	344.29		2.57275	665.87		2.47982	44
2.55915	0		2.48187	0		2.39808	308.21		2.45583	0		2.4914	738.69		2.79697	385.25		2.5923	92		2.49937	496
2.57868	0		2.50142	0		2.41763	638.52		2.47538	0		2.51095	922.93		2.81652	0		2.61185	0		2.5189	327.59
2.59823	0		2.52095	0		2.43718	423.96		2.49493	0		2.53048	1349.74		2.83607	0		2.63138	199.76		2.53845	96
2.61777	0		2.54048	85.07		2.45672	56		2.51447	0		2.55003	540		2.8556	0		2.65093	212		2.558	666.89
2.63732	0		2.56003	190		2.47627	0		2.53402	0		2.56957	236.2		2.87515	0		2.67048	0		2.57753	308
2.65687	0		2.57958	84		2.4958	0		2.55357	0		2.58912	555.44		2.89468	180		2.69002	0		2.59708	996
2.6764	0		2.59912	249		2.51535	0		2.5731	0		2.60865	351.97		2.91425	84		2.70957	0		2.61662	721.8
2.69595	0		2.61867	126.09		2.53488	0		2.59263	0		2.62822	302.42		2.93378	0		2.72912	0		2.63617	474
2.71548	0		2.63822	76		2.55443	0		2.6122	0		2.64775	75.72		2.95333	0		2.74865	56		2.65572	233.26
2.73503	0		2.65775	0		2.57398	0		2.63173	0		2.6673	0		2.97288	152		2.7682	0		2.67525	160
2.75458	0		2.6773	0		2.59352	0		2.65128	0		2.68685	320		2.99242	0		2.78775	373.25		2.6948	0
2.77413	0		2.69683	0		2.61307	0		2.67082	0		2.70638	228.71		3.01197	40		2.80728	418.47		2.71435	108
2.79367	0		2.71637	0		2.6326	0		2.69037	0		2.72593	737.8		3.03152	0		2.82683	549.39		2.73388	0
2.81322	0		2.73592	0		2.65215	0		2.70992	0		2.74547	279.73		3.05105	0		2.84637	310		2.75343	0
2.83277	0		2.75547	0		2.6717	0		2.72947	0		2.76502	488.11		3.0706	0		2.86592	256.29		2.77297	278.01
2.8523	0		2.77502	0		2.69125	0		2.749	0		2.78455	308		3.09015	0		2.88547	224		2.79252	421.3
2.87185	0		2.79455	80		2.71078	0		2.76855	0		2.8041	811.72		3.10968	188		2.905	190.05		2.81207	470.18
2.8914	0		2.8141	126.56		2.73033	0		2.78808	0		2.82367	544.09		3.12923	428.97		2.92455	184.09		2.83162	0
2.91093	0		2.83365	160		2.74987	0		2.80763	0		2.8432	284.41		3.14878	513.29		2.94408	314.33		2.85115	420
2.93048	0		2.8532	72		2.76942	0		2.82718	0		2.86275	328		3.16832	880.6		2.96363	384.68		2.8707	164
2.95003	0		2.87273	60		2.78897	0		2.84672	0		2.88228	108.5		3.18787	879.21		2.98318	251.11		2.89023	436
2.96957	0		2.8923	0		2.8085	0		2.86627	0		2.90183	411.06		3.20742	585.73		3.00272	369.09		2.90978	555.38
2.98912	0		2.91185	0		2.82805	0		2.8858	0		2.92138	351		3.22697	498.3		3.02227	132		2.92933	352.36
3.00865	0		2.9314	0		2.8476	0		2.90535	0		2.94093	426.87		3.2465	0		3.0418	52		2.94887	696.37
3.0282	0		2.95093	0		2.86713	0		2.9249	0		2.96048	0		3.26605	341.85		3.06135	0		2.96842	900.55
3.04775	0		2.97048	112		2.88667	0		2.94445	0		2.98002	194.34		3.28558	0		3.08088	0		2.98795	691.44
3.06728	0		2.99003	84		2.90622	0		2.96398	0		2.99955	0		3.30513	312.79		3.10043	0		3.0075	1125.59
3.08683	72		3.00958	70		2.92577	0		2.98353	0		3.0191	0		3.32467	348		3.11998	0		3.02705	501.02
3.10637	244.64		3.02912	0		2.94532	0		3.00308	0		3.03863	0		3.34423	192		3.13952	0		3.0466	573
3.12592	282.06		3.04867	0		2.96487	0		3.02262	0		3.05818	0		3.36382	568.56		3.1591	336		3.06613	292
3.14545	388		3.0682	0		2.9844	0		3.04217	0		3.07773	0		3.38335	0		3.17863	349.07		3.08568	235.13
3.165	34		3.08775	76		3.00393	0		3.0617	0		3.09728	0		3.4029	1126.86		3.19822	760		3.10523	252.75
3.18455	156		3.1073	34		3.02348	0		3.08125	0		3.11682	0		3.42245	201.68		3.21773	1029.3		3.12478	144
3.20408	0		3.12683	319.71		3.04303	0		3.10078	0		3.13637	220.73		3.442	441		3.23728	1124		3.14433	40
3.22363	506.47		3.14638	638.36		3.06257	0		3.12033	0		3.15592	927.5		3.46155	920.7		3.25682	498.54		3.16393	0
3.24318	0		3.16592	568.01		3.08212	0		3.13988	136		3.17545	1150		3.48108	0		3.27637	236		3.18348	0
3.26275	0		3.18547	452		3.10167	0		3.15942	124		3.195	1218.84		3.50063	448.29		3.29592	915.73		3.20303	0
3.28228	0		3.20502	333.74		3.1212	0		3.17897	500.52		3.21455	989.69		3.52018	449.3		3.31545	349.68		3.22258	0
3.30183	0		3.22457	0		3.14075	0		3.19852	371.43		3.2341	929.7		3.53973	1002.45		3.335	450.13		3.24212	408
3.32138	0		3.2441	0		3.1603	0		3.21805	50		3.25363	1050.41		3.55928	1095.51		3.35455	271.23		3.26167	1121.4
3.34092	0		3.26363	0		3.17983	184		3.2376	0		3.27318	929		3.57883	1666.65		3.3741	1297.55		3.28122	1228.75
3.36047	0		3.28318	1104.24		3.19938	283.1		3.25713	0		3.29273	1177.48		3.59838	1679.83		3.39365	1072.13		3.30077	1041.67
3.38002	0		3.30272	0		3.21893	116		3.27668	750.35		3.31228	425.62		3.61793	1721.27		3.4132	1329.72		3.32032	875.91
3.39957	0		3.32227	198.08		3.23847	84		3.29622	0		3.33185	548.08		3.63748	946.53		3.43273	1302.81		3.33985	1069.15
3.41912	0		3.34183	156		3.25802	0		3.31577	0		3.35137	632.21		3.65702	590.84		3.4523	52		3.35942	258.92
3.43865	102		3.36137	182.94		3.27757	0		3.33532	2880		3.37092	930.26		3.67657	68		3.47187	1314.97		3.37895	0
3.4582	174.74		3.38092	68		3.29712	0		3.35485	0		3.39047	600.58		3.69612	144		3.49142	355.93		3.3985	748.76
3.47775	185.18		3.40047	0		3.31667	0		3.3744	0		3.41002	1270.1		3.71565	639.7		3.51093	0		3.41805	1609.53
3.49728	236.32		3.42002	30		3.3362	0		3.39393	0		3.42957	0		3.7352	654		3.5305	444		3.4376	705.54
3.51683	338		3.43955	36		3.35575	923.38		3.41348	0		3.4491	373.91		3.75475	699.3		3.55003	0		3.45713	645.6
3.53638	566.5		3.4591	164		3.3753	0		3.43303	0		3.46865	1313.48		3.7743	605.15		3.56958	445.77		3.47668	1263.69
3.55593	1160.14		3.47867	284.97		3.39485	0		3.45257	0		3.4882	0		3.79385	817.04		3.58912	492.52		3.49623	946.62
3.57547	1367.84		3.49818	944.96		3.41438	0		3.47212	138		3.50775	248.25		3.81338	454.29		3.60867	748.41		3.51578	164.82
3.59502	1613.5		3.51773	615.14		3.43393	0		3.49165	168		3.52728	621.71		3.83292	621.17		3.62822	1363.48		3.53533	1033.21
3.61457	1074.16		3.53727	560.27		3.45348	0		3.5112	496.5		3.54683	512.27		3.85247	501.28		3.64777	1453.48		3.55488	1156.5
3.63412	666.27		3.55683	693.55		3.47302	0		3.53075	1038.45		3.56638	1079.59		3.872	912.83		3.6673	2063.23		3.57443	0
3.65367	0		3.57637	1452.28		3.49257	0		3.55028	617.06		3.58592	1597.8		3.89155	798.5		3.68685	1205.79		3.59398	1620.01
3.6732	169.5		3.59592	1768.88		3.51212	0		3.56983	778.69		3.60547	1660.4		3.9111	288		3.7064	1361.64		3.61353	136
3.69275	0		3.61547	1662.59		3.53165	147.54		3.58938	1177.2		3.62502	1369.94		3.93065	443		3.72597	805.02		3.63307	348.85
3.7123	0		3.635	1404.78		3.5512	509.67		3.60893	1995.01		3.64457	1549.3		3.9502	180		3.7455	596.56		3.65262	1337.2
3.73185	0		3.65455	1254.96		3.57075	212		3.6285	2013.12		3.6641	638.22		3.96973	172		3.76505	1019.37		3.67217	2589.56
3.75138	252		3.6741	1170.31		3.5903	401.3		3.64805	1823.95		3.68367	912.51		3.98928	60		3.7846	729.06		3.6917	2788.4
3.77093	257.29		3.69363	54		3.60985	924.72		3.6676	1301.73		3.70325	780.82		4.00885	216.5		3.80415	0		3.71125	2798.63
3.79047	54		3.71318	328		3.62942	1421.51		3.68715	1256.68		3.7228	511.21		4.02838	306.29		3.8237	650.93		3.7308	2294.76
3.81002	42		3.73273	134		3.64893	1211.62		3.7067	0		3.74235	746.49		4.04793	882.45		3.84323	427.7		3.75035	1317.77
3.82957	151.05		3.75228	186		3.66848	1624		3.72625	444.3		3.7619	1232.45		4.06748	760.05		3.86278	220		3.7699	1735.82
3.84912	60		3.77182	182.71		3.68803	821.01		3.74578	327.67		3.78145	468		4.08703	760.83		3.88233	495.96		3.78947	932.09
3.86865	62		3.79138	291.32		3.70758	400.41		3.76533	406.82		3.801	714.51		4.10657	756.83		3.90188	569.52		3.809	940.54
3.8882	0		3.81092	138		3.72713	189.76		3.78488	508		3.82053	589.4		4.12612	948.73		3.92143	748.45		3.82853	774.79
3.90775	32		3.83047	38		3.74667	52		3.80443	184		3.84008	429.14		4.14567	916.64		3.94098	447.34		3.84808	889
3.9273	0		3.85002	0		3.7662	0		3.82397	140		3.85963	957.93		4.1652	1136.41		3.96052	456.03		3.86762	0
3.94685	0		3.86957	258.54		3.78575	0		3.84352	166		3.87918	1353.7		4.18477	761.82		3.98007	329.59		3.88717	405.1
3.96638	0		3.88912	188		3.8053	0		3.86313	60		3.89873	430.08		4.2043	1106.84		3.99962	0		3.90672	468
3.98593	68		3.90867	120		3.82485	0		3.88268	0		3.91828	490.95		4.22385	1131.45		4.01917	284.57		3.92627	568.28
4.00548	180.5		3.9282	0		3.84438	0		3.90222	40		3.93783	277.7		4.24338	1316.91		4.03872	104		3.9458	515.98
4.02503	260		3.94775	74		3.86393	0		3.92177	0		3.95737	205.36		4.26293	252.86		4.05825	328.64		3.96535	430.1
4.04457	89.25		3.9673	0		3.88348	0		3.9413	163.36		3.97693	234.3		4.28248	684.68		4.0778	260.68		3.9849	898.36
4.06412	156		3.98683	0		3.90302	0		3.96085	0		3.99648	520.75		4.30203	404		4.09733	467.2		4.0045	319.14
4.08367	441.06		4.0064	0		3.92257	0		3.9804	0		4.01602	144		4.32157	672.51		4.11688	488.52		4.02407	381.26
4.10322	546.89		4.02593	0		3.94212	0		3.99995	0		4.03557	576.24		4.34112	873.79		4.13643	1080.86		4.04362	40
4.12277	163.5		4.04548	152		3.96167	0		4.0195	0		4.05512	578.89		4.36068	427		4.15598	1231.37		4.06317	291.38
4.1423	435.75		4.06503	111.63		3.98122	0		4.03905	0		4.07467	508		4.3802	535.56		4.17553	1065.25		4.08272	400.17
4.16185	560		4.08457	355		4.00077	0		4.0586	316.36		4.09422	1536.03		4.39975	676.28		4.19507	1066.39		4.10225	624.8
4.18142	550.55		4.10412	224		4.0203	0		4.07813	114		4.11375	1334.58		4.4193	733.71		4.21463	953.86		4.1218	354.46
4.20095	455.37		4.12368	282.79		4.03985	0		4.09768	228.57		4.1333	1341.38		4.43885	192		4.23418	979.2		4.14135	457.94
4.22052	0		4.14322	361.53		4.05938	0		4.11723	304		4.15287	1112.04		4.45838	0		4.25372	691.46		4.1609	0
4.24005	55.75		4.16277	304.14		4.07893	0		4.13678	530.65		4.1724	1366.42		4.47795	1276		4.27327	938.09		4.18045	554.86
4.25958	0		4.18232	448		4.09848	0		4.15632	440.83		4.19193	639.3		4.49748	743.79		4.2928	822.87		4.2	692.67
4.27913	0		4.20185	281.32		4.11802	44		4.17587	975.4		4.21148	497.5		4.51703	345.88		4.31235	2028.43		4.21955	1156.35
4.29868	0		4.2214	192		4.13757	0		4.19542	616		4.23103	108		4.53658	1370.6		4.3319	1029.2		4.23908	835.56
4.31823	196		4.24093	110.1		4.15712	0		4.21495	692.49		4.25058	997.57		4.55612	4383.31		4.35145	284		4.25863	917.1
4.33778	130.21		4.26048	394.53		4.17665	42		4.2345	728.84		4.27013	863		4.57567	7515.56		4.371	433.12		4.27818	885.81
4.35732	346.9		4.28003	230.32		4.19622	0		4.25405	442.94		4.28967	699.32		4.59522	4386.01		4.39055	1431.25		4.29773	1429.7
4.37687	146		4.29958	64		4.2158	0		4.27358	500.67		4.30923	436.52		4.61477	2276.82		4.41008	938.69		4.3173	975.75
4.3964	146		4.31913	178		4.23535	0		4.29313	234		4.32877	600.17		4.6343	2106.43		4.42963	692.19		4.33682	1602.94
4.41595	152		4.33868	30		4.25488	0		4.31267	265.6		4.34832	1105.05		4.65387	909.49		4.44918	817.84		4.35637	0
4.4355	80		4.35822	42		4.27443	208		4.33223	82		4.36787	724.65		4.67342	1498.77		4.46875	365.02		4.37592	1174.46
4.45503	422.86		4.37777	0		4.29398	0		4.35177	100.48		4.38742	545		4.69297	1209.75		4.48828	442.7		4.39547	984.56
4.47458	449.05		4.39732	0		4.31352	0		4.37132	0		4.40695	465.76		4.7125	1682.43		4.50782	0		4.41502	1084.99
4.49412	262.43		4.41685	0		4.33307	0		4.39085	36		4.4265	637.54		4.73205	1658		4.52737	0		4.43455	698.06
4.51367	42		4.4364	0		4.35262	0		4.4104	0		4.44605	0		4.7516	936.48		4.5469	0		4.45412	1049.34
4.53323	0		4.45593	0		4.37215	0		4.42995	0		4.46558	0		4.77115	1466.74		4.56645	0		4.47365	1077.69
4.55278	0		4.47548	127.16		4.3917	0		4.4495	0		4.48513	0		4.79068	989.52		4.586	829.55		4.4932	1494.76
4.57232	316		4.49503	291.33		4.41125	0		4.46903	237		4.5047	492		4.81023	1436.53		4.60555	4717.76		4.51275	1225.45
4.59187	130		4.51458	136		4.43078	0		4.48858	652.61		4.52422	787.26		4.82978	1895.24		4.6251	9766.35		4.53228	918.46
4.61142	3421.17		4.53412	214.52		4.45033	0		4.50813	783.48		4.54377	920.3		4.84935	0		4.64465	6969.06		4.55183	135.69
4.63097	7643.07		4.55368	0		4.46988	0		4.52767	534.85		4.56332	4328.27		4.86888	202.9		4.6642	2978.57		4.57138	0
4.65052	4197.81		4.57322	52		4.48942	0		4.54723	491.69		4.58287	7416.6		4.88843	2906.74		4.68373	2358.67		4.59093	0
4.67005	1413.43		4.59278	158		4.50897	0		4.56678	467.72		4.60242	6343.32		4.90798	6125.46		4.70328	1567.79		4.61047	0
4.6896	240		4.61233	48.5		4.52852	88		4.58632	234		4.62197	1936.66		4.92755	7429.78		4.72283	1294.19		4.63002	0
4.70915	979		4.63187	949.03		4.54805	36		4.60587	318.48		4.64153	1774.02		4.94708	6461.74		4.7424	1680.15		4.64957	0
4.72868	471.68		4.65142	5876.89		4.5676	0		4.62542	272.67		4.66105	1397.33		4.96663	3410.99		4.76193	1458.55		4.66912	12527.4
4.74823	592		4.67095	9153.22		4.58715	0		4.64495	586.1		4.6806	1742.13		4.98618	2307.87		4.78148	1501.42		4.68867	9731.8
4.76777	686.76		4.6905	4167.98		4.6067	0		4.66452	6156.1		4.70013	2150		5.00572	0		4.80102	1123.8		4.70822	4064.45
4.78732	667.19		4.71005	1378.07		4.62623	0		4.68405	11833.7		4.71968	1599.58		5.02528	1841.35		4.82057	820.97		4.72775	3777.52
4.80687	1398.5		4.7296	798.5		4.64578	0		4.7036	6411.18		4.73923	1177.94		5.04482	1156		4.84012	867.08		4.7473	1487.51
4.82643	1019.63		4.74913	706.13		4.66532	406.98		4.72315	2317.11		4.75878	932.65		5.06437	0		4.85965	0		4.76685	2334.97
4.84595	371.27		4.76868	616.81		4.68487	5236.64		4.74268	1090.53		4.77832	1661.84		5.08392	1416.04		4.8792	2236.73		4.7864	1479.83
4.8655	574.49		4.78823	554.64		4.70442	11747.5		4.76223	617.09		4.79787	1097.63		5.10347	1295.11		4.89875	2372.45		4.80595	1375.88
4.88508	393.44		4.80777	886.65		4.72397	5685.4		4.78177	624		4.81743	809.24		5.12302	1464.87		4.9183	3245.42		4.82548	2045.37
4.9046	430		4.82732	1258.68		4.74352	1624.12		4.80132	392.34		4.83697	1932.62		5.14257	989.68		4.93783	3555.2		4.84503	1173.74
4.92415	370.81		4.84687	804.07		4.76305	1282.72		4.82087	890.21		4.85652	877.93		5.1621	776.25		4.95738	6539.99		4.86457	1631.18
4.94368	616.54		4.86642	502.23		4.7826	698.46		4.84042	1670.86		4.87607	1967.71		5.18165	961.27		4.97693	7874.43		4.88412	1454.8
4.96323	0		4.88597	612.99		4.80215	416		4.85997	1440.13		4.89562	2322.13		5.2012	817.49		4.99648	7563.07		4.90372	1271.67
4.98277	2574.84		4.90552	577.56		4.82168	1116.28		4.87952	659.12		4.91515	4563.21		5.22075	1176.11		5.01602	4619.76		4.92325	3595.54
5.00232	2560.58		4.92505	386		4.84123	557.88		4.89907	470.31		4.9347	6048.97		5.24028	948.63		5.03557	2668.16		4.9428	2735.43
5.02187	3397.1		4.9446	434.98		4.86077	1549.56		4.9186	310.67		4.95427	6768.14		5.25983	1215.5		5.0551	1534.34		4.96235	2385.41
5.0414	3048.73		4.96415	582.8		4.88032	1140.39		4.93815	462.32		4.9738	6710.02		5.27938	1256.58		5.07465	1158.74		4.98188	4329.83
5.06095	1572.98		4.98368	1151.04		4.89987	577.77		4.9577	253.31		4.99333	0		5.29892	2197.01		5.0942	0		5.00143	5689.15
5.08048	1287.38		5.00323	1364.21		4.9194	573.21		4.97723	478.63		5.01288	1991.58		5.31847	395.36		5.11375	0		5.02097	10199.4
5.10002	867.96		5.02278	2419.23		4.93897	241.16		4.99678	825.45		5.03243	1743.9		5.33802	1337.7		5.13328	1086.86		5.04052	10216.7
5.11957	437.11		5.04233	3275.2		4.9585	397.22		5.01633	2388.1		5.05198	1162.8		5.35755	951.73		5.15283	1476.1		5.06007	5817.94
5.13912	340.19		5.06187	3996.2		4.97807	365.74		5.03588	3361.03		5.07153	1505.94		5.3771	673.08		5.17238	525.33		5.07962	4226.07
5.15867	508.45		5.08142	3578.1		4.9976	421.91		5.05542	4565.16		5.09108	655.64		5.39665	1202.89		5.19193	1466.96		5.09917	2449.02
5.17822	387.45		5.10097	1830.59		5.01715	846.69		5.07497	4945.24		5.11063	1591.08		5.4162	755.07		5.21148	0		5.11872	2198.51
5.19775	240.29		5.1205	1827.95		5.0367	1388.34		5.09452	4419.41		5.13017	1304.06		5.43573	0		5.23102	224		5.13827	2081.33
5.2173	70		5.14005	615.91		5.05625	3087.4		5.11405	2980.21		5.14972	1123.33		5.45528	609.4		5.25058	1434.19		5.15785	3415.03
5.23685	174		5.15958	0		5.07578	4419.23		5.1336	1880.8		5.16927	424.81		5.47488	0		5.27013	1148.23		5.1774	0
5.25638	406.33		5.17913	498.41		5.09533	4811.12		5.15313	1330.89		5.18882	1124.65		5.49443	522.5		5.28967	931		5.19693	1252.39
5.27593	256		5.19868	0		5.1149	4230.53		5.17268	676		5.20837	1178.48		5.51398	348.7		5.30922	1335.98		5.21648	0
5.29547	670.07		5.21822	346.61		5.13445	3032.93		5.19225	252.05		5.22792	1005.48		5.53352	661.42		5.32875	1049.26		5.23603	2017.26
5.31502	627.89		5.23777	427.36		5.154	1771.73		5.21178	511.25		5.24745	1451.83		5.55307	959.67		5.3483	919.35		5.25558	1344.16
5.33455	355.63		5.25732	658.44		5.17355	960.59		5.23133	610.07		5.267	1212.34		5.57262	245		5.36785	549.64		5.27512	978.57
5.3541	305		5.27685	677.47		5.19308	674.55		5.25087	507.49		5.28653	965.51		5.59215	728.83		5.38738	1489.78		5.29467	1959.98
5.37363	292.29		5.29642	459.23		5.21263	355.86		5.27042	410.39		5.30608	676.16		5.61172	1394.13		5.40693	776.5		5.31422	1739.48
5.39318	307.87		5.31595	448.87		5.23217	563.22		5.28997	614		5.32563	951.32		5.63125	0		5.42648	0		5.33377	814.17
5.41273	224		5.3355	274.6		5.25172	0		5.30952	327.5		5.34518	1806.14		5.6508	0		5.44603	1009.48		5.3533	789.88
5.43228	0		5.35507	154		5.27125	70.34		5.32907	721.97		5.36472	961.97		5.67035	1062.77		5.46558	353.78		5.37285	635.6
5.45182	0		5.37462	118		5.2908	530.51		5.34862	297.58		5.38427	300		5.68988	410.84		5.48512	0		5.3924	1573.68
5.47137	0		5.39415	270		5.31035	271.53		5.36817	631.76		5.40382	774.1		5.70945	584.77		5.50467	571.93		5.41195	1075.92
5.49092	562.4		5.4137	754.81		5.3299	539.75		5.3877	168		5.42338	1081.15		5.72898	0		5.52422	794.35		5.43148	1089
5.51047	203.61		5.43325	296		5.34945	623.31		5.40725	362.29		5.44292	516.85		5.74853	1349.91		5.54377	745.13		5.45105	1218.89
5.53002	120		5.4528	341.43		5.36898	478.54		5.42678	157.89		5.46247	597.86		5.76807	567.52		5.5633	517.53		5.47058	1725.04
5.54957	494		5.47235	228.88		5.38853	268.12		5.44633	188		5.48202	913.58		5.78762	895.89		5.58287	1044.88		5.49013	975.29
5.5691	574.58		5.49188	54.8		5.40808	275.41		5.4659	0		5.50157	2023.93		5.80715	905.57		5.6024	790		5.50968	0
5.58865	697.57		5.51143	0		5.42763	197.82		5.48543	226.43		5.52115	1399.27		5.82672	1302.99		5.62195	0		5.52923	1484.29
5.6082	506.23		5.53098	138		5.44717	297.62		5.50498	115.56		5.54068	1066.28		5.84625	0		5.6415	1367.58		5.54878	1729.98
5.62775	395.85		5.55052	156		5.46673	71.1		5.52453	197.52		5.56022	635.87		5.8658	954.78		5.66105	1644.4		5.56833	1210.59
5.64728	301.93		5.57007	426.86		5.48627	0		5.54408	316		5.57977	1020.09		5.88535	631.06		5.6806	1002.09		5.58788	0
5.66685	361.33		5.5896	0		5.50582	0		5.56363	255.62		5.59932	1347.61		5.9049	572.58		5.70015	843.59		5.60743	1214.54
5.68638	309.65		5.60915	340		5.52537	283.72		5.58318	116		5.61885	971.32		5.92443	280		5.7197	0		5.62698	0
5.70593	272		5.62868	220.2		5.54492	273.3		5.60273	0		5.6384	1154.24		5.944	0		5.73923	89.41		5.64652	0
5.72548	378.35		5.64823	236.58		5.56447	404.16		5.6223	0		5.65795	525.67		5.96355	8747.29		5.75878	1001.57		5.66607	1492.74
5.74503	0		5.66777	299.72		5.584	390.94		5.64183	178.72		5.6775	1149.97		5.9831	23047.1		5.77832	666.38		5.68563	970.51
5.76457	395.64		5.68732	331.31		5.60357	363.12		5.66138	0		5.69703	0		6.00263	27299.4		5.79788	1024		5.70518	716.49
5.78412	590.47		5.70687	294.58		5.6231	397.84		5.68093	735.54		5.71658	0		6.02218	11926.7		5.81743	0		5.72472	786.27
5.80367	460.99		5.72642	0		5.64265	189.61		5.70047	0		5.73615	785.49		6.04173	5070.37		5.83698	621.31		5.74427	1178.82
5.82322	136		5.74597	479.39		5.66218	184		5.72003	287.63		5.75568	1597.99		6.06128	4501.27		5.85652	1277.92		5.76382	1914.02
5.84277	0		5.76552	536.55		5.68173	88.25		5.73957	240.36		5.77523	793.04		6.08083	4065.52		5.87607	2082.98		5.78337	1021.39
5.86232	80		5.78507	449.06		5.70128	208		5.75912	170.79		5.79478	678.32		6.10038	3588.41		5.89562	0		5.80292	1001.61
5.88185	350.46		5.8046	295.49		5.72082	0		5.77867	0		5.81437	318.04		6.11992	2563.07		5.91517	1005.87		5.82247	918.17
5.9014	0		5.82415	309.47		5.74037	0		5.7982	888.77		5.83392	0		6.13947	3655.53		5.9347	827.47		5.84202	0
5.92095	1033.67		5.8437	296.74		5.75992	0		5.81775	504		5.85348	713.25		6.15902	2388.27		5.95425	435.35		5.86157	0
5.94048	305.5		5.86325	151.54		5.77945	321		5.8373	360.15		5.87302	1056.12		6.17855	2114.1		5.97382	700.62		5.8811	1671.03
5.96005	719.19		5.88278	189.91		5.79902	678.86		5.85685	345		5.89257	465.63		6.1981	2424.5		5.99335	862.64		5.90065	2811.02
5.9796	589		5.90233	164		5.81855	484.02		5.8764	796.09		5.91212	0		6.21765	2313.43		6.0129	2761.83		5.9202	1213.13
5.99913	651.51		5.92188	454.07		5.8381	63.05		5.89595	450.04		5.93167	0		6.23718	1537.72		6.03245	14699.5		5.93973	1661.71
6.01868	944.32		5.94143	518.99		5.85765	152		5.91548	400.42		5.95122	1418.89		6.25673	1666.15		6.052	34184.8		5.95928	2777.83
6.03823	5768.52		5.96097	494.15		5.87718	292.63		5.93503	425.68		5.97077	867		6.27628	1562.4		6.07155	26425.3		5.97882	1225.02
6.05778	16240.5		5.98052	858.37		5.89673	240		5.95458	476.07		5.99032	3798.21		6.29583	2292.27		6.0911	9420.06		5.99838	2051
6.07732	15495.1		6.00007	244.61		5.91627	288		5.97415	977.95		6.00987	17717.7		6.3154	1548.84		6.11065	5047.38		6.01792	4572.47
6.09687	7576.4		6.01962	809.84		5.93582	279.8		5.9937	864.33		6.0294	28445		6.33493	1244.18		6.13025	4144.29		6.03747	17183.3
6.11642	2638.21		6.03917	4115.39		5.95537	254		6.01323	1097.15		6.04895	17150.1		6.3545	1453.97		6.1498	3056.39		6.057	34438.5
6.13597	2429.83		6.05872	14899.1		5.97492	538.15		6.03278	711.02		6.0685	6080.23		6.37405	2530.57		6.16933	3067.39		6.07655	23090.3
6.1555	2537.7		6.07825	17922.3		5.99445	889.6		6.05233	1691.22		6.08805	3139.46		6.3936	2270.2		6.18888	2894.15		6.09612	9011.84
6.17505	1893.86		6.09778	10913.6		6.014	430.94		6.07187	13549		6.1076	4428.76		6.41315	2399.61		6.20843	5048.18		6.11565	6938.97
6.1946	1547.96		6.11733	4023.18		6.03353	219.37		6.09142	24706.2		6.12713	3453.01		6.43268	2170.73		6.22797	3020.25		6.13522	5223.37
6.21413	1170.83		6.13687	2996.14		6.05308	540.11		6.11095	21544.5		6.14668	4117.07		6.45223	3669.52		6.24752	1120.16		6.15477	3216.57
6.23368	1195.78		6.15643	2164.79		6.07263	3447.26		6.1305	7541.7		6.16623	3111.96		6.47178	2112.38		6.26705	1963.34		6.17432	4131.2
6.25323	774.93		6.17598	1667.88		6.09217	14950		6.15003	3835.05		6.18577	3827.66		6.49133	1781.96		6.2866	1126.59		6.19385	4809.7
6.27278	834.6		6.19552	1174		6.11172	22752.7		6.16958	2686.63		6.20532	1288.21		6.51087	1872.36		6.30613	2326.78		6.21342	4454.15
6.29232	278.64		6.21507	1117.92		6.13127	14750.3		6.18913	2071.66		6.22487	812.68		6.53042	2388.28		6.3257	1825.78		6.23295	2796.92
6.31187	249		6.23465	997.09		6.1508	5098.21		6.20868	1635.8		6.2444	2939.57		6.54997	11663.9		6.34523	1652.24		6.25252	1801.81
6.3314	946.35		6.2542	1028.85		6.17035	3054.69		6.22822	1433.18		6.26395	2731.5		6.56952	51775.9		6.36478	2135.52		6.27205	816.84
6.35095	1083.5		6.27375	584.51		6.1899	2406.34		6.24778	1554.22		6.2835	1982.3		6.58907	83914.7		6.38433	2389.39		6.29158	1700.78
6.37048	512.76		6.29328	1007.27		6.20943	1968.09		6.26732	1456.45		6.30305	1817.06		6.60862	49774.2		6.40387	2263.71		6.3112	3146.72
6.39003	863.81		6.31283	1301.42		6.22898	1722.35		6.28687	1319.66		6.32258	959.58		6.62817	17026.2		6.42343	3718.98		6.33073	1746.12
6.40958	763.15		6.33238	477.69		6.24852	1810.2		6.30642	881.85		6.34213	1576.21		6.6477	10238.8		6.443	1832.76		6.35028	2118.66
6.42913	1184.33		6.35192	657.12		6.26807	1457.15		6.32595	648.34		6.36168	2546.7		6.66725	6808.87		6.46252	2334.12		6.36983	2479.48
6.44867	1324.95		6.37147	725.84		6.28762	895.96		6.3455	516.22		6.38123	1843.64		6.6868	6160.25		6.48207	2613.7		6.38938	1499.85
6.46822	1190.69		6.39102	1162		6.30715	1106.97		6.36505	873.63		6.40077	1550.58		6.70635	4486.9		6.50162	4324.33		6.40892	2418.72
6.48777	721.65		6.41057	617.13		6.3267	1288.98		6.38458	1008.25		6.42032	1578.8		6.7259	2965.24		6.52115	5342.48		6.42847	1397.35
6.50732	1104.92		6.4301	725.5		6.34625	950.43		6.40413	590.92		6.43987	2115.74		6.74545	3493.19		6.54068	2005.02		6.44802	2957.98
6.52687	1063.88		6.44965	1050.33		6.36578	971.79		6.42368	1039.48		6.4594	2961.3		6.765	3169.72		6.56023	2291.92		6.46757	2627.19
6.54642	603.72		6.4692	1783.58		6.38533	996.17		6.44322	617.22		6.47895	2934.55		6.78455	2277.16		6.57978	2347.02		6.4871	2316.5
6.56597	1255.92		6.48873	1193.17		6.40488	1338.48		6.46278	975.86		6.4985	2740.1		6.8041	1177.63		6.59933	2342.99		6.50665	4310.61
6.5855	7952.88		6.50828	1457.95		6.42443	2119.8		6.48233	1665.85		6.51803	2340.46		6.82363	1706.84		6.61888	14304		6.5262	1437.97
6.60505	33789.5		6.52782	700.85		6.44398	1291.11		6.50188	1489.42		6.5376	1496.56		6.84318	1351.62		6.63843	55857.8		6.54573	1594.94
6.6246	48829.8		6.54737	660.3		6.46353	735.32		6.52142	806.05		6.55715	1287.86		6.86272	2089.2		6.65797	81456.7		6.56528	3137.11
6.64413	29902.5		6.56692	7035.94		6.48308	1478		6.54097	1934.37		6.5767	1796.61		6.88227	2485.94		6.67752	43983.9		6.58483	4513.18
6.66368	9797.33		6.58647	39197.4		6.50263	1015.6		6.56052	628.26		6.59623	12365.3		6.90182	2764.02		6.69708	15849.7		6.60438	28164.4
6.68322	5121.66		6.60602	61348.2		6.52218	1081.34		6.58007	1593.54		6.61578	51089.9		6.92135	1831.85		6.71663	8497.72		6.62393	81486.1
6.70277	3661.02		6.62555	34660.7		6.54173	1107.27		6.5996	15385.8		6.63533	76502.9		6.9409	3116.78		6.73617	5447.01		6.64347	87475.6
6.72232	2813.41		6.6451	11030.8		6.56127	887.23		6.61915	52377		6.65488	43144.1		6.96045	3724.09		6.75572	4716.31		6.66302	37886.1
6.74185	2485.4		6.66463	5732.68		6.58082	978.37		6.6387	59436.2		6.67442	15574.9		6.98	2278.05		6.77527	4176.04		6.68257	14934.1
6.7614	1593.01		6.68418	4015.27		6.60038	3185.16		6.65823	26722.2		6.69397	6794.8		6.99955	3380.57		6.79482	3418.06		6.70212	8852.57
6.78095	1149.58		6.70373	2873.85		6.61992	21231.3		6.67778	9572.49		6.71353	6301.18		7.0191	2036.07		6.81437	3402.09		6.72165	6659.47
6.8005	1207.26		6.72327	3711.51		6.63947	60146.3		6.69733	5611		6.73307	4317.89		7.03867	1511.7		6.8339	2738.22		6.7412	5002.47
6.82005	1587.93		6.74283	1850.22		6.659	58224.8		6.71688	4172.15		6.75262	4589.5		7.05818	3456.75		6.85345	1848.56		6.76075	4301.02
6.83958	2578.66		6.76237	1141.25		6.67855	23859.9		6.73642	3460.49		6.77217	3614.3		7.07773	2949.12		6.873	1016.02		6.7803	4239.35
6.85913	2242.13		6.78192	2034.73		6.6981	8278.45		6.75597	2458.61		6.79172	4014.1		7.09728	2199.61		6.89253	2003.36		6.79985	3806.62
6.87868	678.99		6.80145	2066.24		6.71763	5103.52		6.77552	1600.43		6.81127	2513.59		7.11683	1822.47		6.91208	377.94		6.8194	2127.16
6.89823	384		6.821	3179.48		6.73722	4696.98		6.79507	1345.01		6.8308	1687.31		7.13638	1145.66		6.93163	1654.43		6.83895	1518.81
6.91777	174.25		6.84055	1019.9		6.75675	4396.39		6.8146	1554.14		6.85035	1772		7.15592	1792.97		6.95117	1617.18		6.85848	1253.4
6.93732	233.17		6.8601	686.99		6.7763	2201.94		6.83417	3378.82		6.8699	943.3		7.17548	963.38		6.97072	2740.61		6.87803	1803
6.95687	548.19		6.87965	257.3		6.79585	1420.29		6.85372	2719.11		6.88943	952.7		7.19502	1561.48		6.99027	1110.92		6.89758	1470.01
6.97642	708.82		6.8992	453.53		6.8154	1585.22		6.87327	525.25		6.90898	875.57		7.21457	1858.11		7.0098	2190.93		6.91713	1407.35
6.99597	683.03		6.91875	460.25		6.83495	1789.59		6.8928	277.4		6.92853	1908.01		7.23412	1243.1		7.02937	2530.67		6.93668	2872.52
7.01552	1373.52		6.9383	808.86		6.8545	2795.55		6.91235	316		6.94808	2289.81		7.25367	1888.26		7.0489	1723.29		6.95625	1894.64
7.03507	880.62		6.95785	1265.22		6.87405	2444.81		6.93188	571.97		6.96762	3108.97		7.27322	1610.79		7.06847	2274.24		6.9758	4500.44
7.0546	846		6.9774	1377.53		6.89358	645.79		6.95143	722.06		6.98717	2117.07		7.29275	1445.3		7.08802	1835.06		6.99535	2336.41
7.07415	850.91		6.99693	1394.24		6.91313	380.67		6.97098	885.36		7.0067	1831.44		7.31233	617.96		7.10755	1718.47		7.0149	3010.87
7.0937	1818.32		7.01648	1337.9		6.93268	495.88		6.99053	1344.45		7.02625	2437.85		7.33185	785.33		7.1271	3005.78		7.03443	4358.86
7.11323	1224.04		7.03603	1388.98		6.95223	514.59		7.01008	1177.47		7.0458	3213.79		7.3514	883.63		7.14665	4163.13		7.05398	2984.27
7.13278	1547.95		7.05558	1665.59		6.97177	781.27		7.02963	1162.46		7.06535	2717.32		7.37095	1269.68		7.1662	3836.1		7.07353	2236.7
7.15233	850.09		7.07512	851.73		6.99133	1044.54		7.04918	860.08		7.08488	2228.22		7.39048	1366.88		7.18573	2470.23		7.09308	2832.92
7.1719	536.91		7.09467	909.91		7.01087	1529.46		7.06872	1408.73		7.10443	1978.99		7.41003	2075.95		7.20528	1362.4		7.11263	4164.42
7.19142	1055.85		7.1142	472		7.03042	1217.3		7.08827	2424.92		7.12398	2350.59		7.42958	845.77		7.22483	1825.14		7.13218	3206.66
7.21097	362.27		7.13375	521.37		7.04997	1470.33		7.10782	1363.29		7.14353	2005.88		7.44915	2394.21		7.24438	1387.75		7.15172	3423.65
7.23052	730.66		7.1533	725		7.0695	1659.76		7.12737	870.04		7.16308	2406.49		7.46868	1359.14		7.26393	1225.4		7.17127	2595.63
7.25007	259.24		7.17283	552.14		7.08907	1788.31		7.1469	542.95		7.18263	1513.9		7.48822	1164.74		7.28347	1197.11		7.19082	1711.71
7.2696	494		7.19238	335.94		7.10862	1390.02		7.16645	805.63		7.20217	2171.04		7.50777	668.45		7.30302	1538.65		7.21035	1114.91
7.28915	431.3		7.21193	314		7.12817	1083.96		7.186	967.04		7.22172	1923.8		7.52732	736.86		7.32258	1805.29		7.2299	3016.15
7.3087	397.15		7.23152	275.04		7.1477	741.17		7.20553	838.03		7.24127	1054.3		7.54685	696.21		7.34217	1686.5		7.24945	1250.45
7.32825	432		7.25105	457.19		7.16725	607.21		7.22508	310.74		7.2608	1748.83		7.56642	692.5		7.36172	1301.17		7.269	1093.82
7.34778	544.4		7.2706	549.83		7.1868	470.16		7.24463	367.3		7.28035	1006.45		7.58602	978.51		7.38125	2536.28		7.28853	2478.61
7.36733	767.19		7.29015	365.57		7.20635	931.66		7.26418	427.95		7.2999	1315.13		7.60555	1253.82		7.4008	1461.62		7.30808	1945.88
7.38688	573.45		7.30968	559.26		7.22588	569		7.28372	292		7.31945	693.15		7.6251	657.62		7.42035	903.18		7.32763	1154.07
7.40642	486.3		7.32923	883.21		7.24545	406.56		7.30328	249		7.33898	797.3		7.64465	1041.49		7.43998	663.63		7.34718	2040.37
7.42597	438.2		7.34878	913.41		7.265	340.56		7.32282	376.95		7.35853	1474.46		7.66418	1007.04		7.45952	1453.74		7.36673	1313.74
7.4455	417.72		7.36832	744.56		7.28453	901.35		7.34237	276.89		7.37808	1447.65		7.68375	1272.4		7.47905	1554.83		7.38627	923.14
7.46505	152		7.38787	470.7		7.30408	359.9		7.36193	244.29		7.39762	962.37		7.70328	775.02		7.4986	2005.73		7.40583	1172.67
7.4846	225.65		7.40742	577.85		7.32363	406.22		7.38147	328.32		7.4172	1002.88		7.72283	1228.87		7.51815	1522.43		7.42537	2124.69
7.50413	742.59		7.42695	695		7.34318	764.42		7.40103	513.92		7.43673	1444.86		7.74238	0		7.5377	1856.84		7.44492	1657.47
7.52368	605.32		7.44648	796.32		7.36273	1105.69		7.42057	448.6		7.45627	2201.3		7.76192	1370.45		7.55725	1693.57		7.46447	1780.96
7.54322	739		7.46605	567.53		7.38228	598.73		7.44012	542.33		7.47582	1276.68		7.78148	936.88		7.5768	2367.45		7.48402	3537.57
7.56277	939.83		7.48558	711.87		7.40182	564.88		7.45967	601.88		7.49537	1450.94		7.80103	1100.28		7.59633	1490.55		7.50355	1995.06
7.58233	334.67		7.50513	687.97		7.42137	454.97		7.47922	340.62		7.51492	1869.49		7.82057	553.88		7.61588	1020.19		7.5231	1293.98
7.60187	452		7.52468	1193.74		7.44092	829.31		7.49877	877.88		7.53447	1355.7		7.84012	1321.93		7.63543	549.67		7.54267	3628.19
7.6214	359.03		7.54422	848.39		7.46047	808.18		7.51833	582.9		7.55402	1076.77		7.85967	1681.15		7.65498	1321.1		7.56218	0
7.64095	492.17		7.56377	850.81		7.48	575.19		7.53787	783.67		7.57357	1988.45		7.87922	2967.1		7.67453	885.87		7.58173	2237.6
7.66048	252		7.58332	849.71		7.49955	955.95		7.55742	1046.38		7.5931	1253.05		7.89877	1259.44		7.6941	368		7.60128	1642.59
7.68003	479.83		7.60287	373.43		7.5191	877.98		7.57695	1275.39		7.61265	1124.81		7.9183	1448.99		7.71363	1681.21		7.62082	1923.46
7.69958	451.59		7.62242	322.15		7.53865	635.5		7.5965	1227.77		7.63218	1608.5		7.93785	1816.24		7.73317	456.85		7.64037	1631.76
7.71912	567.72		7.64195	99.33		7.55818	1190.96		7.61605	767.57		7.65172	943.58		7.9574	1655.46		7.75273	658.31		7.65992	1116.75
7.73867	409.4		7.6615	411.51		7.57773	1857.7		7.63558	233.25		7.67127	1277.56		7.97695	2057.22		7.77228	1290.52		7.67947	1264.71
7.75822	513		7.68105	476.39		7.59728	1154.5		7.65513	586.92		7.69082	1360.16		7.9965	5272.32		7.79183	1078.68		7.699	866
7.77777	54		7.70058	577.07		7.61682	1059.82		7.67468	208.95		7.71035	721.4		8.01605	3815.37		7.81137	524.3		7.71855	1048
7.7973	129.86		7.72013	0		7.63637	1149.93		7.69423	411		7.7299	521		8.03558	0		7.83092	1379.75		7.7381	1326.61
7.81685	425.15		7.73967	418.76		7.65592	752.74		7.71377	360		7.74945	475.9		8.05513	1587.57		7.85047	843.2		7.75765	1140.4
7.8364	255.94		7.75922	250.83		7.67547	131.78		7.73332	675.97		7.769	880.19		8.07468	1224.41		7.87	518.16		7.7772	1113.2
7.85595	216		7.77875	639.34		7.69502	533.58		7.75285	0		7.78855	1329.1		8.09422	1707.45		7.88955	1122.23		7.79675	1502.26
7.87548	261.32		7.7983	446.19		7.71457	272.08		7.7724	100		7.80808	383.02		8.11377	1354.81		7.9091	1126.15		7.8163	0
7.89503	272.47		7.81785	225.96		7.73412	367		7.79193	0		7.82763	1193.67		8.1333	1839.49		7.92868	1825.45		7.83585	1265.2
7.91458	333.95		7.8374	177.97		7.75365	160.4		7.81148	0		7.84718	1066.65		8.15285	1267.68		7.9482	3125.73		7.8554	1022.74
7.93413	884.06		7.85695	191.4		7.7732	0		7.83103	233.26		7.86672	1028.92		8.17242	1668.43		7.96775	1117.61		7.87493	1597.62
7.95367	385.26		7.87648	339.63		7.79275	0		7.85057	239.48		7.88627	1160.9		8.19195	837.86		7.9873	1218.25		7.89448	921.29
7.97322	0		7.89605	471.37		7.81228	0		7.87012	310.25		7.90582	1628.96		8.2115	713.9		8.00685	1477.74		7.91403	1561.9
7.99277	547.92		7.9156	332		7.83183	570.75		7.88968	356		7.92535	1347.86		8.23105	1615.39		8.02638	2696.39		7.93358	1325.22
8.01232	859.52		7.93515	615.12		7.85138	704.37		7.90922	202.32		7.9449	1255.06		8.2506	0		8.04595	1625.25		7.95313	1927.32
8.03187	920.21		7.9547	785.33		7.87093	613.36		7.92877	697.29		7.96445	910.7		8.27015	2654.47		8.06548	0		7.9727	1845.17
8.0514	848.2		7.97423	477.5		7.89048	216		7.94833	684.02		7.984	2537.98		8.2897	866.98		8.08503	838.67		7.99223	2505.42
8.07095	0		7.99378	748.9		7.91002	124		7.96788	1292.28		8.00355	2340.57		8.30923	975.58		8.10458	3223.19		8.01178	3035.46
8.0905	1525.5		8.01332	244		7.92957	224		7.98743	803.35		8.0231	2575.75		8.32878	2121.57		8.12412	1315.8		8.03133	1162.36
8.11005	854.44		8.03287	0		7.94912	722.5		8.00698	776.26		8.04265	3435.13		8.34833	1701.1		8.14367	1443.64		8.05087	0
8.12958	788.76		8.05242	418.46		7.96865	411.16		8.02652	612.69		8.06218	0		8.36788	2199.57		8.16322	1473.63		8.07043	0
8.14913	420.77		8.07197	536.9		7.9882	349.22		8.04607	381.09		8.08173	0		8.38745	1592.64		8.18275	1488.02		8.08998	1243.93
8.16867	400.17		8.09152	693.24		8.00775	451.18		8.06562	0		8.10128	2432.08		8.40702	1127.83		8.2023	1981.57		8.10953	3044.8
8.18822	937.34		8.11105	762.74		8.0273	622.93		8.08515	428		8.12083	2410.95		8.42655	660.26		8.22185	1200.75		8.12907	1602.82
8.20777	282		8.1306	1170.95		8.04687	0		8.10472	223		8.14038	2191.14		8.4461	0		8.2414	1516.8		8.14862	1253.14
8.22732	792.91		8.15015	293.9		8.06642	174.91		8.12425	723.63		8.15992	1219.45		8.46563	6764.07		8.26095	1834.87		8.16817	1524.27
8.24685	274.34		8.1697	836.04		8.08597	0		8.1438	527.57		8.17947	933.77		8.48518	15138.8		8.2805	853.38		8.18772	1596.65
8.2664	406		8.18923	329.53		8.10552	1022.51		8.16335	365.67		8.199	2088.23		8.50472	19446.9		8.30013	901.6		8.20727	1124.22
8.28595	318.99		8.20878	204.71		8.12505	939		8.1829	559.31		8.21855	2076.37		8.52427	14260.1		8.3197	944.41		8.22682	1352.15
8.30548	739.52		8.22833	482.44		8.1446	1394.28		8.20245	425.8		8.2381	1731.05		8.54382	7523.5		8.33922	1224.41		8.24635	2176.61
8.32503	374.02		8.24787	455.81		8.16415	964.85		8.22198	392.59		8.25763	1959.33		8.56337	4190.14		8.35878	2253.22		8.2659	1230.14
8.34458	632.24		8.26742	1573.71		8.18368	959.49		8.24153	815.36		8.27718	777.5		8.5829	4260.98		8.37833	1756.11		8.28545	1020.66
8.36413	226.42		8.28695	1213		8.20323	559.26		8.26108	344.64		8.29673	769.29		8.60245	798.39		8.39788	2008.25		8.305	2527.15
8.38367	0		8.30652	376.24		8.22277	525.11		8.28063	578.37		8.31627	1150.69		8.622	2549.87		8.41743	1773.63		8.32455	1061.77
8.40322	0		8.32605	102.25		8.24233	331.27		8.30017	728.83		8.33582	855.59		8.64153	398.57		8.43698	2229.08		8.3441	1660.15
8.42277	180.43		8.3456	192		8.2619	418.48		8.31972	711		8.35537	1770.84		8.6611	2580.91		8.45653	738.45		8.36365	1539.9
8.44232	0		8.36515	114		8.28143	816.78		8.33927	690.22		8.37492	2884.93		8.68063	1009.95		8.47608	829.35		8.38318	2115.91
8.46187	0		8.3847	0		8.301	732.72		8.3588	0		8.39447	1760.61		8.70018	1589.3		8.49563	227.26		8.40273	2635.59
8.48142	0		8.40423	0		8.32052	1315.02		8.37835	0		8.414	2426.96		8.71972	988.08		8.51518	434.89		8.42228	1546.71
8.50097	1108.96		8.42378	0		8.34007	420.18		8.39788	0		8.4336	0		8.73927	1172.29		8.53472	14402.7		8.44183	915.22
8.52053	54		8.44333	0		8.3596	0		8.41743	0		8.45313	1280.5		8.7588	1793.63		8.55427	16860.3		8.46138	1661.83
8.54008	801.1		8.46288	0		8.37913	0		8.43697	0		8.47267	761		8.77837	2415.17		8.57382	13051.2		8.48092	1077.06
8.55963	73.97		8.48243	0		8.39868	0		8.45653	0		8.49222	627.16		8.7979	3401.65		8.59335	4932.8		8.50047	0
8.57918	0		8.50198	0		8.41823	0		8.47607	0		8.51177	90		8.81745	1580.27		8.6129	3935.89		8.52002	8578.71
8.59872	711.87		8.52152	180		8.43778	0		8.4956	0		8.53132	11513.7		8.837	1557.25		8.63247	0		8.53955	16760.6
8.61828	0		8.54107	114.07		8.45732	0		8.51515	0		8.55085	19362.3		8.85655	2893.82		8.652	3451.19		8.5591	0
8.63782	428.73		8.56062	198.32		8.47687	0		8.53472	802.83		8.5704	13251.9		8.87612	3173.77		8.67153	1969.09		8.57865	8220.72
8.65737	0		8.58017	0		8.4964	1466.08		8.55425	0		8.58995	8263.81		8.89563	5917.31		8.69108	0		8.59818	5817.09
8.67692	347.25		8.59972	1092.03		8.51595	0		8.57378	1393.58		8.60948	3004.95		8.91518	4373.82		8.71065	2547.48		8.61773	2373.9
8.69645	178.3		8.61925	744.77		8.5355	67.71		8.59333	171.8		8.62903	3296.46		8.93473	3860.61		8.7302	1546.04		8.63728	3423.18
8.716	274.26		8.6388	240		8.55503	332		8.6129	541.57		8.64858	0		8.95428	1423.85		8.74975	1419.65		8.65682	4912.31
8.73555	814.44		8.65837	471.34		8.57458	0		8.63243	198		8.66813	1870.32		8.97382	1624.43		8.7693	0		8.67637	2155.48
8.75508	1026.64		8.6779	677.09		8.59415	0		8.65198	522.47		8.68767	1517.93		8.99338	1368.67		8.78883	1464.42		8.6959	2696.64
8.77463	1809.27		8.69745	1085.49		8.61368	217.93		8.67153	426.94		8.70722	1608.85		9.01292	3963.27		8.80838	1588.46		8.71545	947.43
8.79418	1157.8		8.717	1136.5		8.63323	964.71		8.69108	527.53		8.72677	1448.71		9.03247	2801.76		8.82793	2434.8		8.735	2346.73
8.81373	424.43		8.73653	1002.35		8.65278	0		8.71063	633.52		8.74632	1694.3		9.05202	5539.06		8.84748	3183.22		8.75455	1271.24
8.8333	0		8.75608	879.33		8.67233	151.61		8.73018	551.45		8.76588	699.71		9.07157	0		8.86702	1587.96		8.7741	324
8.85283	734.94		8.77563	858.89		8.69188	164		8.74973	899.22		8.78542	1152.75		9.0911	0		8.88657	2064.91		8.79363	1407.76
8.87238	1670.39		8.79517	1086.42		8.71143	666.56		8.76928	1110.55		8.80497	1801		9.11065	0		8.90613	3984.09		8.81318	1579.13
8.89193	1681.66		8.81472	732.39		8.73097	0		8.78882	933.97		8.8245	2488.88		9.13018	3894.73		8.92568	4091.53		8.83273	2593.7
8.91147	1954.78		8.83427	1008.3		8.7505	1211.66		8.80837	688		8.84405	2757.39		9.14973	1266.8		8.94522	5433.88		8.85227	3320.6
8.93102	1681.6		8.8538	1163.04		8.77005	1141.25		8.82792	865.53		8.8636	2469.67		9.16928	0		8.96477	4701		8.87182	2936.24
8.95057	526		8.87335	2882.07		8.7896	732.89		8.84747	0		8.88313	2484.99		9.18882	2322.31		8.9843	2435.83		8.89135	0
8.97012	449.18		8.8929	2191.38		8.80913	847.12		8.867	626.39		8.90268	3966.81		9.20838	2744.3		9.00385	1755.54		8.9109	3003.09
8.98967	662.55		8.91245	993.36		8.82868	758.07		8.88655	1600.31		8.92223	4402.38		9.22792	2859.26		9.0234	1578.63		8.93045	4217.57
9.00922	2044.21		8.932	740.5		8.84823	595.33		8.9061	2556.6		8.94178	5808.29		9.24747	1408.97		9.04295	3654.37		8.95	5514.47
9.02877	4293.68		8.95153	332		8.86777	0		8.92563	2243.21		8.96132	3683.65		9.267	985.57		9.0625	3572.86		8.96953	5510.39
9.04832	5308.45		8.97108	2816.57		8.88733	1877.82		8.94518	1441.4		8.98087	2509.54		9.28653	1289.28		9.08203	2700.62		8.98908	3752.9
9.06787	6399.2		8.99063	5198.5		8.90687	2231.45		8.96473	1331.06		9.00042	2152.11		9.30608	0		9.10158	0		9.00863	3063.56
9.0874	1949.03		9.01017	3835.76		8.92642	1334.91		8.98427	686.06		9.01995	3013.64		9.32563	297.67		9.12113	0		9.02818	3099.64
9.10695	1355.95		9.02972	5656.82		8.94597	640.72		9.00382	1606.44		9.0395	1758.48		9.34518	0		9.14068	10401.1		9.04773	2387.84
9.12648	529.7		9.04927	2220.55		8.9655	799.73		9.02337	4891.28		9.05905	3781.18		9.36473	828.14		9.16022	0		9.06728	2576.23
9.14605	0		9.0688	1142.48		8.98505	1121.92		9.04292	3933.01		9.0786	4221.18		9.38428	1092.09		9.17977	1512		9.08682	3191.66
9.1656	891.28		9.08837	1510.24		9.0046	4619.99		9.06247	4275.11		9.09815	5712.46		9.40383	0		9.19932	0		9.10637	7477.06
9.18515	538.64		9.1079	416.71		9.02415	6221.37		9.082	2919.28		9.11772	6703.89		9.42338	0		9.21887	1225.06		9.12592	0
9.20468	295.81		9.12745	344.99		9.0437	4751.91		9.10155	1703.63		9.13723	12692.1		9.44292	1470.54		9.2384	982.37		9.14547	0
9.22423	1176.25		9.147	303.8		9.06323	4084.73		9.1211	571.71		9.15678	9229.91		9.46247	1469.36		9.25795	1646.67		9.16502	0
9.24378	0		9.16655	0		9.08278	1942.83		9.14063	723.49		9.17632	7035.86		9.482	935.14		9.2775	1339.12		9.18457	7475.65
9.26333	0		9.1861	984.61		9.10232	542.28		9.16018	582.62		9.19587	1858.08		9.50155	2242.05		9.29708	1213.76		9.20412	2000.13
9.28287	1602.77		9.20565	0		9.12187	158.69		9.17973	915.08		9.21542	962.76		9.52108	1369.02		9.3167	1208.44		9.22367	1586.9
9.30242	0		9.22518	208		9.14142	184		9.19928	318.16		9.23497	1548.33		9.54063	2229.98		9.33625	945		9.2432	1673.18
9.32197	291.4		9.24473	1002.68		9.16097	0		9.21883	0		9.25452	1648.17		9.56018	919.67		9.35578	588.91		9.26275	1110.9
9.34152	432.06		9.26428	830		9.1805	452		9.23838	0		9.27405	1272.78		9.57973	1076.76		9.37533	1034.45		9.28232	3240.01
9.36105	457.29		9.28383	994.68		9.20005	0		9.25792	0		9.2936	2045.9		9.59928	563.44		9.39488	601		9.30185	1921.06
9.3806	335.32		9.30338	339.15		9.2196	1246.61		9.27747	1623.41		9.31315	2062.1		9.61882	2510.5		9.41442	0		9.3214	3288.08
9.40015	219.43		9.32293	0		9.23915	0		9.29702	1341.11		9.3327	2109.57		9.63838	1167.89		9.43397	0		9.34095	2116.41
9.4197	84		9.34248	314.88		9.2587	1225.33		9.31657	692.47		9.35223	1482.13		9.65793	960.82		9.45352	1750.01		9.3605	1644.09
9.43925	60		9.36202	242		9.27825	1156.7		9.3361	365.69		9.37178	0		9.6775	1120.59		9.47305	855.05		9.38003	2100.21
9.45878	158.47		9.38157	706.44		9.2978	536.86		9.35565	643.97		9.39132	775.33		9.69703	1337.6		9.49262	1244.13		9.39958	1294.27
9.47833	499		9.40112	203.28		9.31733	404.05		9.3752	328.59		9.41087	0		9.71657	884.41		9.51215	1655.13		9.41913	2126.82
9.49788	461.73		9.42065	263.18		9.33688	296		9.39475	404		9.43042	898.17		9.73612	434.86		9.5317	1488.79		9.43868	0
9.51742	829.58		9.4402	180		9.35643	0		9.41428	251.45		9.44997	1854.26		9.75567	1535.74		9.55125	1449.17		9.45822	0
9.53697	1251.51		9.45975	421.1		9.37598	124.57		9.43385	776		9.46952	2227.65		9.7752	937.11		9.57078	1156.64		9.47777	0
9.55652	638.44		9.4793	496.41		9.39553	314.16		9.4534	747.94		9.48905	1315.66		9.79475	1606.45		9.59033	1417.11		9.49732	1608.16
9.57605	263		9.49885	385.02		9.41507	186.38		9.47295	432.57		9.5086	1546.69		9.8143	2897.9		9.60988	2324.39		9.51685	785.44
9.59562	609.34		9.51838	828.45		9.43462	558.5		9.49248	787.91		9.52813	2290.03		9.83385	1214.02		9.62943	3182.05		9.5364	3377.37
9.61515	490		9.53793	1547.13		9.45415	526.63		9.51203	819.14		9.54768	1023.32		9.8534	1797.46		9.64897	2203.05		9.55595	2337.97
9.6347	629.6		9.55748	1050.49		9.4737	573.82		9.53158	662.25		9.56723	1322.73		9.87295	670.06		9.66852	1758.12		9.57548	1817.08
9.65425	686.27		9.57703	1116.27		9.49323	694.79		9.55113	427.9		9.58678	1429.47		9.8925	1041.26		9.68807	2678.82		9.59503	933.06
9.6738	454		9.59657	0		9.51278	248.26		9.57068	514.08		9.60632	1367.64		9.91203	799.51		9.70762	1039.75		9.61458	4266.98
9.69335	569.51		9.61612	1082.23		9.53232	263.68		9.59023	448.21		9.62587	1077.31		9.93158	956.98		9.72717	2175.04		9.63412	1148.83
9.71288	514.29		9.63565	543.44		9.55187	494.35		9.60978	697.24		9.64542	1947		9.95113	629.38		9.74672	1141.9		9.65367	1276.78
9.73243	688.68		9.6552	315.96		9.57142	445.45		9.62933	297.05		9.66495	1989.18		9.97068	757.29		9.76627	0		9.67322	0
9.75198	308.38		9.67473	458.22		9.59095	823.37		9.64888	808		9.6845	2889.49		9.99023	0		9.78582	1190.29		9.6928	1269.17
9.77152	608.72		9.69428	388.17		9.6105	460.96		9.66843	828.18		9.70403	1487.97		10.0098	0		9.80535	2497.29		9.71233	890.15
9.79107	303.76		9.71383	675.89		9.63005	920.14		9.68798	835.69		9.72358	1131.65		10.0293	0		9.8249	2491.92		9.73188	1369.62
9.81062	273.62		9.73337	293.54		9.6496	0		9.70753	296		9.74313	2587.55		10.0488	0		9.84447	1728.95		9.75143	2109.66
9.83015	0		9.75293	604.01		9.66913	188.39		9.72707	253.6		9.76267	1831.41		10.0684	676.85		9.864	2129.62		9.77097	887.55
9.8497	303.07		9.77247	368.43		9.68868	340		9.74662	296		9.78222	726.86		10.0879	2216.77		9.88355	1971.52		9.79052	902.07
9.86925	141.98		9.792	221.2		9.70823	696.78		9.76617	497.04		9.80177	1668.43		10.1075	854.05		9.90312	1220.54		9.81007	2061.8
9.88878	690.62		9.81155	501.81		9.72777	1049		9.78572	215.86		9.8213	2242.34		10.127	787.85		9.92263	723.19		9.82962	515.29
9.90833	445.19		9.8311	448.35		9.74732	125.05		9.80527	588		9.84087	2339.14		10.1466	523.89		9.94218	1474.49		9.84915	1831.29
9.92788	538.39		9.85063	0		9.76687	636.49		9.8248	128		9.8604	2404.56		10.1661	495.68		9.96173	1113.46		9.8687	902.09
9.94743	400.51		9.87018	0		9.78642	180.06		9.84435	226		9.87995	999.49		10.1857	484.42		9.98127	795.21		9.88825	1377.43
9.96697	151.5		9.88973	0		9.80595	0		9.8639	0		9.8995	722.12		10.2052	377.68		10.0008	583.14		9.90782	2245.99
9.98652	152		9.90928	392		9.8255	246.32		9.88345	333.33		9.91905	1375.55		10.2248	233.45		10.0204	745.35		9.92735	823.15
10.0061	64		9.92883	398.35		9.84505	0		9.90298	282.63		9.93858	1205.57		10.2443	1090.94		10.0399	1324.88		9.9469	960.54
10.0256	678.55		9.94837	365.74		9.8646	0		9.92255	0		9.95813	1055.73		10.2638	1457.8		10.0595	0		9.96643	840.97
10.0452	290.93		9.96792	1087.13		9.88413	325.41		9.94208	232.22		9.97767	987.09		10.2834	925.33		10.079	0		9.986	907.08
10.0647	210.87		9.98747	850.16		9.90368	461.18		9.96163	531.28		9.99723	1569.18		10.3029	1113.89		10.0985	0		10.0055	461.94
10.0843	132		10.007	198.38		9.92323	478.37		9.98118	200.04		10.0168	779.78		10.3225	1446.21		10.1181	977.94		10.0251	795.77
10.1038	296		10.0266	86		9.94278	195.82		10.0007	1013.65		10.0363	1057.47		10.342	3267.09		10.1377	0		10.0446	2274.86
10.1234	108.67		10.0461	238.77		9.96232	385		10.0203	261.67		10.0558	2054.01		10.3616	2411.15		10.1572	1830.1		10.0642	0
10.1429	224		10.0656	232		9.98185	537.43		10.0398	384.78		10.0754	849.08		10.3811	4885.61		10.1767	430.45		10.0837	0
10.1624	322.47		10.0852	88		10.0014	0		10.0594	300		10.095	1908.79		10.4007	3139.39		10.1963	418.96		10.1033	0
10.182	436.48		10.1047	372.92		10.0209	419.67		10.0789	408.21		10.1145	909		10.4202	4771.64		10.2158	447.47		10.1228	0
10.2015	466		10.1243	454.93		10.0405	310		10.0984	153.32		10.1341	921.23		10.4398	3760.73		10.2354	513.88		10.1424	0
10.2211	925.1		10.1438	464		10.06	274		10.118	374		10.1536	495.56		10.4593	3911.22		10.2549	1139.64		10.1619	1492.51
10.2406	894.4		10.1634	388.54		10.0796	182		10.1375	197.65		10.1731	941.02		10.4788	7903.83		10.2745	675.14		10.1815	801.34
10.2602	760.38		10.1829	548.18		10.0991	427.91		10.1571	96		10.1927	337.33		10.4984	8644.69		10.294	1346.34		10.201	1163.91
10.2798	501.58		10.2025	286.97		10.1187	247.18		10.1766	237.58		10.2122	507.51		10.518	6498.87		10.3135	1055.07		10.2206	669.55
10.2993	1145.83		10.222	948.26		10.1382	389.17		10.1962	256.57		10.2318	730.25		10.5375	3568.05		10.3331	1360.77		10.2401	764.31
10.3189	1622.27		10.2416	350.93		10.1578	517.55		10.2157	849.11		10.2513	704		10.557	2814.8		10.3527	1034.92		10.2597	357.91
10.3384	1206.31		10.2611	392.4		10.1773	423.77		10.2353	930.3		10.2709	557.92		10.5766	2064.96		10.3722	2258.49		10.2792	918.69
10.358	1384.97		10.2806	796.65		10.1968	838.64		10.2548	1412.33		10.2904	1537.89		10.5961	1316.67		10.3918	3516.88		10.2987	544.15
10.3775	1153.39		10.3002	1260.2		10.2164	1328.63		10.2744	787.31		10.31	1105.63		10.6157	1269.48		10.4113	3868.03		10.3183	1196.52
10.3971	1334.19		10.3197	1174.26		10.236	864.38		10.2939	460		10.3295	1517.27		10.6352	1221.75		10.4308	2806.2		10.3378	1456
10.4166	1734.44		10.3393	1082.31		10.2555	744.94		10.3135	879.72		10.3491	1573.97		10.6547	2520.87		10.4504	2649.5		10.3574	1580.55
10.4362	1365.66		10.3588	1094.29		10.2751	423.02		10.333	1307.53		10.3686	1862.4		10.6743	1399.22		10.47	5091.56		10.3769	1651.22
10.4557	1605.4		10.3784	1944.17		10.2946	948.77		10.3526	1401.91		10.3881	2799.14		10.6938	983.97		10.4895	2756.71		10.3964	3727.56
10.4753	2095.51		10.3979	1355.06		10.3141	1762.34		10.3721	1179.96		10.4077	3929.13		10.7134	1573.15		10.5091	4652.73		10.416	2701.85
10.4948	4238.55		10.4175	1218.91		10.3337	1231.41		10.3917	1021.78		10.4273	2260.08		10.733	1022.43		10.5286	5918.85		10.4356	3882.23
10.5143	5149.67		10.437	1795.86		10.3532	1164.45		10.4112	1472.66		10.4468	2754.08		10.7525	2032.24		10.5481	6554.45		10.4551	3894.92
10.5339	3192.63		10.4566	4778.02		10.3728	977.42		10.4307	1815.81		10.4664	2861.7		10.7721	2883.44		10.5677	4544.55		10.4747	4910.37
10.5534	1242.13		10.4761	6977.38		10.3923	1720.82		10.4503	1064.4		10.4859	3256.01		10.7916	4751.85		10.5872	3011.32		10.4942	3014.67
10.573	1094.35		10.4956	5031.5		10.4119	1970.65		10.4698	2193.13		10.5054	4819.27		10.8112	4152.18		10.6068	1444.92		10.5137	3502.7
10.5925	3148.22		10.5152	2421.19		10.4314	2223.34		10.4894	4072.75		10.525	10226		10.8307	2472.39		10.6263	1605.53		10.5333	4840.43
10.6121	4246.46		10.5348	3335.51		10.451	4315.2		10.5089	5286.31		10.5445	11907.1		10.8503	2654.72		10.6459	1918.68		10.5528	7236.59
10.6316	3158.58		10.5543	4788.38		10.4705	5387.18		10.5285	5145.11		10.5641	9489.09		10.8698	1301.13		10.6654	1560.84		10.5724	8042.81
10.6511	1044.54		10.5738	3450.54		10.4901	5380.8		10.548	3094.85		10.5836	4649.3		10.8894	1253.68		10.685	2115.51		10.5919	4653.6
10.6707	748.84		10.5934	1529.02		10.5096	4582.79		10.5676	1831.16		10.6032	3737.33		10.9089	1528.26		10.7045	2090.64		10.6115	3844.74
10.6903	496.27		10.6129	1038.31		10.5291	2641.83		10.5871	3660.31		10.6227	2821.45		10.9284	0		10.7241	1892.59		10.631	4452.05
10.7098	298.66		10.6325	900.29		10.5487	3932.94		10.6066	5226.51		10.6423	2132		10.948	2677.33		10.7436	1012.71		10.6506	2321.82
10.7294	518.62		10.6521	686.87		10.5683	3413.97		10.6262	3404.94		10.6618	1822.01		10.9675	3162.37		10.7631	1624.88		10.6701	1781.58
10.7489	554.8		10.6717	531.71		10.5878	3573.58		10.6457	1984.04		10.6813	1442.78		10.9871	4092.72		10.7827	1498.86		10.6897	1677.69
10.7684	591.96		10.6912	707.22		10.6073	2148.12		10.6653	843.35		10.7009	2071.92		11.0066	3176.15		10.8022	2273.05		10.7092	1639.06
10.788	542		10.7108	497.81		10.6269	861.26		10.6848	876.84		10.7204	1452.51		11.0261	2088		10.8218	2450.09		10.7287	1709.97
10.8075	563		10.7303	651.68		10.6464	581.81		10.7044	513.06		10.74	2249.59		11.0457	2534.88		10.8413	4519.16		10.7483	2513.76
10.8271	455.2		10.7499	748.21		10.666	1192.43		10.7239	809.92		10.7595	1556.27		11.0653	852.49		10.8609	2980.48		10.7678	2752.3
10.8466	868.84		10.7694	289.48		10.6855	596		10.7435	975.07		10.7791	1193.57		11.0848	2400.89		10.8804	2459.97		10.7874	2610.07
10.8662	931.1		10.7889	560.08		10.7051	622		10.763	801.56		10.7986	2739.51		11.1043	1927.94		10.9	2650.7		10.807	1708.05
10.8857	550.06		10.8085	1199.64		10.7246	730.08		10.7826	996.43		10.8181	2484.46		11.1239	2416.08		10.9195	1860.04		10.8265	3089.91
10.9053	1455.69		10.828	687.64		10.7442	313.97		10.8021	318.13		10.8377	3169.06		11.1434	2295.17		10.939	2510.65		10.846	3791.97
10.9248	927.08		10.8476	1135.99		10.7637	334		10.8217	604.1		10.8573	5453.04		11.163	1910.12		10.9586	3401.01		10.8656	5943.01
10.9444	0		10.8672	1012.66		10.7833	582.82		10.8412	1000.39		10.8768	4656.48		11.1825	4043.9		10.9781	2540.77		10.8851	5471.52
10.9639	245.44		10.8867	1112.85		10.8028	680.55		10.8607	1035.33		10.8963	2943.57		11.2021	4626.92		10.9977	2636.21		10.9047	2909.55
10.9835	156		10.9062	838.63		10.8224	853.5		10.8803	1377.48		10.9159	1602.74		11.2216	5880.97		11.0172	4747.98		10.9242	3617.54
11.003	0		10.9258	428.83		10.8419	975.29		10.8998	1368.11		10.9354	1971.93		11.2411	5593.6		11.0368	2835.52		10.9438	2373.06
11.0226	152		10.9453	267.11		10.8614	791.45		10.9194	1233.87		10.955	2308.98		11.2607	2732.3		11.0563	1801		10.9633	1509.64
11.0421	314.86		10.9649	117.39		10.881	1632.37		10.9389	572.58		10.9746	1777.11		11.2803	2436		11.0759	1051.28		10.9829	2234.68
11.0617	664.2		10.9844	376.36		10.9006	827.93		10.9585	334.4		10.9941	2031.25		11.2998	1271.79		11.0954	1822.8		11.0024	3110.57
11.0812	990		11.004	204.03		10.9201	653.75		10.978	52		11.0136	4739.66		11.3193	1521.09		11.115	2448.37		11.022	3732.07
11.1007	1327.08		11.0235	361.24		10.9396	178		10.9976	316.62		11.0332	3620.29		11.3389	1798.44		11.1345	2220.44		11.0415	5249.69
11.1203	2235.52		11.0431	381.88		10.9592	296.94		11.0171	144.5		11.0527	3926.62		11.3584	1396.97		11.1541	3078.18		11.061	3571.3
11.1398	2031.54		11.0626	571		10.9787	242		11.0366	407.32		11.0723	3960.28		11.378	1230.94		11.1736	2550.78		11.0806	3238.53
11.1594	805.57		11.0822	1533.76		10.9983	52		11.0562	102.04		11.0918	1476.52		11.3975	2438.87		11.1931	2090.98		11.1001	3117.56
11.179	1052.6		11.1017	1279.59		11.0178	490.94		11.0757	477.71		11.1113	1147.81		11.417	1901.25		11.2127	3009.11		11.1197	2095.74
11.1985	616.27		11.1212	1453.92		11.0374	338		11.0953	651.34		11.1309	1608.27		11.4366	2102.03		11.2323	4909.54		11.1393	1791.07
11.218	1245.39		11.1408	654.65		11.0569	649.05		11.1148	752.55		11.1504	1822.12		11.4561	2889.05		11.2518	7089.52		11.1588	2554.74
11.2376	816.25		11.1603	897.34		11.0764	904.95		11.1344	1099.66		11.17	3239.85		11.4757	2268.47		11.2713	5478.83		11.1783	2276.65
11.2571	1974.64		11.1799	1233.91		11.096	954.42		11.1539	987.66		11.1895	2344.41		11.4952	3780.28		11.2909	4692.7		11.1979	3319.44
11.2767	3270.95		11.1994	541.32		11.1155	1626.07		11.1735	543.14		11.2091	2261.86		11.5148	2974.2		11.3104	3636.24		11.2174	3899.41
11.2962	3149.54		11.219	1168.03		11.1351	2117.16		11.193	401.83		11.2286	3508.34		11.5343	2837.8		11.33	1625.02		11.237	3776.32
11.3158	2751.94		11.2385	1301.91		11.1546	1286.8		11.2126	491.07		11.2482	4762.83		11.5539	1758.81		11.3495	1551.13		11.2565	3747.82
11.3353	1574.16		11.2581	2267.41		11.1742	1638.1		11.2321	0		11.2677	4728.53		11.5734	1928.34		11.3691	1772		11.276	5135.18
11.3549	1191.74		11.2776	2770.73		11.1937	1972.36		11.2516	0		11.2873	3380.01		11.593	2363.27		11.3886	1900.11		11.2956	4791.21
11.3744	1310.53		11.2972	3103.87		11.2133	449.57		11.2712	1124.13		11.3068	2972.32		11.6125	3661.65		11.4081	1805.92		11.3151	5831.67
11.3939	794.3		11.3167	1766.26		11.2328	560		11.2907	1052.9		11.3263	2350.2		11.632	2849.84		11.4277	2781.72		11.3347	3957.39
11.4135	640.96		11.3362	1095.64		11.2523	0		11.3103	1937.39		11.3459	1384.91		11.6516	1929.72		11.4473	1017.82		11.3542	2800.99
11.433	664.1		11.3558	470.94		11.2719	1330.86		11.3298	2281.81		11.3654	1364.38		11.6712	3045.58		11.4668	2679.36		11.3738	1483.52
11.4526	192		11.3753	532.79		11.2914	2105.83		11.3494	1416.17		11.385	3331.38		11.6907	1694.54		11.4863	2924.3		11.3933	2701.74
11.4721	820.56		11.3949	512.66		11.311	3616.1		11.3689	1438.54		11.4045	2945		11.7102	1214		11.5059	3079.43		11.4129	2908.92
11.4916	1081.3		11.4145	497.13		11.3306	3006.05		11.3885	978.26		11.4241	2340.22		11.7298	1297.56		11.5254	2420.82		11.4324	3309.06
11.5112	2268.11		11.434	1018.77		11.3501	1362.72		11.408	463.1		11.4436	2992.83		11.7493	1436.39		11.545	3388.15		11.452	2521.2
11.5307	1304.07		11.4535	2236.16		11.3696	1406.24		11.4276	328.71		11.4632	1491.61		11.7689	2446.75		11.5645	2201.71		11.4715	1595.44
11.5503	1276.78		11.4731	1405.32		11.3892	814.41		11.4471	0		11.4827	949.33		11.7884	3144.03		11.5841	2160.22		11.491	2794.81
11.5698	1291.69		11.4926	1621.51		11.4087	486.85		11.4667	430.59		11.5023	1586.27		11.8079	0		11.6036	1528.15		11.5106	3129.03
11.5894	1001.61		11.5122	1030.88		11.4283	395.73		11.4862	2123.58		11.5218	1386.16		11.8275	1041.21		11.6232	2751.62		11.5301	2709.16
11.6089	790.18		11.5317	1355.21		11.4478	0		11.5058	2435.26		11.5413	1992.76		11.847	1046.29		11.6427	3047.69		11.5497	2235.1
11.6285	591.47		11.5513	1480.4		11.4674	1635.02		11.5253	1479.16		11.5609	3398.01		11.8666	0		11.6623	2614.39		11.5692	1921.82
11.648	462.56		11.5708	1054.77		11.4869	3246.76		11.5449	865.16		11.5805	3000		11.8861	12012.3		11.6818	2342.64		11.5888	3412.59
11.6676	316		11.5904	605.09		11.5064	2429.34		11.5644	1429.04		11.6	2604.72		11.9057	0		11.7013	2331.73		11.6083	4088.08
11.6871	383.64		11.6099	610.75		11.526	1346.09		11.5839	910.66		11.6196	2180.74		11.9252	0		11.7209	2135.93		11.6279	2174.29
11.7066	657.73		11.6294	368.91		11.5456	1635.13		11.6035	857.66		11.6391	2050.74		11.9448	3534.08		11.7404	1551.46		11.6474	1253.41
11.7262	644.43		11.649	251.44		11.5651	1536.09		11.623	573		11.6587	1913.48		11.9643	2816.11		11.76	2211.54		11.667	1960.95
11.7457	783.11		11.6685	279.18		11.5846	1659.29		11.6426	524.7		11.6782	2925.78		11.9838	2643.69		11.7795	1704.98		11.6865	2626.01
11.7653	588.52		11.6881	263.81		11.6042	824.56		11.6621	377		11.6977	3104.67		12.0034	2325.2		11.7991	1565.79		11.706	2221.21
11.7848	378		11.7076	212		11.6237	616.49		11.6817	323.35		11.7173	3365.65		12.0229	2079.39		11.8186	2873.54		11.7256	2917.21
11.8044	508		11.7271	227.49		11.6433	407.71		11.7012	92		11.7369	2148.61		12.0425	1026.98		11.8382	1305.36		11.7452	1751.02
11.8239	500		11.7467	293.67		11.6628	453.21		11.7208	120.29		11.7564	1873.22		12.0621	861.45		11.8577	640.99		11.7647	2030.29
11.8435	267.65		11.7662	417.68		11.6823	463.3		11.7403	196		11.7759	3337.32		12.0816	3098.69		11.8773	1508.41		11.7842	2753.69
11.863	0		11.7858	391.95		11.7019	802.11		11.7599	383.36		11.7955	3109.46		12.1012	2829.35		11.8968	0		11.8038	2675.43
11.8826	0		11.8053	369.88		11.7214	472.83		11.7794	325.39		11.815	3556.45		12.1207	3330.62		11.9163	0		11.8233	1406.98
11.9021	575.77		11.8249	458		11.741	468.43		11.7989	527.07		11.8346	3529.73		12.1402	459.06		11.9359	9074.72		11.8429	1334.86
11.9216	4488.58		11.8444	0		11.7605	427.81		11.8185	292		11.8541	1859.09		12.1598	2588.62		11.9554	6807.75		11.8624	2067.71
11.9412	2401.34		11.864	0		11.7801	744.16		11.838	205.47		11.8736	1804.27		12.1793	2668.53		11.975	4606.09		11.882	3007.47
11.9607	1834.89		11.8835	1317.8		11.7996	569.78		11.8576	326.88		11.8932	0		12.1989	2081.24		11.9945	3232.18		11.9015	2924.88
11.9803	260		11.9031	919.6		11.8192	1094.84		11.8771	240.76		11.9127	1094.35		12.2184	3728.06		12.0141	4315.29		11.921	1447.88
11.9998	1312.85		11.9226	1253.41		11.8387	475.95		11.8966	0		11.9323	0		12.238	3456.8		12.0336	2891.09		11.9406	0
12.0194	1831.05		11.9421	0		11.8582	0		11.9162	0		11.9518	0		12.2575	2117.05		12.0532	2942.24		11.9602	0
12.0389	690.16		11.9617	338		11.8778	0		11.9358	0		11.9714	1229.61		12.2771	3744.78		12.0727	1885.56		11.9797	635.09
12.0585	679.63		11.9812	1102.18		11.8973	0		11.9553	0		11.9909	5243.96		12.2966	5356.01		12.0923	1822.25		11.9992	9963.96
12.078	626.04		12.0008	0		11.9169	615.67		11.9748	1493		12.0105	705		12.3162	5116.08		12.1118	4491.69		12.0188	0
12.0976	497.05		12.0204	638		11.9364	0		11.9944	0		12.03	3646.24		12.3357	5394.91		12.1314	2722.26		12.0383	8591.31
12.1171	339.07		12.0399	807.21		11.956	923		12.0139	989.14		12.0495	4003.63		12.3552	3896.97		12.1509	1121.26		12.0579	4631.68
12.1366	0		12.0594	198		11.9755	1383.23		12.0335	56		12.0691	3906.01		12.3748	4908.45		12.1705	1644.85		12.0774	4452.12
12.1562	0		12.079	0		11.9951	1751.32		12.053	323.7		12.0886	3683.31		12.3943	0		12.19	0		12.097	3125.11
12.1758	590.75		12.0985	183.17		12.0146	1262.78		12.0726	506		12.1082	2558.42		12.4139	3317.21		12.2095	1568.28		12.1165	0
12.1953	1034.14		12.1181	1079.04		12.0342	812.56		12.0921	0		12.1277	1576.68		12.4334	6483.47		12.2291	1701.22		12.136	2544.3
12.2148	483		12.1376	659.22		12.0537	490.83		12.1117	584.63		12.1473	2008.3		12.4529	5445.97		12.2486	2536.9		12.1556	4345.99
12.2344	446.54		12.1572	664.5		12.0732	422.86		12.1312	483.99		12.1668	2664.63		12.4725	3125.21		12.2682	2046.41		12.1751	1008.11
12.2539	331.33		12.1767	170		12.0928	325.77		12.1508	172		12.1864	2961.71		12.4921	2010.84		12.2877	4276.14		12.1947	3833.74
12.2735	212		12.1962	100		12.1123	960.97		12.1703	156.62		12.2059	2633.5		12.5116	2504.65		12.3072	3182.94		12.2142	2782.63
12.293	651.6		12.2158	120		12.1319	809.38		12.1898	411.82		12.2255	1711.67		12.5312	2660.29		12.3268	5303.64		12.2338	2727.87
12.3125	543.87		12.2354	0		12.1514	473.77		12.2094	68		12.245	3154.11		12.5507	5316.83		12.3463	6018.74		12.2533	2225.34
12.3321	544.08		12.2549	346.86		12.1709	449.2		12.2289	231.26		12.2645	2612.47		12.5702	3975.79		12.3659	5119.22		12.2729	3684.68
12.3516	1975.27		12.2744	1591.48		12.1905	249.61		12.2485	679.26		12.2841	4369.5		12.5898	2021.48		12.3855	6470.93		12.2924	2009.64
12.3712	2507.3		12.294	1735.83		12.21	203		12.268	488.39		12.3036	1794.64		12.6093	1826.18		12.405	4191.77		12.3119	4416.17
12.3907	3976.34		12.3135	1789.44		12.2296	0		12.2876	242.07		12.3232	5131.19		12.6289	2187.33		12.4246	4029.11		12.3315	5504.06
12.4103	2368.52		12.3331	2783.65		12.2491	0		12.3071	480.6		12.3427	4128.57		12.6484	1491.17		12.4441	3706.09		12.351	2877.59
12.4298	1958.28		12.3526	3624.28		12.2687	40		12.3267	1487.65		12.3622	4898.75		12.668	1037.28		12.4637	4945.93		12.3706	3728.43
12.4494	2684.55		12.3722	4038.06		12.2882	0		12.3462	1601.55		12.3818	6836.98		12.6875	1007.52		12.4832	3133.63		12.3901	4362.25
12.4689	2493.05		12.3917	2579.59		12.3078	970.3		12.3658	2393.67		12.4014	6812.47		12.7071	1026.76		12.5028	2249.54		12.4097	4648.08
12.4885	3302.02		12.4113	3217.56		12.3273	1438.4		12.3853	3754.57		12.4209	5022.35		12.7266	1215.72		12.5223	1964.02		12.4292	6411.18
12.508	3184.72		12.4308	3399.6		12.3468	2327.16		12.4048	5250.19		12.4404	4229.16		12.7461	972.82		12.5419	3104.7		12.4488	6924.86
12.5275	2136.61		12.4504	3990.52		12.3664	2298.83		12.4244	3899.84		12.46	3908.93		12.7657	0		12.5614	4321.68		12.4683	5430.09
12.5471	2491.67		12.4699	4902.16		12.3859	4185.47		12.4439	0		12.4795	2772		12.7852	0		12.581	4005.75		12.4879	8855.68
12.5666	1454.2		12.4894	2412.26		12.4055	5178.36		12.4635	4064.09		12.4991	3519.61		12.8048	2815.54		12.6005	5004.54		12.5074	7203.38
12.5861	1672.63		12.509	2324.29		12.425	2996.51		12.483	3354.14		12.5186	4179.1		12.8243	0		12.6201	2953.91		12.527	6906.86
12.6057	1188.44		12.5285	2330.39		12.4446	2779.43		12.5026	4228.41		12.5381	3288.41		12.8439	1081.19		12.6396	2673.78		12.5465	4145.67
12.6252	1034.67		12.5481	1608.18		12.4641	3397.19		12.5221	4228.87		12.5577	2296.8		12.8634	1250.27		12.6592	3747.9		12.5661	5220.01
12.6448	1009.49		12.5676	1200.56		12.4837	2723.78		12.5417	3112.85		12.5772	1696.41		12.8829	3617.44		12.6787	0		12.5856	4104.07
12.6643	547.09		12.5872	618.61		12.5032	2593.95		12.5612	4041.24		12.5968	2268.89		12.9025	2956.86		12.6982	0		12.6052	2971.36
12.6839	181.41		12.6067	1095.77		12.5228	2899.79		12.5808	1644.78		12.6163	3644.66		12.9221	0		12.7178	1483.3		12.6247	3830.3
12.7034	262.28		12.6263	0		12.5423	3269.84		12.6003	2272.12		12.6359	3920.06		12.9416	1951.11		12.7373	358.45		12.6442	3460.82
12.723	138		12.6458	0		12.5618	2024.58		12.6198	708.07		12.6554	2773.75		12.9611	1339.4		12.7569	1601.09		12.6638	3530.04
12.7425	35		12.6654	0		12.5814	1859.37		12.6394	347.56		12.675	2317.67		12.9807	1788.62		12.7764	1361.21		12.6833	3153.57
12.7621	232.84		12.6849	357.75		12.6009	646.83		12.6589	524.05		12.6945	2067.24		13.0002	982.81		12.796	2541.06		12.7029	4210.99
12.7816	323.73		12.7044	269.51		12.6205	2010.3		12.6785	168.52		12.7141	2498.31		13.0198	3271		12.8155	854.33		12.7224	3792.12
12.8011	188.26		12.724	89.94		12.64	812.05		12.698	409.97		12.7336	1664.78		13.0393	3947.53		12.8351	3544.82		12.742	2986.29
12.8207	335.61		12.7436	367.53		12.6596	0		12.7176	424.7		12.7531	0		13.0588	6685.22		12.8546	1716.27		12.7615	1754.34
12.8402	1099.5		12.7631	378.42		12.6791	0		12.7371	615.69		12.7727	0		13.0784	8938.21		12.8742	3927.64		12.7811	2226.97
12.8598	1281.91		12.7826	373.69		12.6987	113		12.7567	221.55		12.7922	0		13.0979	8221.4		12.8937	7310.26		12.8006	3849.9
12.8793	604.94		12.8022	416.22		12.7182	155.35		12.7762	703.52		12.8118	840.62		13.1175	7163.93		12.9132	1120.62		12.8201	0
12.8988	476.61		12.8217	342.46		12.7378	254		12.7957	536.18		12.8313	0		13.137	4388.36		12.9328	4094.37		12.8397	1560.58
12.9184	387.15		12.8413	461		12.7573	367.05		12.8153	52.09		12.8509	549.36		13.1566	3529.7		12.9523	818.31		12.8593	2349.64
12.9379	1499.2		12.8608	292.79		12.7768	353		12.8348	2300.77		12.8704	0		13.1761	2877.38		12.9719	824.93		12.8788	693.39
12.9575	1287.81		12.8804	1094.42		12.7964	636.96		12.8544	1650.55		12.89	4287.26		13.1957	1584.8		12.9914	1103.13		12.8984	4036.04
12.977	1115.39		12.8999	663.72		12.816	769.43		12.8739	294.02		12.9095	5276.7		13.2152	2784.18		13.011	1294.24		12.9179	1187.87
12.9966	593.65		12.9195	451.8		12.8355	1969.88		12.8934	787.14		12.929	5806.79		13.2348	2102.77		13.0305	1084.28		12.9374	4618.47
13.0161	405.3		12.939	839.95		12.855	150.1		12.913	861.25		12.9486	5062.21		13.2543	2856.09		13.0501	4406.71		12.957	0
13.0357	591.39		12.9586	577.53		12.8746	192.2		12.9326	727.24		12.9681	2502.88		13.2738	1413.92		13.0696	6533.9		12.9765	6281.52
13.0552	361.81		12.9781	599.31		12.8941	1049.88		12.9521	437		12.9877	654.71		13.2934	2839.68		13.0892	4449.11		12.9961	0
13.0747	761.8		12.9977	1019.1		12.9137	717.26		12.9716	828.62		13.0072	0		13.313	1320		13.1087	7839.29		13.0156	3668.06
13.0943	1502.28		13.0172	316.51		12.9332	852.88		12.9912	842.85		13.0268	1279.79		13.3325	2883.68		13.1282	6730.73		13.0351	1744.65
13.1139	1536.57		13.0367	1675.34		12.9527	484.63		13.0107	358.06		13.0464	2482.02		13.352	657.25		13.1478	3623.64		13.0547	681.17
13.1334	2856.18		13.0563	2373.73		12.9723	479.64		13.0303	558.72		13.0659	1870.7		13.3716	2790.82		13.1673	3999.66		13.0742	856.85
13.1529	2628.1		13.0758	2448.07		12.9918	652.94		13.0498	579.72		13.0854	5149.01		13.3911	4250.52		13.1869	3146.59		13.0938	1915.11
13.1725	2752.57		13.0954	3297.71		13.0114	770.64		13.0694	1237.58		13.105	7846.83		13.4107	826.67		13.2064	3034.27		13.1133	4610.46
13.192	3509.21		13.1149	2310.77		13.0309	443.92		13.0889	2464.28		13.1245	10408.5		13.4302	834.55		13.226	2877.27		13.1329	7014.48
13.2116	3521.7		13.1345	2901.1		13.0505	517.98		13.1084	4323.82		13.1441	11183.4		13.4497	0		13.2455	1974.83		13.1524	10898.1
13.2311	2757.67		13.154	4064.24		13.07	442.03		13.128	5361		13.1636	9163.74		13.4693	0		13.2651	1879.77		13.172	12831.4
13.2507	1787.25		13.1736	4979.16		13.0895	1441.97		13.1476	4533.29		13.1832	3252.88		13.4888	2123.2		13.2846	0		13.1915	11463.7
13.2702	1406.49		13.1931	2271.16		13.1091	3376.36		13.1671	2821.38		13.2027	2834.48		13.5084	1772.86		13.3041	0		13.2111	7082.7
13.2897	924.11		13.2126	1049.92		13.1287	3372.52		13.1866	3178.2		13.2223	3611.87		13.5279	2021.13		13.3237	2976.17		13.2306	3273.81
13.3093	0		13.2322	618.71		13.1482	3781.15		13.2062	3224.46		13.2418	1818.98		13.5475	3550.16		13.3432	1419.24		13.2501	4119.57
13.3288	1384.57		13.2517	202		13.1677	2536.13		13.2257	2401.8		13.2614	3586.19		13.567	2468.13		13.3628	3226.61		13.2697	1744.18
13.3484	0		13.2713	856.69		13.1873	2503.92		13.2453	1999.31		13.2809	1963.66		13.5866	2630.7		13.3823	0		13.2892	3617.21
13.3679	1067.66		13.2908	326.75		13.2068	3085.9		13.2648	2500.88		13.3005	1523.57		13.6061	3863.18		13.4019	2766.14		13.3088	2002.98
13.3875	1034.79		13.3104	1382.22		13.2264	3037.11		13.2843	965.47		13.32	864		13.6257	9542.06		13.4214	2529.02		13.3283	3657.69
13.407	1567.55		13.3299	1218.19		13.2459	1992.1		13.3039	0		13.3395	2116.94		13.6452	12528.5		13.441	0		13.3479	1686.24
13.4266	1303.21		13.3495	174		13.2654	1995.37		13.3234	1252.06		13.3591	1363.69		13.6648	4761.4		13.4605	1089.73		13.3674	1883.16
13.4461	922.74		13.369	1515.84		13.285	1148.41		13.343	0		13.3786	1922.81		13.6843	2744.27		13.4801	1091.61		13.387	1388.75
13.4657	765.97		13.3886	829.69		13.3046	892.31		13.3625	0		13.3982	0		13.7038	1958.43		13.4996	1804.64		13.4065	1785.81
13.4852	633.72		13.4081	601.12		13.3241	888.78		13.3821	760.18		13.4177	2865.2		13.7234	2818.19		13.5191	2313.76		13.4261	3040.38
13.5047	553		13.4276	403.86		13.3436	2447.03		13.4016	719.34		13.4373	3387.65		13.743	1801.99		13.5387	1581.45		13.4456	3277.04
13.5243	363.92		13.4472	759.17		13.3632	2012.95		13.4212	670.56		13.4569	596.36		13.7625	1956.13		13.5582	1742.65		13.4651	0
13.5438	653		13.4667	458.35		13.3827	1586.96		13.4407	441		13.4765	1219.63		13.782	1169.15		13.5778	2357.13		13.4847	2906.16
13.5634	0		13.4863	463.37		13.4023	1070.11		13.4603	1184.23		13.496	2933.42		13.8016	1579.63		13.5973	3287.39		13.5042	0
13.583	443.71		13.5058	522.81		13.4218	1117.14		13.4798	406.62		13.5156	1527.83		13.8211	3908.75		13.6169	2252.84		13.5238	1202.75
13.6025	923.87		13.5254	653.01		13.4413	1578.82		13.4993	712.3		13.5351	2134.24		13.8407	2403.39		13.6364	3801.82		13.5433	0
13.622	2322.23		13.5449	806.99		13.4609	783.81		13.5189	537.97		13.5547	2091.52		13.8602	4040.54		13.656	6190.05		13.5629	3235.4
13.6416	8083.13		13.5645	5110.49		13.4804	597.96		13.5384	628.33		13.5742	2349		13.8797	5648.29		13.6755	14783.9		13.5824	3130.56
13.6611	12442.2		13.584	9789.17		13.5	914.37		13.558	279.05		13.5938	5198.22		13.8993	7988.98		13.6951	16421.4		13.602	2030.29
13.6807	9243.25		13.6036	12490.8		13.5195	845.25		13.5775	902.61		13.6133	4744.12		13.9189	10283.5		13.7146	8964.58		13.6215	3366.23
13.7002	3271.27		13.6231	5104.58		13.5391	534.18		13.5971	2075.17		13.6328	2837.93		13.9384	7197.07		13.7341	3051.39		13.6411	2940.52
13.7197	1791.12		13.6426	2325.17		13.5586	843.85		13.6166	4862.24		13.6524	8752.75		13.9579	4278.68		13.7537	0		13.6606	2719.29
13.7393	1705.37		13.6622	1129.09		13.5782	1161.74		13.6362	12939.9		13.6719	16097		13.9775	3015.03		13.7732	2274.27		13.6801	3529.56
13.7589	1832.11		13.6817	1200.1		13.5977	0		13.6557	16095.2		13.6915	15845.1		13.997	2617.17		13.7928	2613.46		13.6997	7826.62
13.7784	2287.64		13.7013	1317.2		13.6173	5097.24		13.6753	9355.29		13.711	7851.45		14.0166	1767.87		13.8123	2689.41		13.7192	16675.3
13.7979	1308.1		13.7208	1287.66		13.6368	13778.2		13.6948	2703.16		13.7305	3843.36		14.0361	2770.42		13.8319	1956.26		13.7388	14451.4
13.8175	1210.19		13.7404	671.37		13.6563	16888.7		13.7143	1382.32		13.7501	1894.03		14.0557	2489.09		13.8514	801.85		13.7583	6821.23
13.837	1058.69		13.7599	783.28		13.6759	9699.31		13.7339	1537.25		13.7696	2124.25		14.0752	3560.39		13.871	2300.18		13.7779	2394.8
13.8566	277.22		13.7795	666.22		13.6954	2847.09		13.7534	1586.93		13.7892	3066.34		14.0947	1962.22		13.8905	0		13.7974	2316.39
13.8761	202.1		13.799	313		13.715	1384.67		13.773	1700.71		13.8087	3338.21		14.1143	1640.45		13.91	3694.47		13.817	1856.16
13.8956	199		13.8185	1075.89		13.7345	1640.71		13.7925	1080.14		13.8283	2235.93		14.1338	2368.13		13.9296	4673.52		13.8365	2113.91
13.9152	129.8		13.8381	524.2		13.754	2264.73		13.8121	1033.81		13.8478	2050.07		14.1534	2465.44		13.9491	7978.84		13.856	2908.45
13.9347	547.83		13.8576	392.33		13.7736	3006.91		13.8316	1008.16		13.8674	2971.82		14.1729	2395.21		13.9687	9623.28		13.8756	1325.64
13.9543	0		13.8772	371.6		13.7931	1504.9		13.8512	467.49		13.8869	5038.57		14.1925	2542.76		13.9882	8294.24		13.8951	1046.14
13.9739	1612.66		13.8967	450.9		13.8127	995.26		13.8707	0		13.9065	6735.69		14.212	3110.08		14.0078	5175.17		13.9147	3808.52
13.9934	1516.99		13.9162	1225.25		13.8322	559.74		13.8902	785.39		13.926	13432		14.2316	1096.21		14.0273	3878.94		13.9342	4328.61
14.0129	2917.75		13.9358	2079.94		13.8518	490.7		13.9098	222		13.9456	13508.5		14.2511	910.48		14.0469	3172.9		13.9538	5222.41
14.0325	5709.75		13.9553	3744.2		13.8713	486.88		13.9293	772.47		13.9651	8765.79		14.2707	634.02		14.0664	2835.21		13.9733	7314.09
14.052	7301.94		13.9749	5425.4		13.8909	497.75		13.9489	1844.16		13.9847	4906		14.2902	0		14.086	3743.13		13.9929	9902.34
14.0716	5175.73		13.9944	8852.37		13.9104	1690.08		13.9684	1772.86		14.0042	3749.8		14.3097	2514.22		14.1055	4634.66		14.0124	5502.95
14.0911	2345.85		14.014	6013.71		13.9299	450.87		13.988	2284.04		14.0237	2533.5		14.3293	0		14.125	1928.33		14.032	5673.21
14.1106	1407.83		14.0335	3030.01		13.9495	1096.21		14.0075	4932.88		14.0433	2766.05		14.3488	4253.75		14.1446	3192.36		14.0515	3043.47
14.1302	1122.62		14.0531	968.48		13.969	1828.81		14.027	7043.36		14.0628	1938.5		14.3684	0		14.1641	1471.8		14.071	3887.13
14.1497	1007.41		14.0726	1091.38		13.9886	2081.23		14.0466	10437		14.0824	2722.38		14.3879	3864.43		14.1837	1569.47		14.0906	2338.79
14.1693	804.03		14.0922	1786.7		14.0081	5419.29		14.0662	7880.97		14.1019	2582.5		14.4075	2649.44		14.2032	3100.87		14.1102	3043.23
14.1888	969.83		14.1117	1487.19		14.0276	7596.5		14.0857	3236.54		14.1215	2465.75		14.427	0		14.2228	2466.63		14.1297	3897.56
14.2084	740.02		14.1312	1397.7		14.0472	10559.7		14.1052	1077.97		14.141	3632.33		14.4466	2453.97		14.2423	1889.24		14.1492	2658.78
14.2279	1575.88		14.1508	1262.77		14.0668	7524.46		14.1248	960.29		14.1606	4046.86		14.4661	0		14.2619	1810.84		14.1688	2011.03
14.2475	1223.15		14.1703	1366.19		14.0863	2856.81		14.1443	1013.71		14.1801	3333.77		14.4856	2797.2		14.2814	1534.02		14.1883	2571.36
14.267	1668		14.1899	1447.08		14.1058	1072.89		14.1639	781.85		14.1996	2772.33		14.5052	534.64		14.301	1025.61		14.2079	3418.99
14.2866	797.31		14.2094	1853.37		14.1254	1421.47		14.1834	1396.86		14.2192	2939.23		14.5247	1006.38		14.3205	1586.43		14.2274	4290.89
14.3061	767.2		14.229	1044.06		14.1449	715.89		14.203	758.4		14.2387	3868.67		14.5443	1185.75		14.3401	0		14.247	3796.21
14.3256	987.34		14.2485	975		14.1645	1000.8		14.2225	990.26		14.2583	2468.3		14.5638	2335.66		14.3596	180		14.2665	1535.15
14.3452	802.91		14.2681	858.68		14.184	729.84		14.2421	2324.78		14.2778	1623.26		14.5834	1370.56		14.3791	394		14.286	1024.41
14.3647	878.99		14.2876	302		14.2035	465.56		14.2616	2824.4		14.2973	2022.77		14.6029	1688.46		14.3987	0		14.3056	1898.21
14.3843	350.56		14.3071	433.77		14.2231	832.58		14.2812	1850.09		14.3169	0		14.6225	2239.57		14.4183	2876.4		14.3251	4195.2
14.4038	326		14.3267	279		14.2426	1989.05		14.3007	1845.79		14.3364	0		14.642	4551.49		14.4378	6310.58		14.3447	1097
14.4234	607.2		14.3462	0		14.2622	2366.66		14.3202	1216.85		14.356	4973.65		14.6616	8953.32		14.4573	5902.87		14.3642	0
14.4429	639		14.3658	0		14.2818	1923.85		14.3398	843.81		14.3755	4757.75		14.6811	12149.2		14.4769	4992.2		14.3838	2985.73
14.4625	672.83		14.3853	0		14.3013	1324.43		14.3593	551.97		14.3951	6643.89		14.7006	7472.76		14.4964	2541.12		14.4033	4515.04
14.482	1163.14		14.4048	1051.38		14.3208	1370.24		14.3789	574.03		14.4146	4929.65		14.7202	3694.51		14.516	1227.06		14.4229	7763.59
14.5015	0		14.4244	1458.34		14.3404	590.21		14.3984	703.07		14.4342	3327.19		14.7397	647.5		14.5355	1531.86		14.4424	5614.63
14.5211	0		14.4439	226.83		14.3599	724.39		14.418	125		14.4537	1999.12		14.7593	148.09		14.5551	1340.85		14.4619	5512.38
14.5406	0		14.4635	207		14.3795	504.16		14.4375	0		14.4733	0		14.7788	257.2		14.5746	2762.65		14.4815	4776.16
14.5602	0		14.483	0		14.399	0		14.4571	279.63		14.4928	1202.97		14.7984	878.49		14.5942	867.5		14.501	2178.78
14.5797	0		14.5026	106.81		14.4185	519.41		14.4766	743.06		14.5123	3545.75		14.8179	0		14.6137	917.71		14.5206	3716.2
14.5993	78		14.5221	63		14.4381	676.8		14.4961	638.14		14.5319	2182.99		14.8375	689.91		14.6333	977.41		14.5401	2570.66
14.6188	0		14.5417	245		14.4576	339		14.5157	0		14.5514	2259.2		14.857	658.52		14.6528	2129.09		14.5597	2186.79
14.6384	935.42		14.5612	213		14.4772	1023.7		14.5353	0		14.571	2008.49		14.8766	981.77		14.6723	1499.31		14.5792	2942.84
14.6579	820		14.5807	417.01		14.4967	0		14.5548	2641.53		14.5905	2324.02		14.8961	578.27		14.6919	2056.15		14.5988	1279.72
14.6775	423.93		14.6003	417.45		14.5163	250.13		14.5744	0		14.6101	1931.78		14.9156	0		14.7114	2393.26		14.6183	1758.83
14.697	231		14.6198	0		14.5358	0		14.5939	0		14.6296	2067.51		14.9352	1801.31		14.731	2693.46		14.6379	2683.64
14.7165	375.73		14.6394	213.56		14.5554	0		14.6134	0		14.6492	3127.6		14.9548	1651.76		14.7505	6201.51		14.6574	2834.77
14.7361	0		14.6589	381.12		14.5749	0		14.633	388.34		14.6687	9250.55		14.9743	3381.95		14.7701	6547.24		14.6769	2387.65
14.7556	667.43		14.6785	238.93		14.5945	174.76		14.6525	799.08		14.6883	13444.6		14.9938	4412.92		14.7896	6572.42		14.6965	1856.97
14.7752	990.05		14.698	0		14.614	230		14.6721	204.31		14.7078	8610.23		15.0134	6920.71		14.8092	4893.22		14.716	3720.71
14.7947	1479.66		14.7175	952.29		14.6335	719.37		14.6916	0		14.7274	5088.25		15.033	7005.86		14.8287	592.96		14.7356	10623.8
14.8143	2365.82		14.7371	2120.15		14.6531	215.99		14.7111	228.58		14.747	527.76		15.0525	5741.12		14.8483	350.6		14.7551	7335.61
14.8338	2399.32		14.7567	3772.5		14.6726	239		14.7308	0		14.7665	464.04		15.0721	3540.56		14.8678	458.49		14.7747	3496.61
14.8534	1497.99		14.7762	3503.45		14.6922	481.64		14.7503	0		14.786	413.44		15.0916	2326.41		14.8873	2119.39		14.7942	4266.74
14.8729	826.04		14.7957	1499.61		14.7117	490.7		14.7698	1411.23		14.8056	476		15.1112	1333.45		14.9069	575.18		14.8138	0
14.8925	276.18		14.8153	765.4		14.7313	332		14.7894	2134.48		14.8251	763.09		15.1307	586.06		14.9264	703.99		14.8333	2107.47
14.912	1571.71		14.8348	915.87		14.7508	1022.12		14.8089	3988.87		14.8447	620.15		15.1502	1131.91		14.946	624.96		14.8529	1790.14
14.9315	0		14.8544	227.08		14.7704	1450.89		14.8285	3436.17		14.8642	0		15.1698	1061.08		14.9655	0		14.8724	2439.45
14.9511	0		14.8739	0		14.7899	3353.13		14.848	1155.64		14.8838	515.54		15.1893	1245.54		14.985	377.2		14.8919	1488.14
14.9706	0		14.8935	0		14.8095	4725.23		14.8675	444.52		14.9033	543.82		15.2088	1997.08		15.0046	496.47		14.9115	688
14.9902	0		14.913	0		14.829	2990.87		14.8871	730.3		14.9229	284.07		15.2284	4150.03		15.0241	381		14.931	955.49
15.0097	0		14.9326	0		14.8485	1893.51		14.9067	1254.42		14.9424	1003.31		15.2479	4118.54		15.0437	1196.7		14.9506	638.69
15.0292	0		14.9521	317.2		14.8681	631.48		14.9262	3933.19		14.962	0		15.2675	3397.81		15.0632	2626.57		14.9701	701.5
15.0488	0		14.9716	0		14.8877	336.88		14.9458	0		14.9815	4189.57		15.2871	3147.6		15.0828	5876.99		14.9897	749.83
15.0683	195.52		14.9912	294.07		14.9072	242.31		14.9653	2459.13		15.001	7174.49		15.3066	2534.04		15.1023	5902.3		15.0092	2334.59
15.0879	345.96		15.0107	476.81		14.9267	4450.24		14.9848	0		15.0206	9277.74		15.3261	2197.75		15.1219	11058		15.0288	3489.74
15.1074	481.12		15.0303	531.12		14.9463	155.42		15.0044	0		15.0402	5907.51		15.3457	1845.79		15.1414	9468.33		15.0483	3521.58
15.127	29		15.0498	465.97		14.9658	0		15.0239	0		15.0597	3823.49		15.3652	1155.38		15.1609	5138.36		15.0678	8509.15
15.1465	1215.16		15.0694	764.09		14.9854	0		15.0435	167		15.0792	2675.01		15.3848	421.19		15.1805	4518.34		15.0874	9407.38
15.1661	0		15.0889	1613.65		15.0049	61		15.063	0		15.0988	1974.25		15.4043	1069.79		15.2	2863.46		15.1069	7555.66
15.1856	496		15.1084	2010.49		15.0244	718.49		15.0825	341.26		15.1183	717.08		15.4238	2798.83		15.2196	0		15.1265	5599.62
15.2052	671.3		15.128	1218.15		15.044	369.54		15.1021	794.21		15.1379	614		15.4434	1936.35		15.2391	2262.39		15.146	4166.96
15.2247	986.91		15.1475	530.26		15.0635	526.37		15.1217	414.27		15.1574	750		15.4629	2016		15.2587	554.35		15.1656	2997.24
15.2442	1788.93		15.1671	1211.19		15.0831	381		15.1412	1252.58		15.1769	1206.5		15.4825	453.13		15.2782	959.89		15.1852	1507.57
15.2638	2069.51		15.1866	1722.63		15.1026	472.76		15.1607	2204.82		15.1965	1744.01		15.502	0		15.2978	1049.48		15.2047	1704.77
15.2833	1952.62		15.2062	2073.53		15.1222	826.9		15.1803	61		15.216	4092.62		15.5216	528.14		15.3173	2505.46		15.2242	0
15.3029	0		15.2257	1726.93		15.1417	1735.26		15.1998	866.36		15.2356	3676.52		15.5411	790.69		15.3368	3247.99		15.2438	1329.95
15.3224	366.08		15.2453	0		15.1613	1893.17		15.2194	1019.79		15.2551	3765.23		15.5607	1153.55		15.3564	4750.33		15.2633	2314.67
15.342	0		15.2648	411.91		15.1808	901.29		15.2389	1055.47		15.2747	3049.33		15.5802	1104.25		15.3759	4288.09		15.2829	4366.86
15.3615	223.86		15.2844	0		15.2003	524.66		15.2585	1986.79		15.2942	4057.79		15.5997	0		15.3955	2810.56		15.3024	4555.16
15.3811	1001.56		15.3039	509.84		15.2199	838.89		15.278	1518		15.3138	2029.16		15.6193	0		15.415	3833.85		15.322	3733.56
15.4006	804.18		15.3235	653.5		15.2394	1769.75		15.2976	1758.52		15.3333	1395.39		15.6388	9452.74		15.4345	3710.3		15.3415	2988.35
15.4201	2236.03		15.343	1389.91		15.259	2386.5		15.3171	1265.11		15.3529	1704.44		15.6584	13035		15.4541	1631.39		15.3611	3520.93
15.4397	2103.17		15.3626	1647.54		15.2785	0		15.3367	642.85		15.3724	628.75		15.6779	6512.24		15.4736	1404.08		15.3806	3403.01
15.4592	2655.62		15.3821	2991.7		15.2981	897.93		15.3562	665.41		15.3919	1457.14		15.6975	11524.3		15.4932	1138.93		15.4002	2127.48
15.4788	3821.95		15.4017	2275.68		15.3176	457.78		15.3757	0		15.4115	795.14		15.7171	42939.4		15.5127	746.62		15.4197	2097.43
15.4983	3685.64		15.4212	3132.76		15.3372	485.83		15.3953	938.44		15.431	1698.12		15.7366	91160.6		15.5323	917.17		15.4392	1205.52
15.5179	2165.69		15.4407	2367.3		15.3567	504.89		15.4148	1281.15		15.4505	947.76		15.7561	102419		15.5518	1510.63		15.4588	1218.59
15.5374	1361.28		15.4603	1642.31		15.3763	736.8		15.4344	3183.08		15.4701	0		15.7757	64126.9		15.5714	0		15.4783	1574.29
15.557	919.67		15.4798	1212.98		15.3958	1824.38		15.4539	2976.94		15.4896	1409.65		15.7952	31296.4		15.5909	747.72		15.4979	2717.8
15.5765	776.46		15.4994	1313.45		15.4154	2007.96		15.4735	4090.19		15.5092	970.89		15.8148	12771.4		15.6105	1297.59		15.5174	2595.57
15.5961	276		15.5189	776.73		15.4349	3057.02		15.493	4017.39		15.5288	818.28		15.8343	6613.1		15.63	687.17		15.537	2997.53
15.6156	395.33		15.5385	325.34		15.4544	3881.67		15.5125	2707.37		15.5483	506.05		15.8539	5278.83		15.6495	375.05		15.5565	0
15.6351	465.91		15.558	406.24		15.474	5077.93		15.5321	1519.21		15.5678	881.72		15.8734	3861.2		15.6691	820.59		15.5761	896.72
15.6547	292.47		15.5776	669.92		15.4935	4030.26		15.5517	1392.3		15.5874	1414.63		15.8929	0		15.6887	0		15.5956	440.57
15.6742	490.37		15.5971	538		15.5131	3226.73		15.5712	1524.85		15.6069	6764.57		15.9125	0		15.7082	1272.96		15.6152	1223.35
15.6938	416.18		15.6167	325.23		15.5326	1782.99		15.5907	1467.63		15.6265	13777.3		15.9321	936.12		15.7278	4557.07		15.6347	1079.64
15.7133	0		15.6362	336.18		15.5521	1287.3		15.6103	408.51		15.646	13367.9		15.9516	4074.1		15.7473	8962.69		15.6542	1863.32
15.7329	0		15.6557	307.89		15.5717	1273.92		15.6298	504.96		15.6655	7589.71		15.9711	2851.68		15.7668	8035.38		15.6738	0
15.7524	270.57		15.6753	557.89		15.5913	542.89		15.6494	449.69		15.6851	14689.2		15.9907	3216		15.7864	5581.81		15.6934	11553.2
15.772	90.28		15.6949	313.26		15.6108	595.33		15.6689	627.74		15.7047	46354.6		16.0102	1295.54		15.8059	13391.6		15.7129	13932.1
15.7915	326		15.7144	664.49		15.6303	675.38		15.6884	384.42		15.7242	99645.1		16.0298	3173.85		15.8255	46248.2		15.7324	9752.23
15.811	665.69		15.7339	0		15.6499	417.69		15.708	388.26		15.7438	110572		16.0493	2175.46		15.845	106080		15.752	10749.9
15.8306	1738.12		15.7535	499.3		15.6694	631		15.7275	387		15.7633	48994.3		16.0689	4247.95		15.8645	118363		15.7715	30084.1
15.8501	3134.32		15.773	1325.03		15.689	1141.71		15.7471	129		15.7828	23344.7		16.0884	3625.75		15.8841	74386.1		15.7911	88658.4
15.8697	1794.86		15.7926	1615.46		15.7085	475.86		15.7666	0		15.8024	14014.3		16.108	2927.4		15.9037	32370.3		15.8106	135581
15.8893	757.5		15.8121	1990.96		15.728	659.61		15.7862	0		15.8219	7960.74		16.1275	1928.18		15.9232	15217.3		15.8301	119815
15.9088	4151.48		15.8316	1147.5		15.7476	0		15.8057	551.02		15.8415	5296.91		16.1471	1270.95		15.9427	8622.62		15.8497	68284.9
15.9284	18464.6		15.8512	0		15.7671	197.49		15.8253	725.8		15.861	3105.89		16.1666	1218.82		15.9623	4163.17		15.8692	30943.6
15.9479	72921.9		15.8707	6828.18		15.7867	967.78		15.8448	1186.91		15.8805	2899.71		16.1862	2660.93		15.9818	3303.4		15.8888	14096.9
15.9674	101875		15.8903	29553.5		15.8062	478.96		15.8643	3123.36		15.9001	0		16.2057	2449.94		16.0014	0		15.9083	7917.86
15.987	90783.9		15.9098	75859.4		15.8258	1580.63		15.8839	2461.86		15.9197	3152.26		16.2253	2323.59		16.0209	0		15.9279	4712.54
16.0065	42828.3		15.9293	141244		15.8453	2336.76		15.9034	1147.58		15.9392	2032.1		16.2448	2059.17		16.0404	3639.91		15.9474	3629.9
16.0261	20728.8		15.9489	115710		15.8649	2969.97		15.923	372.64		15.9587	3134.53		16.2644	1168.79		16.06	4349.59		15.967	2947.08
16.0456	10179		15.9684	56701.5		15.8844	720.96		15.9426	9059.3		15.9783	3489.4		16.2839	1115.47		16.0795	4314.16		15.9865	3835.06
16.0652	6157.11		15.988	29833.6		15.9039	582.42		15.9621	51858.6		15.9978	1736.68		16.3035	1376.66		16.0991	2959.47		16.0061	1563.46
16.0847	5291.02		16.0075	13697.4		15.9235	5006.73		15.9816	140590		16.0174	1896.01		16.323	1459.71		16.1186	1987.73		16.0256	2934.4
16.1043	4458.84		16.0271	9918.13		15.943	31887		16.0012	195923		16.037	2595.62		16.3425	1387.63		16.1382	2388.08		16.0452	4055.09
16.1238	3320.83		16.0466	6199.65		15.9626	111454		16.0207	162735		16.0565	4486.93		16.3621	1068.46		16.1577	2919.73		16.0647	2271.33
16.1434	1409.5		16.0662	7164.71		15.9821	179888		16.0403	84646.9		16.076	6944.92		16.3816	1104.7		16.1773	3692.82		16.0843	4080.45
16.1629	720.19		16.0857	4383.61		16.0017	164792		16.0598	38285.1		16.0956	3632.68		16.4012	734.67		16.1968	2591.4		16.1038	2448.31
16.1824	835.86		16.1053	2132.97		16.0212	90664.3		16.0794	22302.8		16.1151	1990.22		16.4207	633.95		16.2163	1601.35		16.1233	3003.83
16.202	1052.39		16.1248	649.81		16.0408	41910.7		16.0989	15384.5		16.1347	2094.71		16.4403	324.03		16.2359	1331.68		16.1429	3126.22
16.2215	1534.76		16.1443	1156.01		16.0603	23186.4		16.1184	9790.59		16.1542	2480.44		16.4598	556.83		16.2554	2189.28		16.1624	3739.59
16.2411	1621.28		16.1639	1276.45		16.0799	16386.1		16.138	7490.31		16.1738	2238.54		16.4794	688.98		16.275	2064.64		16.182	1755.45
16.2606	1115.15		16.1834	2458.36		16.0994	11567.9		16.1575	5899.69		16.1933	2563.54		16.4989	440		16.2946	3022.1		16.2015	1372.06
16.2801	1571.68		16.203	1918		16.119	8908.94		16.1771	3089.26		16.2129	2412.03		16.5184	1926.6		16.3141	1843.39		16.2211	2332.12
16.2997	2277.34		16.2225	1668.05		16.1385	6860.51		16.1966	1954.24		16.2324	1018.15		16.538	1023.26		16.3336	1547.85		16.2406	3330.85
16.3192	3545.47		16.242	1591.89		16.158	3595.25		16.2162	910.71		16.252	924.77		16.5575	3878.07		16.3532	513.85		16.2601	2747.7
16.3388	1940.14		16.2616	2349.57		16.1776	1318.25		16.2357	1915.56		16.2715	0		16.5771	4304.94		16.3727	0		16.2797	3104.63
16.3583	1168.51		16.2812	2523.47		16.1971	0		16.2553	2438.35		16.291	1075.61		16.5967	5138.03		16.3923	1121.16		16.2992	2077.64
16.3779	806.1		16.3007	1576.79		16.2167	1062.27		16.2748	2437.76		16.3106	977.85		16.6162	1237.81		16.4118	1098.83		16.3188	1783.34
16.3974	1378.97		16.3203	1184.34		16.2362	1481.95		16.2944	1544.57		16.3301	881.19		16.6357	995.68		16.4314	614.39		16.3383	2548.23
16.4169	1005.18		16.3398	1598.23		16.2558	2440.74		16.3139	2032.58		16.3497	967.15		16.6553	517.91		16.4509	1160.1		16.3579	1424.93
16.4365	973.98		16.3593	759.51		16.2753	2017.75		16.3334	2407.08		16.3692	1946.59		16.6748	775.34		16.4705	685.8		16.3774	1168.28
16.456	1183.89		16.3789	1217.25		16.2949	1704.5		16.353	2982.06		16.3888	1441.46		16.6944	293.6		16.49	1343.1		16.397	1858.47
16.4756	1081.65		16.3984	1016.02		16.3144	2064.13		16.3725	1329		16.4083	1900.12		16.7139	568.2		16.5096	1266.83		16.4165	1223.72
16.4951	2100.29		16.418	886.22		16.334	2575.03		16.3921	1258.59		16.4278	1737.19		16.7335	824.5		16.5291	412.32		16.436	1613.32
16.5147	1591.99		16.4375	1181.57		16.3535	1766.56		16.4116	1749.5		16.4474	1265.19		16.753	1335.88		16.5486	1032.64		16.4556	1475.29
16.5342	1510.96		16.457	1782.62		16.373	1258.19		16.4312	1699.24		16.467	732		16.7725	776		16.5682	823		16.4751	2432.29
16.5538	1097.02		16.4766	2672.53		16.3926	1266.18		16.4507	2043.27		16.4865	1313.13		16.7921	1326.73		16.5877	424.99		16.4947	1644.43
16.5733	233.16		16.4962	1348.42		16.4121	1554.67		16.4703	1480.6		16.506	548.33		16.8117	1395.97		16.6073	1318.86		16.5142	288.29
16.5928	688.38		16.5157	1377.68		16.4317	941.15		16.4898	1045.93		16.5256	2508.72		16.8312	1093.09		16.6268	3180.72		16.5338	0
16.6124	404.92		16.5352	776.64		16.4512	1171.45		16.5093	848.97		16.5451	5910.97		16.8507	863.66		16.6464	4268.7		16.5533	1232.71
16.6319	728.1		16.5548	0		16.4707	1068.6		16.5289	1961.49		16.5647	5212.23		16.8703	982.43		16.6659	3657.78		16.5728	846.09
16.6515	422.93		16.5743	738.81		16.4903	758.79		16.5484	1958.21		16.5842	3431.18		16.8898	1239.37		16.6854	1682.35		16.5924	1705.37
16.671	463.01		16.5939	1259.31		16.5099	1427.02		16.568	1696.72		16.6038	1506.21		16.9094	961.26		16.705	1234.82		16.612	2858.93
16.6906	848.08		16.6134	1486.82		16.5294	2431.3		16.5875	934.19		16.6233	1281.11		16.9289	951.08		16.7246	982.89		16.6315	4408
16.7101	556.38		16.633	431.27		16.5489	1905.11		16.607	931.72		16.6428	677.03		16.9485	366		16.7441	492.43		16.651	3864.15
16.7296	783.91		16.6525	504.89		16.5685	1278.36		16.6266	1155.1		16.6624	642.38		16.968	290		16.7636	636.43		16.6706	2070.35
16.7492	1280.26		16.672	535.66		16.588	1219.43		16.6461	1334.22		16.6819	621.38		16.9876	1233.5		16.7832	1044.37		16.6901	1099.45
16.7687	936.81		16.6916	878.42		16.6075	1507.74		16.6657	609.72		16.7015	943.4		17.0071	820		16.8027	612.3		16.7097	911.89
16.7883	345.7		16.7111	0		16.6271	1060.26		16.6852	705.29		16.7211	978.55		17.0266	538		16.8223	1307.43		16.7292	906.08
16.8078	1490.6		16.7307	903.44		16.6467	1157.27		16.7048	735.37		16.7406	733		17.0462	515		16.8418	583.76		16.7488	1316
16.8274	1487.05		16.7502	0		16.6662	727.11		16.7243	653.47		16.7601	1040.05		17.0657	1792.4		16.8614	1139.22		16.7683	798.71
16.8469	798.81		16.7697	703.51		16.6857	854.12		16.7438	970.66		16.7797	259		17.0852	340.67		16.8809	1191.76		16.7879	906.63
16.8665	1187.73		16.7893	985.29		16.7053	0		16.7634	1481.13		16.7992	854.55		17.1048	0		16.9004	1051.64		16.8074	1135.48
16.886	776.66		16.8088	1263.65		16.7248	907.54		16.7829	1929.82		16.8188	649.23		17.1243	1033.98		16.92	0		16.827	414.16
16.9055	603.97		16.8284	1255.06		16.7444	1490.22		16.8025	1488.5		16.8383	1264.82		17.1439	805.21		16.9395	852.45		16.8465	702.23
16.9251	486		16.8479	1308.78		16.7639	1912.33		16.822	602		16.8578	1338.26		17.1634	1187.88		16.9591	885.8		16.8661	1435.65
16.9446	490.04		16.8675	694.37		16.7835	1311.88		16.8416	444.5		16.8774	1620.03		17.183	790.07		16.9786	297.61		16.8856	1238
16.9642	368.53		16.887	659.2		16.803	694.54		16.8611	811.91		16.8969	1474.75		17.2025	1053.83		16.9981	468.31		16.9051	0
16.9837	760.39		16.9065	520.5		16.8225	188.7		16.8807	1604		16.9165	882.37		17.222	506		17.0177	448		16.9247	833.08
17.0032	257.05		16.9261	618.7		16.8421	533.67		16.9002	978.64		16.936	602.96		17.2416	360.73		17.0372	923.22		16.9442	794.28
17.0228	133		16.9457	697.64		16.8616	1514.49		16.9198	1499.31		16.9555	422.89		17.2611	620.12		17.0568	2058.17		16.9638	0
17.0423	578.5		16.9652	1103.65		16.8812	1162.85		16.9393	1137.96		16.9751	1183.25		17.2807	474.82		17.0763	1223.54		16.9833	416.7
17.0619	728.1		16.9847	1106.22		16.9007	1051.51		16.9588	596.81		16.9947	1930.08		17.3002	582.73		17.0959	1125.7		17.0029	1346.28
17.0814	275.31		17.0043	626.77		16.9203	1190.01		16.9784	576.15		17.0142	2644.44		17.3197	794.39		17.1154	1115.57		17.0224	219.28
17.101	491.92		17.0238	0		16.9398	956.18		16.9979	672.41		17.0338	1182		17.3393	201		17.135	2041.82		17.042	1390.03
17.1205	425.59		17.0434	0		16.9594	785.55		17.0175	0		17.0533	0		17.3588	344.37		17.1545	1503.04		17.0615	1761.57
17.1401	363.11		17.0629	533		16.9789	754.75		17.037	683.39		17.0728	0		17.3784	0		17.1741	1405.69		17.0811	0
17.1596	327.93		17.0825	500.7		16.9984	713.3		17.0566	936.39		17.0924	1641.58		17.3979	153.56		17.1936	756		17.1006	1411.51
17.1791	726.8		17.102	404.33		17.018	1228.6		17.0761	653.46		17.1119	1283.57		17.4175	140		17.2131	813.36		17.1201	1324.95
17.1987	560.99		17.1215	605.1		17.0375	987.81		17.0956	0		17.1315	928.41		17.437	0		17.2327	669.78		17.1397	0
17.2183	578.67		17.1411	676.48		17.0571	1161.7		17.1152	751.45		17.151	962.86		17.4566	171		17.2522	390.98		17.1592	358.29
17.2378	842.43		17.1607	878.54		17.0766	670.47		17.1347	0		17.1705	2012.1		17.4761	375.92		17.2718	746.76		17.1788	737.59
17.2573	247		17.1802	700		17.0962	916.07		17.1543	546		17.1901	985.94		17.4957	1092.66		17.2913	875.39		17.1983	2493.6
17.2769	453.27		17.1998	601.09		17.1157	606.22		17.1738	775.36		17.2096	1394.1		17.5152	1763.92		17.3108	588.6		17.2179	2582.24
17.2965	306.78		17.2193	284.04		17.1352	567.88		17.1933	1268.98		17.2292	1514.92		17.5347	3894.99		17.3304	788		17.2374	1491.99
17.316	311.44		17.2388	350.11		17.1548	678.32		17.2129	806.74		17.2487	574.96		17.5543	5113.94		17.3499	544.75		17.257	830.08
17.3356	336.18		17.2584	0		17.1743	962.26		17.2324	717.55		17.2683	335.56		17.5738	6104.28		17.3695	0		17.2765	0
17.3551	0		17.2779	0		17.1939	1194.05		17.252	0		17.2878	599.87		17.5934	3566.94		17.389	229		17.296	1008.25
17.3746	295.88		17.2975	631.86		17.2134	765.8		17.2715	908.34		17.3073	390.84		17.6129	3503.21		17.4086	537.94		17.3156	839.07
17.3942	0		17.317	0		17.233	816.47		17.291	1018.15		17.3269	831.67		17.6324	0		17.4281	735		17.3351	986.78
17.4137	410.42		17.3365	0		17.2525	769.54		17.3106	732.78		17.3464	908.48		17.652	499		17.4477	0		17.3547	925.27
17.4333	225		17.3561	529.59		17.2721	1126.29		17.3301	271.35		17.366	77		17.6715	403		17.4672	0		17.3742	1286.27
17.4528	0		17.3756	0		17.2916	578.72		17.3497	580.44		17.3855	820.66		17.6911	823.51		17.4868	1157.63		17.3938	1024.94
17.4723	182.19		17.3952	160.25		17.3111	146		17.3692	484.46		17.4051	850.86		17.7107	979.43		17.5063	0		17.4133	912.96
17.4919	1158.14		17.4147	736.24		17.3307	1233.48		17.3888	514.38		17.4246	834.82		17.7302	1793.6		17.5258	6240.52		17.4328	1360.14
17.5114	0		17.4343	0		17.3502	183.32		17.4083	927.02		17.4442	1361.47		17.7498	867.6		17.5454	0		17.4524	442
17.531	762.78		17.4538	242.89		17.3697	876.25		17.4279	0		17.4637	317.26		17.7693	698.33		17.5649	4687.79		17.4719	0
17.5505	187.46		17.4733	0		17.3893	0		17.4474	0		17.4832	505.22		17.7889	567.57		17.5845	805.91		17.4915	464.96
17.5701	0		17.4929	0		17.4089	0		17.467	47		17.5028	583.14		17.8084	75		17.604	400		17.511	0
17.5896	0		17.5125	132.99		17.4284	352.13		17.4865	0		17.5223	0		17.8279	416		17.6236	971.37		17.5306	378.61
17.6091	0		17.532	0		17.4479	0		17.506	0		17.5419	0		17.8475	0		17.6431	942.7		17.5501	0
17.6287	0		17.5515	413.83		17.4675	583.19		17.5256	554.45		17.5614	4685.11		17.867	0		17.6627	1745.45		17.5696	2693.66
17.6483	0		17.5711	0		17.487	63		17.5451	334.51		17.581	5938.11		17.8866	0		17.6822	1209		17.5892	0
17.6678	1762.76		17.5906	3377.21		17.5066	0		17.5647	284.68		17.6005	4180.9		17.9061	0		17.7018	1268.06		17.6088	7815.21
17.6873	0		17.6102	0		17.5261	313		17.5842	0		17.62	0		17.9257	0		17.7213	1720		17.6283	10147.2
17.7069	550.02		17.6297	0		17.5457	668.09		17.6038	0		17.6396	959.5		17.9452	73		17.7409	539.94		17.6478	7898.74
17.7264	0		17.6492	1467.16		17.5652	441.18		17.6233	1974.88		17.6591	728.32		17.9647	141.45		17.7604	289.45		17.6674	425.04
17.746	147		17.6688	127		17.5847	248.97		17.6428	0		17.6787	542.17		17.9843	610.18		17.78	311.08		17.6869	0
17.7655	253.07		17.6883	0		17.6043	0		17.6624	0		17.6982	0		18.0038	437.09		17.7995	593.53		17.7065	1618.85
17.785	255.82		17.7079	208		17.6239	0		17.682	87		17.7177	741.05		18.0234	732.94		17.8191	783.14		17.726	1049.23
17.8046	455		17.7274	252.32		17.6434	141		17.7015	68		17.7373	797.27		18.0429	521.82		17.8386	97.04		17.7456	748.18
17.8241	696.47		17.747	439		17.6629	0		17.721	0		17.7568	664.13		18.0624	1569.45		17.8581	1289.5		17.7651	1596.46
17.8437	220.06		17.7665	446.7		17.6825	199.61		17.7406	0		17.7764	897.13		18.082	1192.09		17.8777	356.48		17.7846	1019.15
17.8632	51		17.7861	177.03		17.702	128		17.7601	0		17.7959	469.22		18.1015	800.19		17.8972	429		17.8042	1979.88
17.8828	120		17.8056	224.9		17.7216	0		17.7797	782.51		17.8155	307.18		18.1211	1284.19		17.9168	1166.2		17.8237	936.05
17.9023	131.29		17.8252	81		17.7411	283.4		17.7992	760.96		17.835	258.16		18.1406	424.39		17.9363	843.42		17.8433	1569.55
17.9218	77		17.8447	244		17.7606	244.04		17.8188	481.54		17.8545	48		18.1602	895.87		17.9559	842.34		17.8628	698.67
17.9414	210.04		17.8642	166		17.7802	546.39		17.8383	517		17.8741	214		18.1797	1157.62		17.9754	875.01		17.8823	538.64
17.961	139		17.8838	0		17.7997	361.59		17.8578	944.96		17.8936	125		18.1993	1458.51		17.9949	1193.69		17.9019	1140.27
17.9805	287.3		17.9033	83		17.8193	856.4		17.8774	531.01		17.9132	289		18.2188	1965.57		18.0145	1852.89		17.9215	570
18.0001	432.05		17.9229	99.5		17.8388	445.15		17.8969	322.28		17.9327	350		18.2384	2095.89		18.034	806.03		17.941	1110.97
18.0196	316.76		17.9424	300.18		17.8584	394.92		17.9165	331.05		17.9522	0		18.2579	3800.97		18.0536	889.58		17.9605	489.25
18.0391	563.29		17.962	289.03		17.8779	324.13		17.936	370.75		17.9718	429.46		18.2774	2977.6		18.0731	568.39		17.9801	1139.12
18.0587	643		17.9815	621.86		17.8974	425.93		17.9556	588.84		17.9914	0		18.297	2590.22		18.0926	608.56		17.9996	660.19
18.0782	0		18.001	778.61		17.917	240		17.9751	0		18.0109	250.05		18.3165	813.21		18.1122	2326.82		18.0192	938.45
18.0978	331.89		18.0206	0		17.9366	456.85		17.9947	131		18.0304	0		18.3361	1169.62		18.1317	0		18.0387	0
18.1173	0		18.0401	0		17.9561	406.01		18.0142	309.01		18.05	0		18.3556	829.75		18.1513	2712		18.0583	911.22
18.1368	334.53		18.0597	0		17.9756	363.38		18.0337	464.7		18.0695	895.13		18.3752	462.89		18.1708	3540.23		18.0778	423.67
18.1564	563.15		18.0792	0		17.9952	460.88		18.0533	564.21		18.0891	0		18.3947	380.19		18.1903	2479.85		18.0973	1235.66
18.1759	940.35		18.0987	0		18.0147	170.93		18.0728	0		18.1086	483.36		18.4142	383		18.2099	2300.96		18.1169	975.78
18.1955	1114.16		18.1183	700.38		18.0343	0		18.0924	904.93		18.1282	573		18.4338	334.76		18.2294	909.93		18.1364	655.55
18.215	1022.75		18.1378	694.76		18.0538	1388.7		18.1119	620.37		18.1477	1048.69		18.4533	668.16		18.249	613.45		18.156	593.81
18.2346	424.94		18.1574	762.36		18.0733	71.89		18.1315	1301.81		18.1672	554.63		18.4729	444.61		18.2685	611		18.1755	558.91
18.2541	220		18.1769	420.86		18.0929	171.78		18.151	457.29		18.1868	674.19		18.4924	738.35		18.2881	302		18.195	1283.18
18.2736	237.08		18.1965	312.37		18.1124	857.34		18.1705	595.29		18.2063	463		18.512	457.62		18.3076	257.32		18.2146	2070.15
18.2932	197.82		18.216	188.23		18.132	0		18.1901	1137.93		18.2259	957.98		18.5315	1150.88		18.3272	329.11		18.2341	667.89
18.3127	323		18.2355	357		18.1515	1111.42		18.2096	1406.82		18.2454	1631.58		18.5511	990.28		18.3467	391.63		18.2537	0
18.3323	230.2		18.2551	222		18.1711	1511.44		18.2292	585.3		18.2649	1938.45		18.5706	636		18.3663	458		18.2732	2334.47
18.3518	50		18.2747	98.52		18.1906	1314.15		18.2487	509.33		18.2845	2833.09		18.5902	456.41		18.3858	323.01		18.2928	1501.68
18.3714	123		18.2942	112		18.2101	972.59		18.2683	383.88		18.304	5795.3		18.6097	505		18.4053	917.9		18.3123	4518.86
18.3909	0		18.3137	41		18.2297	0		18.2878	295.08		18.3236	4299.53		18.6292	1043.08		18.4249	275.87		18.3319	5289.86
18.4105	147		18.3333	0		18.2492	332.77		18.3073	214.06		18.3431	2672.5		18.6488	893		18.4444	287		18.3514	4478.72
18.43	88		18.3528	0		18.2688	507.67		18.3269	162		18.3627	1227.14		18.6683	568.17		18.464	694.67		18.371	1971.33
18.4495	78		18.3724	0		18.2883	598		18.3464	121		18.3822	1028.27		18.6879	502		18.4835	708.41		18.3905	1796.9
18.4691	0		18.3919	0		18.3079	505.67		18.366	121		18.4017	489		18.7074	517.59		18.5031	1166.09		18.41	747
18.4886	0		18.4114	0		18.3274	551.54		18.3855	236.66		18.4213	387.91		18.727	740		18.5226	390		18.4296	685.16
18.5082	0		18.431	0		18.3469	387.26		18.4051	254.84		18.4408	212		18.7465	555.23		18.5422	815.29		18.4491	380.16
18.5277	0		18.4505	0		18.3665	506.42		18.4246	186.67		18.4604	792		18.7661	0		18.5617	412		18.4687	725.56
18.5473	0		18.4701	0		18.3861	440.98		18.4442	0		18.4799	208		18.7856	69		18.5813	351.98		18.4882	382.96
18.5668	0		18.4896	0		18.4056	647.7		18.4637	79.76		18.4995	291.1		18.8052	54		18.6008	420.46		18.5077	297.42
18.5864	0		18.5092	0		18.4251	635.2		18.4832	67		18.519	356.72		18.8247	309		18.6203	296.86		18.5273	711.78
18.6059	112		18.5287	0		18.4447	506.34		18.5028	35		18.5386	845.95		18.8442	365		18.6399	66		18.5468	815.74
18.6255	95		18.5482	0		18.4642	322.89		18.5223	316.99		18.5581	860		18.8638	285.46		18.6594	96		18.5664	685.1
18.645	208.01		18.5678	0		18.4838	495.01		18.5419	200.68		18.5776	1312.1		18.8833	430.34		18.679	0		18.5859	1464.8
18.6645	213.21		18.5874	0		18.5033	428.47		18.5614	504.09		18.5972	1185.54		18.9029	240.02		18.6985	223.33		18.6055	1740.41
18.6841	260.81		18.6069	0		18.5228	359.76		18.581	370.42		18.6167	1057.51		18.9224	519.38		18.7181	330		18.625	2790.11
18.7036	367.43		18.6264	0		18.5424	448.97		18.6005	292		18.6363	1043.17		18.942	265.18		18.7376	487		18.6445	2681.24
18.7232	167.96		18.646	0		18.5619	394.56		18.62	502.01		18.6558	141		18.9615	0		18.7571	268		18.6641	2420.95
18.7427	264.01		18.6655	0		18.5815	715.54		18.6396	372.97		18.6754	504		18.981	0		18.7767	54		18.6836	911.36
18.7623	175.56		18.6851	0		18.601	419.53		18.6591	222.52		18.6949	839		19.0006	105		18.7962	0		18.7032	1389.02
18.7765	335.26		18.7046	126.42		18.6206	407.73		18.6787	584.5		18.7145	546.81		19.0201	135		18.8158	0		18.7227	643.8
18.796	103		18.7242	184.66		18.6401	196.17		18.6982	435.84		18.734	134		19.0397	0		18.8353	183.19		18.7422	989
18.8156	188		18.7437	111		18.6596	210		18.7177	361		18.7536	415.17		19.0592	0		18.8549	0		18.7618	892.75
18.8351	45		18.7632	101.42		18.6792	424.27		18.7373	490.81		18.7731	0		19.0788	119		18.8744	206.86		18.7813	1014.77
18.8546	65.88		18.7828	39		18.6988	271.83		18.7568	433.02		18.7926	432.33		19.0983	0		18.894	0		18.8009	1232
18.8742	0		18.8023	0		18.7183	0		18.7764	278.78		18.8122	59		19.1179	0		18.9136	0		18.8204	1224.64
18.8937	0		18.8219	0		18.7378	543.38		18.7959	337.31		18.8317	299		19.1374	0		18.9331	0		18.84	508.93
18.9133	0		18.8414	0		18.7574	404.1		18.8155	174		18.8513	358		19.1569	0		18.9526	0		18.8595	1440.37
18.9328	0		18.8609	0		18.7769	403.16		18.835	284.81		18.8708	202		19.1765	0		18.9722	0		18.879	529.82
18.9523	0		18.8805	0		18.7965	296.11		18.8546	229.97		18.8904	220		19.196	167.88		18.9917	0		18.8986	699
18.9719	0		18.9	0		18.816	440.21		18.8741	84.95		18.9099	86.4		19.2156	90.36		19.0113	0		18.9182	399.79
18.9915	0		18.9196	0		18.8355	359.15		18.8937	150.25		18.9294	82		19.2351	186		19.0308	0		18.9377	425.65
19.011	0		18.9391	0		18.8551	246.73		18.9132	102.63		18.949	0		19.2547	0		19.0504	0		18.9572	0
19.0305	0		18.9587	0		18.8746	331.26		18.9327	73		18.9685	144.81		19.2742	0		19.0699	0		18.9768	81
19.0501	86		18.9782	0		18.8942	274.47		18.9523	252.4		18.9881	82.11		19.2937	0		19.0894	0		18.9963	181.02
19.0696	0		18.9977	0		18.9137	192.45		18.9718	136.21		19.0076	0		19.3133	0		19.109	0		19.0159	927.51
19.0892	0		19.0173	0		18.9333	0		18.9914	294.22		19.0272	65		19.3328	0		19.1285	379.86		19.0354	302.93
19.1087	0		19.0368	0		18.9528	288.57		19.0109	171		19.0467	99		19.3524	0		19.1481	286		19.0551	516.73
19.1282	0		19.0564	0		18.9723	142.31		19.0304	0		19.0663	110		19.3719	0		19.1676	111.78		19.0746	304.86
19.1478	0		19.0759	0		18.9919	44		19.05	107		19.0858	0		19.3915	0		19.1871	0		19.0941	251.87
19.1673	0		19.0955	0		19.0114	48		19.0695	77		19.1054	0		19.411	44		19.2067	0		19.1137	0
19.1869	0		19.115	0		19.031	94		19.0891	86		19.1249	0		19.4306	0		19.2262	0		19.1332	104.08
19.2064	0		19.1346	0		19.0505	282.36		19.1087	67		19.1444	0		19.4501	0		19.2458	0		19.1528	73
19.226	60		19.1541	0		19.0701	0		19.1282	390.56		19.164	0		19.4696	0		19.2653	0		19.1723	296.54
19.2455	91		19.1736	0		19.0896	293.09		19.1477	0		19.1835	0		19.4892	0		19.2849	0		19.1918	229.53
19.265	208		19.1932	0		19.1091	0		19.1673	0		19.2031	0		19.5087	0		19.3044	0		19.2114	305.48
19.2846	97.24		19.2127	0		19.1287	149.48		19.1868	229.96		19.2226	0		19.5283	104		19.3239	0		19.2309	0
19.3041	35		19.2323	0		19.1482	137.02		19.2064	125.28		19.2421	0		19.5478	0		19.3435	0		19.2505	0
19.3237	0		19.2518	0		19.1678	203.1		19.226	38		19.2617	648		19.5674	0		19.363	0		19.27	1357.19
19.3432	0		19.2714	0		19.1873	0		19.2455	0		19.2812	0		19.5869	0		19.3826	0		19.2896	0
19.3627	0		19.2909	0		19.2068	71		19.265	69		19.3008	0		19.6064	0		19.4021	0		19.3091	920.41
19.3823	0		19.3104	0		19.2264	71.16		19.2846	0		19.3203	0		19.626	0		19.4217	0		19.3286	902.79
19.4018	0		19.33	0		19.246	219.8		19.3041	0		19.3399	0		19.6455	0		19.4412	0		19.3482	347.29
19.4214	0		19.3496	0		19.2655	216		19.3237	0		19.3594	0		19.6651	0		19.4608	0		19.3678	496
19.4409	0		19.3691	0		19.285	278		19.3432	0		19.3789	0		19.6846	0		19.4803	0		19.3873	648.63
19.4605	0		19.3886	0		19.3046	117		19.3627	0		19.3985	62		19.7042	0		19.4998	0		19.4068	446.89
19.48	0		19.4082	0		19.3241	168.41		19.3823	95		19.418	349		19.7237	0		19.5194	0		19.4264	490.96
19.4995	0		19.4277	0		19.3437	112		19.4018	0		19.4376	81		19.7433	0		19.5389	0		19.4459	348.37
19.5191	0		19.4473	0		19.3632	114		19.4214	0		19.4571	0		19.7628	0		19.5585	0		19.4655	614.45
19.5386	0		19.4668	0		19.3828	0		19.4409	0		19.4767	210		19.7824	0		19.578	117		19.485	396.95
19.5582	0		19.4864	0		19.4023	0		19.4605	0		19.4962	102		19.8019	246.12		19.5976	0		19.5045	631.16
19.5777	0		19.5059	0		19.4218	83		19.48	70		19.5158	35		19.8214	182		19.6171	0		19.5241	398.47
19.5973	0		19.5254	0		19.4414	229		19.4996	253.25		19.5353	133.19		19.841	228.48		19.6366	52		19.5436	100
19.6168	0		19.545	0		19.4609	92		19.5191	193		19.5549	0		19.8605	189		19.6562	47		19.5632	186
19.6364	0		19.5645	0		19.4805	56		19.5387	229		19.5744	0		19.8801	0		19.6757	52		19.5827	195
19.6559	0		19.5841	0		19.5	0		19.5582	240		19.5939	0		19.8996	0		19.6953	0		19.6023	248
19.6755	0		19.6036	0		19.5195	0		19.5778	175		19.6135	0		19.9192	0		19.7148	0		19.6218	779.18
19.695	0		19.6231	0		19.5391	0		19.5973	100		19.633	0		19.9387	86		19.7344	0		19.6413	208
19.7145	0		19.6391	0		19.5586	39		19.6169	0		19.6526	0		19.9582	0		19.7539	0		19.6609	141
19.7341	0		19.6587	0		19.5782	33		19.6364	0		19.6721	0		19.9778	820.37		19.7735	41		19.6804	108.66
19.7537	0		19.6782	0		19.5977	378.24		19.656	0		19.6917	71		19.9974	967		19.793	215		19.7	341.85
19.7732	88		19.6978	0		19.6172	359.76		19.6755	0		19.7112	0		20.0169	1205.2		19.8125	77		19.7195	631.82
19.7927	114		19.7173	0		19.6368	678.57		19.695	0		19.7308	0		20.0365	1440.75		19.8321	0		19.7391	655.34
19.8123	244		19.7369	0		19.6563	656.54		19.7146	0		19.7503	0		20.056	880.31		19.8516	0		19.7586	314
19.8318	87		19.7564	0		19.6759	0		19.7341	0		19.7699	86		20.0755	204		19.8712	151		19.7782	205.31
19.8514	0		19.7759	0		19.6954	363.03		19.7537	0		19.7894	0		20.0951	427.57		19.8907	259		19.7977	0
19.8709	0		19.7955	0		19.715	169.86		19.7732	0		19.8089	0		20.1146	409.32		19.9103	363.45		19.8173	126.32
19.8905	30		19.815	0		19.7345	38		19.7928	0		19.8285	225		20.1342	332		19.9298	285		19.8368	235
19.91	0		19.8346	0		19.7541	321.17		19.8123	0		19.848	175		20.1537	299.38		19.9493	207		19.8564	687.63
19.9296	0		19.8541	0		19.7736	240.9		19.8318	0		19.8676	96		20.1733	0		19.9689	167		19.8759	0
19.9491	0		19.8737	0		19.7932	517		19.8514	132		19.8871	59		20.1928	0		19.9884	468.98		19.8955	758.65
19.9687	0		19.8932	0		19.8127	342.51		19.8709	88.79		19.9066	211.72		20.2124	0		20.008	897.07		19.915	622.9
19.9882	0		19.9127	0		19.8322	329.87		19.8905	85		19.9262	64		20.2319	0		20.0275	581.5		19.9346	707.15
20.0078	0		19.9323	0		19.8518	136		19.91	71		19.9457	360.16		20.2514	0		20.0471	909.88		19.9541	679.75
20.0273	259		19.9518	0		19.8713	276.4		19.9295	38		19.9653	292.56		20.271	0		20.0666	157		19.9736	919.58
20.0468	280.12		19.9714	0		19.8909	570.78		19.9491	246.5		19.9848	400.19		20.2905	37		20.0862	4166.49		19.9932	572
20.0664	0		19.9909	0		19.9104	372.07		19.9686	210.71		20.0043	878.35		20.3101	83.14		20.1057	1614.02		20.0127	701.39
20.0859	836.74		20.0104	43		19.93	182.44		19.9882	309.16		20.0239	279.18		20.3297	184.92		20.1253	950.39		20.0323	1830.47
20.1055	322		20.03	89		19.9495	367.62		20.0077	291.27		20.0434	0		20.3492	187		20.1448	680.42		20.0518	372
20.125	376.64		20.0495	224		19.969	187.88		20.0273	534.54		20.063	2789.42		20.3687	115		20.1643	757.77		20.0714	7168.69
20.1445	368.41		20.0691	288.51		19.9886	538.43		20.0468	630.59		20.0825	2441.83		20.3883	0		20.1839	548.57		20.0909	0
20.1641	321.08		20.0886	925.37		20.0081	102.29		20.0663	393.49		20.1021	955.25		20.4078	0		20.2034	294		20.1105	913.7
20.1837	251		20.1082	0		20.0277	516.89		20.0859	0		20.1216	370.89		20.4185	58		20.223	246		20.13	485.9
20.2032	140		20.1277	357.67		20.0472	337.2		20.1054	1461.47		20.1411	476		20.4309	0		20.2425	195.72		20.1496	1370.97
20.2174	336		20.1472	419.65		20.0668	500.49		20.125	0		20.1607	509.74		20.4451	232		20.2621	342.57		20.1691	557.02
20.2334	232.68		20.1668	248.22		20.0863	713.97		20.1445	530.28		20.1803	470.88		20.4611	346.42		20.2816	255.54		20.1886	875.24
20.2529	302		20.1863	308.96		20.1059	1871.88		20.1641	525.88		20.1998	185.41		20.4807	196.58		20.3012	306		20.2082	810.88
20.2725	227		20.2059	246.96		20.1254	869.68		20.1836	658.38		20.2193	529.21		20.5002	683.78		20.3207	648		20.2277	0
20.2867	196.33		20.2254	178		20.145	0		20.2032	639.96		20.2389	396		20.5197	975.57		20.3403	332		20.2473	483.69
20.3009	154.95		20.245	333.67		20.1645	339.42		20.2227	677.43		20.2584	455.39		20.5393	705.56		20.3598	233.99		20.2668	226.78
20.3205	0		20.2645	171		20.184	385.26		20.2422	407		20.278	305		20.5588	633.84		20.3793	273		20.2863	235
20.3311	39		20.2841	241		20.2036	613.15		20.2618	501.07		20.2975	196		20.5784	599		20.3989	325.82		20.3059	1070.68
20.3453	0		20.3036	226		20.2231	292.34		20.2813	544.58		20.3171	0		20.598	386.05		20.4184	52		20.3254	932.48
20.3649	0		20.3231	292		20.2427	773.8		20.3009	466.23		20.3366	0		20.6175	297.55		20.4308	236		20.345	1102.73
20.3844	104		20.3427	153		20.2622	421		20.3204	663.62		20.3561	88		20.637	121		20.4433	92		20.3645	972.66
20.3986	0		20.3622	177		20.2818	132.52		20.34	503.22		20.3686	0		20.6566	58		20.4593	0		20.3841	663.38
20.4182	0		20.3782	261		20.3013	287		20.3595	353.57		20.3846	212		20.6761	0		20.4788	0		20.3965	710
20.4271	0		20.3912	112		20.3209	403.29		20.379	594.3		20.4006	52		20.6886	87		20.4913	0		20.4161	535
20.4347	31		20.4108	117		20.3404	661		20.3986	649.57		20.4148	60		20.7046	255		20.5073	0		20.4356	563.74
20.4435	0		20.4268	73		20.3599	1059.09		20.4181	493.17		20.429	0		20.7206	243.24		20.5204	665.05		20.4516	557.66
20.4456	0		20.441	104		20.3795	681.78		20.4377	437.5		20.445	0		20.7366	149		20.54	740.53		20.4711	509.11
20.4478	0		20.4605	160		20.399	748.2		20.4572	389		20.458	0		20.7508	0		20.5595	472		20.4907	604.39
20.45	0		20.4694	56		20.4132	467.23		20.4714	437.52		20.4775	0		20.7632	0		20.5791	321.45		20.5102	371.75
20.4521	36		20.4769	122		20.4328	429.89		20.4736	564.81		20.4864	0		20.7721	0		20.5986	1103.21		20.5298	732.69
20.4543	0		20.4791	78		20.4488	535.02		20.4812	491		20.4959	0		20.7815	0		20.6181	694.56		20.5494	725.45
20.4565	165		20.4849	42		20.463	329.19		20.4888	421		20.5083	0		20.7836	107		20.6377	491		20.5689	1397
20.4586	136		20.4938	149		20.4754	399.52		20.5049	239		20.5279	0		20.7858	0		20.6572	763.45		20.5884	1593.44
20.4609	182		20.5014	120		20.4896	497.04		20.5137	261.24		20.5385	0		20.7952	77		20.6768	491.21		20.608	1355.82
20.4665	92		20.5103	166		20.4985	359.33		20.5159	295.4		20.5474	0		20.8041	0		20.6963	658.54		20.6275	906.9
20.4753	57		20.5125	284		20.5007	418.99		20.5181	367		20.5605	0		20.8063	0		20.7159	722.98		20.6471	987.73
20.4776	0		20.5146	105.56		20.5048	248.64		20.5276	419.84		20.5694	0		20.8085	0		20.7354	0		20.6666	301.95
20.4798	0		20.5168	322		20.5136	121		20.5418	268.85		20.5825	0		20.8142	0		20.755	557.86		20.6862	1029.03
20.482	0		20.5189	241		20.5158	276.16		20.5507	332		20.5967	0		20.8267	0		20.7745	748.9		20.7057	777.58
20.4841	0		20.521	196.24		20.5182	394.79		20.5584	230		20.6097	0		20.8426	0		20.794	348.28		20.7252	0
20.4863	0		20.5233	408		20.5204	328		20.5744	549.08		20.6293	0		20.8515	0		20.8136	379.78		20.7448	1813.65
20.4884	0		20.5254	196		20.5262	183		20.5833	388.53		20.6488	0		20.8555	0		20.8331	0		20.7643	0
20.4906	0		20.5276	32		20.5404	237.83		20.5855	497.06		20.6684	0		20.8644	0		20.8527	258		20.7839	2377.74
20.4927	0		20.5369	0		20.5493	570.39		20.5877	35		20.6826	0		20.8667	0		20.8722	423.27		20.8034	1453.11
20.4949	0		20.5458	0		20.5515	470		20.5898	292.25		20.6986	0		20.8688	0		20.8917	966.95		20.823	362
20.4971	0		20.5481	0		20.5534	694.36		20.592	331		20.7074	0		20.8764	0		20.9113	709.2		20.839	0
20.4991	0		20.5539	0		20.5556	416.52		20.5942	177.7		20.7097	0		20.8853	0		20.9308	839.43		20.8478	0
20.5012	0		20.5628	42		20.5577	218.72		20.5963	342.73		20.7192	0		20.8875	0		20.9504	495.39		20.8572	0
20.5034	0		20.5649	240		20.56	273		20.5985	225.23		20.7281	0		20.8969	0		20.9699	910.62		20.8661	0
20.511	101		20.5672	173		20.5622	434.53		20.6007	301		20.7303	0		20.9129	0		20.9895	493.78		20.8754	0
20.5199	33		20.5693	0		20.5661	390.89		20.603	514.55		20.7325	0		20.9218	0					20.8843	0
20.5273	56		20.5715	64.58		20.5803	343.3		20.6051	456.3		20.7347	0		20.9239	0					20.8864	0
20.5362	0		20.5738	247.88		20.5892	163		20.6073	574.39		20.7369	0		20.9261	0					20.8923	0
20.5383	0		20.5795	121		20.5915	526		20.6149	589		20.7391	0		20.9334	0					20.9065	0
20.5404	0		20.5884	95		20.5935	372.43		20.6291	567.21		20.7429	0		20.9476	0					20.9171	0
20.5498	0		20.5977	0		20.5957	598.55		20.6433	377		20.7518	0		20.9583	0					20.9261	0
20.5587	0		20.5999	0		20.5979	338		20.6558	347		20.754	0		20.9672	0					20.9282	0
20.5608	0		20.6021	0		20.6001	361		20.6682	156.7		20.7559	0		20.9766	0					20.9302	0
20.563	0		20.6041	0		20.6024	363.66		20.6789	173.11		20.7579	0		20.9855	0					20.9324	0
20.5651	0		20.6063	0		20.6117	508.76		20.6913	135.86		20.76	0		20.9876	0					20.938	0
20.5672	0		20.6085	121		20.6206	340		20.7002	168.08		20.7621	0		20.9951	0					20.9469	0
20.5694	0		20.6107	73		20.6228	137.9		20.7061	199.38		20.7643	0								20.9528	0
20.5716	0		20.6127	0		20.6249	279		20.715	98		20.7665	0								20.9723	0
20.5738	0		20.6149	88		20.6325	213.15		20.7226	98		20.7687	0								20.9812	0
20.576	0		20.6171	0		20.6413	130		20.7315	154		20.7708	0								20.9833	0
20.5781	0		20.6192	33		20.6507	102		20.7445	133.71		20.773	0								20.9855	0
20.5802	0		20.6214	0		20.6632	175		20.7534	30		20.7752	0								20.9876	0
20.5824	0		20.6237	0		20.672	166		20.7556	327		20.7773	0								20.9898	0
20.5846	0		20.6258	29		20.6797	206		20.7578	155.38		20.7795	0								20.9972	0
20.5868	0		20.6279	0		20.6886	38		20.76	129		20.7817	0
20.589	36		20.63	143		20.6907	0		20.7622	85		20.7839	0
20.5912	0		20.6323	225		20.6927	0		20.7644	40		20.7862	0
20.5934	108		20.6399	136		20.6947	33		20.7665	97		20.7884	0
20.5955	0		20.6506	47		20.6969	0		20.7688	109		20.8012	0
20.5977	0		20.6594	0		20.7063	117		20.7764	150		20.8101	0
20.5998	0		20.6616	129		20.7152	249		20.7852	0		20.8123	0
20.602	0		20.6638	0		20.7246	343.72		20.7928	0		20.8216	0
20.604	0		20.6659	44		20.7335	167.13		20.8017	0		20.8305	0
20.6061	0		20.6699	67		20.7357	94		20.8039	0		20.8327	0
20.6084	0		20.6788	39		20.7433	0		20.806	45		20.8349	0
20.6105	0		20.681	35		20.7522	36		20.8083	62.96		20.8443	0
20.6126	0		20.6831	0		20.7543	0		20.8104	47		20.8532	0
20.6148	0		20.6926	0		20.7564	146		20.8127	24		20.8554	0
20.6169	0		20.7015	40		20.7585	50		20.8149	52		20.8629	0
20.6191	0		20.7036	0		20.7607	0		20.8169	158.4		20.8771	0
20.6213	0		20.7058	0		20.7647	37		20.8191	86		20.886	0
20.6235	0		20.7079	0		20.7736	43		20.8212	121		20.8954	0
20.6256	0		20.7101	0		20.7758	82		20.8234	25		20.906	0
20.6332	0		20.7122	0		20.7781	162		20.8255	0		20.9149	0
20.6474	0		20.7145	0		20.7802	50		20.8276	95.95		20.9171	0
20.6563	0		20.7166	147		20.7825	0		20.8298	265		20.9265	0
20.6657	0		20.7188	51.13		20.7846	0		20.8319	459.25		20.9288	0
20.6852	0		20.7209	0		20.7868	52		20.8341	390.26		20.9308	0
20.6941	0		20.7231	0		20.789	0		20.8363	501.48		20.9331	0
20.6962	0		20.7253	0		20.7912	73		20.8384	353.06		20.9425	0
20.6985	0		20.7274	0		20.7987	0		20.8407	148		20.9514	0
20.7006	0		20.7296	0		20.8076	0		20.85	130		20.9535	0
20.7027	0		20.7318	0		20.8098	0		20.8589	159		20.9628	0
20.7049	0		20.7339	0		20.812	0		20.8611	200		20.9717	0
20.7071	0		20.7359	0		20.8143	88		20.8633	186		20.9738	0
20.7092	0		20.738	97.11		20.8164	107		20.8654	119		20.9797	0
20.7114	0		20.7402	156.09		20.8185	114		20.8675	42		20.9886	0
20.7207	0		20.7423	237		20.8207	92		20.8696	0		20.9908	0
20.7296	0		20.7445	334.02		20.8229	67		20.8718	0		20.9929	0
20.7318	0		20.7466	209		20.8251	0		20.874	0		20.995	0
20.734	0		20.7486	46		20.8272	144.9		20.8781	168		20.9971	0
20.7362	0		20.7507	0		20.8294	71		20.8869	75
20.7383	0		20.7529	71		20.8317	92		20.8892	396
20.7405	0		20.755	81		20.8337	73.47		20.8911	53
20.7425	0		20.7571	137		20.8359	35		20.8932	201.48
20.7446	0		20.7593	67		20.8378	41		20.8954	0
20.7467	0		20.7615	50		20.8453	81		20.8975	126
20.7488	0		20.7637	71		20.8542	46		20.8996	75.07
20.751	0		20.7658	44		20.8563	75		20.9018	242
20.7532	0		20.7681	0		20.8585	0		20.904	210
20.7554	0		20.7703	35		20.8607	198		20.9062	45.74
20.7576	0		20.7724	0		20.8629	34		20.9082	176
20.7597	0		20.7745	0		20.8651	111		20.9104	0
20.7619	0		20.7768	0		20.8672	41		20.9125	147
20.764	0		20.7789	0		20.8765	0		20.9146	224.03
20.7662	0		20.7811	58		20.8854	38		20.9168	236
20.7682	0		20.7833	52		20.8876	35		20.9188	162.31
20.7703	0		20.7854	0		20.8932	91		20.9209	79
20.7724	0		20.7876	0		20.9021	209.38		20.9231	0
20.7746	52		20.7897	0		20.9097	261.35		20.929	46
20.7767	42		20.7919	0		20.9186	240.44		20.9379	156.19
20.7788	38		20.7941	0		20.9225	331.23		20.94	453.08
20.7809	0		20.7962	0		20.9385	831.63		20.9476	272
20.7829	0		20.7983	89		20.9581	356.31		20.9565	149.83
20.785	0		20.8005	80		20.9723	446.22		20.9587	146
20.7872	0		20.8026	0		20.9812	219.46		20.968	0
20.7892	0		20.8047	0		20.9834	224.74		20.9769	73
20.7914	0		20.8068	0		20.9929	316		20.979	0
20.7935	0		20.809	0					20.9812	0
20.7956	0		20.8111	0					20.9833	0
20.7976	0		20.8132	0					20.9891	0
20.7998	0		20.8153	0					20.998	0
20.802	0		20.8175	0
20.8042	0		20.8269	0
20.8063	0		20.8357	0
20.8084	0		20.8378	0
20.8105	0		20.84	0
20.8128	0		20.842	0
20.8148	0		20.8442	0
20.817	0		20.8516	0
20.8191	0		20.8605	0
20.821	0		20.8627	84
20.8231	0		20.8648	0
20.8254	0		20.8669	0
20.8275	0		20.8692	0
20.8297	0		20.8712	0
20.8318	108		20.8733	0
20.834	0		20.8754	0
20.8361	0		20.8775	0
20.8382	0		20.8797	0
20.8404	0		20.8818	0
20.8425	0		20.8838	0
20.8447	0		20.8859	166.54
20.8468	0		20.888	29
20.8488	0		20.8903	100
20.851	0		20.8923	50
20.853	0		20.8943	27
20.8551	0		20.8964	0
20.8573	0		20.8985	0
20.8593	0		20.9007	0
20.8615	0		20.9028	0
20.8636	0		20.9049	0
20.8658	0		20.9125	0
20.868	0		20.9214	0
20.8702	0		20.9236	36
20.8724	0		20.9258	67
20.8745	0		20.9281	39
20.8768	0		20.9302	39
20.8789	0		20.9324	0
20.8811	0		20.9347	0
20.8833	0		20.9368	0
20.8853	0		20.9388	0
20.8876	0		20.941	0
20.8897	0		20.9432	0
20.8919	0		20.9454	0
20.8941	0		20.9475	154.58
20.896	0		20.9496	92
20.898	0		20.9517	60
20.8999	0		20.9539	0
20.9021	0		20.9561	0
20.9043	0		20.9582	0
20.9065	0		20.9603	39
20.9086	0		20.9625	117
20.9108	0		20.9647	125
20.9129	0		20.9667	144
20.915	0		20.9688	0
20.9171	0		20.9709	0
20.9192	0		20.9731	35
20.9285	0		20.9752	0
20.9373	0		20.9773	136
20.9395	0		20.9795	31
20.9416	0		20.9817	242
20.9437	0		20.9839	44
20.9458	0		20.986	40
20.9479	0		20.9882	0
20.9501	0		20.9902	0
20.9523	0		20.9943	0
20.9544	0
20.9564	0
20.9586	0
20.9607	0
20.9628	0
20.9649	0
20.9671	0
20.969	0
20.9712	0
20.9733	0
20.9808	0
20.9897	0
20.9917	0
20.9938	0
20.996	0
20.9981	0

## Sheet: ED Fig 5b
MS/MS spectra and EICs of NGT(2HG)VTAANASTLNDGAAALVLMTADAAK detected in H293T cells treated with exogenous D2HG and L2HG.
0mM L2HG treated H293T cells			10mM L2HG treated H293T cells			20mM L2HG treated H293T cells			50mM L2HG treated H293T cells			0mM D2HG treated H293T cells			10mM D2HG treated H293T cells			20mM D2HG treated H293T cells			50mM D2HG treated H293T cells			MS/MS spectra
Retention time (min)	Intensity (mV)		Retention time (min)	Intensity (mV)		Retention time (min)	Intensity (mV)		Retention time (min)	Intensity (mV)		Retention time (min)	Intensity (mV)		Retention time (min)	Intensity (mV)		Retention time (min)	Intensity (mV)		Retention time (min)	Intensity (mV)		m/z	Relative Intensity
0.00933	0		0.0097	0		0.00807	0		0.0089	0		0.00935	0		0.00782	0		0.00863	0		0.01102	0		118.179	4.61538
0.01148	0		0.01173	0		0.01378	0		0.01107	0		0.01155	0		0.01003	0		0.0109	0		0.0132	0		213.049	4.61538
0.01368	0		0.01382	0		0.02267	0		0.01312	0		0.01365	0		0.0158	0		0.01315	0		0.01522	0		213.58	3.35664
0.0158	0		0.01593	0		0.02472	0		0.0152	0		0.0158	0		0.02468	0		0.0172	0		0.01743	0		230.411	3.35664
0.01793	0		0.0179	0		0.02665	0		0.01718	0		0.01797	0		0.02697	0		0.02608	0		0.01967	0		289.187	6.01399
0.01998	0		0.01992	0		0.03588	0		0.01942	0		0.02022	0		0.03633	0		0.02832	0		0.02367	0		294.286	7.41259
0.02208	0		0.022	0		0.03798	0		0.02148	0		0.02243	0		0.03838	0		0.03053	0		0.03255	0		301.147	4.47552
0.02418	0		0.0241	0		0.03997	0		0.02358	0		0.02463	0		0.04055	0		0.03277	0		0.0347	0		316.103	4.33566
0.02632	0		0.03335	0		0.04203	0		0.02573	0		0.02675	0		0.04267	0		0.03487	0		0.0369	0		326.244	6.99301
0.02845	0		0.03548	0		0.04423	0		0.0278	0		0.02897	0		0.04485	0		0.03703	0		0.03893	0		328.172	7.41259
0.03063	0		0.03752	0		0.04635	0		0.02988	0		0.03122	0		0.0469	0		0.03913	0		0.04093	0		339.131	6.43357
0.03268	0		0.03962	0		0.0484	0		0.0338	0		0.03333	0		0.04907	0		0.04117	0		0.04312	0		343.159	6.71329
0.0348	0		0.04173	0		0.05042	0		0.04268	0		0.03548	0		0.05123	0		0.0432	0		0.04518	0		354.976	3.63636
0.04417	0		0.04368	0		0.05255	0		0.04478	0		0.03783	0		0.05342	0		0.0452	0		0.0473	0		355.162	5.17483
0.0462	0		0.04578	0		0.05462	0		0.04678	0		0.04003	0		0.05545	0		0.0474	0		0.04957	0		359.153	4.33566
0.04837	0		0.04797	0		0.0567	0		0.049	0		0.04218	0		0.05767	0		0.0495	0		0.05178	0		367.124	27.6923
0.05043	0		0.05	0		0.05878	0		0.05108	0		0.04435	0		0.05987	0		0.05167	0		0.05385	0		370.222	5.45455
0.0526	0		0.05207	0		0.06087	0		0.05318	0		0.0482	0		0.06188	0		0.05383	0		0.05607	0		385.135	13.1469
0.05453	0		0.05432	0		0.06283	0		0.0553	0		0.05708	0		0.06402	0		0.05607	0		0.05823	0		386.138	13.1469
0.05667	0		0.05627	0		0.06495	0		0.05735	0		0.05932	0		0.06608	0		0.05825	0		0.06033	0		386.166	5.17483
0.05878	0		0.05832	0		0.06697	0		0.06485	0		0.065	0		0.06832	0		0.0604	0		0.0625	0		400.08	3.21678
0.06085	0		0.06052	0		0.06907	0		0.07373	0		0.07388	0		0.07043	0		0.06257	0		0.06465	0		400.146	4.61538
0.06293	0		0.06263	0		0.07117	0		0.07595	0		0.07608	0		0.0725	0		0.06472	0		0.0668	0		403.147	3.63636
0.06508	0		0.06465	0		0.07328	0		0.07813	0		0.07835	0		0.0746	0		0.06693	0		0.06898	0		404.211	31.049
0.06727	0		0.06673	0		0.07548	0		0.08018	0		0.08048	0		0.07657	0		0.06893	0		0.071	0		404.245	4.05594
0.06947	0		0.06872	0		0.07753	0		0.08228	0		0.08263	0		0.07857	0		0.07118	0		0.07313	0		411.155	5.45455
0.07152	0		0.07087	0		0.07973	0		0.08437	0		0.08483	0		0.08065	0		0.07333	0		0.07527	0		419.158	5.31469
0.07362	0		0.07292	0		0.08173	0		0.08648	0		0.08692	0		0.08282	0		0.07547	0		0.0774	0		421.174	3.35664
0.0757	0		0.07512	0		0.08373	0		0.08867	0		0.08908	0		0.08482	0		0.0776	0		0.07957	0		426.196	5.31469
0.07782	0		0.07712	0		0.08587	0		0.09075	0		0.09132	0		0.08693	0		0.0798	0		0.08178	0		427.185	5.87413
0.07978	0		0.07928	0		0.08792	0		0.09298	0		0.0935	0		0.08913	0		0.08188	0		0.08385	0		427.234	3.77622
0.08188	0		0.08142	0		0.0899	0		0.09508	0		0.0957	0		0.09123	0		0.08407	0		0.08605	0		429.212	3.91608
0.08395	0		0.08343	0		0.092	0		0.09718	0		0.09782	0		0.0934	0		0.08618	0		0.08825	0		430.183	4.61538
0.08602	0		0.08547	0		0.0941	0		0.0994	0		0.09993	0		0.09558	0		0.08843	0		0.09047	0		430.294	4.1958
0.08825	0		0.08742	0		0.09615	0		0.10147	0		0.10213	0		0.09765	0		0.09067	0		0.09265	0		438.185	7.41259
0.0904	0		0.08947	0		0.09822	0		0.10353	0		0.10435	0		0.09985	0		0.09292	0		0.09483	0		439.184	4.47552
0.0925	0		0.09157	0		0.1004	0		0.10562	0		0.10658	0		0.10198	0		0.09507	0		0.09693	0		444.205	5.03497
0.09448	0		0.09373	0		0.10242	0		0.10752	0		0.1088	0		0.10403	0		0.09717	0		0.09912	0		456.214	4.8951
0.0966	0		0.09573	0		0.10445	0		0.10965	0		0.11092	0		0.1061	0		0.09933	0		0.10128	0		465.71	7.13287
0.09858	0		0.09782	0		0.10655	0		0.11165	0		0.11308	0		0.10832	0		0.1016	0		0.1034	0		466.197	7.69231
0.10075	0		0.09987	0		0.10865	0		0.11375	0		0.11518	0		0.11053	0		0.10375	0		0.1055	0		466.248	7.27273
0.1028	0		0.10202	0		0.11072	0		0.11592	0		0.11738	0		0.11268	0		0.10597	0		0.10765	0		473.218	8.53147
0.10485	0		0.1041	0		0.11267	0		0.11793	0		0.11948	0		0.11488	0		0.10822	0		0.10992	0		473.567	3.21678
0.10695	0		0.10612	0		0.1147	0		0.11987	0		0.12152	0		0.11705	0		0.11032	0		0.11208	0		475.25	43.7762
0.10917	0		0.10813	0		0.11688	0		0.12198	0		0.12362	0		0.11915	0		0.1124	0		0.11427	0		475.283	3.77622
0.11125	0		0.11022	0		0.11912	0		0.12405	0		0.12578	0		0.12123	0		0.11448	0		0.11633	0		476.255	12.1678
0.1134	0		0.1124	0		0.12115	0		0.12615	0		0.12797	0		0.12337	0		0.11842	0		0.11855	0		478.723	5.17483
0.11543	0		0.11447	0		0.12312	0		0.12833	0		0.13015	0		0.12563	0		0.1273	0		0.12077	0		484.204	20.2797
0.11765	0		0.11652	0		0.12518	0		0.1304	0		0.13237	0		0.12775	0		0.12952	0		0.12288	0		485.209	9.93007
0.11972	0		0.11867	0		0.12723	0		0.13262	0		0.13455	0		0.12998	0		0.1317	0		0.12505	0		486.185	10.4895
0.1218	0		0.12075	0		0.1292	0		0.13467	0		0.13675	0		0.13208	0		0.13375	0		0.1272	0		496.883	3.35664
0.12385	0		0.12283	0		0.13132	0		0.13682	0		0.13902	0		0.13415	0		0.1359	0		0.12932	0		497.238	4.75524
0.12577	0		0.12507	0		0.13337	0		0.13895	0		0.1412	0		0.1362	0		0.13813	0		0.13148	0		500.211	8.39161
0.12783	0		0.1271	0		0.13537	0		0.1411	0		0.1434	0		0.13835	0		0.14018	0		0.13368	0		501.213	5.17483
0.1299	0		0.12925	0		0.13742	0		0.1432	0		0.14537	0		0.14035	0		0.14235	0		0.13587	0		501.263	5.87413
0.13205	0		0.1314	0		0.13947	0		0.14533	0		0.1475	0		0.14245	0		0.14445	0		0.13803	0		502.215	26.7133
0.13415	0		0.13363	0		0.1415	0		0.14743	0		0.1497	0		0.14447	0		0.14663	0		0.14023	0		503.218	5.45455
0.13625	0		0.1357	0		0.14375	0		0.14945	0		0.1518	0		0.14658	0		0.14878	0		0.14242	0		504.222	3.77622
0.13823	0		0.13778	0		0.14573	0		0.1516	0		0.15403	0		0.1487	0		0.15083	0		0.14465	0		516.798	8.95105
0.1404	0		0.13985	0		0.14767	0		0.15363	0		0.15628	0		0.15073	0		0.15297	0		0.1468	0		517.794	9.09091
0.14248	0		0.14195	0		0.1498	0		0.15587	0		0.15847	0		0.15267	0		0.15503	0		0.14905	0		518.257	6.43357
0.1446	0		0.14398	0		0.15188	0		0.15808	0		0.16052	0		0.15467	0		0.15723	0		0.15113	0		520.121	3.21678
0.14672	0		0.14602	0		0.1541	0		0.16025	0		0.16278	0		0.15665	0		0.15933	0		0.15335	0		525.257	8.67133
0.14875	0		0.14813	0		0.15618	0		0.16225	0		0.1649	0		0.15885	0		0.16143	0		0.15553	0		539.225	6.29371
0.15082	0		0.15018	0		0.15838	0		0.16433	0		0.16712	0		0.16103	0		0.16367	0		0.15765	0		541.738	11.6084
0.15285	0		0.15233	0		0.16047	0		0.1665	0		0.16915	0		0.16317	0		0.16572	0		0.15988	0		545.215	4.8951
0.155	0		0.15442	0		0.16255	0		0.16863	0		0.17142	0		0.16525	0		0.16783	0		0.16205	0		552.254	11.4685
0.15717	0		0.15655	0		0.16463	0		0.17072	0		0.17358	0		0.16738	0		0.16998	0		0.16412	0		552.293	6.99301
0.15928	0		0.1586	0		0.16677	0		0.17277	0		0.17578	0		0.1696	0		0.17207	0		0.16627	0		554.255	6.15385
0.16143	0		0.1606	0		0.16885	0		0.17485	0		0.178	0		0.17173	0		0.17428	0		0.16845	0		556.173	4.47552
0.16358	0		0.16267	0		0.17075	0		0.17698	0		0.18018	0		0.17387	0		0.17632	0		0.17057	0		558.333	3.77622
0.16555	0		0.1647	0		0.17285	0		0.17917	0		0.18225	0		0.17607	0		0.1784	0		0.17282	0		559.287	5.73427
0.1677	0		0.16683	0		0.17478	0		0.18127	0		0.18442	0		0.17827	0		0.18048	0		0.175	0		565.942	3.91608
0.16993	0		0.1689	0		0.17673	0		0.18342	0		0.18652	0		0.18027	0		0.1827	0		0.17708	0		568.247	17.6224
0.17205	0		0.171	0		0.17885	0		0.18557	0		0.1887	0		0.18245	0		0.18493	0		0.17933	0		573.185	8.11189
0.1741	0		0.173	0		0.18097	0		0.18763	0		0.19087	0		0.18465	0		0.18712	0		0.18142	0		576.299	79.5804
0.17618	0		0.17503	0		0.18303	0		0.18965	0		0.19313	0		0.18672	0		0.18933	0		0.18348	0		576.37	6.57343
0.17828	0		0.17712	0		0.18503	0		0.1916	0		0.19518	0		0.1889	0		0.19157	0		0.1856	0		577.295	24.3357
0.1804	0		0.17918	0		0.18713	0		0.1938	0		0.1973	0		0.19112	0		0.19352	0		0.18773	0		586.254	13.4266
0.1825	0		0.18128	0		0.18918	0		0.19592	0		0.19943	0		0.19312	0		0.19552	0		0.18978	0		589.255	4.05594
0.18452	0		0.18333	0		0.1913	0		0.1981	0		0.20175	0		0.19538	0		0.19757	0		0.19198	0		598.287	4.8951
0.18675	0		0.18552	0		0.1933	0		0.20025	0		0.20387	0		0.19755	0		0.19978	0		0.19413	0		599.32	6.71329
0.18885	0		0.1876	0		0.19547	0		0.20247	0		0.2059	0		0.19978	0		0.20188	0		0.19623	0		603.257	9.37063
0.19083	0		0.18975	0		0.19745	0		0.2046	0		0.2081	0		0.2019	0		0.20403	0		0.1983	0		604.265	6.15385
0.19307	0		0.19193	0		0.19967	0		0.20667	0		0.2102	0		0.20403	0		0.20607	0		0.20043	0		606.258	4.8951
0.19503	0		0.19403	0		0.20167	0		0.20878	0		0.2123	0		0.2062	0		0.20823	0		0.20265	0		611.142	4.33566
0.19713	0		0.1962	0		0.20378	0		0.2109	0		0.21442	0		0.20837	0		0.21045	0		0.2048	0		611.289	7.55245
0.19905	0		0.19827	0		0.20583	0		0.21303	0		0.21662	0		0.21053	0		0.2127	0		0.207	0		615.296	4.8951
0.20117	0		0.20032	0		0.20795	0		0.21525	0		0.21875	0		0.21262	0		0.21472	0		0.20905	0		615.342	4.05594
0.2033	0		0.20247	0		0.21007	0		0.21733	0		0.22097	0		0.21487	0		0.21683	0		0.21132	0		617.291	3.21678
0.20538	0		0.20468	0		0.21212	0		0.21943	0		0.22308	0		0.21698	0		0.21888	0		0.21357	0		627.381	4.47552
0.2074	0		0.20663	0		0.21423	0		0.22158	0		0.22518	0		0.2191	0		0.22108	0		0.2157	0		628.253	4.1958
0.20943	0		0.20883	0		0.21637	0		0.22367	0		0.22725	0		0.22117	0		0.22328	0		0.2179	0		638.29	16.2238
0.21158	0		0.21092	0		0.21842	0		0.22587	0		0.22942	0		0.22318	0		0.22543	0		0.22008	0		641.281	5.31469
0.21365	0		0.21302	0		0.22058	0		0.22783	0		0.23148	0		0.22527	0		0.22748	0		0.2223	0		642.259	7.27273
0.21583	0		0.2151	0		0.22265	0		0.22992	0		0.23365	0		0.2275	0		0.22957	0		0.22452	0		642.304	4.05594
0.2179	0		0.2172	0		0.22473	0		0.23202	0		0.23565	0		0.22952	0		0.2317	0		0.22653	0		646.261	4.1958
0.22007	0		0.2194	0		0.22687	0		0.23418	0		0.23783	0		0.23172	0		0.23395	0		0.22875	0		654.765	2.93706
0.22212	0		0.22145	0		0.22893	0		0.23625	0		0.2399	0		0.23373	0		0.2361	0		0.23088	0		656.272	3.77622
0.22423	0		0.22362	0		0.23097	0		0.2384	0		0.24207	0		0.23587	0		0.23827	0		0.23303	0		656.305	6.99301
0.22637	0		0.22555	0		0.23297	0		0.24047	0		0.24428	0		0.23802	0		0.24037	0		0.2352	0		656.382	5.17483
0.22847	0		0.2276	0		0.23508	0		0.24267	0		0.24648	0		0.24013	0		0.2424	0		0.23732	0		662.338	5.59441
0.23768	0		0.22977	0		0.23723	0		0.24467	0		0.2487	0		0.24223	0		0.24467	0		0.23958	0		671.834	6.01399
0.24657	0		0.23195	0		0.23938	0		0.24672	0		0.25092	0		0.2445	0		0.2468	0		0.2418	0		673.355	6.15385
0.24878	0		0.23418	0		0.24148	0		0.2488	0		0.25287	0		0.24663	0		0.24892	0		0.24397	0		674.301	15.5245
0.251	0		0.23632	0		0.24372	0		0.2509	0		0.25503	0		0.2488	0		0.25107	0		0.24608	0		674.329	4.61538
0.25313	0		0.23843	0		0.24582	0		0.25305	0		0.25715	0		0.2509	0		0.25325	0		0.24815	0		675.312	4.75524
0.25525	0		0.24048	0		0.24792	0		0.25515	0		0.25923	0		0.25305	0		0.25527	0		0.25013	0		676.318	7.27273
0.25742	0		0.24268	0		0.25005	0		0.2574	0		0.26133	0		0.2552	0		0.2574	0		0.25222	0		678.303	4.75524
0.25958	0		0.24478	0		0.252	0		0.2595	0		0.26352	0		0.25733	0		0.2595	0		0.25433	0		680.31	5.87413
0.26172	0		0.24702	0		0.25407	0		0.26148	0		0.26568	0		0.25957	0		0.26155	0		0.25635	0		693.815	5.17483
0.26383	0		0.24908	0		0.25615	0		0.26365	0		0.26795	0		0.26163	0		0.26378	0		0.25853	0		694.364	4.47552
0.26602	0		0.25112	0		0.2582	0		0.2658	0		0.27003	0		0.26397	0		0.26578	0		0.26075	0		698.383	5.59441
0.26795	0		0.25313	0		0.26023	0		0.26783	0		0.27215	0		0.26597	0		0.26772	0		0.26837	0		700.317	4.33566
0.27005	0		0.25522	0		0.26233	0		0.27	0		0.27435	0		0.26815	0		0.26988	0		0.27725	0		707.304	8.53147
0.27213	0		0.2574	0		0.26447	0		0.2722	0		0.2765	0		0.27032	0		0.27208	0		0.2794	0		707.337	84.1958
0.27418	0		0.25953	0		0.26655	0		0.27435	0		0.27862	0		0.2725	0		0.27427	0		0.28158	0		707.524	3.77622
0.27625	0		0.26173	0		0.26872	0		0.27647	0		0.28095	0		0.27465	0		0.2765	0		0.2838	0		708.339	22.2378
0.27835	0		0.26377	0		0.2708	0		0.2785	0		0.28295	0		0.27677	0		0.27877	0		0.286	0		709.335	14.5455
0.28055	0		0.26592	0		0.2728	0		0.28072	0		0.28507	0		0.27877	0		0.28087	0		0.28817	0		712.353	11.4685
0.28268	0		0.26785	0		0.27478	0		0.28293	0		0.28722	0		0.28092	0		0.28292	0		0.29025	0		712.814	4.61538
0.2848	0		0.27	0		0.2769	0		0.28498	0		0.28933	0		0.28297	0		0.28512	0		0.29242	0		713.313	4.33566
0.28678	0		0.27207	0		0.2791	0		0.28897	0		0.29143	0		0.2851	0		0.28738	0		0.29463	0		713.36	7.97203
0.28892	0		0.27423	0		0.2812	0		0.29787	0		0.29362	0		0.28715	0		0.28958	0		0.29678	0		714.316	6.15385
0.29102	0		0.2764	0		0.28332	0		0.2999	0		0.29583	0		0.28915	0		0.29173	0		0.29897	0		717.347	17.9021
0.29308	0		0.27852	0		0.2853	0		0.302	0		0.29807	0		0.29127	0		0.29395	0		0.30117	0		726.387	5.17483
0.29523	0		0.28058	0		0.2874	0		0.30398	0		0.30005	0		0.29347	0		0.2962	0		0.30337	0		728.214	3.4965
0.29733	0		0.28262	0		0.2896	0		0.30615	0		0.30222	0		0.29567	0		0.29835	0		0.30557	0		729.303	3.63636
0.29938	0		0.28465	0		0.2918	0		0.30823	0		0.30445	0		0.29762	0		0.30057	0		0.30767	0		730.34	7.97203
0.3016	0		0.28667	0		0.294	0		0.31035	0		0.30658	0		0.2997	0		0.30267	0		0.30983	0		744.444	5.45455
0.30365	0		0.28872	0		0.296	0		0.31235	0		0.3087	0		0.30182	0		0.30477	0		0.31202	0		745.345	8.81119
0.30572	0		0.29093	0		0.29802	0		0.31452	0		0.31088	0		0.30393	0		0.3069	0		0.31427	0		750.328	11.1888
0.30788	0		0.29305	0		0.29997	0		0.3166	0		0.31302	0		0.30618	0		0.30902	0		0.31635	0		750.836	23.6364
0.31003	0		0.29525	0		0.30205	0		0.31868	0		0.31513	0		0.3083	0		0.31122	0		0.31857	0		752.322	6.43357
0.31198	0		0.29743	0		0.30417	0		0.32073	0		0.3173	0		0.31047	0		0.31347	0		0.32075	0		754.431	6.43357
0.31402	0		0.29938	0		0.30618	0		0.32283	0		0.31943	0		0.31258	0		0.31563	0		0.3229	0		756.325	4.1958
0.3161	0		0.30145	0		0.30835	0		0.32497	0		0.32158	0		0.31478	0		0.31778	0		0.32502	0		759.335	29.7902
0.31808	0		0.30345	0		0.31042	0		0.327	0		0.3238	0		0.31693	0		0.3236	0		0.32702	0		759.842	11.6084
0.32003	0		0.3056	0		0.31255	0		0.32918	0		0.32597	0		0.31898	0		0.33248	0		0.32918	0		768.34	4.61538
0.32215	0		0.313	0		0.31448	0		0.33122	0		0.32817	0		0.32103	0		0.33477	0		0.33142	0		772.345	5.87413
0.32418	0		0.32188	0		0.31657	0		0.33347	0		0.33035	0		0.3231	0		0.33685	0		0.33365	0		774.332	7.55245
0.32635	0		0.324	0		0.3186	0		0.33538	0		0.33245	0		0.3252	0		0.33903	0		0.33585	0		785.848	7.83217
0.32838	0		0.32612	0		0.3207	0		0.33763	0		0.33453	0		0.32738	0		0.34125	0		0.33797	0		786.348	13.2867
0.33052	0		0.32822	0		0.32273	0		0.33967	0		0.33663	0		0.32955	0		0.34347	0		0.34015	0		786.835	5.45455
0.33273	0		0.33045	0		0.3248	0		0.34188	0		0.3387	0		0.33175	0		0.3457	0		0.34228	0		787.36	19.3007
0.33475	0		0.33252	0		0.32697	0		0.34402	0		0.34083	0		0.33387	0		0.34782	0		0.34448	0		787.531	3.77622
0.3368	0		0.33458	0		0.32913	0		0.34605	0		0.34295	0		0.3361	0		0.34993	0		0.34667	0		793.572	6.57343
0.33875	0		0.33668	0		0.3312	0		0.34812	0		0.34513	0		0.33817	0		0.35918	0		0.34877	0		794.862	13.7063
0.34092	0		0.33875	0		0.33318	0		0.35015	0		0.34732	0		0.3401	0		0.36807	0		0.35098	0		795.362	10.9091
0.34292	0		0.34083	0		0.3353	0		0.35217	0		0.34953	0		0.34227	0		0.37028	0		0.35318	0		795.862	3.77622
0.34517	0		0.3431	0		0.3374	0		0.35428	0		0.35172	0		0.3444	0		0.37245	0		0.35528	0		802.068	3.21678
0.34715	0		0.34525	0		0.3396	0		0.35633	0		0.35382	0		0.34647	0		0.37467	0		0.35752	0		802.388	15.1049
0.34932	0		0.34743	0		0.34183	0		0.35842	0		0.35603	0		0.34867	0		0.3768	0		0.35958	0		810.45	5.03497
0.3513	0		0.34947	0		0.34387	0		0.36047	0		0.35823	0		0.35075	0		0.37892	0		0.3616	0		813.84	4.8951
0.35338	0		0.35155	0		0.34607	0		0.36265	0		0.36028	0		0.35298	0		0.38107	0		0.36377	0		820.272	4.1958
0.35555	0		0.35363	0		0.34805	0		0.36465	0		0.36247	0		0.355	0		0.38317	0		0.36598	0		820.426	100
0.35773	0		0.35582	0		0.35003	0		0.36663	0		0.3645	0		0.35705	0		0.38533	0		0.36822	0		821.432	39.4406
0.35987	0		0.3579	0		0.35208	0		0.36872	0		0.3667	0		0.35912	0		0.38747	0		0.37027	0		821.86	4.75524
0.36207	0		0.36005	0		0.35418	0		0.37093	0		0.36888	0		0.36125	0		0.38967	0		0.37252	0		822.365	4.8951
0.36413	0		0.36218	0		0.35625	0		0.37312	0		0.37102	0		0.36335	0		0.39187	0		0.37468	0		823.435	10.7692
0.3662	0		0.36425	0		0.35827	0		0.37528	0		0.37323	0		0.36547	0		0.39405	0		0.37685	0		824.334	4.61538
0.36835	0		0.36642	0		0.36032	0		0.37725	0		0.37523	0		0.36757	0		0.39622	0		0.37895	0		828.423	7.41259
0.37038	0		0.36847	0		0.3624	0		0.37935	0		0.3793	0		0.36983	0		0.39833	0		0.38107	0		830.379	36.3636
0.37243	0		0.37038	0		0.36452	0		0.38143	0		0.38818	0		0.37177	0		0.4004	0		0.3833	0		830.88	24.7552
0.37438	0		0.37252	0		0.36655	0		0.38357	0		0.39027	0		0.3738	0		0.40252	0		0.38537	0		831.87	4.05594
0.37638	0		0.3746	0		0.36858	0		0.38562	0		0.39237	0		0.376	0		0.40447	0		0.3875	0		839.38	5.87413
0.37847	0		0.37667	0		0.3706	0		0.38772	0		0.39448	0		0.378	0		0.4066	0		0.38965	0		842.36	5.03497
0.38053	0		0.37875	0		0.37258	0		0.38972	0		0.39655	0		0.38007	0		0.40877	0		0.3918	0		844.398	5.87413
0.38268	0		0.38092	0		0.37467	0		0.39193	0		0.39882	0		0.38227	0		0.41093	0		0.39393	0		847.884	5.17483
0.38473	0		0.38297	0		0.37667	0		0.39397	0		0.40092	0		0.38443	0		0.41313	0		0.39605	0		851.491	5.73427
0.38677	0		0.385	0		0.37885	0		0.39608	0		0.40312	0		0.38658	0		0.41522	0		0.39818	0		852.41	4.47552
0.38897	0		0.38707	0		0.38083	0		0.39815	0		0.40523	0		0.3887	0		0.42093	0		0.40038	0		857.403	7.27273
0.39108	0		0.38925	0		0.38292	0		0.40018	0		0.40748	0		0.39092	0		0.42983	0		0.40258	0		857.892	18.1818
0.39312	0		0.39125	0		0.38508	0		0.4023	0		0.40973	0		0.39312	0		0.4319	0		0.40475	0		859.376	7.27273
0.3953	0		0.39327	0		0.38698	0		0.40442	0		0.41187	0		0.39507	0		0.43402	0		0.40697	0		860.374	4.33566
0.39732	0		0.39527	0		0.38912	0		0.40655	0		0.41395	0		0.39715	0		0.43627	0		0.40902	0		861.38	5.87413
0.39948	0		0.39743	0		0.3913	0		0.40847	0		0.41603	0		0.3993	0		0.43863	0		0.41113	0		862.893	6.99301
0.4015	0		0.39958	0		0.39335	0		0.41058	0		0.41828	0		0.40147	0		0.4408	0		0.41328	0		863.39	5.17483
0.40372	0		0.40167	0		0.39548	0		0.41267	0		0.42042	0		0.4036	0		0.44288	0		0.41555	0		865.893	29.2308
0.40578	0		0.40385	0		0.39758	0		0.41477	0		0.42253	0		0.40563	0		0.44498	0		0.41783	0		866.4	25.035
0.40783	0		0.40607	0		0.39978	0		0.41685	0		0.4247	0		0.40767	0		0.4472	0		0.42005	0		866.908	12.8671
0.40995	0		0.40807	0		0.40183	0		0.41885	0		0.42698	0		0.40967	0		0.44927	0		0.42415	0		867.398	5.31469
0.41203	0		0.41018	0		0.40395	0		0.42083	0		0.42925	0		0.41177	0		0.45142	0		0.43303	0		883.316	4.8951
0.41415	0		0.41238	0		0.40592	0		0.42287	0		0.43132	0		0.41587	0		0.45362	0		0.43528	0		883.412	5.03497
0.41633	0		0.41442	0		0.40802	0		0.42508	0		0.43343	0		0.42475	0		0.45583	0		0.43745	0		886.465	8.25175
0.41855	0		0.41662	0		0.41018	0		0.42718	0		0.43562	0		0.42688	0		0.45788	0		0.43965	0		894.42	3.77622
0.42047	0		0.41875	0		0.41773	0		0.42942	0		0.43772	0		0.42883	0		0.46015	0		0.44183	0		901.928	4.33566
0.42265	0		0.42095	0		0.42662	0		0.43153	0		0.43987	0		0.43817	0		0.46227	0		0.44405	0		912.403	4.61538
0.42477	0		0.42303	0		0.42872	0		0.44093	0		0.44205	0		0.44037	0		0.46448	0		0.4461	0		913.408	11.8881
0.427	0		0.42512	0		0.43798	0		0.4429	0		0.44418	0		0.44235	0		0.46655	0		0.4483	0		913.464	3.91608
0.42913	0		0.43427	0		0.44017	0		0.44512	0		0.4464	0		0.4444	0		0.46858	0		0.45047	0		913.934	5.03497
0.43117	0		0.43638	0		0.44233	0		0.44723	0		0.44855	0		0.44652	0		0.47073	0		0.45267	0		915.385	4.8951
0.43322	0		0.43833	0		0.44435	0		0.44928	0		0.45077	0		0.44872	0		0.4729	0		0.45485	0		915.956	6.43357
0.43535	0		0.4405	0		0.4463	0		0.45148	0		0.45292	0		0.45088	0		0.47485	0		0.45698	0		917.465	4.61538
0.44473	0		0.44248	0		0.44835	0		0.45345	0		0.45498	0		0.45313	0		0.47708	0		0.45893	0		919.415	4.61538
0.44675	0		0.44462	0		0.4505	0		0.45557	0		0.4571	0		0.45522	0		0.47935	0		0.46118	0		919.492	70.2098
0.44887	0		0.44678	0		0.45265	0		0.45758	0		0.45928	0		0.45733	0		0.48157	0		0.46328	0		920.496	35.5245
0.45108	0		0.44892	0		0.45457	0		0.45963	0		0.46143	0		0.45958	0		0.48377	0		0.46523	0		921.494	7.69231
0.45312	0		0.45095	0		0.45667	0		0.46707	0		0.47073	0		0.46175	0		0.48593	0		0.46723	0		922.438	26.4336
0.45522	0		0.453	0		0.45863	0		0.47595	0		0.47962	0		0.4639	0		0.48805	0		0.4693	0		922.936	32.4475
0.45728	0		0.45508	0		0.4607	0		0.47813	0		0.4817	0		0.46605	0		0.49028	0		0.47145	0		923.438	5.59441
0.45937	0		0.45723	0		0.46287	0		0.48002	0		0.48378	0		0.4682	0		0.49238	0		0.47368	0		923.925	8.67133
0.46153	0		0.4593	0		0.46493	0		0.48212	0		0.48592	0		0.4702	0		0.4946	0		0.47577	0		924.44	4.47552
0.46373	0		0.46123	0		0.46688	0		0.48413	0		0.48812	0		0.47242	0		0.49687	0		0.47815	0		930.418	28.951
0.46585	0		0.46343	0		0.46897	0		0.48618	0		0.49022	0		0.47443	0		0.49905	0		0.48038	0		931.425	3.4965
0.46795	0		0.46558	0		0.471	0		0.48842	0		0.49242	0		0.47658	0		0.50133	0		0.48247	0		931.524	6.43357
0.47005	0		0.4678	0		0.47318	0		0.49057	0		0.49463	0		0.47877	0		0.50342	0		0.48465	0		934.354	5.31469
0.47215	0		0.46987	0		0.47528	0		0.49267	0		0.49677	0		0.48082	0		0.50565	0		0.48687	0		952.995	5.45455
0.47442	0		0.47207	0		0.47742	0		0.4948	0		0.49893	0		0.48293	0		0.50777	0		0.48897	0		955.462	5.45455
0.47662	0		0.47403	0		0.47955	0		0.49688	0		0.5011	0		0.48507	0		0.50995	0		0.49108	0		960.191	4.05594
0.47868	0		0.47607	0		0.48162	0		0.49893	0		0.50325	0		0.48722	0		0.51205	0		0.49325	0		971.981	11.7483
0.48075	0		0.47822	0		0.48365	0		0.50105	0		0.50542	0		0.48928	0		0.51428	0		0.49545	0		972.461	18.042
0.4829	0		0.48022	0		0.48575	0		0.50323	0		0.50758	0		0.49138	0		0.5164	0		0.49748	0		972.982	4.33566
0.4851	0		0.48238	0		0.48793	0		0.50528	0		0.5098	0		0.4936	0		0.51868	0		0.4997	0		973.443	4.8951
0.48712	0		0.48457	0		0.48995	0		0.50737	0		0.512	0		0.4957	0		0.52092	0		0.50182	0		975.982	4.33566
0.48902	0		0.48667	0		0.49212	0		0.5095	0		0.51423	0		0.49793	0		0.52315	0		0.50402	0		982.497	5.17483
0.49103	0		0.4888	0		0.49417	0		0.51162	0		0.51623	0		0.50007	0		0.52537	0		0.50622	0		986.457	4.05594
0.49315	0		0.49083	0		0.49643	0		0.51383	0		0.5184	0		0.50223	0		0.5276	0		0.50823	0		989.446	3.91608
0.49532	0		0.49283	0		0.49858	0		0.51602	0		0.52058	0		0.50422	0		0.52967	0		0.51042	0		993.158	3.63636
0.49753	0		0.49495	0		0.50055	0		0.5182	0		0.52267	0		0.5063	0		0.53183	0		0.51263	0		1000.44	3.77622
0.49963	0		0.49695	0		0.50262	0		0.52043	0		0.52487	0		0.50837	0		0.53387	0		0.51472	0		1001.05	4.05594
0.50162	0		0.49908	0		0.50473	0		0.52248	0		0.52692	0		0.51048	0		0.53608	0		0.51698	0		1002.99	5.31469
0.50373	0		0.50122	0		0.50693	0		0.52458	0		0.52913	0		0.51248	0		0.53822	0		0.51898	0		1010.2	3.35664
0.50578	0		0.50335	0		0.50913	0		0.52668	0		0.53138	0		0.51462	0		0.5403	0		0.52123	0		1017.49	3.35664
0.51322	0		0.50545	0		0.51123	0		0.52868	0		0.53348	0		0.51678	0		0.54242	0		0.5234	0		1018.46	6.43357
0.5221	0		0.50752	0		0.51342	0		0.53078	0		0.53567	0		0.51887	0		0.54465	0		0.52552	0		1020.01	4.8951
0.52425	0		0.50948	0		0.51553	0		0.53283	0		0.53795	0		0.5209	0		0.54662	0		0.52777	0		1020.52	5.73427
0.52643	0		0.5114	0		0.51767	0		0.53497	0		0.54023	0		0.52303	0		0.54875	0		0.52985	0		1028.52	7.69231
0.5286	0		0.51342	0		0.51973	0		0.53703	0		0.54238	0		0.5253	0		0.55078	0		0.5321	0		1028.6	4.47552
0.53077	0		0.5155	0		0.52178	0		0.53913	0		0.5445	0		0.5275	0		0.55292	0		0.53435	0		1029.01	9.37063
0.53297	0		0.51773	0		0.52397	0		0.54122	0		0.55028	0		0.52955	0		0.55515	0		0.53648	0		1030.01	7.13287
0.53503	0		0.5198	0		0.52605	0		0.54322	0		0.55917	0		0.53175	0		0.55723	0		0.53872	0		1032.58	23.2168
0.5371	0		0.52202	0		0.52798	0		0.54528	0		0.56137	0		0.53392	0		0.55942	0		0.54083	0		1032.67	4.8951
0.53928	0		0.52408	0		0.53005	0		0.54735	0		0.5634	0		0.53618	0		0.5617	0		0.5428	0		1033.49	7.27273
0.5414	0		0.52623	0		0.53212	0		0.54957	0		0.5656	0		0.5384	0		0.56388	0		0.5449	0		1033.58	23.9161
0.54353	0		0.52832	0		0.53408	0		0.55152	0		0.56778	0		0.54052	0		0.56605	0		0.54708	0		1036.02	5.87413
0.54562	0		0.53042	0		0.5363	0		0.5536	0		0.5698	0		0.5426	0		0.56823	0		0.54932	0		1038.98	9.37063
0.54765	0		0.53248	0		0.53838	0		0.55575	0		0.57197	0		0.5448	0		0.5704	0		0.5514	0		1039.59	4.1958
0.54978	0		0.53458	0		0.5405	0		0.55772	0		0.57402	0		0.54693	0		0.57245	0		0.55353	0		1046.52	3.07692
0.55187	0		0.53663	0		0.5426	0		0.5598	0		0.57625	0		0.54902	0		0.57463	0		0.55582	0		1054.46	5.17483
0.55402	0		0.5387	0		0.5447	0		0.56187	0		0.5784	0		0.55117	0		0.57678	0		0.55805	0		1067.47	5.17483
0.55615	0		0.54072	0		0.54675	0		0.56405	0		0.58052	0		0.55322	0		0.57893	0		0.5602	0		1073.09	5.59441
0.5582	0		0.54292	0		0.5488	0		0.56607	0		0.58267	0		0.5552	0		0.58102	0		0.56233	0		1087.48	5.31469
0.56023	0		0.54492	0		0.55087	0		0.56812	0		0.58483	0		0.55738	0		0.5832	0		0.5644	0		1100.46	8.25175
0.5623	0		0.547	0		0.553	0		0.5702	0		0.58685	0		0.55965	0		0.58537	0		0.5665	0		1103.61	24.8951
0.5644	0		0.54905	0		0.55503	0		0.57232	0		0.589	0		0.56183	0		0.5874	0		0.56872	0		1105.05	4.33566
0.56647	0		0.55122	0		0.55712	0		0.57435	0		0.59113	0		0.56397	0		0.58957	0		0.57078	0		1115.53	4.61538
0.56862	0		0.5533	0		0.5593	0		0.57653	0		0.59323	0		0.56605	0		0.59173	0		0.57303	0		1118.56	4.61538
0.57075	0		0.5553	0		0.56127	0		0.57862	0		0.59552	0		0.5681	0		0.59395	0		0.57515	0		1119.5	4.61538
0.57283	0		0.55747	0		0.56335	0		0.58078	0		0.59768	0		0.5701	0		0.5962	0		0.57713	0		1122.61	6.99301
0.57492	0		0.55947	0		0.5655	0		0.58285	0		0.59975	0		0.57208	0		0.5984	0		0.57925	0		1123.07	3.4965
0.5771	0		0.56157	0		0.56755	0		0.58495	0		0.60195	0		0.57402	0		0.6006	0		0.58148	0		1156.57	3.4965
0.57927	0		0.56377	0		0.56952	0		0.58712	0		0.6041	0		0.57628	0		0.60282	0		0.58367	0		1160.55	5.59441
0.58148	0		0.56588	0		0.57163	0		0.5892	0		0.60637	0		0.57838	0		0.60487	0		0.58588	0		1172.57	4.33566
0.58367	0		0.56808	0		0.57363	0		0.59132	0		0.60857	0		0.5805	0		0.60715	0		0.58815	0		1174.65	11.4685
0.58572	0		0.57003	0		0.57573	0		0.5935	0		0.61073	0		0.58258	0		0.60927	0		0.59032	0		1175.69	6.43357
0.58788	0		0.57208	0		0.57787	0		0.59555	0		0.61297	0		0.58477	0		0.61147	0		0.59253	0		1199.61	3.63636
0.59012	0		0.57418	0		0.57993	0		0.59762	0		0.61515	0		0.58673	0		0.61362	0		0.5947	0		1211.52	5.03497
0.59225	0		0.57635	0		0.58215	0		0.59972	0		0.61735	0		0.58868	0		0.61573	0		0.59685	0		1214.56	4.61538
0.59433	0		0.57845	0		0.58417	0		0.6018	0		0.61948	0		0.59093	0		0.61788	0		0.599	0		1215.06	6.29371
0.59648	0		0.58052	0		0.58628	0		0.60388	0		0.62163	0		0.59313	0		0.62007	0		0.60125	0		1229.57	4.47552
0.59858	0		0.58257	0		0.58833	0		0.60598	0		0.62373	0		0.59532	0		0.62232	0		0.60333	0		1231.58	4.47552
0.60075	0		0.58458	0		0.59058	0		0.60803	0		0.62592	0		0.59758	0		0.62428	0		0.60893	0		1239.64	5.03497
0.60285	0		0.5867	0		0.59278	0		0.60997	0		0.6281	0		0.59965	0		0.62643	0		0.61782	0		1303.66	4.8951
0.605	0		0.58878	0		0.59492	0		0.61203	0		0.63035	0		0.6018	0		0.62862	0		0.61997	0		1333.37	3.21678
0.60703	0		0.59103	0		0.59695	0		0.6141	0		0.63252	0		0.60377	0		0.63067	0		0.62218	0		1345.1	5.59441
0.60913	0		0.59312	0		0.59888	0		0.61612	0		0.63472	0		0.60582	0		0.63287	0		0.62437	0		1362.9	3.07692
0.61115	0		0.59528	0		0.60088	0		0.61822	0		0.63698	0		0.60802	0		0.63488	0		0.62653	0		1419.68	3.21678
0.6133	0		0.59728	0		0.60307	0		0.62015	0		0.63917	0		0.61	0		0.63712	0		0.62873	0		1469.36	5.45455
0.61528	0		0.59943	0		0.60522	0		0.62222	0		0.64125	0		0.61217	0		0.63945	0		0.63095	0		1552.69	4.75524
0.61745	0		0.60152	0		0.60735	0		0.62422	0		0.64338	0		0.61425	0		0.64158	0		0.63317	0		1570.72	4.33566
0.61958	0		0.60368	0		0.60955	0		0.62638	0		0.64552	0		0.6163	0		0.64378	0		0.63535	0		1621.22	3.4965
0.62173	0		0.6057	0		0.61173	0		0.62835	0		0.64773	0		0.61842	0		0.64595	0		0.63753	0
0.62377	0		0.60787	0		0.61385	0		0.63037	0		0.6499	0		0.62045	0		0.64818	0		0.63977	0
0.62593	0		0.61	0		0.61595	0		0.63245	0		0.65207	0		0.62272	0		0.6503	0		0.64197	0
0.62807	0		0.61212	0		0.618	0		0.63463	0		0.65423	0		0.6249	0		0.6524	0		0.64418	0
0.63015	0		0.61418	0		0.62015	0		0.63675	0		0.65633	0		0.62687	0		0.65455	0		0.64622	0
0.63205	0		0.61627	0		0.62233	0		0.63885	0		0.65847	0		0.62902	0		0.65668	0		0.64843	0
0.64145	0		0.61852	0		0.6243	0		0.64092	0		0.66057	0		0.6311	0		0.65885	0		0.65043	0
0.65033	0		0.62063	0		0.62647	0		0.64307	0		0.66278	0		0.63352	0		0.66102	0		0.65252	0
0.65248	0		0.62273	0		0.62852	0		0.64517	0		0.66502	0		0.63572	0		0.66325	0		0.65475	0
0.65468	0		0.62478	0		0.63057	0		0.64733	0		0.6671	0		0.63793	0		0.66538	0		0.65692	0
0.65687	0		0.62692	0		0.6326	0		0.64945	0		0.66925	0		0.64017	0		0.66758	0		0.65902	0
0.65887	0		0.62908	0		0.6347	0		0.65153	0		0.67147	0		0.64232	0		0.66972	0		0.6612	0
0.66103	0		0.63112	0		0.6367	0		0.65358	0		0.67372	0		0.64452	0		0.67198	0		0.67065	0
0.66323	0		0.63318	0		0.63877	0		0.65572	0		0.6758	0		0.64673	0		0.67412	0		0.67953	0
0.66542	0		0.63522	0		0.64092	0		0.65772	0		0.67798	0		0.64885	0		0.67633	0		0.68163	0
0.66755	0		0.6374	0		0.64305	0		0.65988	0		0.68022	0		0.65085	0		0.6784	0		0.68372	0
0.66965	0		0.63937	0		0.6452	0		0.66203	0		0.6824	0		0.65303	0		0.68058	0		0.68597	0
0.6717	0		0.64158	0		0.64733	0		0.66417	0		0.68457	0		0.6552	0		0.68275	0		0.68807	0
0.6739	0		0.6437	0		0.64947	0		0.66628	0		0.68673	0		0.65733	0		0.68485	0		0.69018	0
0.67598	0		0.64578	0		0.6515	0		0.66847	0		0.68883	0		0.65927	0		0.6906	0		0.69223	0
0.67795	0		0.6479	0		0.65368	0		0.67062	0		0.69102	0		0.66135	0		0.69948	0		0.69427	0
0.68005	0		0.64993	0		0.65585	0		0.67263	0		0.69313	0		0.66347	0		0.7017	0		0.69635	0
0.68222	0		0.65205	0		0.65792	0		0.67477	0		0.6952	0		0.6655	0		0.7039	0		0.69862	0
0.68433	0		0.65415	0		0.66013	0		0.67683	0		0.69728	0		0.6677	0		0.70602	0		0.70077	0
0.6864	0		0.65635	0		0.6623	0		0.67907	0		0.69932	0		0.66988	0		0.70825	0		0.7028	0
0.68847	0		0.65837	0		0.66443	0		0.68115	0		0.70145	0		0.67197	0		0.71038	0		0.70498	0
0.69055	0		0.6604	0		0.66653	0		0.68332	0		0.70362	0		0.67417	0		0.71252	0		0.70723	0
0.6926	0		0.66243	0		0.66858	0		0.68535	0		0.70577	0		0.6762	0		0.71468	0		0.70933	0
0.69465	0		0.66447	0		0.67053	0		0.68738	0		0.7079	0		0.67835	0		0.71688	0		0.71135	0
0.6968	0		0.66653	0		0.67262	0		0.68953	0		0.71003	0		0.68042	0		0.71907	0		0.7136	0
0.699	0		0.6686	0		0.67472	0		0.69148	0		0.71223	0		0.68253	0		0.72113	0		0.71562	0
0.70093	0		0.67068	0		0.67692	0		0.69368	0		0.71433	0		0.68467	0		0.72335	0		0.71782	0
0.70312	0		0.67277	0		0.67902	0		0.69575	0		0.71643	0		0.68673	0		0.73092	0		0.72005	0
0.70532	0		0.67478	0		0.68105	0		0.6979	0		0.71863	0		0.68887	0		0.7398	0		0.72225	0
0.70735	0		0.67693	0		0.68317	0		0.7	0		0.72088	0		0.691	0		0.74202	0		0.72437	0
0.70937	0		0.67907	0		0.68513	0		0.70222	0		0.72302	0		0.69315	0		0.74408	0		0.72655	0
0.71143	0		0.6811	0		0.68722	0		0.70432	0		0.72515	0		0.69525	0		0.7462	0		0.72865	0
0.71357	0		0.68318	0		0.68937	0		0.70647	0		0.72723	0		0.69733	0		0.74832	0		0.73072	0
0.71575	0		0.68537	0		0.6915	0		0.7086	0		0.72943	0		0.69953	0		0.75038	0		0.74003	0
0.71787	0		0.68748	0		0.69368	0		0.71058	0		0.73152	0		0.70165	0		0.7526	0		0.74892	0
0.7199	0		0.68965	0		0.69575	0		0.71265	0		0.73368	0		0.70373	0		0.75472	0		0.75103	0
0.72218	0		0.69173	0		0.69772	0		0.71483	0		0.73575	0		0.70595	0		0.75683	0		0.75317	0
0.7242	0		0.69387	0		0.69982	0		0.71697	0		0.73798	0		0.70812	0		0.7588	0		0.75523	0
0.72637	0		0.69587	0		0.70183	0		0.72632	0		0.74017	0		0.71012	0		0.76097	0		0.75733	0
0.7286	0		0.69783	0		0.70388	0		0.7352	0		0.74232	0		0.71218	0		0.76292	0		0.75955	0
0.73078	0		0.69997	0		0.70598	0		0.73733	0		0.74443	0		0.71438	0		0.765	0		0.76173	0
0.73285	0		0.70202	0		0.70812	0		0.73942	0		0.74663	0		0.71648	0		0.76713	0		0.7638	0
0.73492	0		0.70403	0		0.71018	0		0.7415	0		0.74875	0		0.71862	0		0.76925	0		0.76583	0
0.73713	0		0.7062	0		0.71238	0		0.74365	0		0.75093	0		0.7208	0		0.77138	0		0.76803	0
0.73925	0		0.71368	0		0.71448	0		0.74573	0		0.75308	0		0.72295	0		0.77358	0		0.77025	0
0.74132	0		0.72257	0		0.7165	0		0.74782	0		0.75522	0		0.72512	0		0.77577	0		0.7725	0
0.74333	0		0.72457	0		0.71857	0		0.74993	0		0.7573	0		0.72705	0		0.77783	0		0.77448	0
0.74543	0		0.7267	0		0.72063	0		0.75198	0		0.75953	0		0.7291	0		0.78	0		0.77675	0
0.74762	0		0.72873	0		0.72272	0		0.75408	0		0.76175	0		0.73132	0		0.78207	0		0.7788	0
0.74987	0		0.73087	0		0.72472	0		0.75608	0		0.76392	0		0.73337	0		0.78427	0		0.78093	0
0.75187	0		0.73297	0		0.72678	0		0.75817	0		0.76598	0		0.7355	0		0.78645	0		0.78315	0
0.75393	0		0.7352	0		0.72887	0		0.76007	0		0.76807	0		0.73758	0		0.7886	0		0.78535	0
0.7561	0		0.73728	0		0.73097	0		0.76205	0		0.77028	0		0.7398	0		0.79073	0		0.78738	0
0.75823	0		0.74667	0		0.73297	0		0.76412	0		0.77253	0		0.74195	0		0.79292	0		0.78948	0
0.76028	0		0.75555	0		0.7351	0		0.76635	0		0.7746	0		0.74398	0		0.79508	0		0.79167	0
0.76242	0		0.75765	0		0.73713	0		0.76842	0		0.77672	0		0.74603	0		0.79728	0		0.7937	0
0.76447	0		0.75972	0		0.74452	0		0.7705	0		0.78062	0		0.74808	0		0.7995	0		0.7959	0
0.76653	0		0.7618	0		0.7534	0		0.77257	0		0.7895	0		0.75022	0		0.80157	0		0.79808	0
0.7686	0		0.76398	0		0.7555	0		0.7747	0		0.79162	0		0.75232	0		0.80372	0		0.80028	0
0.77063	0		0.76618	0		0.75758	0		0.77682	0		0.7938	0		0.75437	0		0.80577	0		0.80248	0
0.77277	0		0.76832	0		0.75968	0		0.77905	0		0.79602	0		0.75643	0		0.80798	0		0.8047	0
0.77472	0		0.77037	0		0.76182	0		0.78125	0		0.79818	0		0.75848	0		0.81007	0		0.8069	0
0.77677	0		0.77245	0		0.76392	0		0.78338	0		0.80035	0		0.76072	0		0.81223	0		0.80912	0
0.77898	0		0.77455	0		0.76598	0		0.78558	0		0.80247	0		0.7629	0		0.81443	0		0.81125	0
0.78102	0		0.7767	0		0.76817	0		0.78768	0		0.80465	0		0.76498	0		0.81657	0		0.81333	0
0.78312	0		0.77878	0		0.77022	0		0.78972	0		0.80685	0		0.76705	0		0.82247	0		0.81547	0
0.78508	0		0.78102	0		0.77237	0		0.79183	0		0.80905	0		0.7691	0		0.83135	0		0.81765	0
0.7873	0		0.78305	0		0.77463	0		0.7939	0		0.8113	0		0.77125	0		0.83343	0		0.8198	0
0.78938	0		0.78508	0		0.77667	0		0.79595	0		0.81345	0		0.77328	0		0.83558	0		0.82192	0
0.79155	0		0.78715	0		0.77872	0		0.7981	0		0.81545	0		0.77547	0		0.84118	0		0.82593	0
0.79733	0		0.7892	0		0.78078	0		0.80017	0		0.81757	0		0.77765	0		0.85008	0		0.83482	0
0.80622	0		0.79113	0		0.78283	0		0.80225	0		0.8198	0		0.77985	0		0.85228	0		0.83707	0
0.80842	0		0.7933	0		0.78492	0		0.80437	0		0.82195	0		0.78203	0		0.85433	0		0.83923	0
0.81052	0		0.79538	0		0.78702	0		0.80647	0		0.83132	0		0.78422	0		0.85653	0		0.84138	0
0.81257	0		0.79747	0		0.7891	0		0.80863	0		0.84022	0		0.78633	0		0.85873	0		0.849	0
0.81473	0		0.79952	0		0.7912	0		0.81073	0		0.84233	0		0.78853	0		0.86083	0		0.85788	0
0.81687	0		0.80165	0		0.79313	0		0.8128	0		0.84448	0		0.79062	0		0.86303	0		0.86	0
0.81907	0		0.8037	0		0.7952	0		0.81495	0		0.84662	0		0.79275	0		0.86508	0		0.86212	0
0.821	0		0.8059	0		0.7973	0		0.81697	0		0.84893	0		0.79485	0		0.86718	0		0.86422	0
0.82323	0		0.81168	0		0.79937	0		0.81903	0		0.85093	0		0.79698	0		0.8694	0		0.86642	0
0.82525	0		0.82057	0		0.8014	0		0.82102	0		0.85307	0		0.7991	0		0.87163	0		0.86858	0
0.83272	0		0.82265	0		0.8036	0		0.82323	0		0.85523	0		0.8011	0		0.87382	0		0.87075	0
0.84162	0		0.8246	0		0.80573	0		0.82542	0		0.85742	0		0.80315	0		0.8759	0		0.873	0
0.85088	0		0.82667	0		0.80792	0		0.8275	0		0.85968	0		0.8052	0		0.87805	0		0.87523	0
0.85305	0		0.836	0		0.80987	0		0.82947	0		0.86183	0		0.80733	0		0.88008	0		0.87743	0
0.85527	0		0.83818	0		0.81193	0		0.8315	0		0.86937	0		0.80943	0		0.88232	0		0.87952	0
0.85743	0		0.84035	0		0.81942	0		0.83353	0		0.87825	0		0.81163	0		0.8845	0		0.88168	0
0.85947	0		0.84252	0		0.8283	0		0.84283	0		0.88038	0		0.8138	0		0.88663	0		0.88378	0
0.87248	0		0.84463	0		0.83047	0		0.84495	0		0.8825	0		0.81952	0		0.88875	0		0.8859	0
0.88138	0		0.84672	0		0.83967	0		0.847	0		0.88468	0		0.8284	0		0.89097	0		0.8881	0
0.88353	0		0.84883	0		0.84183	0		0.84905	0		0.88678	0		0.8306	0		0.89315	0		0.8903	0
0.88548	0		0.85087	0		0.84392	0		0.85117	0		0.88887	0		0.83982	0		0.89527	0		0.89248	0
0.8876	0		0.85293	0		0.84607	0		0.85337	0		0.89097	0		0.84198	0		0.89745	0		0.89465	0
0.8897	0		0.85508	0		0.8481	0		0.85543	0		0.89312	0		0.84423	0		0.89955	0		0.89675	0
0.8918	0		0.85702	0		0.85025	0		0.85753	0		0.89528	0		0.84822	0		0.90153	0		0.89895	0
0.89372	0		0.85902	0		0.85222	0		0.85968	0		0.8974	0		0.8571	0		0.9037	0		0.90108	0
0.89587	0		0.86117	0		0.85432	0		0.8671	0		0.89953	0		0.85925	0		0.90572	0		0.9033	0
0.89785	0		0.8632	0		0.85643	0		0.87953	0		0.90158	0		0.86133	0		0.90778	0		0.9053	0
0.90005	0		0.86537	0		0.8586	0		0.88842	0		0.90375	0		0.87057	0		0.90995	0		0.90748	0
0.90212	0		0.86918	0		0.86065	0		0.89057	0		0.90588	0		0.87945	0		0.91212	0		0.90962	0
0.90427	0		0.88873	0		0.86272	0		0.89263	0		0.91348	0		0.88157	0		0.91413	0		0.91172	0
0.90643	0		0.89762	0		0.8648	0		0.89462	0		0.92592	0		0.88372	0		0.91623	0		0.91377	0
0.90847	0		0.89985	0		0.8724	0		0.89657	0		0.9348	0		0.88597	0		0.91838	0		0.91597	0
0.91067	0		0.90193	0		0.88483	0		0.8987	0		0.93693	0		0.88808	0		0.9206	0		0.9181	0
0.91272	0		0.90407	0		0.89372	0		0.90077	0		0.94452	0		0.89017	0		0.92267	0		0.92012	0
0.91488	0		0.90607	0		0.89578	0		0.90287	0		0.9534	0		0.89238	0		0.92488	0		0.92232	0
0.91697	0		0.90825	0		0.89782	0		0.90495	0		0.95562	0		0.89448	0		0.92697	0		0.92448	0
0.91913	0		0.91035	0		0.89988	0		0.90707	0		0.96493	0		0.89652	0		0.92908	0		0.92665	0
0.92108	0		0.91252	0		0.90197	0		0.90905	0		0.97382	0		0.89845	0		0.93653	0		0.92883	0
0.92317	0		0.91473	0		0.90405	0		0.91123	0		0.98722	0		0.90065	0		0.94542	0		0.93083	0
0.92532	0		0.91682	0		0.90615	0		0.91337	0		1.00677	0		0.90283	0		0.94762	0		0.933	0
0.92738	0		0.91898	0		0.90822	0		0.91558	0		1.0263	0		0.90483	0		0.94982	0		0.93513	0
0.92948	0		0.92112	0		0.91035	0		0.9177	0		1.04585	0		0.90702	0		0.95203	0		0.93723	0
0.93162	0		0.92307	0		0.9125	0		0.91993	0		1.0654	0		0.90905	0		0.95415	0		0.93943	0
0.93377	0		0.92503	0		0.91455	0		0.92202	0		1.08493	0		0.91103	0		0.9563	0		0.94692	0
0.93583	0		0.92713	0		0.91662	0		0.92413	0		1.10448	0		0.91315	0		0.95848	0		0.95583	0
0.93788	0		0.92927	0		0.91868	0		0.92622	0		1.12402	0		0.91525	0		0.96075	0		0.95802	0
0.94005	0		0.9314	0		0.92078	0		0.92833	0		1.14357	0		0.91727	0		0.96292	0		0.9601	0
0.94217	0		0.93367	0		0.92292	0		0.9305	0		1.1631	0		0.9193	0		0.96507	0		0.96232	0
0.94433	0		0.93567	0		0.92497	0		0.93255	0		1.18265	0		0.92153	0		0.96723	0		0.96452	0
0.94653	0		0.93777	0		0.92708	0		0.93462	0		1.20218	0		0.92365	0		0.96938	0		0.96673	0
0.94865	0		0.93992	0		0.92922	0		0.93677	0		1.22173	0		0.92585	0		0.97152	0		0.96885	0
0.9507	0		0.94197	0		0.93122	0		0.93897	0		1.24127	0		0.9279	0		0.97367	0		0.97092	0
0.95287	0		0.94402	0		0.9334	0		0.94112	0		1.26082	0		0.93	0		0.98695	0		0.97305	0
0.955	0		0.94612	0		0.93543	0		0.94335	0		1.28037	0		0.93218	0		1.00648	0		0.98627	0
0.95718	0		0.94823	0		0.93752	0		0.94538	0		1.2999	0		0.93413	0		1.02603	0		1.0058	0
0.95925	0		0.95032	0		0.93973	0		0.9475	0		1.31945	0		0.93618	0		1.04558	0		1.02537	0
0.96145	0		0.95253	0		0.94195	0		0.94967	0		1.33898	0		0.9383	0		1.06512	0		1.0449	0
0.96365	0		0.95457	0		0.95123	0		0.95172	0		1.35853	0		0.9405	0		1.08467	0		1.06445	0
0.96583	0		0.95673	0		0.96012	0		0.95373	0		1.37807	0		0.94983	0		1.1042	0		1.084	0
0.97333	0		0.9588	0		0.96232	0		0.96133	0		1.39762	0		0.96405	0		1.12375	0		1.10353	0
0.98225	0		0.961	0		0.96437	0		0.97022	0		1.41715	0		0.97293	0		1.14328	0		1.12308	0
0.99563	0		0.963	0		0.96658	0		0.97232	0		1.43672	0		0.98633	0		1.16283	0		1.14262	0
1.01517	0		0.97233	0		0.96872	0		0.9744	0		1.45625	0		1.00587	0		1.18238	0		1.16217	0
1.03472	0		0.98123	0		0.97077	0		0.9766	0		1.4758	0		1.02542	0		1.20192	0		1.1817	0
1.05427	0		0.98347	0		0.97288	0		0.97872	0		1.49535	0		1.04495	0		1.22147	0		1.20125	0
1.07382	0		0.99648	0		0.9751	0		0.98073	0		1.51488	0		1.0645	0		1.241	0		1.2208	0
1.09335	0		1.01602	0		0.97712	0		0.99007	0		1.53443	0		1.08403	0		1.26055	0		1.24033	0
1.1129	0		1.03557	0		0.9793	0		1.00962	0		1.55397	0		1.10358	0		1.28008	0		1.2599	0
1.13243	0		1.05512	0		0.9814	0		1.02915	0		1.57352	0		1.12313	0		1.29963	0		1.27943	0
1.15198	0		1.07465	0		0.99085	0		1.04872	0		1.59307	0		1.14268	0		1.31918	0		1.29898	0
1.17152	0		1.0942	0		1.01038	0		1.06825	0		1.6126	0		1.16222	0		1.33873	0		1.31852	0
1.19107	0		1.11373	0		1.02993	0		1.0878	0		1.63215	0		1.18177	0		1.35828	0		1.33807	0
1.21062	0		1.13328	0		1.04948	0		1.10733	0		1.6517	0		1.2013	0		1.37782	0		1.3576	0
1.23017	0		1.15283	0		1.06902	0		1.12688	0		1.67123	0		1.22085	0		1.39737	0		1.37715	0
1.2497	0		1.17238	0		1.08857	0		1.14642	0		1.69078	0		1.2404	0		1.4169	0		1.39668	0
1.26925	0		1.19192	0		1.1081	0		1.16597	0		1.71032	0		1.25995	0		1.43645	0		1.41623	0
1.2888	0		1.21145	0		1.12765	0		1.18552	0		1.72987	0		1.27948	0		1.45598	0		1.43577	0
1.30833	0		1.231	0		1.14718	0		1.20505	0		1.74942	0		1.29903	0		1.47553	0		1.45532	0
1.32788	0		1.25055	0		1.16673	0		1.2246	0		1.76897	0		1.31857	0		1.49507	0		1.47485	0
1.34742	0		1.27008	0		1.18627	0		1.24413	0		1.7885	0		1.33812	0		1.51462	0		1.4944	0
1.36697	0		1.28963	0		1.20582	0		1.26368	0		1.80805	0		1.35767	0		1.53417	0		1.51395	0
1.38652	0		1.30918	0		1.22535	0		1.28323	0		1.8276	0		1.37722	0		1.5537	0		1.5335	0
1.40605	0		1.32873	0		1.2449	0		1.30277	0		1.84717	0		1.39675	0		1.57325	0		1.55305	0
1.4256	0		1.34827	0		1.26445	0		1.32232	0		1.8667	0		1.4163	0		1.59278	0		1.57258	0
1.44513	0		1.3678	0		1.28398	0		1.34187	0		1.88623	0		1.43585	0		1.61233	0		1.59213	0
1.46468	0		1.38735	0		1.30353	0		1.3614	0		1.90578	0		1.45538	0		1.63188	0		1.61168	0
1.48422	0		1.4069	0		1.32308	0		1.38095	0		1.92532	0		1.47493	0		1.65142	0		1.63122	0
1.50377	0		1.42643	0		1.34263	0		1.40048	0		1.94488	0		1.49447	0		1.67097	0		1.65077	0
1.5233	0		1.44598	0		1.36217	0		1.42003	0		1.96442	0		1.51403	0		1.6905	0		1.67032	0
1.54285	0		1.46553	0		1.3817	0		1.43957	0		1.98397	0		1.53357	0		1.71005	0		1.68987	0
1.56238	0		1.48508	0		1.40125	0		1.45912	0		2.0035	0		1.55312	0		1.72958	0		1.7094	0
1.58193	0		1.50462	0		1.42083	0		1.47865	0		2.02307	0		1.57267	0		1.74913	0		1.729	0
1.60147	0		1.52417	0		1.44037	0		1.4982	0		2.0426	0		1.59222	0		1.76868	0		1.74853	0
1.62102	0		1.54372	0		1.45992	0		1.51773	0		2.06213	0		1.61175	0		1.78822	0		1.76808	0
1.64057	0		1.56325	0		1.47945	0		1.53728	0		2.08168	0		1.6313	0		1.80777	0		1.78762	0
1.66012	0		1.5828	0		1.49898	0		1.55682	0		2.10123	0		1.65083	0		1.8273	0		1.80717	0
1.67965	0		1.60235	0		1.51853	0		1.57637	0		2.12077	0		1.6704	0		1.84685	0		1.82672	0
1.6992	0		1.62188	0		1.53808	0		1.59592	0		2.14032	0		1.68993	0		1.86638	0		1.84627	0
1.71875	0		1.64143	0		1.55762	0		1.61545	0		2.15987	0		1.70948	0		1.88593	0		1.8658	0
1.73828	0		1.661	0		1.57717	0		1.635	0		2.1794	0		1.72902	0		1.90548	0		1.88535	0
1.75783	0		1.68053	0		1.59672	0		1.65453	0		2.19895	0		1.74857	0		1.92503	0		1.9049	0
1.77738	0		1.70007	0		1.61625	0		1.67408	0		2.2185	0		1.7681	0		1.94457	0		1.92443	0
1.79692	0		1.71962	0		1.6358	0		1.69362	0		2.23803	0		1.78765	0		1.96412	0		1.94398	0
1.81647	0		1.73918	0		1.65533	0		1.71317	0		2.25757	0		1.8072	0		1.98365	0		1.96353	0
1.83602	0		1.75873	0		1.67488	0		1.7327	0		2.27712	0		1.82673	0		2.0032	0		1.98307	0
1.85555	0		1.77827	0		1.69442	0		1.75225	0		2.29667	0		1.84628	0		2.02273	0		2.00262	0
1.8751	0		1.79782	0		1.71397	0		1.7718	0		2.3162	0		1.86582	0		2.04228	0		2.02217	0
1.89465	0		1.81737	0		1.73352	0		1.79133	0		2.33575	0		1.8854	0		2.06183	0		2.0417	0
1.91418	0		1.8369	0		1.75307	0		1.81088	0		2.35528	0		1.90493	0		2.08138	0		2.06127	0
1.93373	0		1.85645	0		1.7726	0		1.83042	0		2.37483	0		1.92448	0		2.10092	0		2.0808	0
1.95327	0		1.87598	0		1.79213	0		1.84997	0		2.39438	0		1.94403	0		2.12047	0		2.10033	0
1.97282	0		1.89553	0		1.81168	0		1.86952	0		2.41393	0		1.96357	0		2.14	0		2.11988	0
1.99235	0		1.91507	0		1.83122	0		1.88905	0		2.43347	0		1.98312	0		2.15955	0		2.13943	0
2.0119	0		1.93462	0		1.85077	0		1.9086	0		2.45302	0.05		2.00265	0		2.17908	0		2.15897	0
2.03143	0		1.95417	0		1.8703	0		1.92815	0		2.47255	0.67		2.0222	0		2.19863	0		2.17852	0
2.05098	0		1.9737	0		1.88985	0		1.94768	0		2.49212	4.55		2.04175	0		2.21817	0		2.19807	0
2.07052	0		1.99325	0		1.90942	0		1.96723	0		2.51165	14.36		2.06128	0		2.23772	0		2.2176	0
2.09007	0		2.01278	0		1.92895	0		1.98678	0		2.5312	22.08		2.08083	0		2.25727	0		2.23715	0
2.10962	0		2.03233	0		1.9485	0		2.00632	0		2.55073	22.15		2.10037	0		2.2768	0		2.2567	0
2.12915	0		2.05188	0		1.96803	0		2.02587	0		2.57028	29.29		2.11992	0		2.29635	0		2.27623	0
2.1487	0		2.07142	0		1.98758	0		2.04542	0		2.58982	36.92		2.13947	0		2.3159	0		2.29578	0
2.16825	0		2.09097	0		2.00713	0		2.06495	0		2.60937	24.79		2.15902	0		2.33545	0		2.31532	0
2.18778	0		2.1105	0		2.02667	0		2.0845	0		2.62892	7.88		2.17855	0		2.35498	0		2.33487	0
2.20733	0		2.13005	0		2.0462	0		2.10405	0		2.64845	1.17		2.1981	0		2.37458	0		2.3544	0
2.22687	0		2.14958	0		2.06577	0		2.12358	0		2.668	0.09		2.21765	0		2.39415	0		2.37395	0
2.24642	0		2.16913	0		2.08528	0		2.14313	0		2.68755	0.22		2.2372	0		2.41368	0		2.3935	0
2.26598	0		2.18868	0		2.10483	0		2.16268	0		2.7071	3.98		2.25673	0		2.43323	0		2.41303	0
2.28552	0		2.20823	0		2.12438	0		2.18222	0		2.72663	40.37		2.27628	0		2.45277	0		2.43257	0
2.30507	0		2.22778	0		2.14392	0		2.20177	0		2.74618	223.13		2.29582	0		2.47232	0		2.45212	0
2.32462	0		2.24733	0		2.16347	0		2.2213	0		2.76572	665.95		2.31537	0		2.49187	0		2.47165	0
2.34417	0		2.26687	0		2.183	0		2.24085	0		2.78527	1075.59		2.3349	0		2.5114	0		2.4912	0
2.3637	0		2.28642	0		2.20255	0		2.2604	0		2.8048	979.42		2.35445	0		2.53095	0		2.51075	0
2.38325	0		2.30595	0		2.22208	0		2.27993	0		2.82435	554.21		2.37398	0		2.55048	0		2.5303	0
2.4028	0		2.3255	0		2.24163	0		2.29948	0		2.8439	268.85		2.39353	0		2.57003	0		2.54983	0
2.42235	0		2.34503	0		2.26117	0		2.31903	0		2.86343	239.15		2.41308	0		2.58957	0		2.56938	0
2.44188	0		2.36462	0		2.28072	0		2.33857	0		2.88297	258.45		2.43263	0		2.60912	0		2.58893	0
2.46143	0		2.38415	0		2.30027	0		2.35812	0		2.90252	162.21		2.45217	0		2.62865	0		2.60847	0
2.48097	0		2.4037	0		2.3198	0		2.37767	0		2.92207	49.96		2.47172	0		2.6482	0		2.62802	0
2.50052	0		2.42323	0		2.33935	0		2.3972	0		2.94162	7.31		2.49125	0		2.66775	0		2.64757	0
2.52007	0		2.44278	0		2.3589	0		2.41675	0		2.96115	0.5		2.51078	0		2.68728	0		2.6671	0
2.5396	0		2.46233	0		2.37843	0		2.4363	0		2.98068	0.02		2.53033	0		2.70685	0		2.68665	0
2.55915	0		2.48187	0		2.39808	0		2.45583	0		3.00025	0		2.5499	0		2.72638	0.01		2.70618	0.01
2.57868	0		2.50142	0		2.41763	0		2.47538	0		3.0198	0		2.56942	0		2.74593	0.24		2.72573	0.31
2.59823	0		2.52095	0		2.43718	0		2.49493	0		3.03933	0		2.58895	0		2.7655	3.68		2.74528	5.82
2.61777	0		2.54048	0		2.45672	0		2.51447	0		3.0589	0		2.6085	0		2.78502	31.7		2.76483	54.32
2.63732	0		2.56003	0		2.47627	0		2.53402	0		3.07848	0		2.62805	0		2.80458	158.43		2.78437	264.1
2.65687	0		2.57958	0		2.4958	0		2.55357	0		3.09802	0		2.64758	0		2.82412	463.65		2.80392	688.03
2.6764	0		2.59912	0		2.51535	0		2.5731	0		3.11757	0		2.66713	0		2.84367	805.57		2.82347	958.86
2.69595	0		2.61867	0		2.53488	0		2.59263	0		3.13712	0		2.68668	0.01		2.8632	850.35		2.843	711.18
2.71548	0		2.63822	0		2.55443	0		2.6122	0		3.15665	0		2.70622	0.34		2.88275	555.56		2.86255	288.05
2.73503	0		2.65775	0		2.57398	0		2.63173	0		3.1762	0		2.72577	5.4		2.9023	224.3		2.8821	102.72
2.75458	82		2.6773	0		2.59352	0		2.65128	0		3.19575	0		2.74533	44.5		2.92183	54.47		2.90163	150.26
2.77413	104		2.69683	0		2.61307	0		2.67082	0		3.21532	0		2.76485	197.21		2.94138	7.6		2.92118	216.33
2.79367	0		2.71637	0		2.6326	0		2.69037	0		3.23485	0		2.78438	483.84		2.96092	0.58		2.94073	150.21
2.81322	0		2.73592	34		2.65215	0		2.70992	0		3.2544	0		2.804	661.7		2.98047	0.02		2.9603	64.8
2.83277	0		2.75547	249.13		2.6717	0		2.72947	0		3.27395	0		2.82353	510.77		3	0		2.97983	38.66
2.8523	96		2.77502	1787.97		2.69125	0		2.749	0		3.2935	0		2.84308	245.6		3.0196	0		2.99937	22.36
2.87185	0		2.79455	437.42		2.71078	0		2.76855	0		3.31303	0		2.86262	111.59		3.03915	0		3.01893	6.57
2.8914	0		2.8141	126.46		2.73033	0		2.78808	0		3.33258	0		2.88218	86.01		3.0587	0		3.03848	0.87
2.91093	0		2.83365	280		2.74987	0		2.80763	0		3.35213	0		2.90172	80.32		3.07823	0		3.05802	0.05
2.93048	0		2.8532	2234.65		2.76942	0		2.82718	0		3.37167	0		2.92127	49.13		3.09778	0		3.07757	0
2.95003	0		2.87273	442.73		2.78897	0		2.84672	0		3.39122	0		2.94082	15.3		3.11733	0		3.0971	0
2.96957	0		2.8923	188		2.8085	0		2.86627	0		3.41077	0		2.96035	2.27		3.13688	0		3.11665	0
2.98912	0		2.91185	0		2.82805	0		2.8858	0		3.43032	0		2.9799	0.16		3.15642	0		3.1362	0
3.00865	0		2.9314	0		2.8476	0		2.90535	0		3.44987	0		2.99945	0.01		3.17597	0		3.15575	0
3.0282	0		2.95093	0		2.86713	0		2.9249	0		3.46942	0		3.01898	0		3.19552	0		3.17528	0
3.04775	0		2.97048	0		2.88667	0		2.94445	0		3.48897	0		3.03853	0		3.21505	0		3.19483	0
3.06728	0		2.99003	0		2.90622	0		2.96398	0		3.50853	0		3.05808	0		3.2346	0		3.21437	0
3.08683	0		3.00958	0		2.92577	0		2.98353	0		3.52805	0		3.07763	0		3.25415	0		3.23392	0
3.10637	0		3.02912	0		2.94532	0		3.00308	0		3.5476	0		3.09717	0		3.27368	0		3.25345	0
3.12592	0		3.04867	0		2.96487	0		3.02262	0		3.56715	0		3.11672	0		3.29323	0		3.273	0
3.14545	0		3.0682	0		2.9844	0		3.04217	0		3.5867	0		3.13625	0		3.31277	0		3.29257	0
3.165	0		3.08775	0		3.00393	0		3.0617	0		3.60623	0		3.1558	0		3.33232	0		3.31212	0
3.18455	0		3.1073	0		3.02348	0		3.08125	0		3.62578	0		3.17533	0		3.35185	0		3.33165	0
3.20408	0		3.12683	0		3.04303	0		3.10078	0		3.64533	0		3.19488	0		3.3714	0		3.35122	0
3.22363	0		3.14638	0		3.06257	0		3.12033	0		3.66487	0		3.21442	0		3.39095	0		3.37077	0
3.24318	0		3.16592	0		3.08212	0		3.13988	0		3.68442	0		3.23397	0		3.41048	0		3.39032	0
3.26275	0		3.18547	0		3.10167	0		3.15942	0		3.70397	0		3.2535	0		3.43003	0		3.40987	0
3.28228	0		3.20502	0		3.1212	0		3.17897	0		3.7235	0		3.27305	0		3.44958	0		3.4294	0
3.30183	0		3.22457	0		3.14075	0		3.19852	0		3.74305	0.05		3.2926	0		3.46913	0		3.44895	0
3.32138	0		3.2441	0		3.1603	0		3.21805	0		3.76258	0.91		3.31213	0		3.48867	0		3.4685	0
3.34092	0		3.26363	0		3.17983	0		3.2376	0		3.78215	9.48		3.33168	0		3.50822	0		3.48805	0
3.36047	0		3.28318	0		3.19938	0		3.25713	0		3.80168	57.97		3.35122	0		3.52777	0		3.5076	0
3.38002	0		3.30272	0		3.21893	0		3.27668	0		3.82123	216.73		3.37077	0		3.54732	0		3.52713	0
3.39957	0		3.32227	0		3.23847	0		3.29622	0		3.84078	510.07		3.39032	0		3.56687	0		3.54668	0
3.41912	0		3.34183	0		3.25802	0		3.31577	0		3.86033	761.04		3.40985	0		3.58642	0		3.56623	0
3.43865	0		3.36137	0		3.27757	0		3.33532	0		3.87988	695.66		3.4294	0		3.60597	0		3.58578	0
3.4582	0		3.38092	0		3.29712	0		3.35485	0		3.89943	363.34		3.44895	0		3.62552	0		3.60533	0
3.47775	0		3.40047	0		3.31667	0		3.3744	0		3.91898	100.55		3.4685	0		3.64505	0		3.62488	0
3.49728	0		3.42002	0		3.3362	0		3.39393	0		3.93852	14.27		3.48803	0		3.6646	0		3.6445	0
3.51683	0		3.43955	0		3.35575	0		3.41348	0		3.95805	5.98		3.50758	0		3.68415	0		3.66403	0
3.53638	0		3.4591	0		3.3753	0		3.43303	0		3.9776	34.07		3.52713	0		3.70372	0		3.68358	0
3.55593	0		3.47867	0		3.39485	0		3.45257	0		3.99715	106.94		3.54667	0		3.72325	0		3.70313	0
3.57547	0		3.49818	0		3.41438	0		3.47212	0		4.0167	156.63		3.56622	0		3.7428	0		3.72267	0.04
3.59502	0		3.51773	0		3.43393	0		3.49165	0		4.03627	106.94		3.58577	0		3.76235	0		3.74222	1.33
3.61457	0		3.53727	0		3.45348	0		3.5112	0		4.0558	34.06		3.60532	0		3.7819	0		3.76177	22.53
3.63412	0		3.55683	0		3.47302	0		3.53075	0		4.07535	5.62		3.62485	0		3.80143	0		3.78132	170.21
3.65367	0		3.57637	0		3.49257	0		3.55028	0		4.09488	8.63		3.6444	0		3.82098	0.01		3.80085	575.77
3.6732	0		3.59592	0		3.51212	0		3.56983	0		4.11445	55.84		3.66395	0		3.84053	0.13		3.8204	879.63
3.69275	0		3.61547	0		3.53165	0		3.58938	0		4.13398	175.4		3.68348	0		3.86008	1.68		3.83995	638.91
3.7123	0		3.635	0		3.5512	0		3.60893	0		4.15353	256.89		3.70303	0		3.87963	12.09		3.8595	316.12
3.73185	38		3.65455	0		3.57075	0		3.6285	0		4.17308	175.45		3.72258	0		3.89918	51.48		3.87907	264.16
3.75138	184		3.6741	0		3.5903	0		3.64805	0		4.19263	56.59		3.74212	0		3.91873	139.37		3.8986	343.13
3.77093	92		3.69363	0		3.60985	0		3.6676	0		4.21218	13.43		3.76167	0.13		3.93828	243.83		3.91815	426.93
3.79047	120		3.71318	0		3.62942	0		3.68715	0		4.23172	16.75		3.78122	2.02		3.95782	260.98		3.9377	348.01
3.81002	721.07		3.73273	66		3.64893	0		3.7067	0		4.25127	23.72		3.80077	16.59		3.97737	158.17		3.95725	156.83
3.82957	3335.08		3.75228	291.73		3.66848	0		3.72625	0		4.27082	16.18		3.8203	77.37		3.99692	51.16		3.9768	36.97
3.84912	5923.74		3.77182	441.2		3.68803	0		3.74578	0		4.29037	5.15		3.83985	230.57		4.01645	8.53		3.99635	4.55
3.86865	0		3.79138	284		3.70758	0		3.76533	0		4.30992	0.76		3.8594	478.28		4.036	0.79		4.01588	4.04
3.8882	1439.14		3.81092	92		3.72713	0		3.78488	98		4.32945	0.05		3.87895	702.45		4.05555	1.84		4.03543	31.49
3.90775	304.78		3.83047	135.52		3.74667	0		3.80443	278		4.349	0		3.8985	723.13		4.07508	21.03		4.05498	127.38
3.9273	204		3.85002	1747.31		3.7662	0		3.82397	0		4.36855	0		3.91805	508.52		4.09463	121.44		4.07453	263.45
3.94685	0		3.86957	5757.19		3.78575	0		3.84352	205.32		4.3881	0		3.93758	226.86		4.11418	347.76		4.09407	284.78
3.96638	36		3.88912	5444.62		3.8053	0		3.86313	531.67		4.40765	0		3.95713	57.84		4.13372	493.84		4.11362	157.5
3.98593	0		3.90867	0		3.82485	0		3.88268	2704.14		4.42718	0		3.97675	7.72		4.15327	347.76		4.13317	42.56
4.00548	0		3.9282	0		3.84438	0		3.90222	4858.16		4.44673	0		3.99628	0.51		4.17282	121.44		4.1527	5.4
4.02503	0		3.94775	92		3.86393	0		3.92177	2506.99		4.46628	0		4.01585	0.02		4.19238	21.03		4.17227	0.44
4.04457	191.39		3.9673	76		3.88348	0		3.9413	0		4.48582	0		4.0354	0		4.21192	1.81		4.1918	2.2
4.06412	0		3.98683	0		3.90302	0		3.96085	289.06		4.50537	0		4.05495	0.01		4.23147	0.08		4.21135	16.54
4.08367	0		4.0064	0		3.92257	4208.42		3.9804	0		4.52492	0		4.07448	0.34		4.25102	0		4.2309	55.59
4.10322	0		4.02593	0		3.94212	0		3.99995	0		4.54447	0		4.09403	5.04		4.27057	0		4.25045	84.05
4.12277	0		4.04548	0		3.96167	584.51		4.0195	0		4.56402	0		4.11358	35.96		4.2901	0		4.27002	62.15
4.1423	0		4.06503	0		3.98122	503.79		4.03905	0		4.58355	0		4.13312	127.13		4.30965	0		4.28955	38.74
4.16185	0		4.08457	0		4.00077	38		4.0586	0		4.6031	0		4.15267	231.41		4.3292	0		4.3091	35.44
4.18142	0		4.10412	0		4.0203	0		4.07813	0		4.62265	0		4.17222	224.62		4.34875	0		4.32865	22.33
4.20095	0		4.12368	0		4.03985	0		4.09768	0		4.6422	0		4.19175	117.14		4.3683	0		4.3482	6.66
4.22052	0		4.14322	0		4.05938	0		4.11723	0		4.66175	0		4.2113	31.98		4.38785	0		4.36773	1.61
4.24005	0		4.16277	0		4.07893	0		4.13678	0		4.6813	0		4.23085	4.39		4.40738	0		4.38728	5.56
4.25958	0		4.18232	0		4.09848	0		4.15632	0		4.70083	0		4.2504	0.29		4.42693	0		4.40683	18.5
4.27913	0		4.20185	0		4.11802	0		4.17587	0		4.7204	0		4.26995	0.01		4.44648	0		4.42638	27.7
4.29868	0		4.2214	0		4.13757	0		4.19542	0		4.73993	0		4.2895	0		4.46603	0		4.44592	18.49
4.31823	0		4.24093	0		4.15712	0		4.21495	0		4.75948	0		4.30905	0		4.48558	0		4.46547	5.51
4.33778	0		4.26048	0		4.17665	0		4.2345	0		4.77905	0		4.3286	0		4.50512	0		4.48502	0.73
4.35732	0		4.28003	0		4.19622	0		4.25405	0		4.79857	0		4.34813	0		4.52467	0		4.50457	0.04
4.37687	0		4.29958	0		4.2158	0		4.27358	0		4.81812	0		4.36768	0		4.54422	0		4.52412	0
4.3964	0		4.31913	0		4.23535	0		4.29313	0		4.83765	0		4.38723	0		4.56377	0		4.54367	0
4.41595	0		4.33868	0		4.25488	0		4.31267	0		4.8572	0		4.40678	0		4.58332	0		4.56322	0
4.4355	0		4.35822	0		4.27443	0		4.33223	0		4.87675	0		4.42632	0		4.60287	0		4.58275	0
4.45503	0		4.37777	0		4.29398	0		4.35177	0		4.8963	0		4.44587	0		4.62242	0		4.6023	0
4.47458	0		4.39732	0		4.31352	0		4.37132	0		4.91583	0.03		4.46542	0		4.64195	0		4.62185	0
4.49412	0		4.41685	0		4.33307	0		4.39085	0		4.9354	0.96		4.485	0		4.6615	0		4.64138	0
4.51367	0		4.4364	0		4.35262	0		4.4104	0		4.95493	13.86		4.50452	0		4.68105	0		4.66095	0
4.53323	0		4.45593	0		4.37215	0		4.42995	0		4.97448	93.44		4.52407	0		4.70058	0		4.68048	0
4.55278	0		4.47548	0		4.3917	0		4.4495	0		4.99403	293.56		4.5436	0		4.72013	0		4.70003	0
4.57232	0		4.49503	0		4.41125	0		4.46903	0		5.01358	429.95		4.56315	0		4.73968	0		4.71958	0
4.59187	0		4.51458	0		4.43078	0		4.48858	0		5.03313	293.56		4.5827	0		4.75923	0		4.73913	0
4.61142	0		4.53412	0		4.45033	0		4.50813	0		5.0527	93.44		4.60225	0		4.77878	0		4.75868	0
4.63097	0		4.55368	0		4.46988	0		4.52767	0		5.07223	13.86		4.6218	0		4.79832	0		4.77823	0
4.65052	0		4.57322	0		4.48942	0		4.54723	0		5.09178	0.96		4.64133	0		4.81787	0		4.79778	0
4.67005	0		4.59278	0		4.50897	0		4.56678	0		5.11133	0.03		4.66087	0		4.83742	0		4.81732	0
4.6896	0		4.61233	0		4.52852	0		4.58632	0		5.13088	0		4.68042	0		4.85695	0		4.83687	0
4.70915	0		4.63187	0		4.54805	0		4.60587	0		5.15045	0		4.69997	0		4.87652	0		4.85642	0
4.72868	0		4.65142	0		4.5676	0		4.62542	0		5.16998	0		4.71952	0		4.89607	0.02		4.87595	0
4.74823	0		4.67095	0		4.58715	0		4.64495	0		5.18953	0		4.73908	0		4.91562	0.44		4.8955	0
4.76777	0		4.6905	0		4.6067	0		4.66452	0		5.20908	0		4.75862	0		4.93518	5.18		4.91505	0
4.78732	0		4.71005	0		4.62623	0		4.68405	0		5.22862	0		4.77815	0		4.95472	29.91		4.93458	0
4.80687	0		4.7296	0		4.64578	0		4.7036	0		5.24817	0		4.7977	0		4.97425	85.64		4.95413	0
4.82643	0		4.74913	0		4.66532	0		4.72315	0		5.26772	0		4.81725	0		4.99382	121.62		4.97368	0
4.84595	0		4.76868	0		4.68487	0		4.74268	0		5.28727	0.04		4.83678	0		5.01335	85.64		4.99323	0
4.8655	0		4.78823	0		4.70442	0		4.76223	0		5.3068	1.15		4.85633	0		5.0329	29.91		5.01277	0
4.88508	0		4.80777	0		4.72397	0		4.78177	0		5.32635	17.12		4.87588	0		5.05247	5.18		5.03232	0
4.9046	118		4.82732	0		4.74352	0		4.80132	0		5.3459	122.89		4.89542	0		5.072	0.44		5.05188	0
4.92415	862.99		4.84687	0		4.76305	0		4.82087	0		5.36545	439.14		4.91497	0		5.09155	0.02		5.07142	0
4.94368	1827.33		4.86642	0		4.7826	0		4.84042	0		5.385	846.89		4.93452	0		5.1111	0		5.09097	0.09
4.96323	0		4.88597	0		4.80215	0		4.85997	0		5.40455	1188.29		4.95405	0		5.13068	0		5.11052	1.57
4.98277	636.89		4.90552	0		4.82168	0		4.87952	0		5.42408	2268.12		4.9736	0		5.15022	0		5.13007	11.84
5.00232	0		4.92505	0		4.84123	0		4.89907	0		5.44363	5249.97		4.99315	0		5.16978	0		5.1496	39.75
5.02187	1058.12		4.9446	978.27		4.86077	0		4.9186	0		5.46318	9671.01		5.01268	0		5.18933	0		5.16915	59.53
5.0414	0		4.96415	2031.29		4.88032	0		4.93815	0		5.48273	13349.3		5.03225	0		5.20887	0		5.1887	39.75
5.06095	0		4.98368	1386.93		4.89987	0		4.9577	0		5.50227	13878.3		5.05178	0		5.22842	0		5.20825	11.84
5.08048	0		5.00323	0		4.9194	0		4.97723	2010.84		5.52182	10759.6		5.07135	0		5.24795	0		5.2278	1.57
5.10002	0		5.02278	635.97		4.93897	0		4.99678	1295.08		5.54135	6299.03		5.09088	0		5.2675	0		5.24735	0.09
5.11957	0		5.04233	421.31		4.9585	0		5.01633	0		5.5609	2850.89		5.11043	0		5.28705	0.03		5.26688	0.01
5.13912	0		5.06187	0		4.97807	0		5.03588	0		5.58045	956.39		5.12997	0		5.3066	0.69		5.28643	0.14
5.15867	0		5.08142	0		4.9976	1548.07		5.05542	0		5.6	218.46		5.14952	0		5.32615	8.49		5.30598	2.54
5.17822	0		5.10097	0		5.01715	0		5.07497	512.08		5.61955	96.09		5.16907	0		5.3457	54.7		5.32555	21.74
5.19775	0		5.1205	0		5.0367	0		5.09452	0		5.63908	241.29		5.18862	0		5.36525	197.22		5.34507	92.71
5.2173	0		5.14005	0		5.05625	0		5.11405	0		5.65863	475.17		5.20817	0		5.3848	447.48		5.36462	205.82
5.23685	0		5.15958	0		5.07578	0		5.1336	0		5.67818	728.67		5.2277	0		5.40433	751.58		5.38417	253.74
5.25638	102		5.17913	286.33		5.09533	0		5.15313	0		5.69773	920.82		5.24725	0.01		5.42388	1100.13		5.4037	306.41
5.27593	549.4		5.19868	0		5.1149	0		5.17268	0		5.71728	911.1		5.2668	0.48		5.44345	1712.52		5.42327	929.77
5.29547	1612.54		5.21822	107.25		5.13445	0		5.19225	46		5.73683	754.94		5.28633	7.37		5.463	3228.96		5.4428	2960.7
5.31502	3947.41		5.23777	392.19		5.154	0		5.21178	0		5.75638	431.13		5.30588	57.66		5.48255	6224.94		5.46235	6933.34
5.33455	10734.4		5.25732	132.92		5.17355	0		5.23133	0		5.77593	131.42		5.32543	241.77		5.5021	9736.5		5.4819	12200.4
5.3541	12840.5		5.27685	473.17		5.19308	0		5.25087	0		5.79547	19.31		5.34498	592.85		5.52163	11235.2		5.50143	16262
5.37363	10119		5.29642	2420.26		5.21263	0		5.27042	164		5.81502	1.33		5.36452	973.05		5.54118	9562.96		5.52098	16123.8
5.39318	4372.29		5.31595	6194.98		5.23217	0		5.28997	356.51		5.83457	0.04		5.38407	1369.6		5.56075	6221.65		5.54053	11717.9
5.41273	1351.43		5.3355	11959		5.25172	0		5.30952	1095.55		5.85412	0.02		5.40362	2275.42		5.58028	3230.05		5.56008	6550.23
5.43228	740.45		5.35507	14211.5		5.27125	0		5.32907	3496.72		5.87367	0.55		5.42315	4606.15		5.59982	1439.75		5.57962	3302.46
5.45182	559		5.37462	10529.7		5.2908	0		5.34862	9649.68		5.89322	8.93		5.4427	8637.05		5.61937	660.45		5.59917	1650.21
5.47137	393.82		5.39415	4215.4		5.31035	277.42		5.36817	13919.7		5.91275	74.9		5.46225	12406.6		5.63892	309.08		5.61872	655.1
5.49092	631.27		5.4137	1514.11		5.3299	1118.73		5.3877	13969.3		5.9323	340.38		5.48178	13029		5.65847	144.05		5.63828	162.39
5.51047	0		5.43325	1193.63		5.34945	5558.09		5.40725	7663.73		5.95185	871.38		5.50133	10069.3		5.67802	162.3		5.65782	77.69
5.53002	0		5.4528	828.3		5.36898	9134.64		5.42678	2241.14		5.9714	1310.24		5.52088	5741.01		5.69757	223.41		5.67737	212.56
5.54957	0		5.47235	686.25		5.38853	12039.3		5.44633	1322.4		5.99095	1277.62		5.54042	2508.02		5.71712	236.68		5.69692	422.05
5.5691	0		5.49188	0		5.40808	9075.32		5.4659	786.34		6.0105	966.47		5.55997	1046.97		5.73665	312.43		5.71647	700.27
5.58865	0		5.51143	0		5.42763	3182.53		5.48543	0		6.03005	667.51		5.57952	442.85		5.7562	380.56		5.73602	1053.16
5.6082	0		5.53098	0		5.44717	1431.32		5.50498	0		6.04958	429.3		5.59907	126.84		5.77575	265.79		5.75555	1030.32
5.62775	1068.4		5.55052	0		5.46673	658.37		5.52453	0		6.06913	207.03		5.61862	35.93		5.7953	130.26		5.7751	544.17
5.64728	0		5.57007	0		5.48627	664.15		5.54408	0		6.08868	57.68		5.63815	128.74		5.81485	241.25		5.79467	143.44
5.66685	0		5.5896	0		5.50582	605.92		5.56363	0		6.10823	8.12		5.6577	462.81		5.83438	660.12		5.81418	17.95
5.68638	455.41		5.60915	0		5.52537	478.41		5.58318	0		6.12778	0.55		5.67725	907.86		5.85393	1014.29		5.83373	1.03
5.70593	688.71		5.62868	0		5.54492	0		5.60273	0		6.14733	0.02		5.6968	1170.79		5.87348	953.59		5.85328	0.03
5.72548	0		5.64823	0		5.56447	0		5.6223	0		6.16688	0.02		5.71633	1415.77		5.89303	713.82		5.87282	0.02
5.74503	0		5.66777	0		5.584	0		5.64183	0		6.18643	0.46		5.73588	1518		5.91257	464.09		5.89237	0.59
5.76457	0		5.68732	541.7		5.60357	0		5.66138	0		6.20598	6.65		5.75543	966.56		5.93212	298.77		5.91192	9.96
5.78412	0		5.70687	531.49		5.6231	0		5.68093	0		6.22553	45.35		5.77498	304.96		5.95167	408.32		5.93147	75.37
5.80367	0		5.72642	0		5.64265	0		5.70047	0		6.24508	150.13		5.79453	58.63		5.97122	705.32		5.95102	260.02
5.82322	0		5.74597	0		5.66218	0		5.72003	549.81		6.26463	272.65		5.81407	99.94		5.99075	908.17		5.97057	445.39
5.84277	1312.06		5.76552	0		5.68173	0		5.73957	0		6.28418	359.93		5.83362	353.72		6.01032	936.09		5.99012	514.2
5.86232	0		5.78507	0		5.70128	968.1		5.75912	0		6.30373	394.05		5.85317	709.31		6.02987	865.33		6.00968	574.62
5.88185	0		5.8046	0		5.72082	0		5.77867	0		6.32328	285.92		5.8727	892.46		6.04942	785.42		6.02923	510.51
5.9014	501.1		5.82415	0		5.74037	681.61		5.7982	0		6.34283	117.63		5.89225	835.7		6.06895	736.68		6.04878	319.62
5.92095	0		5.8437	777.05		5.75992	0		5.81775	0		6.36238	32.98		5.91178	681.36		6.0885	663.62		6.06832	293.69
5.94048	565.22		5.86325	0		5.77945	0		5.8373	0		6.38192	48.97		5.93133	492.29		6.10805	495.24		6.08788	381.89
5.96005	468		5.88278	0		5.79902	0		5.85685	0		6.40147	144.22		5.95088	299.57		6.1276	254.19		6.10742	355.54
5.9796	1062.34		5.90233	0		5.81855	0		5.8764	847.44		6.42102	211.21		5.97042	263.9		6.14715	76.58		6.12697	263.62
5.99913	371.21		5.92188	821.07		5.8381	0		5.89595	0		6.44055	147.89		5.98997	380.93		6.1667	12.38		6.14652	140.43
6.01868	283.95		5.94143	958.04		5.85765	0		5.91548	0		6.4601	71.9		6.00952	556.37		6.18625	1.07		6.16607	39.73
6.03823	0		5.96097	601.71		5.87718	965.13		5.93503	0		6.47965	88.66		6.02907	742.89		6.20578	1.03		6.1856	5.98
6.05778	0		5.98052	428.36		5.89673	0		5.95458	686.15		6.4992	120.36		6.04862	678.43		6.22533	11.51		6.20515	13.34
6.07732	0		6.00007	633.7		5.91627	851.89		5.97415	985.77		6.51875	81.87		6.06817	352.34		6.24488	66.93		6.2247	101.72
6.09687	118		6.01962	0		5.93582	975.65		5.9937	917.05		6.53832	26.06		6.08772	96.52		6.26443	196.79		6.24425	368.73
6.11642	0		6.03917	0		5.95537	0		6.01323	0		6.55785	3.87		6.10725	13.6		6.28397	309.07		6.2638	643.73
6.13597	0		6.05872	0		5.97492	753.5		6.03278	0		6.57738	0.27		6.1268	5.25		6.30352	302.43		6.28333	572.21
6.1555	378		6.07825	0		5.99445	0		6.05233	0		6.59693	0.01		6.14635	29.63		6.32307	226.01		6.30288	307.23
6.17505	1339.24		6.09778	0		6.014	0		6.07187	0		6.61648	0		6.1659	98.45		6.34262	123.96		6.32245	239.13
6.1946	4114		6.11733	337.61		6.03353	0		6.09142	0		6.63603	0.04		6.18543	182.63		6.36217	41.02		6.34198	334.54
6.21413	0		6.13687	0		6.05308	0		6.11095	0		6.65558	1.19		6.205	245.65		6.38172	16.42		6.36153	311.09
6.23368	947.92		6.15643	0		6.07263	0		6.1305	0		6.67513	17.25		6.22455	255.22		6.40125	63.96		6.38108	154.22
6.25323	1021.66		6.17598	2685.27		6.09217	0		6.15003	0		6.69468	116.31		6.24408	158.9		6.4208	231.93		6.40063	41.94
6.27278	0		6.19552	0		6.11172	0		6.16958	0		6.71422	367.46		6.26362	49.66		6.44035	496.78		6.42018	31.64
6.29232	392.24		6.21507	0		6.13127	0		6.18913	0		6.73377	567.69		6.28317	7.61		6.4599	653.69		6.43973	113.67
6.31187	295.47		6.23465	2038.62		6.1508	0		6.20868	0		6.75332	588.93		6.30272	3.95		6.47945	536.1		6.45928	247.18
6.3314	480.37		6.2542	0		6.17035	0		6.22822	7484		6.77287	856.31		6.32227	23.07		6.49902	267.31		6.47882	281.05
6.35095	504.83		6.27375	362.24		6.1899	522.4		6.24778	3702.72		6.79242	1367.84		6.3418	72.21		6.51853	86.96		6.49837	163.88
6.37048	845.73		6.29328	0		6.20943	0		6.26732	0		6.81195	1871.99		6.36138	105.64		6.53808	75.16		6.51793	70.81
6.39003	447.34		6.31283	874.21		6.22898	1914		6.28687	555.05		6.8315	2333.11		6.38095	72.21		6.55763	182.42		6.53745	130.35
6.40958	0		6.33238	0		6.24852	0		6.30642	372.41		6.85107	2042.59		6.4005	23.06		6.57718	257.73		6.557	308.04
6.42913	214.5		6.35192	1006.14		6.26807	0		6.32595	100		6.87062	1030.17		6.42003	3.45		6.59673	181.47		6.57655	386.73
6.44867	139.35		6.37147	0		6.28762	1062.57		6.3455	617.95		6.89015	298.82		6.43958	0.56		6.61628	63.37		6.59608	236.19
6.46822	0		6.39102	0		6.30715	545.46		6.36505	798.08		6.9097	392.16		6.45913	5.05		6.63583	10.97		6.61563	67.4
6.48777	0		6.41057	64		6.3267	556.5		6.38458	696.24		6.92927	2730.21		6.47868	39.37		6.65538	0.94		6.63517	8.78
6.50732	0		6.4301	237.86		6.34625	546.15		6.40413	0		6.9488	11086.1		6.49823	160.78		6.67492	0.04		6.65472	0.54
6.52687	0		6.44965	0		6.36578	301.79		6.42368	212		6.96835	26182.2		6.51777	352.64		6.69447	0		6.67427	0.81
6.54642	0		6.4692	0		6.38533	300.22		6.44322	0		6.9879	42290.2		6.53732	412.79		6.71402	0		6.69382	13.97
6.56597	0		6.48873	0		6.40488	531.16		6.46278	264.79		7.00743	62722		6.55687	249.21		6.73357	0.15		6.71335	113.61
6.5855	0		6.50828	0		6.42443	269.98		6.48233	0		7.02698	105968		6.5764	74.66		6.7531	3.75		6.7329	447.14
6.60505	0		6.52782	0		6.44398	0		6.50188	0		7.04653	168739		6.59595	10.8		6.77267	48.73		6.75245	924.89
6.6246	0		6.54737	0		6.46353	134		6.52142	0		7.06607	204257		6.6155	0.77		6.7922	342.01		6.772	1284.28
6.64413	317.08		6.56692	353.53		6.48308	0		6.54097	0		7.08563	179207		6.63505	0.96		6.81177	1350.56		6.79153	1960.46
6.66368	0		6.58647	463.63		6.50263	0		6.56052	1477.43		7.10517	120872		6.6546	13.4		6.83128	3102.96		6.81108	3165.08
6.68322	0		6.60602	614.01		6.52218	0		6.58007	1182.19		7.12472	74238.4		6.67415	90.96		6.85083	4218.8		6.83063	3777.32
6.70277	0		6.62555	0		6.54173	0		6.5996	0		7.14427	51681.2		6.69368	301.26		6.87038	3414.39		6.85018	3027.93
6.72232	398.42		6.6451	0		6.56127	0		6.61915	438.58		7.16382	40583.4		6.71327	550.63		6.88992	1690.97		6.86972	1470.61
6.74185	635.29		6.66463	0		6.58082	1494.96		6.6387	0		7.18335	30367.8		6.73278	720.53		6.90948	679.53		6.88927	378.53
6.7614	1093.77		6.68418	0		6.60038	0		6.65823	0		7.2029	20763.4		6.75232	736.33		6.92905	613.03		6.90882	63.57
6.78095	1950.67		6.70373	0		6.61992	0		6.67778	0		7.22245	14057.8		6.77187	494.95		6.94858	1873.7		6.92837	299.24
6.8005	1891.87		6.72327	745.36		6.63947	501.55		6.69733	0		7.242	10302.4		6.79142	419.39		6.96813	6964.46		6.94792	2532.83
6.82005	0		6.74283	1862.66		6.659	0		6.71688	0		7.26155	8430.8		6.81097	891.37		6.98768	18171.8		6.96747	10993.1
6.83958	0		6.76237	2257.83		6.67855	566.62		6.73642	312.34		7.28108	7373.56		6.83052	1274.87		7.00722	33351.6		6.987	26878.5
6.85913	3128.16		6.78192	1500.13		6.6981	243		6.75597	948.82		7.30063	6419.03		6.85007	870.69		7.02677	51233.3		7.00655	43742.5
6.87868	0		6.80145	3793.87		6.71763	493.88		6.77552	1629.67		7.32018	5298.53		6.8696	286.64		7.04638	82950.6		7.0261	64096.9
6.89823	660.09		6.821	7030.06		6.73722	0		6.79507	2099		7.33973	4177.67		6.88915	179.37		7.06593	136672		7.04567	109799
6.91777	0		6.84055	0		6.75675	123.46		6.8146	2825.29		7.35928	3362.31		6.9087	1125.03		7.08547	184345		7.0652	183012
6.93732	16784.2		6.8601	0		6.7763	1460.12		6.83417	2656.75		7.37882	3020.61		6.92825	5048.1		7.10502	183826		7.08475	232961
6.95687	35732.1		6.87965	8093.51		6.79585	2012.3		6.85372	3344.63		7.39837	3013.79		6.9478	13782.2		7.12457	137417		7.10428	213725
6.97642	29438.8		6.8992	26167.9		6.8154	0		6.87327	0		7.41792	3053.04		6.96733	25523.7		7.14412	86152.2		7.12383	148213
6.99597	10895.3		6.91875	42203.5		6.83495	1579.79		6.8928	0		7.43747	2556.87		6.9869	38453.9		7.16365	55904.5		7.14338	90245.6
7.01552	13548.1		6.9383	28284.8		6.8545	2776.18		6.91235	14253.2		7.457	1360.33		7.00643	61647		7.18322	41771.4		7.16293	60895.9
7.03507	81521.2		6.95785	11876.5		6.87405	5550.04		6.93188	25811.4		7.47655	387.8		7.026	106331		7.20275	31817.2		7.18248	48023.8
7.0546	203107		6.9774	24756.8		6.89358	0		6.95143	33609.6		7.49608	54.76		7.04555	153118		7.2223	22483		7.20203	37346
7.07415	175392		6.99693	137710		6.91313	0		6.97098	16247.2		7.51563	3.7		7.06508	160491		7.24185	15202.6		7.22157	26079.9
7.0937	80586.8		7.01648	258843		6.93268	10691.8		6.99053	8080.08		7.53518	0.12		7.08465	122578		7.26138	10647.5		7.24112	17337.1
7.11323	33982.6		7.03603	181749		6.95223	29301.1		7.01008	23357.4		7.55473	0		7.10418	76086.9		7.28093	8148.46		7.26065	12468.7
7.13278	22420.6		7.05558	82086.2		6.97177	35299.5		7.02963	121642		7.57428	0		7.12373	48062.1		7.30047	6877.56		7.2802	10352.5
7.15233	26948.8		7.07512	38101		6.99133	17369.6		7.04918	205255		7.59382	0		7.14327	35697.5		7.32003	6148.63		7.29975	9372.09
7.1719	30158.9		7.09467	25862.8		7.01087	8217.44		7.06872	133852		7.61337	0.02		7.16282	27750.2		7.33957	5425.55		7.31932	8301.85
7.19142	22756.7		7.1142	30888.8		7.03042	33688.7		7.08827	56290.8		7.63295	0.66		7.18237	20027.5		7.35912	4566.18		7.33883	6998.25
7.21097	13102.3		7.13375	32622.4		7.04997	154026		7.10782	26999.9		7.6525	10.03		7.2019	13625.6		7.37867	3768.53		7.35838	5937.77
7.23052	7569.69		7.1533	22908.4		7.0695	230731		7.12737	20343		7.67203	74.72		7.22145	9464.69		7.3982	3252.43		7.37792	5533.43
7.25007	5628.69		7.17283	12691.3		7.08907	142352		7.1469	26226.4		7.69158	287.21		7.241	7212.27		7.41775	3011.18		7.39748	5717.34
7.2696	4478.96		7.19238	8109.84		7.10862	57391.1		7.16645	24647.3		7.71113	619.06		7.26055	6088.8		7.4373	2672.8		7.41702	5789.43
7.28915	4758.95		7.21193	5795.23		7.12817	28955.4		7.186	16323.8		7.73068	850.33		7.2801	5302.04		7.45685	1908.25		7.43655	5364.34
7.3087	4289.06		7.23152	5169.45		7.1477	22898.8		7.20553	8532.73		7.75023	881.01		7.29965	4764.83		7.47642	927.45		7.4561	5491.22
7.32825	3145.55		7.25105	4333.68		7.16725	29010.4		7.22508	6606		7.76977	779.92		7.3192	4522.94		7.49595	268.07		7.47565	6278.57
7.34778	2290.62		7.2706	3804.38		7.1868	28591.6		7.24463	4723.82		7.78933	596.74		7.33878	4144.32		7.5155	42.25		7.49522	5557.55
7.36733	2517.51		7.29015	4004.33		7.20635	16744.6		7.26418	3238.07		7.80887	452.54		7.35832	3422.1		7.53505	3.46		7.51473	2882.37
7.38688	2253.34		7.30968	3039.9		7.22588	9090.62		7.28372	3436.83		7.82843	382.21		7.37787	2592.65		7.5546	0.25		7.53428	805.75
7.40642	2103.26		7.32923	2419.46		7.24545	6078.98		7.30328	2780		7.84798	353.49		7.3974	1736.01		7.57415	2.58		7.55383	433.35
7.42597	2191.85		7.34878	2255.01		7.265	5225.55		7.32282	2390.65		7.86752	1010.21		7.41695	830.21		7.5937	30.11		7.57338	1140.76
7.4455	1775.51		7.36832	2535.56		7.28453	4945.51		7.34237	2184.37		7.88708	3313.87		7.43648	227.44		7.61323	175.09		7.59293	1719.98
7.46505	1630.86		7.38787	2081.71		7.30408	3419.02		7.36193	1814.59		7.90662	6028.3		7.45603	31.74		7.63278	515.59		7.61248	1304.88
7.4846	1795.89		7.40742	1958.59		7.32363	3520.06		7.38147	2235.07		7.92617	6194.87		7.47558	2.15		7.65233	814.12		7.63203	968.47
7.50413	2085.23		7.42695	2605.23		7.34318	3363.01		7.40103	932.7		7.94572	3922.16		7.49517	0.07		7.67188	808.02		7.65157	1190.71
7.52368	2420.31		7.44648	1969.96		7.36273	2232.64		7.42057	2091.56		7.96525	1814.13		7.5147	0		7.69142	616.75		7.67113	1147.5
7.54322	0		7.46605	0		7.38228	2258.75		7.44012	1324.43		7.9848	1362.32		7.53425	0		7.71097	357.4		7.69067	870.3
7.56277	0		7.48558	2124.61		7.40182	2811.96		7.45967	1440.27		8.00435	1786.28		7.5538	0.05		7.7305	208.99		7.71022	784.84
7.58233	0		7.50513	0		7.42137	2295.47		7.47922	2336.63		8.02388	1576.13		7.57333	1.56		7.75005	330.04		7.72977	816.35
7.60187	0		7.52468	0		7.44092	1473.01		7.49877	0		8.04343	765.23		7.5929	22.44		7.7696	566.46		7.74932	838.19
7.6214	0		7.54422	0		7.46047	1382.12		7.51833	1347.89		8.06298	230.13		7.61243	151.23		7.78913	668.88		7.76885	715.49
7.64095	0		7.56377	0		7.48	2047.3		7.53787	0		8.08253	251.9		7.632	485.37		7.80868	561.22		7.7884	534.01
7.66048	0		7.58332	0		7.49955	2117.28		7.55742	0		8.10208	711.49		7.65153	789.63		7.82823	308.33		7.80793	330.35
7.68003	0		7.60287	0		7.5191	1662.83		7.57695	0		8.12163	1039.64		7.67108	798.62		7.84777	106.21		7.82748	272.13
7.69958	472		7.62242	0		7.53865	0		7.5965	0		8.14118	709.8		7.69063	700.43		7.86732	128.32		7.84703	541.2
7.71912	775		7.64195	715.17		7.55818	1294.39		7.61605	0		8.16072	225.92		7.71017	617.55		7.88687	652.7		7.8666	1246.01
7.73867	0		7.6615	625.14		7.57773	0		7.63558	0		8.18027	33.52		7.72972	512.59		7.9064	1894.97		7.88613	2303.33
7.75822	0		7.68105	0		7.59728	2185.38		7.65513	0		8.19982	2.32		7.74927	302.86		7.92597	2871.12		7.90567	3861.59
7.77777	0		7.70058	0		7.61682	0		7.67468	0		8.21937	0.07		7.76882	142.13		7.94552	2597.96		7.92523	5568.39
7.7973	0		7.72013	502.41		7.63637	0		7.69423	0		8.23892	0		7.78837	182.81		7.96507	1945.89		7.94478	5251.02
7.81685	0		7.73967	413.23		7.65592	0		7.71377	0		8.25845	0		7.8079	301.28		7.9846	1546.6		7.96433	3388.63
7.8364	370.9		7.75922	309.22		7.67547	0		7.73332	471.38		8.278	0		7.82745	376.67		8.00415	1208.55		7.9839	2051.44
7.85595	301.41		7.77875	240		7.69502	1351.89		7.75285	564.41		8.29755	0		7.84702	471.96		8.02368	853.12		8.00342	1038.99
7.87548	477.31		7.7983	0		7.71457	600.48		7.7724	0		8.3171	0		7.86653	990.28		8.04323	585.13		8.02297	291.65
7.89503	1298.3		7.81785	763.73		7.73412	402.72		7.79193	0		8.33663	0		7.88607	2525.66		8.06278	458.4		8.04253	38.3
7.91458	5972.91		7.8374	866.96		7.75365	0		7.81148	366		8.35618	0		7.90562	3848.63		8.08233	375.32		8.06207	2.96
7.93413	9954.23		7.85695	2833.16		7.7732	580.24		7.83103	0		8.37573	0		7.92517	3401.73		8.10188	375.88		8.08162	11.79
7.95367	7321.68		7.87648	8007.21		7.79275	763.82		7.85057	477.73		8.39528	0		7.94472	2354.55		8.12142	519.78		8.10118	88.3
7.97322	2989.37		7.89605	10499.2		7.81228	402.9		7.87012	1215.21		8.41482	0.01		7.96425	1629.39		8.14097	600.53		8.12072	296.57
7.99277	1582.17		7.9156	5016.49		7.83183	399.02		7.88968	3927.21		8.43437	0.41		7.9838	1123.16		8.16052	401.45		8.14027	445.57
8.01232	0		7.93515	1860		7.85138	347.47		7.90922	9102.46		8.45392	6.38		8.00333	598.28		8.18005	138.39		8.15982	322.11
8.03187	1087.93		7.9547	1275.35		7.87093	464		7.92877	8971.76		8.47345	49.78		8.02288	179.52		8.19963	23.89		8.17937	280.97
8.0514	611.73		7.97423	1053.54		7.89048	1810.8		7.94833	3838.83		8.49302	204.24		8.04243	26.41		8.21918	2.05		8.1989	658.72
8.07095	0		7.99378	693.7		7.91002	6437.17		7.96788	0		8.51257	462.9		8.06198	1.83		8.23873	0.09		8.21847	969.58
8.0905	260.29		8.01332	0		7.92957	10224.9		7.98743	0		8.5321	598.25		8.08152	0.06		8.25828	0		8.238	647.49
8.11005	486.52		8.03287	720.7		7.94912	6376.92		8.00698	796.78		8.55165	445.41		8.10107	0		8.27782	0		8.25755	200.7
8.12958	498.23		8.05242	755.68		7.96865	2558.92		8.02652	0		8.5712	194.21		8.12062	0		8.29737	0		8.2771	86.06
8.14913	0		8.07197	750.83		7.9882	1116.97		8.04607	0		8.59075	77.15		8.14017	0		8.31692	0		8.29665	204.61
8.16867	0		8.09152	0		8.00775	0		8.06562	631		8.61028	107.02		8.1597	0		8.33647	0		8.3162	304.18
8.18822	0		8.11105	0		8.0273	0		8.08515	0		8.62985	148.83		8.17925	0		8.35602	0		8.33573	203.1
8.20777	0		8.1306	0		8.04687	0		8.10472	885.4		8.64938	101.38		8.1988	0		8.37557	0		8.35528	60.48
8.22732	0		8.15015	0		8.06642	0		8.12425	835.83		8.66893	32.27		8.21837	0		8.3951	0		8.37483	8.03
8.24685	0		8.1697	0		8.08597	339		8.1438	0		8.68848	4.79		8.2379	0		8.41465	0		8.39437	0.48
8.2664	0		8.18923	0		8.10552	452.09		8.16335	0		8.70803	0.33		8.25743	0		8.4342	0		8.41392	0.26
8.28595	0		8.20878	0		8.12505	0		8.1829	0		8.72758	0.01		8.27698	0		8.45375	0		8.43347	4.11
8.30548	0		8.22833	0		8.1446	0		8.20245	0		8.74712	0.03		8.29653	0		8.47328	0.01		8.453	30.96
8.32503	0		8.24787	0		8.16415	0		8.22198	0		8.76667	0.88		8.31607	0		8.49283	0.26		8.47255	104.37
8.34458	0		8.26742	0		8.18368	0		8.24153	0		8.78622	12.76		8.33562	0		8.51238	3.04		8.49212	163.52
8.36413	0		8.28695	0		8.20323	0		8.26108	0		8.80577	86.74		8.35517	0		8.53193	17.53		8.51172	168.05
8.38367	0		8.30652	0		8.22277	0		8.28063	0		8.82532	283.83		8.3747	0.02		8.55147	50.2		8.53127	280.72
8.40322	0		8.32605	0		8.24233	0		8.30017	0		8.84487	499.58		8.39425	0.52		8.57102	71.31		8.5508	493.64
8.42277	528.09		8.3456	0		8.2619	0		8.31972	0		8.86442	663.57		8.4138	7.52		8.59055	50.66		8.57035	500.11
8.44232	201.76		8.36515	0		8.28143	0		8.33927	0		8.88395	928.3		8.43335	50.45		8.6101	22.86		8.5899	264.59
8.46187	0		8.3847	0		8.301	0		8.3588	0		8.90352	1261.28		8.45292	158.57		8.62965	33.8		8.60945	73.35
8.48142	157.3		8.40423	452.82		8.32052	0		8.37835	0		8.92305	1657.33		8.47243	240.15		8.64918	88.37		8.62898	37.72
8.50097	0		8.42378	0		8.34007	0		8.39788	219.62		8.9426	2169.21		8.49198	218.73		8.66873	125.18		8.64853	98.02
8.52053	0		8.44333	0		8.3596	0		8.41743	0		8.96215	2604.59		8.51152	240.82		8.68828	89.21		8.66808	146.05
8.54008	0		8.46288	0		8.37913	0		8.43697	0		8.9817	2680.76		8.53107	286.07		8.70783	43.53		8.68762	97.52
8.55963	0		8.48243	0		8.39868	0		8.45653	0		9.00125	2109.71		8.55063	190.91		8.72737	79.04		8.70717	29.04
8.57918	0		8.50198	0		8.41823	256.98		8.47607	0		9.02078	1077.72		8.57015	60.82		8.74692	211.55		8.72672	3.86
8.59872	0		8.52152	296.97		8.43778	0		8.4956	0		9.04033	385.87		8.5897	9.49		8.76647	299.81		8.74625	0.23
8.61828	0		8.54107	0		8.45732	262.24		8.51515	273.06		9.05988	259.87		8.60925	6.74		8.78602	211.67		8.7658	0.02
8.63782	0		8.56062	222		8.47687	0		8.53472	0		9.07943	268.89		8.62878	40.98		8.80555	80.45		8.78535	0.53
8.65737	335.82		8.58017	0		8.4964	0		8.55425	0		9.09897	164.16		8.64833	128.29		8.8251	53.3		8.80488	9.33
8.67692	0		8.59972	414.55		8.51595	0		8.57378	0		9.11852	49.6		8.66788	188.26		8.84463	137.65		8.82443	78.37
8.69645	1031.8		8.61925	157.83		8.5355	0		8.59333	0		9.13807	7.18		8.68742	136.95		8.86422	327.06		8.84398	333.84
8.716	1144.36		8.6388	830.41		8.55503	0		8.6129	0		9.1576	0.49		8.70698	102.66		8.88373	713.56		8.86353	819.73
8.73555	0		8.65837	0		8.57458	0		8.63243	0		9.17715	0.02		8.72652	223.79		8.90327	1326.96		8.88307	1399.64
8.75508	104.64		8.6779	0		8.59415	0		8.65198	0		9.1967	0		8.74607	402.57		8.92283	1869.41		8.90263	1949.92
8.77463	0		8.69745	0		8.61368	324.85		8.67153	0		9.21625	0		8.76563	445.01		8.94237	2079.71		8.92217	2339.37
8.79418	282.95		8.717	437.75		8.63323	0		8.69108	375.4		9.23578	0		8.78517	407.83		8.96192	2326.3		8.94172	2568.48
8.81373	220		8.73653	235.95		8.65278	0		8.71063	0		9.25533	0		8.80472	364.38		8.98147	2904.3		8.96127	2843.41
8.8333	597.09		8.75608	407.23		8.67233	749.76		8.73018	0		9.27487	0		8.82428	220.85		9.001	2961.6		8.98082	2982.2
8.85283	784.72		8.77563	0		8.69188	624.24		8.74973	160		9.29442	0		8.84382	79.34		9.02055	2013.45		9.00037	2617.25
8.87238	1160.7		8.79517	435.88		8.71143	0		8.76928	0		9.31397	0		8.86335	90.59		9.0401	860		9.01992	1775.91
8.89193	1614		8.81472	1203.81		8.73097	487.61		8.78882	311.83		9.33352	0		8.8829	304.14		9.05965	220.25		9.03945	800.09
8.91147	1027.27		8.83427	1471.35		8.7505	375.07		8.80837	0		9.35307	0		8.90245	625.93		9.0792	31.96		9.059	199.47
8.93102	467.83		8.8538	1405.19		8.77005	252		8.82792	434.64		9.3726	0		8.92198	849.06		9.09873	2.5		9.07855	24.49
8.95057	0		8.87335	898.45		8.7896	458.86		8.84747	954.93		9.39215	0		8.94153	1176.41		9.11828	0.1		9.09808	1.4
8.97012	0		8.8929	0		8.80913	0		8.867	1016.02		9.41172	0		8.96108	1897.28		9.13782	0		9.11763	0.04
8.98967	0		8.91245	0		8.82868	0		8.88655	972.32		9.43125	0.03		8.98063	2587.76		9.15737	0		9.13718	0
9.00922	0		8.932	0		8.84823	962.53		8.9061	0		9.4508	0.8		9.00017	2697.21		9.17692	0		9.15673	0
9.02877	0		8.95153	0		8.86777	1296.12		8.92563	156.22		9.47033	11.5		9.01972	2078.97		9.19645	0		9.17628	0
9.04832	0		8.97108	0		8.88733	493.54		8.94518	0		9.48988	77.48		9.03927	1155.97		9.216	0		9.19583	0
9.06787	0		8.99063	0		8.90687	0		8.96473	0		9.50943	243.43		9.05882	538.16		9.23555	0		9.21538	0
9.0874	0		9.01017	0		8.92642	0		8.98427	0		9.52897	356.53		9.07837	227.09		9.25508	0		9.23493	0
9.10695	0		9.02972	0		8.94597	0		9.00382	0		9.54852	243.43		9.09792	63.62		9.27462	0.02		9.25447	0
9.12648	0		9.04927	0		8.9655	0		9.02337	0		9.56807	77.48		9.11745	9.21		9.29417	0.47		9.27402	0
9.14605	0		9.0688	0		8.98505	0		9.04292	0		9.5876	11.5		9.13705	0.64		9.31372	5.52		9.29357	0
9.1656	0		9.08837	0		9.0046	0		9.06247	0		9.60715	0.8		9.1566	0.02		9.33325	31.9		9.3131	0
9.18515	0		9.1079	0		9.02415	0		9.082	0		9.6267	0.03		9.17615	0		9.3528	91.34		9.33265	0
9.20468	213.79		9.12745	0		9.0437	0		9.10155	0		9.64623	0.21		9.19568	0		9.37235	129.71		9.35218	0
9.22423	0		9.147	0		9.06323	0		9.1211	0		9.66578	3.07		9.21523	0.03		9.39188	91.34		9.37173	0
9.24378	0		9.16655	0		9.08278	0		9.14063	50		9.68533	20.68		9.23478	0.86		9.41145	31.9		9.39128	0
9.26333	0		9.1861	278		9.10232	0		9.16018	0		9.70487	64.97		9.25433	12.29		9.43098	5.52		9.41083	0
9.28287	0		9.20565	530.63		9.12187	0		9.17973	0		9.72443	95.16		9.27388	82.36		9.45053	0.47		9.43038	0
9.30242	0		9.22518	0		9.14142	0		9.19928	0		9.74397	64.97		9.29342	257.94		9.4701	0.02		9.44992	0
9.32197	0		9.24473	0		9.16097	0		9.21883	0		9.76352	20.68		9.31298	377.38		9.48963	0		9.46947	0
9.34152	0		9.26428	0		9.1805	0		9.23838	0		9.78307	3.07		9.33252	257.96		9.5092	0		9.48902	0
9.36105	0		9.28383	0		9.20005	282.85		9.25792	0		9.8026	0.21		9.35207	83.05		9.52873	0		9.50855	0
9.3806	0		9.30338	0		9.2196	0		9.27747	0		9.82215	0.01		9.37162	22.19		9.54828	0		9.5281	0
9.40015	0		9.32293	0		9.23915	0		9.29702	0		9.8417	0		9.39117	67.26		9.56783	0		9.54765	0
9.4197	0		9.34248	0		9.2587	0		9.31657	0		9.86123	0		9.41072	207.98		9.58738	0		9.5672	0
9.43925	309.85		9.36202	0		9.27825	0		9.3361	0		9.88078	0		9.43025	304.26		9.60692	0		9.58675	0
9.45878	172		9.38157	0		9.2978	0		9.35565	0		9.90033	0		9.44982	208.69		9.62647	0		9.6063	0
9.47833	526.13		9.40112	0		9.31733	0		9.3752	0		9.91987	0		9.46938	77.02		9.64602	0		9.62583	0
9.49788	0		9.42065	0		9.33688	0		9.39475	0		9.93942	0		9.4889	81.06		9.66555	0.04		9.64538	0
9.51742	26428.1		9.4402	0		9.35643	0		9.41428	0		9.95897	0		9.50843	223.54		9.6851	0.84		9.66493	0
9.53697	64621.6		9.45975	0		9.37598	0		9.43385	0		9.97852	0		9.52798	326.06		9.70463	9.8		9.68448	0
9.55652	73971		9.4793	21504.5		9.39553	0		9.4534	228.62		9.99805	0.03		9.54753	222.85		9.72418	56.6		9.70403	0
9.57605	47342.2		9.49885	72121.5		9.41507	0		9.47295	0		10.0176	0.85		9.56712	71.16		9.74373	162.09		9.72357	0
9.59562	0		9.51838	90343.8		9.43462	0		9.49248	0		10.0372	12.29		9.58665	10.61		9.76328	230.18		9.74313	0
9.61515	11697.3		9.53793	60744.1		9.45415	0		9.51203	18716.2		10.0567	83.17		9.60618	0.74		9.78283	162.09		9.76267	0.01
9.6347	0		9.55748	28877.7		9.4737	5064.66		9.53158	80147.7		10.0762	266.08		9.62573	0.02		9.80238	56.6		9.78222	0.36
9.65425	0		9.57703	15555.2		9.49323	41403.8		9.55113	116031		10.0958	422		9.64527	0		9.82192	9.8		9.80177	6.32
9.6738	0		9.59657	9791.16		9.51278	108421		9.57068	95818.1		10.1154	389.57		9.66482	0		9.84147	0.84		9.82132	51.55
9.69335	0		9.61612	6937.02		9.53232	125975		9.59023	52252		10.1349	272.56		9.68437	0		9.86102	0.04		9.84085	202.65
9.71288	0		9.63565	4305.48		9.55187	82076.4		9.60978	0		10.1545	141.88		9.7039	0		9.88057	0		9.8604	402.65
9.73243	0		9.6552	0		9.57142	40626.6		9.62933	15288.2		10.174	42.1		9.72352	0.02		9.90012	0.02		9.87995	417.69
9.75198	0		9.67473	0		9.59095	0		9.64888	8471.77		10.1935	6.15		9.74305	0.47		9.91968	0.56		9.89948	228.24
9.77152	0		9.69428	0		9.6105	13621.9		9.66843	0		10.2131	0.42		9.7626	6.88		9.9392	6.52		9.91903	95.06
9.79107	0		9.71383	0		9.63005	0		9.68798	4540		10.2326	0.01		9.78215	48.42		9.95875	37.64		9.93858	127.81
9.81062	0		9.73337	0		9.6496	6606.55		9.70753	3673.37		10.2522	0.01		9.80168	167.08		9.9783	107.79		9.95813	180.71
9.83015	0		9.75293	0		9.66913	0		9.72707	0		10.2717	0.35		9.82123	292.88		9.99783	153.07		9.97768	120.6
9.8497	0		9.77247	0		9.68868	0		9.74662	0		10.2912	5.51		9.84078	272.45		10.0174	107.84		9.99723	39.39
9.86925	0		9.792	0		9.70823	0		9.76617	0		10.3108	43.01		9.86032	145.9		10.037	38.93		10.0168	31.4
9.88878	0		9.81155	722.54		9.72777	0		9.78572	0		10.3303	174.5		9.87985	70.36		10.0565	22.19		10.0363	89.76
9.90833	0		9.8311	630.08		9.74732	0		9.80527	0		10.3499	379.29		9.8994	55.73		10.0761	98.4		10.0559	134.01
9.92788	0		9.85063	0		9.76687	0		9.8248	0		10.3694	440.17		9.91895	35.14		10.0956	323.46		10.0754	89.99
9.94743	0		9.87018	0		9.78642	0		9.84435	0		10.389	263.82		9.9385	11.13		10.1152	592.74		10.095	35.36
9.96697	0		9.88973	0		9.80595	0		9.8639	956.65		10.4085	78.53		9.95805	1.67		10.1347	662.22		10.1145	69.17
9.98652	118		9.90928	0		9.8255	1593.84		9.88345	0		10.4281	11.27		9.97758	0.45		10.1542	562.12		10.1341	220.91
10.0061	275.11		9.92883	0		9.84505	0		9.90298	0		10.4476	0.77		9.99713	4.87		10.1738	437.93		10.1536	335.42
10.0256	578.38		9.94837	678.63		9.8646	0		9.92255	0		10.4672	0.02		10.0167	32.69		10.1934	255.06		10.1731	260.93
10.0452	0		9.96792	0		9.88413	0		9.94208	0		10.4867	0		10.0363	103.62		10.2129	84.88		10.1927	201.79
10.0647	0		9.98747	191.25		9.90368	0		9.96163	0		10.5062	0		10.0558	169.47		10.2325	14.58		10.2122	212.61
10.0843	0		10.007	0		9.92323	0		9.98118	846.68		10.5258	0		10.0753	236.15		10.252	2.52		10.2318	136.67
10.1038	0		10.0266	558.97		9.94278	185.56		10.0007	419.29		10.5453	0		10.0949	460.14		10.2715	15.53		10.2513	40.56
10.1234	0		10.0461	0		9.96232	234.03		10.0203	599.29		10.5649	0.04		10.1144	684.67		10.2911	95.86		10.2709	5.38
10.1429	0		10.0656	0		9.98185	0		10.0398	272.3		10.5844	1.38		10.134	635.18		10.3107	312.06		10.2904	0.32
10.1624	0		10.0852	0		10.0014	0		10.0594	0		10.604	21.9		10.1535	451.75		10.3302	550.69		10.31	0.01
10.182	0		10.1047	132		10.0209	0		10.0789	0		10.6235	176.19		10.1731	238.16		10.3497	540.53		10.3295	0
10.2015	0		10.1243	156		10.0405	0		10.0984	0		10.6431	763.83		10.1926	79.2		10.3693	296.76		10.3491	0.01
10.2211	0		10.1438	294		10.06	0		10.118	79.95		10.6626	1908.52		10.2122	66.02		10.3888	94.36		10.3686	0.25
10.2406	211.9		10.1634	236		10.0796	0		10.1375	0		10.6822	2946.34		10.2317	174.89		10.4084	46.46		10.3882	4.15
10.2602	244		10.1829	0		10.0991	0		10.1571	434		10.7017	3071.48		10.2513	255.27		10.4279	100.47		10.4077	31.24
10.2798	255.67		10.2025	0		10.1187	0		10.1766	0		10.7213	2407.9		10.2708	180.65		10.4475	180.31		10.4273	104.91
10.2993	680.38		10.222	0		10.1382	0		10.1962	0		10.7408	1477.19		10.2904	99.24		10.467	243.29		10.4468	157.1
10.3189	0		10.2416	0		10.1578	180.91		10.2157	265.04		10.7604	688.67		10.3099	145.63		10.4866	273.19		10.4664	104.91
10.3384	0		10.2611	0		10.1773	0		10.2353	0		10.7799	397.55		10.3294	211.68		10.5061	245.77		10.4859	31.24
10.358	0		10.2806	574.1		10.1968	384		10.2548	427.58		10.7994	494.53		10.349	212.48		10.5257	184.66		10.5055	4.16
10.3775	0		10.3002	0		10.2164	0		10.2744	0		10.819	510.05		10.3685	281.32		10.5452	110.28		10.525	0.72
10.3971	277.59		10.3197	0		10.236	0		10.2939	0		10.8385	336.34		10.3881	354.31		10.5648	82.76		10.5445	8.58
10.4166	0		10.3393	0		10.2555	596.74		10.3135	394.69		10.8581	271.08		10.4076	238.22		10.5843	163.01		10.5641	73.56
10.4362	0		10.3588	0		10.2751	759.43		10.333	0		10.8776	355.47		10.4272	77.14		10.6039	334.58		10.5837	324.16
10.4557	0		10.3784	0		10.2946	0		10.3526	0		10.8972	373.52		10.4467	28.76		10.6234	686.74		10.6032	828.79
10.4753	0		10.3979	165.67		10.3141	0		10.3721	0		10.9167	275.65		10.4663	117.7		10.643	1355.15		10.6227	1469.37
10.4948	0		10.4175	0		10.3337	0		10.3917	0		10.9362	134.22		10.4858	366.7		10.6625	1993.77		10.6423	2122.64
10.5143	0		10.437	0		10.3532	0		10.4112	0		10.9558	43.12		10.5054	544.17		10.6821	2065.68		10.6618	2458.59
10.5339	0		10.4566	0		10.3728	0		10.4307	0		10.9754	55.12		10.5249	423.61		10.7016	1639.9		10.6814	1978.33
10.5534	751.2		10.4761	0		10.3923	44		10.4503	0		10.9949	204.59		10.5445	297.44		10.7211	1116.24		10.7009	1043.36
10.573	1988		10.4956	458.43		10.4119	0		10.4698	60		11.0145	463.82		10.564	286.81		10.7407	640.82		10.7205	433.44
10.5925	2695.85		10.5152	1533.81		10.4314	0		10.4894	0		11.034	675.07		10.5836	221.97		10.7602	266.72		10.74	167.43
10.6121	1850.86		10.5348	2905.1		10.451	0		10.5089	130		11.0535	865.91		10.6031	209.72		10.7798	69.48		10.7596	43.33
10.6316	855.14		10.5543	2527.69		10.4705	0		10.5285	0		11.0731	1050.49		10.6226	418.36		10.7993	10.28		10.7791	5.59
10.6511	0		10.5738	1591.25		10.4901	0		10.548	837.86		11.0926	872.75		10.6422	1013.02		10.8188	0.81		10.7986	0.33
10.6707	0		10.5934	413.96		10.5096	0		10.5676	1832.24		11.1121	414.26		10.6617	1954.49		10.8384	0.03		10.8182	0.01
10.6903	292.6		10.6129	344.25		10.5291	815.14		10.5871	2723.68		11.1317	105.84		10.6813	2580.86		10.8579	0		10.8377	0
10.7098	327.96		10.6325	0		10.5487	2297.11		10.6066	1495.09		11.1512	13.92		10.7009	2352.04		10.8775	0.02		10.8573	0
10.7294	431.11		10.6521	152		10.5683	2003.79		10.6262	1105.51		11.1708	0.91		10.7204	1502.23		10.897	0.48		10.8768	0
10.7489	0		10.6717	0		10.5878	1001.36		10.6457	0		11.1904	0.03		10.7399	731.07		10.9166	5.59		10.8964	0
10.7684	228		10.6912	169.55		10.6073	500.15		10.6653	573		11.2099	0		10.7595	359.5		10.9361	32.3		10.9159	0
10.788	0		10.7108	314.98		10.6269	246		10.6848	430.28		11.2294	0		10.779	174.74		10.9557	92.57		10.9354	0
10.8075	0		10.7303	0		10.6464	0		10.7044	357.5		11.249	0		10.7986	85.05		10.9753	133.53		10.955	0
10.8271	0		10.7499	0		10.666	265.83		10.7239	371.23		11.2685	0		10.8181	147.78		10.9948	118.16		10.9746	0
10.8466	0		10.7694	0		10.6855	401		10.7435	110.48		11.2881	0		10.8377	308.97		11.0143	181.92		10.9941	0.01
10.8662	0		10.7889	0		10.7051	330.95		10.763	0		11.3076	0		10.8572	384.1		11.0339	449.56		11.0136	0.33
10.8857	0		10.8085	0		10.7246	452.02		10.7826	0		11.3272	0.02		10.8767	274.11		11.0534	720.34		11.0332	5.64
10.9053	0		10.828	0		10.7442	0		10.8021	0		11.3467	0.69		10.8963	111.85		11.073	762.91		11.0527	42.44
10.9248	0		10.8476	0		10.7637	0		10.8217	0		11.3663	9.9		10.9158	25.84		11.0925	629.9		11.0723	142.54
10.9444	0		10.8672	0		10.7833	0		10.8412	0		11.3858	66.74		10.9354	6.94		11.1121	365.05		11.0918	213.59
10.9639	0		10.8867	0		10.8028	0		10.8607	0		11.4054	209.69		10.9549	29.28		11.1316	120.73		11.1114	148.34
10.9835	0		10.9062	0		10.8224	0		10.8803	0		11.4249	307.12		10.9744	120.9		11.1511	20.62		11.1309	144.54
11.003	0		10.9258	0		10.8419	0		10.8998	0		11.4444	209.69		10.994	305.63		11.1707	1.76		11.1505	842.18
11.0226	431.51		10.9453	0		10.8614	0		10.9194	0		11.464	66.74		11.0136	518.76		11.1902	0.08		11.17	3319.21
11.0421	0		10.9649	0		10.881	0		10.9389	0		11.4835	9.9		11.0331	627.4		11.2098	0		11.1896	6681.48
11.0617	944.49		10.9844	0		10.9006	0		10.9585	26		11.5031	0.69		11.0527	638.1		11.2293	0		11.2091	7024.67
11.0812	0		11.004	0		10.9201	0		10.978	0		11.5226	0.02		11.0723	584.83		11.2489	0		11.2287	3803.31
11.1007	0		11.0235	0		10.9396	0		10.9976	0		11.5422	0		11.0918	372.31		11.2684	0		11.2482	1014.7
11.1203	8248.95		11.0431	0		10.9592	0		11.0171	0		11.5617	0.06		11.1113	251.87		11.288	0		11.2677	127.76
11.1398	0		11.0626	7796.25		10.9787	0		11.0366	708		11.5813	1.8		11.1309	463.93		11.3075	0.08		11.2873	7.38
11.1594	0		11.0822	0		10.9983	0		11.0562	0		11.6008	26.07		11.1504	656.26		11.327	1.99		11.3068	0.21
11.179	0		11.1017	47972.4		11.0178	0		11.0757	0		11.6204	175.74		11.17	447.93		11.3466	23.23		11.3264	0.57
11.1985	0		11.1212	0		11.0374	0		11.0953	8341.23		11.6399	553.23		11.1895	146.35		11.3661	134.13		11.3459	9.57
11.218	0		11.1408	0		11.0569	0		11.1148	0		11.6595	826.14		11.2091	69.59		11.3857	384.11		11.3655	72.08
11.2376	0		11.1603	0		11.0764	6197.62		11.1344	43297.9		11.679	671.05		11.2286	324.97		11.4053	545.46		11.385	242.05
11.2571	0		11.1799	0		11.096	15340.3		11.1539	0		11.6986	549.69		11.2482	1013.12		11.4248	384.11		11.4046	362.47
11.2767	0		11.1994	0		11.1155	0		11.1735	0		11.7181	573.82		11.2677	1482.18		11.4443	134.13		11.4241	242.05
11.2962	0		11.219	0		11.1351	0		11.193	0		11.7377	375.79		11.2873	1013.07		11.4639	23.23		11.4436	72.08
11.3158	0		11.2385	0		11.1546	0		11.2126	0		11.7572	119.17		11.3068	323.49		11.4834	1.99		11.4632	9.57
11.3353	0		11.2581	920.88		11.1742	0		11.2321	0		11.7768	20.09		11.3263	48.26		11.503	0.08		11.4827	0.57
11.3549	0		11.2776	646.58		11.1937	0		11.2516	0		11.7963	36.32		11.3459	3.36		11.5226	0		11.5023	0.01
11.3744	0		11.2972	0		11.2133	0		11.2712	0		11.8158	236.61		11.3654	0.11		11.5421	0.12		11.5218	0
11.3939	149.48		11.3167	0		11.2328	0		11.2907	0		11.8354	743.23		11.385	0		11.5617	2.7		11.5414	0
11.4135	0		11.3362	0		11.2523	0		11.3103	558.24		11.855	1088.55		11.4045	0		11.5812	31.53		11.5609	0
11.433	594.26		11.3558	0		11.2719	1392.58		11.3298	0		11.8745	743.23		11.4241	0		11.6007	183.52		11.5805	0
11.4526	1564.95		11.3753	510.94		11.2914	0		11.3494	0		11.894	236.57		11.4436	0		11.6203	542.32		11.6	0.03
11.4721	0		11.3949	781.35		11.311	0		11.3689	0		11.9136	35.1		11.4632	0		11.6398	866.96		11.6196	0.98
11.4916	0		11.4145	0		11.3306	0		11.3885	0		11.9331	2.43		11.4827	0		11.6594	887.8		11.6391	16.59
11.5112	0		11.434	0		11.3501	0		11.408	692		11.9527	0.08		11.5023	0		11.6789	703.79		11.6586	124.9
11.5307	0		11.4535	0		11.3696	0		11.4276	0		11.9722	0		11.5218	0.08		11.6985	399.16		11.6782	419.44
11.5503	0		11.4731	0		11.3892	97.53		11.4471	0		11.9918	0		11.5413	2.52		11.718	131.11		11.6977	628.11
11.5698	673.33		11.4926	0		11.4087	0		11.4667	0		12.0113	0		11.5609	36.12		11.7376	22.35		11.7173	419.44
11.5894	0		11.5122	0		11.4283	751.59		11.4862	0		12.0308	0		11.5804	242.15		11.7571	1.91		11.7368	124.9
11.6089	1638.37		11.5317	1737.83		11.4478	0		11.5058	0		12.0504	0		11.6	759.31		11.7767	0.08		11.7564	16.59
11.6285	2546.18		11.5513	0		11.4674	0		11.5253	0		12.0699	0.09		11.6195	1124.65		11.7962	0		11.7759	0.98
11.648	0		11.5708	0		11.4869	0		11.5449	0		12.0895	2.83		11.6391	860.81		11.8157	0		11.7955	0.03
11.6676	0		11.5904	0		11.5064	0		11.5644	0		12.109	42.31		11.6586	563.35		11.8353	0		11.815	0
11.6871	0		11.6099	0		11.526	0		11.5839	0		12.1286	305.38		11.6782	506.09		11.8549	0		11.8346	0
11.7066	3956.75		11.6294	0		11.5456	0		11.6035	0		12.1481	1106.74		11.6977	323.75		11.8744	0		11.8541	0
11.7262	0		11.649	0		11.5651	0		11.623	0		12.1677	2164.29		11.7172	102.65		11.894	0		11.8737	0
11.7457	1898.56		11.6685	0		11.5846	2079.17		11.6426	0		12.1872	2571		11.7368	15.3		11.9135	0		11.8932	0.03
11.7653	0		11.6881	0		11.6042	3585.21		11.6621	0		12.2067	2140.73		11.7563	1.07		11.9331	0		11.9128	1.22
11.7848	0		11.7076	0		11.6237	0		11.6817	0		12.2263	1340.05		11.7759	0.03		11.9526	0.06		11.9323	20.57
11.8044	1095		11.7271	0		11.6433	0		11.7012	0		12.2459	597.4		11.7954	0		11.9721	1.47		11.9519	154.89
11.8239	0		11.7467	0		11.6628	0		11.7208	0		12.2654	219.54		11.815	0.04		11.9917	17.08		11.9714	520.12
11.8435	0		11.7662	0		11.6823	0		11.7403	0		12.2849	139.25		11.8345	1.34		12.0112	98.61		11.9909	778.88
11.863	0		11.7858	0		11.7019	0		11.7599	0		12.3045	165.79		11.8541	20		12.0308	282.4		12.0105	520.15
11.8826	1434.11		11.8053	0		11.7214	0		11.7794	0		12.324	355.37		11.8736	145.46		12.0503	401.14		12.03	155.83
11.9021	1519.15		11.8249	0		11.741	0		11.7989	1017.5		12.3436	633.79		11.8932	543.84		12.0699	285.43		12.0495	36.59
11.9216	0		11.8444	1846.55		11.7605	0		11.8185	0		12.3631	664.14		11.9127	1152.95		12.0894	137.37		12.0691	124.02
11.9412	0		11.864	0		11.7801	1009.23		11.838	0		12.3826	542.64		11.9322	1563.7		12.109	281.91		12.0887	449.59
11.9607	0		11.8835	0		11.7996	0		11.8576	0		12.4022	861.51		11.9518	1399.55		12.1285	1017.73		12.1082	968.38
11.9803	0		11.9031	0		11.8192	0		11.8771	4066.91		12.4217	1601.21		11.9713	749.18		12.1481	2323.41		12.1278	1753.94
11.9998	0		11.9226	0		11.8387	0		11.8966	3068.6		12.4413	1841.62		11.9909	213.59		12.1676	3419.95		12.1473	2580.27
12.0194	640.48		11.9421	0		11.8582	0		11.9162	599.69		12.4608	1334.34		12.0104	30.25		12.1872	3630.48		12.1669	2396.98
12.0389	0		11.9617	0		11.8778	0		11.9358	0		12.4804	819.37		12.03	2.06		12.2067	3103.67		12.1864	1514.09
12.0585	0		11.9812	0		11.8973	0		11.9553	0		12.4999	578.64		12.0495	0.14		12.2262	2198.2		12.2059	1018.92
12.078	478		12.0008	0		11.9169	520.8		11.9748	0		12.5195	562.29		12.0691	2.29		12.2458	1257.14		12.2255	723.82
12.0976	132		12.0204	414.3		11.9364	993.07		11.9944	0		12.539	620.88		12.0886	34.75		12.2653	545.32		12.245	336.43
12.1171	147		12.0399	200		11.956	526.24		12.0139	0		12.5586	525.3		12.1082	261.01		12.2849	213.77		12.2645	87.2
12.1366	99.79		12.0594	114		11.9755	0		12.0335	0		12.5781	273.02		12.1277	1019.09		12.3044	218.17		12.2841	46.01
12.1562	324.35		12.079	0		11.9951	0		12.053	775		12.5977	76.39		12.1473	2222.79		12.324	279.81		12.3037	139.46
12.1758	351.85		12.0985	0		12.0146	0		12.0726	666.49		12.6172	10.68		12.1668	2969.45		12.3435	195.93		12.3232	269.38
12.1953	0		12.1181	430.32		12.0342	0		12.0921	295.46		12.6368	0.74		12.1863	2742.91		12.363	70.7		12.3428	292.14
12.2148	0		12.1376	0		12.0537	0		12.1117	201.46		12.6563	0.56		12.2059	2069.82		12.3826	40.47		12.3623	315.79
12.2344	466.11		12.1572	0		12.0732	505		12.1312	328		12.6759	7.81		12.2254	1491.1		12.4022	182.89		12.3818	636.16
12.2539	325.89		12.1767	0		12.0928	644.42		12.1508	562.12		12.6954	52.65		12.245	997.76		12.4217	617.11		12.4014	976.04
12.2735	0		12.1962	0		12.1123	295.74		12.1703	798.42		12.7149	165.41		12.2645	498.62		12.4412	1162.11		12.4209	895.82
12.293	0		12.2158	0		12.1319	414.86		12.1898	0		12.7345	242.28		12.2841	220.7		12.4608	1283.15		12.4405	636.29
12.3125	0		12.2354	0		12.1514	530.67		12.2094	0		12.754	166.13		12.3036	257.59		12.4803	944.12		12.46	331.55
12.3321	0		12.2549	0		12.1709	922.75		12.2289	0		12.7736	63.15		12.3232	402.11		12.4999	577.39		12.4796	97.27
12.3516	0		12.2744	0		12.1905	567.5		12.2485	262.51		12.7931	78.62		12.3427	494.74		12.5194	303.29		12.4991	43.55
12.3712	0		12.294	0		12.21	0		12.268	0		12.8127	222.99		12.3623	615.94		12.539	170.74		12.5187	105.94
12.3907	0		12.3135	0		12.2296	207.81		12.2876	44		12.8322	325.82		12.3818	693.77		12.5585	241.42		12.5382	157.58
12.4103	1183.4		12.3331	0		12.2491	0		12.3071	0		12.8518	222.45		12.4014	562.48		12.5781	322.12		12.5578	105.22
12.4298	1398.93		12.3526	0		12.2687	0		12.3267	0		12.8713	70.8		12.4209	544.31		12.5976	225.99		12.5773	31.33
12.4494	1112.54		12.3722	0		12.2882	0		12.3462	0		12.8909	10.51		12.4404	617.43		12.6172	79.76		12.5968	4.16
12.4689	538.93		12.3917	0		12.3078	0		12.3658	380		12.9104	0.73		12.46	409.6		12.6367	24.23		12.6164	0.25
12.4885	255.17		12.4113	457.73		12.3273	0		12.3853	0		12.9299	0.07		12.4795	130.92		12.6563	66.72		12.6359	0.01
12.508	441.83		12.4308	0		12.3468	0		12.4048	868.57		12.9495	1.45		12.4991	27.57		12.6758	213.76		12.6555	0
12.5275	0		12.4504	190		12.3664	1518.89		12.4244	787.15		12.969	21.93		12.5186	60.85		12.6954	377.98		12.675	0
12.5471	0		12.4699	302.31		12.3859	1671.32		12.4439	493.07		12.9886	162.88		12.5382	219.89		12.7149	371.96		12.6946	0
12.5666	0		12.4894	0		12.4055	2285.8		12.4635	638.3		13.0081	625.6		12.5577	427.21		12.7345	204.44		12.7141	0.01
12.5861	0		12.509	0		12.425	1845.04		12.483	239		13.0277	1363.05		12.5772	454.58		12.754	62.64		12.7337	0.29
12.6057	0		12.5285	0		12.4446	1578.97		12.5026	288		13.0472	1901.18		12.5968	310.81		12.7736	24.95		12.7532	4.87
12.6252	0		12.5481	307		12.4641	936.85		12.5221	339.46		13.0668	1845.71		12.6163	270.02		12.7931	99.38		12.7728	36.69
12.6448	1053.06		12.5676	0		12.4837	550.53		12.5417	313.66		13.0863	1231.6		12.6359	302.01		12.8126	354.73		12.7923	123.22
12.6643	933.63		12.5872	0		12.5032	366.37		12.5612	0		13.1059	521.91		12.6554	200.33		12.8322	763.51		12.8118	184.52
12.6839	677.76		12.6067	637		12.5228	0		12.5808	0		13.1254	135.72		12.675	63.78		12.8517	1058.01		12.8314	123.22
12.7034	0		12.6263	0		12.5423	0		12.6003	0		13.1449	74.06		12.6945	9.51		12.8713	965.09		12.8509	36.69
12.723	230.22		12.6458	360.98		12.5618	192.76		12.6198	0		13.1645	182.09		12.7141	0.66		12.8908	619.39		12.8705	4.87
12.7425	0		12.6654	0		12.5814	0		12.6394	0		13.1841	265.16		12.7336	0.02		12.9104	464.49		12.89	0.29
12.7621	0		12.6849	431.39		12.6009	506.43		12.6589	634.13		13.2036	181.02		12.7531	0		12.9299	528.94		12.9095	0.02
12.7816	279.23		12.7044	0		12.6205	0		12.6785	0		13.2232	57.62		12.7727	0		12.9494	578.32		12.9291	0.48
12.8011	0		12.724	0		12.64	1285.94		12.698	697.32		13.2427	8.55		12.7922	0		12.969	596.86		12.9487	8.19
12.8207	0		12.7436	0		12.6596	0		12.7176	563.39		13.2622	0.59		12.8118	0		12.9885	508.89		12.9682	62.69
12.8402	0		12.7631	0		12.6791	0		12.7371	424.98		13.2818	0.02		12.8313	0		13.0081	346.09		12.9877	228.06
12.8598	0		12.7826	0		12.6987	0		12.7567	0		13.3013	0		12.8509	0		13.0276	327.55		13.0073	485.66
12.8793	833.79		12.8022	532.91		12.7182	566.71		12.7762	262.79		13.3209	0.1		12.8704	0.01		13.0472	369		13.0268	898.78
12.8988	973.91		12.8217	1593.69		12.7378	710.9		12.7957	550.39		13.3404	3.04		12.89	0.42		13.0667	252.41		13.0464	1431.65
12.9184	1111.02		12.8413	0		12.7573	0		12.8153	375.9		13.36	45.4		12.9095	6.35		13.0863	88.87		13.066	1423.59
12.9379	802.56		12.8608	0		12.7768	0		12.8348	739.93		13.3795	327.31		12.9291	47.14		13.1058	27.37		13.0855	778.43
12.9575	946.07		12.8804	1136.12		12.7964	0		12.8544	0		13.3991	1180.57		12.9486	183.45		13.1254	71.55		13.1051	377.26
12.977	949.96		12.8999	1429.68		12.816	463.72		12.8739	0		13.4186	2269.25		12.9681	416.18		13.1449	201.2		13.1246	622.47
12.9966	0		12.9195	1610.57		12.8355	0		12.8934	290.32		13.4382	2572.51		12.9877	624.75		13.1645	285.72		13.1441	901.02
13.0161	0		12.939	968.02		12.855	0		12.913	0		13.4577	1984.24		13.0073	697.73		13.184	203.09		13.1637	637.37
13.0357	0		12.9586	0		12.8746	634.97		12.9326	924.62		13.4772	1231.79		13.0268	709.06		13.2035	92.91		13.1832	313.42
13.0552	0		12.9781	0		12.8941	804.43		12.9521	1235.83		13.4968	767.11		13.0464	681.17		13.2231	143.07		13.2028	238.83
13.0747	0		12.9977	0		12.9137	0		12.9716	1706.23		13.5163	552.19		13.0659	509.57		13.2426	375.93		13.2223	236.79
13.0943	0		13.0172	0		12.9332	1188.89		12.9912	771.59		13.5359	327.5		13.0854	495.03		13.2622	532.41		13.2419	377.98
13.1139	0		13.0367	0		12.9527	1954.93		13.0107	0		13.5554	215.02		13.105	703.95		13.2817	374.89		13.2614	511.19
13.1334	0		13.0563	0		12.9723	1522.76		13.0303	0		13.5749	455.34		13.1245	689.58		13.3013	130.91		13.281	338.12
13.1529	0		13.0758	0		12.9918	1050.86		13.0498	0		13.5945	898.95		13.1441	410.6		13.3208	22.67		13.3005	100.6
13.1725	0		13.0954	0		13.0114	0		13.0694	0		13.6141	1166.67		13.1636	248.8		13.3404	1.95		13.3201	13.39
13.192	0		13.1149	0		13.0309	0		13.0889	0		13.6336	1110.14		13.1831	230.59		13.3599	0.23		13.3396	2
13.2116	0		13.1345	221.57		13.0505	0		13.1084	0		13.6532	780.99		13.2027	149		13.3795	3.56		13.3591	21.63
13.2311	0		13.154	0		13.07	0		13.128	0		13.6727	380.22		13.2223	47.31		13.399	42.54		13.3787	182.44
13.2507	334.18		13.1736	0		13.0895	204		13.1476	0		13.6922	173.19		13.2418	7.05		13.4185	259.34		13.3982	768.17
13.2702	0		13.1931	0		13.1091	0		13.1671	0		13.7118	131.49		13.2614	0.49		13.4381	828.28		13.4178	1727.88
13.2897	8990.16		13.2126	0		13.1287	0		13.1866	0		13.7313	82.17		13.2809	0.02		13.4577	1458.8		13.4373	2209.38
13.3093	0		13.2322	5597.33		13.1482	0		13.2062	0		13.7509	25.96		13.3004	0.07		13.4772	1536.39		13.4569	1684.46
13.3288	28430.2		13.2517	15847		13.1677	0		13.2257	0		13.7704	4.97		13.32	2.09		13.4968	1055.05		13.4764	866.18
13.3484	21356.4		13.2713	36708		13.1873	0		13.2453	320.77		13.79	16.6		13.3395	30.91		13.5163	516.46		13.496	429.02
13.3679	10208.8		13.2908	0		13.2068	0		13.2648	0		13.8095	110.94		13.3591	219.95		13.5358	270.06		13.5155	277.32
13.3875	0		13.3104	22233.4		13.2264	0		13.2843	0		13.8291	363.01		13.3786	774.67		13.5554	224.5		13.5351	384.54
13.407	0		13.3299	11804.1		13.2459	0		13.3039	0		13.8486	656.28		13.3982	1410.01		13.5749	167.3		13.5546	653.36
13.4266	0		13.3495	0		13.2654	0		13.3234	0		13.8681	1020.78		13.4177	1421.36		13.5945	182.51		13.5741	671.56
13.4461	241.64		13.369	0		13.285	0		13.343	0		13.8877	1733.02		13.4373	940.46		13.614	409.49		13.5937	485.14
13.4657	0		13.3886	0		13.3046	0		13.3625	0		13.9072	2052.45		13.4568	605.23		13.6336	700.51		13.6132	621.61
13.4852	754.56		13.4081	726.73		13.3241	0		13.3821	0		13.9268	1282.79		13.4764	502.16		13.6531	904.57		13.6328	993.38
13.5047	0		13.4276	0		13.3436	0		13.4016	0		13.9463	393.03		13.4959	481.32		13.6727	1009.91		13.6523	960.19
13.5243	0		13.4472	596.16		13.3632	0		13.4212	0		13.9659	74.52		13.5154	489.6		13.6923	827.32		13.6719	581.6
13.5438	0		13.4667	831.62		13.3827	0		13.4407	0		13.9854	130.42		13.535	640.85		13.7118	463.67		13.6914	364.74
13.5634	0		13.4863	1386.93		13.4023	0		13.4603	509.13		14.005	466.1		13.5545	840.87		13.7314	291.88		13.711	440.53
13.583	455.85		13.5058	1030.7		13.4218	0		13.4798	772.67		14.0245	968.99		13.5741	788.29		13.7509	300.86		13.7305	708.63
13.6025	0		13.5254	248.99		13.4413	769.95		13.4993	987.33		14.0441	1317.32		13.5936	571.84		13.7704	285.45		13.75	899.26
13.622	697.73		13.5449	439.75		13.4609	0		13.5189	509.48		14.0636	1294.95		13.6132	697.68		13.79	227.32		13.7696	818.66
13.6416	1267.74		13.5645	1023.28		13.4804	0		13.5384	894.46		14.0831	1032.37		13.6327	1098.32		13.8095	182.73		13.7891	523.36
13.6611	625.99		13.584	674.3		13.5	0		13.558	0		14.1027	844.48		13.6523	1087.5		13.8291	253.65		13.8087	214.1
13.6807	0		13.6036	0		13.5195	554.04		13.5775	410.79		14.1222	733.9		13.6718	650.86		13.8486	466.7		13.8282	49.43
13.7002	0		13.6231	371.07		13.5391	0		13.5971	752.68		14.1418	602.49		13.6914	448.44		13.8681	682.81		13.8478	5.8
13.7197	0		13.6426	0		13.5586	0		13.6166	943.35		14.1613	348.91		13.7109	638.43		13.8877	684.98		13.8673	0.32
13.7393	0		13.6622	0		13.5782	1054.09		13.6362	510.72		14.1809	156.87		13.7304	841.34		13.9072	411.49		13.8869	0.01
13.7589	0		13.6817	0		13.5977	902.95		13.6557	934.35		14.2004	374.04		13.75	754.03		13.9268	133.85		13.9065	0
13.7784	0		13.7013	109.08		13.6173	0		13.6753	338.37		14.22	1221.85		13.7696	411.14		13.9463	22.44		13.926	0.02
13.7979	0		13.7208	0		13.6368	0		13.6948	310.91		14.2395	2185.32		13.7891	166.21		13.9659	1.95		13.9456	0.76
13.8175	0		13.7404	0		13.6563	984.19		13.7143	0		14.2591	2467.37		13.8086	176.59		13.9854	1.36		13.9651	12.94
13.837	0		13.7599	44		13.6759	0		13.7339	0		14.2786	2303.41		13.8282	235.65		14.005	17.47		13.9847	98.4
13.8566	0		13.7795	0		13.6954	0		13.7534	0		14.2981	1945.84		13.8477	160.34		14.0245	131.15		14.0042	346.98
13.8761	77		13.799	0		13.715	0		13.773	0		14.3177	1374.07		13.8673	51.22		14.0441	558.65		14.0238	651.73
13.8956	51		13.8185	272.08		13.7345	0		13.7925	207.57		14.3372	847.2		13.8868	8.63		14.0636	1370.88		14.0433	936.34
13.9152	240.38		13.8381	181		13.754	0		13.8121	0		14.3568	522.7		13.9064	14.8		14.0831	1978.05		14.0628	1228.88
13.9347	0		13.8576	360.12		13.7736	0		13.8316	0		14.3763	360.01		13.9259	95.65		14.1027	1819.27		14.0824	1147.45
13.9543	0		13.8772	0		13.7931	0		13.8512	0		14.3959	311.47		13.9454	299.52		14.1222	1314.75		14.102	765.61
13.9739	0		13.8967	2091.22		13.8127	96		13.8707	243		14.4154	300.03		13.965	439.27		14.1418	968.58		14.1215	489.37
13.9934	0		13.9162	0		13.8322	0		13.8902	1304.33		14.435	266.35		13.9845	315.76		14.1613	707.86		14.141	256.43
14.0129	0		13.9358	0		13.8518	0		13.9098	312.27		14.4545	157.44		14.0041	211.9		14.1809	411.87		14.1606	106.16
14.0325	0		13.9553	0		13.8713	188.67		13.9293	0		14.4741	48.44		14.0236	430.12		14.2004	330.25		14.1801	290.21
14.052	1094.4		13.9749	0		13.8909	177		13.9489	0		14.4936	7.15		14.0432	794.67		14.22	645.86		14.1997	1125.88
14.0716	0		13.9944	621.67		13.9104	389.25		13.9684	0		14.5131	1.08		14.0627	891.41		14.2395	988.08		14.2192	2386.6
14.0911	437.95		14.014	565.52		13.9299	0		13.988	0		14.5327	8.56		14.0823	671		14.2591	1041.99		14.2388	2941.98
14.1106	342.57		14.0335	310.73		13.9495	0		14.0075	0		14.5522	57.61		14.1018	432.81		14.2786	1103.72		14.2583	2230.81
14.1302	0		14.0531	271.92		13.969	0		14.027	0		14.5718	181.7		14.1213	332.1		14.2981	1194.02		14.2779	1065.53
14.1497	526.73		14.0726	0		13.9886	0		14.0466	871.02		14.5913	276.28		14.1409	396.73		14.3177	1011.67		14.2974	484.24
14.1693	677.51		14.0922	0		14.0081	0		14.0662	0		14.6109	257.07		14.1605	912.95		14.3372	666.37		14.3169	399.57
14.1888	457.55		14.1117	0		14.0276	1734.72		14.0857	387		14.6304	296.84		14.18	1800.96		14.3568	470.37		14.3365	287.65
14.2084	758.06		14.1312	0		14.0472	661.15		14.1052	324.92		14.65	358.96		14.1996	2312.96		14.3763	364.11		14.356	223.25
14.2279	874.2		14.1508	574.22		14.0668	0		14.1248	0		14.6695	239.84		14.2191	2181.93		14.3959	200		14.3756	303.46
14.2475	899.96		14.1703	690.22		14.0863	0		14.1443	402.37		14.689	76.17		14.2386	1799.89		14.4154	61.98		14.3951	426.21
14.267	886.31		14.1899	1089.66		14.1058	244.03		14.1639	283.4		14.7086	11.36		14.2582	1303.89		14.435	10.09		14.4147	470.35
14.2866	660.32		14.2094	1175.1		14.1254	250.12		14.1834	530.49		14.7281	2.63		14.2777	744.92		14.4545	0.84		14.4342	291.89
14.3061	461.94		14.229	876		14.1449	86.67		14.203	397.22		14.7477	27.31		14.2973	435.31		14.4741	0.04		14.4537	85.61
14.3256	0		14.2485	0		14.1645	0		14.2225	518.34		14.7672	191.42		14.3168	435.41		14.4936	0.06		14.4733	11.34
14.3452	805.99		14.2681	0		14.184	712.4		14.2421	1543.31		14.7868	653.13		14.3363	467.59		14.5131	1.33		14.4929	1.06
14.3647	700		14.2876	701.23		14.2035	485.02		14.2616	965.28		14.8063	1134.91		14.3559	298.11		14.5327	15.78		14.5124	6.53
14.3843	688.78		14.3071	877.31		14.2231	970.46		14.2812	574.18		14.8259	1143.36		14.3754	93.75		14.5522	95.25		14.5319	49.03
14.4038	0		14.3267	770.68		14.2426	983.65		14.3007	514		14.8454	961.17		14.395	13.94		14.5718	301.32		14.5515	164.96
14.4234	0		14.3462	0		14.2622	507.6		14.3202	592.37		14.8649	897.33		14.4145	0.97		14.5913	537.35		14.571	252.25
14.4429	0		14.3658	0		14.2818	510.37		14.3398	735.37		14.8845	750.85		14.4341	0.03		14.6109	613.13		14.5906	207.74
14.4625	0		14.3853	0		14.3013	0		14.3593	828.79		14.904	589.49		14.4536	0		14.6304	491.99		14.6102	193.83
14.482	0		14.4048	0		14.3208	0		14.3789	507		14.9236	501.2		14.4732	0.01		14.65	261.52		14.6297	224.11
14.5015	0		14.4244	0		14.3404	539.01		14.3984	0		14.9431	418.03		14.4927	0.18		14.6695	80.68		14.6492	158.29
14.5211	0		14.4439	0		14.3599	796.67		14.418	0		14.9627	242.17		14.5123	2.6		14.689	13.23		14.6688	141.9
14.5406	0		14.4635	0		14.3795	510.4		14.4375	0		14.9822	74.15		14.5318	17.75		14.7086	1.11		14.6883	337.4
14.5602	0		14.483	438.66		14.399	272		14.4571	0		15.0018	10.91		14.5514	60.66		14.7281	0.05		14.7079	497.02
14.5797	724.29		14.5026	0		14.4185	0		14.4766	0		15.0213	0.75		14.5709	122.72		14.7477	0		14.7274	331.69
14.5993	770.19		14.5221	485.37		14.4381	577.94		14.4961	0		15.0409	0.02		14.5905	190.25		14.7672	0		14.747	98.77
14.6188	0		14.5417	0		14.4576	0		14.5157	0		15.0604	0.04		14.61	216.42		14.7868	0.1		14.7665	13.12
14.6384	37		14.5612	0		14.4772	0		14.5353	0		15.08	1.24		14.6296	140.06		14.8063	2.31		14.786	0.78
14.6579	179.81		14.5807	0		14.4967	0		14.5548	0		15.0995	18.36		14.6491	63.79		14.8259	27.44		14.8056	0.02
14.6775	511.04		14.6003	204		14.5163	0		14.5744	699		15.119	130.51		14.6686	141.65		14.8454	164.41		14.8251	0
14.697	837.88		14.6198	331.71		14.5358	0		14.5939	293.32		15.1386	460.28		14.6882	423.74		14.865	505.23		14.8447	0
14.7165	1023.81		14.6394	560.66		14.5554	0		14.6134	230.03		15.1582	868.28		14.7077	619.31		14.8845	816.58		14.8642	0
14.7361	718.57		14.6589	930.79		14.5749	276.36		14.633	71.15		15.1777	1023.26		14.7272	423.29		14.904	722.2		14.8837	0
14.7556	447.24		14.6785	480.23		14.5945	212		14.6525	0		15.1972	935.16		14.7468	135.19		14.9236	394.06		14.9033	0
14.7752	331		14.698	0		14.614	252.77		14.6721	630.61		15.2168	704.24		14.7663	21.03		14.9431	241.54		14.9229	0
14.7947	0		14.7175	0		14.6335	124.24		14.6916	486		15.2363	405.72		14.7859	13.84		14.9627	308.95		14.9424	0
14.8143	0		14.7371	0		14.6531	282		14.7111	1246.19		15.2559	279.44		14.8054	83.39		14.9822	455.81		14.9619	0
14.8338	0		14.7567	0		14.6726	0		14.7308	1306.15		15.2754	281.75		14.825	261.01		15.0017	509.66		14.9815	0
14.8534	0		14.7762	0		14.6922	1230.66		14.7503	543.2		15.295	184.15		14.8445	381.87		15.0213	335.3		15.001	0
14.8729	0		14.7957	0		14.7117	1116.75		14.7698	250		15.3145	59.58		14.8641	261.01		15.0408	115.12		15.0206	0.02
14.8925	0		14.8153	0		14.7313	444.24		14.7894	0		15.334	26.54		14.8836	83.34		15.0604	21.13		15.0401	0.69
14.912	0		14.8348	0		14.7508	881.53		14.8089	0		15.3536	121.17		14.9032	12.43		15.08	18.04		15.0597	12.12
14.9315	671.13		14.8544	0		14.7704	257.15		14.8285	1493.25		15.3731	378.81		14.9227	0.87		15.0995	109.89		15.0792	99.27
14.9511	0		14.8739	0		14.7899	555.43		14.848	0		15.3927	554.81		14.9422	0.03		15.119	410.48		15.0988	399.11
14.9706	0		14.8935	0		14.8095	694.9		14.8675	0		15.4122	379.52		14.9618	0		15.1386	897.51		15.1183	864.72
14.9902	0		14.913	0		14.829	0		14.8871	0		15.4318	131.56		14.9814	0.05		15.1581	1201.28		15.1379	1172.4
15.0097	0		14.9326	0		14.8485	0		14.9067	0		15.4513	99.28		15.0009	1.52		15.1777	1044.31		15.1574	1197.9
15.0292	0		14.9521	100		14.8681	0		14.9262	0		15.4709	306.12		15.0205	22.86		15.1972	699.97		15.1769	1063.46
15.0488	211.17		14.9716	0		14.8877	0		14.9458	0		15.4904	601.03		15.04	167.58		15.2167	459.46		15.1965	855.05
15.0683	0		14.9912	0		14.9072	0		14.9653	0		15.5099	636.55		15.0596	624.74		15.2363	262.62		15.216	579.71
15.0879	0		15.0107	0		14.9267	0		14.9848	0		15.5295	357.06		15.0791	1251.16		15.2558	153.04		15.2356	267.88
15.1074	0		15.0303	0		14.9463	0		15.0044	0		15.549	102.18		15.0986	1424.32		15.2754	217.44		15.2551	68.06
15.127	0		15.0498	0		14.9658	0		15.0239	0		15.5686	15.4		15.1182	954.9		15.2949	290.11		15.2747	8.44
15.1465	0		15.0694	0		14.9854	0		15.0435	0		15.5881	15.96		15.1377	378.09		15.3145	203.56		15.2942	0.5
15.1661	0		15.0889	0		15.0049	0		15.063	0		15.6077	101.09		15.1573	86.92		15.334	72.43		15.3138	0.56
15.1856	0		15.1084	0		15.0244	0		15.0825	0		15.6272	317.56		15.1768	27.54		15.3536	28.43		15.3333	9.47
15.2052	0		15.128	0		15.044	0		15.1021	0		15.6468	467.13		15.1964	114.61		15.3731	94.21		15.3528	75.42
15.2247	4527.44		15.1475	0		15.0635	0		15.1217	0		15.6663	349.16		15.2159	356.85		15.3926	266.8		15.3724	284.04
15.2442	6399.76		15.1671	0		15.0831	0		15.1412	0		15.6859	329.26		15.2355	522.07		15.4122	378.81		15.3919	528.91
15.2638	0		15.1866	8046.75		15.1026	0		15.1607	0		15.7054	833.75		15.255	356.83		15.4318	266.75		15.4115	511.58
15.2833	0		15.2062	5528.49		15.1222	0		15.1803	0		15.7249	1550.62		15.2746	113.94		15.4513	93.2		15.431	282.99
15.3029	0		15.2257	2197.85		15.1417	0		15.1998	0		15.7445	1792.86		15.2941	17		15.4709	17.38		15.4505	160.07
15.3224	471.38		15.2453	1115.96		15.1613	0		15.2194	0		15.764	1881.05		15.3137	1.18		15.4904	15.98		15.4701	151.71
15.342	0		15.2648	592.45		15.1808	0		15.2389	0		15.7836	2319.33		15.3332	0.04		15.5099	84.32		15.4896	109.92
15.3615	0		15.2844	0		15.2003	0		15.2585	5956.29		15.8031	2544.78		15.3528	0		15.5295	241.3		15.5092	133.82
15.3811	0		15.3039	0		15.2199	8828.47		15.278	0		15.8227	2338.22		15.3723	0.02		15.549	342.66		15.5288	357.66
15.4006	0		15.3235	0		15.2394	7851.5		15.2976	0		15.8422	2165.3		15.3918	0.68		15.5686	241.3		15.5483	530.64
15.4201	0		15.343	0		15.259	3902.26		15.3171	0		15.8618	2258.26		15.4114	10.31		15.5881	84.26		15.5678	362.06
15.4397	1333.83		15.3626	865.34		15.2785	0		15.3367	0		15.8813	2063.38		15.4309	75.94		15.6077	14.65		15.5874	166.95
15.4592	739.37		15.3821	1347.26		15.2981	0		15.3562	0		15.9008	1290.49		15.4505	283.73		15.6272	2.69		15.6069	221.42
15.4788	722.79		15.4017	1021.28		15.3176	0		15.3757	0		15.9204	935.09		15.47	558.93		15.6468	16.8		15.6265	322.64
15.4983	508.25		15.4212	1392.04		15.3372	0		15.3953	0		15.9399	1394.41		15.4895	592.44		15.6663	96.9		15.6461	300.11
15.5179	0		15.4407	589.06		15.3567	0		15.4148	0		15.9595	1658.38		15.5091	332.99		15.6859	282.52		15.6657	391.53
15.5374	44		15.4603	0		15.3763	0		15.4344	476.19		15.979	1365.78		15.5286	95.6		15.7054	462.51		15.6852	641.02
15.557	0		15.4798	138.05		15.3958	0		15.4539	863.46		15.9985	1526.79		15.5482	13.51		15.7249	711.9		15.7048	1019.31
15.5765	0		15.4994	0		15.4154	0		15.4735	1105.74		16.0181	1850.93		15.5677	0.95		15.7445	1557.81		15.7243	1748
15.5961	0		15.5189	0		15.4349	1198.56		15.493	901.05		16.0376	1245.58		15.5873	1.07		15.764	2824.72		15.7439	2515.87
15.6156	0		15.5385	0		15.4544	1394.01		15.5125	454.79		16.0572	447.66		15.6068	16.71		15.7836	3416.09		15.7634	2908.06
15.6351	122		15.558	0		15.474	677		15.5321	0		16.0767	230.89		15.6264	139.08		15.8031	2944.63		15.7829	2909.02
15.6547	0		15.5776	0		15.4935	411.42		15.5517	58		16.0963	272.62		15.6459	632.33		15.8227	1917.42		15.8025	2514.2
15.6742	395.78		15.5971	0		15.5131	0		15.5712	0		16.1158	299.07		15.6654	1660.06		15.8422	1025.47		15.822	1718.45
15.6938	0		15.6167	0		15.5326	439.53		15.5907	0		16.1354	523.71		15.685	2707.45		15.8618	844.6		15.8416	940.44
15.7133	0		15.6362	0		15.5521	0		15.6103	0		16.1549	945.62		15.7045	3176.22		15.8813	1190.79		15.8611	914.7
15.7329	0		15.6557	0		15.5717	0		15.6298	0		16.1745	1122.66		15.7241	3241.82		15.9009	1338.2		15.8807	1474.24
15.7524	0		15.6753	0		15.5913	0		15.6494	0		16.194	886.31		15.7436	3039.04		15.9204	1294.36		15.9002	1748.19
15.772	0		15.6949	0		15.6108	0		15.6689	223.52		16.2136	542.11		15.7632	2445.68		15.9399	1660.68		15.9198	1611.29
15.7915	551.29		15.7144	0		15.6303	0		15.6884	0		16.2331	353.23		15.7827	1644.25		15.9595	2261.9		15.9393	1278.75
15.811	0		15.7339	0		15.6499	0		15.708	0		16.2526	227.15		15.8023	1174.03		15.979	2193.11		15.9588	1020.44
15.8306	0		15.7535	0		15.6694	0		15.7275	377.49		16.2722	111.39		15.8218	1335.44		15.9986	1269.32		15.9784	1518.23
15.8501	0		15.773	0		15.689	0		15.7471	501.28		16.2917	127.82		15.8413	1666.91		16.0181	402.82		15.9979	2048.39
15.8697	195.04		15.7926	0		15.7085	0		15.7666	0		16.3113	355.45		15.8609	1741.5		16.0377	80.85		16.0175	1355.19
15.8893	0		15.8121	0		15.728	0		15.7862	0		16.3308	671.33		15.8804	1633.84		16.0572	96.81		16.037	403.71
15.9088	0		15.8316	0		15.7476	0		15.8057	525.67		16.3504	944.49		15.9	1289.69		16.0768	305.89		16.0566	62.17
15.9284	0		15.8512	0		15.7671	0		15.8253	0		16.3699	1012.78		15.9195	669.72		16.0963	598.37		16.0761	75.7
15.9479	219.89		15.8707	501.53		15.7867	0		15.8448	0		16.3895	636.52		15.939	189.63		16.1159	802.38		16.0957	306.05
15.9674	0		15.8903	0		15.8062	0		15.8643	451.76		16.409	198.82		15.9586	26.81		16.1354	916.37		16.1152	716.56
15.987	798.16		15.9098	81		15.8258	0		15.8839	0		16.4285	29.97		15.9781	1.84		16.1549	1013.12		16.1348	1079.48
16.0065	1013.11		15.9293	819.91		15.8453	0		15.9034	298.79		16.4481	11.01		15.9977	0.65		16.1745	1021.44		16.1543	1228.38
16.0261	416.16		15.9489	1049.98		15.8649	0		15.923	0		16.4676	65.4		16.0172	8.48		16.194	833.99		16.1738	1106.2
16.0456	449.33		15.9684	1540.99		15.8844	0		15.9426	0		16.4872	242.37		16.0368	57.68		16.2136	510.61		16.1934	718.59
16.0652	0		15.988	774.69		15.9039	0		15.9621	0		16.5067	506.09		16.0563	192.27		16.2331	251.65		16.2129	348.86
16.0847	1435.7		16.0075	714.19		15.9235	0		15.9816	320.37		16.5263	704.24		16.0759	359.22		16.2527	192.15		16.2325	177.88
16.1043	1070.89		16.0271	1278.99		15.943	145		16.0012	699.36		16.5458	816.62		16.0954	489.88		16.2722	278.03		16.252	87.11
16.1238	881.8		16.0466	1318.38		15.9626	542.2		16.0207	1520.59		16.5654	1001.63		16.115	518.64		16.2918	445.25		16.2716	37.46
16.1434	1294.8		16.0662	1347.74		15.9821	882.44		16.0403	922.63		16.5849	1357.8		16.1345	358.85		16.3113	691.66		16.2911	103.67
16.1629	1189.16		16.0857	1889.27		16.0017	861.37		16.0598	0		16.6044	1654.75		16.154	236.31		16.3309	869.74		16.3106	337.71
16.1824	832.93		16.1053	2588.48		16.0212	1237.75		16.0794	690.89		16.624	1497.64		16.1736	264.87		16.3504	774.01		16.3302	505.45
16.202	442.76		16.1248	610.27		16.0408	500.34		16.0989	855.98		16.6436	968.21		16.1931	251.2		16.3699	430.25		16.3498	337.53
16.2215	329.64		16.1443	286.39		16.0603	883.62		16.1184	0		16.6631	705.92		16.2127	166.18		16.3895	134.17		16.3693	100.53
16.2411	282		16.1639	261		16.0799	0		16.138	1584.33		16.6826	892.01		16.2322	153.41		16.409	22.95		16.3888	14.16
16.2606	0		16.1834	287		16.0994	1473.49		16.1575	1689.97		16.7022	1237.9		16.2518	187.03		16.4286	12.89		16.4084	14.85
16.2801	0		16.203	98		16.119	1530.09		16.1771	2528.22		16.7217	1417.03		16.2713	187.95		16.4481	64.7		16.4279	112.21
16.2997	208.58		16.2225	107.3		16.1385	2101.99		16.1966	1207.77		16.7413	1216.3		16.2908	257.59		16.4677	194.54		16.4475	428.05
16.3192	284.1		16.242	282.09		16.158	2846.14		16.2162	663.79		16.7608	906.14		16.3104	327.63		16.4872	332.73		16.467	845.5
16.3388	0		16.2616	96		16.1776	648.55		16.2357	0		16.7804	774.73		16.3299	220.51		16.5068	415.44		16.4866	1018.82
16.3583	389		16.2812	537.02		16.1971	0		16.2553	0		16.7999	611.13		16.3495	70.32		16.5263	516.03		16.5061	990.37
16.3779	0		16.3007	238.37		16.2167	87		16.2748	467.64		16.8194	413.67		16.369	11.11		16.5459	695.59		16.5256	928.2
16.3974	46		16.3203	298		16.2362	0		16.2944	454.5		16.839	339.41		16.3886	9.97		16.5654	878.05		16.5452	701.02
16.4169	0		16.3398	245.7		16.2558	0		16.3139	304.69		16.8586	300.25		16.4081	66.29		16.5849	974.75		16.5647	330.8
16.4365	392.92		16.3593	126.82		16.2753	198.85		16.3334	300.38		16.8781	320.6		16.4276	239.41		16.6045	1021.67		16.5843	94.62
16.456	560.15		16.3789	541.66		16.2949	0		16.353	650.32		16.8976	473.96		16.4472	469.63		16.624	905.9		16.6038	98.96
16.4756	169		16.3984	393.41		16.3144	343		16.3725	508.53		16.9172	594.55		16.4668	566.02		16.6436	675.04		16.6234	299.53
16.4951	624.56		16.418	0		16.334	482.12		16.3921	438.06		16.9367	508.28		16.4863	520.97		16.6631	610.49		16.6429	460.25
16.5147	1123.76		16.4375	1005.89		16.3535	690.99		16.4116	663.87		16.9563	323.61		16.5058	567.68		16.6826	803.05		16.6624	410.37
16.5342	893.45		16.457	892.17		16.373	475		16.4312	552.64		16.9758	324.59		16.5254	768.85		16.7022	1042.22		16.682	540.98
16.5538	944.04		16.4766	1164.28		16.3926	515.96		16.4507	758.72		16.9954	498.45		16.5449	820.07		16.7217	1113.89		16.7015	1013.76
16.5733	0		16.4962	777.36		16.4121	455.71		16.4703	897.91		17.0149	592.33		16.5645	703.95		16.7413	950.13		16.7211	1436.19
16.5928	0		16.5157	192.98		16.4317	290.9		16.4898	301.75		17.0345	517.67		16.584	659.33		16.7608	719.23		16.7406	1504.06
16.6124	780.46		16.5352	0		16.4512	388		16.5093	0		17.054	444.83		16.6036	644.18		16.7804	617.92		16.7602	1214.83
16.6319	0		16.5548	0		16.4707	299.69		16.5289	868.53		17.0736	846.76		16.6231	657.06		16.7999	555.7		16.7797	1001.53
16.6515	0		16.5743	676.44		16.4903	511.05		16.5484	1288.87		17.0931	1918.73		16.6426	718.6		16.8194	501.21		16.7993	1099.51
16.671	0		16.5939	395		16.5099	621.93		16.568	744.92		17.1126	3127.17		16.6622	715.31		16.839	457.52		16.8188	1140
16.6906	0		16.6134	209		16.5294	1166.85		16.5875	0		17.1322	3786.42		16.6818	671.22		16.8585	345.33		16.8383	1114.44
16.7101	0		16.633	62		16.5489	1223.33		16.607	983.56		17.1517	3538.47		16.7013	694.17		16.8781	317.35		16.8579	1121.69
16.7296	0		16.6525	0		16.5685	388.59		16.6266	0		17.1713	2406.48		16.7208	620.6		16.8976	419.05		16.8774	1056.81
16.7492	0		16.672	404.24		16.588	315		16.6461	377.95		17.1908	1057.55		16.7404	468.8		16.9172	416.55		16.897	976.04
16.7687	335.15		16.6916	94.57		16.6075	541.3		16.6657	888.12		17.2104	267.49		16.7599	429.81		16.9367	291.77		16.9165	841.23
16.7883	112		16.7111	120.45		16.6271	668.57		16.6852	0		17.2299	51.03		16.7795	461.54		16.9563	256.99		16.9361	744.68
16.8078	247.71		16.7307	205.72		16.6467	902.92		16.7048	0		17.2495	117.58		16.799	499.51		16.9758	282.45		16.9556	706.92
16.8274	144.77		16.7502	149.07		16.6662	294.3		16.7243	249		17.269	424.73		16.8185	487.45		16.9953	244.05		16.9751	533.78
16.8469	262		16.7697	381		16.6857	316.62		16.7438	139.15		17.2886	861.25		16.8381	394.66		17.0149	417.09		16.9947	248.6
16.8665	383.61		16.7893	167		16.7053	66		16.7634	257.38		17.3081	1073.75		16.8577	261.54		17.0344	1206.56		17.0143	61.87
16.886	185		16.8088	326		16.7248	77		16.7829	425.11		17.3276	871.47		16.8772	123.07		17.054	2240.05		17.0338	8.3
16.9055	271.1		16.8284	0		16.7444	106		16.8025	836.33		17.3472	433.16		16.8968	33.52		17.0735	2358.07		17.0533	13.21
16.9251	211		16.8479	0		16.7639	232		16.822	374.63		17.3667	118.34		16.9163	4.71		17.0931	1442.66		17.0729	96.24
16.9446	39		16.8675	0		16.7835	527.67		16.8416	416.7		17.3863	19.83		16.9359	1.67		17.1126	668.9		17.0924	323.13
16.9642	0		16.887	0		16.803	333.72		16.8611	120		17.4058	24.94		16.9554	20.58		17.1321	450.61		17.112	483.89
16.9837	0		16.9065	0		16.8225	523.91		16.8807	0		17.4254	74.96		16.975	154.88		17.1517	391.71		17.1315	323.13
17.0032	0		16.9261	0		16.8421	305.57		16.9002	0		17.4449	109.73		16.9945	623		17.1712	375.79		17.1511	96.22
17.0228	0		16.9457	0		16.8616	303.4		16.9198	0		17.4644	74.92		17.0141	1524.57		17.1908	448.65		17.1706	12.81
17.0423	37		16.9652	0		16.8812	127.6		16.9393	0		17.484	23.85		17.0336	2646.19		17.2103	717.25		17.1901	1.95
17.0619	216		16.9847	0		16.9007	235		16.9588	0		17.5035	3.54		17.0531	3488.9		17.2298	1148.52		17.2097	20.52
17.0814	225.92		17.0043	0		16.9203	0		16.9784	0		17.5231	0.25		17.0727	3437.53		17.2494	1310.81		17.2293	160.98
17.101	266.93		17.0238	112		16.9398	91		16.9979	133		17.5426	0.03		17.0922	2537		17.269	1166.91		17.2488	597.29
17.1205	0		17.0434	411		16.9594	0		17.0175	56		17.5622	0.66		17.1118	1464.84		17.2885	1159.58		17.2683	1145.7
17.1401	90		17.0629	380.45		16.9789	0		17.037	0		17.5817	9.47		17.1313	678.19		17.308	1190.02		17.2879	1400.52
17.1596	0		17.0825	550.42		16.9984	0		17.0566	0		17.6013	63.85		17.1509	235.48		17.3276	954.18		17.3074	1465.6
17.1791	0		17.102	148		17.018	0		17.0761	0		17.6208	200.61		17.1704	64.01		17.3471	621.95		17.327	1466.05
17.1987	0		17.1215	0		17.0375	0		17.0956	0		17.6403	293.82		17.1899	86.01		17.3667	401.01		17.3465	1288.87
17.2183	0		17.1411	0		17.0571	0		17.1152	242.43		17.6599	200.61		17.2095	264.46		17.3862	218.13		17.3661	1076.1
17.2378	0		17.1607	0		17.0766	0		17.1347	494.92		17.6794	63.85		17.229	498.84		17.4058	83.16		17.3856	986.02
17.2573	315.92		17.1802	0		17.0962	378.97		17.1543	0		17.699	9.47		17.2486	774.77		17.4253	82.9		17.4051	816.93
17.2769	364.61		17.1998	339.39		17.1157	623.69		17.1738	0		17.7185	0.66		17.2681	1194.24		17.4448	204.27		17.4247	595.29
17.2965	290.64		17.2193	471.69		17.1352	0		17.1933	0		17.7381	0.02		17.2876	1517.06		17.4644	293.8		17.4443	316.95
17.316	659.96		17.2388	279.09		17.1548	368.35		17.2129	0		17.7576	0		17.3072	1525.86		17.484	237.2		17.4638	89.64
17.3356	647.88		17.2584	491.01		17.1743	0		17.2324	0		17.7771	0		17.3267	1191.12		17.5035	176.73		17.4834	11.78
17.3551	398.79		17.2779	741.53		17.1939	0		17.252	278		17.7967	0		17.3463	607.86		17.523	204.34		17.5029	0.7
17.3746	0		17.2975	851.53		17.2134	0		17.2715	487.56		17.8163	0		17.3658	170.69		17.5426	255.61		17.5225	0.02
17.3942	0		17.317	772.01		17.233	197		17.291	456.88		17.8358	0.01		17.3854	24.82		17.5621	258.33		17.542	0
17.4137	950.4		17.3365	584.84		17.2525	599.6		17.3106	438.24		17.8553	0.44		17.4049	12.75		17.5817	164.02		17.5616	0
17.4333	0		17.3561	448.4		17.2721	587.33		17.3301	732.96		17.8749	6.38		17.4245	74.57		17.6012	55.74		17.5811	0.03
17.4528	0		17.3756	612.75		17.2916	553.47		17.3497	742.76		17.8944	43.2		17.444	233.36		17.6207	9.59		17.6007	1.29
17.4723	0		17.3952	0		17.3111	483.44		17.3692	688.65		17.914	139.03		17.4636	341.42		17.6403	0.82		17.6202	21.85
17.4919	0		17.4147	0		17.3307	636.87		17.3888	572.92		17.9335	225.93		17.4831	233.38		17.6598	0.03		17.6397	164.57
17.5114	0		17.4343	0		17.3502	1093.92		17.4083	0		17.9531	224.32		17.5026	74.93		17.6794	0		17.6593	552.65
17.531	0		17.4538	0		17.3697	894.03		17.4279	0		17.9726	174.04		17.5222	17.01		17.6989	0		17.6788	827.59
17.5505	0		17.4733	0		17.3893	0		17.4474	0		17.9921	96.28		17.5417	40.34		17.7185	0		17.6984	552.65
17.5701	0		17.4929	0		17.4089	0		17.467	0		18.0117	34.59		17.5613	124.96		17.738	0		17.7179	164.57
17.5896	0		17.5125	0		17.4284	0		17.4865	0		18.0312	42.38		17.5808	197.43		17.7575	0		17.7375	21.85
17.6091	0		17.532	0		17.4479	0		17.506	0		18.0508	120.14		17.6003	233.13		17.7771	0		17.757	1.29
17.6287	0		17.5515	0		17.4675	0		17.5256	0		18.0703	176.37		17.6199	381.94		17.7966	0		17.7766	0.03
17.6483	0		17.5711	0		17.487	0		17.5451	0		18.0899	132.78		17.6394	506.86		17.8162	0.01		17.7961	0
17.6678	0		17.5906	0		17.5066	0		17.5647	0		18.1094	130.77		17.659	342.82		17.8357	0.3		17.8157	0
17.6873	0		17.6102	0		17.5261	0		17.5842	0		18.129	332.09		17.6785	109.35		17.8553	3.71		17.8352	0.16
17.7069	0		17.6297	0		17.5457	0		17.6038	0		18.1485	589.69		17.6981	16.31		17.8748	23.96		17.8547	2.69
17.7264	0		17.6492	0		17.5652	0		17.6233	0		18.1681	565.68		17.7176	1.14		17.8943	83.35		17.8743	20.25
17.746	0		17.6688	0		17.5847	0		17.6428	0		18.1876	297.92		17.7371	0.04		17.9139	160.56		17.8938	68.21
17.7655	168		17.6883	0		17.6043	0		17.6624	0		18.2071	125.36		17.7567	0.14		17.9334	173		17.9134	105.74
17.785	55.62		17.7079	0		17.6239	0		17.682	0		18.2267	168.25		17.7763	2.18		17.953	102.61		17.9329	99.78
17.8046	164		17.7274	0		17.6434	0		17.7015	0		18.2462	302.95		17.7958	17.74		17.9725	32.51		17.9525	144.42
17.8241	79		17.747	0		17.6629	0		17.721	0		18.2658	432.71		17.8153	76.33		17.9921	5.34		17.972	256.25
17.8437	0		17.7665	0		17.6825	0		17.7406	0		18.2853	495.84		17.8349	176.76		18.0116	0.52		17.9915	305.55
17.8632	0		17.7861	0		17.702	1436.53		17.7601	0		18.3049	512		17.8544	216.05		18.0312	1.76		18.0111	265.93
17.8828	0		17.8056	0		17.7216	0		17.7797	526.11		18.3244	891.44		17.874	134.08		18.0507	20.31		18.0306	275.65
17.9023	0		17.8252	0		17.7411	0		17.7992	495.19		18.344	1620.02		17.8935	40.78		18.0702	117.29		18.0502	427.02
17.9218	0		17.8447	0		17.7606	0		17.8188	402.32		18.3635	2040.12		17.9131	5.94		18.0898	335.93		18.0697	640.06
17.9414	0		17.8642	0		17.7802	0		17.8383	121.2		18.3831	1929.84		17.9326	0.41		18.1093	477.97		18.0892	749.76
17.961	0		17.8838	0		17.7997	42.47		17.8578	52		18.4026	1479.85		17.9521	0.02		18.1289	347.53		18.1088	720.96
17.9805	0		17.9033	0		17.8193	0		17.8774	74		18.4221	897.51		17.9717	0.26		18.1484	186.62		18.1284	637.05
18.0001	0		17.9229	0		17.8388	0		17.8969	50		18.4417	416.71		17.9912	3.74		18.168	244.54		18.1479	444.03
18.0196	0		17.9424	275		17.8584	0		17.9165	48		18.4612	150.58		18.0108	25.07		18.1875	483.1		18.1674	383.64
18.0391	0		17.962	0		17.8779	0		17.936	33		18.4808	64.28		18.0304	78.52		18.207	907.38		18.187	457.87
18.0587	721.2		17.9815	598.49		17.8974	37		17.9556	95		18.5003	53.17		18.0499	115.62		18.2266	1522.93		18.2065	385.63
18.0782	251.42		18.001	588.95		17.917	0		17.9751	217		18.5199	33.97		18.0695	89.76		18.2461	2038.51		18.2261	255.59
18.0978	933.06		18.0206	1054.67		17.9366	0		17.9947	0		18.5394	10.85		18.0891	104.36		18.2657	2134.2		18.2456	202.99
18.1173	1328		18.0401	2099.34		17.9561	0		18.0142	0		18.5589	4.97		18.1086	278.15		18.2852	1746.37		18.2652	391.56
18.1368	1897.01		18.0597	3371.67		17.9756	0		18.0337	988.11		18.5785	52.12		18.1281	490.4		18.3047	1160.3		18.2847	923.14
18.1564	725		18.0792	2143.49		17.9952	452.61		18.0533	1000.94		18.598	397.82		18.1476	511.91		18.3243	635.86		18.3042	1686.13
18.1759	0		18.0987	702.52		18.0147	800.74		18.0728	1058.93		18.6176	1585.75		18.1672	438.72		18.3438	258.77		18.3238	2498.78
18.1955	0		18.1183	0		18.0343	1086.15		18.0924	2759.24		18.6371	3501.43		18.1867	430.51		18.3634	68.8		18.3433	2974.62
18.215	0		18.1378	0		18.0538	1258.84		18.1119	6041.47		18.6567	4550.53		18.2063	492.76		18.3829	19.42		18.3629	2754.5
18.2346	0		18.1574	0		18.0733	2846.26		18.1315	4277.79		18.6762	3699.05		18.2258	746.39		18.4025	27.85		18.3824	2028.53
18.2541	0		18.1769	0		18.0929	4894.2		18.151	1835.64		18.6958	2002.26		18.2454	1183.62		18.422	38.46		18.402	1247.7
18.2736	0		18.1965	0		18.1124	3838.04		18.1705	767.21		18.7153	730.23		18.2649	1639.16		18.4416	27.06		18.4215	610.85
18.2932	0		18.216	0		18.132	1337.95		18.1901	0		18.7349	165.31		18.2844	1825.35		18.4611	9.45		18.4411	205.7
18.3127	0		18.2355	0		18.1515	468.68		18.2096	0		18.7544	20.71		18.304	1492.01		18.4807	1.64		18.4606	41.48
18.3323	0		18.2551	0		18.1711	0		18.2292	0		18.7739	1.32		18.3236	871.39		18.5002	0.38		18.4801	4.49
18.3518	0		18.2747	0		18.1906	0		18.2487	0		18.7935	0.04		18.3431	348.1		18.5197	5.73		18.4997	0.24
18.3714	0		18.2942	0		18.2101	0		18.2683	0		18.813	0		18.3626	84.5		18.5393	70.01		18.5192	0.01
18.3909	0		18.3137	111		18.2297	0		18.2878	34		18.8326	0		18.3822	11.06		18.5588	445.02		18.5388	0.1
18.4105	0		18.3333	618.62		18.2492	0		18.3073	132		18.8521	0		18.4017	0.72		18.5784	1528.17		18.5583	3.67
18.43	0		18.3528	0		18.2688	0		18.3269	216		18.8716	0.01		18.4213	0.02		18.5979	3010.34		18.5779	63.66
18.4495	0		18.3724	0		18.2883	0		18.3464	0		18.8912	0.17		18.4409	0		18.6175	3676.8		18.5974	509.02
18.4691	1324.33		18.3919	3282.82		18.3079	0		18.366	360		18.9107	2.5		18.4604	0		18.637	3016.44		18.6169	1955.74
18.4886	3242.23		18.4114	7766.26		18.3274	323		18.3855	700.5		18.9303	16.83		18.4799	0.1		18.6565	1772.28		18.6365	3942.04
18.5082	2390.85		18.431	5961.02		18.3469	0		18.4051	0		18.9498	53.27		18.4995	3.26		18.6761	775.64		18.656	4870.95
18.5277	1177.54		18.4505	2144.05		18.3665	293.03		18.4246	3970.39		18.9694	83.84		18.519	48.97		18.6957	257.16		18.6756	4369.04
18.5473	245.13		18.4701	760.26		18.3861	1063.37		18.4442	9731.54		18.9889	98.26		18.5386	360.76		18.7152	64.19		18.6951	2980.11
18.5668	50		18.4896	0		18.4056	0		18.4637	9708.46		19.0085	174.51		18.5581	1365.18		18.7347	11.51		18.7147	1436.02
18.5864	0		18.5092	0		18.4251	3598.73		18.4832	3110.81		19.028	299.87		18.5776	2859.09		18.7543	1.35		18.7342	447.07
18.6059	0		18.5287	0		18.4447	9314.12		18.5028	558.32		19.0476	383.24		18.5972	3655.17		18.7738	0.14		18.7538	83.62
18.6255	0		18.5482	0		18.4642	8896.25		18.5223	329.91		19.0671	436.95		18.6167	3138.16		18.7934	0.54		18.7733	12.28
18.645	0		18.5678	0		18.4838	4682.33		18.5419	0		19.0867	415.93		18.6363	1915.95		18.8129	3.12		18.7928	13.35
18.6645	0		18.5874	0		18.5033	1339.38		18.5614	0		19.1062	292.16		18.6558	829.78		18.8325	8.97		18.8124	22.89
18.6841	0		18.6069	0		18.5228	217.57		18.581	0		19.1258	173.7		18.6754	242.52		18.852	13.3		18.8319	43.51
18.7036	0		18.6264	0		18.5424	0		18.6005	0		19.1453	84.78		18.6949	44.68		18.8715	15.93		18.8515	119.57
18.7232	0		18.646	0		18.5619	0		18.62	121		19.1648	24.76		18.7144	4.82		18.8911	43.48		18.871	215.15
18.7427	0		18.6655	0		18.5815	0		18.6396	0		19.1844	3.62		18.734	0.28		18.9106	116.1		18.8906	205.41
18.7623	0		18.6851	0		18.601	0		18.6591	0		19.2039	0.88		18.7535	0.02		18.9302	164.17		18.9101	107.51
18.7765	0		18.7046	0		18.6206	165		18.6787	0		19.2235	9.24		18.7731	0.29		18.9497	116.06		18.9296	65.49
18.796	0		18.7242	0		18.6401	286		18.6982	0		19.243	64.03		18.7926	4.14		18.9693	46.48		18.9492	142.95
18.8156	0		18.7437	0		18.6596	278		18.7177	0		19.2626	213.48		18.8121	27.78		18.9888	46.27		18.9687	262.97
18.8351	0		18.7632	0		18.6792	150.03		18.7373	0		19.2821	355.59		18.8317	86.99		19.0084	137.58		18.9883	379.05
18.8546	0		18.7828	0		18.6988	0		18.7568	0		19.3016	380.39		18.8513	127.27		19.0279	275.94		19.0078	523.69
18.8742	48		18.8023	0		18.7183	0		18.7764	0		19.3212	916.74		18.8708	86.99		19.0475	347.31		19.0274	587.24
18.8937	0		18.8219	0		18.7378	0		18.7959	0		19.3407	4079.01		18.8904	27.79		19.067	303.55		19.0469	479.17
18.9133	31		18.8414	0		18.7574	0		18.8155	156		19.3603	11989.3		18.9099	4.47		19.0865	222.9		19.0664	250.65
18.9328	0		18.8609	0		18.7769	0		18.835	240		19.3798	20732		18.9294	5.03		19.1061	168.96		19.086	92.79
18.9523	0		18.8805	0		18.7965	0		18.8546	0		19.3993	21448.7		18.949	31.76		19.1256	120.55		19.1055	50.81
18.9719	0		18.9	0		18.816	0		18.8741	0		19.4189	13739.2		18.9685	99.55		19.1452	80.73		19.1251	29.27
18.9915	0		18.9196	0		18.8355	265		18.8937	0		19.4384	5831.58		18.9881	147.41		19.1647	94.04		19.1446	14.01
19.011	0		18.9391	0		18.8551	326.9		18.9132	0		19.458	1871.28		19.0076	115.9		19.1842	149.68		19.1642	47.06
19.0305	0		18.9587	0		18.8746	455.74		18.9327	0		19.4775	502.11		19.0271	106.77		19.2038	216.55		19.1837	187.76
19.0501	0		18.9782	0		18.8942	256.03		18.9523	0		19.4971	101.27		19.0467	188.22		19.2233	272.67		19.2033	393.32
19.0696	0		18.9977	0		18.9137	0		18.9718	512.95		19.5166	21.92		19.0662	238.17		19.2429	272.75		19.2228	431.24
19.0892	0		19.0173	0		18.9333	0		18.9914	0		19.5362	73.88		19.0858	186.29		19.2624	237.19		19.2423	249.65
19.1087	0		19.0368	0		18.9528	0		19.0109	67		19.5557	281.91		19.1053	189.19		19.2819	196.14		19.2619	139.27
19.1282	0		19.0564	0		18.9723	0		19.0304	0		19.5753	601		19.1248	301.56		19.3015	169.75		19.2814	297.13
19.1478	0		19.0759	0		18.9919	0		19.05	0		19.5948	769.38		19.1444	370.65		19.321	222.08		19.301	590.07
19.1673	0		19.0955	0		19.0114	0		19.0695	0		19.6144	637.03		19.1639	319.27		19.3406	380.87		19.3205	702.22
19.1869	0		19.115	0		19.031	200.15		19.0891	0		19.6339	370.17		19.1835	237.21		19.3601	547.72		19.3401	554.02
19.2064	0		19.1346	0		19.0505	481.38		19.1087	0		19.6534	205.28		19.203	206.54		19.3797	524.2		19.3596	390.23
19.226	0		19.1541	0		19.0701	0		19.1282	0		19.673	190.42		19.2226	203.58		19.3992	338.7		19.3791	618.98
19.2455	0		19.1736	0		19.0896	109		19.1477	0		19.6925	202.2		19.2421	192.15		19.4187	487.45		19.3987	2712.88
19.265	0		19.1932	0		19.1091	0		19.1673	0		19.7121	185.44		19.2616	141.4		19.4383	2105.47		19.4183	10241
19.2846	0		19.2127	0		19.1287	0		19.1868	361.38		19.7316	181.31		19.2812	115.93		19.4579	7056.96		19.4378	23054.7
19.3041	0		19.2323	0		19.1482	0		19.2064	0		19.7511	243.59		19.3008	415.97		19.4774	15471.7		19.4573	30213.2
19.3237	0		19.2518	0		19.1678	0		19.226	0		19.7707	495.09		19.3203	2267.88		19.4969	22035.9		19.4769	23590.3
19.3432	0		19.2714	38		19.1873	0		19.2455	149.37		19.7903	856.58		19.3398	7991.53		19.5165	20507.2		19.4964	11850.7
19.3627	113		19.2909	0		19.2068	0		19.265	692.42		19.8098	1021.18		19.3594	17048.1		19.536	12774.5		19.516	4515.09
19.3823	238.43		19.3104	37		19.2264	0		19.2846	3201.95		19.8293	961.45		19.3789	22015.8		19.5556	5655.04		19.5355	1667.26
19.4018	1137.17		19.33	39		19.246	0		19.3041	12747.7		19.8489	901.91		19.3985	17398.8		19.5751	2084.45		19.5551	849.8
19.4214	5224.11		19.3496	571.92		19.2655	0		19.3237	13514.1		19.8684	833.25		19.418	8797.37		19.5947	813.91		19.5746	653.5
19.4409	5089.41		19.3691	2454.79		19.285	0		19.3432	5347.51		19.888	607.81		19.4376	3129.95		19.6142	314.7		19.5941	552.33
19.4605	995.89		19.3886	6642.42		19.3046	0		19.3627	970.5		19.9075	368.96		19.4571	860.03		19.6337	85.73		19.6137	374.47
19.48	645.12		19.4082	6287.05		19.3241	198		19.3823	571.78		19.927	390.65		19.4766	179.49		19.6533	14.29		19.6332	327.95
19.4995	348.48		19.4277	1592.49		19.3437	410.35		19.4018	409.48		19.9466	539.76		19.4962	74.69		19.6728	12.77		19.6528	467.73
19.5191	206.71		19.4473	291.22		19.3632	0		19.4214	329.83		19.9661	573.92		19.5157	174.81		19.6924	71.38		19.6723	507.55
19.5386	171		19.4668	249.79		19.3828	168.61		19.4409	516.54		19.9857	581.27		19.5353	285.72		19.7119	229.38		19.6918	376.16
19.5582	0		19.4864	126		19.4023	501.25		19.4605	0		20.0052	573.88		19.5548	317.04		19.7315	416.46		19.7114	241.78
19.5777	0		19.5059	114		19.4218	3906.33		19.48	307.07		20.0248	609.3		19.5743	396.68		19.751	491.07		19.7309	293.99
19.5973	0		19.5254	0		19.4414	11161.8		19.4996	0		20.0443	650.47		19.5939	616.59		19.7706	467.71		19.7505	383.55
19.6168	0		19.545	0		19.4609	8412.27		19.5191	0		20.0638	492.42		19.6135	850.25		19.7901	430.59		19.77	261.48
19.6364	0		19.5645	0		19.4805	2977.72		19.5387	82.76		20.0834	294.9		19.633	844.9		19.8096	371.31		19.7896	154.79
19.6559	0		19.5841	0		19.5	864.12		19.5582	0		20.1029	210.22		19.6526	650.9		19.8292	261.5		19.8091	384.14
19.6755	0		19.6036	0		19.5195	538.46		19.5778	125.92		20.1225	181.03		19.6721	543.29		19.8487	214.62		19.8286	966.29
19.695	0		19.6231	0		19.5391	239.58		19.5973	0		20.142	140.84		19.6916	551.73		19.8683	436.82		19.8482	1473.36
19.7145	0		19.6391	0		19.5586	523.52		19.6169	102.51		20.1616	101.4		19.7112	493.35		19.8878	918.18		19.8678	1600.31
19.7341	42		19.6587	0		19.5782	0		19.6364	0		20.1811	65.98		19.7307	304.88		19.9074	1273.4		19.8873	1644.5
19.7537	0		19.6782	0		19.5977	0		19.656	148		20.2007	37.86		19.7503	135.66		19.9269	1220.1		19.9068	1947.26
19.7732	35		19.6978	0		19.6172	0		19.6755	0		20.2202	40.53		19.7698	165.11		19.9464	882.33		19.9264	3074.24
19.7927	0		19.7173	0		19.6368	159		19.695	0		20.2398	51.72		19.7893	473.88		19.966	492.69		19.9459	4144.42
19.8123	94		19.7369	0		19.6563	127		19.7146	0		20.2593	41.08		19.8089	820.23		19.9855	290.76		19.9655	3139.21
19.8318	201.61		19.7564	0		19.6759	321		19.7341	0		20.2788	32.73		19.8284	870.65		20.0051	248.29		19.985	1236.46
19.8514	189.2		19.7759	0		19.6954	349.49		19.7537	0		20.2984	33.67		19.848	828.85		20.0246	168.46		20.0045	256.21
19.8709	169		19.7955	0		19.715	0		19.7732	0		20.3179	22		19.8675	915.86		20.0442	97.77		20.0241	42.71
19.8905	0		19.815	0		19.7345	0		19.7928	55.78		20.3375	6.97		19.8871	859.91		20.0637	130.2		20.0436	123.86
19.91	73.95		19.8346	0		19.7541	709.08		19.8123	152.03		20.357	1.03		19.9066	562.41		20.0832	174.43		20.0632	455.8
19.9296	255		19.8541	0		19.7736	616.62		19.8318	727		20.3766	0.07		19.9262	446.14		20.1028	136.11		20.0827	839.91
19.9491	0		19.8737	0		19.7932	256.19		19.8514	756.02		20.3961	0		19.9457	556.16		20.1223	87.11		20.1023	853.4
19.9687	0		19.8932	0		19.8127	202.62		19.8709	339.12		20.4156	0		19.9653	514.3		20.1419	71.31		20.1218	646.99
19.9882	284.8		19.9127	185		19.8322	442.44		19.8905	114		20.4316	0		19.9848	337.64		20.1614	45.71		20.1413	522.56
20.0078	0		19.9323	204		19.8518	227.32		19.91	229.38		20.4512	0		20.0043	240.76		20.181	15.77		20.1609	347.91
20.0273	218		19.9518	387.15		19.8713	286.83		19.9295	297.05		20.4707	0		20.0239	247.6		20.2005	2.73		20.1805	168.26
20.0468	63.15		19.9714	0		19.8909	856.1		19.9491	506.2		20.4867	0		20.0434	346.61		20.2201	0.23		20.2	93.35
20.0664	836.51		19.9909	0		19.9104	646.67		19.9686	0		20.4992	0		20.063	428.7		20.2396	0.01		20.2196	53.73
20.0859	75		20.0104	342		19.93	425.78		19.9882	0		20.5116	0		20.0825	356.19		20.2592	0		20.2391	31.96
20.1055	0		20.03	187.78		19.9495	0		20.0077	0		20.5258	0		20.1021	193.23		20.2787	0		20.2586	34.68
20.125	0		20.0495	596.91		19.969	422.9		20.0273	449.24		20.5347	0		20.1216	94.98		20.2982	0		20.2782	65.97
20.1445	0		20.0691	70		19.9886	0		20.0468	458.81		20.5424	0		20.1411	98.48		20.3178	0		20.2977	175.16
20.1641	0		20.0886	0		20.0081	2171.94		20.0663	1681.54		20.5501	0		20.1607	163.01		20.3373	0		20.3173	283.16
20.1837	0		20.1082	145.61		20.0277	939.07		20.0859	268.15		20.559	0		20.1803	228.8		20.3569	0		20.3368	230.73
20.2032	0		20.1277	57.79		20.0472	0		20.1054	0		20.5721	0		20.1998	233.81		20.3764	0		20.3564	97.42
20.2174	0		20.1472	0		20.0668	760.28		20.125	0		20.581	0		20.2193	166.67		20.3959	0		20.3759	32.13
20.2334	0		20.1668	0		20.0863	212.38		20.1445	111.9		20.5833	0		20.2389	89.67		20.4084	0		20.3955	84.58
20.2529	0		20.1863	0		20.1059	125		20.1641	0		20.5909	0		20.2584	37.26		20.4208	0		20.415	276.23
20.2725	0		20.2059	0		20.1254	189.3		20.1836	404.76		20.6016	0		20.278	9.82		20.4315	0		20.4345	413.65
20.2867	0		20.2254	0		20.145	0		20.2032	103.5		20.6141	0		20.2975	1.37		20.4457	0		20.4541	279.45
20.3009	0		20.245	0		20.1645	0		20.2227	236.27		20.6272	0		20.317	0.09		20.4599	0		20.4736	107.48
20.3205	0		20.2645	0		20.184	0		20.2422	0		20.6467	0		20.3366	0		20.4794	0		20.4932	95.75
20.3311	0		20.2841	0		20.2036	81		20.2618	0		20.6662	0		20.3561	0		20.4901	0		20.5127	127.68
20.3453	0		20.3036	0		20.2231	84		20.2813	0		20.6858	0		20.3757	0		20.5061	0		20.5323	84.85
20.3649	0		20.3231	0		20.2427	0		20.3009	0		20.7018	0		20.3952	0		20.5221	0		20.5518	25.57
20.3844	0		20.3427	0		20.2622	0		20.3204	0		20.7177	0		20.4077	0		20.5381	0		20.5713	8.64
20.3986	0		20.3622	0		20.2818	0		20.34	0		20.7266	0		20.4236	0		20.5457	0		20.5909	42.29
20.4182	0		20.3782	0		20.3013	0		20.3595	0		20.7288	0		20.4396	0		20.5546	0		20.6104	164.33
20.4271	0		20.3912	0		20.3209	0		20.379	0		20.731	0		20.4556	0		20.5568	0		20.63	370.86
20.4347	0		20.4108	0		20.3404	113		20.3986	0		20.7332	0		20.4699	0		20.5591	0		20.6495	619.67
20.4435	0		20.4268	0		20.3599	0		20.4181	0		20.7354	0		20.4894	0		20.5685	0		20.669	796.76
20.4456	0		20.441	0		20.3795	0		20.4377	0		20.7376	0		20.5036	0		20.5791	0		20.6886	676.39
20.4478	0		20.4605	0		20.399	0		20.4572	0		20.7416	0		20.5167	0		20.588	0		20.7081	385.76
20.45	0		20.4694	0		20.4132	0		20.4714	0		20.7505	0		20.5327	0		20.5921	0		20.7277	233.15
20.4521	0		20.4769	0		20.4328	0		20.4736	0		20.7563	0		20.5522	0		20.6045	0		20.7472	256.15
20.4543	0		20.4791	0		20.4488	0		20.4812	0		20.7688	0		20.5718	0		20.6152	0		20.7668	355.12
20.4565	0		20.4849	0		20.463	0		20.4888	0		20.7776	0		20.5824	0		20.6347	0		20.7863	404.97
20.4586	0		20.4938	0		20.4754	0		20.5049	0		20.7796	0		20.5984	0		20.6507	0		20.8058	383.84
20.4609	0		20.5014	0		20.4896	0		20.5137	0		20.7817	0		20.618	0		20.6703	0		20.8254	298.02
20.4665	0		20.5103	0		20.4985	0		20.5159	0		20.784	0		20.6375	0		20.6863	0		20.8343	187.32
20.4753	0		20.5125	0		20.5007	0		20.5181	0		20.7863	0		20.657	0		20.6952	0		20.842	128.8
20.4776	0		20.5146	0		20.5048	0		20.5276	0		20.7939	0		20.6766	0		20.6974	0		20.8509	102.96
20.4798	0		20.5168	0		20.5136	0		20.5418	0		20.8028	0		20.689	0		20.705	0		20.8531	74.68
20.482	0		20.5189	0		20.5158	0		20.5507	0		20.805	0		20.7032	0		20.7139	0		20.8662	37.64
20.4841	0		20.521	0		20.5182	0		20.5584	0		20.809	0		20.7174	0		20.716	0		20.8787	10.19
20.4863	0		20.5233	0		20.5204	0		20.5744	0		20.8179	0		20.7316	0		20.7254	0		20.8946	1.31
20.4884	0		20.5254	0		20.5262	0		20.5833	0		20.82	0		20.7405	0		20.7396	0		20.9089	0.08
20.4906	0		20.5276	0		20.5404	0		20.5855	0		20.8277	0		20.7429	0		20.7485	0		20.9231	0
20.4927	0		20.5369	0		20.5493	0		20.5877	0		20.8366	0		20.7558	0		20.7508	0		20.9373	0
20.4949	0		20.5458	0		20.5515	0		20.5898	0		20.8442	0		20.7647	0		20.7601	0		20.9533	0
20.4971	0		20.5481	0		20.5534	0		20.592	0		20.8531	0		20.7688	0		20.769	0		20.9693	0
20.4991	0		20.5539	0		20.5556	0		20.5942	0		20.8607	0		20.7777	0		20.7712	0		20.9817	0
20.5012	0		20.5628	0		20.5577	0		20.5963	0		20.8696	0		20.7871	0		20.7804	0		20.9977	0
20.5034	0		20.5649	0		20.56	0		20.5985	0		20.8717	0		20.796	0		20.7892	0
20.511	0		20.5672	0		20.5622	0		20.6007	0		20.8739	0		20.7981	0		20.7915	0
20.5199	0		20.5693	0		20.5661	0		20.603	0		20.8759	0		20.8004	0		20.7934	0
20.5273	0		20.5715	0		20.5803	0		20.6051	0		20.8781	0		20.8099	0		20.7956	0
20.5362	0		20.5738	0		20.5892	0		20.6073	0		20.8803	0		20.8188	0		20.7977	0
20.5383	0		20.5795	0		20.5915	0		20.6149	0		20.8824	0		20.821	0		20.7999	0
20.5404	0		20.5884	0		20.5935	0		20.6291	0		20.8846	0		20.8232	0		20.802	0
20.5498	0		20.5977	0		20.5957	0		20.6433	0		20.8868	0		20.8254	0		20.8042	0
20.5587	0		20.5999	0		20.5979	0		20.6558	0		20.8889	0		20.8347	0		20.8063	0
20.5608	0		20.6021	0		20.6001	0		20.6682	0		20.8912	0		20.8436	0		20.8086	0
20.563	0		20.6041	0		20.6024	0		20.6789	0		20.8933	0		20.8459	0		20.8107	0
20.5651	0		20.6063	0		20.6117	0		20.6913	0		20.9007	0		20.848	0		20.8127	0
20.5672	0		20.6085	0		20.6206	0		20.7002	0		20.9096	0		20.8501	0		20.8148	0
20.5694	0		20.6107	0		20.6228	0		20.7061	0		20.9118	0		20.8595	0		20.817	0
20.5716	0		20.6127	0		20.6249	0		20.715	0		20.9139	0		20.8737	0		20.8265	0
20.5738	0		20.6149	0		20.6325	0		20.7226	0		20.9214	0		20.8879	0		20.8353	0
20.576	0		20.6171	0		20.6413	0		20.7315	0		20.9303	0		20.8968	0		20.8376	0
20.5781	0		20.6192	0		20.6507	0		20.7445	0		20.9327	0		20.9044	0		20.8397	0
20.5802	0		20.6214	0		20.6632	0		20.7534	0		20.9346	0		20.9066	0		20.8417	0
20.5824	0		20.6237	0		20.672	0		20.7556	0		20.9368	0		20.9088	0		20.8438	0
20.5846	0		20.6258	0		20.6797	0		20.7578	0		20.9389	0		20.9182	0		20.8459	0
20.5868	0		20.6279	0		20.6886	0		20.76	0		20.9411	0		20.9271	0		20.8482	0
20.589	0		20.63	0		20.6907	0		20.7622	0		20.9469	0		20.9312	0		20.8504	0
20.5912	0		20.6323	0		20.6927	0		20.7644	0		20.9558	0		20.94	0		20.8525	0
20.5934	0		20.6399	0		20.6947	0		20.7665	0		20.958	0		20.9441	0		20.8547	0
20.5955	0		20.6506	0		20.6969	0		20.7688	0		20.9656	0		20.953	0		20.8569	0
20.5977	0		20.6594	0		20.7063	0		20.7764	0		20.9745	0		20.9552	0		20.8591	0
20.5998	0		20.6616	0		20.7152	0		20.7852	0		20.9766	0		20.9575	0		20.8613	0
20.602	0		20.6638	0		20.7246	0		20.7928	0		20.9787	0		20.9597	0		20.8635	0
20.604	0		20.6659	0		20.7335	0		20.8017	0		20.9808	0		20.9619	0		20.8658	0
20.6061	0		20.6699	0		20.7357	0		20.8039	0		20.983	0		20.9641	0		20.8752	0
20.6084	0		20.6788	0		20.7433	0		20.806	0		20.9851	0		20.9717	0		20.8841	0
20.6105	0		20.681	0		20.7522	0		20.8083	0		20.9891	0		20.9806	0		20.8862	0
20.6126	0		20.6831	0		20.7543	0		20.8104	0					20.9828	0		20.8956	0
20.6148	0		20.6926	0		20.7564	0		20.8127	0					20.9921	0		20.9045	0
20.6169	0		20.7015	0		20.7585	0		20.8149	0								20.9067	0
20.6191	0		20.7036	0		20.7607	0		20.8169	0								20.9088	0
20.6213	0		20.7058	0		20.7647	0		20.8191	0								20.9163	0
20.6235	0		20.7079	0		20.7736	0		20.8212	0								20.9252	0
20.6256	0		20.7101	0		20.7758	0		20.8234	0								20.9274	0
20.6332	0		20.7122	0		20.7781	0		20.8255	0								20.9351	0
20.6474	0		20.7145	0		20.7802	0		20.8276	0								20.944	0
20.6563	0		20.7166	0		20.7825	0		20.8298	0								20.9462	0
20.6657	0		20.7188	0		20.7846	0		20.8319	0								20.9503	0
20.6852	0		20.7209	0		20.7868	0		20.8341	0								20.9592	0
20.6941	0		20.7231	0		20.789	0		20.8363	0								20.9612	0
20.6962	0		20.7253	0		20.7912	0		20.8384	0								20.9634	0
20.6985	0		20.7274	0		20.7987	0		20.8407	0								20.9654	0
20.7006	0		20.7296	0		20.8076	0		20.85	0								20.9676	0
20.7027	0		20.7318	0		20.8098	0		20.8589	0								20.9698	0
20.7049	0		20.7339	0		20.812	0		20.8611	0								20.9755	0
20.7071	0		20.7359	0		20.8143	0		20.8633	0								20.9844	0
20.7092	0		20.738	0		20.8164	0		20.8654	0								20.9865	0
20.7114	0		20.7402	0		20.8185	0		20.8675	0								20.9887	0
20.7207	0		20.7423	0		20.8207	0		20.8696	0								20.9909	0
20.7296	0		20.7445	0		20.8229	0		20.8718	0								20.9967	0
20.7318	0		20.7466	0		20.8251	0		20.874	0
20.734	0		20.7486	0		20.8272	0		20.8781	0
20.7362	0		20.7507	0		20.8294	0		20.8869	0
20.7383	0		20.7529	0		20.8317	0		20.8892	0
20.7405	0		20.755	0		20.8337	0		20.8911	0
20.7425	0		20.7571	0		20.8359	0		20.8932	0
20.7446	0		20.7593	0		20.8378	0		20.8954	0
20.7467	0		20.7615	0		20.8453	0		20.8975	0
20.7488	0		20.7637	0		20.8542	0		20.8996	0
20.751	0		20.7658	0		20.8563	0		20.9018	0
20.7532	0		20.7681	0		20.8585	0		20.904	0
20.7554	0		20.7703	0		20.8607	0		20.9062	0
20.7576	0		20.7724	0		20.8629	0		20.9082	0
20.7597	0		20.7745	0		20.8651	0		20.9104	0
20.7619	0		20.7768	0		20.8672	0		20.9125	0
20.764	0		20.7789	0		20.8765	0		20.9146	0
20.7662	0		20.7811	0		20.8854	0		20.9168	0
20.7682	0		20.7833	0		20.8876	0		20.9188	0
20.7703	0		20.7854	0		20.8932	0		20.9209	0
20.7724	0		20.7876	0		20.9021	0		20.9231	0
20.7746	0		20.7897	0		20.9097	0		20.929	0
20.7767	0		20.7919	0		20.9186	0		20.9379	0
20.7788	0		20.7941	0		20.9225	0		20.94	0
20.7809	0		20.7962	0		20.9385	0		20.9476	0
20.7829	0		20.7983	0		20.9581	0		20.9565	0
20.785	0		20.8005	0		20.9723	0		20.9587	0
20.7872	0		20.8026	0		20.9812	0		20.968	0
20.7892	0		20.8047	0		20.9834	0		20.9769	0
20.7914	0		20.8068	0		20.9929	0		20.979	0
20.7935	0		20.809	0					20.9812	0
20.7956	0		20.8111	0					20.9833	0
20.7976	0		20.8132	0					20.9891	0
20.7998	0		20.8153	0					20.998	0
20.802	0		20.8175	0
20.8042	0		20.8269	0
20.8063	0		20.8357	0
20.8084	0		20.8378	0
20.8105	0		20.84	0
20.8128	0		20.842	0
20.8148	0		20.8442	0
20.817	0		20.8516	0
20.8191	0		20.8605	0
20.821	0		20.8627	0
20.8231	0		20.8648	0
20.8254	0		20.8669	0
20.8275	0		20.8692	0
20.8297	0		20.8712	0
20.8318	0		20.8733	0
20.834	0		20.8754	0
20.8361	0		20.8775	0
20.8382	0		20.8797	0
20.8404	0		20.8818	0
20.8425	0		20.8838	0
20.8447	0		20.8859	0
20.8468	0		20.888	0
20.8488	0		20.8903	0
20.851	0		20.8923	0
20.853	0		20.8943	0
20.8551	0		20.8964	0
20.8573	0		20.8985	0
20.8593	0		20.9007	0
20.8615	0		20.9028	0
20.8636	0		20.9049	0
20.8658	0		20.9125	0
20.868	0		20.9214	0
20.8702	0		20.9236	0
20.8724	0		20.9258	0
20.8745	0		20.9281	0
20.8768	0		20.9302	0
20.8789	0		20.9324	0
20.8811	0		20.9347	0
20.8833	0		20.9368	0
20.8853	0		20.9388	0
20.8876	0		20.941	0
20.8897	0		20.9432	0
20.8919	0		20.9454	0
20.8941	0		20.9475	0
20.896	0		20.9496	0
20.898	0		20.9517	0
20.8999	0		20.9539	0
20.9021	0		20.9561	0
20.9043	0		20.9582	0
20.9065	0		20.9603	0
20.9086	0		20.9625	0
20.9108	0		20.9647	0
20.9129	0		20.9667	0
20.915	0		20.9688	0
20.9171	0		20.9709	0
20.9192	0		20.9731	0
20.9285	0		20.9752	0
20.9373	0		20.9773	0
20.9395	0		20.9795	0
20.9416	0		20.9817	0
20.9437	0		20.9839	0
20.9458	0		20.986	0
20.9479	0		20.9882	0
20.9501	0		20.9902	0
20.9523	0		20.9943	0
20.9544	0
20.9564	0
20.9586	0
20.9607	0
20.9628	0
20.9649	0
20.9671	0
20.969	0
20.9712	0
20.9733	0
20.9808	0
20.9897	0
20.9917	0
20.9938	0
20.996	0
20.9981	0

## Sheet: ED Fig 5c
MS/MS spectra and EICs of FELLSANT(2HG)LED detected in H293T cells treated with exogenous D2HG and L2HG.
0mM L2HG treated H293T cells			10mM L2HG treated H293T cells			20mM L2HG treated H293T cells			50mM L2HG treated H293T cells			0mM D2HG treated H293T cells			10mM D2HG treated H293T cells			20mM D2HG treated H293T cells			50mM D2HG treated H293T cells			MS/MS spectra
Retention time (min)	Intensity (mV)		Retention time (min)	Intensity (mV)		Retention time (min)	Intensity (mV)		Retention time (min)	Intensity (mV)		Retention time (min)	Intensity (mV)		Retention time (min)	Intensity (mV)		Retention time (min)	Intensity (mV)		Retention time (min)	Intensity (mV)		m/z	Relative Intensity
0.00933	0		0.0097	0		0.00807	0		0.0089	0		0.00798	0		0.00782	0		0.01018	0		0.00935	0		106.829	2.54842
0.01148	0		0.01173	0		0.01378	0		0.01107	0		0.01008	0		0.01003	0		0.01235	0		0.01158	0		214.866	2.24261
0.01368	0		0.01382	0		0.02267	0		0.01312	0		0.01228	0		0.0158	0		0.01442	0		0.0138	0		217.083	4.28135
0.0158	0		0.01593	0		0.02472	0		0.0152	0		0.01433	0		0.02468	0		0.01648	0		0.016	0		228.05	4.07747
0.01793	0		0.0179	0		0.02665	0		0.01718	0		0.01642	0		0.02697	0		0.01865	0		0.01818	0		231.111	4.07747
0.01998	0		0.01992	0		0.03588	0		0.01942	0		0.0187	0		0.03633	0		0.02085	0		0.02045	0		242.084	9.58206
0.02208	0		0.022	0		0.03798	0		0.02148	0		0.0208	0		0.03838	0		0.02302	0		0.02267	0		245.078	3.8736
0.02418	0		0.0241	0		0.03997	0		0.02358	0		0.023	0		0.04055	0		0.02523	0		0.02487	0		249.123	20.897
0.02632	0		0.03335	0		0.04203	0		0.02573	0		0.02517	0		0.04267	0		0.02742	0		0.02705	0		250.127	3.16004
0.02845	0		0.03548	0		0.04423	0		0.0278	0		0.02723	0		0.04485	0		0.02968	0		0.02912	0		250.571	2.44648
0.03063	0		0.03752	0		0.04635	0		0.02988	0		0.02937	0		0.0469	0		0.03185	0		0.03122	0		259.109	6.9317
0.03268	0		0.03962	0		0.0484	0		0.0338	0		0.03152	0		0.04907	0		0.03395	0		0.03338	0		262.872	3.16004
0.0348	0		0.04173	0		0.05042	0		0.04268	0		0.03375	0		0.05123	0		0.03612	0		0.03558	0		263.088	100
0.04417	0		0.04368	0		0.05255	0		0.04478	0		0.03588	0		0.05342	0		0.04537	0		0.0378	0		263.108	10.2956
0.0462	0		0.04578	0		0.05462	0		0.04678	0		0.03798	0		0.05545	0		0.04748	0		0.04547	0		263.941	4.38328
0.04837	0		0.04797	0		0.0567	0		0.049	0		0.04005	0		0.05767	0		0.04968	0		0.05612	0		264.09	16.208
0.05043	0		0.05	0		0.05878	0		0.05108	0		0.04222	0		0.05987	0		0.05187	0		0.07212	0		273.07	6.32008
0.0526	0		0.05207	0		0.06087	0		0.05318	0		0.04435	0		0.06188	0		0.05382	0		0.07423	0		277.117	24.0571
0.05453	0		0.05432	0		0.06283	0		0.0553	0		0.0466	0		0.06402	0		0.0558	0		0.07638	0		282.072	2.95617
0.05667	0		0.05627	0		0.06495	0		0.05735	0		0.04868	0		0.06608	0		0.05788	0		0.07847	0		284.126	4.89297
0.05878	0		0.05832	0		0.06697	0		0.06485	0		0.05083	0		0.06832	0		0.06005	0		0.08053	0		290.1	6.11621
0.06085	0		0.06052	0		0.06907	0		0.07373	0		0.05302	0		0.07043	0		0.06217	0		0.0827	0		290.117	4.17941
0.06293	0		0.06263	0		0.07117	0		0.07595	0		0.05525	0		0.0725	0		0.06795	0		0.08492	0		290.24	2.54842
0.06508	0		0.06465	0		0.07328	0		0.07813	0		0.0573	0		0.0746	0		0.07683	0		0.08712	0		298.142	3.46585
0.06727	0		0.06673	0		0.07548	0		0.08018	0		0.05937	0		0.07657	0		0.07895	0		0.08917	0		300.081	4.17941
0.06947	0		0.06872	0		0.07753	0		0.08228	0		0.06155	0		0.07857	0		0.08092	0		0.0913	0		301.09	2.54842
0.07152	0		0.07087	0		0.07973	0		0.08437	0		0.06373	0		0.08065	0		0.08303	0		0.09347	0		302.137	12.1305
0.07362	0		0.07292	0		0.08173	0		0.08648	0		0.06587	0		0.08282	0		0.08508	0		0.09567	0		312.158	3.0581
0.0757	0		0.07512	0		0.08373	0		0.08867	0		0.06793	0		0.08482	0		0.08722	0		0.09793	0		313.163	2.95617
0.07782	0		0.07712	0		0.08587	0		0.09075	0		0.07012	0		0.08693	0		0.08938	0		0.10005	0		314.205	7.23751
0.07978	0		0.07928	0		0.08792	0		0.09298	0		0.07232	0		0.08913	0		0.09165	0		0.1022	0		316.152	3.97554
0.08188	0		0.08142	0		0.0899	0		0.09508	0		0.07447	0		0.09123	0		0.09372	0		0.10435	0		317.155	7.13558
0.08395	0		0.08343	0		0.092	0		0.09718	0		0.07655	0		0.0934	0		0.09567	0		0.10648	0		317.19	3.0581
0.08602	0		0.08547	0		0.0941	0		0.0994	0		0.07882	0		0.09558	0		0.09773	0		0.10863	0		318.091	4.28135
0.08825	0		0.08742	0		0.09615	0		0.10147	0		0.08092	0		0.09765	0		0.09998	0		0.11077	0		319.159	5.8104
0.0904	0		0.08947	0		0.09822	0		0.10353	0		0.08308	0		0.09985	0		0.10208	0		0.11293	0		326.131	3.66972
0.0925	0		0.09157	0		0.1004	0		0.10562	0		0.08527	0		0.10198	0		0.10425	0		0.11512	0		332.238	8.35882
0.09448	0		0.09373	0		0.10242	0		0.10752	0		0.08747	0		0.10403	0		0.10635	0		0.11718	0		333.165	2.24261
0.0966	0		0.09573	0		0.10445	0		0.10965	0		0.08952	0		0.1061	0		0.10847	0		0.11938	0		344.145	13.1499
0.09858	0		0.09782	0		0.10655	0		0.11165	0		0.09168	0		0.10832	0		0.11073	0		0.12165	0		344.199	5.50459
0.10075	0		0.09987	0		0.10865	0		0.11375	0		0.09375	0		0.11053	0		0.11318	0		0.12373	0		345.186	4.17941
0.1028	0		0.10202	0		0.11072	0		0.11592	0		0.09582	0		0.11268	0		0.11542	0		0.12587	0		346.089	4.38328
0.10485	0		0.1041	0		0.11267	0		0.11793	0		0.09808	0		0.11488	0		0.11767	0		0.12792	0		346.146	3.36391
0.10695	0		0.10612	0		0.1147	0		0.11987	0		0.10027	0		0.11705	0		0.11963	0		0.12998	0		347.16	4.89297
0.10917	0		0.10813	0		0.11688	0		0.12198	0		0.10603	0		0.11915	0		0.12162	0		0.1321	0		351.198	3.56779
0.11125	0		0.11022	0		0.11912	0		0.12405	0		0.11493	0		0.12123	0		0.12363	0		0.13407	0		352.113	4.28135
0.1134	0		0.1124	0		0.12115	0		0.12615	0		0.11707	0		0.12337	0		0.12575	0		0.13605	0		361.149	3.66972
0.11543	0		0.11447	0		0.12312	0		0.12833	0		0.11935	0		0.12563	0		0.12793	0		0.13828	0		362.156	4.17941
0.11765	0		0.11652	0		0.12518	0		0.1304	0		0.12157	0		0.12775	0		0.13007	0		0.14043	0		363.173	2.85423
0.11972	0		0.11867	0		0.12723	0		0.13262	0		0.12372	0		0.12998	0		0.13218	0		0.14262	0		364.152	12.2324
0.1218	0		0.12075	0		0.1292	0		0.13467	0		0.12582	0		0.13208	0		0.13423	0		0.14483	0		364.2	4.28135
0.12385	0		0.12283	0		0.13132	0		0.13682	0		0.12785	0		0.13415	0		0.13628	0		0.14695	0		367.198	7.84913
0.12577	0		0.12507	0		0.13337	0		0.13895	0		0.13005	0		0.1362	0		0.1384	0		0.14918	0		369.203	2.75229
0.12783	0		0.1271	0		0.13537	0		0.1411	0		0.13213	0		0.13835	0		0.14048	0		0.15127	0		372.194	36.3914
0.1299	0		0.12925	0		0.13742	0		0.1432	0		0.13432	0		0.14035	0		0.1426	0		0.15328	0		373.195	10.0917
0.13205	0		0.1314	0		0.13947	0		0.14533	0		0.1364	0		0.14245	0		0.14468	0		0.15545	0		377.13	3.56779
0.13415	0		0.13363	0		0.1415	0		0.14743	0		0.13848	0		0.14447	0		0.14683	0		0.15757	0		380.294	7.33945
0.13625	0		0.1357	0		0.14375	0		0.14945	0		0.14063	0		0.14658	0		0.149	0		0.15968	0		385.172	7.95107
0.13823	0		0.13778	0		0.14573	0		0.1516	0		0.1428	0		0.1487	0		0.15095	0		0.1618	0		387.116	4.68909
0.1404	0		0.13985	0		0.14767	0		0.15363	0		0.14495	0		0.15073	0		0.15313	0		0.16402	0		389.171	4.28135
0.14248	0		0.14195	0		0.1498	0		0.15587	0		0.1472	0		0.15267	0		0.15522	0		0.16615	0		390.204	60.5505
0.1446	0		0.14398	0		0.15188	0		0.15808	0		0.14933	0		0.15467	0		0.15732	0		0.1683	0		390.23	2.85423
0.14672	0		0.14602	0		0.1541	0		0.16025	0		0.15142	0		0.15665	0		0.15937	0		0.17043	0		391.203	11.315
0.14875	0		0.14813	0		0.15618	0		0.16225	0		0.15363	0		0.15885	0		0.16153	0		0.1727	0		391.274	2.75229
0.15082	0		0.15018	0		0.15838	0		0.16433	0		0.15568	0		0.16103	0		0.16372	0		0.17482	0		399.15	13.4557
0.15285	0		0.15233	0		0.16047	0		0.1665	0		0.1577	0		0.16317	0		0.1658	0		0.17703	0		403.242	3.26198
0.155	0		0.15442	0		0.16255	0		0.16863	0		0.15977	0		0.16525	0		0.16793	0		0.17917	0		414.205	3.36391
0.15717	0		0.15655	0		0.16463	0		0.17072	0		0.16192	0		0.16738	0		0.16998	0		0.18135	0		417.157	4.79103
0.15928	0		0.1586	0		0.16677	0		0.17277	0		0.16405	0		0.1696	0		0.17217	0		0.1836	0		418.174	4.38328
0.16143	0		0.1606	0		0.16885	0		0.17485	0		0.1662	0		0.17173	0		0.17423	0		0.18573	0		418.216	4.79103
0.16358	0		0.16267	0		0.17075	0		0.17698	0		0.16835	0		0.17387	0		0.17653	0		0.1879	0		420.199	5.91233
0.16555	0		0.1647	0		0.17285	0		0.17917	0		0.17053	0		0.17607	0		0.17878	0		0.18998	0		421.23	3.97554
0.1677	0		0.16683	0		0.17478	0		0.18127	0		0.17267	0		0.17827	0		0.18083	0		0.1922	0		429.234	11.9266
0.16993	0		0.1689	0		0.17673	0		0.18342	0		0.17487	0		0.18027	0		0.183	0		0.19423	0		430.247	4.28135
0.17205	0		0.171	0		0.17885	0		0.18557	0		0.17697	0		0.18245	0		0.18515	0		0.1963	0		431.181	21.3048
0.1741	0		0.173	0		0.18097	0		0.18763	0		0.17918	0		0.18465	0		0.18738	0		0.19847	0		432.178	9.48012
0.17618	0		0.17503	0		0.18303	0		0.18965	0		0.18137	0		0.18672	0		0.1894	0		0.20063	0		432.218	3.77166
0.17828	0		0.17712	0		0.18503	0		0.1916	0		0.18345	0		0.1889	0		0.19158	0		0.20283	0		434.29	3.36391
0.1804	0		0.17918	0		0.18713	0		0.1938	0		0.18548	0		0.19112	0		0.19357	0		0.20502	0		437.212	3.16004
0.1825	0		0.18128	0		0.18918	0		0.19592	0		0.18758	0		0.19312	0		0.19568	0		0.20712	0		441.141	4.58716
0.18452	0		0.18333	0		0.1913	0		0.1981	0		0.18958	0		0.19538	0		0.19778	0		0.20938	0		441.165	3.36391
0.18675	0		0.18552	0		0.1933	0		0.20025	0		0.19172	0		0.19755	0		0.19993	0		0.21133	0		443.258	8.56269
0.18885	0		0.1876	0		0.19547	0		0.20247	0		0.19387	0		0.19978	0		0.20203	0		0.21352	0		444.246	3.77166
0.19083	0		0.18975	0		0.19745	0		0.2046	0		0.19603	0		0.2019	0		0.20427	0		0.2159	0		449.185	10.1937
0.19307	0		0.19193	0		0.19967	0		0.20667	0		0.19825	0		0.20403	0		0.20628	0		0.2182	0		450.192	3.56779
0.19503	0		0.19403	0		0.20167	0		0.20878	0		0.2003	0		0.2062	0		0.20842	0		0.22027	0		450.248	3.77166
0.19713	0		0.1962	0		0.20378	0		0.2109	0		0.20245	0		0.20837	0		0.21245	0		0.2225	0		457.279	8.15494
0.19905	0		0.19827	0		0.20583	0		0.21303	0		0.20457	0		0.21053	0		0.22133	0		0.22485	0		458.232	6.72783
0.20117	0		0.20032	0		0.20795	0		0.21525	0		0.20668	0		0.21262	0		0.22348	0		0.22703	0		458.266	4.28135
0.2033	0		0.20247	0		0.21007	0		0.21733	0		0.20868	0		0.21487	0		0.22565	0		0.22927	0		459.224	31.6004
0.20538	0		0.20468	0		0.21212	0		0.21943	0		0.21088	0		0.21698	0		0.2278	0		0.23147	0		460.227	10.7034
0.2074	0		0.20663	0		0.21423	0		0.22158	0		0.21297	0		0.2191	0		0.22998	0		0.23357	0		462.774	7.64526
0.20943	0		0.20883	0		0.21637	0		0.22367	0		0.21508	0		0.22117	0		0.23217	0		0.23568	0		467.222	2.85423
0.21158	0		0.21092	0		0.21842	0		0.22587	0		0.21715	0		0.22318	0		0.2342	0		0.23792	0		473.191	2.95617
0.21365	0		0.21302	0		0.22058	0		0.22783	0		0.21932	0		0.22527	0		0.23627	0		0.24008	0		474.753	4.07747
0.21583	0		0.2151	0		0.22265	0		0.22992	0		0.22147	0		0.2275	0		0.23847	0		0.24222	0		475.292	2.75229
0.2179	0		0.2172	0		0.22473	0		0.23202	0		0.2236	0		0.22952	0		0.24058	0		0.24443	0		476.292	4.48522
0.22007	0		0.2194	0		0.22687	0		0.23418	0		0.22565	0		0.23172	0		0.2427	0		0.24657	0		477.241	7.44139
0.22212	0		0.22145	0		0.22893	0		0.23625	0		0.22783	0		0.23373	0		0.24475	0		0.24873	0		478.242	2.95617
0.22423	0		0.22362	0		0.23097	0		0.2384	0		0.23005	0		0.23587	0		0.24678	0		0.25088	0		482.197	6.21814
0.22637	0		0.22555	0		0.23297	0		0.24047	0		0.2322	0		0.23802	0		0.24873	0		0.25302	0		485.278	24.3629
0.22847	0		0.2276	0		0.23508	0		0.24267	0		0.23427	0		0.24013	0		0.25087	0		0.25525	0		486.279	2.95617
0.23768	0		0.22977	0		0.23723	0		0.24467	0		0.23635	0		0.24223	0		0.253	0		0.25727	0		497.256	3.97554
0.24657	0		0.23195	0		0.23938	0		0.24672	0		0.23847	0		0.2445	0		0.25515	0		0.2594	0		500.199	7.33945
0.24878	0		0.23418	0		0.24148	0		0.2488	0		0.24058	0		0.24663	0		0.2573	0		0.2615	0		501.202	4.68909
0.251	0		0.23632	0		0.24372	0		0.2509	0		0.24278	0		0.2488	0		0.25945	0		0.26368	0		502.262	4.48522
0.25313	0		0.23843	0		0.24582	0		0.25305	0		0.24487	0		0.2509	0		0.26157	0		0.26582	0		503.286	30.4791
0.25525	0		0.24048	0		0.24792	0		0.25515	0		0.24702	0		0.25305	0		0.26353	0		0.26803	0		504.24	2.75229
0.25742	0		0.24268	0		0.25005	0		0.2574	0		0.24925	0		0.2552	0		0.26557	0		0.27032	0		504.294	11.5189
0.25958	0		0.24478	0		0.252	0		0.2595	0		0.25135	0		0.25733	0		0.26752	0		0.27252	0		505.307	5.09684
0.26172	0		0.24702	0		0.25407	0		0.26148	0		0.25345	0		0.25957	0		0.26967	0		0.27458	0		510.184	3.77166
0.26383	0		0.24908	0		0.25615	0		0.26365	0		0.25565	0		0.26163	0		0.27187	0		0.2768	0		510.266	5.09684
0.26602	0		0.25112	0		0.2582	0		0.2658	0		0.2578	0		0.26397	0		0.27405	0		0.27888	0		512.239	3.77166
0.26795	0		0.25313	0		0.26023	0		0.26783	0		0.25977	0		0.26597	0		0.2761	0		0.28083	0		514.179	4.9949
0.27005	0		0.25522	0		0.26233	0		0.27	0		0.26183	0		0.26815	0		0.27828	0		0.28305	0		514.206	4.58716
0.27213	0		0.2574	0		0.26447	0		0.2722	0		0.26395	0		0.27032	0		0.2803	0		0.28532	0		514.235	4.17941
0.27418	0		0.25953	0		0.26655	0		0.27435	0		0.26608	0		0.2725	0		0.28247	0		0.28747	0		515.177	3.66972
0.27625	0		0.26173	0		0.26872	0		0.27647	0		0.26828	0		0.27465	0		0.28472	0		0.28968	0		515.237	4.28135
0.27835	0		0.26377	0		0.2708	0		0.2785	0		0.27047	0		0.27677	0		0.28683	0		0.29188	0		516.216	8.25688
0.28055	0		0.26592	0		0.2728	0		0.28072	0		0.27252	0		0.27877	0		0.2889	0		0.29402	0		516.276	4.68909
0.28268	0		0.26785	0		0.27478	0		0.28293	0		0.27465	0		0.28092	0		0.29118	0		0.29625	0		518.212	11.1111
0.2848	0		0.27	0		0.2769	0		0.28498	0		0.27677	0		0.28297	0		0.29333	0		0.2984	0		519.21	2.75229
0.28678	0		0.27207	0		0.2791	0		0.28897	0		0.27882	0		0.2851	0		0.29537	0		0.30068	0		520.159	3.56779
0.28892	0		0.27423	0		0.2812	0		0.29787	0		0.281	0		0.28715	0		0.29755	0		0.30283	0		527.275	3.0581
0.29102	0		0.2764	0		0.28332	0		0.2999	0		0.28308	0		0.28915	0		0.29953	0		0.305	0		528.333	4.17941
0.29308	0		0.27852	0		0.2853	0		0.302	0		0.2852	0		0.29127	0		0.30163	0		0.30715	0		530.238	8.66463
0.29523	0		0.28058	0		0.2874	0		0.30398	0		0.28745	0		0.29347	0		0.30383	0		0.30935	0		532.19	14.8828
0.29733	0		0.28262	0		0.2896	0		0.30615	0		0.28957	0		0.29567	0		0.30587	0		0.31148	0		541.276	2.65036
0.29938	0		0.28465	0		0.2918	0		0.30823	0		0.29173	0		0.29762	0		0.30803	0		0.31357	0		542.311	3.77166
0.3016	0		0.28667	0		0.294	0		0.31035	0		0.29388	0		0.2997	0		0.31025	0		0.31583	0		543.327	3.36391
0.30365	0		0.28872	0		0.296	0		0.31235	0		0.296	0		0.30182	0		0.31242	0		0.318	0		544.326	2.85423
0.30572	0		0.29093	0		0.29802	0		0.31452	0		0.30342	0		0.30393	0		0.3146	0		0.32007	0		545.302	3.36391
0.30788	0		0.29305	0		0.29997	0		0.3166	0		0.30552	0		0.30618	0		0.31665	0		0.32218	0		546.195	6.21814
0.31003	0		0.29525	0		0.30205	0		0.31868	0		0.30772	0		0.3083	0		0.3187	0		0.3243	0		551.29	10.7034
0.31198	0		0.29743	0		0.30417	0		0.32073	0		0.3098	0		0.31047	0		0.32077	0		0.32653	0		552.201	5.8104
0.31402	0		0.29938	0		0.30618	0		0.32283	0		0.3119	0		0.31258	0		0.32295	0		0.32862	0		554.297	11.315
0.3161	0		0.30145	0		0.30835	0		0.32497	0		0.31395	0		0.31478	0		0.32505	0		0.33067	0		555.28	6.62589
0.31808	0		0.30345	0		0.31042	0		0.327	0		0.31612	0		0.31693	0		0.32712	0		0.33283	0		555.31	5.8104
0.32003	0		0.3056	0		0.31255	0		0.32918	0		0.31822	0		0.31898	0		0.32917	0		0.33493	0		557.357	4.17941
0.32215	0		0.313	0		0.31448	0		0.33122	0		0.32047	0		0.32103	0		0.33135	0		0.33713	0		558.241	2.75229
0.32418	0		0.32188	0		0.31657	0		0.33347	0		0.32265	0		0.3231	0		0.3333	0		0.33935	0		558.292	4.17941
0.32635	0		0.324	0		0.3186	0		0.33538	0		0.33205	0		0.3252	0		0.33523	0		0.34145	0		562.309	7.95107
0.32838	0		0.32612	0		0.3207	0		0.33763	0		0.33427	0		0.32738	0		0.33738	0		0.34373	0		563.254	2.54842
0.33052	0		0.32822	0		0.32273	0		0.33967	0		0.33655	0		0.32955	0		0.33945	0		0.34598	0		563.329	5.09684
0.33273	0		0.33045	0		0.3248	0		0.34188	0		0.33878	0		0.33175	0		0.34162	0		0.34802	0		566.328	4.68909
0.33475	0		0.33252	0		0.32697	0		0.34402	0		0.34082	0		0.33387	0		0.34372	0		0.35018	0		570.268	6.11621
0.3368	0		0.33458	0		0.32913	0		0.34605	0		0.34292	0		0.3361	0		0.34577	0		0.35213	0		571.264	6.42202
0.33875	0		0.33668	0		0.3312	0		0.34812	0		0.34508	0		0.33817	0		0.34793	0		0.35407	0		571.319	3.36391
0.34092	0		0.33875	0		0.33318	0		0.35015	0		0.34733	0		0.3401	0		0.35012	0		0.35603	0		572.312	57.5943
0.34292	0		0.34083	0		0.3353	0		0.35217	0		0.34932	0		0.34227	0		0.35222	0		0.35827	0		573.281	2.95617
0.34517	0		0.3431	0		0.3374	0		0.35428	0		0.3515	0		0.3444	0		0.35428	0		0.36038	0		573.312	5.50459
0.34715	0		0.34525	0		0.3396	0		0.35633	0		0.35357	0		0.34647	0		0.3564	0		0.36253	0		574.307	3.77166
0.34932	0		0.34743	0		0.34183	0		0.35842	0		0.3557	0		0.34867	0		0.35855	0		0.36473	0		576.3	3.97554
0.3513	0		0.34947	0		0.34387	0		0.36047	0		0.3579	0		0.35075	0		0.3606	0		0.36688	0		576.718	6.01427
0.35338	0		0.35155	0		0.34607	0		0.36265	0		0.36002	0		0.35298	0		0.36283	0		0.3691	0		581.217	5.30071
0.35555	0		0.35363	0		0.34805	0		0.36465	0		0.36223	0		0.355	0		0.3649	0		0.37137	0		581.257	16.106
0.35773	0		0.35582	0		0.35003	0		0.36663	0		0.36443	0		0.35705	0		0.36727	0		0.37352	0		589.288	2.95617
0.35987	0		0.3579	0		0.35208	0		0.36872	0		0.36847	0		0.35912	0		0.36935	0		0.37573	0		590.315	39.7553
0.36207	0		0.36005	0		0.35418	0		0.37093	0		0.37735	0		0.36125	0		0.37143	0		0.37788	0		590.368	5.09684
0.36413	0		0.36218	0		0.35625	0		0.37312	0		0.37948	0		0.36335	0		0.37362	0		0.37995	0		592.334	5.8104
0.3662	0		0.36425	0		0.35827	0		0.37528	0		0.38152	0		0.36547	0		0.37585	0		0.38205	0		594.203	7.33945
0.36835	0		0.36642	0		0.36032	0		0.37725	0		0.38372	0		0.36757	0		0.3779	0		0.38428	0		595.268	11.5189
0.37038	0		0.36847	0		0.3624	0		0.37935	0		0.38582	0		0.36983	0		0.38005	0		0.38637	0		595.633	3.97554
0.37243	0		0.37038	0		0.36452	0		0.38143	0		0.38787	0		0.37177	0		0.38228	0		0.3885	0		596.376	4.28135
0.37438	0		0.37252	0		0.36655	0		0.38357	0		0.38998	0		0.3738	0		0.38427	0		0.39073	0		597.22	6.01427
0.37638	0		0.3746	0		0.36858	0		0.38562	0		0.39212	0		0.376	0		0.38625	0		0.39288	0		599.263	14.3731
0.37847	0		0.37667	0		0.3706	0		0.38772	0		0.39415	0		0.378	0		0.38835	0		0.39507	0		600.273	19.8777
0.38053	0		0.37875	0		0.37258	0		0.38972	0		0.39625	0		0.38007	0		0.3905	0		0.39723	0		602.262	4.68909
0.38268	0		0.38092	0		0.37467	0		0.39193	0		0.3983	0		0.38227	0		0.39275	0		0.3993	0		613.283	9.07238
0.38473	0		0.38297	0		0.37667	0		0.39397	0		0.40028	0		0.38443	0		0.395	0		0.40148	0		614.309	7.33945
0.38677	0		0.385	0		0.37885	0		0.39608	0		0.40255	0		0.38658	0		0.39713	0		0.40362	0		615.221	4.58716
0.38897	0		0.38707	0		0.38083	0		0.39815	0		0.4047	0		0.3887	0		0.39932	0		0.40578	0		617.269	15.0867
0.39108	0		0.38925	0		0.38292	0		0.40018	0		0.40693	0		0.39092	0		0.40142	0		0.40788	0		618.289	4.89297
0.39312	0		0.39125	0		0.38508	0		0.4023	0		0.40915	0		0.39312	0		0.40353	0		0.41	0		625.209	3.46585
0.3953	0		0.39327	0		0.38698	0		0.40442	0		0.41135	0		0.39507	0		0.40568	0		0.4121	0		630.244	3.56779
0.39732	0		0.39527	0		0.38912	0		0.40655	0		0.41355	0		0.39715	0		0.40772	0		0.4143	0		631.288	3.77166
0.39948	0		0.39743	0		0.3913	0		0.40847	0		0.41563	0		0.3993	0		0.40975	0		0.41647	0		632.293	3.56779
0.4015	0		0.39958	0		0.39335	0		0.41058	0		0.41777	0		0.40147	0		0.41197	0		0.41868	0		641.328	4.28135
0.40372	0		0.40167	0		0.39548	0		0.41267	0		0.41983	0		0.4036	0		0.41413	0		0.42065	0		641.38	3.26198
0.40578	0		0.40385	0		0.39758	0		0.41477	0		0.42192	0		0.40563	0		0.41625	0		0.4228	0		643.223	2.75229
0.40783	0		0.40607	0		0.39978	0		0.41685	0		0.42407	0		0.40767	0		0.41835	0		0.42488	0		644.255	3.56779
0.40995	0		0.40807	0		0.40183	0		0.41885	0		0.42605	0		0.40967	0		0.42052	0		0.42712	0		645.284	11.0092
0.41203	0		0.41018	0		0.40395	0		0.42083	0		0.42817	0		0.41177	0		0.42265	0		0.42908	0		645.365	3.16004
0.41415	0		0.41238	0		0.40592	0		0.42287	0		0.4303	0		0.41587	0		0.42488	0		0.43133	0		648.34	3.56779
0.41633	0		0.41442	0		0.40802	0		0.42508	0		0.43247	0		0.42475	0		0.42695	0		0.4335	0		657.254	2.65036
0.41855	0		0.41662	0		0.41018	0		0.42718	0		0.43462	0		0.42688	0		0.42903	0		0.43563	0		657.349	3.36391
0.42047	0		0.41875	0		0.41773	0		0.42942	0		0.43675	0		0.42883	0		0.43117	0		0.43775	0		659.391	2.75229
0.42265	0		0.42095	0		0.42662	0		0.43153	0		0.43887	0		0.43817	0		0.43323	0		0.44018	0		661.285	2.95617
0.42477	0		0.42303	0		0.42872	0		0.44093	0		0.441	0		0.44037	0		0.43528	0		0.44428	0		662.248	2.75229
0.427	0		0.42512	0		0.43798	0		0.4429	0		0.44323	0		0.44235	0		0.43738	0		0.45315	0		665.346	4.28135
0.42913	0		0.43427	0		0.44017	0		0.44512	0		0.44535	0		0.4444	0		0.44135	0		0.45528	0		667.382	11.5189
0.43117	0		0.43638	0		0.44233	0		0.44723	0		0.44745	0		0.44652	0		0.45023	0		0.45752	0		675.411	3.97554
0.43322	0		0.43833	0		0.44435	0		0.44928	0		0.4496	0		0.44872	0		0.45243	0		0.46142	0		677.417	6.32008
0.43535	0		0.4405	0		0.4463	0		0.45148	0		0.45175	0		0.45088	0		0.45458	0		0.4703	0		678.29	4.28135
0.44473	0		0.44248	0		0.44835	0		0.45345	0		0.45397	0		0.45313	0		0.4567	0		0.47253	0		679.249	10.3976
0.44675	0		0.44462	0		0.4505	0		0.45557	0		0.45605	0		0.45522	0		0.45875	0		0.47478	0		682.811	3.97554
0.44887	0		0.44678	0		0.45265	0		0.45758	0		0.45807	0		0.45733	0		0.46093	0		0.47703	0		685.395	24.4648
0.45108	0		0.44892	0		0.45457	0		0.45963	0		0.46022	0		0.45958	0		0.46298	0		0.47927	0		685.437	4.28135
0.45312	0		0.45095	0		0.45667	0		0.46707	0		0.46237	0		0.46175	0		0.46697	0		0.48122	0		686.409	9.37819
0.45522	0		0.453	0		0.45863	0		0.47595	0		0.46432	0		0.4639	0		0.47585	0		0.48327	0		687.37	3.56779
0.45728	0		0.45508	0		0.4607	0		0.47813	0		0.46642	0		0.46605	0		0.47778	0		0.48538	0		687.427	5.60652
0.45937	0		0.45723	0		0.46287	0		0.48002	0		0.46852	0		0.4682	0		0.47978	0		0.48752	0		689.278	3.16004
0.46153	0		0.4593	0		0.46493	0		0.48212	0		0.47065	0		0.4702	0		0.4819	0		0.4897	0		689.386	4.89297
0.46373	0		0.46123	0		0.46688	0		0.48413	0		0.47287	0		0.47242	0		0.48405	0		0.49195	0		690.39	3.0581
0.46585	0		0.46343	0		0.46897	0		0.48618	0		0.47503	0		0.47443	0		0.48623	0		0.49407	0		692.333	4.58716
0.46795	0		0.46558	0		0.471	0		0.48842	0		0.47715	0		0.47658	0		0.48837	0		0.4962	0		697.288	5.70846
0.47005	0		0.4678	0		0.47318	0		0.49057	0		0.47937	0		0.47877	0		0.49043	0		0.49842	0		699.36	5.09684
0.47215	0		0.46987	0		0.47528	0		0.49267	0		0.48158	0		0.48082	0		0.49252	0		0.50042	0		700.337	4.07747
0.47442	0		0.47207	0		0.47742	0		0.4948	0		0.48375	0		0.48293	0		0.4946	0		0.50242	0		703.4	18.8583
0.47662	0		0.47403	0		0.47955	0		0.49688	0		0.4859	0		0.48507	0		0.49673	0		0.50458	0		707.29	9.17431
0.47868	0		0.47607	0		0.48162	0		0.49893	0		0.48817	0		0.48722	0		0.4989	0		0.50678	0		708.296	3.77166
0.48075	0		0.47822	0		0.48365	0		0.50105	0		0.4902	0		0.48928	0		0.50107	0		0.5089	0		710.301	3.97554
0.4829	0		0.48022	0		0.48575	0		0.50323	0		0.49237	0		0.49138	0		0.5033	0		0.51115	0		714.308	6.52396
0.4851	0		0.48238	0		0.48793	0		0.50528	0		0.49433	0		0.4936	0		0.5055	0		0.51332	0		715.283	3.0581
0.48712	0		0.48457	0		0.48995	0		0.50737	0		0.4965	0		0.4957	0		0.5077	0		0.51545	0		716.386	3.16004
0.48902	0		0.48667	0		0.49212	0		0.5095	0		0.49857	0		0.49793	0		0.50975	0		0.51765	0		728.377	4.28135
0.49103	0		0.4888	0		0.49417	0		0.51162	0		0.50052	0		0.50007	0		0.51187	0		0.51983	0		729.306	3.46585
0.49315	0		0.49083	0		0.49643	0		0.51383	0		0.50257	0		0.50223	0		0.51398	0		0.52192	0		731.369	2.34455
0.49532	0		0.49283	0		0.49858	0		0.51602	0		0.50465	0		0.50422	0		0.51607	0		0.52412	0		732.315	14.2712
0.49753	0		0.49495	0		0.50055	0		0.5182	0		0.50692	0		0.5063	0		0.51833	0		0.52628	0		733.31	12.6402
0.49963	0		0.49695	0		0.50262	0		0.52043	0		0.50898	0		0.50837	0		0.52052	0		0.5285	0		748.38	2.24261
0.50162	0		0.49908	0		0.50473	0		0.52248	0		0.5111	0		0.51048	0		0.52262	0		0.5306	0		748.431	4.17941
0.50373	0		0.50122	0		0.50693	0		0.52458	0		0.5133	0		0.51248	0		0.52477	0		0.5328	0		756.362	4.9949
0.50578	0		0.50335	0		0.50913	0		0.52668	0		0.51545	0		0.51462	0		0.52695	0		0.53495	0		757.301	2.95617
0.51322	0		0.50545	0		0.51123	0		0.52868	0		0.51767	0		0.51678	0		0.52912	0		0.53718	0		758.318	3.56779
0.5221	0		0.50752	0		0.51342	0		0.53078	0		0.51982	0		0.51887	0		0.5311	0		0.5393	0		761.422	4.28135
0.52425	0		0.50948	0		0.51553	0		0.53283	0		0.52203	0		0.5209	0		0.53313	0		0.54157	0		762.294	4.28135
0.52643	0		0.5114	0		0.51767	0		0.53497	0		0.5242	0		0.52303	0		0.53533	0		0.54367	0		768.381	2.85423
0.5286	0		0.51342	0		0.51973	0		0.53703	0		0.52635	0		0.5253	0		0.53755	0		0.54583	0		777.602	2.75229
0.53077	0		0.5155	0		0.52178	0		0.53913	0		0.5285	0		0.5275	0		0.53967	0		0.54792	0		786.401	4.79103
0.53297	0		0.51773	0		0.52397	0		0.54122	0		0.53065	0		0.52955	0		0.54187	0		0.55012	0		787.383	6.32008
0.53503	0		0.5198	0		0.52605	0		0.54322	0		0.53267	0		0.53175	0		0.54393	0		0.5523	0		788.398	2.75229
0.5371	0		0.52202	0		0.52798	0		0.54528	0		0.53473	0		0.53392	0		0.54612	0		0.55453	0		794.31	4.48522
0.53928	0		0.52408	0		0.53005	0		0.54735	0		0.53697	0		0.53618	0		0.54827	0		0.55653	0		794.347	7.84913
0.5414	0		0.52623	0		0.53212	0		0.54957	0		0.53908	0		0.5384	0		0.55047	0		0.55868	0		797.471	4.48522
0.54353	0		0.52832	0		0.53408	0		0.55152	0		0.54113	0		0.54052	0		0.55243	0		0.56083	0		804.317	2.54842
0.54562	0		0.53042	0		0.5363	0		0.5536	0		0.5433	0		0.5426	0		0.55457	0		0.56302	0		804.412	16.4118
0.54765	0		0.53248	0		0.53838	0		0.55575	0		0.5455	0		0.5448	0		0.55678	0		0.56528	0		807.359	3.46585
0.54978	0		0.53458	0		0.5405	0		0.55772	0		0.54765	0		0.54693	0		0.5589	0		0.56742	0		808.442	4.48522
0.55187	0		0.53663	0		0.5426	0		0.5598	0		0.54963	0		0.54902	0		0.56108	0		0.5694	0		809.307	3.16004
0.55402	0		0.5387	0		0.5447	0		0.56187	0		0.55172	0		0.55117	0		0.56327	0		0.57157	0		812.633	2.24261
0.55615	0		0.54072	0		0.54675	0		0.56405	0		0.55382	0		0.55322	0		0.56537	0		0.5737	0		818.447	13.5576
0.5582	0		0.54292	0		0.5488	0		0.56607	0		0.556	0		0.5552	0		0.5674	0		0.5758	0		819.433	4.28135
0.56023	0		0.54492	0		0.55087	0		0.56812	0		0.55818	0		0.55738	0		0.56963	0		0.57803	0		820.426	3.8736
0.5623	0		0.547	0		0.553	0		0.5702	0		0.5603	0		0.55965	0		0.57187	0		0.58022	0		821.345	2.34455
0.5644	0		0.54905	0		0.55503	0		0.57232	0		0.56252	0		0.56183	0		0.57398	0		0.58243	0		825.429	3.16004
0.56647	0		0.55122	0		0.55712	0		0.57435	0		0.56468	0		0.56397	0		0.57603	0		0.58463	0		825.465	4.89297
0.56862	0		0.5533	0		0.5593	0		0.57653	0		0.56673	0		0.56605	0		0.57818	0		0.5866	0		828.144	4.07747
0.57075	0		0.5553	0		0.56127	0		0.57862	0		0.56888	0		0.5681	0		0.58043	0		0.58885	0		842.431	2.95617
0.57283	0		0.55747	0		0.56335	0		0.58078	0		0.57108	0		0.5701	0		0.58248	0		0.59102	0		843.307	3.36391
0.57492	0		0.55947	0		0.5655	0		0.58285	0		0.57317	0		0.57208	0		0.5846	0		0.5932	0		845.389	13.2518
0.5771	0		0.56157	0		0.56755	0		0.58495	0		0.57513	0		0.57402	0		0.58675	0		0.59542	0		846.402	4.48522
0.57927	0		0.56377	0		0.56952	0		0.58712	0		0.57727	0		0.57628	0		0.58888	0		0.59752	0		857.317	3.66972
0.58148	0		0.56588	0		0.57163	0		0.5892	0		0.57942	0		0.57838	0		0.59093	0		0.5998	0		858.374	6.21814
0.58367	0		0.56808	0		0.57363	0		0.59132	0		0.58153	0		0.5805	0		0.5931	0		0.60203	0		860.408	5.09684
0.58572	0		0.57003	0		0.57573	0		0.5935	0		0.58362	0		0.58258	0		0.59518	0		0.60398	0		862.402	3.0581
0.58788	0		0.57208	0		0.57787	0		0.59555	0		0.58573	0		0.58477	0		0.5973	0		0.60607	0		874.507	3.46585
0.59012	0		0.57418	0		0.57993	0		0.59762	0		0.5879	0		0.58673	0		0.59937	0		0.6083	0		879.356	9.07238
0.59225	0		0.57635	0		0.58215	0		0.59972	0		0.59007	0		0.58868	0		0.60145	0		0.61043	0		880.376	4.38328
0.59433	0		0.57845	0		0.58417	0		0.6018	0		0.59218	0		0.59093	0		0.60345	0		0.61252	0		889.399	10.9072
0.59648	0		0.58052	0		0.58628	0		0.60388	0		0.59428	0		0.59313	0		0.60548	0		0.61457	0		890.393	3.36391
0.59858	0		0.58257	0		0.58833	0		0.60598	0		0.59635	0		0.59532	0		0.60758	0		0.61682	0		890.845	3.36391
0.60075	0		0.58458	0		0.59058	0		0.60803	0		0.59852	0		0.59758	0		0.60955	0		0.61902	0		893.385	3.16004
0.60285	0		0.5867	0		0.59278	0		0.60997	0		0.60062	0		0.59965	0		0.61162	0		0.62117	0		897.436	4.89297
0.605	0		0.58878	0		0.59492	0		0.61203	0		0.60265	0		0.6018	0		0.61378	0		0.62332	0		902.433	4.58716
0.60703	0		0.59103	0		0.59695	0		0.6141	0		0.60485	0		0.60377	0		0.61597	0		0.62548	0		907.403	3.77166
0.60913	0		0.59312	0		0.59888	0		0.61612	0		0.60703	0		0.60582	0		0.61822	0		0.62763	0		908.407	3.36391
0.61115	0		0.59528	0		0.60088	0		0.61822	0		0.6092	0		0.60802	0		0.62032	0		0.6297	0		915.459	2.85423
0.6133	0		0.59728	0		0.60307	0		0.62015	0		0.61123	0		0.61	0		0.62225	0		0.63183	0		916.441	14.2712
0.61528	0		0.59943	0		0.60522	0		0.62222	0		0.61318	0		0.61217	0		0.62423	0		0.63405	0		924.475	2.44648
0.61745	0		0.60152	0		0.60735	0		0.62422	0		0.61528	0		0.61425	0		0.6263	0		0.63627	0		933.444	9.58206
0.61958	0		0.60368	0		0.60955	0		0.62638	0		0.61748	0		0.6163	0		0.62845	0		0.63833	0		934.462	3.46585
0.62173	0		0.6057	0		0.61173	0		0.62835	0		0.6196	0		0.61842	0		0.63063	0		0.64048	0		935.46	2.75229
0.62377	0		0.60787	0		0.61385	0		0.63037	0		0.62175	0		0.62045	0		0.63272	0		0.64255	0		943.441	3.36391
0.62593	0		0.61	0		0.61595	0		0.63245	0		0.6239	0		0.62272	0		0.63488	0		0.64482	0		959.474	6.52396
0.62807	0		0.61212	0		0.618	0		0.63463	0		0.62608	0		0.6249	0		0.63702	0		0.64702	0		984.478	11.0092
0.63015	0		0.61418	0		0.62015	0		0.63675	0		0.62812	0		0.62687	0		0.63898	0		0.64902	0		984.695	2.54842
0.63205	0		0.61627	0		0.62233	0		0.63885	0		0.63028	0		0.62902	0		0.64115	0		0.65122	0		985.47	6.82977
0.64145	0		0.61852	0		0.6243	0		0.64092	0		0.63247	0		0.6311	0		0.64328	0		0.65332	0		988.452	12.3344
0.65033	0		0.62063	0		0.62647	0		0.64307	0		0.63457	0		0.63352	0		0.6453	0		0.65547	0		988.533	3.46585
0.65248	0		0.62273	0		0.62852	0		0.64517	0		0.63672	0		0.63572	0		0.64748	0		0.65763	0		990.526	4.28135
0.65468	0		0.62478	0		0.63057	0		0.64733	0		0.63872	0		0.63793	0		0.64968	0		0.65982	0		992.44	4.28135
0.65687	0		0.62692	0		0.6326	0		0.64945	0		0.64087	0		0.64017	0		0.65187	0		0.66202	0		992.579	3.56779
0.65887	0		0.62908	0		0.6347	0		0.65153	0		0.64302	0		0.64232	0		0.6539	0		0.66407	0		993.623	3.56779
0.66103	0		0.63112	0		0.6367	0		0.65358	0		0.6452	0		0.64452	0		0.65597	0		0.66627	0		1002.48	32.9256
0.66323	0		0.63318	0		0.63877	0		0.65572	0		0.64735	0		0.64673	0		0.65797	0		0.66847	0		1002.7	4.17941
0.66542	0		0.63522	0		0.64092	0		0.65772	0		0.64928	0		0.64885	0		0.66013	0		0.67063	0		1003.47	12.946
0.66755	0		0.6374	0		0.64305	0		0.65988	0		0.65142	0		0.65085	0		0.6622	0		0.6728	0		1004.51	3.56779
0.66965	0		0.63937	0		0.6452	0		0.66203	0		0.65357	0		0.65303	0		0.6643	0		0.67503	0		1006.5	7.95107
0.6717	0		0.64158	0		0.64733	0		0.66417	0		0.65575	0		0.6552	0		0.66637	0		0.67712	0		1020.49	16.5138
0.6739	0		0.6437	0		0.64947	0		0.66628	0		0.6578	0		0.65733	0		0.6684	0		0.6793	0		1021.49	14.577
0.67598	0		0.64578	0		0.6515	0		0.66847	0		0.65998	0		0.65927	0		0.67068	0		0.68148	0		1021.68	4.9949
0.67795	0		0.6479	0		0.65368	0		0.67062	0		0.66215	0		0.66135	0		0.67283	0		0.68358	0		1038.5	3.66972
0.68005	0		0.64993	0		0.65585	0		0.67263	0		0.6644	0		0.66347	0		0.67488	0		0.68577	0		1052.65	3.0581
0.68222	0		0.65205	0		0.65792	0		0.67477	0		0.66653	0		0.6655	0		0.67693	0		0.68788	0		1066.53	3.66972
0.68433	0		0.65415	0		0.66013	0		0.67683	0		0.66877	0		0.6677	0		0.67903	0		0.69005	0		1073.56	3.46585
0.6864	0		0.65635	0		0.6623	0		0.67907	0		0.67087	0		0.66988	0		0.68122	0		0.69225	0		1084.55	3.36391
0.68847	0		0.65837	0		0.66443	0		0.68115	0		0.67297	0		0.67197	0		0.6832	0		0.6945	0		1084.68	3.16004
0.69055	0		0.6604	0		0.66653	0		0.68332	0		0.67522	0		0.67417	0		0.68528	0		0.69655	0		1091.57	3.26198
0.6926	0		0.66243	0		0.66858	0		0.68535	0		0.67733	0		0.6762	0		0.68748	0		0.69875	0		1097.62	3.56779
0.69465	0		0.66447	0		0.67053	0		0.68738	0		0.67942	0		0.67835	0		0.68973	0		0.70087	0		1101.54	7.64526
0.6968	0		0.66653	0		0.67262	0		0.68953	0		0.68145	0		0.68042	0		0.69185	0		0.70308	0		1102.57	7.33945
0.699	0		0.6686	0		0.67472	0		0.69148	0		0.68358	0		0.68253	0		0.6939	0		0.70525	0		1119.57	3.56779
0.70093	0		0.67068	0		0.67692	0		0.69368	0		0.68558	0		0.68467	0		0.69583	0		0.7074	0		1135.38	2.75229
0.70312	0		0.67277	0		0.67902	0		0.69575	0		0.68778	0		0.68673	0		0.69793	0		0.70953	0		1234.55	6.01427
0.70532	0		0.67478	0		0.68105	0		0.6979	0		0.68995	0		0.68887	0		0.70012	0		0.71163	0		1248.58	2.44648
0.70735	0		0.67693	0		0.68317	0		0.7	0		0.69192	0		0.691	0		0.70212	0		0.71385	0
0.70937	0		0.67907	0		0.68513	0		0.70222	0		0.69393	0		0.69315	0		0.7043	0		0.71607	0
0.71143	0		0.6811	0		0.68722	0		0.70432	0		0.69617	0		0.69525	0		0.70648	0		0.71823	0
0.71357	0		0.68318	0		0.68937	0		0.70647	0		0.70545	0		0.69733	0		0.70863	0		0.7202	0
0.71575	0		0.68537	0		0.6915	0		0.7086	0		0.70763	0		0.69953	0		0.7106	0		0.72238	0
0.71787	0		0.68748	0		0.69368	0		0.71058	0		0.70978	0		0.70165	0		0.71267	0		0.72455	0
0.7199	0		0.68965	0		0.69575	0		0.71265	0		0.71192	0		0.70373	0		0.71487	0		0.72667	0
0.72218	0		0.69173	0		0.69772	0		0.71483	0		0.71403	0		0.70595	0		0.71705	0		0.72883	0
0.7242	0		0.69387	0		0.69982	0		0.71697	0		0.71603	0		0.70812	0		0.72107	0		0.73103	0
0.72637	0		0.69587	0		0.70183	0		0.72632	0		0.71812	0		0.71012	0		0.72993	0		0.73313	0
0.7286	0		0.69783	0		0.70388	0		0.7352	0		0.72013	0		0.71218	0		0.73212	0		0.73528	0
0.73078	0		0.69997	0		0.70598	0		0.73733	0		0.72217	0		0.71438	0		0.73408	0		0.73747	0
0.73285	0		0.70202	0		0.70812	0		0.73942	0		0.72412	0		0.71648	0		0.73632	0		0.73967	0
0.73492	0		0.70403	0		0.71018	0		0.7415	0		0.72625	0		0.71862	0		0.73838	0		0.7418	0
0.73713	0		0.7062	0		0.71238	0		0.74365	0		0.72845	0		0.7208	0		0.74053	0		0.74385	0
0.73925	0		0.71368	0		0.71448	0		0.74573	0		0.73068	0		0.72295	0		0.74268	0		0.74605	0
0.74132	0		0.72257	0		0.7165	0		0.74782	0		0.73285	0		0.72512	0		0.7449	0		0.74823	0
0.74333	0		0.72457	0		0.71857	0		0.74993	0		0.73503	0		0.72705	0		0.74708	0		0.75017	0
0.74543	0		0.7267	0		0.72063	0		0.75198	0		0.73708	0		0.7291	0		0.74912	0		0.75245	0
0.74762	0		0.72873	0		0.72272	0		0.75408	0		0.73927	0		0.73132	0		0.7512	0		0.75452	0
0.74987	0		0.73087	0		0.72472	0		0.75608	0		0.7413	0		0.73337	0		0.75333	0		0.75663	0
0.75187	0		0.73297	0		0.72678	0		0.75817	0		0.74345	0		0.7355	0		0.75548	0		0.75878	0
0.75393	0		0.7352	0		0.72887	0		0.76007	0		0.74555	0		0.73758	0		0.75757	0		0.76098	0
0.7561	0		0.73728	0		0.73097	0		0.76205	0		0.74768	0		0.7398	0		0.75977	0		0.76313	0
0.75823	0		0.74667	0		0.73297	0		0.76412	0		0.74983	0		0.74195	0		0.76193	0		0.76528	0
0.76028	0		0.75555	0		0.7351	0		0.76635	0		0.752	0		0.74398	0		0.76393	0		0.7675	0
0.76242	0		0.75765	0		0.73713	0		0.76842	0		0.75418	0		0.74603	0		0.76603	0		0.76955	0
0.76447	0		0.75972	0		0.74452	0		0.7705	0		0.75633	0		0.74808	0		0.76813	0		0.77163	0
0.76653	0		0.7618	0		0.7534	0		0.77257	0		0.75848	0		0.75022	0		0.77032	0		0.77383	0
0.7686	0		0.76398	0		0.7555	0		0.7747	0		0.7605	0		0.75232	0		0.77252	0		0.77592	0
0.77063	0		0.76618	0		0.75758	0		0.77682	0		0.76275	0		0.75437	0		0.77468	0		0.77798	0
0.77277	0		0.76832	0		0.75968	0		0.77905	0		0.7649	0		0.75643	0		0.7767	0		0.78015	0
0.77472	0		0.77037	0		0.76182	0		0.78125	0		0.77433	0		0.75848	0		0.7788	0		0.78233	0
0.77677	0		0.77245	0		0.76392	0		0.78338	0		0.77638	0		0.76072	0		0.78085	0		0.78443	0
0.77898	0		0.77455	0		0.76598	0		0.78558	0		0.77853	0		0.7629	0		0.78308	0		0.78655	0
0.78102	0		0.7767	0		0.76817	0		0.78768	0		0.7806	0		0.76498	0		0.78525	0		0.7887	0
0.78312	0		0.77878	0		0.77022	0		0.78972	0		0.78257	0		0.76705	0		0.78737	0		0.79092	0
0.78508	0		0.78102	0		0.77237	0		0.79183	0		0.78473	0		0.7691	0		0.78937	0		0.7929	0
0.7873	0		0.78305	0		0.77463	0		0.7939	0		0.78688	0		0.77125	0		0.79152	0		0.79505	0
0.78938	0		0.78508	0		0.77667	0		0.79595	0		0.78908	0		0.77328	0		0.79373	0		0.79722	0
0.79155	0		0.78715	0		0.77872	0		0.7981	0		0.79108	0		0.77547	0		0.79585	0		0.79945	0
0.79733	0		0.7892	0		0.78078	0		0.80017	0		0.79325	0		0.77765	0		0.7979	0		0.80157	0
0.80622	0		0.79113	0		0.78283	0		0.80225	0		0.79543	0		0.77985	0		0.80003	0		0.80382	0
0.80842	0		0.7933	0		0.78492	0		0.80437	0		0.79753	0		0.78203	0		0.80198	0		0.80613	0
0.81052	0		0.79538	0		0.78702	0		0.80647	0		0.79972	0		0.78422	0		0.80413	0		0.80837	0
0.81257	0		0.79747	0		0.7891	0		0.80863	0		0.8019	0		0.78633	0		0.8062	0		0.81053	0
0.81473	0		0.79952	0		0.7912	0		0.81073	0		0.80405	0		0.78853	0		0.8083	0		0.81282	0
0.81687	0		0.80165	0		0.79313	0		0.8128	0		0.80628	0		0.79062	0		0.81033	0		0.815	0
0.81907	0		0.8037	0		0.7952	0		0.81495	0		0.80835	0		0.79275	0		0.81248	0		0.81725	0
0.821	0		0.8059	0		0.7973	0		0.81697	0		0.81047	0		0.79485	0		0.81458	0		0.81938	0
0.82323	0		0.81168	0		0.79937	0		0.81903	0		0.81265	0		0.79698	0		0.8166	0		0.8215	0
0.82525	0		0.82057	0		0.8014	0		0.82102	0		0.82012	0		0.7991	0		0.81868	0		0.82367	0
0.83272	0		0.82265	0		0.8036	0		0.82323	0		0.829	0		0.8011	0		0.8207	0		0.8257	0
0.84162	0		0.8246	0		0.80573	0		0.82542	0		0.83113	0		0.80315	0		0.82295	0		0.82782	0
0.85088	0		0.82667	0		0.80792	0		0.8275	0		0.83323	0		0.8052	0		0.82497	0		0.83003	0
0.85305	0		0.836	0		0.80987	0		0.82947	0		0.84073	0		0.80733	0		0.82717	0		0.83222	0
0.85527	0		0.83818	0		0.81193	0		0.8315	0		0.84963	0		0.80943	0		0.82942	0		0.83442	0
0.85743	0		0.84035	0		0.81942	0		0.83353	0		0.8518	0		0.81163	0		0.83138	0		0.83662	0
0.85947	0		0.84252	0		0.8283	0		0.84283	0		0.85395	0		0.8138	0		0.83363	0		0.83883	0
0.87248	0		0.84463	0		0.83047	0		0.84495	0		0.85603	0		0.81952	0		0.84308	0		0.84098	0
0.88138	0		0.84672	0		0.83967	0		0.847	0		0.85798	0		0.8284	0		0.85375	0		0.84683	0
0.88353	0		0.84883	0		0.84183	0		0.84905	0		0.86023	0		0.8306	0		0.86263	0		0.85572	0
0.88548	0		0.85087	0		0.84392	0		0.85117	0		0.8623	0		0.83982	0		0.86467	0		0.85788	0
0.8876	0		0.85293	0		0.84607	0		0.85337	0		0.8645	0		0.84198	0		0.87048	0		0.86708	0
0.8897	0		0.85508	0		0.8481	0		0.85543	0		0.86668	0		0.84423	0		0.87938	0		0.86927	0
0.8918	0		0.85702	0		0.85025	0		0.85753	0		0.87595	0		0.84822	0		0.88145	0		0.87135	0
0.89372	0		0.85902	0		0.85222	0		0.85968	0		0.88483	0		0.8571	0		0.88358	0		0.87333	0
0.89587	0		0.86117	0		0.85432	0		0.8671	0		0.88695	0		0.85925	0		0.88572	0		0.87555	0
0.89785	0		0.8632	0		0.85643	0		0.87953	0		0.88902	0		0.86133	0		0.88792	0		0.87762	0
0.90005	0		0.86537	0		0.8586	0		0.88842	0		0.89112	0		0.87057	0		0.89	0		0.87978	0
0.90212	0		0.86918	0		0.86065	0		0.89057	0		0.89327	0		0.87945	0		0.89208	0		0.8819	0
0.90427	0		0.88873	0		0.86272	0		0.89263	0		0.89528	0		0.88157	0		0.89428	0		0.88412	0
0.90643	0		0.89762	0		0.8648	0		0.89462	0		0.8975	0		0.88372	0		0.8962	0		0.88632	0
0.90847	0		0.89985	0		0.8724	0		0.89657	0		0.8997	0		0.88597	0		0.89817	0		0.88842	0
0.91067	0		0.90193	0		0.88483	0		0.8987	0		0.90182	0		0.88808	0		0.90022	0		0.89057	0
0.91272	0		0.90407	0		0.89372	0		0.90077	0		0.90392	0		0.89017	0		0.90235	0		0.89275	0
0.91488	0		0.90607	0		0.89578	0		0.90287	0		0.90613	0		0.89238	0		0.90443	0		0.8949	0
0.91697	0		0.90825	0		0.89782	0		0.90495	0		0.90835	0		0.89448	0		0.90657	0		0.89703	0
0.91913	0		0.91035	0		0.89988	0		0.90707	0		0.9104	0		0.89652	0		0.90862	0		0.8992	0
0.92108	0		0.91252	0		0.90197	0		0.90905	0		0.91258	0		0.89845	0		0.91067	0		0.90132	0
0.92317	0		0.91473	0		0.90405	0		0.91123	0		0.91472	0		0.90065	0		0.91275	0		0.90335	0
0.92532	0		0.91682	0		0.90615	0		0.91337	0		0.9169	0		0.90283	0		0.91497	0		0.9056	0
0.92738	0		0.91898	0		0.90822	0		0.91558	0		0.91897	0		0.90483	0		0.91705	0		0.90772	0
0.92948	0		0.92112	0		0.91035	0		0.9177	0		0.92105	0		0.90702	0		0.9191	0		0.90983	0
0.93162	0		0.92307	0		0.9125	0		0.91993	0		0.92313	0		0.90905	0		0.92132	0		0.91202	0
0.93377	0		0.92503	0		0.91455	0		0.92202	0		0.92528	0		0.91103	0		0.92338	0		0.91412	0
0.93583	0		0.92713	0		0.91662	0		0.92413	0		0.92723	0		0.91315	0		0.92552	0		0.91623	0
0.93788	0		0.92927	0		0.91868	0		0.92622	0		0.92927	0		0.91525	0		0.92762	0		0.91838	0
0.94005	0		0.9314	0		0.92078	0		0.92833	0		0.9315	0		0.91727	0		0.92958	0		0.92045	0
0.94217	0		0.93367	0		0.92292	0		0.9305	0		0.93365	0		0.9193	0		0.93165	0		0.92265	0
0.94433	0		0.93567	0		0.92497	0		0.93255	0		0.93587	0		0.92153	0		0.93407	0		0.92492	0
0.94653	0		0.93777	0		0.92708	0		0.93462	0		0.94337	0		0.92365	0		0.93625	0		0.92713	0
0.94865	0		0.93992	0		0.92922	0		0.93677	0		0.95225	0		0.92585	0		0.93845	0		0.92933	0
0.9507	0		0.94197	0		0.93122	0		0.93897	0		0.95445	0		0.9279	0		0.94785	0		0.93143	0
0.95287	0		0.94402	0		0.9334	0		0.94112	0		0.95675	0		0.93	0		0.95673	0		0.93342	0
0.955	0		0.94612	0		0.93543	0		0.94335	0		0.95883	0		0.93218	0		0.959	0		0.9354	0
0.95718	0		0.94823	0		0.93752	0		0.94538	0		0.961	0		0.93413	0		0.96113	0		0.9376	0
0.95925	0		0.95032	0		0.93973	0		0.9475	0		0.96295	0		0.93618	0		0.96323	0		0.93962	0
0.96145	0		0.95253	0		0.94195	0		0.94967	0		0.96525	0		0.9383	0		0.96518	0		0.94177	0
0.96365	0		0.95457	0		0.95123	0		0.95172	0		0.96722	0		0.9405	0		0.96737	0		0.944	0
0.96583	0		0.95673	0		0.96012	0		0.95373	0		0.97483	0		0.94983	0		0.96942	0		0.94613	0
0.97333	0		0.9588	0		0.96232	0		0.96133	0		0.99438	0		0.96405	0		0.97147	0		0.95357	0
0.98225	0		0.961	0		0.96437	0		0.97022	0		1.01392	0		0.97293	2196.23		0.97353	0		0.96245	0
0.99563	0		0.963	0		0.96658	0		0.97232	0		1.03347	0		0.98633	120		0.97753	0		0.96447	0
1.01517	0		0.97233	0		0.96872	0		0.9744	0		1.053	0		1.00587	0		0.99707	0		0.97202	0
1.03472	0		0.98123	0		0.97077	0		0.9766	0		1.07255	0		1.02542	0		1.01662	0		0.9809	0
1.05427	0		0.98347	0		0.97288	0		0.97872	0		1.09212	0		1.04495	0		1.03622	0		0.99445	0
1.07382	0		0.99648	0		0.9751	0		0.98073	0		1.11163	0		1.0645	0		1.05577	0		1.014	0
1.09335	0		1.01602	0		0.97712	0		0.99007	0		1.13118	0		1.08403	0		1.0753	0		1.03353	0
1.1129	0		1.03557	0		0.9793	0		1.00962	0		1.15073	0		1.10358	0		1.09485	0		1.05308	0
1.13243	0		1.05512	0		0.9814	0		1.02915	0		1.17027	0		1.12313	0		1.1144	0		1.07262	0
1.15198	0		1.07465	0		0.99085	0		1.04872	0		1.18982	339		1.14268	0		1.13393	0		1.09217	0
1.17152	0		1.0942	0		1.01038	0		1.06825	0		1.20935	0		1.16222	0		1.15348	0		1.11172	0
1.19107	0		1.11373	0		1.02993	0		1.0878	0		1.22897	125		1.18177	0		1.17302	0		1.13127	0
1.21062	0		1.13328	0		1.04948	0		1.10733	0		1.24852	0		1.2013	308		1.19257	0		1.1508	0
1.23017	0		1.15283	0		1.06902	0		1.12688	0		1.26805	0		1.22085	0		1.2121	0		1.17035	0
1.2497	0		1.17238	0		1.08857	0		1.14642	0		1.2876	0		1.2404	0		1.23165	0		1.1899	0
1.26925	0		1.19192	0		1.1081	0		1.16597	0		1.30713	0		1.25995	0		1.25118	0		1.20943	0
1.2888	0		1.21145	0		1.12765	0		1.18552	0		1.32668	0		1.27948	0		1.27073	0		1.22897	0
1.30833	0		1.231	0		1.14718	0		1.20505	0		1.34622	0		1.29903	0		1.29028	0		1.24852	0
1.32788	0		1.25055	0		1.16673	0		1.2246	0		1.36577	0		1.31857	0		1.30982	0		1.26807	0
1.34742	0		1.27008	0		1.18627	0		1.24413	0		1.38532	0		1.33812	0		1.32937	0		1.2876	0
1.36697	0		1.28963	0		1.20582	0		1.26368	0		1.40485	0		1.35767	0		1.3489	0		1.30715	0
1.38652	0		1.30918	0		1.22535	0		1.28323	0		1.4244	0		1.37722	0		1.36845	0		1.32668	0
1.40605	0		1.32873	0		1.2449	0		1.30277	0		1.44393	0		1.39675	0		1.388	0		1.34623	0
1.4256	0		1.34827	0		1.26445	0		1.32232	0		1.46348	0		1.4163	0		1.40753	0		1.36577	0
1.44513	0		1.3678	0		1.28398	211		1.34187	0		1.48302	0		1.43585	0		1.42708	0		1.38532	0
1.46468	0		1.38735	0		1.30353	48		1.3614	0		1.50257	0		1.45538	0		1.44663	0		1.40487	0
1.48422	0		1.4069	0		1.32308	0		1.38095	0		1.5221	0		1.47493	0		1.46617	0		1.4244	0
1.50377	0		1.42643	0		1.34263	0		1.40048	0		1.54165	0		1.49447	0		1.48572	0		1.44393	0
1.5233	0		1.44598	0		1.36217	0		1.42003	0		1.5612	0		1.51403	0		1.50525	0		1.46348	0
1.54285	0		1.46553	0		1.3817	0		1.43957	0		1.58073	0		1.53357	0		1.5248	0		1.48303	0
1.56238	0		1.48508	0		1.40125	0		1.45912	0		1.60028	0		1.55312	0		1.54433	0		1.50257	0
1.58193	0		1.50462	0		1.42083	0		1.47865	0		1.61982	0		1.57267	0		1.56388	0		1.52212	0
1.60147	0		1.52417	0		1.44037	0		1.4982	0		1.63937	0		1.59222	0		1.58342	0		1.54165	0
1.62102	0		1.54372	0		1.45992	0		1.51773	0		1.65892	65		1.61175	0		1.60297	0		1.5612	0
1.64057	0		1.56325	0		1.47945	0		1.53728	0		1.67847	0		1.6313	0		1.62252	0		1.58073	0
1.66012	0		1.5828	0		1.49898	0		1.55682	0		1.69803	0		1.65083	0		1.64205	0		1.60028	0
1.67965	0		1.60235	0		1.51853	0		1.57637	0		1.71757	0		1.6704	0		1.66162	0		1.61983	0
1.6992	0		1.62188	0		1.53808	0		1.59592	0		1.7371	0		1.68993	0		1.68115	0		1.63937	0
1.71875	0		1.64143	0		1.55762	0		1.61545	0		1.75663	0		1.70948	0		1.70068	0		1.65892	0
1.73828	0		1.661	0		1.57717	0		1.635	0		1.77618	791.41		1.72902	0		1.72023	0		1.67847	0
1.75783	0		1.68053	0		1.59672	0		1.65453	0		1.79573	1186.52		1.74857	0		1.73978	0		1.69803	0
1.77738	0		1.70007	0		1.61625	0		1.67408	0		1.81527	0		1.7681	620.05		1.75932	0		1.71757	0
1.79692	0		1.71962	0		1.6358	0		1.69362	0		1.83482	0		1.78765	1599.92		1.77887	0		1.73712	0
1.81647	0		1.73918	0		1.65533	0		1.71317	0		1.85435	0		1.8072	1643.06		1.7984	0		1.75667	0
1.83602	0		1.75873	0		1.67488	0		1.7327	0		1.87392	0		1.82673	0		1.81795	0		1.7762	0
1.85555	0		1.77827	0		1.69442	0		1.75225	0		1.89345	0		1.84628	0		1.8375	0		1.79575	1198.08
1.8751	0		1.79782	0		1.71397	0		1.7718	0		1.913	0		1.86582	0		1.85703	0		1.8153	0
1.89465	0		1.81737	0		1.73352	0		1.79133	0		1.93255	0		1.8854	0		1.87657	0		1.83483	0
1.91418	0		1.8369	0		1.75307	0		1.81088	0		1.9521	0		1.90493	0		1.89612	0		1.85438	1366.08
1.93373	9722.92		1.85645	0		1.7726	0		1.83042	0		1.97165	0		1.92448	0		1.91565	0		1.87392	0
1.95327	7229.36		1.87598	0		1.79213	0		1.84997	453.43		1.99118	0		1.94403	0		1.9352	0		1.89347	0
1.97282	4914.64		1.89553	0		1.81168	0		1.86952	0		2.01073	0		1.96357	0		1.95473	0		1.91302	0
1.99235	0		1.91507	0		1.83122	0		1.88905	0		2.03028	0		1.98312	0		1.97428	0		1.93258	0
2.0119	3855.2		1.93462	0		1.85077	0		1.9086	0		2.04982	0		2.00265	0		1.99383	0		1.95208	0
2.03143	0		1.95417	9325.17		1.8703	0		1.92815	0		2.06937	0		2.0222	0		2.01337	0		1.97163	0
2.05098	0		1.9737	9581.13		1.88985	0		1.94768	3370.11		2.08892	0		2.04175	0		2.03295	0		1.99118	0
2.07052	0		1.99325	0		1.90942	0		1.96723	9961.15		2.10845	0		2.06128	0		2.05248	0		2.01072	0
2.09007	0		2.01278	0		1.92895	0		1.98678	6677.69		2.128	0		2.08083	0		2.07202	0		2.03027	0
2.10962	0		2.03233	0		1.9485	0		2.00632	0		2.14755	0		2.10037	0		2.09157	0		2.0498	0
2.12915	0		2.05188	0		1.96803	11471.2		2.02587	0		2.16708	0		2.11992	3457.51		2.11112	0		2.06935	0
2.1487	0		2.07142	0		1.98758	8800.2		2.04542	0		2.18663	0		2.13947	2077.66		2.13067	0		2.0889	0
2.16825	0		2.09097	0		2.00713	0		2.06495	0		2.20617	0		2.15902	0		2.1502	0		2.10845	0
2.18778	0		2.1105	0		2.02667	0		2.0845	0		2.22572	0		2.17855	0		2.16975	2293.87		2.12798	3884.87
2.20733	0		2.13005	946.14		2.0462	0		2.10405	0		2.24527	0		2.1981	0		2.1893	0		2.14753	0
2.22687	0		2.14958	0		2.06577	0		2.12358	0		2.2648	0		2.21765	0		2.20883	0		2.16707	0
2.24642	0		2.16913	0		2.08528	0		2.14313	0		2.28435	0		2.2372	0		2.22838	0		2.18662	0
2.26598	0		2.18868	0		2.10483	0		2.16268	0		2.30388	0		2.25673	0		2.24793	0		2.20615	0
2.28552	0		2.20823	0		2.12438	1423.86		2.18222	622.83		2.32343	3651.32		2.27628	0		2.26748	0		2.2257	1862.82
2.30507	0		2.22778	0		2.14392	0		2.20177	0		2.34297	0		2.29582	0		2.28702	2342.68		2.24525	0
2.32462	0		2.24733	0		2.16347	0		2.2213	0		2.36252	0		2.31537	0		2.30657	0		2.26478	0
2.34417	0		2.26687	0		2.183	1452.19		2.24085	0		2.38208	0		2.3349	0		2.32613	0		2.28435	0
2.3637	2059.88		2.28642	0		2.20255	614.28		2.2604	0		2.40162	0		2.35445	0		2.34567	0		2.30388	0
2.38325	0		2.30595	0		2.22208	0		2.27993	0		2.42117	61890.7		2.37398	5093		2.3652	0		2.32343	0
2.4028	2465.69		2.3255	0		2.24163	0		2.29948	0		2.44072	41098.9		2.39353	5239.35		2.38473	4401.75		2.34297	0
2.42235	32342.8		2.34503	0		2.26117	0		2.31903	1032.51		2.46027	16014.2		2.41308	0		2.40428	0		2.36253	0
2.44188	11979		2.36462	0		2.28072	0		2.33857	0		2.4798	8009.45		2.43263	20150		2.42383	0		2.38208	0
2.46143	6575.89		2.38415	1853.22		2.30027	0		2.35812	0		2.49935	0		2.45217	65458.9		2.44337	12963.5		2.40162	0
2.48097	3265.22		2.4037	2074.91		2.3198	0		2.37767	0		2.5189	4648.44		2.47172	23947.3		2.46293	76149		2.42117	5256.08
2.50052	0		2.42323	4311.08		2.33935	0		2.3972	1217.28		2.53847	3395.26		2.49125	9572.94		2.48245	35879.1		2.44072	0
2.52007	1551.7		2.44278	41004.3		2.3589	0		2.41675	0		2.55798	0		2.51078	6468.77		2.502	14399.3		2.46028	0
2.5396	1299.94		2.46233	16359.1		2.37843	543.79		2.4363	0		2.57753	0		2.53033	6775.98		2.52155	8312.06		2.47982	5955.44
2.55915	1390.61		2.48187	0		2.39808	858.66		2.45583	30097		2.59708	0		2.5499	8089.44		2.54108	7552.92		2.49937	69009.8
2.57868	0		2.50142	4659.75		2.41763	2989.78		2.47538	14182.1		2.61662	7548.53		2.56942	4807.98		2.56063	0		2.5189	52899.8
2.59823	0		2.52095	2327.43		2.43718	2011.17		2.49493	5904.98		2.63617	0		2.58895	4347.42		2.58018	3548.04		2.53845	19730.8
2.61777	0		2.54048	1778.39		2.45672	3046.5		2.51447	2502.33		2.65572	0		2.6085	0		2.59972	3320.48		2.558	11919.6
2.63732	0		2.56003	0		2.47627	0		2.53402	1605.77		2.67525	8314.33		2.62805	0		2.61927	0		2.57753	6793.48
2.65687	1207.27		2.57958	0		2.4958	9792.69		2.55357	1741.53		2.6948	9832.18		2.64758	0		2.6388	0		2.59708	7128.65
2.6764	4183.81		2.59912	3525.95		2.51535	3995		2.5731	0		2.71435	0		2.66713	3674.92		2.65835	0		2.61662	4033.92
2.69595	0		2.61867	0		2.53488	4089.55		2.59263	0		2.7339	0		2.68668	0		2.6779	3881.03		2.63617	5472.35
2.71548	0		2.63822	0		2.55443	2677.41		2.6122	0		2.75343	0		2.70622	11868.9		2.69743	0		2.65572	0
2.73503	0		2.65775	0		2.57398	1574.76		2.63173	0		2.77298	0		2.72577	0		2.71698	9681.11		2.67525	0
2.75458	0		2.6773	1585.57		2.59352	0		2.65128	1456.04		2.79253	0		2.74533	0		2.73653	14426.7		2.6948	0
2.77413	0		2.69683	3162.35		2.61307	2419.5		2.67082	0		2.81208	0		2.76485	0		2.75608	0		2.71435	0
2.79367	2265.06		2.71637	7573.54		2.6326	0		2.69037	0		2.83162	0		2.78438	9402.69		2.77562	0		2.73388	0
2.81322	2812.73		2.73592	0		2.65215	1353.68		2.70992	0		2.85118	0		2.804	0		2.79517	0		2.75343	7717.07
2.83277	0		2.75547	0		2.6717	0		2.72947	0		2.8707	4658.78		2.82353	0		2.81473	4658.73		2.77297	9659.32
2.8523	0		2.77502	0		2.69125	1217.48		2.749	4981.94		2.89025	0		2.84308	0		2.83425	0		2.79252	0
2.87185	0		2.79455	0		2.71078	0		2.76855	0		2.9098	0		2.86262	0		2.8538	0		2.81207	0
2.8914	2356.81		2.8141	2436.67		2.73033	0		2.78808	0		2.92935	0		2.88218	0		2.87335	0		2.83162	0
2.91093	0		2.83365	4760.97		2.74987	0		2.80763	1709.57		2.94898	0		2.90172	7306.18		2.8929	0		2.85115	5412.31
2.93048	0		2.8532	0		2.76942	0		2.82718	1544.69		2.96852	0		2.92127	0		2.91247	5678.37		2.8707	5697.88
2.95003	0		2.87273	0		2.78897	0		2.84672	2095.89		2.98807	0		2.94082	0		2.932	5041.18		2.89023	0
2.96957	0		2.8923	0		2.8085	0		2.86627	2274.95		3.0076	0		2.96035	0		2.95153	0		2.90978	0
2.98912	0		2.91185	0		2.82805	0		2.8858	0		3.02715	0		2.9799	0		2.97108	0		2.92933	0
3.00865	0		2.9314	0		2.8476	0		2.90535	0		3.04668	0		2.99945	0		2.99063	0		2.94887	4418.11
3.0282	0		2.95093	2068.08		2.86713	2789.55		2.9249	3060.53		3.06623	0		3.01898	0		3.01017	0		2.96842	0
3.04775	0		2.97048	0		2.88667	1545.81		2.94445	0		3.08577	0		3.03853	0		3.02972	0		2.98795	0
3.06728	0		2.99003	0		2.90622	0		2.96398	0		3.10532	0		3.05808	0		3.04925	0		3.0075	0
3.08683	0		3.00958	0		2.92577	0		2.98353	0		3.12487	0		3.07763	0		3.0688	0		3.02705	0
3.10637	0		3.02912	0		2.94532	0		3.00308	0		3.1444	0		3.09717	0		3.08835	0		3.0466	0
3.12592	0		3.04867	0		2.96487	0		3.02262	0		3.16395	18764		3.11672	0		3.10788	0		3.06613	0
3.14545	13755.8		3.0682	0		2.9844	0		3.04217	0		3.1835	16192.1		3.13625	0		3.12743	0		3.08568	0
3.165	22930.2		3.08775	0		3.00393	0		3.0617	0		3.20303	0		3.1558	0		3.14698	0		3.10523	0
3.18455	37139.3		3.1073	0		3.02348	0		3.08125	0		3.22258	0		3.17533	23765.1		3.16652	0		3.12478	0
3.20408	83441.7		3.12683	0		3.04303	0		3.10078	0		3.24213	0		3.19488	27025		3.18607	0		3.14433	0
3.22363	128899		3.14638	0		3.06257	0		3.12033	0		3.26167	0		3.21442	0		3.2056	16469.5		3.16393	0
3.24318	92793.6		3.16592	14396.5		3.08212	0		3.13988	0		3.28122	0		3.23397	0		3.22515	10266.6		3.18348	0
3.26275	47449.5		3.18547	24345		3.10167	0		3.15942	0		3.30077	0		3.2535	0		3.2447	0		3.20303	0
3.28228	28451.5		3.20502	26927.6		3.1212	0		3.17897	0		3.3203	0		3.27305	0		3.26423	0		3.22258	0
3.30183	0		3.22457	50253.5		3.14075	0		3.19852	16267.2		3.33985	0		3.2926	0		3.2838	0		3.24212	0
3.32138	0		3.2441	102533		3.1603	0		3.21805	26340.6		3.3594	0		3.31213	0		3.30333	0		3.26167	22248.6
3.34092	0		3.26363	114206		3.17983	0		3.2376	28144.3		3.37895	0		3.33168	0		3.32287	0		3.28122	0
3.36047	0		3.28318	65106.4		3.19938	0		3.25713	72865.1		3.3985	0		3.35122	0		3.34242	0		3.30077	0
3.38002	0		3.30272	32737.8		3.21893	17494.7		3.27668	117669		3.41803	0		3.37077	0		3.36195	0		3.32032	0
3.39957	0		3.32227	21800.1		3.23847	24687.8		3.29622	90425.2		3.43758	0		3.39032	0		3.3815	35645.2		3.33985	0
3.41912	0		3.34183	0		3.25802	26122.4		3.31577	46184.9		3.45713	0		3.40985	0		3.40107	35719.5		3.35942	0
3.43865	0		3.36137	0		3.27757	68607.4		3.33532	25050.4		3.47667	0		3.4294	0		3.4206	0		3.37895	0
3.4582	0		3.38092	0		3.29712	114656		3.35485	0		3.49622	0		3.44895	0		3.44013	0		3.3985	0
3.47775	0		3.40047	0		3.31667	105203		3.3744	0		3.51577	0		3.4685	0		3.45968	0		3.41805	0
3.49728	0		3.42002	0		3.3362	55142.1		3.39393	0		3.53532	0		3.48803	0		3.47923	0		3.4376	0
3.51683	2660.29		3.43955	6283.96		3.35575	29833.9		3.41348	0		3.55485	0		3.50758	0		3.49878	0		3.45713	0
3.53638	0		3.4591	0		3.3753	0		3.43303	0		3.5744	0		3.52713	0		3.51833	0		3.47668	0
3.55593	2742.11		3.47867	0		3.39485	0		3.45257	0		3.59395	0		3.54667	0		3.53788	0		3.49623	0
3.57547	0		3.49818	4467.99		3.41438	0		3.47212	0		3.6135	0		3.56622	0		3.55743	0		3.51578	0
3.59502	0		3.51773	0		3.43393	0		3.49165	0		3.63303	0		3.58577	0		3.57698	0		3.53533	0
3.61457	0		3.53727	0		3.45348	0		3.5112	0		3.6526	0		3.60532	0		3.59652	0		3.55488	0
3.63412	0		3.55683	0		3.47302	10979.7		3.53075	0		3.67213	0		3.62485	0		3.61607	0		3.57443	0
3.65367	0		3.57637	0		3.49257	0		3.55028	0		3.69168	0		3.6444	0		3.63562	0		3.59398	0
3.6732	0		3.59592	0		3.51212	0		3.56983	2864.15		3.71123	0		3.66395	0		3.65515	0		3.61353	0
3.69275	0		3.61547	0		3.53165	0		3.58938	0		3.73077	0		3.68348	0		3.6747	0		3.63307	0
3.7123	0		3.635	0		3.5512	0		3.60893	2133.05		3.75032	0		3.70303	0		3.69425	0		3.65262	0
3.73185	0		3.65455	0		3.57075	0		3.6285	0		3.76992	0		3.72258	0		3.7138	0		3.67217	0
3.75138	8789.4		3.6741	0		3.5903	0		3.64805	0		3.78945	0		3.74212	0		3.73335	0		3.6917	0
3.77093	0		3.69363	0		3.60985	0		3.6676	0		3.80903	0		3.76167	0		3.75288	0		3.71125	0
3.79047	0		3.71318	0		3.62942	0		3.68715	0		3.82857	0		3.78122	0		3.77243	0		3.7308	0
3.81002	2852.13		3.73273	0		3.64893	3249.26		3.7067	0		3.84812	0		3.80077	0		3.79198	0		3.75035	0
3.82957	0		3.75228	0		3.66848	0		3.72625	0		3.86765	0		3.8203	9356.03		3.81153	0		3.7699	0
3.84912	0		3.77182	0		3.68803	0		3.74578	0		3.8872	0		3.83985	6340.96		3.83108	0		3.78947	0
3.86865	0		3.79138	9230.98		3.70758	0		3.76533	0		3.90675	0		3.8594	0		3.85063	0		3.809	0
3.8882	0		3.81092	5166.07		3.72713	0		3.78488	0		3.9263	0		3.87895	0		3.87017	0		3.82853	0
3.90775	0		3.83047	0		3.74667	0		3.80443	8361.84		3.94585	0		3.8985	3336.58		3.88972	0		3.84808	0
3.9273	0		3.85002	0		3.7662	0		3.82397	5867.04		3.9654	0		3.91805	0		3.90927	3849.46		3.86762	0
3.94685	0		3.86957	1824.34		3.78575	0		3.84352	0		3.98493	0		3.93758	0		3.92882	0		3.88717	0
3.96638	2801.96		3.88912	0		3.8053	0		3.86313	0		4.00448	0		3.95713	0		3.94838	0		3.90672	0
3.98593	0		3.90867	0		3.82485	8892.17		3.88268	1952.46		4.02405	0		3.97675	0		3.9679	0		3.92627	0
4.00548	0		3.9282	1256.98		3.84438	7237.04		3.90222	0		4.04358	0		3.99628	0		3.98745	0		3.9458	0
4.02503	0		3.94775	1727.36		3.86393	5244.67		3.92177	0		4.06312	0		4.01585	0		4.007	0		3.96535	0
4.04457	0		3.9673	0		3.88348	0		3.9413	754		4.08268	0		4.0354	0		4.02655	0		3.9849	0
4.06412	0		3.98683	2180.74		3.90302	0		3.96085	0		4.10223	0		4.05495	0		4.04608	0		4.0045	0
4.08367	0		4.0064	0		3.92257	0		3.9804	1751.45		4.12177	0		4.07448	0		4.06563	0		4.02407	0
4.10322	0		4.02593	2194.11		3.94212	2231.06		3.99995	0		4.14132	0		4.09403	0		4.08517	0		4.04362	0
4.12277	0		4.04548	0		3.96167	1780.82		4.0195	2429.72		4.16085	0		4.11358	0		4.10472	0		4.06317	0
4.1423	3314.26		4.06503	0		3.98122	0		4.03905	0		4.1804	0		4.13312	0		4.12427	0		4.08272	0
4.16185	0		4.08457	0		4.00077	0		4.0586	0		4.19995	0		4.15267	0		4.14382	0		4.10225	0
4.18142	0		4.10412	0		4.0203	0		4.07813	0		4.2195	0		4.17222	0		4.16337	0		4.1218	0
4.20095	0		4.12368	0		4.03985	0		4.09768	1851.64		4.23905	0		4.19175	0		4.18292	0		4.14135	0
4.22052	0		4.14322	0		4.05938	0		4.11723	0		4.2586	0		4.2113	0		4.20245	0		4.1609	0
4.24005	0		4.16277	0		4.07893	0		4.13678	0		4.27813	0		4.23085	0		4.22202	0		4.18045	0
4.25958	0		4.18232	0		4.09848	0		4.15632	0		4.2977	0		4.2504	0		4.24155	0		4.2	0
4.27913	0		4.20185	0		4.11802	2420.55		4.17587	4532.81		4.31725	0		4.26995	0		4.2611	0		4.21955	0
4.29868	0		4.2214	0		4.13757	0		4.19542	0		4.33678	0		4.2895	0		4.28065	0		4.23908	0
4.31823	0		4.24093	2829.95		4.15712	0		4.21495	0		4.35633	0		4.30905	0		4.3002	0		4.25863	0
4.33778	3823.5		4.26048	0		4.17665	0		4.2345	0		4.37588	0		4.3286	0		4.31973	0		4.27818	0
4.35732	0		4.28003	1898.95		4.19622	0		4.25405	0		4.39542	0		4.34813	0		4.33928	0		4.29773	0
4.37687	0		4.29958	0		4.2158	0		4.27358	4388.26		4.41497	0		4.36768	0		4.35883	0		4.3173	0
4.3964	0		4.31913	2419.22		4.23535	0		4.29313	0		4.43452	0		4.38723	0		4.37838	0		4.33682	0
4.41595	0		4.33868	0		4.25488	2924.26		4.31267	2629.58		4.45405	0		4.40678	0		4.39793	0		4.35637	0
4.4355	0		4.35822	0		4.27443	0		4.33223	2827.4		4.4736	0		4.42632	0		4.41747	0		4.37592	5754.55
4.45503	0		4.37777	0		4.29398	0		4.35177	2337.45		4.49315	0		4.44587	0		4.43702	0		4.39547	0
4.47458	0		4.39732	0		4.31352	0		4.37132	0		4.5127	0		4.46542	0		4.45655	0		4.41502	0
4.49412	0		4.41685	0		4.33307	0		4.39085	4047.01		4.53223	0		4.485	0		4.4761	0		4.43455	0
4.51367	0		4.4364	0		4.35262	0		4.4104	0		4.55178	0		4.50452	0		4.49568	0		4.45412	0
4.53323	0		4.45593	0		4.37215	0		4.42995	0		4.57133	0		4.52407	0		4.51523	0		4.47365	0
4.55278	0		4.47548	0		4.3917	0		4.4495	0		4.59087	0		4.5436	0		4.53478	0		4.4932	0
4.57232	0		4.49503	0		4.41125	0		4.46903	0		4.61042	0		4.56315	0		4.55433	0		4.51275	0
4.59187	1703.03		4.51458	0		4.43078	0		4.48858	0		4.62998	0		4.5827	0		4.57388	0		4.53228	0
4.61142	1281.97		4.53412	0		4.45033	0		4.50813	0		4.64952	0		4.60225	0		4.59342	0		4.55183	0
4.63097	0		4.55368	0		4.46988	0		4.52767	0		4.66907	0		4.6218	0		4.61297	0		4.57138	0
4.65052	0		4.57322	0		4.48942	0		4.54723	0		4.68862	0		4.64133	0		4.6325	0		4.59093	0
4.67005	0		4.59278	1789.26		4.50897	0		4.56678	0		4.70815	0		4.66087	0		4.65205	0		4.61047	0
4.6896	0		4.61233	0		4.52852	0		4.58632	0		4.7277	0		4.68042	0		4.6716	0		4.63002	0
4.70915	0		4.63187	0		4.54805	0		4.60587	0		4.74725	0		4.69997	0		4.69115	0		4.64957	0
4.72868	0		4.65142	0		4.5676	0		4.62542	0		4.76682	0		4.71952	0		4.7107	0		4.66912	0
4.74823	0		4.67095	0		4.58715	0		4.64495	0		4.78633	0		4.73908	0		4.73028	0		4.68867	0
4.76777	0		4.6905	0		4.6067	2554.18		4.66452	0		4.80588	0		4.75862	0		4.7498	0		4.70822	0
4.78732	0		4.71005	0		4.62623	3417.34		4.68405	0		4.82542	0		4.77815	0		4.76935	0		4.72775	0
4.80687	0		4.7296	0		4.64578	0		4.7036	0		4.84497	0		4.7977	0		4.78888	0		4.7473	0
4.82643	0		4.74913	0		4.66532	0		4.72315	0		4.86452	0		4.81725	0		4.80843	0		4.76685	0
4.84595	0		4.76868	0		4.68487	0		4.74268	3193.67		4.88407	0		4.83678	0		4.82798	0		4.7864	0
4.8655	0		4.78823	0		4.70442	0		4.76223	0		4.9036	0		4.85633	0		4.84753	0		4.80595	0
4.88508	0		4.80777	0		4.72397	2080.14		4.78177	0		4.92315	0		4.87588	0		4.86708	0		4.82548	0
4.9046	0		4.82732	0		4.74352	0		4.80132	0		4.9427	0		4.89542	0		4.88663	0		4.84503	0
4.92415	3419.53		4.84687	0		4.76305	0		4.82087	0		4.96225	0		4.91497	0		4.90618	0		4.86457	0
4.94368	0		4.86642	0		4.7826	0		4.84042	0		4.98178	0		4.93452	0		4.92572	0		4.88412	0
4.96323	4043.66		4.88597	0		4.80215	0		4.85997	0		5.00133	0		4.95405	0		4.94527	0		4.90372	0
4.98277	0		4.90552	0		4.82168	0		4.87952	0		5.0209	0		4.9736	0		4.96488	0		4.92325	0
5.00232	0		4.92505	0		4.84123	0		4.89907	0		5.04043	0		4.99315	0		4.98443	0		4.9428	0
5.02187	0		4.9446	0		4.86077	0		4.9186	0		5.05998	0		5.01268	0		5.00397	0		4.96235	0
5.0414	0		4.96415	0		4.88032	0		4.93815	0		5.07953	0		5.03225	0		5.0235	6466.44		4.98188	0
5.06095	0		4.98368	0		4.89987	0		4.9577	0		5.09908	0		5.05178	0		5.04305	0		5.00143	0
5.08048	0		5.00323	0		4.9194	0		4.97723	4032.71		5.11863	0		5.07135	0		5.0626	0		5.02097	0
5.10002	0		5.02278	0		4.93897	0		4.99678	0		5.13818	0		5.09088	0		5.08215	0		5.04052	0
5.11957	0		5.04233	0		4.9585	0		5.01633	0		5.15772	2325.08		5.11043	0		5.10168	0		5.06007	0
5.13912	0		5.06187	0		4.97807	0		5.03588	2825.52		5.17727	0		5.12997	0		5.12123	0		5.07962	0
5.15867	0		5.08142	3162.29		4.9976	0		5.05542	0		5.19682	0		5.14952	0		5.14078	0		5.09917	0
5.17822	0		5.10097	0		5.01715	0		5.07497	0		5.21637	0		5.16907	0		5.16033	0		5.11872	0
5.19775	2362.52		5.1205	0		5.0367	0		5.09452	0		5.23592	0		5.18862	0		5.17987	0		5.13827	0
5.2173	0		5.14005	0		5.05625	0		5.11405	4043.57		5.25545	0		5.20817	6155.06		5.19942	0		5.15785	0
5.23685	0		5.15958	0		5.07578	0		5.1336	0		5.275	0		5.2277	6610.75		5.21897	0		5.1774	0
5.25638	1819.35		5.17913	0		5.09533	0		5.15313	0		5.29455	0		5.24725	5009.56		5.23852	0		5.19693	0
5.27593	0		5.19868	0		5.1149	0		5.17268	0		5.31412	0		5.2668	3379.17		5.25805	0		5.21648	0
5.29547	1216.78		5.21822	0		5.13445	0		5.19225	0		5.33363	0		5.28633	0		5.2776	5906.3		5.23603	0
5.31502	0		5.23777	0		5.154	0		5.21178	2985.42		5.35318	0		5.30588	0		5.29713	0		5.25558	0
5.33455	0		5.25732	0		5.17355	0		5.23133	0		5.37273	0		5.32543	0		5.31668	0		5.27512	0
5.3541	0		5.27685	0		5.19308	0		5.25087	0		5.39227	0		5.34498	0		5.33622	0		5.29467	0
5.37363	2387.44		5.29642	0		5.21263	0		5.27042	0		5.41182	0		5.36452	0		5.35577	0		5.31422	6460.12
5.39318	3099.23		5.31595	0		5.23217	0		5.28997	0		5.43137	0		5.38407	0		5.37532	0		5.33377	0
5.41273	0		5.3355	0		5.25172	0		5.30952	0		5.45092	0		5.40362	0		5.39487	0		5.3533	0
5.43228	0		5.35507	0		5.27125	0		5.32907	0		5.47045	0		5.42315	0		5.41442	0		5.37285	0
5.45182	0		5.37462	1613.45		5.2908	2346.09		5.34862	0		5.49	0		5.4427	0		5.43395	0		5.3924	0
5.47137	0		5.39415	3289.04		5.31035	0		5.36817	0		5.50955	0		5.46225	0		5.45348	0		5.41195	0
5.49092	0		5.4137	0		5.3299	0		5.3877	0		5.5291	0		5.48178	0		5.47303	0		5.43148	0
5.51047	0		5.43325	2041.25		5.34945	0		5.40725	2453.57		5.54865	0		5.50133	0		5.49257	0		5.45105	0
5.53002	0		5.4528	0		5.36898	0		5.42678	0		5.56818	0		5.52088	0		5.51212	0		5.47058	0
5.54957	0		5.47235	6310.04		5.38853	0		5.44633	0		5.58773	0		5.54042	0		5.53167	0		5.49013	0
5.5691	4724.48		5.49188	7945.1		5.40808	1999.74		5.4659	0		5.60728	0		5.55997	0		5.55122	0		5.50968	0
5.58865	0		5.51143	8377.2		5.42763	4840.3		5.48543	5813.58		5.62683	0		5.57952	0		5.57077	0		5.52923	0
5.6082	0		5.53098	6288.16		5.44717	0		5.50498	6812.96		5.64638	0		5.59907	0		5.5903	0		5.54878	0
5.62775	0		5.55052	0		5.46673	0		5.52453	0		5.66593	0		5.61862	0		5.60985	0		5.56833	0
5.64728	0		5.57007	0		5.48627	3461.38		5.54408	6258.72		5.68548	0		5.63815	0		5.6294	0		5.58788	0
5.66685	0		5.5896	4143.81		5.50582	4254.29		5.56363	6544.25		5.70503	0		5.6577	0		5.64895	0		5.60743	0
5.68638	0		5.60915	0		5.52537	5204.88		5.58318	0		5.72457	0		5.67725	0		5.66848	0		5.62698	0
5.70593	0		5.62868	0		5.54492	9984.52		5.60273	4688.82		5.74412	0		5.6968	0		5.68803	0		5.64652	0
5.72548	0		5.64823	0		5.56447	0		5.6223	0		5.76367	0		5.71633	0		5.70758	0		5.66607	0
5.74503	0		5.66777	0		5.584	0		5.64183	0		5.78322	0		5.73588	0		5.72712	0		5.68563	0
5.76457	0		5.68732	0		5.60357	5304.15		5.66138	0		5.80277	0		5.75543	0		5.74667	0		5.70518	0
5.78412	0		5.70687	0		5.6231	6897.35		5.68093	0		5.82232	0		5.77498	0		5.76622	0		5.72472	0
5.80367	0		5.72642	26925.7		5.64265	0		5.70047	54759.4		5.84185	0		5.79453	0		5.78577	0		5.74427	0
5.82322	0		5.74597	0		5.66218	0		5.72003	0		5.8614	0		5.81407	0		5.80532	0		5.76382	0
5.84277	8221.83		5.76552	0		5.68173	16172.3		5.73957	0		5.88095	0		5.83362	0		5.82487	0		5.78337	0
5.86232	0		5.78507	0		5.70128	0		5.75912	0		5.90048	0		5.85317	0		5.8444	0		5.80292	0
5.88185	0		5.8046	0		5.72082	0		5.77867	22449.5		5.92003	0		5.8727	0		5.86395	0		5.82247	0
5.9014	0		5.82415	0		5.74037	39757		5.7982	0		5.93957	0		5.89225	0		5.88352	0		5.84202	0
5.92095	10823.5		5.8437	0		5.75992	0		5.81775	0		5.95913	0		5.91178	0		5.90307	0		5.86157	0
5.94048	16167.6		5.86325	0		5.77945	0		5.8373	0		5.97867	0		5.93133	0		5.92262	0		5.8811	0
5.96005	19802.3		5.88278	0		5.79902	0		5.85685	0		5.9982	0		5.95088	0		5.94217	0		5.90065	0
5.9796	0		5.90233	0		5.81855	0		5.8764	0		6.01775	24301.9		5.97042	0		5.9617	0		5.9202	0
5.99913	0		5.92188	10244.9		5.8381	0		5.89595	0		6.0373	0		5.98997	0		5.98125	0		5.93973	0
6.01868	0		5.94143	14715.2		5.85765	0		5.91548	0		6.05685	0		6.00952	0		6.00082	0		5.95928	0
6.03823	0		5.96097	14154.1		5.87718	0		5.93503	10278.5		6.0764	0		6.02907	0		6.02035	0		5.97882	0
6.05778	9320.3		5.98052	0		5.89673	0		5.95458	14308.2		6.09595	0		6.04862	0		6.0399	0		5.99838	0
6.07732	8401.48		6.00007	0		5.91627	0		5.97415	15523.1		6.1155	0		6.06817	0		6.05948	0		6.01792	0
6.09687	8564.38		6.01962	0		5.93582	0		5.9937	0		6.13505	0		6.08772	0		6.07905	0		6.03747	0
6.11642	14214.5		6.03917	0		5.95537	11820.3		6.01323	0		6.15458	14434.1		6.10725	0		6.09858	0		6.057	0
6.13597	9172.05		6.05872	0		5.97492	11576.4		6.03278	0		6.17413	15644.4		6.1268	0		6.11812	0		6.07655	0
6.1555	5721.5		6.07825	11984		5.99445	13375.4		6.05233	0		6.19368	13057.1		6.14635	0		6.13767	0		6.09612	0
6.17505	0		6.09778	10496.2		6.014	11898.5		6.07187	0		6.21322	0		6.1659	0		6.15722	0		6.11565	0
6.1946	4491.83		6.11733	7552.36		6.03353	0		6.09142	8428.89		6.23278	0		6.18543	0		6.17675	0		6.13522	0
6.21413	0		6.13687	6028.88		6.05308	0		6.11095	9139.49		6.25232	0		6.205	0		6.1963	0		6.15477	0
6.23368	0		6.15643	0		6.07263	0		6.1305	8592.35		6.27187	0		6.22455	0		6.21585	0		6.17432	0
6.25323	0		6.17598	0		6.09217	0		6.15003	0		6.29142	0		6.24408	0		6.2354	0		6.19385	0
6.27278	3967.5		6.19552	0		6.11172	0		6.16958	6403.28		6.31097	7742.84		6.26362	0		6.25495	0		6.21342	0
6.29232	0		6.21507	0		6.13127	14128.2		6.18913	0		6.3305	0		6.28317	0		6.27448	0		6.23295	0
6.31187	0		6.23465	0		6.1508	9769.53		6.20868	0		6.35005	0		6.30272	0		6.29403	0		6.25252	0
6.3314	0		6.2542	0		6.17035	0		6.22822	0		6.36958	0		6.32227	0		6.31358	0		6.27205	0
6.35095	0		6.27375	0		6.1899	0		6.24778	0		6.38913	0		6.3418	0		6.33313	0		6.29158	0
6.37048	0		6.29328	0		6.20943	4528.31		6.26732	0		6.40868	9350.93		6.36138	0		6.35267	0		6.3112	0
6.39003	0		6.31283	0		6.22898	0		6.28687	3452.3		6.42823	10735.1		6.38095	10642.5		6.37222	0		6.33073	0
6.40958	0		6.33238	0		6.24852	4725.53		6.30642	0		6.4478	0		6.4005	0		6.39177	0		6.35028	0
6.42913	0		6.35192	0		6.26807	0		6.32595	0		6.46733	0		6.42003	0		6.41132	0		6.36983	0
6.44867	0		6.37147	5427.66		6.28762	0		6.3455	0		6.48688	0		6.43958	0		6.43087	0		6.38938	0
6.46822	0		6.39102	7885.56		6.30715	0		6.36505	0		6.50643	0		6.45913	0		6.45042	0		6.40892	0
6.48777	0		6.41057	8227.54		6.3267	0		6.38458	0		6.526	9936.81		6.47868	0		6.46995	0		6.42847	0
6.50732	0		6.4301	0		6.34625	0		6.40413	0		6.54552	0		6.49823	0		6.48957	10245.7		6.44802	11780.1
6.52687	0		6.44965	0		6.36578	0		6.42368	0		6.56507	0		6.51777	0		6.50912	0		6.46757	0
6.54642	14919.4		6.4692	0		6.38533	0		6.44322	0		6.58462	0		6.53732	22890.3		6.52867	0		6.4871	0
6.56597	15384.8		6.48873	0		6.40488	0		6.46278	6527.9		6.60417	0		6.55687	20309.5		6.5482	0		6.50665	0
6.5855	13272.6		6.50828	0		6.42443	0		6.48233	0		6.62372	0		6.5764	73936		6.56775	0		6.5262	0
6.60505	0		6.52782	7988.05		6.44398	8994.21		6.50188	0		6.64325	55319.8		6.59595	26872		6.5873	16596.1		6.54573	0
6.6246	0		6.54737	13559.4		6.46353	8262.32		6.52142	0		6.6628	17544.8		6.6155	57875.8		6.6069	26082.3		6.56528	0
6.64413	0		6.56692	0		6.48308	0		6.54097	0		6.68235	13454.3		6.63505	19057		6.62645	31847.7		6.58483	0
6.66368	4468.08		6.58647	0		6.50263	0		6.56052	0		6.7019	0		6.6546	15957		6.64597	0		6.60438	0
6.68322	0		6.60602	0		6.52218	0		6.58007	0		6.72143	0		6.67415	12007.4		6.66553	28623.7		6.62393	0
6.70277	0		6.62555	0		6.54173	0		6.5996	0		6.74098	0		6.69368	12009.6		6.68505	25717.1		6.64347	0
6.72232	0		6.6451	0		6.56127	0		6.61915	0		6.76053	7165.22		6.71327	9335.57		6.70462	0		6.66302	17384.1
6.74185	0		6.66463	0		6.58082	0		6.6387	0		6.78008	0		6.73278	10631.9		6.72413	19205.9		6.68257	23987.8
6.7614	0		6.68418	0		6.60038	10798.9		6.65823	0		6.79963	0		6.75232	0		6.7437	19076.7		6.70212	15318.6
6.78095	0		6.70373	0		6.61992	0		6.67778	0		6.81918	0		6.77187	7730.37		6.76325	15503.4		6.72165	0
6.8005	2710.39		6.72327	0		6.63947	0		6.69733	0		6.83873	0		6.79142	0		6.78278	14776.1		6.7412	0
6.82005	0		6.74283	0		6.659	0		6.71688	0		6.85827	0		6.81097	0		6.80235	0		6.76075	0
6.83958	0		6.76237	0		6.67855	0		6.73642	0		6.87783	0		6.83052	0		6.8219	10629.1		6.7803	0
6.85913	0		6.78192	0		6.6981	0		6.75597	0		6.89737	0		6.85007	5638.87		6.84143	0		6.79985	0
6.87868	5374.83		6.80145	0		6.71763	0		6.77552	0		6.91692	0		6.8696	0		6.86098	6615.24		6.8194	0
6.89823	0		6.821	0		6.73722	0		6.79507	0		6.93647	0		6.88915	0		6.88052	0		6.83895	0
6.91777	0		6.84055	6037.1		6.75675	0		6.8146	0		6.95602	0		6.9087	0		6.90007	5661.18		6.85848	0
6.93732	0		6.8601	3532.3		6.7763	0		6.83417	0		6.97557	0		6.92825	0		6.9196	0		6.87803	0
6.95687	0		6.87965	0		6.79585	0		6.85372	0		6.99512	0		6.9478	0		6.93915	0		6.89758	0
6.97642	0		6.8992	0		6.8154	2352.22		6.87327	0		7.01465	0		6.96733	0		6.95872	0		6.91713	0
6.99597	0		6.91875	0		6.83495	0		6.8928	0		7.0342	0		6.9869	0		6.97825	0		6.93668	0
7.01552	0		6.9383	0		6.8545	0		6.91235	0		7.05375	0		7.00643	0		6.9978	0		6.95625	0
7.03507	0		6.95785	0		6.87405	0		6.93188	0		7.0733	0		7.026	0		7.01735	0		6.9758	0
7.0546	0		6.9774	0		6.89358	0		6.95143	0		7.09285	0		7.04555	0		7.0369	0		6.99535	0
7.07415	0		6.99693	0		6.91313	0		6.97098	0		7.1124	0		7.06508	0		7.05643	0		7.0149	0
[truncated: 880 more rows]
