# Supplementary material for: Discovery of chirally dependent protein modifications by D- and L-2-hydroxyglutarates
Source: Nat Chem. 2026 Mar 17;18(6):1033–41. doi: 10.1038/s41557-026-02093-x (PMC13193722; doi:10.1038/s41557-026-02093-x)
Supplement: Supplementary file 17 — Statistical source data. [file 41557_2026_2093_MOESM17_ESM.xlsx]

## Sheet: ED Fig 6a
MS/MS spectra and EICs of AHSDAQALVLLDVTPDQS(2HG)MVD in H293T cells treated with CoCl2
0mM CoCl2 treated H293T cells			0.1mM CoCl2 treated H293T cells			0.2mM CoCl2 treated H293T cells			0.5mM CoCl2 treated H293T cells			MS/MS spectra
Retention time (min)	Intensity (mV)		Retention time (min)	Intensity (mV)		Retention time (min)	Intensity (mV)		Retention time (min)	Intensity (mV)		m/z	Relative Intensity
0.00877	0		0.00908	0		0.00905	0		0.00978	0		100.212	0.15532
0.01087	0		0.0112	0		0.01098	0		0.01195	0		101.513	0.1765
0.013	0		0.01338	0		0.01293	0		0.0141	0		102.024	0.15532
0.01883	0		0.01542	0		0.01488	0		0.01607	0		102.56	0.25417
0.02773	0		0.01738	0		0.01688	0		0.01823	0		104.389	0.19768
0.03005	0		0.01955	0		0.01897	0		0.02588	0		105.267	0.20474
0.03207	0		0.02172	0		0.02098	0		0.03477	0		109.294	0.14826
0.03418	0		0.0239	0		0.03013	0		0.037	0		113.075	0.2118
0.03617	0		0.02603	0		0.03902	0		0.039	0		113.126	0.15532
0.0384	0		0.02818	0		0.04287	0		0.04122	0		113.684	0.14826
0.04063	0		0.03028	0		0.05177	0		0.04335	0		113.71	0.14826
0.04288	0		0.03258	0		0.0538	0		0.04548	0		116.011	0.16238
0.04505	0		0.035	0		0.05577	0		0.04753	0		116.155	0.16944
0.04722	0		0.03723	0		0.05777	0		0.04952	0		116.19	0.14826
0.04948	0		0.03937	0		0.05973	0		0.05155	0		116.499	0.19062
0.05163	0		0.04328	0		0.0617	0		0.05368	0		118.063	0.1765
0.05382	0		0.05217	0		0.06368	0		0.05583	0		118.313	0.16238
0.05593	0		0.05433	0		0.06563	0		0.05802	0		118.505	0.1765
0.05807	0		0.05628	0		0.06773	0		0.06022	0		119.684	0.1765
0.06023	0		0.05837	0		0.06987	0		0.06238	0		120.268	0.19062
0.06247	0		0.06057	0		0.07917	0		0.0645	0		123.66	0.14826
0.0646	0		0.06272	0		0.08805	0		0.06668	0		124.152	0.14826
0.06862	0		0.06492	0		0.09017	0		0.06883	0		125.764	0.16944
0.07752	0		0.06718	0		0.0923	0		0.07093	0		125.988	0.14826
0.0796	0		0.06938	0		0.0944	0		0.073	0		127.559	0.16944
0.08187	0		0.07153	0		0.10007	0		0.0751	0		127.575	0.16238
0.08393	0		0.07368	0		0.10895	0		0.0772	0		128.77	0.1765
0.0861	0		0.0759	0		0.11105	0		0.07943	0		128.963	0.15532
0.0883	0		0.07815	0		0.11303	0		0.08155	0		132.77	0.15532
0.09042	0		0.08013	0		0.11507	0		0.08353	0		132.892	0.19768
0.09257	0		0.08235	0		0.11723	0		0.08578	0		137.094	0.1765
0.09482	0		0.08447	0		0.11932	0		0.08777	0		138.217	0.16944
0.09708	0		0.08657	0		0.1214	0		0.08985	0		139.346	0.23299
0.09907	0		0.08877	0		0.12357	0		0.09193	0		140.648	0.14826
0.10125	0		0.09075	0		0.12573	0		0.09398	0		140.874	0.20474
0.1034	0		0.09285	0		0.12778	0		0.09618	0		141.031	0.16944
0.10557	0		0.09507	0		0.12992	0		0.0983	0		142.274	0.19062
0.10773	0		0.0973	0		0.1321	0		0.10055	0		142.461	0.2118
0.10992	0		0.0996	0		0.13415	0		0.10262	0		144.036	0.23299
0.11192	0		0.10162	0		0.13642	0		0.10475	0		144.54	0.14826
0.11402	0		0.10385	0		0.13845	0		0.10688	0		149.243	0.16238
0.11607	0		0.10603	0		0.14037	0		0.10908	0		149.508	0.15532
0.11833	0		0.1082	0		0.14233	0		0.1112	0		150.247	0.16238
0.12055	0		0.1103	0		0.14428	0		0.11328	0		150.835	0.14826
0.1227	0		0.11245	0		0.14643	0		0.11538	0		151.819	0.16238
0.12498	0		0.1146	0		0.1487	0		0.11743	0		151.915	0.14826
0.12708	0		0.12218	0		0.1509	0		0.11952	0		152.32	0.19062
0.12927	0		0.13112	0		0.15295	0		0.12173	0		152.379	0.33183
0.13148	0		0.1334	0		0.15503	0		0.12398	0		152.911	0.1765
0.13352	0		0.13565	0		0.15703	0		0.12613	0		156.202	0.21886
0.13572	0		0.1378	0		0.16645	0		0.1283	0		157.687	0.14826
0.13778	0		0.13998	0		0.17533	0		0.13053	0		160.977	0.14826
0.14	0		0.14222	0		0.17763	0		0.13273	0		161.489	0.15532
0.14205	0		0.14418	0		0.17977	0		0.13498	0		163.687	0.16238
0.14425	0		0.14627	0		0.18178	0		0.13723	0		164.348	0.15532
0.14648	0		0.14862	0		0.18405	0		0.13923	0		166.489	0.16238
0.14867	0		0.15082	0		0.18623	0		0.14137	0		169.276	0.19062
0.1508	0		0.15297	0		0.18833	0		0.14357	0		169.761	0.15532
0.15295	0		0.155	0		0.1903	0		0.1458	0		171.136	0.14826
0.15515	0		0.15728	0		0.19225	0		0.14807	0		171.414	0.15532
0.15722	0		0.15955	0		0.19422	0		0.1503	0		171.831	0.16944
0.15945	0		0.1616	0		0.1962	0		0.15247	0		174.017	0.1765
0.16153	0		0.16382	0		0.19817	0		0.1545	0		175.095	0.16238
0.16382	0		0.16592	0		0.20012	0		0.15647	0		175.66	0.19062
0.16617	0		0.16808	0		0.20208	0		0.1585	0		175.747	0.16238
0.16835	0		0.17023	0		0.20433	0		0.16418	0		176.312	0.14826
0.17047	0		0.17227	0		0.20647	0		0.17307	0		176.715	0.19062
0.17267	0		0.1744	0		0.20868	0		0.17528	0		177.155	0.16238
0.17473	0		0.17663	0		0.2107	0		0.17732	0		177.336	0.16238
0.18052	0		0.1789	0		0.2129	0		0.17948	0		178.81	0.15532
0.1894	0		0.18105	0		0.21493	0		0.18173	0		178.835	0.16238
0.1916	0		0.18325	0		0.21695	0		0.18392	0		180.028	0.14826
0.19385	0		0.18553	0		0.21892	0		0.19312	0		180.469	0.15532
0.19597	0		0.18767	0		0.22093	0		0.202	0		180.762	0.1765
0.19805	0		0.18983	0		0.22305	0		0.20402	0		182.648	0.19062
0.20002	0		0.1921	0		0.22527	0		0.20618	0		184.095	0.14826
0.20213	0		0.19435	0		0.22738	0		0.20827	0		184.596	0.15532
0.20428	0		0.19657	0		0.22935	0		0.21038	0		184.867	0.19062
0.20642	0		0.19873	0		0.23155	0		0.21263	0		185.527	0.14826
0.20848	0		0.20088	0		0.23363	0		0.2147	0		186.968	0.14826
0.21075	0		0.20297	0		0.23567	0		0.21668	0		188.013	0.18356
0.21295	0		0.20522	0		0.2378	0		0.21863	0		190.267	0.24711
0.21517	0		0.20727	0		0.23995	0		0.22067	0		194.346	0.19062
0.2174	0		0.20948	0		0.2419	0		0.22272	0		196.043	0.16238
0.21965	0		0.21168	0		0.24408	0		0.22492	0		198.61	0.14826
0.22178	0		0.2139	0		0.24617	0		0.22705	0		200.264	0.16238
0.22387	0		0.21597	0		0.24827	0		0.22897	0		200.412	0.2118
0.226	0		0.21818	0		0.2504	0		0.23123	0		201.082	0.14826
0.22808	0		0.22013	0		0.25258	0		0.23343	0		201.256	0.19062
0.23027	0		0.22238	0		0.25477	0		0.23553	0		205.254	0.2118
0.23238	0		0.22463	0		0.25688	0		0.23752	0		205.9	0.21886
0.23433	0		0.22677	0		0.25887	0		0.23967	0		206.434	0.1765
0.23647	0		0.22883	0		0.26098	0		0.24557	0		211.804	0.2118
0.23867	0		0.23107	0		0.26303	0		0.25445	0		213.584	0.14826
0.24083	0		0.23315	0		0.2652	0		0.25667	0		213.89	0.14826
0.25005	0		0.2353	0		0.26742	0		0.25887	0		215.82	0.15532
0.25893	0		0.241	0		0.2694	0		0.26087	0		215.987	0.19768
0.2612	0		0.24988	0		0.27138	0		0.26307	0		216.098	0.33889
0.26327	0		0.25197	0		0.27333	0		0.2652	0		216.722	0.19062
0.26535	0		0.25412	0		0.27528	0		0.2674	0		218.201	0.26829
0.26762	0		0.25615	0		0.27725	0		0.26978	0		221.299	0.15532
0.26982	0		0.25847	0		0.27928	0		0.27195	0		227.131	0.24005
0.27203	0		0.26057	0		0.2813	0		0.27417	0		227.343	0.19062
0.27412	0		0.26265	0		0.2834	0		0.27618	0		235.423	0.14826
0.27627	0		0.26475	0		0.28548	0		0.27842	0		240.074	0.18356
0.27845	0		0.26692	0		0.28767	0		0.28055	0		242.381	0.14826
0.28075	0		0.26908	0		0.28975	0		0.28255	0		243.127	0.30359
0.28283	0		0.27115	0		0.29182	0		0.28467	0		244.834	0.15532
0.28498	0		0.27335	0		0.29405	0		0.28677	0		245.111	2.08981
0.287	0		0.27532	0		0.29628	0		0.28892	0		246.128	0.55069
0.28922	0		0.27732	0		0.29848	0		0.29463	0		250.025	0.36713
0.29138	0		0.27952	0		0.30053	0		0.30352	0		251.098	0.36007
0.29355	0		0.2816	0		0.30268	0		0.30558	0		251.631	0.16238
0.29573	0		0.28372	0		0.30468	0		0.30787	0		255.818	0.14826
0.29772	0		0.2858	0		0.30675	0		0.31	0		256.126	0.16944
0.29977	0		0.28803	0		0.30868	0		0.3121	0		256.574	0.14826
0.30188	0		0.2902	0		0.31067	0		0.3142	0		257.611	0.16238
0.304	0		0.29222	0		0.3128	0		0.31643	0		258.349	0.19768
0.30615	0		0.2945	0		0.31483	0		0.31857	0		258.599	0.24005
0.30825	0		0.29677	0		0.31692	0		0.32065	0		259	0.15532
0.31052	0		0.29902	0		0.31892	0		0.3227	0		259.635	0.26829
0.31265	0		0.3012	0		0.32087	0		0.32495	0		263.081	0.27535
0.31483	0		0.30338	0		0.3231	0		0.32703	0		263.976	0.1765
0.317	0		0.30557	0		0.32523	0		0.32922	0		264.054	0.16238
0.31917	0		0.30762	0		0.32735	0		0.33142	0		265.594	0.14826
0.32128	0		0.30968	0		0.32952	0		0.33363	0		266.056	0.21886
0.3235	0		0.3118	0		0.33158	0		0.3359	0		267.292	0.21886
0.32578	0		0.31387	0		0.3338	0		0.3379	0		271.042	0.14826
0.328	0		0.31963	0		0.34133	0		0.3401	0		273.086	0.28241
0.33017	0		0.32852	0		0.35022	0		0.34222	0		276.806	0.26123
0.33242	0		0.33072	0		0.35235	0		0.3443	0		280.29	0.19062
0.3345	0		0.3329	0		0.35448	0		0.3463	0		281.354	0.16944
0.33675	0		0.33507	0		0.35665	0		0.34845	0		282.134	0.24711
0.3389	0		0.33728	0		0.35882	0		0.35073	0		283.084	0.14826
0.34113	0		0.33957	0		0.361	0		0.35287	0		284.137	0.36713
0.34328	0		0.34703	0		0.36317	0		0.355	0		284.531	0.24711
0.34538	0		0.35592	0		0.3653	0		0.35707	0		285.953	0.1765
0.34755	0		0.35807	0		0.36737	0		0.35928	0		286.138	0.21886
0.34962	0		0.36022	0		0.36945	0		0.36145	0		287.098	0.15532
0.35173	0		0.3623	0		0.37158	0		0.36353	0		288.139	0.46597
0.3539	0		0.3645	0		0.37373	0		0.36557	0		288.992	0.16238
0.35608	0		0.36653	0		0.3757	0		0.36778	0		293.04	0.16944
0.35817	0		0.36872	0		0.37793	0		0.3699	0		296.982	0.24711
0.36018	0		0.37087	0		0.38015	0		0.37217	0		299.115	0.1765
0.3623	0		0.37288	0		0.38227	0		0.37427	0		299.176	0.45185
0.36453	0		0.37512	0		0.38442	0		0.37648	0		300.148	0.33889
0.36668	0		0.37717	0		0.38655	0		0.37862	0		300.154	0.42361
0.3688	0		0.3793	0		0.3887	0		0.38073	0		301.304	0.16944
0.37098	0		0.38137	0		0.39097	0		0.38295	0		302.336	0.18356
0.37323	0		0.38348	0		0.39292	0		0.38505	0		304.282	0.27535
0.37537	0		0.38568	0		0.39503	0		0.38715	0		307.586	0.16238
0.3775	0		0.38782	0		0.39712	0		0.38933	0		307.731	0.19768
0.3797	0		0.38987	0		0.39922	0		0.39148	0		308.248	0.16238
0.38182	0		0.39212	0		0.40138	0		0.39358	0		308.799	0.18356
0.38397	0		0.39422	0		0.40355	0		0.3956	0		310.135	0.16238
0.3862	0		0.39632	0		0.40577	0		0.39772	0		311.083	0.24711
0.38843	0		0.39857	0		0.40788	0		0.39978	0		312.053	0.16944
0.3905	0		0.4007	0		0.41002	0		0.40185	0		312.154	0.25417
0.39258	0		0.40277	0		0.41208	0		0.404	0		313.093	0.16238
0.39482	0		0.40497	0		0.41425	0		0.4061	0		313.967	0.16238
0.39698	0		0.40693	0		0.41637	0		0.40833	0		314.331	0.14826
0.3992	0		0.40915	0		0.41845	0		0.41027	0		315.158	0.24711
0.4014	0		0.41135	0		0.42055	0		0.4122	0		315.825	0.19768
0.40352	0		0.41345	0		0.42263	0		0.41425	0		316.15	0.55069
0.40567	0		0.4156	0		0.42482	0		0.41645	0		317.02	0.16238
0.40798	0		0.41788	0		0.42697	0		0.4185	0		317.147	0.26123
0.41023	0		0.41987	0		0.4291	0		0.42067	0		317.262	0.19062
0.4124	0		0.422	0		0.43125	0		0.42282	0		317.321	0.16238
0.41457	0		0.4241	0		0.43343	0		0.43035	0		319.206	0.21886
0.41677	0		0.42632	0		0.43557	0		0.43923	0		320.16	0.42361
0.41888	0		0.4285	0		0.4378	0		0.4415	0		320.178	0.16238
0.42117	0		0.43073	0		0.4398	0		0.44372	0		323.194	0.19062
0.42328	0		0.43287	0		0.44927	0		0.44597	0		324.193	0.36007
0.4255	0		0.43495	0		0.45817	0		0.44812	0		324.228	1.36967
0.4275	0		0.43712	0		0.46033	0		0.45027	0		325.23	0.37419
0.42962	0		0.43925	0		0.46238	0		0.45227	0		326.172	0.29653
0.4318	0		0.44152	0		0.46452	0		0.45447	0		326.614	0.15532
0.43395	0		0.44737	0		0.46662	0		0.45667	0		326.755	0.16238
0.43618	0		0.45627	0		0.46873	0		0.45885	0		329.764	0.16944
0.43838	0		0.45838	0		0.47087	0		0.4609	0		331.122	0.51539
0.44052	0		0.46043	0		0.47308	0		0.463	0		332.008	0.15532
0.4426	0		0.46262	0		0.4752	0		0.46502	0		334.138	0.55069
0.44473	0		0.46472	0		0.47727	0		0.46718	0		335.246	0.1765
0.44685	0		0.46712	0		0.47945	0		0.46927	0		339.404	0.15532
0.44912	0		0.46923	0		0.48168	0		0.47133	0		340.018	0.16238
0.45117	0		0.47122	0		0.48383	0		0.4734	0		340.065	0.25417
0.45337	0		0.47323	0		0.48597	0		0.47537	0		341.11	0.29653
0.45542	0		0.4755	0		0.48803	0		0.47748	0		342.174	0.23299
0.45767	0		0.47768	0		0.4902	0		0.4796	0		343.161	0.70602
0.45978	0		0.47987	0		0.4997	0		0.48182	0		344.14	0.25417
0.462	0		0.48203	0		0.5086	0		0.48387	0		344.659	0.14826
0.46415	0		0.48423	0		0.51082	0		0.48607	0		345.151	0.34595
0.46628	0		0.48633	0		0.51303	0		0.48823	0		346.407	0.26829
0.46832	0		0.4884	0		0.5153	0		0.49053	0		347.236	0.56481
0.4705	0		0.4906	0		0.51755	0		0.49265	0		348.134	0.57187
0.47262	0		0.49268	0		0.5197	0		0.49477	0		352.186	0.14826
0.47472	0		0.4948	0		0.52193	0		0.49695	0		355.174	0.38125
0.47702	0		0.497	0		0.52402	0		0.499	0		357.432	0.19062
0.47912	0		0.49917	0		0.52613	0		0.50098	0		360.191	0.50127
0.48138	0		0.50128	0		0.52827	0		0.5032	0		362.237	0.15532
0.48348	0		0.50335	0		0.53057	0		0.50535	0		366.319	0.18356
0.48573	0		0.50558	0		0.53275	0		0.50742	0		368.189	0.35301
0.48787	0		0.50773	0		0.53497	0		0.50958	0		369.503	0.19062
0.49003	0		0.50992	0		0.53712	0		0.5117	0		370.246	0.24711
0.49235	0		0.5121	0		0.5393	0		0.51387	0		371.626	0.15532
0.49447	0		0.51433	0		0.54137	0		0.51608	0		372.444	0.1765
0.49662	0		0.51647	0		0.54355	0		0.51828	0		372.825	0.16238
0.49892	0		0.52402	0		0.54562	0		0.52037	0		373.186	0.36713
0.5011	0		0.5329	0		0.54778	0		0.5225	0		374.15	0.31065
0.50317	0		0.53505	0		0.54983	0		0.5246	0		374.157	0.33889
0.50537	0		0.53703	0		0.55215	0		0.52685	0		374.202	0.21886
0.50753	0		0.53918	0		0.55438	0		0.52893	0		374.358	0.16238
0.50963	0		0.54125	0		0.5565	0		0.5311	0		375.203	0.84722
0.51177	0		0.54342	0		0.55858	0		0.53337	0		376.234	0.1765
0.51403	0		0.54542	0		0.56068	0		0.5355	0		376.68	0.16238
0.51625	0		0.54745	0		0.56272	0		0.53753	0		376.746	0.14826
0.51837	0		0.54968	0		0.56492	0		0.53982	0		377.145	0.18356
0.5206	0		0.5517	0		0.56708	0		0.54177	0		377.2	0.54363
0.52452	0		0.5539	0		0.5692	0		0.54395	0		380.107	0.1765
0.5334	0		0.55603	0		0.5713	0		0.54593	0		380.225	0.42361
0.53568	0		0.55825	0		0.57345	0		0.548	0		382.173	0.50127
0.53798	0		0.56043	0		0.57565	0		0.5502	0		383.204	0.35301
0.54012	0		0.56253	0		0.57768	0		0.55232	0		383.752	0.16238
0.54228	0		0.56473	0		0.57983	0		0.5545	0		384.215	0.47303
0.54452	0		0.56695	0		0.58183	0		0.5566	0		384.489	0.16238
0.54667	0		0.5691	0		0.58407	0		0.56598	0		386.201	0.19062
0.5488	0		0.57133	0		0.58623	0		0.57487	0		386.211	0.14826
0.55098	0		0.57343	0		0.58828	0		0.57707	0		386.32	0.16238
0.55318	0		0.57567	0		0.59578	0		0.58657	0		386.999	0.19062
0.55545	0		0.5778	0		0.60467	0		0.59545	0		387.224	0.32477
0.55765	0		0.57988	0		0.60688	0		0.59763	0		389.196	0.45891
0.55982	0		0.5821	0		0.60903	0		0.59982	0		389.779	0.19062
0.56182	0		0.58415	0		0.61097	0		0.60178	0		391.179	0.38125
0.56397	0		0.58632	0		0.61325	0		0.604	0		391.814	0.19062
0.5661	0		0.58852	0		0.6154	0		0.60593	0		393.511	0.1765
0.56833	0		0.59072	0		0.61763	0		0.60813	0		395.256	0.2118
0.57052	0		0.5928	0		0.61987	0		0.61017	0		396.257	0.14826
0.57262	0		0.59507	0		0.62193	0		0.61225	0		397.515	0.14826
0.57485	0		0.59722	0		0.62408	0		0.61435	0		398.208	0.24711
0.58432	0		0.59922	0		0.6262	0		0.61658	0		399.186	0.23299
0.5932	0		0.60133	0		0.62843	0		0.61883	0		400.12	0.40949
0.59537	0		0.60332	0		0.63067	0		0.62082	0		400.241	0.20474
0.59758	0		0.60543	0		0.63272	0		0.62292	0		401.631	0.20474
0.59983	0		0.60763	0		0.63483	0		0.62503	0		402.568	0.25417
0.60202	0		0.617	0		0.63682	0		0.62717	0		403.192	0.27535
0.60417	0		0.62588	0		0.63895	0		0.62927	0		403.233	0.63541
0.60638	0		0.62802	0		0.64118	0		0.63133	0		404.119	0.55069
0.60853	0		0.6301	0		0.64328	0		0.63358	0		404.235	0.19062
0.61063	0		0.63228	0		0.6455	0		0.63582	0		405.002	0.20474
0.61285	0		0.63445	0		0.64752	0		0.64507	0		405.163	0.31771
0.61503	0		0.63658	0		0.64965	0		0.65573	0		406.147	0.25417
0.61722	0		0.63872	0		0.65173	0		0.66462	0		408.584	0.2118
0.61942	0		0.64625	0		0.65385	0		0.66687	0		409.242	0.32477
0.62163	0		0.65513	0		0.65605	0		0.66912	0		410.163	0.89664
0.62363	0		0.65727	0		0.65818	0		0.67115	0		410.196	0.59305
0.62573	0		0.65942	0		0.66035	0		0.6731	0		411.162	0.70602
0.62777	0		0.66155	0		0.66262	0		0.67522	0		411.264	0.26123
0.62983	0		0.66367	0		0.66457	0		0.67728	0		412.214	0.19062
0.63203	0		0.66577	0		0.66663	0		0.67938	0		412.595	0.15532
0.6342	0		0.66787	0		0.66887	0		0.68148	0		412.641	0.24005
0.6364	0		0.67003	0		0.671	0		0.68362	0		413.201	0.24005
0.63857	0		0.67202	0		0.6732	0		0.6857	0		413.571	0.21886
0.6408	0		0.67412	0		0.67533	0		0.68793	0		414.263	0.20474
0.64292	0		0.6763	0		0.67757	0		0.69008	0		415.179	0.21886
0.6524	0		0.6785	0		0.6797	0		0.69222	0		416.177	0.34595
0.66128	0		0.68075	0		0.68188	0		0.6944	0		417.138	0.88958
0.6636	0		0.6828	0		0.68402	0		0.69657	0		420.167	1.20023
0.6658	0		0.68492	0		0.68603	0		0.69878	0		422.718	0.20474
0.66788	0		0.68715	0		0.68817	0		0.70098	0		423.919	0.15532
0.67	0		0.68933	0		0.69033	0		0.7031	0		424.142	0.24711
0.67217	0		0.69157	0		0.69247	0		0.70528	0		425.182	0.60717
0.67433	0		0.69358	0		0.69462	0		0.70733	0		425.276	0.48715
0.67648	0		0.69567	0		0.69682	0		0.70958	0		425.567	0.14826
0.67855	0		0.69778	0		0.6989	0		0.71163	0		426.196	0.28947
0.6806	0		0.69987	0		0.7011	0		0.71377	0		426.287	0.29653
0.68277	0		0.7021	0		0.70318	0		0.7159	0		426.313	0.21886
0.68502	0		0.70435	0		0.70527	0		0.71813	0		427.216	0.35301
0.68713	0		0.7065	0		0.70745	0		0.72025	0		427.58	0.19062
0.68942	0		0.70873	0		0.70958	0		0.72243	0		428.215	0.64247
0.6914	0		0.71098	0		0.71175	0		0.72472	0		429.216	0.59305
0.69338	0		0.71303	0		0.71387	0		0.7269	0		430.18	1.13668
0.69563	0		0.71513	0		0.71602	0		0.72903	0		430.23	0.33889
0.6977	0		0.71722	0		0.71823	0		0.73122	0		431.904	0.19062
0.69985	0		0.71935	0		0.72032	0		0.73342	0		432.124	0.24711
0.70205	0		0.72143	0		0.72243	0		0.73557	0		432.176	0.33889
0.70418	0		0.72358	0		0.72458	0		0.73772	0		432.199	0.32477
0.70632	0		0.72575	0		0.72682	0		0.73975	0		432.776	0.14826
0.70858	0		0.72797	0		0.72897	0		0.74175	0		433.061	0.23299
0.7107	0		0.73013	0		0.7311	0		0.7439	0		435.824	0.22592
0.71303	0		0.73218	0		0.73308	0		0.74608	0		437.691	0.19768
0.71535	0		0.73427	0		0.74045	0		0.74822	0		438.203	0.24711
0.71748	0		0.73623	0		0.75468	0		0.75043	0		440.255	0.43773
0.71963	0		0.73843	0		0.76357	0		0.7527	0		440.941	0.15532
0.72168	0		0.74047	0		0.76575	0		0.7549	0		441.251	0.27535
0.7239	0		0.7427	0		0.7677	0		0.75705	0		442.186	0.26829
0.72607	0		0.74475	0		0.76982	0		0.75917	0		442.2	0.28947
0.7282	0		0.74685	0		0.77185	0		0.76123	0		442.488	0.14826
0.73042	0		0.74907	0		0.77403	0		0.76345	0		445.198	0.19062
0.73257	0		0.75128	0		0.7761	0		0.76558	0		447.193	0.44479
0.7348	0		0.7534	0		0.77825	0		0.76777	0		448.19	0.36713
0.73698	0		0.7556	0		0.78035	0		0.76997	0		448.215	0.2118
0.73907	0		0.75783	0		0.78255	0		0.77215	0		449.207	0.38125
0.74125	0		0.75993	0		0.78472	0		0.77423	0		451.422	0.16238
0.74338	0		0.76212	0		0.78698	0		0.77637	0		452.239	0.23299
0.74558	0		0.76422	0		0.7891	0		0.77843	0		453.206	0.23299
0.74787	0		0.76645	0		0.79125	0		0.78057	0		453.269	1.10138
0.75008	0		0.76863	0		0.79337	0		0.78275	0		454.178	0.31771
0.75215	0		0.77073	0		0.79545	0		0.7849	0		454.305	0.20474
0.75442	0		0.7728	0		0.79767	0		0.78708	0		455.225	0.9037
0.75667	0		0.77503	0		0.79988	0		0.78933	0		455.266	0.34595
0.75867	0		0.77712	0		0.80208	0		0.79147	0		456.218	0.50833
0.7609	0		0.77918	0		0.80433	0		0.79353	0		456.753	0.14826
0.76285	0		0.78122	0		0.80653	0		0.79568	0		457.229	0.49421
0.76487	0		0.78332	0		0.80867	0		0.79785	0		458.195	0.39537
0.76697	0		0.7855	0		0.81075	0		0.80008	0		458.21	0.43067
0.76918	0		0.78775	0		0.813	0		0.80227	0		458.271	0.16238
0.77128	0		0.78993	0		0.81515	0		0.80433	0		458.472	0.1765
0.77332	0		0.79203	0		0.81732	0		0.80647	0		459.186	0.16944
0.7754	0		0.79425	0		0.81932	0		0.80843	0		459.212	0.80486
0.77763	0		0.7964	0		0.8215	0		0.81052	0		460.217	0.28947
0.77978	0		0.79865	0		0.82352	0		0.81268	0		462.157	0.96018
0.7819	0		0.80075	0		0.82572	0		0.81497	0		462.3	0.40949
0.78412	0		0.80277	0		0.82792	0		0.81718	0		462.495	0.24005
0.78635	0		0.80482	0		0.83008	0		0.81925	0		463.225	0.29653
0.78845	0		0.80693	0		0.83218	0		0.82147	0		465.228	0.24711
0.7906	0		0.80913	0		0.83433	0		0.82352	0		465.551	0.14826
0.79273	0		0.8111	0		0.83632	0		0.83293	0		466.046	0.18356
0.79488	0		0.81315	0		0.8385	0		0.84182	0		466.298	0.23299
0.79705	0		0.8153	0		0.84067	0		0.84395	0		466.475	0.20474
0.79925	0		0.8175	0		0.84813	0		0.84588	0		467.172	0.16238
0.8015	0		0.81965	0		0.85702	0		0.84802	0		469.209	0.32477
0.8109	0		0.82185	0		0.85917	0		0.85008	0		470.162	0.45891
0.81978	0		0.82398	0		0.8613	0		0.85222	0		470.225	0.88958
0.82205	0		0.82607	0		0.86327	0		0.85443	0		470.287	0.1765
0.82425	0		0.82818	0		0.8654	0		0.85643	0		470.321	0.14826
0.82632	0		0.83028	0		0.86762	0		0.8586	0		472.165	0.16238
0.8283	0		0.8325	0		0.86958	0		0.8607	0		472.204	0.24711
0.83033	0		0.83467	0		0.87172	0		0.86293	0		473.2	0.2118
0.83245	0		0.83678	0		0.8737	0		0.86492	0		473.224	0.25417
0.83463	0		0.84067	0		0.87595	0		0.86708	0		474.168	0.2118
0.83682	0		0.84955	0		0.87793	0		0.86928	0		474.249	0.35301
0.83897	0		0.85347	0		0.8799	0		0.87137	0		474.264	0.33183
0.84122	0		0.86235	0		0.882	0		0.8736	0		475.182	0.51539
0.84345	0		0.86443	0		0.88413	0		0.87557	0		477.19	0.32477
0.84562	0		0.86642	0		0.88615	0		0.87765	0		477.202	0.20474
0.8479	0		0.86845	0		0.88815	0		0.87985	0		480.248	0.45891
0.85007	0		0.87072	0		0.89035	0		0.88198	0		480.713	0.15532
0.85223	0		0.87277	0		0.89248	0		0.88408	0		482.094	0.28947
0.85435	0		0.87473	0		0.8946	0		0.88628	0		482.199	2.38633
0.85657	0		0.8769	0		0.89667	0		0.88832	0		482.283	0.43773
0.85877	0		0.87898	0		0.89865	0		0.89045	0		483.209	0.46597
0.86083	0		0.88107	0		0.90058	0		0.89258	0		483.252	0.57893
0.86293	0		0.88325	0		0.9025	0		0.89472	0		485.173	0.27535
0.865	0		0.88533	0		0.90452	0		0.89685	0		485.276	0.24711
0.8671	0		0.88743	0		0.91215	0		0.89905	0		486.164	0.38125
0.8693	0		0.88968	0		0.92103	0		0.90127	0		487.208	0.84722
0.87147	0		0.89162	0		0.92303	0		0.90337	0		487.227	0.48715
0.87358	0		0.89382	0		0.92498	0		0.90552	0		487.829	0.19768
0.87577	0		0.89597	0		0.92702	0		0.90772	0		488.313	0.31771
0.87793	0		0.89822	0		0.92898	0		0.90982	0		493.077	0.1765
0.88018	0		0.9004	0		0.93107	0		0.9119	0		493.162	0.24711
0.8823	0		0.90252	0		0.93325	0		0.9141	0		493.194	2.02626
0.88448	0		0.9047	0		0.93533	0		0.9162	0		494.128	0.15532
0.88663	0		0.90683	0		0.93738	0		0.91842	0		494.204	0.81192
0.88887	0		0.9089	0		0.9466	0		0.92067	0		495.527	0.19062
0.89085	0		0.91102	0		0.95548	0		0.9228	0		495.812	0.24711
0.89303	0		0.91315	0		0.9576	0		0.92498	0		496.278	0.44479
0.89502	0		0.9154	0		0.95957	0		0.92727	0		497.186	0.31065
0.89713	0		0.91758	0		0.96155	0		0.9294	0		497.853	0.1765
0.8993	0		0.9197	0		0.96367	0		0.93152	0		498.189	0.31065
0.9015	0		0.92912	0		0.96563	0		0.93372	0		499.218	0.32477
0.9038	0		0.938	0		0.96768	0		0.93585	0		499.246	0.65659
0.90603	0		0.94018	0		0.96993	0		0.93788	0		499.755	0.14826
0.90817	0		0.94235	0		0.97207	0		0.9401	0		500.382	0.18356
0.91035	0		0.94448	0		0.9741	0		0.94217	0		500.881	0.20474
0.91252	0		0.94658	0		0.97613	0		0.9441	0		501.177	0.29653
0.91468	0		0.9488	0		0.97838	0		0.94622	0		501.33	0.14826
0.91693	0		0.95085	0		0.98035	0		0.94823	0		502.234	0.37419
0.91897	0		0.95292	0		0.98252	0		0.9504	0		502.287	0.14826
0.92127	0		0.9551	0		0.9845	0		0.95257	0		503.273	0.24711
0.92352	0		0.95715	0		0.98668	0		0.95467	0		505.442	0.15532
0.92573	0		0.95917	0		0.98867	0		0.95682	0		506.113	0.1765
0.92765	0		0.96115	0		0.99085	0		0.95893	0		507.319	0.1765
0.92993	0		0.96332	0		0.99288	0		0.96092	0		509.741	0.25417
0.93207	0		0.96538	0		0.99487	0		0.96317	0		511.851	0.16944
0.93417	0		0.96747	0		0.99695	0		0.96523	0		513.288	0.29653
0.9362	0		0.96955	0		0.99908	0		0.96742	0		513.622	0.16944
0.93842	0		0.97178	0		1.00102	0		0.96957	0		514.138	0.57187
0.94057	0		0.97387	0		1.00318	0		0.97168	0		515.267	0.27535
0.94275	0		0.97602	0		1.00525	0		0.97393	0		515.323	0.35301
0.94497	0		0.97822	0		1.00718	0		0.97607	0		516.266	0.91782
0.94708	0		0.98032	0		1.00915	0		0.97833	0		516.395	0.16238
0.94937	0		0.9825	0		1.01112	0		0.9805	0		516.94	0.1765
0.95148	0		0.98455	0		1.01307	0		0.98272	0		517.246	0.26123
0.95367	0		0.9866	0		1.01503	0		0.98482	0		519.229	0.28241
0.95588	0		0.9888	0		1.01698	0		0.98693	0		519.269	0.23299
0.958	0		0.99093	0		1.01893	0		0.98915	0		520.236	0.62835
0.96015	0		0.99308	0		1.0209	0		0.99123	0		521.216	0.57893
0.96218	0		0.99515	0		1.02283	0		0.99337	0		521.247	0.24711
0.96428	0		0.99725	0		1.02477	0		0.99557	0		521.868	0.16944
0.96652	0		0.99945	0		1.02672	0		0.99778	0		522.12	0.21886
0.96863	0		1.00147	0		1.02865	0		1.00005	0		522.27	0.31771
0.97087	0		1.00363	0		1.0306	0		1.00217	0		523.215	0.26123
0.97317	0		1.0058	0		1.03258	0		1.01145	0		524.88	0.24711
0.97522	0		1.00775	0		1.03457	0		1.02033	0		524.949	0.14826
0.9793	0		1.00982	0		1.0365	0		1.02243	0		525.922	0.14826
0.98818	0		1.012	0		1.03847	0		1.02453	0		526.29	0.50127
0.99042	0		1.0141	0		1.04045	0		1.02668	0		527.289	0.64247
0.99265	0		1.01627	0		1.04263	0		1.02882	0		529.229	0.24005
0.9948	0		1.01833	0		1.04488	0		1.03107	0		529.306	0.31771
0.99695	0		1.02045	0		1.04697	0		1.0332	0		530.235	0.22592
0.99895	0		1.02253	0		1.049	0		1.03542	0		530.262	0.69189
1.00122	0		1.02453	0		1.05118	0		1.03758	0		531.233	0.39537
1.00337	0		1.02673	0		1.05322	0		1.03967	0		532.098	0.15532
1.00553	0		1.02882	0		1.0553	0		1.0419	0		532.141	0.31065
1.00778	0		1.03093	0		1.05723	0		1.0439	0		532.351	0.54363
1.00992	0		1.03317	0		1.0594	0		1.04602	0		533.111	0.28241
1.01207	0		1.03538	0		1.06143	0		1.05183	0		533.357	0.23299
1.01428	0		1.03743	0		1.06355	0		1.06072	0		534.256	0.57187
1.01657	0		1.03965	0		1.0656	0		1.06287	0		534.577	0.48715
1.01875	0		1.04177	0		1.06772	0		1.06513	0		535.292	0.35301
1.02102	0		1.04375	0		1.06977	0		1.06718	0		535.486	0.16238
1.02318	0		1.046	0		1.07198	0		1.06923	0		536.892	0.1765
1.02525	0		1.04822	0		1.07407	0		1.07145	0		538.231	0.41655
1.02722	0		1.05033	0		1.07613	0		1.07358	0		539.209	0.35301
1.0292	0		1.05262	0		1.07807	0		1.07567	0		539.284	0.40949
1.03138	0		1.05477	0		1.08018	0		1.07783	0		540.186	0.36713
1.03357	0		1.05687	0		1.08215	0		1.07995	0		540.272	0.28947
1.03577	0		1.05903	0		1.08422	0		1.08198	0		541.207	0.82604
1.0379	0		1.06123	0		1.08627	0		1.08408	0		541.268	0.21886
1.0401	0		1.0633	0		1.08843	0		1.08632	0		542.153	0.51539
1.0423	0		1.0654	0		1.0904	0		1.08843	0		542.756	0.14826
1.04432	0		1.06757	0		1.09235	0		1.09048	0		543.257	0.30359
1.05192	0		1.06985	0		1.0944	0		1.09267	0		544.208	0.24711
1.0608	0		1.07205	0		1.0964	0		1.09478	0		544.238	0.29653
1.06297	0		1.07398	0		1.09835	0		1.09695	0		545.239	0.64247
1.06495	0		1.07612	0		1.10047	0		1.09923	0		545.262	0.47303
1.06712	0		1.07853	0		1.10257	0		1.10118	0		546.21	0.72014
1.06925	0		1.08068	0		1.10467	0		1.10332	0		546.249	0.75544
1.07152	0		1.0828	0		1.10683	0		1.1055	0		547.25	0.26123
1.07363	0		1.08487	0		1.10908	0		1.10768	0		550.293	0.7625
1.07577	0		1.08703	0		1.11108	0		1.10992	0		550.369	0.59305
1.07792	0		1.08925	0		1.11855	0		1.11202	0		553.154	0.26123
1.08008	0		1.09143	0		1.12743	0		1.1141	0		553.258	0.38831
1.08225	0		1.09362	0		1.12942	0		1.1163	0		553.311	0.43067
1.08437	0		1.09583	0		1.13138	0		1.12215	0		553.943	0.16944
1.08652	0		1.09797	0		1.13343	0		1.13105	0		554.054	0.19062
1.08862	0		1.10007	0		1.1354	0		1.13322	0		554.321	0.32477
1.09082	0		1.10212	0		1.13737	0		1.1352	0		554.346	0.31771
1.09285	0		1.10432	0		1.13932	0		1.13742	0		554.64	0.1765
1.09492	0		1.10653	0		1.1413	0		1.13967	0		556.269	0.1765
1.09708	0		1.1087	0		1.14327	0		1.1419	0		557.287	0.27535
1.09917	0		1.11085	0		1.14525	0		1.14418	0		558.222	0.52951
1.10138	0		1.11292	0		1.14732	0		1.14645	0		559.155	0.50127
1.1035	0		1.11502	0		1.14927	0		1.14855	0		559.217	1.45439
1.10567	0		1.11723	0		1.1512	0		1.15065	0		559.338	0.32477
1.10782	0		1.11933	0		1.15327	0		1.15273	0		559.356	0.23299
1.10998	0		1.12155	0		1.15522	0		1.15478	0		560.853	0.14826
1.11215	0		1.12357	0		1.16257	0		1.1568	0		561.177	0.56481
1.11433	0		1.1259	0		1.17145	0		1.15898	0		561.235	0.48715
1.11647	0		1.12798	0		1.17362	0		1.16113	0		562.213	0.31065
1.11868	0		1.13027	0		1.17557	0		1.16333	0		562.25	0.31771
1.1208	0		1.13248	0		1.17778	0		1.16545	0		562.382	0.33183
1.12298	0		1.1346	0		1.17988	0		1.16758	0		563.533	0.21886
1.1252	0		1.13692	0		1.18208	0		1.16963	0		565.144	0.16944
1.12715	0		1.1391	0		1.18418	0		1.1718	0		565.279	0.27535
1.13293	0		1.14113	0		1.18615	0		1.17388	0		567.592	0.26829
1.14182	0		1.1434	0		1.18822	0		1.17598	0		567.743	0.26123
1.14403	0		1.14552	0		1.19047	0		1.17823	0		568.069	0.20474
1.14607	0		1.14757	0		1.19258	0		1.18038	0		568.237	0.47303
1.14832	0		1.14958	0		1.19468	0		1.18253	0		568.281	0.27535
1.15048	0		1.15185	0		1.19682	0		1.18475	0		570.215	0.43773
1.15272	0		1.15402	0		1.19893	0		1.18693	0		570.294	0.29653
1.15502	0		1.15612	0		1.20837	0		1.18917	0		571.249	0.80486
1.15708	0		1.15828	0		1.21725	0		1.19123	0		572.226	0.28241
1.15908	0		1.16583	0		1.21938	0		1.19343	0		572.339	0.44479
1.16117	0		1.17472	0		1.2267	0		1.1956	0		572.435	0.16944
1.16337	0		1.17697	0		1.23558	0		1.1978	0		573.216	0.20474
1.16565	0		1.17905	0		1.23783	0		1.19995	0		573.764	0.21886
1.1678	0		1.18117	0		1.24717	0		1.20218	0		574.762	0.16238
1.17005	0		1.18323	0		1.25783	0		1.20432	0		575.224	0.29653
1.17228	0		1.18537	0		1.27205	0		1.20632	0		576.244	0.25417
1.17448	0		1.18742	0		1.28093	0		1.20853	0		577.599	0.2118
1.1766	0		1.18967	0		1.28295	0		1.21077	0		577.787	0.19062
1.1788	0		1.1917	0		1.2849	0		1.22015	0		577.956	0.1765
1.18093	0		1.19385	0		1.2869	0		1.22902	0		578.212	0.21886
1.18318	0		1.19593	0		1.28898	0		1.2384	0		579.096	0.18356
1.1854	0		1.19803	0		1.29105	0		1.25262	0		579.277	0.34595
1.18752	0		1.20025	0		1.29302	0		1.2615	0		580.229	1.83564
1.18967	0		1.20235	0		1.29507	0		1.26355	0		580.265	1.39791
1.19188	0		1.20438	0		1.29702	0		1.26573	0		580.584	0.1765
1.19395	0		1.20657	0		1.299	0		1.26788	0		581.227	0.24711
1.19597	0		1.20872	0		1.30102	0		1.27013	0		581.35	0.45185
1.19822	0		1.21068	0		1.3031	0		1.27227	0		582.224	0.26829
1.20018	0		1.21273	0		1.30517	0		1.27445	0		583.124	0.40949
1.20238	0		1.215	0		1.31437	0		1.2766	0		583.14	0.19768
1.20457	0		1.21723	0		1.32325	0		1.2787	0		583.315	1.19317
1.20672	0		1.2194	0		1.3252	0		1.28087	0		584.314	0.34595
1.20883	0		1.2217	0		1.32717	0		1.28305	0		584.77	0.35301
1.21098	0		1.22377	0		1.32913	0		1.28513	0		584.834	0.1765
1.21327	0		1.22603	0		1.3311	0		1.28733	0		585.293	0.24711
1.21537	0		1.2283	0		1.3331	0		1.28948	0		586.312	0.24711
1.21758	0		1.23772	0		1.33507	0		1.29167	0		586.596	0.14826
1.21982	0		1.25193	0		1.33703	0		1.29395	0		587.267	0.24711
1.22197	0		1.26437	0		1.339	0		1.29607	0		588.201	0.45185
1.22398	0		1.27325	0		1.34097	0		1.29827	0		588.758	0.14826
1.23163	0		1.27553	0		1.34292	0		1.30035	0		589.18	0.23299
1.24585	0		1.27778	0		1.34487	0		1.3025	0		589.263	0.25417
1.26007	0		1.28005	0		1.34685	0		1.30457	0		590.205	0.22592
1.27605	0		1.28222	0		1.35242	0		1.30677	0		591.265	0.35301
1.28493	0		1.28433	0		1.36132	0		1.309	0		592.083	0.14826
1.28695	0		1.28658	0		1.36327	0		1.31122	0		592.2	0.18356
1.28908	0		1.28868	0		1.37242	0		1.31345	0		592.273	0.49421
1.29125	0		1.29097	0		1.3813	0		1.31568	0		592.823	0.16238
1.2935	0		1.29315	0		1.38327	0		1.31785	0		593.238	1.08726
1.2957	0		1.29532	0		1.38523	0		1.32005	0		593.28	0.91782
1.2978	0		1.29752	0		1.38718	0		1.32223	0		593.773	0.38831
1.29997	0		1.30702	0		1.38917	0		1.32443	0		593.787	0.24711
1.30225	0		1.3159	0		1.39115	0		1.32642	0		596.308	0.38831
1.3044	0		1.31813	0		1.39312	0		1.32852	0		597.067	0.16944
1.30658	0		1.32023	0		1.39508	0		1.33068	0		597.254	0.16238
1.30858	0		1.32792	0		1.39707	0		1.33293	0		598.21	0.24005
1.31083	0		1.3368	0		1.39903	0		1.33508	0		598.255	0.24711
1.31297	0		1.33883	0		1.40102	0		1.33713	0		598.468	0.16238
1.31522	0		1.34092	0		1.403	0		1.33938	0		598.925	0.14826
1.3174	0		1.34302	0		1.40495	0		1.3415	0		599.248	0.54363
1.31948	0		1.3452	0		1.40692	0		1.34362	0		599.317	0.24711
1.32165	0		1.34727	0		1.40888	0		1.34578	0		601.339	0.1765
1.32373	0		1.34932	0		1.4109	0		1.34787	0		602.24	0.29653
1.32603	0		1.35142	0		1.41285	0		1.35015	0		602.317	0.24005
1.3282	0		1.35358	0		1.41483	0		1.35222	0		602.677	0.1765
1.33035	0		1.3557	0		1.4168	0		1.35423	0		603.316	0.61423
1.3325	0		1.35778	0		1.41877	0		1.35645	0		603.335	0.26123
1.33458	0		1.35998	0		1.42073	0		1.35865	0		603.347	0.41655
1.33668	0		1.36222	0		1.4227	0		1.36093	0		605.308	0.26123
1.33887	0		1.3643	0		1.42465	0		1.3631	0		605.334	0.47303
1.34107	0		1.3664	0		1.4266	0		1.36528	0		606.316	0.31065
1.34327	0		1.36867	0		1.42855	0		1.36748	0		606.887	0.27535
1.34535	0		1.3707	0		1.43052	0		1.36965	0		608.258	0.30359
1.34758	0		1.37285	0		1.43247	0		1.37168	0		609.193	0.14826
1.34972	0		1.37508	0		1.43443	0		1.37378	0		609.314	0.33889
1.35177	0		1.37728	0		1.43638	0		1.37595	0		610.193	0.52951
1.35378	0		1.37937	0		1.43833	0		1.37803	0		610.26	5.86699
1.35598	0		1.38153	0		1.44028	0		1.3801	0		610.34	0.40949
1.35815	0		1.38372	0		1.44222	0		1.3823	0		611.257	1.7015
1.36037	0		1.38582	0		1.44422	0		1.38433	0		612.32	0.26829
1.36245	0		1.38795	0		1.44618	0		1.38648	0		612.508	0.14826
1.36455	0		1.39008	0		1.44813	0		1.38863	0		612.685	0.16238
1.36662	0		1.39228	0		1.45008	0		1.39083	0		613.264	0.88252
1.36885	0		1.3945	0		1.45205	0		1.39285	0		614.172	0.27535
1.371	0		1.3967	0		1.45402	0		1.39488	0		614.242	0.23299
1.37317	0		1.39883	0		1.45602	0		1.39687	0		615.255	0.39537
1.37527	0		1.40093	0		1.45798	0		1.399	0		616.733	0.15532
1.37932	0		1.40308	0		1.45998	0		1.4012	0		617.242	0.54363
1.38822	0		1.40503	0		1.46193	0		1.40332	0		617.258	0.9037
1.3904	0		1.40727	0		1.46392	0		1.40572	0		617.478	0.1765
1.39262	0		1.40948	0		1.46587	0		1.40788	0		619.275	0.38125
1.39475	0		1.41157	0		1.46783	0		1.41003	0		619.309	0.26829
1.39682	0		1.41377	0		1.46985	0		1.41758	0		621.259	0.34595
1.39895	0		1.41605	0		1.47198	0		1.42648	0		621.327	0.45891
1.40105	0		1.41815	0		1.47402	0		1.42872	0		622.251	0.42361
1.40313	0		1.42042	0		1.47598	0		1.43095	0		623.246	0.21886
1.41072	0		1.42265	0		1.47797	0		1.43318	0		623.3	0.31771
1.4196	0		1.42487	0		1.48005	0		1.43542	0		623.317	0.44479
1.42178	0		1.42692	0		1.48205	0		1.43753	0		624.65	0.30359
1.42408	0		1.4291	0		1.48418	0		1.43965	0		626.242	0.18356
1.42608	0		1.43127	0		1.48623	0		1.44185	0		626.403	0.32477
1.42825	0		1.43345	0		1.48848	0		1.44392	0		626.875	0.45891
1.43052	0		1.4355	0		1.49063	0		1.446	0		627.108	0.19768
1.43263	0		1.43767	0		1.49292	0		1.44817	0		627.276	1.0096
1.43473	0		1.43967	0		1.49512	0		1.4522	0		628.315	0.32477
1.43695	0		1.4418	0		1.49713	0		1.46108	0		628.977	0.14826
1.43917	0		1.44383	0		1.49937	0		1.46317	0		629.021	0.16238
1.44132	0		1.44608	0		1.50147	0		1.46538	0		629.291	0.36713
1.44338	0		1.44835	0		1.50367	0		1.46757	0		630.334	0.24711
1.44555	0		1.45057	0		1.50577	0		1.4697	0		630.542	0.19062
1.4531	0		1.45277	0		1.50797	0		1.47193	0		631.306	0.19062
1.46198	0		1.45498	0		1.51017	0		1.4741	0		632.272	0.68483
1.46425	0		1.45712	0		1.51237	0		1.47623	0		632.281	0.93194
1.46638	0		1.45917	0		1.51463	0		1.47845	0		632.31	0.66365
1.46863	0		1.46128	0		1.51683	0		1.48065	0		633.213	0.19062
1.47067	0		1.4634	0		1.51902	0		1.48267	0		634.284	0.48009
1.47282	0		1.46563	0		1.52123	0		1.48488	0		634.629	0.28241
1.47497	0		1.46767	0		1.52337	0		1.48702	0		635.326	0.26829
1.47712	0		1.46982	0		1.52557	0		1.4892	0		637.383	0.23299
1.47928	0		1.47178	0		1.52783	0		1.49128	0		638.247	0.48715
1.48143	0		1.47377	0		1.5299	0		1.49352	0		639.26	0.44479
1.48342	0		1.47602	0		1.53188	0		1.49565	0		639.361	0.20474
1.4855	0		1.47822	0		1.53388	0		1.49785	0		640.229	0.20474
1.48767	0		1.4803	0		1.53598	0		1.49995	0		640.38	0.31065
1.48988	0		1.48248	0		1.53823	0		1.50212	0		641.298	0.33889
1.49203	0		1.48467	0		1.54017	0		1.50433	0		641.318	0.41655
1.49432	0		1.48668	0		1.54233	0		1.50647	0		642.255	0.44479
1.49647	0		1.48877	0		1.54428	0		1.5086	0		642.319	0.69189
1.49867	0		1.491	0		1.54642	0		1.51078	0		642.363	0.38125
1.50077	0		1.49302	0		1.54848	0		1.51288	0		643.257	0.77662
1.50292	0		1.49527	0		1.5506	0		1.51502	0		643.27	0.19768
1.50515	0		1.4975	0		1.55272	0		1.51708	0		643.285	0.20474
1.50745	0		1.49965	0		1.55488	0		1.51923	0		643.297	0.55775
1.5096	0		1.50182	0		1.5572	0		1.52128	0		643.344	0.24711
1.51188	0		1.504	0		1.55932	0		1.52335	0		643.396	0.23299
1.51398	0		1.50613	0		1.56153	0		1.52543	0		644.905	0.15532
1.51627	0		1.5083	0		1.56368	0		1.52755	0		645.262	0.50127
1.51848	0		1.51047	0		1.56592	0		1.52958	0		645.364	0.40949
1.52058	0		1.51255	0		1.57175	0		1.53172	0		647.305	0.28947
1.52267	0		1.51477	0		1.58063	0		1.53393	0		647.999	0.20474
1.52473	0		1.5169	0		1.58282	0		1.53617	0		650.233	0.14826
1.52693	0		1.51903	0		1.58482	0		1.53832	0		650.263	0.52245
1.529	0		1.52107	0		1.58702	0		1.54057	0		650.321	0.31065
1.5311	0		1.5233	0		1.5891	0		1.54268	0		650.737	0.15532
1.53325	0		1.5255	0		1.59127	0		1.54485	0		651.203	0.23299
1.5355	0		1.52755	0		1.59337	0		1.54703	0		651.867	0.54363
1.53772	0		1.52968	0		1.59547	0		1.54915	0		652.315	0.57893
1.53983	0		1.53192	0		1.59753	0		1.55128	0		652.351	0.20474
1.54208	0		1.5341	0		1.59972	0		1.55345	0		653.323	0.23299
1.5442	0		1.53627	0		1.60185	0		1.5555	0		654.25	0.63541
1.5462	0		1.53828	0		1.60393	0		1.55775	0		655.351	0.27535
1.54843	0		1.54037	0		1.6061	0		1.55988	0		655.434	0.35301
1.5504	0		1.54247	0		1.60813	0		1.5621	0		655.837	0.16238
1.55242	0		1.54478	0		1.61033	0		1.56422	0		656.252	0.24005
1.55467	0		1.54677	0		1.6125	0		1.5662	0		656.325	0.37419
1.55673	0		1.54882	0		1.61473	0		1.56828	0		656.36	0.31065
1.55882	0		1.55112	0		1.61678	0		1.57052	0		657.292	0.24005
1.56118	0		1.55323	0		1.61905	0		1.57262	0		657.312	0.38125
1.5633	0		1.5555	0		1.62115	0		1.57482	0		657.365	0.35301
1.56548	0		1.55767	0		1.6233	0		1.57712	0		658.212	0.16944
1.56765	0		1.55975	0		1.62558	0		1.57917	0		658.267	0.16238
1.56975	0		1.56193	0		1.6277	0		1.5814	0		658.283	1.07314
1.57198	0		1.56415	0		1.6299	0		1.58348	0		658.296	1.16493
1.57417	0		1.56632	0		1.63183	0		1.58557	0		658.301	1.16493
1.5764	0		1.56852	0		1.6338	0		1.5878	0		658.326	1.43321
1.57865	0		1.57063	0		1.63607	0		1.58998	0		658.331	1.67326
1.58088	0		1.57282	0		1.6382	0		1.59205	0		659.281	0.26123
1.58297	0		1.57502	0		1.6403	0		1.5942	0		659.296	0.35301
1.58877	0		1.57705	0		1.64252	0		1.59637	0		659.339	0.23299
1.59765	0		1.57928	0		1.64468	0		1.59855	0		660.205	0.31771
1.59982	0		1.58143	0		1.64682	0		1.60087	0		660.253	0.28241
1.60183	0		1.58367	0		1.64893	0		1.60312	0		660.327	0.71308
1.6041	0		1.5858	0		1.65287	0		1.60528	0		661.225	0.38831
1.60623	0		1.58793	0		1.66175	0		1.60747	0		661.278	0.51539
1.60852	0		1.59	0		1.66388	0		1.60958	0		661.353	0.23299
1.6107	0		1.59223	0		1.66608	0		1.61172	0		663.283	0.26123
1.61285	0		1.59435	0		1.66803	0		1.6139	0		663.56	0.14826
1.61482	0		1.59655	0		1.67022	0		1.61612	0		663.875	0.2118
1.61707	0		1.59867	0		1.67233	0		1.61837	0		664.809	0.24711
1.61908	0		1.60065	0		1.67428	0		1.62038	0		665.185	0.16238
1.6213	0		1.60295	0		1.6763	0		1.62257	0		666.209	0.15532
1.62345	0		1.60507	0		1.67835	0		1.62463	0		666.272	0.35301
1.62575	0		1.60715	0		1.68057	0		1.62687	0		667.259	0.34595
1.62798	0		1.6094	0		1.68283	0		1.62905	0		667.274	0.21886
1.63015	0		1.61153	0		1.68483	0		1.63127	0		667.342	0.27535
1.63228	0		1.61367	0		1.68685	0		1.64072	0		667.378	0.31065
1.63442	0		1.61577	0		1.68895	0		1.64958	0		667.775	0.49421
1.63637	0		1.61792	0		1.69117	0		1.65182	0		668.315	0.26123
1.63847	0		1.61997	0		1.69335	0		1.65383	0		668.851	0.29653
1.64067	0		1.62222	0		1.69545	0		1.65597	0		669.223	0.49421
1.64277	0		1.62432	0		1.6975	0		1.65822	0		669.261	0.29653
1.64503	0		1.62652	0		1.69965	0		1.66045	0		669.359	0.28241
1.64717	0		1.62873	0		1.7017	0		1.66242	0		671.346	0.23299
1.6493	0		1.63078	0		1.70377	0		1.6645	0		671.382	0.39537
1.65143	0		1.633	0		1.70597	0		1.66662	0		671.409	0.28241
1.65358	0		1.63525	0		1.70807	0		1.6688	0		672.21	0.38125
1.65575	0		1.63743	0		1.71013	0		1.67098	0		672.243	0.33889
1.65798	0		1.63948	0		1.71232	0		1.67318	0		672.258	0.33889
1.66013	0		1.64172	0		1.7145	0		1.67522	0		672.327	0.33889
1.66242	0		1.64385	0		1.71658	0		1.67745	0		673.227	0.67071
1.6646	0		1.64607	0		1.71875	0		1.67942	0		673.321	0.32477
1.66673	0		1.6481	0		1.72082	0		1.6815	0		673.359	0.2118
1.66898	0		1.65035	0		1.72277	0		1.68357	0		673.437	0.40243
1.67108	0		1.65242	0		1.72488	0		1.6856	0		673.536	0.16238
1.67325	0		1.6601	0		1.72705	0		1.68772	0		676.198	0.30359
1.67533	0		1.66898	0		1.72922	0		1.6899	0		678.202	0.27535
1.67735	0		1.6712	0		1.73137	0		1.6975	0		679.519	0.19062
1.67945	0		1.6734	0		1.73348	0		1.70638	0		681.298	6.54476
1.68147	0		1.67543	0		1.73567	0		1.70848	0		681.338	0.65659
1.68375	0		1.67747	0		1.73775	0		1.71065	0		681.827	0.16238
1.68595	0		1.67957	0		1.73988	0		1.7128	0		682.284	0.69189
1.68807	0		1.68175	0		1.74183	0		1.71493	0		682.308	1.36261
1.69025	0		1.68397	0		1.74393	0		1.71705	0		682.311	0.92488
1.69242	0		1.68613	0		1.74603	0		1.71933	0		683.31	0.9037
1.6946	0		1.6883	0		1.74808	0		1.72147	0		683.349	0.19062
1.69678	0		1.69037	0		1.75022	0		1.72375	0		683.636	0.19062
1.6989	0		1.69242	0		1.75232	0		1.72585	0		684.252	0.66365
1.70105	0		1.69453	0		1.75447	0		1.7278	0		684.328	0.14826
1.70325	0		1.69653	0		1.75657	0		1.72982	0		684.983	0.1765
1.70535	0		1.69862	0		1.75863	0		1.7319	0		685.764	0.18356
1.70747	0		1.7008	0		1.76073	0		1.73417	0		686.36	0.19062
1.70953	0		1.70303	0		1.76302	0		1.73608	0		686.875	0.19062
1.71175	0		1.7052	0		1.76517	0		1.73825	0		687.275	0.32477
1.71385	0		1.70737	0		1.76725	0		1.7403	0		688.198	0.25417
1.71598	0		1.70955	0		1.7694	0		1.7425	0		688.342	0.40243
1.71812	0		1.71175	0		1.7715	0		1.74462	0		688.39	0.26829
1.72023	0		1.71388	0		1.77365	0		1.7468	0		688.583	0.15532
1.72245	0		1.71612	0		1.77588	0		1.749	0		689.283	0.21886
1.72453	0		1.71828	0		1.7779	0		1.75097	0		689.815	0.27535
1.72657	0		1.72047	0		1.78007	0		1.75318	0		690.253	0.67777
1.72878	0		1.72267	0		1.7822	0		1.76257	0		690.297	0.32477
1.73097	0		1.7247	0		1.79145	0		1.77145	0		691.259	1.22847
1.73308	0		1.72678	0		1.80033	0		1.7737	0		691.265	1.22847
1.73528	0		1.72895	0		1.80255	0		1.77575	0		694.336	0.24711
1.73738	0		1.73092	0		1.80463	0		1.77782	0		694.413	0.29653
1.73945	0		1.74025	0		1.814	0		1.78002	0		694.436	0.23299
1.74163	0		1.7598	0		1.82288	0		1.78223	0		695.189	0.2118
1.74395	0		1.76868	0		1.82503	0		1.78437	0		695.335	0.44479
1.74597	0		1.77092	0		1.82727	0		1.7866	0		695.413	0.40949
1.74805	0		1.77303	0		1.82937	0		1.7888	0		695.462	0.16238
1.75018	0		1.7753	0		1.83153	0		1.7908	0		696.385	0.20474
1.75237	0		1.77755	0		1.83365	0		1.79278	0		697.319	0.31065
1.75453	0		1.77975	0		1.83578	0		1.79492	0		697.342	0.44479
1.75657	0		1.78918	0		1.83785	0		1.79712	0		697.825	0.22592
1.75875	0		1.79808	0		1.83993	0		1.79912	0		698.344	0.40949
1.76097	0		1.80027	0		1.84197	0		1.80123	0		699.634	0.1765
1.76308	0		1.80232	0		1.84412	0		1.80345	0		700.35	0.35301
1.7652	0		1.80448	0		1.84623	0		1.80562	0		700.92	0.14826
1.76745	0		1.80667	0		1.84843	0		1.8077	0		701.15	0.16238
1.77677	0		1.80877	0		1.85053	0		1.80983	0		701.248	0.16238
1.79277	0		1.81097	0		1.85273	0		1.81192	0		701.329	0.22592
1.79493	0		1.81303	0		1.85488	0		1.81395	0		701.342	0.19062
1.79717	0		1.81518	0		1.85707	0		1.816	0		702.289	0.20474
1.79932	0		1.81725	0		1.85925	0		1.81828	0		702.315	0.31065
1.80143	0		1.81948	0		1.86122	0		1.82045	0		703.287	0.25417
1.80343	0		1.82165	0		1.86333	0		1.82268	0		703.357	0.29653
1.8055	0		1.82388	0		1.8655	0		1.82492	0		704.309	0.48009
1.80773	0		1.82608	0		1.86765	0		1.82693	0		705.235	0.28947
1.80972	0		1.82828	0		1.86968	0		1.82908	0		705.261	0.21886
1.81185	0		1.83048	0		1.87172	0		1.83117	0		706.217	0.22592
1.81395	0		1.83258	0		1.87385	0		1.83695	0		706.415	0.45891
1.81618	0		1.8347	0		1.88308	0		1.84583	0		708.285	0.7625
1.81822	0		1.83687	0		1.89197	0		1.84798	0		708.388	0.51539
1.82035	0		1.8391	0		1.89417	0		1.84997	0		711.292	0.54363
1.82232	0		1.84477	0		1.89617	0		1.85565	0		711.344	0.29653
1.8246	0		1.85365	0		1.89835	0		1.86453	0		711.628	0.18356
1.82673	0		1.85585	0		1.90048	0		1.86665	0		712.34	0.33889
1.829	0		1.85788	0		1.90263	0		1.86888	0		712.98	0.15532
1.83125	0		1.85993	0		1.90467	0		1.87112	0		713.27	0.48009
1.83347	0		1.86212	0		1.9069	0		1.87333	0		713.337	0.35301
1.83568	0		1.86433	0		1.90892	0		1.87548	0		714.353	0.60011
1.83788	0		1.86637	0		1.91105	0		1.8776	0		714.395	0.39537
1.84015	0		1.86858	0		1.91318	0		1.87972	0		715.161	0.14826
1.84237	0		1.8707	0		1.91533	0		1.8818	0		715.271	0.23299
1.84453	0		1.87288	0		1.91745	0		1.88398	0		715.365	1.33437
1.84667	0		1.87495	0		1.91963	0		1.88612	0		715.757	0.15532
1.85613	0		1.8841	0		1.92163	0		1.88827	0		716.055	0.16238
1.865	0		1.89298	0		1.9237	0		1.89027	0		716.352	0.70602
1.8672	0		1.89517	0		1.92578	0		1.89243	0		717.346	0.40243
1.86928	0		1.89722	0		1.92783	0		1.89458	0		717.386	1.0449
1.87153	0		1.89927	0		1.9301	0		1.89672	0		717.411	0.31771
1.8735	0		1.90132	0		1.93233	0		1.89882	0		718.278	0.2118
1.87548	0		1.90358	0		1.93463	0		1.9009	0		718.365	0.27535
1.87765	0		1.90573	0		1.93685	0		1.9031	0		718.881	0.76956
1.87983	0		1.9078	0		1.9388	0		1.90525	0		719.149	0.41655
1.88203	0		1.90983	0		1.941	0		1.90742	0		719.846	0.34595
1.88408	0		1.9121	0		1.94322	0		1.90967	0		720.31	0.22592
1.88623	0		1.91418	0		1.94527	0		1.91175	0		720.347	0.35301
1.88843	0		1.91628	0		1.94747	0		1.91387	0		720.396	0.8331
1.8906	0		1.91835	0		1.94963	0		1.91605	0		721.31	0.24711
1.8928	0		1.92028	0		1.95187	0		1.9181	0		721.53	0.24005
1.89503	0		1.92243	0		1.95413	0		1.92032	0		722.289	0.16944
1.89723	0		1.9244	0		1.95622	0		1.92232	0		722.374	0.46597
1.89937	0		1.92663	0		1.95832	0		1.9244	0		723.441	0.31771
1.90145	0		1.92868	0		1.96042	0		1.92648	0		724.34	0.31771
1.90368	0		1.93083	0		1.96257	0		1.92862	0		724.361	0.26829
1.90577	0		1.93303	0		1.96475	0		1.93072	0		724.464	0.33889
1.90775	0		1.93525	0		1.96703	0		1.933	0		724.753	0.40949
1.90992	0		1.93733	0		1.96912	0		1.9352	0		725.282	0.1765
1.91223	0		1.93955	0		1.97118	0		1.93728	0		725.461	0.15532
1.91437	0		1.94172	0		1.9806	0		1.93948	0		726.354	0.24711
1.91662	0		1.94383	0		1.99483	0		1.94167	0		726.702	0.21886
1.91877	0		1.94597	0		2.0037	0		1.94378	0		727.321	0.36713
1.92077	0		1.94823	0		2.00565	0		1.94593	0		727.39	0.28241
1.923	0		1.95027	0		2.0078	0		1.94818	0		728.316	0.33183
1.92527	0		1.95247	0		2.01002	0		1.95055	0		728.353	0.31065
1.92732	0		1.95467	0		2.01215	0		1.95258	0		729.365	2.68992
1.93645	0		1.95685	0		2.01425	0		1.9547	0		729.411	0.27535
1.94533	0		1.95907	0		2.01632	0		1.95683	0		729.646	0.16238
1.9476	0		1.96125	0		2.01843	0		1.95897	0		729.791	0.20474
1.94977	0		1.9635	0		2.0206	0		1.96098	0		729.839	0.38125
1.95188	0		1.9657	0		2.02267	0		1.96303	0		730.342	1.00254
1.9541	0		1.96792	0		2.02477	0		1.96513	0		730.375	1.07314
1.95627	0		1.97007	0		2.0269	0		1.96728	0		730.404	0.24711
1.95845	0		1.97213	0		2.02905	0		1.96947	0		731.281	0.33889
1.96057	0		1.9742	0		2.031	0		1.97167	0		731.342	0.24711
1.96275	0		1.9764	0		2.03308	0		1.97368	0		731.377	1.36261
1.96477	0		1.97862	0		2.03527	0		1.98295	0		732.305	0.14826
1.96698	0		1.98087	0		2.03747	0		1.99183	0		732.339	0.19062
1.96923	0		1.98308	0		2.03952	0		1.99382	0		732.376	0.24711
1.97138	0		1.98525	0		2.04178	0		1.996	0		733.104	0.15532
1.97355	0		1.98738	0		2.04382	0		1.99813	0		734.317	0.24711
1.97562	0		1.98957	0		2.04578	0		2.00033	0		735.322	0.62129
1.97788	0		1.9915	0		2.04805	0		2.00243	0		738.274	0.25417
1.98005	0		1.99367	0		2.05003	0		2.0047	0		739.39	0.25417
1.98215	0		1.99582	0		2.05593	0		2.00695	0		740.257	0.26829
1.98437	0		1.99803	0		2.06482	0		2.009	0		740.406	0.45891
1.98652	0		2.00017	0		2.06688	0		2.01117	0		741.447	0.39537
1.98865	0		2.00242	0		2.06892	0		2.01335	0		741.835	0.19062
1.99085	0		2.00457	0		2.07108	0		2.01547	0		742.424	0.29653
1.99298	0		2.0067	0		2.07302	0		2.0176	0		742.448	0.7272
1.99527	0		2.00897	0		2.07513	0		2.01983	0		743.338	0.48715
1.9973	0		2.01105	0		2.07725	0		2.0219	0		743.415	0.38125
1.99955	0		2.01327	0		2.07933	0		2.0241	0		743.434	0.21886
2.00165	0		2.01532	0		2.08157	0		2.02632	0		743.77	0.20474
2.00368	0		2.01757	0		2.08363	0		2.02842	0		745.332	0.58599
2.00568	0		2.01963	0		2.08593	0		2.03053	0		745.661	0.2118
2.00795	0		2.02172	0		2.08812	0		2.03263	0		746.328	0.39537
2.01013	0		2.02383	0		2.09027	0		2.04007	0		749.363	0.67071
2.01228	0		2.026	0		2.0924	0		2.04897	0		749.379	0.69189
2.01443	0		2.02813	0		2.09455	0		2.05113	0		750.233	0.21886
2.01662	0		2.03037	0		2.09657	0		2.05327	0		750.361	0.32477
2.0188	0		2.0325	0		2.09867	0		2.05543	0		750.487	0.47303
2.0211	0		2.0384	0		2.10088	0		2.05762	0		751.8	0.32477
2.02318	0		2.04728	0		2.10318	0		2.05982	0		752.567	0.14826
2.0254	0		2.0494	0		2.10528	0		2.0618	0		753.264	0.2118
2.02762	0		2.05157	0		2.10743	0		2.06382	0		753.305	0.73426
2.0299	0		2.05385	0		2.10962	0		2.06603	0		753.361	0.26829
2.03188	0		2.05787	0		2.11172	0		2.06808	0		753.412	0.24711
2.034	0		2.06675	0		2.1139	0		2.07573	0		753.959	0.15532
2.04323	0		2.06898	0		2.11597	0		2.08462	0		754.367	0.16238
2.05212	0		2.07122	0		2.11807	0		2.08685	0		754.413	0.76956
2.05423	0		2.07337	0		2.1202	0		2.08903	0		755.302	0.22592
2.0564	0		2.07545	0		2.12238	0		2.09125	0		755.388	0.22592
2.0586	0		2.07758	0		2.1245	0		2.09332	0		757.358	0.19062
2.06075	0		2.0798	0		2.12673	0		2.09558	0		757.388	0.47303
2.06297	0		2.08183	0		2.1289	0		2.09765	0		758.405	0.2118
2.06508	0		2.0841	0		2.13113	0		2.09975	0		758.459	0.43067
2.06723	0		2.08618	0		2.13337	0		2.10185	0		759.307	0.45891
2.06923	0		2.0884	0		2.13567	0		2.104	0		759.33	0.96018
2.0715	0		2.09062	0		2.1378	0		2.10618	0		760.335	0.8684
2.07362	0		2.09282	0		2.14007	0		2.10837	0		760.366	0.31065
2.0759	0		2.09503	0		2.14232	0		2.11055	0		761.311	0.73426
2.07807	0		2.09717	0		2.14438	0		2.11277	0		761.338	0.73426
2.0801	0		2.0993	0		2.14652	0		2.11502	0		761.801	0.23299
2.08587	0		2.10148	0		2.14867	0		2.1172	0		762.109	0.14826
2.09475	0		2.1036	0		2.15088	0		2.11945	0		764.291	0.21886
2.09692	0		2.10572	0		2.153	0		2.1216	0		766.417	0.22592
2.09892	0		2.10797	0		2.15512	0		2.1236	0		766.795	0.14826
2.10112	0		2.11007	0		2.15715	0		2.12583	0		767.849	0.16944
2.10327	0		2.11217	0		2.15932	0		2.1351	0		767.876	0.59305
2.10537	0		2.11422	0		2.16137	0		2.14398	0		768.38	0.21886
2.1077	0		2.11643	0		2.1634	0		2.14605	0		769.272	0.33889
2.1099	0		2.11847	0		2.16562	0		2.14825	0		770.362	0.44479
2.11217	0		2.12062	0		2.16775	0		2.15025	0		770.407	0.60011
2.11433	0		2.12278	0		2.16993	0		2.15237	0		770.5	0.33889
2.11635	0		2.12493	0		2.17207	0		2.15438	0		771.374	0.27535
2.11857	0		2.12707	0		2.17423	0		2.1564	0		771.41	0.8331
2.12065	0		2.129	0		2.17647	0		2.15858	0		771.453	0.20474
2.12268	0		2.1311	0		2.17875	0		2.16063	0		772.311	0.21886
2.12477	0		2.1405	0		2.18102	0		2.16275	0		772.349	0.24711
2.12683	0		2.14938	0		2.18312	0		2.16487	0		772.409	0.62129
2.12902	0		2.15155	0		2.18525	0		2.16712	0		772.425	0.51539
2.13123	0		2.15367	0		2.18752	0		2.16917	0		772.863	0.38125
2.13333	0		2.15585	0		2.18975	0		2.1713	0		773.319	3.9325
2.13533	0		2.16517	0		2.19193	0		2.17342	0		773.344	0.22592
2.13745	0		2.17405	0		2.19412	0		2.17562	0		773.371	0.39537
2.13955	0		2.18167	0		2.19637	0		2.17775	0		774.319	0.86134
2.14162	0		2.19055	0		2.19863	0		2.17995	0		774.342	0.22592
2.14375	0		2.1928	0		2.20062	0		2.18215	0		774.413	0.26829
2.14598	0		2.19482	0		2.20285	0		2.18427	0		774.451	0.31771
2.14802	0		2.19703	0		2.20495	0		2.18632	0		775.319	0.51539
2.15013	0		2.19917	0		2.2071	0		2.18837	0		775.344	0.98136
2.15235	0		2.2014	0		2.20915	0		2.19763	0		775.989	0.18356
2.1544	0		2.20352	0		2.21112	0		2.20652	0		776.34	0.52245
2.15668	0		2.20567	0		2.21323	0		2.20865	0		777.373	0.33889
2.15883	0		2.20792	0		2.21528	0		2.21068	0		778.36	0.36713
2.161	0		2.21008	0		2.2173	0		2.21287	0		779.148	0.14826
2.16332	0		2.21222	0		2.21935	0		2.21507	0		782.978	0.19768
2.16543	0		2.21452	0		2.22138	0		2.21718	0		783.249	0.38831
2.1675	0		2.22395	0		2.22352	0		2.21933	0		784.347	0.26123
2.16975	0		2.23283	0		2.22573	0		2.22132	0		784.41	0.48715
2.17553	0		2.23865	0		2.22785	0		2.22353	0		785.323	0.94606
2.18442	0		2.24087	0		2.23003	0		2.2255	0		785.387	0.35301
2.19032	0		2.24853	0		2.23215	0		2.22763	0		785.433	1.09432
2.19927	0		2.25742	0		2.2341	0		2.22983	0		785.927	0.35301
2.20158	0		2.26682	0		2.2362	0		2.23203	0		786.33	0.31065
2.20368	0		2.28637	0		2.23845	0		2.23412	0		786.385	0.26829
2.20593	0		2.3059	0		2.24773	0		2.2363	0		787.265	0.34595
2.20813	0		2.32545	0		2.25662	0		2.23835	0		787.761	0.55069
2.21037	0		2.345	0		2.2587	0		2.24052	0		788.316	0.24711
2.21245	0		2.36453	0		2.2681	0		2.24272	0		789.319	0.64953
2.21458	0		2.38408	0		2.28765	0		2.24488	0		790.115	0.19768
2.21687	0		2.40363	0		2.3072	0		2.24698	0		790.433	0.22592
2.21898	0		2.42317	0		2.32673	0		2.24918	0		792.383	0.55775
2.22113	0		2.44272	0		2.34628	0		2.25132	0		794.38	7.06015
2.22332	0		2.46225	0		2.36583	0		2.25532	0		794.416	0.62129
2.22555	0		2.4818	0		2.38538	0		2.2642	0		795.379	4.58204
2.22767	0		2.50135	0		2.40493	0		2.27333	0		795.413	0.21886
2.22987	0		2.52088	0		2.42445	0		2.28628	0		796.387	1.8074
2.23205	0		2.54043	0		2.444	0		2.30582	0		797.328	0.19062
2.23425	0		2.55997	0		2.46353	0		2.32537	0		797.402	0.28947
2.23622	0		2.57952	0		2.48308	0		2.3449	0		798.363	0.31771
2.23842	0		2.59905	0		2.50263	0		2.36445	0		799.311	0.31065
2.24063	0		2.6186	0		2.52218	0		2.384	0		801.368	0.38125
2.24283	0		2.63815	0		2.54173	0		2.40353	0		802.362	0.30359
2.24493	0		2.6577	0		2.56127	0		2.42308	0		802.382	0.21886
2.24708	0		2.67725	0		2.58082	0		2.44263	0		802.401	0.23299
2.25292	0		2.69678	0		2.60035	0		2.46218	0		803.341	1.55323
2.26357	0		2.71633	0		2.6199	0		2.48173	0		804.171	0.19768
2.28312	0		2.73587	0		2.63945	0		2.50127	0		805.308	0.23299
2.30267	0		2.75542	0		2.659	0		2.52082	0		805.417	0.31065
2.3222	0		2.77497	0		2.67853	0		2.54037	0		805.844	0.26123
2.34175	0		2.79452	0		2.69808	0		2.55992	0		806.74	0.58599
2.3613	0		2.81407	0		2.71763	0		2.57947	0		807.96	0.33889
2.38083	0		2.8336	0		2.73717	0		2.59902	0		808.327	0.44479
2.40038	0		2.85315	0		2.75672	0		2.61855	0		809.386	0.45891
2.41992	0		2.87268	0		2.77625	0		2.6381	0		809.906	0.26123
2.43945	0		2.89223	0		2.7958	0		2.65768	0		811.036	0.16238
2.459	0		2.91183	0		2.81535	0		2.6772	0		811.431	0.24711
2.47858	0		2.93138	0		2.8349	0		2.69675	0		812.39	0.38125
2.49812	0		2.95092	0		2.85443	0		2.71628	0		812.417	0.76956
2.5177	0		2.97047	0		2.87397	0		2.73583	0		813.337	0.26123
2.53725	0		2.99002	0		2.89352	0		2.75538	0		814.361	0.43067
2.5568	0		3.00955	0		2.91305	0		2.77493	0		814.528	0.44479
2.57633	0		3.0291	0		2.9326	0		2.79447	0		816.817	0.1765
2.59588	0		3.04863	0		2.95215	0		2.81402	0		816.935	0.19062
2.61543	0		3.0682	0		2.9717	0		2.83357	0		817.128	0.23299
2.63497	0		3.08773	0		2.99125	0		2.8531	0		817.441	0.23299
2.65452	0		3.10727	0		3.01078	0		2.87265	0		819.367	0.40243
2.67405	0		3.12682	0		3.03032	0		2.89218	0		819.98	0.25417
2.6936	0		3.14637	0		3.04987	0		2.91173	0		820.271	0.1765
2.71313	0		3.1659	0		3.06942	0		2.93128	0		820.362	1.59559
2.73268	0		3.18545	0		3.08895	0		2.95082	0		820.385	1.34849
2.75222	0		3.205	0		3.1085	0		2.97037	0		820.425	0.39537
2.77177	0		3.22453	0		3.12805	0		2.9899	0		820.823	0.38831
2.7913	0		3.24408	0		3.14758	0		3.00945	0		820.882	0.65659
2.81085	0		3.26363	0		3.16713	0		3.029	0		821.364	0.31065
2.8304	0		3.28317	0		3.18667	0		3.04853	0		821.387	0.96724
2.84993	0		3.30272	0		3.20628	0		3.06808	0		822.384	0.31065
2.86948	0		3.32227	0		3.22582	0		3.08762	0		823.33	0.49421
2.88902	0		3.3418	0		3.24537	0		3.10717	0		823.733	0.14826
2.90857	0		3.36135	0		3.2649	0		3.1267	0		823.949	0.14826
2.92812	0		3.38088	0		3.28445	0		3.14625	0		824.036	0.14826
2.94765	0		3.40043	0		3.30398	0		3.16578	0		824.325	0.26829
2.96718	0		3.41998	0		3.32353	0		3.18533	0		826.38	1.36261
2.98675	0		3.43952	0		3.34308	0		3.20488	0		826.51	0.2118
3.00627	0		3.45905	0		3.36262	0		3.22442	0		827.384	0.54363
3.02582	0		3.4786	0		3.38217	0		3.24397	0		827.95	0.45891
3.04537	0		3.49813	0		3.40172	0		3.2635	0		828.439	0.21886
3.0649	0		3.51768	0		3.42125	0		3.28305	0		830.004	0.1765
3.08447	0		3.53722	0		3.4408	0		3.30258	0		830.401	0.54363
3.104	0		3.55677	0		3.46035	0		3.32213	0		830.559	0.19768
3.12353	0		3.57632	0		3.4799	0		3.34168	0		831.388	0.38831
3.14308	0		3.59585	0		3.49943	0		3.36122	0		832.933	0.36713
3.16262	0		3.6154	0		3.51902	0		3.38077	0		833.173	0.20474
3.18217	0		3.63493	0		3.53857	0		3.4003	0		833.452	0.62835
3.2017	0		3.65448	0		3.5581	0		3.41985	0		834.977	0.14826
3.22125	0		3.67403	0		3.57763	0		3.43938	0		836.412	0.27535
3.2408	0		3.69357	0		3.59718	0		3.45893	0		836.689	0.14826
3.26035	0		3.7131	0		3.61673	0		3.47847	0		837.51	0.24711
3.27988	0		3.73265	0		3.63628	0		3.49802	0		839.378	0.37419
3.29942	0		3.7522	0		3.65582	0		3.51755	0		839.885	0.31065
3.31897	0		3.77175	0		3.67537	0		3.5371	0		840.044	0.16944
3.3385	0		3.7913	0		3.69492	0		3.55665	0		840.415	0.33889
3.35805	0		3.81082	0		3.71445	0		3.5762	0		841.441	0.24711
3.37758	0		3.83037	0		3.734	0		3.59573	0		841.878	0.19062
3.39715	0		3.8499	0		3.75353	0		3.61528	0		842.343	0.24005
3.41668	0		3.86945	0		3.7731	0		3.63482	0		843.408	0.42361
3.43622	0		3.889	0		3.79263	0		3.65437	0		844.382	1.0096
3.45577	0		3.90853	0		3.81218	0		3.6739	0		844.389	1.20729
3.4753	0		3.92808	0		3.83173	0		3.69345	0		844.421	0.21886
3.49485	0		3.94762	0		3.85127	0		3.71298	0		846.371	0.22592
3.5144	0		3.96717	0		3.87082	0		3.73253	0		846.391	0.29653
3.53395	0		3.9867	0		3.89037	0		3.75207	0		846.488	0.24711
3.55348	0		4.00623	0		3.9099	0		3.77162	0		846.616	0.19768
3.57305	0		4.02578	0		3.92945	0		3.79117	0		847.58	0.16238
3.59257	0		4.04535	0		3.94898	0		3.8107	0		850.528	0.36007
3.61212	0		4.06488	0		3.96855	0		3.83025	0		851.469	0.38125
3.63165	0		4.08442	0		3.98808	0		3.84978	0		852.337	0.16238
3.65118	0		4.10397	0		4.00763	0		3.86933	0		852.414	0.39537
3.67073	0		4.12352	0		4.02717	0		3.88888	0		853.422	0.30359
3.69028	0		4.14305	0		4.0467	0		3.90843	0		854.41	0.26123
3.70983	0		4.1626	0		4.06625	0		3.92797	0		854.823	0.54363
3.72937	0		4.18215	0		4.0858	0		3.94752	0		855.328	1.75798
3.7489	0		4.20168	0		4.10533	0		3.96705	0		855.836	0.38125
3.76845	0		4.22123	0		4.12488	0		3.9866	0		856.32	0.38831
3.78798	0		4.24077	0		4.14443	0		4.00613	0		856.404	1.07314
3.80753	0		4.26032	0		4.16402	0		4.02568	0		856.428	0.22592
3.82708	0		4.27987	0		4.18357	0		4.04522	0		856.503	0.22592
3.84663	0		4.2994	0		4.2031	0		4.06477	0		856.886	0.47303
3.86617	0		4.31895	0		4.22267	0		4.0843	0		857.53	0.14826
3.88572	0		4.3385	0		4.24218	0		4.10385	0		858.358	0.27535
3.90527	0		4.3581	0		4.26173	0		4.1234	0		858.392	0.20474
3.9248	0		4.37763	0		4.28128	0		4.14293	0		859.406	0.35301
3.94435	0		4.39718	0		4.30083	0		4.16247	0		859.939	0.14826
3.96388	0		4.41672	0		4.32038	0		4.18202	0		861.419	0.27535
3.98343	0		4.43627	0		4.33992	0		4.20155	0		862.408	0.43773
4.00297	0		4.4558	0		4.35947	0		4.2211	0		863.277	0.24005
4.02252	0		4.47535	0		4.37902	0		4.24065	0		863.463	0.14826
4.04207	0		4.4949	0		4.39855	0		4.26018	0		865.501	0.46597
4.0616	0		4.51445	0		4.4181	0		4.27973	0		865.889	0.16944
4.08115	0		4.534	0		4.43765	0		4.2993	0		866.209	0.14826
4.10068	0		4.55352	0		4.45722	0		4.31885	0		866.378	0.31771
4.12025	0		4.57307	0		4.47678	0		4.33837	0		866.445	0.73426
4.13978	0		4.59262	0		4.49632	0		4.35792	0		867.222	0.51539
4.15933	0		4.61215	0		4.51588	0		4.37745	0		867.426	0.16238
4.1789	0		4.6317	0		4.53542	0		4.397	0		867.654	0.22592
4.19843	0		4.65123	0		4.55498	0		4.41655	0		867.777	0.16238
4.21797	0		4.67078	0		4.5745	0		4.4361	0		869.402	0.19768
4.23752	0		4.69032	0		4.59407	0		4.45565	0		870.279	0.21886
4.25707	0		4.70987	0		4.6136	0		4.47518	0		870.486	0.48715
4.2766	0		4.7294	0		4.63313	0		4.49473	0		871.889	0.19062
4.29615	0		4.74895	0		4.65268	0		4.51428	0		872.342	0.33889
4.31572	0		4.7685	0		4.67222	0		4.53382	0		872.368	0.31065
4.33525	0		4.78805	0		4.69177	0		4.55338	0		872.391	0.38125
4.3548	0		4.80758	0		4.7113	0		4.57292	0		872.429	0.32477
4.37433	0		4.82715	0		4.73085	0		4.59245	0		872.466	0.28241
4.39388	0		4.84668	0		4.75038	0		4.612	0		873.37	0.34595
4.41342	0		4.86622	0		4.76993	0		4.63155	0		873.463	0.29653
4.43298	0		4.88577	0		4.78948	0		4.65108	0		874.365	1.14374
4.4525	0		4.9053	0		4.80902	0		4.67063	0		874.436	0.65659
4.47205	0		4.92485	0		4.82857	0		4.69017	0		875.333	0.57187
4.49158	0		4.94442	0		4.84813	0		4.70973	0		875.37	0.19768
4.51113	0		4.96395	0		4.86765	0		4.72927	0		875.435	0.48009
4.53068	0		4.98348	0		4.8872	0		4.74882	0		875.883	0.29653
4.55023	0		5.00305	0		4.90673	0		4.76837	0		876.364	0.48009
4.56977	0		5.02258	0		4.92628	0		4.7879	0		876.421	0.22592
4.58932	0		5.04213	0		4.94582	0		4.80747	0		876.438	0.22592
4.60888	0		5.06167	0		4.96537	0		4.82702	0		876.455	0.32477
4.62843	0		5.08122	0		4.98493	0		4.84653	0		876.89	0.59305
4.64797	0		5.10077	0		5.00445	0		4.86607	0		876.991	0.36713
4.66752	0		5.12032	0		5.024	0		4.88563	0		877.362	0.35301
4.68705	0		5.13985	0		5.04357	0		4.90518	0		878.355	0.19062
4.7066	0		5.15942	0		5.06308	0		4.92473	0		878.943	0.51539
4.72613	0		5.17895	0		5.08263	0		4.94428	0		879.34	0.33889
4.74568	0		5.1985	0		5.1022	0		4.96382	0		880.956	0.58599
4.76522	0		5.21803	0		5.12172	0		4.98337	0		881.385	0.36713
4.78477	0		5.23758	0		5.14127	0		5.00293	0		881.466	0.37419
4.80433	0		5.25712	244		5.1608	0		5.02245	0		881.823	0.16944
4.82385	0		5.27668	76		5.18035	0		5.04198	0		882.381	0.31065
4.8434	0		5.29622	0		5.19988	0		5.06153	0		882.419	0.75544
4.86293	0		5.31577	314.81		5.21943	0		5.08107	0		882.453	0.31771
4.8825	0		5.3353	0		5.23898	108		5.10062	0		882.471	0.20474
4.90202	0		5.35485	0		5.25852	272		5.12017	0		883.36	0.26829
4.92157	0		5.3744	0		5.27808	0		5.1397	0		884.418	0.88958
4.9411	0		5.39393	0		5.29762	0		5.15923	0		884.441	0.35301
4.96065	0		5.41348	0		5.31717	0		5.17883	0		885.45	0.42361
4.9802	0		5.43302	0		5.3367	0		5.19833	0		886.404	0.29653
4.99973	0		5.45258	408.43		5.35625	0		5.21788	0		886.477	0.35301
5.01927	0		5.4721	0		5.37578	0		5.23742	0		888.379	0.31065
5.03883	0		5.49167	0		5.39533	0		5.25697	0		888.456	0.69896
5.05838	0		5.5112	0		5.41487	0		5.2765	0		888.954	1.03078
5.07792	0		5.53073	0		5.43442	148		5.29605	0		889.131	0.45891
5.09747	0		5.55028	0		5.45398	0		5.3156	0		889.227	0.20474
5.117	0		5.56982	0		5.47352	0		5.33513	0		889.454	0.54363
5.13655	0		5.58937	0		5.49308	0		5.35468	0		889.912	0.24711
5.1561	0		5.6089	0		5.5126	0		5.37423	0		890.361	0.32477
5.17563	0		5.62845	0		5.53215	0		5.39378	0		890.533	0.1765
5.19518	0		5.64803	0		5.55168	0		5.41332	0		891.353	0.26829
5.21473	0		5.66757	0		5.57123	0		5.43287	0		891.768	0.29653
5.23427	0		5.6871	0		5.59082	0		5.45242	0		892.273	0.20474
5.25382	72		5.70663	0		5.61033	0		5.47197	140		893.152	0.27535
5.27335	132		5.72618	0		5.62988	0		5.49152	0		893.383	0.46597
5.2929	208		5.74572	0		5.64943	0		5.51107	0		893.452	24.0892
5.31243	0		5.76527	0		5.66897	0		5.53062	0		893.545	0.45891
5.332	0		5.78482	0		5.68852	0		5.55017	0		893.64	0.80486
5.35153	0		5.80437	0		5.70807	0		5.56972	0		894.338	0.26123
5.37108	0		5.8239	0		5.72762	0		5.58925	0		894.371	0.19062
5.39062	0		5.84347	0		5.74717	0		5.6088	0		894.411	0.8684
5.4102	0		5.863	0		5.76672	52		5.62833	0		894.457	9.38294
5.42973	0		5.88255	0		5.78627	0		5.64788	0		894.628	0.24711
5.44925	0		5.9021	0		5.8058	0		5.66743	0		894.797	0.27535
5.4688	0		5.92163	0		5.82535	0		5.68698	0		895.42	0.38125
5.48835	0		5.94118	154.71		5.84492	0		5.70653	112		895.451	3.31121
5.50788	0		5.96073	0		5.86445	0		5.72608	0		895.481	0.88958
5.52743	0		5.98028	0		5.884	0		5.74562	44		895.543	0.34595
5.54698	0		5.99983	0		5.90355	0		5.76517	0		896.357	0.40243
5.56652	80		6.01937	0		5.9231	0		5.78473	56		896.418	0.33889
5.58607	0		6.0389	0		5.94265	0		5.80427	0		897.437	0.45185
5.6056	0		6.05845	0		5.96218	0		5.82382	0		897.919	1.06608
5.62517	0		6.078	0		5.98173	0		5.84337	0		898.396	0.69896
5.6447	0		6.09757	0		6.00128	0		5.8629	185.31		898.462	0.21886
5.66423	0		6.11708	538.93		6.02083	0		5.88245	0		898.934	0.49421
5.68378	0		6.13663	517.6		6.04038	122.57		5.902	0		898.972	0.20474
5.70332	149.66		6.15618	259.15		6.05993	0		5.92153	0		899.43	0.38125
5.72288	0		6.17572	0		6.0795	0		5.9411	0		899.471	0.74838
5.74242	417.9		6.19527	0		6.09905	112		5.96065	0		900.368	0.1765
5.76198	0		6.21482	298.49		6.11858	72		5.98023	0		900.427	0.49421
5.78152	100.8		6.23437	0		6.13815	417.04		5.99973	0		900.467	0.87546
5.80108	0		6.25392	0		6.15768	0		6.01928	0		901.374	0.64247
5.82063	0		6.27345	0		6.17725	0		6.03885	0		901.401	0.25417
5.84017	0		6.293	220		6.19677	600.81		6.0584	0		902.246	0.19062
5.85972	0		6.31255	0		6.21632	0		6.07793	0		902.346	0.27535
5.87927	0		6.33217	0		6.23587	0		6.0975	0		902.372	0.20474
5.89882	0		6.35172	56.75		6.25542	86.2		6.11705	0		903.357	0.57187
5.91837	0		6.37127	248.81		6.27497	0		6.1366	0		903.391	0.80486
5.93792	48		6.39082	223.79		6.29453	0		6.15615	140		903.448	0.25417
5.95748	0		6.41035	304		6.31407	0		6.1757	507.43		904.118	0.15532
5.977	232		6.4299	0		6.33362	301.69		6.19525	212		904.365	0.21886
5.99657	0		6.44945	666		6.35317	172		6.21478	0		904.415	0.20474
6.01608	0		6.46898	206.93		6.37272	277.26		6.23433	284.07		907.46	0.28947
6.03563	0		6.48855	284.11		6.39228	28		6.25388	420		907.481	0.23299
6.05518	0		6.50808	361.77		6.41183	0		6.27342	515.72		908.488	0.51539
6.07473	0		6.52763	304		6.4314	0		6.29297	208		911.426	0.75544
6.09427	0		6.54718	0		6.45092	0		6.31252	526.97		911.9	0.1765
6.11382	0		6.56673	0		6.47047	298.89		6.33207	375.79		912.473	0.35301
6.13337	0		6.58628	0		6.49002	0		6.3516	0		912.993	1.17905
6.15293	0		6.60583	72		6.50955	224.14		6.37115	786.88		913.365	0.27535
6.17247	0		6.62538	0		6.5291	403.09		6.39072	161.06		913.395	0.19062
6.19202	0		6.64492	0		6.54865	112.79		6.41027	120		914.189	0.1765
6.21162	0		6.66447	0		6.5682	465.5		6.42983	132		914.39	0.51539
6.23115	0		6.68402	0		6.58775	0		6.44935	0		914.967	0.94606
6.25073	0		6.70355	112		6.6073	0		6.4689	231.88		915.414	0.26123
6.2703	0		6.7231	224		6.62685	0		6.48843	872.11		916.415	0.71308
6.28985	0		6.74265	370.44		6.6464	158.59		6.50798	364		916.452	0.24005
6.3094	0		6.7622	235.29		6.66598	192		6.52755	0		917.409	0.54363
6.32893	0		6.78175	0		6.68548	253.22		6.5471	68.17		917.556	0.19062
6.34852	0		6.8013	0		6.70503	266.26		6.56665	295.23		918.445	0.57893
6.36803	0		6.82085	319.27		6.72458	92		6.5862	144		918.501	0.31065
6.38757	0		6.84038	216		6.74413	232		6.60575	40		919.491	0.30359
6.40712	0		6.85995	256		6.76368	0		6.62528	0		920.241	0.24005
6.42665	0		6.87952	0		6.78322	452		6.64483	0		920.368	27.5205
6.44622	0		6.89903	0		6.80277	176		6.66438	0		920.431	0.24711
6.46577	484.53		6.91858	0		6.82232	208		6.68395	278.29		920.448	0.52951
6.48532	595.81		6.93812	0		6.84187	259.47		6.7035	496.88		920.519	0.58599
6.50487	0		6.95767	0		6.86145	0		6.72305	0		920.905	0.26123
6.5244	0		6.97723	637.39		6.88098	78.78		6.74258	0		920.926	0.45891
6.54395	0		6.99677	0		6.90053	388.4		6.76213	0		921.3	0.2118
6.56353	255.06		7.01632	328.91		6.92008	72		6.78168	0		921.324	0.27535
6.58305	374		7.03587	0		6.93962	0		6.80125	507.04		921.37	9.79949
6.60258	0		7.05542	0		6.95917	0		6.82078	0		921.416	0.21886
6.62215	0		7.07497	0		6.97872	0		6.84033	0		921.457	0.24005
6.64168	0		7.0945	144.44		6.99825	0		6.85988	0		921.502	0.56481
6.66123	0		7.11405	0		7.0178	0		6.87942	0		921.867	0.33183
6.68078	0		7.1336	0		7.03735	48		6.89898	248		921.929	0.23299
6.70032	0		7.15315	0		7.0569	0		6.91852	0		922.376	7.09545
6.71988	0		7.1727	248.25		7.07645	0		6.93807	0		922.427	1.02372
6.73942	160		7.19223	104		7.096	0		6.95762	0		922.472	0.55069
6.75898	296		7.21178	174.03		7.11553	0		6.97717	0		922.65	0.14826
6.7785	256		7.23132	104		7.1351	0		6.9967	0		922.962	0.27535
6.79805	341.96		7.25087	0		7.15465	0		7.01628	0		923.352	0.70602
6.81762	60		7.27042	148		7.1742	56		7.0358	0		923.379	0.98136
6.83715	0		7.28995	420.37		7.19373	0		7.05535	0		923.901	0.30359
6.85668	144		7.30953	100		7.21328	104		7.07488	0		924.1	0.24711
6.87623	0		7.32905	640.17		7.23283	0		7.09443	0		924.373	0.33889
6.89578	115.61		7.34858	525.28		7.25238	400		7.11397	0		924.391	0.20474
6.91533	0		7.36815	966.32		7.27192	0		7.13353	0		924.56	0.73426
6.93488	0		7.38768	1204.07		7.29148	0		7.15308	0		925.016	0.21886
6.95448	352.15		7.40723	1001.54		7.31102	254.06		7.17262	0		925.401	0.67777
6.97405	151.15		7.42678	1202.89		7.33057	0		7.19217	0		925.471	0.43067
6.9936	131.68		7.44633	721.95		7.35012	574.86		7.21172	0		925.527	0.24005
7.01313	0		7.46588	513		7.36965	1091.74		7.23127	0		926.491	0.38125
7.03268	0		7.48542	480.99		7.3892	824.43		7.25082	361.69		926.997	0.88252
7.05223	0		7.50497	284.79		7.40875	923.18		7.27037	0		928.411	0.62129
7.07178	0		7.52452	596.47		7.4283	1139.61		7.28992	0		928.777	0.20474
7.09135	0		7.54407	398.57		7.44783	992.18		7.30945	148.35		928.861	0.52951
7.11087	300		7.5636	256		7.46738	773.09		7.329	628.76		928.914	0.50127
7.13042	0		7.58315	116		7.48693	1061		7.34855	415.86		928.965	0.57187
7.14997	0		7.6027	477.52		7.50648	0		7.36808	501.78		929.421	0.22592
7.16953	0		7.62225	0		7.52602	703.05		7.38763	869.36		929.499	0.55069
7.18908	0		7.64178	0		7.54557	925.07		7.40718	1207.55		930.378	0.28241
7.2086	0		7.66135	391.48		7.56512	272.33		7.42673	1359.71		930.905	1.32731
7.22815	0		7.6809	156		7.58467	698.18		7.44628	1208.27		931.397	1.6662
7.2477	0		7.70043	114.24		7.60422	52		7.46583	629.34		931.419	0.26123
7.26723	0		7.71998	52		7.62377	228		7.48538	1051.83		931.462	0.50833
7.28678	672.99		7.73957	156		7.64333	0		7.50493	838.66		931.481	0.8684
7.30633	0		7.75908	56		7.66285	220		7.52447	764		931.878	0.61423
7.32588	0		7.77863	0		7.6824	172		7.54402	668.89		931.969	1.43321
7.34543	0		7.79817	117.93		7.70195	92		7.56358	510.7		932.12	0.1765
7.36498	0		7.81772	0		7.7215	0		7.58312	156.33		932.404	1.03078
7.38452	0		7.83728	72		7.74105	0		7.60267	124		932.43	0.55069
7.4041	116		7.85682	0		7.76058	0		7.6222	84		932.448	0.45185
7.42363	0		7.87637	0		7.78015	0		7.64175	267.88		932.959	0.49421
7.44317	64		7.89592	0		7.7997	308.94		7.6613	0		932.983	0.47303
7.46272	0		7.91547	0		7.81925	419.88		7.68085	232.89		933.464	0.67777
7.48227	0		7.93502	0		7.8388	125.74		7.7004	204		933.868	0.53657
7.5018	0		7.95457	0		7.85838	319.06		7.71995	100.72		935.406	0.35301
7.52137	0		7.97413	0		7.87793	0		7.73948	169.17		937.374	0.31065
7.5409	0		7.99372	0		7.89748	407.8		7.75903	369.6		938.449	0.33183
7.56043	0		8.01327	0		7.91702	0		7.77858	0		938.874	0.40949
7.57998	0		8.03282	335		7.93657	108		7.79813	306.12		939.366	0.42361
7.59952	0		8.05237	0		7.95612	258.88		7.81767	28		939.956	0.31771
7.61907	0		8.07192	300		7.97567	100		7.83723	298.21		940.388	0.16944
7.63863	0		8.09147	140		7.99522	32		7.8568	211.96		941.376	0.52245
7.65818	248.14		8.11102	0		8.01477	0		7.87632	64		941.644	0.14826
7.67773	0		8.13055	0		8.0343	0		7.89588	0		942.439	0.36007
7.69728	387.03		8.1501	0		8.05385	0		7.91543	412		942.502	0.16944
7.71683	0		8.16965	656.89		8.0734	32		7.93497	0		942.992	0.27535
7.73638	326.38		8.1892	0		8.09293	0		7.95452	191		943.358	0.42361
7.75595	683.24		8.20875	92		8.1125	196		7.97407	0		943.458	0.50833
7.77548	407.6		8.2283	0		8.13203	148		7.99362	397.17		944.463	0.81192
7.79503	590.05		8.24783	0		8.15158	0		8.01315	0		944.745	0.15532
7.81458	239.41		8.26738	0		8.17113	653.63		8.0327	112		945.44	0.27535
7.83412	672.63		8.28693	276.24		8.19067	328		8.05225	40		947.463	1.38379
7.85367	892.32		8.30647	212		8.21022	268		8.0718	0		947.954	0.26123
7.87322	999.63		8.32603	406		8.22977	302		8.09135	0		948.442	0.32477
7.89277	1222.36		8.34557	714.54		8.2493	329.45		8.11088	0		948.48	0.74838
7.91232	453.35		8.36512	244.68		8.26885	352		8.13043	0		948.978	0.19062
7.93187	632.26		8.38467	497		8.2884	0		8.14998	0		950.49	0.24005
7.95142	941.85		8.4042	232		8.30795	0		8.16953	0		950.529	0.19768
7.97095	235.3		8.42375	268		8.32748	545.09		8.18907	324		951.367	0.50127
7.9905	559.72		8.4433	366		8.34703	567.33		8.20862	0		951.425	0.28947
8.01007	1286.64		8.46285	392		8.36658	0		8.22817	194.3		952.456	0.27535
8.02962	341.92		8.4824	0		8.38613	532.45		8.24773	296.31		953.141	0.1765
8.04915	440.5		8.50195	0		8.40568	84		8.26728	209.06		953.884	0.23299
8.0687	687		8.5215	0		8.42523	0		8.28683	228		954.364	0.23299
8.08823	381		8.54105	176		8.44478	254.6		8.3064	808.64		954.488	0.26123
8.10778	353.56		8.56058	498.31		8.46435	193.32		8.32593	647.75		954.521	0.34595
8.12733	185.2		8.58013	497.71		8.48388	485.29		8.34548	0		954.859	0.48715
8.14688	322.82		8.59968	319.64		8.50343	387.3		8.36503	144.11		955.448	0.2118
8.16642	495		8.61923	365.88		8.52298	241.27		8.38458	0		955.469	0.21886
8.18597	116		8.63878	842.94		8.54253	384		8.40413	0		956.439	1.05902
8.20552	151		8.65833	607.67		8.56208	168		8.42368	0		957.383	0.20474
8.22505	0		8.67788	963.69		8.58162	157.86		8.44322	386.93		957.41	0.30359
8.2446	0		8.69742	410.59		8.60117	852.8		8.46277	0		957.465	0.30359
8.26418	0		8.71697	323.47		8.62072	510.94		8.48232	277.6		957.934	0.16238
8.28372	180		8.7365	622.35		8.64027	682.96		8.50187	28		958.052	0.25417
8.30323	266.15		8.75605	567.35		8.65982	603.3		8.52142	0		958.454	0.38125
8.3228	689		8.77562	564.58		8.67938	802.46		8.54097	0		959.408	0.26123
8.34233	0		8.79515	963.1		8.69898	761.25		8.5605	59.69		960.447	0.32477
8.36188	204		8.8147	766.83		8.71853	434.75		8.58005	235.2		960.48	0.37419
8.38143	0		8.83425	598.11		8.7381	1174.33		8.5996	357.55		960.698	0.48715
8.40098	0		8.8538	503.94		8.75763	956		8.61915	398.94		961.444	0.35301
8.42053	190.15		8.87335	283.88		8.77718	763.13		8.6387	572.87		962.396	0.78368
8.44007	0		8.8929	791.93		8.79673	561.97		8.65823	448		962.474	0.33889
8.45962	396		8.91243	559		8.81628	643.77		8.67778	633.64		962.757	0.52951
8.47917	0		8.93198	835.78		8.83582	478.28		8.69733	478.68		962.942	0.29653
8.49872	260		8.95153	825.75		8.85537	813.91		8.71688	581.16		963.394	0.21886
8.51827	0		8.97108	248.42		8.8749	632.46		8.73643	589.32		964.993	0.16238
8.5378	357.21		8.99062	616		8.89445	1200.76		8.75598	591.55		965.473	0.29653
8.55735	80.67		9.01017	447.88		8.914	1083.5		8.77557	612.96		965.968	0.1765
8.57688	336.36		9.02972	388.62		8.93358	829.98		8.79508	1027.29		968.474	0.36713
8.59643	0		9.04927	168.82		8.9531	988.51		8.81463	491.72		968.537	0.19062
8.616	355.86		9.0688	0		8.97265	476.35		8.83417	749.53		969.492	0.43773
8.63553	0		9.08835	377.16		8.9922	358.23		8.85372	812.88		970.489	0.26829
8.65508	112		9.1079	840.44		9.01175	670.16		8.87325	687.95		970.821	0.36713
8.67462	0		9.12745	44		9.0313	834.43		8.8928	199.94		971.216	0.29653
8.69418	0		9.147	456.94		9.05085	0		8.91235	416		971.872	0.14826
8.71372	0		9.16655	0		9.0704	890.67		8.9319	651.12		973.432	1.1508
8.73327	0		9.1861	68		9.08993	491		8.95145	236.73		973.453	0.73426
8.7528	0		9.20563	88		9.1095	604.85		8.97098	92		973.515	0.42361
8.77235	36		9.22518	272.24		9.12905	555.48		8.99053	272.71		974.128	0.29653
8.7919	195.53		9.24473	339.22		9.14858	0		9.01008	348.96		974.439	0.74132
8.81147	0		9.26428	0		9.16815	0		9.02963	0		975.251	0.42361
8.831	143.25		9.28383	336.28		9.1877	511.44		9.04917	0		975.398	0.30359
8.85055	0		9.30337	0		9.20725	341.58		9.06872	1083		978.407	0.26123
8.87012	48		9.32292	0		9.22687	417.75		9.08825	621.02		979.007	0.74132
8.88972	184		9.3425	332		9.24642	557.4		9.1078	369.89		980.472	0.42361
8.90928	136		9.36203	0		9.26595	196		9.12735	390.18		980.69	0.15532
8.92883	304		9.38158	582.54		9.2855	184		9.14688	0		981.4	0.16238
8.94838	328.55		9.40113	0		9.30505	238.31		9.16643	489.44		981.523	0.26123
8.96793	60		9.42068	205.22		9.3246	0		9.18598	309.43		981.737	0.15532
8.98747	562.61		9.44022	782.52		9.34415	236.76		9.20557	340		981.93	0.16944
9.00702	490.96		9.45977	220		9.36372	0		9.22508	160.67		982.396	0.21886
9.02655	220		9.47932	861.71		9.38323	0		9.24462	365.65		982.564	0.33183
9.04612	394.29		9.49885	431.95		9.40282	333.03		9.26417	446.81		985.889	0.37419
9.06565	245		9.5184	489.71		9.42233	1126.74		9.28372	275.9		985.953	0.52245
9.0852	0		9.53793	220		9.44188	80		9.30327	0		986.466	0.51539
9.10475	133.21		9.5575	567.17		9.46143	314.31		9.32282	598.86		986.764	0.1765
9.12432	68		9.57703	413.63		9.48098	174.66		9.34237	0		986.985	0.16238
9.14383	84		9.59658	239.39		9.50053	428.27		9.36197	283.33		987.43	0.38125
9.16338	397.49		9.61613	513.63		9.52008	535.82		9.38152	184		987.992	0.28241
9.18293	380.46		9.6357	631.39		9.53963	526.39		9.4011	606.08		988.017	0.55775
9.20248	0		9.65523	1056.29		9.5592	315.95		9.42063	200		988.051	0.23299
9.22203	44		9.67478	1622.54		9.57872	288		9.44018	175.07		988.413	0.14826
9.24158	504		9.69433	1730.15		9.59827	327.22		9.45973	431.9		988.453	0.38831
9.26113	460.7		9.71387	1920.7		9.61782	497.92		9.47928	707.25		988.488	1.53205
9.2807	230.72		9.73345	1740.27		9.63737	1025.38		9.49882	334.67		988.515	0.40243
9.30022	605.1		9.75295	1625.92		9.65692	857.84		9.5184	583.73		988.981	0.66365
9.31977	768.46		9.7725	1633.16		9.67645	1924.03		9.53792	320		989.492	0.34595
9.33935	648.5		9.79205	1151.22		9.69603	2395.12		9.55747	160.64		990.456	0.7272
9.35888	708		9.81163	1006.84		9.71555	2760.56		9.57702	434.58		990.467	1.13668
9.37842	388.09		9.83113	1234.3		9.73508	2902.04		9.59657	504.65		990.472	0.7272
9.39797	958.89		9.8507	562.83		9.75463	2981.35		9.6161	1075.07		990.975	1.1508
9.41752	532		9.87023	459.75		9.77418	3624.99		9.63565	1596.06		991.015	0.21886
9.43708	317.52		9.88978	0		9.79375	2725.32		9.6552	1398.58		991.372	0.20474
9.45663	610.82		9.90933	585		9.81328	2354.25		9.67475	2595.54		991.806	0.1765
9.47622	576		9.92888	371.5		9.83283	2123		9.69428	2838.41		994.477	0.16238
9.49575	708.37		9.94843	530.26		9.85243	1474.91		9.71383	3458.74		994.548	0.33183
9.51527	777.05		9.96798	286.2		9.87193	961.17		9.73338	3305.35		995.424	0.38125
9.53483	196.38		9.98753	572.59		9.8915	0		9.75292	3105.11		995.985	0.35301
9.55437	750.52		10.0071	264		9.91103	505.16		9.77247	3017.39		996.463	0.9743
9.5739	651.5		10.0266	122.31		9.93058	599.73		9.79202	2859.18		996.985	1.33437
9.59345	461.81		10.0462	172		9.95013	200.42		9.81157	2067.93		997.004	1.95566
9.61302	647.1		10.0657	656.17		9.96967	535.16		9.83112	1975.48		997.495	3.71364
9.63255	703		10.0853	464.34		9.98922	271.43		9.85067	736.89		997.927	0.84016
9.6521	432		10.1048	540		10.0087	341.73		9.87022	1807.78		997.967	0.42361
9.67165	879.21		10.1244	1074.18		10.0283	0		9.88978	637.4		997.997	2.28043
9.6912	1358.87		10.1439	703.63		10.0479	570.15		9.9093	194.07		998.029	0.30359
9.71075	894.35		10.1635	849.73		10.0674	849.67		9.92885	376		998.508	0.92488
9.73037	660.97		10.183	542.86		10.0869	634.69		9.9484	721.76		998.569	0.67777
9.74992	228		10.2025	737.43		10.1065	849.01		9.96795	286.85		999.969	0.19062
9.76947	821.94		10.2221	504.93		10.126	1507.12		9.9875	878.35		1000.67	0.21886
9.789	118.83		10.2416	431.18		10.1456	913.47		10.007	208		1002.47	0.62835
9.80858	0		10.2612	422.24		10.1652	724.15		10.0266	653.48		1003.39	0.76956
9.8281	0		10.2807	637.69		10.1847	853.51		10.0461	693.29		1004	0.40949
9.84765	404		10.3003	512.73		10.2042	698.8		10.0657	1010.85		1004.35	0.23299
9.86718	0		10.3198	635.79		10.2238	1681.44		10.0852	980		1006.48	0.33889
9.88673	0		10.3394	386.39		10.2433	1089.88		10.1048	1320.35		1006.53	10.7314
9.90628	328		10.3589	525		10.2629	601.67		10.1243	2020.79		1006.59	0.22592
9.92583	0		10.3785	827.18		10.2824	471.45		10.1439	1644.42		1006.61	0.20474
9.94542	224		10.398	303.21		10.302	367.48		10.1634	1250.26		1006.98	0.62835
9.96493	0		10.4176	246.67		10.3215	300.83		10.183	1738.23		1007.4	0.21886
9.98447	0		10.4371	0		10.3411	582.56		10.2025	1221.4		1007.54	5.25981
10.004	0		10.4566	462.92		10.3606	148		10.2221	835.16		1008.47	0.63541
10.0236	497.83		10.4762	293.33		10.3802	423.35		10.2416	1276.78		1008.49	0.34595
10.0431	262.22		10.4957	902.65		10.3997	434.83		10.2612	877.07		1008.51	0.56481
10.0627	256		10.5153	528.73		10.4193	523		10.2807	940.71		1008.55	0.80486
10.0822	296.81		10.5349	720.18		10.4388	237.86		10.3003	537.64		1008.57	0.28241
10.1018	425.62		10.5544	472		10.4584	0		10.3198	580.37		1008.7	0.29653
10.1213	390.52		10.5739	100		10.4779	500.5		10.3394	956.67		1009.21	0.24711
10.1409	162.67		10.5935	480		10.4975	513.19		10.3589	999.35		1009.55	0.21886
10.1605	344		10.613	392		10.517	206.5		10.3785	887.46		1012.49	0.71308
10.18	143.31		10.6326	499.5		10.5366	160		10.398	322.8		1012.93	0.32477
10.1996	454.88		10.6521	257.77		10.5561	512.5		10.4176	629.36		1013.45	0.2118
10.2191	271.19		10.6717	111.69		10.5756	360		10.4371	674.55		1013.85	0.23299
10.2386	820		10.6913	0		10.5952	547.52		10.4567	873.5		1014.45	0.31065
10.2582	748.35		10.7108	0		10.6148	188.4		10.4762	1041.53		1015.51	0.25417
10.2777	882.64		10.7303	110.81		10.6343	0		10.4957	986.92		1016.44	0.26123
10.2973	893.64		10.7499	0		10.6539	0		10.5153	496		1017.16	0.45891
10.3169	787.11		10.7694	315.37		10.6734	60		10.5349	312.53		1019.4	0.16238
10.3364	1312		10.789	0		10.6929	0		10.5544	309		1021.32	0.36713
10.3559	1710.15		10.8085	0		10.7125	482		10.5739	740.5		1021.39	3.69246
10.3755	2135.49		10.8281	363.91		10.732	346.7		10.5935	260.28		1021.42	17.4809
10.395	1925.45		10.8476	32		10.7516	324		10.613	464		1021.48	0.55775
10.4146	1881.8		10.8672	367.45		10.7712	251.8		10.6326	0		1022.42	7.90031
10.4341	1711.01		10.8867	0		10.7907	293.62		10.6521	341.94		1022.44	0.2118
10.4537	1681.05		10.9063	289.03		10.8103	0		10.6717	344.57		1023.42	1.88506
10.4732	1251.49		10.9258	686.42		10.8298	194.4		10.6912	200		1024.01	0.45185
10.4928	1228.39		10.9453	305.47		10.8493	303.68		10.7108	246.88		1024.41	0.27535
10.5123	1233.89		10.9649	548.76		10.8689	92		10.7303	612.87		1024.44	0.48009
10.5319	550.47		10.9844	428.8		10.8885	110.08		10.7499	454.42		1024.52	0.33889
10.5514	695		11.004	653.81		10.908	44		10.7694	470.32		1024.68	0.2118
10.571	639		11.0235	389.39		10.9276	586.85		10.789	168		1026.85	0.14826
10.5905	56		11.0431	144		10.9472	318.11		10.8085	132		1027.27	0.16944
10.61	197.88		11.0626	481.53		10.9667	0		10.8281	403.75		1027.49	0.26829
10.6296	411.43		11.0822	933.36		10.9863	232		10.8476	501.76		1027.91	0.31771
10.6491	384		11.1017	490.81		11.0058	188		10.8672	527.72		1028.8	0.45185
10.6687	163.88		11.1213	0		11.0253	581.71		10.8867	212		1029.5	0.45185
10.6883	581.97		11.1408	232.25		11.0449	1011.07		10.9062	410.04		1030.12	0.15532
10.7078	480		11.1604	674.51		11.0644	704		10.9258	413.79		1030.42	0.22592
10.7273	604.61		11.1799	471.96		11.084	703.59		10.9453	1414.23		1030.45	0.57187
10.7469	436		11.1995	424.52		11.1036	769.48		10.9649	0		1031.03	0.58599
10.7664	647.36		11.219	181.07		11.1231	461.87		10.9844	539.94		1031.37	0.42361
10.786	915.8		11.2386	937		11.1426	1037.5		11.004	1087.25		1031.42	0.31065
10.8055	850.46		11.2581	224		11.1622	0		11.0235	0		1031.49	0.26829
10.8251	738.16		11.2776	0		11.1817	559		11.0431	400.92		1032.41	0.20474
10.8446	378.35		11.2972	232		11.2013	283.5		11.0626	781.51		1032.43	0.26123
10.8642	589.71		11.3168	135.86		11.2208	500		11.0822	586.09		1032.53	0.50127
10.8837	528.61		11.3363	195.66		11.2403	1049.29		11.1017	575.77		1033.47	0.41655
10.9033	518.92		11.3558	224.5		11.2599	239.25		11.1212	468.38		1033.52	0.30359
10.9228	463.92		11.3754	1062.08		11.2795	438.42		11.1408	534.98		1033.57	0.34595
10.9423	503.65		11.3949	203		11.299	0		11.1603	1016.21		1034.42	0.21886
10.9619	579		11.4145	0		11.3185	251.5		11.1799	665.86		1034.74	0.1765
10.9814	268		11.434	345.33		11.3381	489.35		11.1994	916.89		1036.54	0.61423
11.001	570.46		11.4536	0		11.3576	184.07		11.219	392.38		1037.52	0.34595
11.0205	506.84		11.4731	238.03		11.3772	274.63		11.2385	834.27		1038.01	0.52951
11.0401	268		11.4927	324.5		11.3967	361.33		11.2581	443.17		1038.51	0.50127
11.0596	0		11.5122	254.26		11.4163	644		11.2776	610.85		1038.54	0.45891
11.0792	469.58		11.5318	0		11.4358	585.18		11.2972	736.48		1039.52	0.79074
11.0988	304		11.5513	0		11.4554	584.7		11.3167	208.27		1041.71	0.24005
11.1183	261.16		11.5709	0		11.4749	0		11.3363	547.16		1042.45	0.43773
11.1378	0		11.5905	0		11.4945	0		11.3558	387.78		1042.48	0.65659
11.1574	0		11.61	228.26		11.514	0		11.3753	433.97		1042.52	0.39537
11.1769	0		11.6296	0		11.5336	0		11.3949	954.19		1045.43	0.40949
11.1965	489.3		11.6491	0		11.5531	0		11.4145	935.62		1045.95	0.47303
11.216	500.79		11.6686	829.87		11.5727	0		11.434	0		1046.53	8.32392
11.2356	784.46		11.6882	151.85		11.5922	24		11.4535	0		1047	2.11805
11.2551	343.25		11.7077	116		11.6118	0		11.4731	323.28		1047.03	8.21096
11.2747	0		11.7273	526.95		11.6313	804.94		11.4926	0		1047.06	1.57441
11.2942	0		11.7468	670.76		11.6509	605.88		11.5122	599.17		1047.08	0.73426
11.3138	621.48		11.7664	111.25		11.6704	342.54		11.5318	1311.76		1047.12	0.44479
11.3333	0		11.7859	394.28		11.6899	0		11.5513	652.38		1047.19	0.24711
11.3528	367.1		11.8055	172		11.7095	0		11.5709	385.93		1047.48	0.2118
11.3724	641.19		11.825	192		11.7291	201		11.5904	438.78		1047.53	6.24823
11.3919	353.39		11.8445	772.42		11.7486	312.25		11.61	304.8		1047.56	0.66365
11.4115	164		11.8641	1123.6		11.7681	253.76		11.6295	0		1047.65	0.50127
11.431	161.29		11.8836	466.29		11.7877	862		11.649	176		1047.8	0.9037
11.4506	0		11.9032	824.88		11.8072	366		11.6686	0		1047.9	0.26123
11.4701	599.82		11.9227	752.16		11.8268	698.28		11.6882	136		1048.04	1.12962
11.4896	259.62		11.9423	1112.68		11.8463	268		11.7077	76		1048.18	0.19062
11.5092	76		11.9618	757.97		11.8659	1177.97		11.7272	108		1048.75	0.1765
11.5288	0		11.9814	605.35		11.8854	1511.22		11.7468	180		1049.52	0.26123
11.5483	0		12.0009	1096.69		11.9049	1674.6		11.7663	398.86		1050.55	0.31771
11.5678	492.38		12.0205	640.98		11.9245	1595.8		11.7858	440		1052.46	0.40949
11.5874	887.28		12.04	1463.2		11.944	1473.93		11.8054	556		1053.06	0.36713
11.6069	692.69		12.0596	0		11.9636	1422.68		11.8249	936.43		1053.38	0.35301
11.6265	72		12.0791	1610.53		11.9831	1570.52		11.8445	599.93		1053.54	0.2118
11.646	1492.92		12.0987	988.68		12.0027	1985.15		11.864	861.13		1053.85	0.57187
11.6656	484.88		12.1182	952.58		12.0222	2142.74		11.8836	881		1055.02	0.38125
11.6851	829.13		12.1378	731.09		12.0418	1379.55		11.9031	312.88		1057.41	0.28241
11.7047	544.92		12.1573	475.54		12.0613	2112.11		11.9227	680.46		1058.5	0.21886
11.7242	701.85		12.1769	682.73		12.0809	1053.44		11.9422	827.29		1059.41	0.19062
11.7438	1225.05		12.1964	573.49		12.1004	902.39		11.9618	421.09		1060.47	0.24711
11.7633	984.51		12.216	453.56		12.1199	885.85		11.9813	1511.49		1061.39	0.31065
11.7829	506.77		12.2355	864.4		12.1395	1718		12.0009	2138.45		1061.45	0.21886
11.8024	833.88		12.2551	312		12.1591	1068.64		12.0204	1171.01		1061.55	0.27535
11.822	484.27		12.2746	1142.62		12.1786	860.16		12.04	557.46		1063.59	0.38831
11.8415	1123.38		12.2942	692.67		12.1982	1746.21		12.0595	806.55		1063.96	0.24005
11.8611	232		12.3137	1073.01		12.2177	1008.52		12.0791	664		1064.18	0.16944
11.8806	396		12.3332	642.51		12.2372	910.59		12.0986	1002.34		1064.23	0.40949
11.9002	388.52		12.3528	886.66		12.2568	1729.73		12.1181	791.54		1064.44	0.43773
11.9197	419.55		12.3723	775		12.2764	1407.96		12.1377	722.03		1064.52	0.26829
11.9393	957.67		12.3919	554.55		12.2959	567.3		12.1572	764.73		1064.57	0.25417
11.9588	0		12.4114	746.29		12.3154	1174.87		12.1768	613.53		1065.54	0.28947
11.9784	242.46		12.431	388		12.335	738.45		12.1964	661.14		1067.44	0.25417
11.9979	364		12.4505	469.63		12.3545	543.67		12.2159	613.28		1067.76	0.54363
12.0175	0		12.4701	576.17		12.3741	872.93		12.2354	717.95		1068.37	0.16944
12.0371	152		12.4896	376		12.3936	1071.5		12.255	512.68		1069.51	0.45185
12.0566	0		12.5091	0		12.4132	401.01		12.2745	655.36		1070.08	0.36713
12.0762	696.21		12.5287	0		12.4327	697.08		12.2941	645.6		1070.41	0.26123
12.0957	887.55		12.5482	196.64		12.4523	543.17		12.3137	406.82		1070.99	0.28241
12.1152	532		12.5678	532.32		12.4719	294.43		12.3332	809.89		1073.7	0.1765
12.1348	0		12.5874	0		12.4914	0		12.3527	372.79		1074.28	0.15532
12.1543	0		12.6069	0		12.5109	0		12.3723	174.65		1078.44	0.35301
12.1739	0		12.6264	598.45		12.5305	772.15		12.3918	391.64		1078.89	0.32477
12.1934	0		12.646	672		12.55	679.83		12.4114	531.71		1080.07	0.40949
12.213	0		12.6655	544.21		12.5696	220		12.4309	575.2		1080.39	0.20474
12.2325	107.5		12.6851	290.58		12.5891	482.81		12.4505	132		1081.05	0.28947
12.2521	0		12.7047	357.82		12.6087	280.06		12.47	689.51		1082.51	0.18356
12.2716	0		12.7242	786.88		12.6282	614		12.4896	297.13		1083.51	1.07314
12.2912	237.25		12.7437	564.09		12.6478	363.01		12.5091	370.5		1083.6	0.16238
12.3107	435.06		12.7633	371.64		12.6673	234.72		12.5287	200		1084.94	0.31771
12.3302	277.6		12.7828	188		12.6868	301.38		12.5482	532.04		1085.01	0.27535
12.3498	203.99		12.8024	161.35		12.7065	620.55		12.5678	605.32		1086.52	0.60717
12.3693	383.78		12.8219	0		12.726	264.19		12.5873	266.65		1086.86	1.09432
12.3889	104		12.8415	706.4		12.7455	582.73		12.6069	403.04		1087.8	0.20474
12.4085	411.39		12.861	586.17		12.7651	687.87		12.6264	239.41		1088.41	0.19768
12.428	72		12.8805	874.2		12.7846	885.6		12.646	287		1088.44	0.67777
12.4475	212		12.9001	1334.57		12.8042	644.49		12.6655	859.38		1089.02	0.31771
12.4671	509.2		12.9197	1091.7		12.8238	818.89		12.6851	529.74		1089.47	0.31771
12.4866	384		12.9392	974.14		12.8433	553.23		12.7046	1278.48		1090.46	0.82604
12.5062	536.07		12.9587	1022.8		12.8628	416.57		12.7241	528.93		1090.72	0.54363
12.5257	1545.01		12.9783	1218.3		12.8824	885.03		12.7437	573.86		1090.93	0.23299
12.5452	1094.55		12.9978	402		12.9019	662.43		12.7632	694.15		1091.6	0.21886
12.5648	0		13.0174	0		12.9215	866.59		12.7828	1487.9		1091.64	0.48009
12.5844	1106.66		13.0369	504.5		12.9411	454.1		12.8023	1136.65		1091.79	0.14826
12.6039	331.68		13.0564	469.92		12.9606	476.8		12.8219	1492.96		1091.86	0.73426
12.6235	754.42		13.076	517.77		12.9802	640.02		12.8414	480.41		1092.62	0.38125
12.643	1297.06		13.0956	552		12.9997	342.23		12.861	968.69		1094.02	0.23299
12.6625	861.73		13.1151	445.06		13.0193	396		12.8805	972.96		1094.06	0.36007
12.6821	1064.59		13.1347	388.13		13.0388	100		12.9001	1419.78		1095.02	0.38125
12.7016	667.59		13.1542	985.07		13.0584	629.01		12.9196	1347.73		1095.52	0.35301
12.7212	1235.8		13.1737	363.18		13.0779	148		12.9391	404.72		1096.39	0.51539
12.7407	725.8		13.1933	268.22		13.0974	0		12.9587	1041.89		1098.01	0.45891
12.7603	885.55		13.2128	726.86		13.117	916.23		12.9782	673.8		1098.46	0.23299
12.7798	751.5		13.2324	397.64		13.1365	340		12.9978	364.83		1099.35	0.45891
12.7994	983.28		13.2519	668.49		13.1561	0		13.0173	604.93		1099.46	0.54363
12.8189	641.16		13.2715	585.76		13.1756	0		13.0369	803.94		1099.99	0.16944
12.8384	1129.33		13.291	176		13.1952	0		13.0564	671.33		1100.55	0.42361
12.858	367.95		13.3106	276		13.2147	656.99		13.076	411		1101.53	0.21886
12.8775	1393.83		13.3302	0		13.2343	0		13.0955	1006.23		1103.47	1.20729
12.8971	1022.06		13.3497	149.25		13.2538	706.07		13.1151	910.86		1103.55	0.27535
12.9166	1484.46		13.3692	1030		13.2734	457.51		13.1346	807.18		1103.6	0.1765
12.9362	802.79		13.3888	518.26		13.2929	699.5		13.1542	1096.27		1103.64	0.71308
12.9557	818.04		13.4084	485.38		13.3125	433.5		13.1737	1217.96		1103.94	0.21886
12.9753	1067.53		13.4279	924.83		13.3321	709.17		13.1933	624.28		1103.96	0.23299
12.9948	513.61		13.4474	939.93		13.3516	0		13.2128	910.38		1104.04	6.21999
13.0144	363.82		13.467	155		13.3712	72		13.2324	0		1104.36	0.58599
13.0339	317.31		13.4865	1189.59		13.3907	321.75		13.2519	763.11		1104.49	0.45891
13.0535	1358.55		13.5061	733.69		13.4102	40		13.2714	984.4		1104.54	1.16493
13.073	667.91		13.5256	1257.31		13.4298	664.84		13.291	480		1104.56	0.86134
13.0926	446.72		13.5452	453.79		13.4494	192		13.3105	0		1105.05	2.53459
13.1121	742.92		13.5647	313.84		13.4689	806.69		13.3301	341.43		1105.54	1.7368
13.1317	472		13.5843	714		13.4885	0		13.3497	294.81		1106.03	0.35301
13.1512	433.62		13.6038	598.85		13.508	0		13.3692	472		1106.98	0.32477
13.1708	261.82		13.6234	470.28		13.5275	0		13.3887	371.45		1107.07	0.38125
13.1903	417.98		13.6429	1567.46		13.5471	601.66		13.4083	603.12		1109.06	0.38125
13.2099	345.32		13.6624	576		13.5666	1086.9		13.4278	456.74		1109.97	0.35301
13.2294	662.36		13.682	265.94		13.5862	358.52		13.4474	1364		1112.41	0.69896
13.249	626.77		13.7015	805.01		13.6057	1208.92		13.467	738.61		1112.49	0.39537
13.2685	122.46		13.7211	0		13.6253	276.22		13.4865	620.09		1112.53	0.40243
13.2881	860.85		13.7406	452.48		13.6448	647.82		13.5061	693.55		1113.03	0.23299
13.3076	320.9		13.7602	704.44		13.6644	733.91		13.5256	379.06		1113.39	0.19062
13.3271	268		13.7797	144		13.6839	1387.32		13.5451	1378.36		1113.4	0.1765
13.3467	785.73		13.7993	864.01		13.7035	100		13.5647	253.47		1113.49	0.46597
13.3662	277.16		13.8188	0		13.723	1056.45		13.5842	453.62		1113.55	0.23299
13.3858	299.25		13.8384	112		13.7426	0		13.6038	0		1114.51	0.28947
13.4053	771.71		13.8579	567.29		13.7621	0		13.6233	1094.36		1115.45	0.44479
13.4249	721.12		13.8775	0		13.7816	1207		13.6429	0		1117.51	0.57187
13.4444	1147.67		13.897	1422.53		13.8012	1440.51		13.6624	404.45		1117.86	0.22592
13.464	750.46		13.9166	791		13.8207	220.76		13.682	1017.33		1118.81	0.16238
13.4835	0		13.9361	854.21		13.8403	0		13.7015	0		1118.94	0.35301
13.5031	940.7		13.9557	0		13.8598	919.31		13.7211	0		1119.06	0.55775
13.5226	1191.02		13.9752	84		13.8794	0		13.7406	755.06		1119.52	0.66365
13.5422	1421.65		13.9947	1868.28		13.8989	0		13.7602	368.91		1119.62	13.1954
13.5617	880.84		14.0143	0		13.9185	1459.43		13.7797	417.6		1119.66	0.92488
13.5813	831.77		14.0338	0		13.938	439.98		13.7993	1583.88		1119.98	0.7272
13.6008	237.15		14.0534	0		13.9576	0		13.8188	1392.01		1120.04	0.20474
13.6204	974.22		14.0729	2342.56		13.9771	1059.36		13.8384	1811.89		1120.17	0.58599
13.6399	0		14.0925	0		13.9967	0		13.8579	456.43		1120.49	2.9229
13.6594	649.27		14.112	2052.34		14.0162	2349.26		13.8775	1737.33		1120.55	0.14826
13.679	496		14.1316	2678.79		14.0358	3545.91		13.897	2021.94		1120.63	6.08585
13.6985	718.79		14.1511	3424.12		14.0553	4473.51		13.9166	2541.36		1120.65	1.0802
13.7181	708.36		14.1707	3834.92		14.0748	5441.45		13.9361	0		1121.03	0.31065
13.7376	404.6		14.1902	0		14.0944	5258.75		13.9557	2243.92		1121.49	0.30359
13.7572	514.44		14.2098	0		14.114	5457.04		13.9752	1753.71		1121.62	1.1508
13.7767	457.79		14.2293	2786.23		14.1335	6518.34		13.9947	2554.31		1121.64	0.8331
13.7963	877.79		14.2488	0		14.153	5980.36		14.0143	2400.9		1121.75	0.34595
13.8158	0		14.2684	3040.46		14.1726	6245.2		14.0338	2961.19		1121.78	0.38125
13.8353	622.83		14.288	2737.93		14.1921	4783.08		14.0534	2784.1		1122.14	0.16238
13.8549	1092.94		14.3075	0		14.2117	3194.47		14.073	3980.53		1122.49	0.16944
13.8744	423.4		14.327	2074.2		14.2312	3899.91		14.0925	3737.31		1122.51	0.22592
13.894	511.04		14.3466	1585.88		14.2508	3088.57		14.112	4213.41		1122.64	0.37419
13.9135	0		14.3661	1373.96		14.2703	2284.43		14.1316	5287.68		1123.05	0.38125
13.9331	432.09		14.3857	0		14.2899	1856.77		14.1511	4931.68		1124.01	0.32477
13.9526	0		14.4052	2276		14.3094	2208.75		14.1707	3537.56		1124.56	0.64247
13.9722	394.63		14.4248	1060		14.329	1061.69		14.1902	3647.02		1125.94	0.34595
13.9917	0		14.4444	0		14.3485	1629.71		14.2098	3205.96		1127.55	0.45891
14.0113	44		14.4639	0		14.3681	1454.69		14.2293	2392.71		1128.01	0.49421
14.0308	343.67		14.4834	0		14.3876	1863.54		14.2489	3407.35		1128.07	0.36713
14.0503	260.84		14.503	1206.33		14.4071	0		14.2684	2110.34		1128.5	0.32477
14.0699	867.12		14.5225	1065.21		14.4267	1066.92		14.288	2021.89		1129.06	0.42361
14.0894	503.27		14.542	0		14.4462	1503.51		14.3075	1148.76		1129.5	0.35301
14.109	252		14.5616	0		14.4658	1045.95		14.327	1581.07		1130.08	0.59305
14.1286	485.26		14.5811	541.62		14.4853	493.95		14.3466	1866.72		1131.7	0.16238
14.1481	772.25		14.6007	0		14.5049	0		14.3661	1342.63		1132.53	0.32477
14.1676	0		14.6202	0		14.5244	977.82		14.3857	1559.7		1133.41	0.19768
14.1872	587.95		14.6398	0		14.544	304.26		14.4053	419.45		1133.59	0.33183
14.2067	220.65		14.6593	0		14.5635	0		14.4248	1216.75		1134.07	0.14826
14.2263	517.46		14.6789	624.31		14.5831	452.62		14.4443	0		1135.6	0.27535
14.2458	355.06		14.6984	0		14.6026	1004.09		14.4639	261.72		1137.55	0.30359
14.2654	816.84		14.718	1261.11		14.6222	0		14.4834	978.51		1137.7	0.28241
14.2849	0		14.7376	0		14.6417	713.71		14.503	1137.47		1138.2	0.14826
14.3045	98.55		14.7571	674.68		14.6613	1464.56		14.5225	0		1140.45	0.41655
14.324	523.57		14.7767	978.88		14.6808	1382.88		14.5421	816.73		1140.52	0.24711
14.3436	419.27		14.7962	0		14.7004	598.42		14.5616	1037.07		1140.55	0.65659
14.3631	0		14.8157	368		14.72	947.01		14.5811	233.4		1141.53	0.20474
14.3826	436.15		14.8353	285.36		14.7395	852.34		14.6007	783.88		1141.72	0.62835
14.4022	353.75		14.8548	496.22		14.7591	0		14.6203	0		1142.61	0.1765
14.4217	562.35		14.8744	693.05		14.7786	1048.81		14.6398	1054.1		1144.54	0.26829
14.4413	0		14.894	616.36		14.7982	424.09		14.6593	633.82		1144.58	0.40949
14.4608	932.79		14.9135	186.82		14.8177	1108.7		14.6789	733.59		1146.05	0.21886
14.4804	972.67		14.933	1186.04		14.8373	236		14.6984	645.3		1146.86	0.25417
14.4999	0		14.9526	545.47		14.8568	868.97		14.718	1047.4		1146.97	0.31771
14.5195	0		14.9721	210.5		14.8764	863.03		14.7376	850.93		1147.07	0.26123
14.539	969.93		14.9917	1113.22		14.8959	1301.38		14.7571	707.39		1147.34	0.30359
14.5586	0		15.0112	278.66		14.9154	909.49		14.7767	481.29		1147.62	0.36007
14.5781	0		15.0308	605.49		14.935	1083.84		14.7962	443		1149.66	0.2118
14.5976	0		15.0503	214.7		14.9545	518.11		14.8157	406.86		1150.48	0.29653
14.6172	0		15.0699	0		14.9741	184		14.8353	1223.84		1150.76	0.39537
14.6367	1160		15.0894	251.14		14.9937	198.18		14.8548	717.46		1150.79	0.57187
14.6563	0		15.109	272.63		15.0132	1377.98		14.8744	345.06		1150.88	0.43067
14.6758	1682.4		15.1285	250.94		15.0327	389.79		14.8939	875.01		1151.64	0.21886
14.6954	1597		15.1481	264		15.0523	905.26		14.9135	1862.78		1151.82	0.52951
14.7149	1335.02		15.1676	819.25		15.0718	296.52		14.933	666.69		1152.38	0.29653
14.7345	1897.08		15.1872	1206.23		15.0914	104		14.9526	1039.97		1154.56	0.43773
14.754	2214.47		15.2067	653.65		15.1109	760.73		14.9721	1280.14		1154.85	0.16238
14.7736	2644.19		15.2263	989.24		15.1304	291.28		14.9917	356.33		1155.02	0.86134
14.7931	0		15.2458	706.6		15.15	358.81		15.0112	1063.05		1155.08	0.80486
14.8126	2563.47		15.2653	651.88		15.1695	0		15.0307	838.68		1155.55	0.31771
14.8322	3342.27		15.2849	729.18		15.1891	0		15.0503	346.16		1155.94	0.31065
14.8517	3198.35		15.3044	349.74		15.2086	0		15.0698	932.55		1156.04	0.32477
14.8713	0		15.324	511.68		15.2282	0		15.0894	826.51		1156.84	0.26123
14.8908	3047.49		15.3435	371.58		15.2477	0		15.1089	0		1157.78	0.62129
14.9104	2721.86		15.3631	614.74		15.2673	561.76		15.1285	862.15		1158.55	0.28947
14.9299	1419.73		15.3826	292		15.2868	0		15.148	0		1158.57	0.28947
14.9495	1582.36		15.4022	431.89		15.3064	0		15.1676	234.25		1158.64	0.15532
14.969	1220.63		15.4217	354.57		15.3259	0		15.1871	684.33		1158.71	0.74132
14.9886	1646.52		15.4413	687.42		15.3455	200		15.2066	385.2		1159.4	0.54363
15.0081	1303.37		15.4608	276		15.365	252		15.2262	0		1159.47	0.48009
15.0276	1071.88		15.4803	204		15.3846	297.03		15.2457	0		1159.52	0.61423
15.0472	908.46		15.4999	0		15.4041	208		15.2653	0		1160.51	0.38831
15.0668	0		15.5195	702.69		15.4236	0		15.2849	0		1160.57	0.62835
15.0863	563.89		15.539	668.37		15.4432	0		15.3044	0		1160.64	0.55775
15.1059	0		15.5586	518.25		15.4627	292.38		15.3239	0		1160.9	0.20474
15.1254	841.41		15.5781	239.8		15.4823	385.32		15.3435	0		1161.37	0.52245
15.145	0		15.5976	148		15.5018	584		15.363	0		1161.5	0.31771
15.1645	1035.43		15.6172	599.1		15.5214	634.16		15.3826	331		1161.58	0.2118
15.1841	0		15.6368	733.09		15.5409	437		15.4022	212		1162.49	0.31065
15.2036	0		15.6563	116		15.5605	559.83		15.4217	635.67		1163.02	0.27535
15.2232	0		15.6759	317.05		15.58	221.13		15.4412	319.33		1163.93	0.30359
15.2427	180		15.6954	875.18		15.5996	363.62		15.4608	339.75		1164.59	0.38125
15.2623	176		15.715	340.08		15.6191	36		15.4803	348		1166.19	0.37419
15.2818	789.56		15.7345	0		15.6387	0		15.4999	428		1167.54	0.24711
15.3014	793.34		15.754	836		15.6582	130.67		15.5194	262.69		1167.57	0.48715
15.3209	909.85		15.7736	100		15.6778	513.61		15.539	567.9		1167.93	0.56481
15.3405	400.29		15.7931	319.33		15.6973	0		15.5585	344		1168.18	0.35301
15.36	740.95		15.8127	0		15.7169	0		15.5781	1139.94		1168.43	0.64247
15.3796	350.29		15.8322	726.38		15.7364	0		15.5976	743.25		1168.48	0.59305
15.3991	100		15.8518	0		15.756	0		15.6172	92		1168.53	0.54363
15.4186	153.59		15.8713	817.12		15.7755	0		15.6367	144		1168.56	2.25925
15.4382	360.82		15.8909	310.73		15.795	1464.39		15.6562	180		1168.6	0.42361
15.4577	389.53		15.9104	622.7		15.8146	665.14		15.6758	427.84		1168.98	0.36007
15.4773	200.71		15.9299	375.39		15.8341	208		15.6953	216		1169.01	0.38125
15.4969	279.05		15.9495	973.7		15.8537	76		15.7149	0		1169.06	4.46908
15.5164	471.2		15.969	797.71		15.8732	1018.71		15.7344	432		1169.09	0.74132
15.5359	397.73		15.9886	442.24		15.8928	753.65		15.754	622.22		1169.44	0.42361
15.5555	331.42		16.0081	0		15.9123	0		15.7735	781.25		1169.56	0.95312
15.575	619.17		16.0277	0		15.9319	582.67		15.7931	412.44		1169.58	0.26829
15.5946	683.07		16.0472	384		15.9514	657.58		15.8126	261.86		1170	0.74132
15.6141	994.42		16.0668	613.11		15.971	324		15.8322	0		1170.06	1.17905
15.6337	516.37		16.0863	225.04		15.9905	608.7		15.8517	1466.81		1170.15	0.52951
15.6532	297.5		16.1059	226.56		16.01	583.12		15.8713	136		1170.49	0.62835
15.6728	832.92		16.1254	559.49		16.0296	358.73		15.8908	0		1170.59	0.23299
15.6923	741.03		16.145	755.07		16.0492	853.22		15.9104	320.5		1171.86	0.27535
15.7119	606.11		16.1645	796.07		16.0687	1620.01		15.9299	0		1172.15	0.51539
15.7314	465.14		16.1841	1183.25		16.0882	1120.5		15.9495	327.11		1172.54	0.48009
15.751	455.36		16.2036	816.82		16.1078	1372.96		15.969	1216.75		1172.87	0.50833
15.7705	657.99		16.2232	1216.17		16.1273	1619.34		15.9885	348.09		1172.93	0.60717
15.7901	563.47		16.2427	1263		16.1469	1099.76		16.0081	1699.87		1172.99	1.51087
15.8096	260		16.2623	870.78		16.1664	1334.16		16.0276	1910.2		1173.48	0.18356
15.8291	232.31		16.2818	1076.38		16.186	1021.4		16.0472	1522.73		1173.68	0.28241
15.8487	544.79		16.3013	1177		16.2055	771.37		16.0667	1395.44		1173.75	0.35301
15.8682	124.79		16.3209	852.11		16.225	539.02		16.0862	1749.1		1173.78	0.24711
15.8878	1001.19		16.3404	523.03		16.2446	539.29		16.1058	1605.29		1174.02	0.35301
15.9073	482.43		16.36	489.27		16.2642	468.25		16.1254	2120.3		1174.57	0.22592
15.9269	0		16.3795	515.93		16.2837	518.67		16.1449	2190		1175.41	0.29653
15.9464	0		16.3991	64		16.3032	0		16.1644	1731.63		1175.47	0.50833
15.9659	0		16.4186	168		16.3228	804.26		16.184	983.95		1175.62	0.35301
15.9855	233.61		16.4382	0		16.3423	0		16.2035	1074.16		1175.89	0.22592
16.0051	0		16.4577	28		16.3619	412.33		16.2231	721.33		1176.19	0.24005
16.0246	0		16.4773	264		16.3814	908.36		16.2426	626.55		1176.21	0.52245
16.0441	314.21		16.4968	465.17		16.401	406.82		16.2622	415.23		1176.38	0.72014
16.0637	574.64		16.5163	311.17		16.4205	667.9		16.2817	641		1176.45	0.28241
16.0832	0		16.5359	0		16.4401	401.08		16.3013	0		1176.48	3.07117
16.1028	282.5		16.5554	703.19		16.4596	0		16.3208	1093.01		1176.51	1.39085
16.1223	316.82		16.575	452.14		16.4792	1051.28		16.3404	729.09		1176.52	1.68032
16.1419	723.05		16.5945	763.5		16.4987	463.43		16.3599	685.78		1176.53	1.21435
16.1614	539.3		16.6141	894.34		16.5182	249.09		16.3794	1175.16		1176.57	2.03332
16.1809	408		16.6336	269.15		16.5378	0		16.399	338		1176.6	1.06608
16.2005	484.2		16.6532	360.5		16.5573	36		16.4185	1051.53		1176.63	1.94154
16.2201	332		16.6727	451.4		16.5769	359.42		16.4381	0		1176.65	0.64953
16.2396	394.3		16.6923	591.86		16.5964	674.36		16.4577	797.66		1176.68	0.42361
16.2591	524.19		16.7118	650.05		16.616	448.69		16.4772	1053.39		1176.73	0.38831
16.2787	0		16.7313	0		16.6355	220.86		16.4967	1066.17		1176.78	0.85428
16.2982	84		16.7509	886.01		16.6551	450.4		16.5163	520.56		1176.81	0.60717
16.3178	160.47		16.7704	499.67		16.6746	815.72		16.5358	364.94		1176.86	0.34595
16.3373	238.55		16.79	820.99		16.6942	363.14		16.5554	536.24		1176.88	1.09432
16.3569	429.3		16.8095	700		16.7137	993.85		16.5749	567.6		1176.91	2.49929
16.3764	721.48		16.8291	593.18		16.7333	848		16.5944	1078.44		1176.92	2.18865
16.3959	236		16.8486	639.58		16.7528	572		16.614	895.37		1176.98	4.6244
16.4155	312		16.8681	366.89		16.7724	454		16.6335	359		1177	2.79582
16.4351	152		16.8877	856.98		16.7919	383.79		16.6531	479.14		1177.02	1.38379
16.4546	709.09		16.9073	560.75		16.8115	834.13		16.6726	324		1177.06	3.33945
16.4741	0		16.9268	465.5		16.831	1032.91		16.6922	530.09		1177.1	2.57696
16.4937	432		16.9463	649.23		16.8505	423.15		16.7117	1025.84		1177.11	2.64756
16.5132	0		16.9659	887.6		16.8701	430.64		16.7313	2279.77		1177.14	1.27789
16.5328	44		16.9854	404.39		16.8896	237.77		16.7508	1171.56		1177.17	0.7625
16.5523	158.56		17.005	597.14		16.9092	165.33		16.7704	1187.3		1177.2	1.48263
16.5719	272.88		17.0245	0		16.9287	0		16.7899	1137.8		1177.25	0.84016
16.5914	566		17.0441	28		16.9483	407		16.8094	681		1177.36	0.70602
16.611	496.14		17.0636	0		16.9678	0		16.829	1102.87		1177.4	0.52245
16.6305	188		17.0832	360		16.9874	577.36		16.8485	618.41		1177.43	0.60717
16.6501	345.4		17.1028	351.08		17.0069	0		16.8681	268		1177.46	5.15391
16.6696	454.3		17.1223	80		17.0265	0		16.8877	671.66		1177.49	3.14177
16.6892	363.74		17.1419	284		17.046	0		16.9072	443.33		1177.53	7.94973
16.7087	696.01		17.1614	301.73		17.0656	0		16.9267	269.5		1177.57	83.3239
16.7282	430.74		17.1809	582		17.0851	328.7		16.9463	265.82		1177.61	1.9486
16.7478	781.56		17.2005	92.3		17.1046	216.44		16.9658	520		1177.65	0.72014
16.7673	295.11		17.22	344		17.1242	312		16.9854	440.75		1177.68	0.65659
16.7869	1089.28		17.2396	195.26		17.1437	234.09		17.0049	260		1177.71	0.25417
16.8064	920.77		17.2592	0		17.1633	86.77		17.0245	508		1177.74	1.03078
16.826	2357.18		17.2787	310.39		17.1828	217.6		17.044	44		1177.76	0.38125
16.8455	1109.94		17.2982	251.74		17.2024	847.93		17.0636	192.23		1177.8	1.16493
16.8651	1143.39		17.3178	1023.89		17.2219	1103.58		17.0831	0		1177.82	2.42869
16.8846	1290.54		17.3373	1127.62		17.2415	1225.87		17.1027	0		1177.9	4.29257
16.9042	805.55		17.3569	639.04		17.261	1304.95		17.1222	104		1177.96	1.47557
16.9237	789.7		17.3764	806.9		17.2806	2753.96		17.1418	334.92		1177.97	1.43321
16.9432	516.85		17.396	1307.81		17.3001	3262.62		17.1613	256		1178.01	3.70658
16.9628	1059.89		17.4155	2058.73		17.3197	3975.84		17.1809	701.35		1178.07	100
16.9823	508.91		17.435	2239.25		17.3392	4898.97		17.2004	352.53		1178.12	3.03587
17.0019	241.13		17.4546	3102.52		17.3588	6035.77		17.22	637.04		1178.13	3.55126
17.0214	438.08		17.4741	3571.99		17.3783	6652.38		17.2395	677.34		1178.19	1.24259
17.041	194.33		17.4936	4119.96		17.3978	7557.02		17.259	797.29		1178.2	1.63796
17.0605	270.97		17.5132	4698.17		17.4174	6757.25		17.2786	1020.65		1178.24	3.81248
17.08	278.02		17.5328	4295.26		17.4369	7320.81		17.2981	1173.28		1178.28	2.27337
17.0996	355.44		17.5523	5151.18		17.4565	8824.45		17.3177	1412.62		1178.33	0.32477
17.1191	533.75		17.5718	4906.59		17.4761	7773.66		17.3373	1123.3		1178.39	0.39537
17.1387	438.63		17.5914	4859.22		17.4956	7764.89		17.3568	1407.48		1178.44	1.26377
17.1582	644.51		17.6109	4182.25		17.5151	7124.5		17.3763	1784.74		1178.48	3.67128
17.1778	244		17.6305	4653.67		17.5347	6014.39		17.3959	2396.79		1178.51	4.29963
17.1973	0		17.65	3975.66		17.5542	6957.28		17.4154	1297.36		1178.57	72.1759
17.2169	136		17.6696	4921.15		17.5738	6094.52		17.435	1587.75		1178.65	0.67777
17.2364	640.38		17.6891	3231.67		17.5933	5382.6		17.4545	2501.4		1178.7	0.92488
17.256	364		17.7086	3196.98		17.6129	4634.49		17.4741	1400.44		1178.73	0.79074
17.2755	378.27		17.7282	2272.47		17.6324	3699.42		17.4936	2041.38		1178.8	0.59305
17.2951	483.86		17.7477	2842.71		17.652	3415.5		17.5132	1911.01		1178.83	0.36713
17.3146	244.32		17.7673	2627.36		17.6715	2857.26		17.5327	1982.05		1178.85	0.64247
17.3342	313.95		17.7868	2305.92		17.6911	2591.66		17.5523	2076.27		1178.87	1.60265
17.3537	257.5		17.8064	1533.5		17.7106	2542.05		17.5718	1987.72		1178.91	3.6854
17.3732	94.13		17.8259	1278.19		17.7301	2541.66		17.5913	2422.09		1178.98	1.56029
17.3928	96		17.8455	1674.1		17.7497	1722.81		17.6109	1345.18		1179.03	4.42672
17.4123	208		17.865	1384.05		17.7692	1957.5		17.6304	1311.91		1179.07	30.3516
17.4319	507.03		17.8846	1882.11		17.7888	2245.1		17.65	1292.8		1179.12	2.21689
17.4514	1189.53		17.9041	885.46		17.8084	1564.08		17.6695	1486.63		1179.15	0.67071
17.471	911.57		17.9237	1044.02		17.8279	1240.5		17.6891	1198.29		1179.18	1.23553
17.4905	475.53		17.9432	1262.86		17.8474	938.12		17.7086	1353.4		1179.24	1.08726
17.51	1105.56		17.9628	613.42		17.867	1680.21		17.7282	952.61		1179.26	0.98136
17.5296	771.69		17.9823	546.43		17.8865	1294.54		17.7477	748.4		1179.29	0.66365
17.5491	891.08		18.0019	1509.71		17.9061	1417.24		17.7673	552.29		1179.34	0.29653
17.5687	646.37		18.0215	834.03		17.9256	808.33		17.7868	633.75		1179.44	0.46597
17.5882	229.18		18.041	701.5		17.9452	548.67		17.8064	569.33		1179.47	0.23299
17.6078	742.58		18.0605	663.19		17.9647	564		17.8259	803.68		1179.51	2.33691
17.6273	312		18.0801	483.67		17.9843	1417.68		17.8455	575.71		1179.52	2.33691
17.6469	636.84		18.0996	1190.55		18.0038	578.51		17.865	1128.78		1179.52	2.24513
17.6664	379		18.1192	508		18.0234	900		17.8846	662.42		1179.56	11.621
17.686	249.5		18.1387	843.04		18.0429	672		17.9041	624.72		1179.58	11.7834
17.7055	230.27		18.1583	829.46		18.0624	877.8		17.9237	1354.1		1179.61	1.53205
17.725	174.71		18.1778	545.4		18.082	1056.32		17.9432	875.13		1179.64	0.47303
17.7446	36		18.1974	1496.55		18.1015	1245.88		17.9628	659.87		1179.67	0.32477
17.7641	186.08		18.2169	1324.79		18.1211	2575.76		17.9823	540.67		1179.78	1.41909
17.7837	184		18.2364	1502		18.1406	2474.72		18.0019	615.75		1179.81	1.71562
17.8032	194.17		18.256	1814.5		18.1602	3644.1		18.0214	1007.81		1179.84	0.92488
17.8228	153.21		18.2755	2431.88		18.1797	3759.59		18.0409	826		1179.87	1.0096
17.8423	116		18.2951	2916.12		18.1993	4543.78		18.0605	659.5		1179.91	0.69896
17.8619	0		18.3147	3539.92		18.2188	3584.78		18.08	1256.12		1179.97	0.60717
17.8814	0		18.3342	3095.8		18.2384	3806.14		18.0996	1421.11		1180.07	1.05196
17.9009	36		18.3538	3062.11		18.2579	3383.93		18.1191	2312.22		1180.07	0.8331
17.9205	201.02		18.3733	3107.81		18.2775	2262.97		18.1387	3136.82		1180.13	1.48263
17.94	532		18.3928	2593.6		18.297	2782.41		18.1582	4331.46		1180.49	0.19062
17.9596	749.58		18.4124	1915.16		18.3166	1637.5		18.1778	5349.3		1180.74	0.25417
17.9792	1545.41		18.4319	1264.49		18.3361	1455.34		18.1973	4454.37		1181.31	0.24005
17.9987	1132.8		18.4515	1166.8		18.3557	578.48		18.2169	4145.69		1181.42	0.52245
18.0183	1864.94		18.471	1265.98		18.3752	428		18.2364	3393.48		1181.45	0.25417
18.0378	1833.91		18.4906	1025.76		18.3948	1299.2		18.2559	4151.55		1181.51	0.21886
18.0574	2996.45		18.5101	839.63		18.4143	613.23		18.2755	3324.9		1181.54	0.21886
18.0769	2321.28		18.5297	946.28		18.4338	40		18.295	2643.5		1181.81	0.60717
18.0965	3874.07		18.5492	413.27		18.4534	48.96		18.3146	2181.43		1181.91	0.20474
18.116	4371.73		18.5688	262.81		18.4729	714.57		18.3342	1568.8		1181.99	0.2118
18.1355	3758.48		18.5883	629.96		18.4925	581.65		18.3537	700.37		1182.28	0.59305
18.1551	5567.37		18.6078	731.01		18.512	0		18.3733	1366.12		1182.44	0.28241
18.1746	4794.05		18.6274	968.11		18.5316	544.94		18.3928	561.98		1183.03	0.24711
18.1942	6280		18.6469	749.77		18.5511	377.34		18.4123	493.67		1183.06	0.36713
18.2137	5259.13		18.6665	1096.2		18.5707	483.02		18.4319	850.91		1183.18	0.24005
18.2333	4485.86		18.686	334.44		18.5902	392.93		18.4514	451.36		1183.73	0.24005
18.2528	4737.21		18.7056	391.18		18.6097	477.12		18.471	708.14		1183.83	0.19062
18.2724	5064.58		18.7251	529.38		18.6293	0		18.4905	565.92		1184.23	0.55775
18.2919	4555.15		18.7447	1004.82		18.6488	736.61		18.5101	339.76		1185.09	0.16238
18.3115	3958.5		18.7642	788.22		18.6684	284		18.5296	889.95		1185.54	0.26123
18.331	3981.16		18.7837	728.96		18.688	452.35		18.5492	472		1185.81	0.15532
18.3505	3265.74		18.8033	237.37		18.7075	464.49		18.5687	883.15		1186.51	0.15532
18.3701	3832.9		18.8228	357.41		18.727	413.49		18.5882	664.7		1186.56	0.45891
18.3896	4034.83		18.8424	480.49		18.7466	86.27		18.6078	489.12		1187.45	0.14826
18.4092	2369.11		18.8619	200		18.7661	275.25		18.6273	688		1188.13	0.40243
18.4287	3987.62		18.8815	521.19		18.7857	457.11		18.6469	661		1188.26	0.15532
18.4483	1631.51		18.9011	220.33		18.8052	620		18.6664	1115.15		1188.55	0.57187
18.4678	1871.39		18.9206	420.14		18.8248	452.13		18.686	549.51		1189.47	0.16238
18.4873	1164.2		18.9401	176		18.8443	868.74		18.7055	237.34		1191.94	0.22592
18.5069	2074.96		18.9597	960.19		18.8639	628.64		18.725	936.43		1192.05	0.27535
18.5264	717.89		18.9793	365.12		18.8834	550.83		18.7446	216		1192.61	0.28947
18.546	913.56		18.9988	417		18.903	607.04		18.7642	625.63		1193.78	0.19062
18.5655	1253.9		19.0183	446.86		18.9225	905.45		18.7837	1036.23		1194.75	0.1765
18.5851	696.26		19.0379	316.84		18.942	567.26		18.8032	0		1195.19	0.21886
18.6046	634.51		19.0574	696.66		18.9616	960.97		18.8228	595.38		1195.25	0.24711
18.6242	809.62		19.077	0		18.9812	811.89		18.8423	431.56		1198.52	0.47303
18.6437	533.09		19.0965	1134.08		19.0007	758.99		18.8619	0		1199.49	0.46597
18.6633	716.13		19.1161	768.14		19.0202	273.47		18.8814	403.94		1199.59	0.62129
18.6828	842.21		19.1356	643.14		19.0398	666.21		18.901	1181.13		1199.97	0.19062
18.7023	896.49		19.1552	1330.36		19.0593	785.07		18.9205	310.42		1200.61	0.48715
18.7219	732.28		19.1747	673.46		19.0789	352.42		18.94	287.19		1200.75	0.55775
18.7414	681.23		19.1943	767.82		19.0984	606.07		18.9596	292.38		1201.54	0.34595
18.761	256		19.2138	767.73		19.118	722.71		18.9791	165.41		1202.54	0.25417
18.7805	454.39		19.2333	1423.69		19.1375	808.51		18.9987	765.45		1202.57	0.36713
18.8001	528.98		19.2529	460		19.1571	862.21		19.0182	0		1202.79	0.16944
18.8196	809.53		19.2724	721.38		19.1766	975.53		19.0378	0		1202.86	0.16238
18.8392	1699.67		19.292	1008.75		19.1961	948.16		19.0573	401.9		1203.53	0.31065
18.8587	904.72		19.3115	1220.09		19.2157	811.51		19.0769	529.7		1203.56	0.42361
18.8783	1750.23		19.3311	853.59		19.2352	1373.58		19.0964	993		1203.82	0.64247
18.8978	2795.93		19.3506	611.25		19.2548	1086.39		19.116	299.79		1204.13	0.19062
18.9174	2234.3		19.3702	1107.96		19.2743	1702.74		19.1355	742.92		1206.26	0.36713
18.9369	2890.75		19.3897	1409.23		19.2939	2324.46		19.155	1116.57		1207.5	0.16238
18.9565	2970.51		19.4093	980.12		19.3134	2357.86		19.1746	551.56		1211.31	0.1765
18.976	3629.93		19.4288	1381.54		19.333	2179.85		19.1942	1338.12		1211.58	0.29653
18.9956	3342.77		19.4484	1401		19.3525	2629.99		19.2137	1437.14		1212.49	0.43773
19.0151	3676.4		19.4679	1797.99		19.3721	2255.34		19.2333	1156.7		1214.44	0.55069
19.0346	2476.74		19.4874	1707.86		19.3916	2540.21		19.2528	1162.14		1214.81	0.16944
19.0542	2455.47		19.507	2221.05		19.4112	2527.69		19.2723	1119.07		1215.52	0.15532
19.0737	1273.78		19.5265	1320.84		19.4307	1886.97		19.2919	1059.77		1215.83	0.23299
19.0933	1248		19.5461	1577.56		19.4503	1033.24		19.3114	1633.27		1216.11	0.29653
19.1128	974.37		19.5656	1746.41		19.4698	1196.06		19.331	1315.62		1217.6	0.28241
19.1324	1465.87		19.5852	1441.81		19.4893	1025.11		19.3505	1275.71		1218.43	0.19768
19.1519	785.01		19.6047	1181		19.5089	760.5		19.3701	1517.83		1218.5	0.36007
19.1715	499.65		19.6242	1748.54		19.5284	496.04		19.3896	3166.04		1218.53	0.22592
19.191	620.97		19.6438	1222.89		19.548	807.45		19.4092	1680.21		1218.57	0.27535
19.2106	596.58		19.6634	929.2		19.5675	1938.43		19.4287	1366.69		1219.55	0.14826
19.2301	680.55		19.6829	400		19.5871	1198.44		19.4483	1806.98		1220.16	0.42361
19.2496	553.02		19.7024	824.96		19.6066	1464.41		19.4678	996.5		1221.88	0.7272
19.2692	329.74		19.722	598.93		19.6261	872.99		19.4873	2494.27		1226.35	0.45891
19.2887	794.41		19.7415	0		19.6457	928.57		19.5069	1344.25		1228.51	0.59305
19.3083	378.2		19.7611	467.29		19.6653	0		19.5264	1439.13		1228.69	0.16238
19.3278	352.2		19.7806	399.75		19.6848	0		19.546	0		1229.48	0.24005
19.3474	485.73		19.8001	624.28		19.7043	0		19.5655	1471.26		1233.44	0.27535
19.3669	638.08		19.8197	929.79		19.7239	1068.63		19.585	744.76		1234.45	0.20474
19.3864	0		19.8392	600.6		19.7434	479.3		19.6046	862.71		1234.59	0.25417
19.406	452.89		19.8588	1991.94		19.763	0		19.6242	984.15		1234.64	2.5699
19.4255	273.15		19.8783	0		19.7825	0		19.6437	1068.92		1234.68	0.74132
19.4451	377.75		19.8979	897.39		19.8021	0		19.6633	1189		1234.89	0.19062
19.4646	670.66		19.9174	0		19.8216	0		19.6828	0		1235.48	1.17199
19.4842	646.88		19.937	455.93		19.8412	0		19.7023	0		1235.51	7.5826
19.5037	480.05		19.9565	0		19.8607	0		19.7219	1725.37		1235.54	1.03078
19.5233	156		19.9761	387.76		19.8803	0		19.7414	1172.46		1235.59	0.59305
19.5428	1428.45		19.9956	223.97		19.8998	0		19.761	0		1235.65	2.66168
19.5624	844.43		20.0151	0		19.9194	0		19.7805	935.45		1235.91	0.27535
19.5819	765.42		20.0347	0		19.9389	803.42		19.8	672.98		1236.48	0.87546
19.6014	502.55		20.0542	0		19.9584	0		19.8196	0		1236.51	4.87151
19.621	1017.21		20.0738	319.02		19.978	550.3		19.8391	0		1236.52	5.79639
19.6406	354.5		20.0933	441.3		19.9975	0		19.8587	571.58		1236.53	4.78678
19.6601	689.74		20.1129	385.8		20.0171	412.8		19.8782	0		1236.6	0.23299
19.6796	0		20.1324	424.15		20.0366	0		19.8977	0		1236.64	0.21886
19.6992	331.84		20.152	0		20.0561	421.94		19.9173	313.76		1236.69	0.1765
19.7187	1389.64		20.1716	347.85		20.0757	931.45		19.9369	0		1237.49	0.57187
19.7383	571.78		20.1911	506.19		20.0953	952.97		19.9564	0		1237.52	1.60265
19.7578	823.39		20.2107	866.73		20.1148	653.16		19.9759	0		1237.66	0.16238
19.7774	854.93		20.2302	1043.29		20.1344	1292.88		19.9955	0		1238.51	0.20474
19.7969	816.17		20.2497	0		20.1539	1048		20.015	0		1238.66	0.28947
19.8164	906.8		20.2693	598.98		20.1734	825.63		20.0346	971.36		1242.72	0.20474
19.836	0		20.2889	1518.18		20.193	720		20.0541	349.27		1243.84	0.34595
19.8556	713.23		20.3084	0		20.2125	0		20.0737	448		1245.05	0.75544
19.8751	684.32		20.328	596.23		20.2321	951.79		20.0932	686.24		1246.48	0.36713
19.8946	804.63		20.3475	344		20.2516	432.33		20.1127	855.18		1246.56	0.28241
19.9142	454.35		20.367	1839.38		20.2712	333.25		20.1323	393.87		1247.57	0.19768
19.9337	639.87		20.3866	604.15		20.2907	1023.66		20.1518	1184.29		1253.12	0.16238
19.9533	1034.22		20.4062	544.9		20.3103	452.23		20.1714	1402.84		1253.79	0.1765
19.9728	789.89		20.4257	502.59		20.3298	1280.06		20.1909	1094.48		1256.35	0.1765
19.9924	1278.33		20.4453	799.49		20.3494	736		20.2105	741		1256.66	0.24711
20.0119	1554.98		20.4648	431.03		20.369	567.48		20.23	865.16		1258.54	0.18356
20.0314	1230.8		20.4843	2046.6		20.3885	406.56		20.2496	1210.4		1259.94	0.55775
20.051	1711.46		20.5039	1123.18		20.408	545.21		20.2691	1386.02		1262.95	0.15532
20.0706	1995.74		20.5234	588.69		20.4276	652.49		20.2887	0		1263.7	0.26123
20.0901	2076.14		20.543	650.89		20.4471	779.15		20.3082	0		1265.66	0.28947
20.1096	2372.69		20.5625	0		20.4667	1111.16		20.3278	0		1267.53	0.49421
20.1292	1330.21		20.5821	668.01		20.4862	950.27		20.3473	694.48		1269.13	0.35301
20.1487	3882.65		20.6016	465.82		20.5058	1396.23		20.3668	0		1277.37	0.25417
20.1683	1521.14		20.6212	842.06		20.5253	818.06		20.3864	700.67		1278.68	0.33889
20.1878	2039.39		20.6407	898.02		20.5449	2321.3		20.4059	638.03		1278.89	0.20474
20.2074	931.28		20.6602	616.4		20.5644	979.78		20.4255	632.79		1280.77	0.16238
20.2269	1307.93		20.6798	892.74		20.5839	1364.35		20.445	568.88		1281.7	0.1765
20.2464	2436.48		20.6993	712.79		20.6035	1101.68		20.4646	0		1283.12	0.16238
20.266	737.86		20.7189	0		20.623	871.35		20.4841	689.13		1286.72	0.23299
20.2855	417.99		20.7385	549.37		20.6426	0		20.5037	0		1287.67	0.16238
20.3051	396.13		20.758	883.08		20.6621	1205.25		20.5232	871.93		1290.42	0.40949
20.3246	0		20.7775	360.59		20.6817	844.33		20.5428	1422.94		1290.63	0.23299
20.3442	584		20.7971	600		20.7012	1006.16		20.5623	1155.12		1291.55	0.24711
20.3637	405.59		20.8166	669.14		20.7207	0		20.5818	778.74		1291.6	0.26123
20.3833	1250.02		20.8361	1456.42		20.7403	912.54		20.6014	1057.8		1297.64	0.24005
20.4028	0		20.8557	488		20.7599	237.37		20.6209	1045.97		1298.49	0.16238
20.4223	0		20.8753	708.46		20.7794	394.72		20.6405	493.75		1298.62	0.55069
20.4419	582.09		20.8948	1043.38		20.799	0		20.66	0		1301.56	0.27535
20.4614	977.26		20.9143	1207.76		20.8185	251.61		20.6796	828		1303.17	0.14826
20.481	569.55		20.9339	456		20.838	543.36		20.6991	590.34		1304.47	0.30359
20.5005	0		20.9534	816.39		20.8576	0		20.7187	942		1305.67	0.33889
20.5201	0		20.973	426.75		20.8771	592.83		20.7382	0		1305.71	0.24711
20.5396	0		20.9925	386.25		20.8967	0		20.7578	0		1305.79	0.40949
20.5592	0		21.012	276		20.9162	401.07		20.7773	404		1309.01	0.1765
20.5787	288.41		21.0316	0		20.9358	0		20.7968	714.21		1309.19	0.14826
20.5982	0		21.0511	48		20.9553	839.84		20.8164	400.46		1312.08	0.26123
20.6178	0		21.0707	0		20.9748	295.19		20.8359	0		1313.54	0.23299
20.6373	807.35		21.0902	183		20.9944	1300.99		20.8555	0		1314.63	0.98136
20.6569	675.53		21.1098	402.17		21.0139	0		20.875	0		1315.94	0.20474
20.6764	0		21.1293	708		21.0335	414.39		20.8946	0		1316.8	0.15532
20.696	1065.73		21.1489	322		21.053	268.33		20.9141	172		1320.17	0.26123
20.7155	439.49		21.1684	0		21.0726	771.24		20.9337	0		1322.65	0.21886
20.7351	789.35		21.188	0		21.0921	1313.58		20.9532	0		1323.99	0.21886
20.7546	374.83		21.2075	0		21.1117	260.34		20.9728	0		1325.5	0.21886
20.7741	646.43		21.227	1299.13		21.1312	469.13		20.9923	424.5		1326.19	0.2118
20.7937	0		21.2466	0		21.1507	312.38		21.0118	0		1326.6	0.37419
20.8132	1413.03		21.2661	1390.37		21.1703	456.2		21.0314	0		1327.66	0.24711
20.8328	0		21.2857	1585.09		21.1898	426.73		21.0509	0		1332.6	0.15532
20.8523	484.14		21.3052	1866.53		21.2094	849.79		21.0705	874.5		1332.68	0.16238
20.8718	529.8		21.3248	1364.28		21.2289	906.45		21.09	448.84		1333.64	0.29653
20.8914	630.24		21.3443	1513.72		21.2485	698.07		21.1095	953.85		1333.72	9.65123
20.9109	1386.9		21.3638	1048.32		21.268	467.3		21.1291	268		1334.72	4.87151
20.9305	740.77		21.3834	623.94		21.2876	0		21.1486	614.09		1334.85	0.29653
20.95	432.48		21.4029	697.89		21.3071	830.65		21.1682	0		1335.26	0.28241
20.9696	611.02		21.4225	767.43		21.3267	949.44		21.1877	494.48		1335.47	0.21886
20.9891	513.49		21.442	466.99		21.3462	827.54		21.2073	594.45		1335.64	0.1765
21.0087	392		21.4616	552.06		21.3657	829.79		21.2268	0		1335.72	2.08981
21.0282	0		21.4811	1503.5		21.3853	1036.15		21.2464	619		1336.63	0.60717
21.0478	417.06		21.5007	894.02		21.4048	629.26		21.2659	0		1336.72	0.73426
21.0673	757.26		21.5202	0		21.4244	729.92		21.2855	368		1336.78	0.2118
21.0868	766.5		21.5398	2122.7		21.4439	1751.98		21.3051	1075.82		1337.37	0.14826
21.1064	0		21.5593	2032.92		21.4635	1722.57		21.3246	487.54		1338.62	0.49421
21.126	831.16		21.5788	0		21.483	983.25		21.3441	732.9		1340.49	0.16238
21.1455	0		21.5984	1206.21		21.5026	708.14		21.3637	1438.71		1343.3	0.24711
21.1651	726.92		21.6179	628.22		21.5221	0		21.3832	458.94		1343.84	0.14826
21.1846	1139.36		21.6375	2112.72		21.5417	0		21.4028	1219.6		1344.43	0.16238
21.2041	1622.12		21.657	2735.39		21.5612	0		21.4223	1124.56		1348.48	0.38125
21.2237	1450.07		21.6766	0		21.5807	0		21.4418	809.7		1348.52	0.84722
21.2432	1489.98		21.6961	0		21.6003	6691.93		21.4614	0		1348.59	3.96781
21.2628	868.2		21.7157	2505.55		21.6198	0		21.4809	1481.39		1348.6	3.6854
21.2823	847.05		21.7352	3813.41		21.6394	1000		21.5005	1995.29		1348.71	0.15532
21.3019	724.3		21.7547	2711.8		21.6589	939.47		21.52	1059.13		1349.51	0.16944
21.3214	610.96		21.7743	762.7		21.6785	1042.63		21.5396	692.2		1349.59	1.60971
21.3409	1202.56		21.7938	788.17		21.698	628.21		21.5591	0		1349.92	0.16238
21.3605	839.91		21.8134	2424.46		21.7175	3498.11		21.5787	1194		1350.6	1.36967
21.38	1601.86		21.8329	0		21.7371	1564.11		21.5982	659.73		1350.64	0.2118
21.3996	1040		21.8525	413.36		21.7566	2422.17		21.6178	0		1351.24	0.16238
21.4191	630.64		21.872	3308.12		21.7762	2983.06		21.6373	0		1352.56	0.43773
21.4386	777		21.8916	2590.51		21.7957	2138.79		21.6568	1062.95		1355.73	0.1765
21.4582	0		21.9111	2559.34		21.8153	1892.52		21.6764	397.6		1356.75	0.1765
21.4778	375		21.9306	2687.9		21.8348	1720.15		21.696	0		1361.3	0.16238
21.4973	626.87		21.9502	1265.05		21.8544	2669.51		21.7155	0		1362.94	0.28241
21.5168	0		21.9697	753.36		21.8739	988.37		21.735	0		1367.37	0.35301
21.5364	739.84		21.9893	1796.31		21.8935	3036.13		21.7546	3043.75		1368.41	0.42361
21.5559	632.22		22.0088	1566.59		21.913	2723.38		21.7741	2963.23		1370.47	0.14826
21.5755	721.73		22.0283	604.06		21.9325	2173.66		21.7937	1726.12		1372.54	0.26829
21.595	276.33		22.0479	927.17		21.9521	0		21.8132	1418.53		1373.14	0.1765
21.6146	0		22.0675	703.2		21.9717	1918.9		21.8328	1835.14		1374.13	0.35301
21.6341	0		22.087	0		21.9912	855.33		21.8523	2976.44		1375.62	0.35301
21.6536	0		22.1065	564.36		22.0107	1326.02		21.8718	1396.46		1378.81	0.21886
21.6732	903.59		22.1261	1874.04		22.0303	0		21.8914	1398.17		1390.65	0.24711
21.6927	98.77		22.1456	0		22.0498	952		21.9109	1564.4		1390.74	0.52245
21.7123	216		22.1652	693		22.0694	0		21.9305	1541.58		1391.74	0.24711
21.7318	613.54		22.1847	479.98		22.0889	552.51		21.95	1365.08		1392.05	0.2118
21.7513	453.91		22.2042	1657.45		22.1085	1298.15		21.9696	1571.05		1396.43	0.1765
21.7709	0		22.2238	737.04		22.128	895.35		21.9891	1099.52		1401.05	0.1765
21.7905	674.95		22.2433	0		22.1476	1978.17		22.0087	0		1403.5	0.38125
21.81	415.86		22.2629	1014.2		22.1671	495.5		22.0282	962.02		1404.66	0.20474
21.8296	454.23		22.2825	500.61		22.1867	520		22.0478	1610.96		1406.78	0.19062
21.8491	394.04		22.302	0		22.2062	1191.87		22.0673	0		1407.68	0.60011
21.8686	1561.01		22.3215	0		22.2258	640.6		22.0868	679.55		1412.63	0.19768
21.8882	609.57		22.3411	727.49		22.2453	0		22.1064	805.61		1413.68	0.39537
21.9077	1343.68		22.3606	723.64		22.2648	1461		22.1259	0		1416.52	0.19768
21.9273	1057.21		22.3802	451.08		22.2844	836.5		22.1455	441.01		1416.69	0.40243
21.9468	852.65		22.3997	550.91		22.3039	304.29		22.165	1358.75		1416.75	0.55069
21.9664	1321.24		22.4192	761.5		22.3235	969.78		22.1846	585.43		1416.81	0.28241
21.9859	500.71		22.4388	523.05		22.343	563.72		22.2041	596.15		1417.62	0.24005
22.0054	1716.4		22.4583	858.7		22.3626	0		22.2236	1280.14		1417.77	0.48009
22.025	605.68		22.4779	950		22.3821	570.35		22.2432	889.38		1418.76	0.57893
22.0445	1330.93		22.4974	302.88		22.4017	0		22.2628	395.67		1418.92	0.37419
22.0641	1442.27		22.517	1359.18		22.4212	1015.82		22.2823	1236.34		1419.76	0.33183
22.0836	740.8		22.5365	1083.97		22.4408	0		22.3018	1449.86		1420.91	0.16944
22.1031	521.28		22.5561	648.47		22.4603	0		22.3214	566.26		1423.54	0.43773
22.1227	382.54		22.5756	951.09		22.4798	0		22.3409	1066.8		1423.64	0.52951
22.1423	1097.99		22.5952	1306.55		22.4994	2012.62		22.3605	385.74		1423.97	0.16238
22.1618	737		22.6147	0		22.519	0		22.38	627.76		1426.65	0.14826
22.1814	626.21		22.6342	0		22.5385	0		22.3996	1147.61		1428.61	0.19768
22.2009	1241.34		22.6538	0		22.558	0		22.4191	1471.34		1429.34	0.57187
22.2204	548.77		22.6733	0		22.5776	0		22.4386	2088.43		1431.39	0.16238
22.24	1755.79		22.6929	0		22.5971	0		22.4582	2382.43		1432.02	0.38125
22.2596	1672.47		22.7124	4250.69		22.6167	0		22.4777	0		1434.64	0.55775
22.2791	2434.44		22.732	2181.56		22.6362	0		22.4973	2859.04		1434.68	0.84016
22.2986	2504.38		22.7515	2710.3		22.6558	0		22.5168	0		1434.71	1.52499
22.3181	2605.82		22.771	0		22.6753	877.08		22.5364	0		1434.76	7.68851
22.3377	4898.87		22.7906	0		22.6949	0		22.5559	0		1434.83	0.35301
22.3573	4262.7		22.8102	1911.5		22.7144	958.9		22.5755	0		1435.77	5.62694
22.3768	842.18		22.8298	0		22.734	882.19		22.595	3008.57		1436.71	0.43773
22.3963	4982.11		22.8493	960.05		22.7535	562.69		22.6146	3088.72		1436.77	3.36063
22.4159	2545.36		22.8688	696.11		22.7731	1154		22.6342	0		1437.43	0.16238
22.4354	802.69		22.8884	585.9		22.7926	600		22.6537	0		1437.78	0.27535
22.455	588.25		22.9079	376.7		22.8121	0		22.6732	1749.83		1438.1	0.15532
22.4745	0		22.9275	1989.63		22.8317	0		22.6928	0		1438.2	0.60717
22.4941	1658.54		22.947	0		22.8512	389.29		22.7123	898.73		1438.6	0.21886
22.5136	1628.57		22.9666	344		22.8708	445.45		22.7319	1260.04		1445.69	0.55775
22.5331	2236.94		22.9861	1133.21		22.8904	908.26		22.7514	1192.74		1445.76	0.24005
22.5527	823.01		23.0057	1346.92		22.9099	798.1		22.771	170.96		1450.41	0.49421
22.5723	1406.68		23.0252	0		22.9294	0		22.7905	832.66		1450.53	0.24711
22.5918	451.03		23.0448	541		22.9489	502.32		22.8101	604		1450.56	0.32477
22.6114	2032.71		23.0643	489.31		22.9685	463		22.8296	0		1455.62	0.23299
22.6309	1592.22		23.0839	314.61		22.988	1116.6		22.8492	0		1457.14	0.19062
22.6504	1419.99		23.1034	420.5		23.0076	451.75		22.8687	773.66		1458.08	0.14826
22.67	0		23.1229	520.01		23.0271	1172.73		22.8882	1541.51		1458.57	0.23299
22.6895	444.12		23.1425	1420.13		23.0467	0		22.9078	724.78		1459.61	0.32477
22.7091	601.09		23.162	811.02		23.0662	675.13		22.9274	897.97		1461.68	2.5699
22.7286	0		23.1816	943.61		23.0858	0		22.9469	640.78		1461.75	0.19062
22.7481	882.33		23.2011	704.09		23.1053	986.39		22.9664	914.19		1462.45	0.27535
22.7677	641.88		23.2207	1488.2		23.1248	0		22.986	588.71		1462.69	5.33748
22.7872	1260.35		23.2402	711.29		23.1444	0		23.0055	608.47		1463.69	1.63796
22.8068	342		23.2598	798.89		23.1639	739.02		23.0251	403		1464.65	0.61423
22.8263	863.78		23.2793	610.03		23.1835	520.86		23.0446	163.75		1464.67	0.93194
22.8459	699.21		23.2989	0		23.203	1187.16		23.0642	399.54		1464.68	0.57893
22.8654	518.53		23.3184	728		23.2225	1326		23.0837	678.8		1464.72	0.24711
22.885	797.67		23.3379	1012.05		23.2421	928.69		23.1032	427.12		1465.66	0.20474
22.9045	756.15		23.3575	0		23.2616	953.59		23.1228	434.3		1465.73	0.14826
22.9241	754.87		23.377	1234.02		23.2812	1795.77		23.1423	1034.55		1466.62	0.24711
22.9436	0		23.3966	0		23.3008	938.78		23.1619	1638.67		1467.95	0.14826
22.9631	1899.87		23.4161	2071.76		23.3203	719.77		23.1814	799.93		1468.65	0.38125
22.9827	420.17		23.4356	1882.56		23.3398	1733.02		23.201	0		1470.07	0.35301
23.0022	975.88		23.4552	1468.09		23.3594	122.96		23.2205	1548.34		1470.57	0.16944
23.0218	1215.41		23.4748	969.95		23.3789	0		23.2401	807.95		1470.81	0.16238
23.0413	426.34		23.4943	956.3		23.3985	360		23.2596	1361.61		1472.17	0.47303
23.0609	1355.79		23.5138	1040.32		23.418	553.65		23.2792	520.63		1474.67	0.16944
23.0804	539.36		23.5334	1526.46		23.4376	1239.12		23.2987	676		1475.71	0.52951
23.1	958.52		23.5529	1011.75		23.4571	1699.99		23.3182	0		1476.63	0.33889
23.1195	1247.51		23.5725	821.6		23.4767	1333.06		23.3378	1094.69		1476.69	0.38125
23.1391	1284.88		23.592	773.2		23.4962	1844.2		23.3573	0		1477.08	0.26829
23.1586	794.75		23.6116	1984.06		23.5158	1287.86		23.3769	1695.32		1483.13	0.14826
23.1782	1360.98		23.6311	1514.85		23.5353	1207.17		23.3964	1043.72		1486.53	0.16944
23.1977	720.53		23.6506	2877.13		23.5549	1657.61		23.4159	1353.71		1486.72	0.27535
23.2172	0		23.6702	2316.73		23.5744	1686.01		23.4355	791.95		1487.47	0.16238
23.2368	0		23.6897	1897.18		23.594	1704.53		23.455	2311.31		1488.69	0.19062
23.2563	0		23.7093	1241.1		23.6135	1734.08		23.4746	1901.23		1492.99	0.15532
23.2759	0		23.7288	1170.54		23.6331	1728.01		23.4941	2423.51		1493.9	0.18356
23.2954	0		23.7483	1802.3		23.6526	1106.39		23.5137	2186.41		1495.71	0.30359
23.315	0		23.7679	1432.99		23.6721	914.8		23.5332	1823.94		1501.89	0.36713
23.3345	2231.86		23.7874	1044.97		23.6917	887.41		23.5527	1730.41		1502.57	0.26123
23.3541	1629.97		23.807	714		23.7112	1322.17		23.5723	1807.56		1505.24	0.21886
23.3736	795.3		23.8265	1106.29		23.7308	793.5		23.5919	2013.27		1505.59	0.20474
23.3931	1102.68		23.8461	743.67		23.7503	1136.94		23.6114	1841.28		1505.73	0.21886
23.4127	0		23.8656	1242.31		23.7699	790.08		23.631	1522.84		1505.94	0.29653
23.4322	1875.74		23.8852	564.6		23.7894	488.32		23.6505	1334.87		1506.23	0.16238
23.4518	1252.23		23.9047	329.91		23.8089	466.8		23.67	857.37		1508.6	0.59305
23.4713	1035.9		23.9243	561.64		23.8285	1105.87		23.6896	1804.44		1515.58	0.24005
23.4908	0		23.9438	1462.68		23.848	546.31		23.7091	1348.76		1516.72	0.61423
23.5104	2222.67		23.9633	1289.03		23.8676	186		23.7287	1707.95		1518.52	0.19768
23.5299	2140.79		23.9829	872.82		23.8871	0		23.7482	881.43		1518.88	0.2118
23.5495	1651.46		24.0024	676.73		23.9066	0		23.7678	1328.78		1521.2	0.20474
23.569	618.12		24.022	164		23.9262	0		23.7873	2128.14		1525.71	0.77662
23.5886	834.68		24.0415	421.27		23.9458	410.41		23.8069	856.62		1527.49	0.15532
23.6082	1120.53		24.0611	283.07		23.9653	0		23.8264	825.29		1536.34	0.14826
23.6277	1525.99		24.0806	192.47		23.9848	459.91		23.8459	0		1540.24	0.1765
23.6473	1258.85		24.1002	70		24.0044	0		23.8655	0		1541.05	0.14826
23.6668	1566.33		24.1197	95.17		24.0239	0		23.885	698.06		1542.24	0.1765
23.6864	1378.57		24.1393	0		24.0435	0		23.9046	0		1542.83	0.16238
23.7059	296.89		24.1588	0		24.063	0		23.9241	0		1548.98	0.1765
23.7254	199.25		24.1783	158.51		24.0826	0		23.9437	0		1550.69	0.45891
23.745	651.79		24.1979	469.75		24.1021	0		23.9632	314.15		1551.46	0.14826
23.7645	796.98		24.2174	0		24.1216	0		23.9828	0		1552.51	0.16238
23.7841	1437.82		24.237	1336		24.1412	34		24.0023	0		1555.66	0.15532
[truncated: 686 more rows]

## Sheet: ED Fig 6b
MS/MS spectra and EICs of VTVVSQPTEPQPVLIPSININSDS(2HG)GENKE in H293T cells treated with CoCl2
0mM CoCl2 treated H293T cells			0.1mM CoCl2 treated H293T cells			0.2mM CoCl2 treated H293T cells			0.5mM CoCl2 treated H293T cells			MS/MS spectra
Retention time (min)	Intensity (mV)		Retention time (min)	Intensity (mV)		Retention time (min)	Intensity (mV)		Retention time (min)	Intensity (mV)		m/z	Relative Intensity
0.01043	0		0.00983	0		0.00993	0		0.00808	0		101.397	0.24977
0.01265	0		0.01205	0		0.01205	0		0.01015	0		101.75	0.36424
0.01483	0		0.01413	0		0.01422	0		0.01767	0		102.222	0.35383
0.01688	0		0.01637	0		0.0234	0		0.02655	0		102.786	0.29139
0.01912	0		0.01853	0		0.03228	0		0.02867	0		102.908	0.22895
0.02138	0		0.02055	0		0.03445	0		0.0308	0		104.123	0.21855
0.02363	0		0.02258	0		0.03662	0		0.03285	0		105.201	0.21855
0.02582	0		0.02475	0		0.03865	0		0.03505	0		106.67	0.21855
0.0281	0		0.02688	0		0.04075	0		0.03722	0		107.287	0.55157
0.0301	0		0.02912	0		0.04288	0		0.0394	0		108.407	0.24977
0.03577	0		0.03122	0		0.04502	0		0.0417	0		110.146	0.34343
0.04465	0		0.03327	0		0.0471	0		0.04377	0		110.235	0.31221
0.04667	0		0.03548	0		0.0493	0		0.0458	0		110.799	0.39546
0.04882	0		0.03773	0		0.05138	0		0.04795	0		113.568	0.23936
0.05093	0		0.03988	0		0.05347	0		0.05005	0		114.88	0.22895
0.05317	0		0.0421	0		0.05558	0		0.05202	0		116.364	0.33302
0.05545	0		0.04422	0		0.05767	0		0.05417	0		116.51	0.34343
0.05768	0		0.04645	0		0.05988	0		0.0563	0		117.496	0.21855
0.05982	0		0.0486	0		0.06213	0		0.05863	0		118.244	0.22895
0.06177	0		0.05083	0		0.06433	0		0.06075	0		119.696	0.24977
0.06388	0		0.05307	0		0.06647	0		0.06288	0		119.742	0.22895
0.06602	0		0.05525	0		0.0687	0		0.06495	0		120.765	0.23936
0.06828	0		0.05742	0		0.07073	0		0.06703	0		121.083	0.27058
0.0704	0		0.0595	0		0.0727	0		0.06925	0		121.604	0.23936
0.07257	0		0.06147	0		0.07468	0		0.07138	0		121.692	0.54116
0.0748	0		0.06362	0		0.07693	0		0.07347	0		121.91	0.23936
0.07687	0		0.07115	0		0.07902	0		0.07548	0		122.082	0.29139
0.07903	0		0.08003	0		0.0811	0		0.07763	0		125.78	0.21855
0.08113	0		0.0823	0		0.0832	0		0.07972	0		125.86	0.26017
0.08327	0		0.08457	0		0.08523	0		0.08192	0		126.4	0.28099
0.08543	0		0.08655	0		0.08728	0		0.08415	0		126.483	0.23936
0.08775	0		0.08852	0		0.08938	0		0.08618	0		127.582	0.28099
0.09005	0		0.09055	0		0.09147	0		0.08822	0		128.604	0.22895
0.09218	0		0.09272	0		0.09365	0		0.09037	0		128.756	0.26017
0.0943	0		0.09488	0		0.0958	0		0.0926	0		129.341	0.29139
0.10365	0		0.09697	0		0.09787	0		0.0947	0		131.047	0.22895
0.11253	0		0.0991	0		0.09997	0		0.09682	0		132.373	0.38506
0.1147	0		0.10135	0		0.1022	0		0.09893	0		132.938	0.23936
0.11693	0		0.10352	0		0.10443	0		0.10098	0		133.331	0.26017
0.11905	0		0.1058	0		0.1066	0		0.10313	0		134.319	0.22895
0.1212	0		0.10803	0		0.10878	0		0.10523	0		134.511	0.26017
0.12345	0		0.1173	0		0.11092	0		0.10717	0		138.894	0.23936
0.12545	0		0.12622	0		0.11313	0		0.10937	0		139.567	0.22895
0.1276	0		0.12837	0		0.11513	0		0.11155	0		140.048	0.21855
0.1298	0		0.1304	0		0.11735	0		0.11353	0		141.575	0.26017
0.13198	0		0.1327	0		0.11943	0		0.11568	0		141.853	0.33302
0.13412	0		0.13478	0		0.12165	0		0.1179	0		143.715	0.22895
0.1361	0		0.13697	0		0.12363	0		0.11995	0		144.6	0.34343
0.1383	0		0.14617	0		0.12573	0		0.12217	0		145.576	0.22895
0.14052	0		0.15505	0		0.12792	0		0.1241	0		146.027	0.26017
0.14262	0		0.15725	0		0.13003	0		0.12623	0		149.167	0.23936
0.14485	0		0.15935	0		0.13222	0		0.12838	0		149.304	0.22895
0.14703	0		0.16133	0		0.13442	0		0.13048	0		151.289	0.31221
0.14915	0		0.16352	0		0.13667	0		0.1326	0		154.383	0.23936
0.15123	0		0.16565	0		0.13878	0		0.13475	0		154.559	0.21855
0.15338	0		0.16775	0		0.141	0		0.13678	0		154.768	0.36424
0.15565	0		0.16982	0		0.14308	0		0.13887	0		154.84	0.21855
0.15785	0		0.17192	0		0.15068	0		0.14093	0		155.447	0.27058
0.16005	0		0.17387	0		0.15958	0		0.14315	0		156.079	0.22895
0.1621	0		0.17602	0		0.16172	0		0.14518	0		156.234	0.23936
0.16422	0		0.18528	0		0.1637	0		0.1474	0		156.253	0.23936
0.16635	0		0.19418	0		0.1659	0		0.14962	0		159.066	0.28099
0.16855	0		0.19643	0		0.17337	0		0.15182	0		159.314	0.23936
0.17052	0		0.1986	0		0.18225	0		0.15392	0		159.855	0.32261
0.1727	0		0.20068	0		0.18445	0		0.15607	0		159.923	0.22895
0.17492	0		0.20288	0		0.18652	0		0.15817	0		163.227	0.21855
0.17697	0		0.20503	0		0.18875	0		0.16037	0		164.25	0.21855
0.17908	0		0.20715	0		0.19097	0		0.16248	0		164.358	0.21855
0.18133	0		0.20923	0		0.19302	0		0.16462	0		164.511	0.38506
0.18355	0		0.21145	0		0.19518	0		0.16685	0		165.162	0.26017
0.18572	0		0.21355	0		0.19742	0		0.16902	0		166.467	0.24977
0.18775	0		0.21573	0		0.19953	0		0.1712	0		168.576	0.26017
0.18993	0		0.21765	0		0.20167	0		0.17325	0		168.973	0.28099
0.19213	0		0.21977	0		0.20393	0		0.17533	0		168.999	0.26017
0.19423	0		0.22195	0		0.20612	0		0.1775	0		169.55	0.26017
0.19635	0		0.22407	0		0.20817	0		0.17962	0		170.728	0.26017
0.19852	0		0.22612	0		0.21017	0		0.18172	0		171.328	0.21855
0.20072	0		0.22828	0		0.21227	0		0.18378	0		172.177	0.21855
0.20293	0		0.2304	0		0.21433	0		0.18587	0		172.547	0.21855
0.20503	0		0.23253	0		0.21637	0		0.188	0		172.583	0.22895
0.20715	0		0.23457	0		0.21855	0		0.19008	0		172.688	0.22895
0.20925	0		0.23667	0		0.2207	0		0.19203	0		173.18	0.32261
0.21152	0		0.23865	0		0.22288	0		0.19415	0		173.295	0.23936
0.21365	0		0.24068	0		0.22503	0		0.19615	0		174.113	0.22895
0.21587	0		0.24285	0		0.22725	0		0.19815	0		176.12	0.21855
0.21797	0		0.24503	0		0.2295	0		0.20038	0		176.234	0.21855
0.22018	0		0.24713	0		0.23173	0		0.20248	0		177.37	0.23936
0.22238	0		0.24933	0		0.2338	0		0.20478	0		178.18	0.22895
0.22632	0		0.25152	0		0.23588	0		0.20695	0		178.22	0.23936
0.2352	0		0.2537	0		0.23795	0		0.20897	0		179.727	0.26017
0.23757	0		0.25588	0		0.24005	0		0.211	0		180.545	0.23936
0.23952	0		0.25795	0		0.24223	0		0.21307	0		182.165	0.32261
0.24168	0		0.25998	0		0.24435	0		0.21515	0		182.572	0.34343
0.25108	0		0.26203	0		0.24657	0		0.21735	0		189.212	0.26017
0.2653	0		0.26433	0		0.24868	0		0.21962	0		190.15	0.21855
0.27418	0		0.26643	0		0.25087	0		0.2218	0		190.161	0.24977
0.27637	0		0.26858	0		0.25295	0		0.22382	0		191.788	0.57238
0.27847	0		0.27058	0		0.25513	0		0.22578	0		192.51	0.28099
0.2805	0		0.27263	0		0.25722	0		0.2279	0		194.107	0.21855
0.28268	0		0.27485	0		0.25935	0		0.23007	0		194.347	0.21855
0.2848	0		0.27693	0		0.26153	0		0.23203	0		197.124	0.71808
0.28692	0		0.27895	0		0.26372	0		0.23412	0		197.131	0.4579
0.28917	0		0.28107	0		0.26577	0		0.23622	0		198.782	0.22895
0.29132	0		0.28335	0		0.26785	0		0.23845	0		199.259	0.46831
0.29348	0		0.28532	0		0.26988	0		0.24067	0		200.575	0.21855
0.29557	0		0.28748	0		0.27208	0		0.24283	0		201.262	0.31221
0.29775	0		0.28968	0		0.2742	0		0.24865	0		203.939	0.38506
0.29987	0		0.29178	0		0.2764	0		0.26465	0		204.146	0.26017
0.30217	0		0.29382	0		0.27862	0		0.27353	0		209.151	0.29139
0.30442	0		0.29582	0		0.2808	0		0.27563	0		209.941	0.23936
0.30665	0		0.29797	0		0.28303	0		0.27793	0		210.36	0.3018
0.30887	0		0.30005	0		0.28527	0		0.28013	0		211.064	0.35383
0.31107	0		0.3022	0		0.2874	0		0.28227	0		213.237	0.26017
0.31322	0		0.3043	0		0.28955	0		0.28453	0		213.622	0.21855
0.31535	0		0.30638	0		0.29173	0		0.28648	0		213.715	0.22895
0.31752	0		0.30853	0		0.2939	0		0.28862	0		213.741	0.24977
0.31955	0		0.31067	0		0.29607	0		0.29083	0		214.044	0.3018
0.32173	0		0.31267	0		0.29818	0		0.29302	0		216.313	0.36424
0.32378	0		0.31478	0		0.30037	0		0.29502	0		217.937	0.27058
0.32573	0		0.31705	0		0.30257	0		0.29715	0		218.476	0.21855
0.3279	0		0.31918	0		0.30477	0		0.29913	0		218.804	0.23936
0.33012	0		0.32132	0		0.30685	0		0.30137	0		218.839	0.37465
0.33225	0		0.32345	0		0.30888	0		0.3034	0		219.497	0.31221
0.33435	0		0.32547	0		0.31098	0		0.30565	0		219.619	0.23936
0.33662	0		0.32762	0		0.3131	0		0.30775	0		222.089	0.21855
0.33865	0		0.32978	0		0.31533	0		0.31003	0		222.476	0.23936
0.34068	0		0.33185	0		0.3175	0		0.31212	0		223.393	0.43709
0.3427	0		0.3338	0		0.31968	0		0.31422	0		226.113	0.89499
0.34487	0		0.33598	0		0.32187	0		0.31633	0		226.119	1.45697
0.35413	0		0.3382	0		0.32402	0		0.31837	0		226.637	0.22895
0.36302	0		0.34033	0		0.3262	0		0.32032	0		227.538	0.40587
0.36508	0		0.34257	0		0.32828	0		0.32242	0		228.14	1.01988
0.36707	0		0.34472	0		0.33055	0		0.32438	0		230.84	0.21855
0.36925	0		0.34698	0		0.33268	0		0.32653	0		232.511	0.22895
0.37145	0		0.3491	0		0.33462	0		0.32853	0		233.188	0.32261
0.37365	0		0.35115	0		0.33678	0		0.33057	0		233.252	0.22895
0.37567	0		0.35333	0		0.33898	0		0.33257	0		237.504	0.35383
0.37792	0		0.35528	0		0.34127	0		0.33478	0		237.683	0.24977
0.37995	0		0.35755	0		0.3434	0		0.3369	0		238.46	0.29139
0.38212	0		0.35975	0		0.34547	0		0.33913	0		240.039	0.22895
0.38427	0		0.36193	0		0.3477	0		0.34657	0		241.106	0.27058
0.38642	0		0.36407	0		0.34992	0		0.35723	0		243.036	0.22895
0.38855	0		0.3663	0		0.35215	0		0.36612	0		243.794	0.21855
0.3906	0		0.36837	0		0.35425	0		0.3684	0		243.837	0.28099
0.3928	0		0.37042	0		0.35642	0		0.37045	0		244.144	0.56197
0.39473	0		0.3726	0		0.3587	0		0.37265	0		246.535	0.32261
0.39695	0		0.37457	0		0.36072	0		0.37483	0		247.356	0.21855
0.39902	0		0.37665	0		0.37005	0		0.37692	0		247.782	0.23936
0.40117	0		0.37875	0		0.37893	0		0.37893	0		251.776	0.31221
0.40333	0		0.38087	0		0.38297	0		0.38117	0		252.151	0.88459
0.40563	0		0.38298	0		0.39185	0		0.38343	0		252.167	0.21855
0.40762	0		0.38513	0		0.394	0		0.38563	0		254.115	0.43709
0.40975	0		0.38713	0		0.39613	0		0.38758	0		255.817	0.21855
0.41192	0		0.3893	0		0.39838	0		0.38985	0		256.156	0.39546
0.41417	0		0.39132	0		0.40033	0		0.392	0		256.56	0.21855
0.41633	0		0.3933	0		0.40263	0		0.39402	0		258.71	0.23936
0.41842	0		0.39533	0		0.40482	0		0.39598	0		259.125	0.38506
0.4206	0		0.39758	0		0.40695	0		0.39808	0		259.263	0.29139
0.42268	0		0.39978	0		0.40912	0		0.40028	0		259.522	0.23936
0.42487	0		0.40187	0		0.41108	0		0.40243	0		259.807	0.26017
0.4324	0		0.40385	0		0.41332	0		0.4045	0		262.641	0.22895
0.44128	0		0.40603	0		0.41553	0		0.40658	0		263.551	0.3018
0.44332	0		0.40817	0		0.41777	0		0.4088	0		265.22	0.31221
0.44542	0		0.41028	0		0.41992	0		0.41107	0		265.577	0.22895
0.44767	0		0.4125	0		0.42217	0		0.41318	0		265.944	0.49953
0.44983	0		0.41448	0		0.42423	0		0.4152	0		266.141	0.26017
0.45207	0		0.41657	0		0.42638	0		0.41728	0		267.478	0.28099
0.45415	0		0.4186	0		0.42848	0		0.4193	0		267.486	0.21855
0.45622	0		0.42075	0		0.43068	0		0.42148	0		270.962	0.23936
0.45842	0		0.42293	0		0.43277	0		0.42362	0		271.172	0.31221
0.46402	0		0.42488	0		0.44217	0		0.42573	0		272.531	0.23936
0.4729	0		0.42687	0		0.45105	0		0.42788	0		273.141	0.22895
0.47503	0		0.42895	0		0.45323	0		0.42988	0		276.155	1.15517
0.47718	0		0.4312	0		0.45547	0		0.43185	0		276.499	0.27058
0.47935	0		0.43337	0		0.45752	0		0.43403	0		277.101	0.56197
0.48145	0		0.43548	0		0.45977	0		0.43623	0		279.488	0.38506
0.48362	0		0.43748	0		0.46195	0		0.4384	0		280.162	0.61401
0.48577	0		0.43963	0		0.46397	0		0.4406	0		281.391	0.28099
0.48803	0		0.44173	0		0.4662	0		0.4428	0		282.18	6.63961
0.49013	0		0.44387	0		0.46813	0		0.44482	0		282.257	0.43709
0.49222	0		0.44607	0		0.47025	0		0.44703	0		283.183	3.60079
0.49445	0		0.44817	0		0.47242	0		0.44908	0		283.372	0.26017
0.49657	0		0.45038	0		0.47468	0		0.45103	0		284.536	0.28099
0.49872	0		0.45257	0		0.47687	0		0.45313	0		286.173	0.55157
0.50093	0		0.45472	0		0.47897	0		0.45538	0		287.847	0.26017
0.5031	0		0.45678	0		0.48108	0		0.45735	0		288.8	0.32261
0.50527	0		0.45887	0		0.48318	0		0.45928	0		290.096	0.27058
0.50748	0		0.46103	0		0.48518	0		0.46147	0		290.94	0.21855
0.5096	0		0.46315	0		0.48737	0		0.46362	0		291.771	0.31221
0.5117	0		0.46535	0		0.48945	0		0.46578	0		292.98	0.36424
0.51388	0		0.47297	0		0.49147	0		0.4679	0		295.619	0.23936
0.51583	0		0.48185	0		0.49367	0		0.46993	0		296.183	0.52035
0.51802	0		0.48412	0		0.49585	0		0.47213	0		296.585	0.21855
0.52012	0		0.4862	0		0.49795	0		0.4742	0		296.74	0.3018
0.5223	0		0.48842	0		0.50012	0		0.47632	0		296.816	0.21855
0.52448	0		0.49055	0		0.50213	0		0.47853	0		298.168	0.53075
0.52658	0		0.49252	0		0.50418	0		0.4807	0		298.175	0.93662
0.5288	0		0.49447	0		0.50637	0		0.48293	0		298.644	0.24977
0.53087	0		0.49648	0		0.50852	0		0.48503	0		299.43	0.21855
0.5329	0		0.49853	0		0.5107	0		0.48707	0		299.967	0.34343
0.53515	0		0.5008	0		0.5128	0		0.48932	0		299.992	0.35383
0.53735	0		0.50298	0		0.51498	0		0.49143	0		300.151	0.87418
0.53935	0		0.50508	0		0.5171	0		0.49345	0		300.188	3.75689
0.5416	0		0.50718	0		0.52285	0		0.49567	0		300.199	0.68686
0.54375	0		0.50945	0		0.53175	0		0.4978	0		300.344	0.23936
0.54595	0		0.51173	0		0.53383	0		0.49995	0		300.844	0.29139
0.54802	0		0.51387	0		0.5358	0		0.50212	0		301.211	0.56197
0.55023	0		0.51587	0		0.53792	0		0.50407	0		301.27	0.35383
0.55237	0		0.51792	0		0.54017	0		0.5062	0		301.919	0.21855
0.55443	0		0.51997	0		0.54228	0		0.50838	0		302.122	0.36424
0.55668	0		0.5222	0		0.54445	0		0.51058	0		302.945	0.22895
0.55878	0		0.52435	0		0.54667	0		0.51263	0		305.857	0.3018
0.56088	0		0.5265	0		0.55425	0		0.51482	0		308.677	0.29139
0.563	0		0.52863	0		0.56313	0		0.51703	0		308.923	0.26017
0.5652	0		0.53078	0		0.56518	0		0.51905	0		309.191	0.49953
0.5674	0		0.53285	0		0.56737	0		0.5211	0		309.337	0.23936
0.5696	0		0.53505	0		0.56953	0		0.52318	0		309.989	0.21855
0.57177	0		0.53722	0		0.57175	0		0.52542	0		310.108	0.29139
0.57943	0		0.53923	0		0.57392	0		0.52732	0		310.208	2.62254
0.5883	0		0.5414	0		0.576	0		0.52952	0		310.211	3.24696
0.59043	0		0.54363	0		0.5781	0		0.5371	0		310.214	3.24696
0.59253	0		0.55115	0		0.58037	0		0.54598	0		310.793	0.31221
0.59463	0		0.56003	0		0.58235	0		0.54805	0		311.214	0.72848
0.59678	0		0.5623	0		0.58448	0		0.5502	0		311.304	0.24977
0.59875	0		0.5644	0		0.58663	0		0.55223	0		311.858	0.28099
0.601	0		0.5666	0		0.58885	0		0.55445	0		312.134	0.87418
0.60317	0		0.56868	0		0.59098	0		0.55655	0		314.012	0.21855
0.60538	0		0.57093	0		0.59302	0		0.55862	0		314.626	0.23936
0.60742	0		0.57295	0		0.59522	0		0.56067	0		315.07	0.37465
0.60955	0		0.57512	0		0.59742	0		0.56278	0		315.165	0.85337
0.61178	0		0.57737	0		0.59962	0		0.56503	0		316.164	0.54116
0.61403	0		0.57955	0		0.60155	0		0.56722	0		316.301	0.21855
0.61627	0		0.58167	0		0.60358	0		0.56932	0		316.367	0.21855
0.61842	0		0.58388	0		0.60595	0		0.57145	0		318.977	0.33302
0.62062	0		0.58598	0		0.60807	0		0.57365	0		320.71	0.21855
0.62285	0		0.58802	0		0.61025	0		0.5757	0		321.984	0.23936
0.62857	0		0.59013	0		0.6124	0		0.57777	0		323.526	0.24977
0.63745	0		0.5923	0		0.61448	0		0.58003	0		324.687	0.26017
0.63958	0		0.5945	0		0.6166	0		0.58217	0		327.241	0.95744
0.6416	0		0.5967	0		0.61878	0		0.58443	0		328.066	0.21855
0.64377	0		0.59895	0		0.62087	0		0.58648	0		328.186	0.52035
0.64592	0		0.60102	0		0.62295	0		0.58852	0		328.284	0.23936
0.64793	0		0.60307	0		0.62518	0		0.59045	0		328.47	0.21855
0.65012	0		0.60517	0		0.6274	0		0.59253	0		329.638	0.21855
0.6523	0		0.6074	0		0.6296	0		0.5948	0		331.782	0.24977
0.65442	0		0.6096	0		0.63178	0		0.59688	0		334.694	0.23936
0.6566	0		0.61168	0		0.63397	0		0.5991	0		335.971	0.35383
0.65877	0		0.61753	0		0.6361	0		0.60123	0		336.231	0.37465
0.6608	0		0.62642	0		0.6382	0		0.6035	0		337.145	0.32261
0.66275	0		0.62853	0		0.6404	0		0.60572	0		339.359	0.21855
0.66488	0		0.63063	0		0.64258	0		0.60782	0		339.499	0.21855
0.66713	0		0.63273	0		0.64473	0		0.60982	0		341.212	0.49953
0.66927	0		0.63482	0		0.64697	0		0.61183	0		342.072	0.26017
0.67153	0		0.63697	0		0.6491	0		0.6139	0		343.196	0.43709
0.67363	0		0.63898	0		0.65125	0		0.61613	0		345.362	0.21855
0.67585	0		0.64108	0		0.65338	0		0.61838	0		345.371	0.24977
0.67812	0		0.64332	0		0.65555	0		0.62057	0		348.744	0.23936
0.68035	0		0.64548	0		0.65778	0		0.62263	0		349.891	0.3018
0.6825	0		0.64765	0		0.65988	0		0.62468	0		351.198	1.04069
0.68472	0		0.64997	0		0.66208	0		0.62687	0		352.107	0.23936
0.68675	0		0.65198	0		0.66417	0		0.62913	0		355.002	0.23936
0.68903	0		0.65418	0		0.6663	0		0.63113	0		357.062	0.34343
0.69117	0		0.65638	0		0.66847	0		0.6333	0		357.195	0.26017
0.69327	0		0.65857	0		0.67043	0		0.63557	0		359.796	0.32261
0.69562	0		0.66083	0		0.6724	0		0.63768	0		359.881	0.21855
0.69773	0		0.66303	0		0.6745	0		0.63985	0		360.204	0.23936
0.69977	0		0.67048	0		0.67677	0		0.64202	0		361.002	0.28099
0.70187	0		0.67937	0		0.67885	0		0.6443	0		363.106	0.22895
0.70405	0		0.68147	0		0.68113	0		0.64633	0		363.794	0.28099
0.70618	0		0.68358	0		0.6834	0		0.64853	0		366.416	0.23936
0.71373	0		0.6857	0		0.6856	0		0.65057	0		368.288	0.23936
0.72262	0		0.68793	0		0.68777	0		0.6562	0		371.211	0.99906
0.7247	0		0.69013	0		0.69005	0		0.66507	0		371.263	3.7673
0.72688	0		0.69215	0		0.69225	0		0.6671	0		372.197	0.33302
0.72898	0		0.69408	0		0.6945	0		0.66935	0		372.259	0.49953
0.73105	0		0.69622	0		0.69677	0		0.67157	0		372.267	1.11354
0.73315	0		0.69823	0		0.69897	0		0.6737	0		372.523	0.40587
0.73533	0		0.70037	0		0.70107	0		0.67592	0		373.184	0.64523
0.73758	0		0.7025	0		0.70317	0		0.67813	0		374.21	0.78052
0.73993	0		0.70448	0		0.70527	0		0.6803	0		376.101	0.24977
0.74213	0		0.70673	0		0.70745	0		0.68242	0		377.471	0.21855
0.7442	0		0.70885	0		0.70962	0		0.68458	0		379.026	0.23936
0.74637	0		0.71105	0		0.71182	0		0.68668	0		379.266	0.22895
0.7486	0		0.71318	0		0.71392	0		0.68892	0		379.363	0.22895
0.75445	0		0.71542	0		0.71587	0		0.6911	0		380.207	1.30086
0.76333	0		0.71753	0		0.71808	0		0.69323	0		381.246	0.82215
0.76555	0		0.71962	0		0.72015	0		0.69538	0		382.206	0.46831
0.76767	0		0.72175	0		0.72232	0		0.69743	0		383.391	0.32261
0.7697	0		0.72385	0		0.72435	0		0.69953	0		384.976	0.23936
0.77177	0		0.72602	0		0.72652	0		0.7016	0		385.193	0.23936
0.77398	0		0.72818	0		0.72873	0		0.70375	0		385.759	0.28099
0.77598	0		0.73012	0		0.7307	0		0.70598	0		387.223	0.68686
0.77808	0		0.73242	0		0.73277	0		0.70827	0		387.97	0.3018
0.78023	0		0.73452	0		0.73493	0		0.71045	0		388.226	0.34343
0.78228	0		0.73657	0		0.73712	0		0.71247	0		388.371	0.23936
0.78447	0		0.73863	0		0.73907	0		0.7147	0		389.279	0.23936
0.78668	0		0.74083	0		0.74125	0		0.71682	0		389.558	0.36424
0.78895	0		0.74308	0		0.74343	0		0.71905	0		389.973	0.39546
0.79113	0		0.74525	0		0.74563	0		0.72107	0		389.995	0.24977
0.79315	0		0.7474	0		0.7478	0		0.72298	0		390.196	2.35196
0.79532	0		0.74955	0		0.74993	0		0.7252	0		391.2	0.54116
0.79752	0		0.7517	0		0.75218	0		0.72728	0		391.867	0.26017
0.79947	0		0.75387	0		0.75442	0		0.72947	0		392.276	0.62441
0.80163	0		0.75605	0		0.75665	0		0.73168	0		393.208	1.71714
0.80378	0		0.75813	0		0.75875	0		0.73378	0		393.855	0.3018
0.80587	0		0.76022	0		0.7608	0		0.736	0		394.148	0.26017
0.808	0		0.76227	0		0.763	0		0.73817	0		394.162	0.58279
0.81013	0		0.76443	0		0.76517	0		0.74025	0		394.245	0.87418
0.8122	0		0.76637	0		0.76737	0		0.74787	0		395.246	0.4579
0.81455	0		0.7686	0		0.76938	0		0.7603	0		395.3	0.6036
0.82382	0		0.77082	0		0.77142	0		0.76918	0		396.228	0.32261
0.8327	0		0.77295	0		0.77352	0		0.77138	0		397.243	0.88459
0.83482	0		0.77505	0		0.77563	0		0.77357	0		398.197	0.40587
0.83707	0		0.77712	0		0.77775	0		0.77578	0		399.207	0.4475
0.83927	0		0.77927	0		0.77982	0		0.77778	0		399.257	16.7967
0.84143	0		0.78153	0		0.7838	0		0.77982	0		399.293	0.85337
0.84365	0		0.78378	0		0.79268	0		0.78197	0		400.237	0.35383
0.84583	0		0.78597	0		0.7948	0		0.78405	0		400.259	2.82027
0.85525	0		0.78815	0		0.79678	0		0.78602	0		400.269	1.07191
0.86413	0		0.79033	0		0.7989	0		0.7883	0		400.415	0.46831
0.86635	0		0.7925	0		0.80118	0		0.7904	0		400.988	0.21855
0.86865	0		0.7946	0		0.80335	0		0.79252	0		401.677	0.23936
0.8707	0		0.79675	0		0.8054	0		0.79462	0		403.629	0.31221
0.87283	0		0.8061	0		0.80762	0		0.79667	0		403.774	0.26017
0.875	0		0.81498	0		0.80955	0		0.79885	0		404.83	0.40587
0.87718	0		0.8172	0		0.8116	0		0.80093	0		405.194	0.48912
0.87938	0		0.81935	0		0.8137	0		0.80312	0		405.206	0.58279
0.88147	0		0.8213	0		0.8159	0		0.80527	0		405.855	0.27058
0.88362	0		0.82342	0		0.81802	0		0.80735	0		408.283	0.34343
0.88587	0		0.82565	0		0.8201	0		0.80945	0		410.241	0.65564
0.8881	0		0.82758	0		0.82232	0		0.81153	0		410.776	0.28099
0.8903	0		0.82955	0		0.8245	0		0.81355	0		410.798	0.33302
0.89248	0		0.83178	0		0.82658	0		0.81567	0		411.119	0.23936
0.8948	0		0.83392	0		0.82868	0		0.81763	0		411.253	1.21761
0.89682	0		0.83603	0		0.83095	0		0.81983	0		411.442	0.23936
0.89907	0		0.83812	0		0.8332	0		0.822	0		412.215	5.36997
0.90118	0		0.84012	0		0.84258	0		0.82405	0		413.216	0.82215
0.9033	0		0.84228	0		0.85147	0		0.82622	0		413.262	0.6036
0.90537	0		0.84443	0		0.85362	0		0.82838	0		414.193	0.89499
0.90748	0		0.84667	0		0.8558	0		0.83038	0		414.224	0.65564
0.90972	0		0.84882	0		0.85798	0		0.83233	0		414.826	0.23936
0.91172	0		0.8511	0		0.86013	0		0.83447	0		415.228	0.38506
0.91382	0		0.85322	0		0.86947	0		0.83663	0		416.218	0.67645
0.91602	0		0.85538	0		0.87837	0		0.83888	0		416.238	0.43709
0.91815	0		0.85753	0		0.8805	0		0.84093	0		418.179	0.64523
0.92027	0		0.8595	0		0.88265	0		0.84307	0		418.337	0.31221
0.92237	0		0.86168	0		0.88472	0		0.84517	0		418.941	0.34343
0.92465	0		0.86372	0		0.88687	0		0.84728	0		420.221	2.36237
0.92687	0		0.86588	0		0.88897	0		0.84935	0		420.243	0.79093
0.92907	0		0.86977	0		0.89122	0		0.85133	0		421.221	0.55157
0.931	0		0.87865	0		0.89333	0		0.85357	0		421.322	0.29139
0.93297	0		0.88077	0		0.89533	0		0.85573	0		421.633	0.22895
0.93502	0		0.88288	0		0.89757	0		0.858	0		422.235	3.28858
0.93713	0		0.8851	0		0.89968	0		0.86007	0		423.293	3.45509
0.9392	0		0.88727	0		0.90188	0		0.86225	0		423.314	0.86377
0.94132	0		0.8895	0		0.90388	0		0.86435	0		423.84	0.29139
0.94348	0		0.89155	0		0.90605	0		0.86637	0		424.242	0.47872
0.94577	0		0.89368	0		0.90832	0		0.86833	0		424.291	1.75877
0.94792	0		0.8957	0		0.9105	0		0.87058	0		425.189	0.48912
0.95003	0		0.89782	0		0.91262	0		0.8727	0		425.202	1.16557
0.95212	0		0.90007	0		0.91475	0		0.8749	0		425.215	0.36424
0.95427	0		0.90222	0		0.91687	0		0.87698	0		426.21	0.36424
0.95647	0		0.90438	0		0.919	0		0.87915	0		426.955	0.27058
0.95862	0		0.9066	0		0.92107	0		0.88127	0		427.207	0.36424
0.9607	0		0.90878	0		0.92315	0		0.88322	0		427.89	0.22895
0.9628	0		0.9108	0		0.92527	0		0.88543	0		428.37	0.32261
0.96498	0		0.91293	0		0.92725	0		0.8875	0		429.238	0.47872
0.96717	0		0.91505	0		0.92952	0		0.88965	0		429.516	0.28099
0.9691	0		0.91718	0		0.93172	0		0.89168	0		429.57	0.21855
0.9713	0		0.91935	0		0.93378	0		0.89385	0		430.237	0.63482
0.97338	0		0.92148	0		0.93588	0		0.89595	0		431.008	0.21855
0.97558	0		0.9236	0		0.9381	0		0.89815	0		433.211	0.49953
0.97765	0		0.92575	0		0.94023	0		0.90015	0		435.242	0.40587
0.97982	0		0.9279	0		0.94237	0		0.90238	0		435.521	0.23936
0.98205	0		0.92995	0		0.9444	0		0.90452	0		436.223	0.67645
0.9843	0		0.93205	0		0.94653	0		0.90673	0		437.881	0.21855
0.98638	0		0.93422	0		0.94875	0		0.9088	0		438.194	0.27058
0.98837	0		0.93643	0		0.95092	0		0.91087	0		439.26	0.63482
0.99052	0		0.93857	0		0.95298	0		0.91298	0		439.273	0.63482
0.99282	0		0.94073	0		0.95518	0		0.91512	0		439.937	0.22895
0.99507	0		0.94303	0		0.95742	0		0.91728	0		442.226	0.59319
0.99725	0		0.94513	0		0.95952	0		0.9195	0		443.273	0.24977
0.99918	0		0.95262	0		0.96158	0		0.9216	0		443.497	0.32261
1.00127	0		0.96152	0		0.96375	0		0.9238	0		443.866	0.24977
1.00343	0		0.96372	0		0.9659	0		0.9259	0		444.659	0.27058
1.0055	0		0.96568	0		0.9681	0		0.92787	0		444.9	0.26017
1.00773	0		0.96785	0		0.97025	0		0.9301	0		447.335	0.22895
1.00998	0		0.96995	0		0.97252	0		0.93225	0		449.769	0.23936
1.0121	0		0.97212	0		0.9746	0		0.93435	0		450.231	0.70767
1.01422	0		0.97428	0		0.97682	0		0.93647	0		450.261	0.37465
1.01642	0		0.97635	0		0.97888	0		0.9387	0		450.624	0.35383
1.01863	0		0.97852	0		0.98092	0		0.94072	0		451.238	2.08138
1.02087	0		0.9806	0		0.9902	0		0.94277	0		451.272	0.36424
1.0229	0		0.98268	0		0.9991	0		0.94498	0		452.209	0.42668
1.02862	0		0.98462	0		1.00118	0		0.94712	0		453.688	0.21855
1.0375	0		0.98673	0		1.01052	0		0.9491	0		455.059	0.22895
1.0397	0		0.98892	0		1.0194	0		0.95117	0		455.457	0.21855
1.04175	0		0.99112	0		1.02143	0		0.95325	0		458.29	0.98866
1.04388	0		0.99328	0		1.02362	0		0.9555	0		458.843	0.23936
1.04603	0		0.9955	0		1.0258	0		0.95763	0		459.717	0.40587
1.0482	0		0.99767	0		1.02795	0		0.9596	0		460.881	0.3018
1.0503	0		0.99978	0		1.03012	0		0.96168	0		461.828	0.26017
1.05248	0		1.00188	0		1.03223	0		0.96385	0		462.147	0.26017
1.05457	0		1.00388	0		1.03442	0		0.96597	0		463.234	0.67645
1.05672	0		1.00597	0		1.03662	0		0.96817	0		463.79	0.28099
1.05892	0		1.00812	0		1.03872	0		0.97045	0		468.245	0.49953
1.06108	0		1.01022	0		1.04082	0		0.97257	0		468.279	3.18451
1.06332	0		1.01238	0		1.04297	0		0.97477	0		468.852	0.32261
1.06565	0		1.01455	0		1.04505	0		0.9767	0		469.267	0.6036
1.06765	0		1.01655	0		1.04735	0		0.97875	0		469.286	0.58279
1.0699	0		1.01868	0		1.0496	0		0.98113	0		474.176	0.34343
1.07198	0		1.02092	0		1.05157	0		0.98327	0		474.357	0.31221
1.07412	0		1.02307	0		1.05372	0		0.98533	0		474.44	0.23936
1.07638	0		1.02523	0		1.05578	0		0.98733	0		479.259	6.41066
1.07848	0		1.02728	0		1.0579	0		0.99652	0		479.38	0.84296
1.0807	0		1.02928	0		1.05995	0		1.00538	0		479.562	0.31221
1.08298	0		1.0313	0		1.06198	0		1.00737	0		480.241	0.39546
1.0852	0		1.03335	0		1.06402	0		1.00942	0		481.263	0.34343
1.0874	0		1.03553	0		1.0661	0		1.01153	0		481.634	0.3018
1.08943	0		1.03768	0		1.0682	0		1.01362	0		483.21	0.22895
1.0916	0		1.03975	0		1.07043	0		1.01588	0		483.292	0.6036
1.09365	0		1.04183	0		1.07252	0		1.01815	0		483.947	0.32261
1.09575	0		1.04398	0		1.0747	0		1.02032	0		485.273	0.6036
1.09788	0		1.0461	0		1.07672	0		1.02247	0		485.303	1.51941
1.10013	0		1.04832	0		1.07888	0		1.02465	0		486.225	0.27058
1.1023	0		1.05048	0		1.0811	0		1.02663	0		486.29	9.15808
1.10428	0		1.05257	0		1.08305	0		1.02872	0		486.318	0.35383
1.10648	0		1.05467	0		1.08517	0		1.0307	0		486.745	0.3018
1.10878	0		1.05687	0		1.08738	0		1.0329	0		487.287	1.96691
1.111	0		1.05905	0		1.08952	0		1.03507	0		487.308	0.71808
1.12043	0		1.0613	0		1.09158	0		1.03717	0		488.027	0.26017
1.12932	0		1.06328	0		1.09377	0		1.03928	0		489.042	0.43709
1.13158	0		1.06543	0		1.09598	0		1.04155	0		490.213	0.94703
1.13367	0		1.07483	0		1.0981	0		1.04903	0		491.259	0.48912
1.13575	0		1.08372	0		1.10025	0		1.05792	0		492.171	0.62441
1.13797	0		1.08595	0		1.10238	0		1.06548	0		492.303	0.55157
1.14023	0		1.08815	0		1.10455	0		1.07437	0		492.501	0.28099
1.14235	0		1.0902	0		1.10652	0		1.07645	0		493.282	0.62441
1.14453	0		1.09227	0		1.10865	0		1.07857	0		494.253	0.49953
1.14682	0		1.09427	0		1.11065	0		1.08073	0		494.403	0.37465
1.14903	0		1.09627	0		1.11283	0		1.08295	0		495.841	0.23936
1.15127	0		1.09823	0		1.11503	0		1.08512	0		497.259	2.23749
1.15873	0		1.1003	0		1.11723	0		1.0873	0		497.272	7.54501
1.16762	0		1.10257	0		1.11943	0		1.08953	0		497.305	0.95744
1.16985	0		1.10467	0		1.12155	0		1.09162	0		498.272	4.65189
1.17197	0		1.10678	0		1.12382	0		1.0938	0		498.328	0.85337
1.17395	0		1.10897	0		1.12593	0		1.09592	0		499.214	0.72848
1.17617	0		1.1111	0		1.12817	0		1.09818	0		499.282	0.53075
1.17837	0		1.11318	0		1.1303	0		1.1002	0		499.326	1.66511
1.18048	0		1.1153	0		1.13245	0		1.1024	0		500.534	0.32261
1.18265	0		1.11738	0		1.13468	0		1.10438	0		501.191	0.63482
1.1847	0		1.1195	0		1.13678	0		1.10655	0		501.229	0.52035
1.18692	0		1.12163	0		1.13895	0		1.10867	0		503.317	4.73514
1.18897	0		1.12382	0		1.14102	0		1.11077	0		504.246	0.29139
1.19107	0		1.12585	0		1.1432	0		1.11293	0		504.317	2.60173
1.19327	0		1.12798	0		1.1454	0		1.11497	0		505.57	0.21855
1.19542	0		1.12992	0		1.14753	0		1.11738	0		506.362	0.36424
1.19758	0		1.13203	0		1.14953	0		1.11937	0		507.258	0.35383
1.19968	0		1.13423	0		1.15163	0		1.12145	0		507.306	0.4579
1.20182	0		1.13632	0		1.15388	0		1.12363	0		508.223	0.3018
1.20397	0		1.13853	0		1.15582	0		1.1257	0		508.238	0.41628
1.20602	0		1.14065	0		1.15802	0		1.12777	0		508.271	0.71808
1.2082	0		1.1428	0		1.16012	0		1.12995	0		508.291	0.43709
1.2103	0		1.14495	0		1.16222	0		1.13212	0		510.179	0.55157
1.21238	0		1.14705	0		1.16422	0		1.13425	0		510.272	0.31221
1.21453	0		1.14912	0		1.16633	0		1.13638	0		510.294	0.48912
1.21663	0		1.1513	0		1.174	0		1.13863	0		511.209	0.50994
1.21882	0		1.15335	0		1.18288	0		1.1406	0		513.301	1.84202
1.22097	0		1.1555	0		1.18868	0		1.1428	0		514.982	0.26017
1.22318	0		1.15775	0		1.19757	0		1.14492	0		515.276	7.51379
1.22902	0		1.15977	0		1.19978	0		1.14692	0		515.805	0.26017
1.2379	0		1.16193	0		1.20198	0		1.14903	0		515.947	0.28099
1.24727	0		1.16418	0		1.20422	0		1.15482	0		516.005	0.26017
1.25793	0		1.16612	0		1.20648	0		1.1637	0		516.274	0.47872
1.26682	0		1.1681	0		1.20848	0		1.1657	0		516.287	0.4579
1.26903	0		1.1703	0		1.21052	0		1.16787	0		516.84	0.36424
1.27118	0		1.17243	0		1.21275	0		1.1699	0		517.236	0.7597
1.27337	0		1.17443	0		1.21493	0		1.17208	0		517.283	0.77011
1.27558	0		1.17658	0		1.21697	0		1.18133	0		517.983	0.24977
1.27767	0		1.17867	0		1.21907	0		1.19022	0		518.237	0.36424
1.27992	0		1.18067	0		1.22098	0		1.19247	0		518.29	0.55157
1.28743	0		1.18285	0		1.22338	0		1.19442	0		519.244	1.63388
1.29632	0		1.18503	0		1.2255	0		1.19652	0		519.301	0.96784
1.29855	0		1.18713	0		1.22758	0		1.19863	0		519.346	0.36424
1.30065	0		1.18945	0		1.23692	0		1.20062	0		519.736	0.26017
1.30278	0		1.19168	0		1.25113	0		1.20282	0		519.771	0.58279
1.30508	0		1.19375	0		1.26002	0		1.20477	0		520.068	0.38506
1.30725	0		1.1959	0		1.26223	0		1.20675	0		520.226	1.01988
1.30937	0		1.1981	0		1.27167	0		1.20882	0		521.22	1.01988
1.31158	0		1.2002	0		1.28055	0		1.2109	0		521.779	0.40587
1.31363	0		1.20238	0		1.28283	0		1.21287	0		522.247	0.78052
1.31567	0		1.2044	0		1.28482	0		1.21495	0		522.308	1.10313
1.31777	0		1.20645	0		1.28702	0		1.21712	0		522.353	0.54116
1.31987	0		1.20857	0		1.28923	0		1.21928	0		523.294	1.04069
1.32188	0		1.2108	0		1.29148	0		1.2214	0		524.498	0.63482
1.32415	0		1.21292	0		1.2937	0		1.22357	0		524.711	0.32261
1.32627	0		1.21503	0		1.2959	0		1.22582	0		525.232	0.32261
1.32857	0		1.2173	0		1.29808	0		1.22802	0		525.293	2.73702
1.33065	0		1.21942	0		1.30028	0		1.23732	0		525.313	1.0511
1.33258	0		1.22148	0		1.30253	0		1.2462	0		525.339	0.61401
1.33478	0		1.2236	0		1.3047	0		1.2556	0		526.228	0.4579
1.33695	0		1.22583	0		1.30688	0		1.26448	0		526.264	0.56197
1.34445	0		1.22813	0		1.30895	0		1.26673	0		526.302	0.56197
1.35333	0		1.23028	0		1.31102	0		1.26872	0		526.32	0.52035
1.35548	0		1.23613	0		1.31322	0		1.27085	0		526.333	0.77011
1.35767	0		1.24502	0		1.3152	0		1.273	0		526.701	0.32261
1.35997	0		1.2526	0		1.31737	0		1.27525	0		527.013	0.24977
1.36213	0		1.26148	0		1.31958	0		1.27742	0		527.695	0.28099
1.36437	0		1.26357	0		1.32173	0		1.27965	0		528.247	0.86377
1.36645	0		1.26578	0		1.32395	0		1.28193	0		529.298	0.34343
1.36857	0		1.26803	0		1.32602	0		1.284	0		530.218	0.26017
1.37078	0		1.27385	0		1.3282	0		1.28602	0		531.261	0.40587
1.37287	0		1.28273	0		1.33028	0		1.28813	0		532.322	0.26017
1.37505	0		1.28505	0		1.3324	0		1.2901	0		532.401	0.23936
1.37725	0		1.28708	0		1.33458	0		1.29222	0		533.305	0.79093
1.37937	0		1.2892	0		1.33665	0		1.29442	0		535.32	4.71433
1.38157	0		1.29135	0		1.33888	0		1.2966	0		535.338	0.87418
1.38373	0		1.29335	0		1.34102	0		1.29868	0		536.308	0.54116
1.38598	0		1.2955	0		1.3431	0		1.30087	0		536.329	1.09273
1.38817	0		1.29762	0		1.3453	0		1.30308	0		536.811	0.38506
1.3904	0		1.29957	0		1.34738	0		1.30528	0		539.279	1.60266
1.39252	0		1.30172	0		1.34955	0		1.30732	0		541.162	0.49953
1.39478	0		1.30388	0		1.35173	0		1.30955	0		541.314	0.47872
1.39695	0		1.30602	0		1.35367	0		1.31158	0		542.288	0.41628
1.39918	0		1.31538	0		1.35573	0		1.31373	0		542.336	0.4475
1.40117	0		1.32427	0		1.3578	0		1.3159	0		543.239	1.70673
1.40335	0		1.32625	0		1.35997	0		1.31788	0		543.759	0.21855
1.40547	0		1.32838	0		1.36208	0		1.32002	0		544.209	0.36424
1.40762	0		1.3305	0		1.36412	0		1.32207	0		544.241	0.39546
1.40975	0		1.33255	0		1.36625	0		1.32415	0		545.053	0.23936
1.41198	0		1.3347	0		1.36837	0		1.3262	0		545.137	0.22895
1.41415	0		1.33693	0		1.37055	0		1.32822	0		545.222	0.52035
1.41632	0		1.33895	0		1.37282	0		1.33035	0		545.247	0.38506
1.41848	0		1.34825	0		1.37495	0		1.33255	0		545.258	0.86377
1.42072	0		1.36247	0		1.37698	0		1.33465	0		547.781	0.89499
1.42287	0		1.37135	0		1.37907	0		1.33658	0		548.891	0.21855
1.425	0		1.37357	0		1.38122	0		1.33862	0		549.301	0.33302
1.43262	0		1.37577	0		1.38328	0		1.34058	0		549.322	0.43709
1.4415	0		1.37793	0		1.38545	0		1.34268	0		549.64	0.21855
1.44362	0		1.38007	0		1.38752	0		1.34493	0		550.606	0.22895
1.44563	0		1.38213	0		1.38967	0		1.34713	0		551.29	0.53075
1.44777	0		1.38418	0		1.39175	0		1.34917	0		551.473	0.26017
1.4499	0		1.3863	0		1.39395	0		1.35122	0		552.114	0.23936
1.45198	0		1.38848	0		1.39605	0		1.35337	0		552.314	0.85337
1.46127	0		1.39055	0		1.39822	0		1.35558	0		553.185	0.99906
1.47015	0		1.39278	0		1.4005	0		1.35762	0		553.215	0.36424
1.47237	0		1.395	0		1.40262	0		1.35983	0		553.252	1.00947
1.47455	0		1.39717	0		1.40487	0		1.36208	0		553.3	0.68686
1.4766	0		1.3993	0		1.40695	0		1.36402	0		553.323	0.28099
1.47885	0		1.40147	0		1.41447	0		1.36627	0		553.564	0.31221
1.48107	0		1.40355	0		1.42335	0		1.36832	0		554.268	0.64523
1.48312	0		1.40567	0		1.42555	0		1.37042	0		555.276	0.68686
1.48528	0		1.40785	0		1.4277	0		1.37253	0		556.15	0.27058
1.48753	0		1.41002	0		1.42997	0		1.37468	0		556.793	0.23936
1.48958	0		1.41222	0		1.43212	0		1.37677	0		557.216	0.46831
1.4918	0		1.4144	0		1.43423	0		1.37887	0		559.799	0.85337
1.49405	0		1.41657	0		1.43623	0		1.38097	0		561.28	0.27058
1.49613	0		1.41872	0		1.4384	0		1.38325	0		561.296	0.35383
1.49822	0		1.42082	0		1.44057	0		1.38525	0		561.565	0.28099
1.50037	0		1.42307	0		1.4427	0		1.38733	0		562.914	0.28099
1.5026	0		1.42522	0		1.4448	0		1.38948	0		563.296	1.46737
1.50472	0		1.4273	0		1.44688	0		1.3916	0		563.312	1.61307
1.50687	0		1.42952	0		1.44903	0		1.39358	0		564.088	0.24977
1.50898	0		1.43347	0		1.45123	0		1.39583	0		564.318	1.88365
1.51117	0		1.44235	0		1.45348	0		1.39793	0		564.803	0.31221
1.51338	0		1.4445	0		1.45558	0		1.40007	0		565.875	0.21855
1.51918	0		1.44668	0		1.45785	0		1.40222	0		567.033	0.43709
1.52807	0		1.4488	0		1.46003	0		1.40438	0		568.331	0.70767
1.5301	0		1.45102	0		1.46225	0		1.40632	0		568.799	0.52035
1.5322	0		1.45315	0		1.46438	0		1.40848	0		569.33	0.68686
1.53423	0		1.45517	0		1.46643	0		1.41067	0		570.25	0.34343
1.5363	0		1.45735	0		1.46867	0		1.4127	0		570.295	0.3018
1.53838	0		1.45937	0		1.47083	0		1.41482	0		570.313	0.4579
1.54055	0		1.46152	0		1.4729	0		1.41713	0		570.325	0.3018
1.54262	0		1.46365	0		1.47517	0		1.4192	0		571.325	0.40587
1.54482	0		1.46578	0		1.47722	0		1.42127	0		573.607	0.43709
1.54705	0		1.46792	0		1.47943	0		1.42343	0		573.75	0.3018
1.54932	0		1.46988	0		1.4817	0		1.42565	0		573.79	1.31127
1.55133	0		1.472	0		1.48387	0		1.4277	0		574.317	0.37465
1.55353	0		1.47395	0		1.48615	0		1.42973	0		575.293	1.509
1.55563	0		1.47605	0		1.48812	0		1.43178	0		575.313	0.98866
1.56503	0		1.4782	0		1.49017	0		1.43378	0		575.956	0.22895
1.57392	0		1.48033	0		1.49227	0		1.4359	0		576.255	1.33208
1.57597	0		1.48263	0		1.49438	0		1.43808	0		577.247	0.6036
1.57822	0		1.48487	0		1.49657	0		1.44027	0		577.31	0.38506
1.58035	0		1.48717	0		1.49862	0		1.4425	0		577.822	0.67645
1.58252	0		1.48928	0		1.50077	0		1.44462	0		578.327	7.39931
1.58462	0		1.4914	0		1.5028	0		1.44688	0		578.379	0.61401
1.58675	0		1.49343	0		1.50495	0		1.44895	0		578.415	0.54116
1.58892	0		1.4957	0		1.50708	0		1.45102	0		578.781	0.43709
1.59115	0		1.49775	0		1.50908	0		1.4532	0		579.313	2.42481
1.5934	0		1.4999	0		1.51113	0		1.45533	0		579.328	1.37371
1.59537	0		1.50188	0		1.51322	0		1.4574	0		579.384	0.82215
1.5976	0		1.50393	0		1.5153	0		1.45945	0		579.431	0.47872
1.59972	0		1.50617	0		1.51743	0		1.46352	0		580.118	0.36424
1.60895	0		1.50835	0		1.51968	0		1.4724	0		580.311	0.37465
1.61783	0		1.51042	0		1.52172	0		1.47443	0		580.424	0.21855
1.61998	0		1.51255	0		1.52378	0		1.4767	0		581.265	0.21855
1.62212	0		1.5219	0		1.526	0		1.47877	0		581.286	0.55157
1.62437	0		1.53077	0		1.52823	0		1.48102	0		581.329	0.88459
1.6265	0		1.53298	0		1.53042	0		1.483	0		582.935	0.34343
1.62868	0		1.53505	0		1.53255	0		1.48502	0		583.308	1.22802
1.63093	0		1.53728	0		1.53462	0		1.48712	0		583.802	1.18639
1.63302	0		1.5394	0		1.5368	0		1.48928	0		584.304	0.69726
1.63517	0		1.54162	0		1.53887	0		1.49677	0		585.331	1.38412
1.63733	0		1.54373	0		1.54107	0		1.50565	0		585.364	1.19679
1.63948	0		1.54587	0		1.54312	0		1.5079	0		586.352	2.87231
1.64157	0		1.54795	0		1.54525	0		1.50993	0		586.696	0.21855
1.64375	0		1.55018	0		1.54743	0		1.51195	0		587.184	0.49953
1.64585	0		1.55233	0		1.54952	0		1.51393	0		587.343	0.49953
1.6481	0		1.55437	0		1.55175	0		1.51618	0		587.857	0.32261
1.65037	0		1.55657	0		1.55747	0		1.51833	0		591.182	0.47872
1.6525	0		1.55863	0		1.56635	0		1.5205	0		592.183	0.31221
1.6547	0		1.56083	0		1.56857	0		1.52267	0		592.26	0.53075
1.65688	0		1.56293	0		1.57062	0		1.52493	0		592.754	0.32261
1.65908	0		1.56495	0		1.5727	0		1.52705	0		592.819	0.82215
1.66112	0		1.56707	0		1.57498	0		1.52917	0		593.785	0.3018
1.6632	0		1.56902	0		1.57712	0		1.53133	0		593.89	0.23936
1.66535	0		1.57115	0		1.5793	0		1.53355	0		594.238	0.28099
1.66752	0		1.57342	0		1.58138	0		1.53567	0		594.327	0.9054
1.66955	0		1.57543	0		1.58353	0		1.53788	0		595.248	0.81174
1.6716	0		1.57748	0		1.58758	0		1.54007	0		595.728	0.28099
1.67372	0		1.57968	0		1.59647	0		1.54203	0		596.256	0.42668
1.67593	0		1.58177	0		1.59855	0		1.54415	0		596.296	0.53075
1.67807	0		1.584	0		1.60073	0		1.54637	0		596.336	37.4441
1.68017	0		1.58615	0		1.60287	0		1.54858	0		596.366	0.38506
1.68232	0		1.58822	0		1.60498	0		1.55073	0		596.378	0.39546
1.68448	0		1.59043	0		1.60717	0		1.55827	0		596.602	0.84296
1.68677	0		1.59265	0		1.60938	0		1.56717	0		597.285	0.71808
1.68888	0		1.59477	0		1.61345	0		1.56933	0		597.324	4.92247
1.69107	0		1.59693	0		1.62233	0		1.57128	0		597.337	9.61599
1.6933	0		1.5991	0		1.6246	0		1.57332	0		597.763	0.49953
1.69545	0		1.60103	0		1.62655	0		1.5755	0		598.255	0.80133
1.69773	0		1.60313	0		1.62872	0		1.57772	0		598.318	0.24977
1.69992	0		1.60523	0		1.63082	0		1.57973	0		598.33	1.01988
1.70207	0		1.60738	0		1.63287	0		1.58182	0		598.335	1.61307
1.70425	0		1.6096	0		1.63502	0		1.58395	0		598.341	1.23842
1.70648	0		1.61175	0		1.63727	0		1.58613	0		598.392	0.40587
1.71582	0		1.61377	0		1.63945	0		1.59538	0		598.664	0.6036
1.7247	0		1.61597	0		1.64145	0		1.61137	0		598.758	0.32261
1.72687	0		1.6181	0		1.6437	0		1.62027	0		599.306	0.4475
1.72883	0		1.62012	0		1.6458	0		1.62253	0		599.338	0.89499
1.73102	0		1.62223	0		1.64798	0		1.62457	0		599.348	0.85337
1.73325	0		1.62448	0		1.6502	0		1.6266	0		599.394	0.58279
1.73538	0		1.62663	0		1.65212	0		1.62867	0		599.538	0.27058
1.73755	0		1.62877	0		1.65428	0		1.63085	0		601.238	0.38506
1.7397	0		1.63097	0		1.65647	0		1.63303	0		602.275	4.70392
1.74187	0		1.63315	0		1.65868	0		1.63522	0		602.356	0.40587
1.74395	0		1.63518	0		1.66077	0		1.63737	0		602.886	0.35383
1.746	0		1.63725	0		1.66288	0		1.6396	0		603.279	2.37278
1.74817	0		1.6392	0		1.6651	0		1.6418	0		604.234	0.47872
1.75033	0		1.64123	0		1.6672	0		1.64392	0		604.356	0.80133
1.75252	0		1.64338	0		1.6747	0		1.64612	0		604.379	0.67645
1.75465	0		1.64542	0		1.68358	0		1.64823	0		604.57	0.3018
1.75685	0		1.6476	0		1.68575	0		1.65037	0		605.811	0.71808
1.759	0		1.64982	0		1.6877	0		1.65257	0		607.34	1.03028
1.76103	0		1.65197	0		1.68987	0		1.65478	0		607.378	1.25924
1.76327	0		1.65403	0		1.69178	0		1.65705	0		607.682	0.34343
1.76545	0		1.65618	0		1.69402	0		1.65915	0		608.335	0.84296
1.76748	0		1.65838	0		1.69615	0		1.66125	0		610.307	0.69726
1.76963	0		1.66045	0		1.6984	0		1.66348	0		610.615	0.48912
1.77185	0		1.66258	0		1.70047	0		1.66568	0		611.352	0.82215
1.77402	0		1.66472	0		1.70268	0		1.66767	0		611.755	1.28005
1.77618	0		1.66688	0		1.7047	0		1.66988	0		612.323	0.91581
1.77825	0		1.66912	0		1.70673	0		1.67193	0		613.37	0.26017
1.7804	0		1.6731	0		1.7089	0		1.67417	0		613.636	0.21855
1.78258	0		1.68198	0		1.71098	0		1.67625	0		614.143	0.32261
1.78478	0		1.68417	0		1.71323	0		1.67827	0		614.247	0.38506
1.78677	0		1.68638	0		1.71528	0		1.68037	0		614.281	1.23842
1.78893	0		1.68842	0		1.7175	0		1.68245	0		614.348	100
1.7913	0		1.69057	0		1.71968	0		1.68445	0		614.385	2.29993
1.7933	0		1.69272	0		1.72188	0		1.68653	0		614.404	0.4579
1.79527	0		1.69483	0		1.72403	0		1.68863	0		614.431	1.24883
1.79725	0		1.69708	0		1.72625	0		1.69082	0		614.446	0.47872
1.79928	0		1.69907	0		1.72835	0		1.69298	0		614.516	0.36424
1.8015	0		1.70117	0		1.73057	0		1.695	0		615.117	0.40587
1.80355	0		1.70317	0		1.73272	0		1.69708	0		615.282	0.70767
1.80565	0		1.70523	0		1.73487	0		1.69927	0		615.323	1.72755
1.8078	0		1.7072	0		1.73703	0		1.7014	0		615.35	28.4317
1.81005	0		1.70915	0		1.7393	0		1.70345	0		615.385	1.31127
1.81218	0		1.7112	0		1.74142	0		1.70563	0		615.398	0.63482
1.8144	0		1.71335	0		1.74352	0		1.70783	0		616.048	0.29139
1.81647	0		1.71557	0		1.75108	0		1.7099	0		616.351	5.5677
1.82582	0		1.71782	0		1.75998	0		1.71187	0		616.361	5.34915
1.83827	0		1.71985	0		1.76217	0		1.71393	0		616.424	0.67645
1.84715	0		1.72198	0		1.76412	0		1.716	0		617.274	0.40587
1.8494	0		1.72413	0		1.76632	0		1.71815	0		617.296	0.4475
1.8515	0		1.72623	0		1.7684	0		1.72018	0		617.357	1.98772
1.85367	0		1.72833	0		1.77052	0		1.72232	0		617.376	0.31221
1.85588	0		1.73048	0		1.7726	0		1.72442	0		617.624	0.36424
1.85808	0		1.73263	0		1.77475	0		1.72655	0		618.757	0.68686
1.86005	0		1.7349	0		1.77687	0		1.7287	0		619.289	0.40587
1.86205	0		1.73697	0		1.77893	0		1.73075	0		619.404	0.3018
1.86437	0		1.73922	0		1.78108	0		1.73277	0		619.537	0.23936
1.86647	0		1.7414	0		1.78325	0		1.735	0		620.01	0.29139
1.86843	0		1.7436	0		1.78543	0		1.73705	0		620.412	1.52982
1.87047	0		1.74563	0		1.78755	0		1.73922	0		620.526	0.26017
1.87262	0		1.74773	0		1.7898	0		1.74135	0		621.344	1.40493
1.8748	0		1.74993	0		1.79192	0		1.74353	0		622.244	0.64523
1.87692	0		1.752	0		1.79413	0		1.7457	0		622.292	0.37465
1.87903	0		1.7614	0		1.79618	0		1.74763	0		622.307	0.26017
1.88128	0		1.77028	0		1.7982	0		1.74982	0		622.361	0.62441
1.88342	0		1.77245	0		1.80033	0		1.75195	0		623.315	0.28099
1.88562	0		1.77438	0		1.80247	0		1.75395	0		623.332	0.47872
1.88782	0		1.77637	0		1.80448	0		1.75597	0		624.274	0.48912
1.89008	0		1.7786	0		1.80672	0		1.7582	0		624.303	0.49953
1.89225	0		1.78073	0		1.8089	0		1.76033	0		624.334	0.70767
1.89437	0		1.7828	0		1.8111	0		1.76243	0		624.413	0.21855
1.89662	0		1.78492	0		1.81325	0		1.76467	0		624.809	0.27058
1.89872	0		1.78697	0		1.8225	0		1.76683	0		625.3	0.39546
1.90088	0		1.7891	0		1.83138	0		1.76902	0		625.33	0.4579
1.90308	0		1.79123	0		1.8335	0		1.77103	0		628.333	0.42668
1.90525	0		1.79347	0		1.8357	0		1.77315	0		628.357	0.28099
1.90738	0		1.7955	0		1.83778	0		1.77525	0		630.268	0.63482
1.90953	0		1.79765	0		1.83997	0		1.77732	0		630.857	0.98866
1.91172	0		1.79967	0		1.84212	0		1.77952	0		631.208	0.23936
1.91392	0		1.80173	0		1.84432	0		1.78172	0		632.304	0.41628
1.9162	0		1.80373	0		1.84653	0		1.78378	0		632.33	4.15236
1.9184	0		1.80582	0		1.84867	0		1.7859	0		632.365	2.26871
1.92062	0		1.80802	0		1.8509	0		1.78817	0		632.828	4.84962
1.92283	0		1.81012	0		1.8531	0		1.79028	0		633.349	0.49953
1.92505	0		1.81213	0		1.85533	0		1.7923	0		633.376	1.58185
1.92703	0		1.81428	0		1.85753	0		1.7945	0		634.801	0.23936
1.9292	0		1.81657	0		1.8596	0		1.79662	0		634.863	0.40587
1.93135	0		1.8241	0		1.86167	0		1.79885	0		635.301	0.43709
1.93352	0		1.83298	0		1.86397	0		1.80112	0		635.388	0.59319
1.9356	0		1.83493	0		1.86618	0		1.8033	0		636.132	0.3018
1.93773	0		1.83707	0		1.86835	0		1.8055	0		636.265	0.26017
1.93988	0		1.83922	0		1.87602	0		1.80765	0		636.318	0.59319
1.94205	0		1.84132	0		1.8849	0		1.80983	0		636.34	1.98772
1.9442	0		1.84325	0		1.88708	0		1.812	0		636.832	0.9054
1.9464	0		1.84533	0		1.88918	0		1.81398	0		637.339	1.11354
1.94868	0		1.8474	0		1.89133	0		1.81595	0		638.363	1.11354
1.95073	0		1.84962	0		1.89347	0		1.81817	0		638.38	0.56197
1.95292	0		1.85168	0		1.89542	0		1.82032	0		639.341	2.16464
1.95502	0		1.85377	0		1.89757	0		1.82257	0		640.327	1.2072
1.95713	0		1.85593	0		1.89973	0		1.82477	0		641.29	0.62441
1.96453	0		1.85807	0		1.9019	0		1.82693	0		641.35	0.41628
1.97342	0		1.86018	0		1.90402	0		1.82903	0		642.291	1.01988
1.97553	0		1.86215	0		1.90608	0		1.83097	0		642.313	0.82215
1.97773	0		1.86415	0		1.90822	0		1.83323	0		642.333	0.63482
1.97987	0		1.87177	0		1.91035	0		1.83547	0		642.367	0.81174
1.98203	0		1.88065	0		1.91247	0		1.8375	0		642.846	0.28099
1.98427	0		1.88288	0		1.91468	0		1.83957	0		643.012	0.26017
1.98632	0		1.88502	0		1.91672	0		1.84167	0		643.305	1.67551
1.9885	0		1.88717	0		1.91883	0		1.84382	0		643.806	0.68686
1.99062	0		1.88922	0		1.92102	0		1.84593	0		644.321	1.4986
1.9926	0		1.89118	0		1.92323	0		1.84805	0		644.341	0.64523
1.99468	0		1.89337	0		1.92537	0		1.85017	0		644.818	0.54116
1.99678	0		1.89548	0		1.92752	0		1.8523	0		645.247	0.38506
1.99887	0		1.8977	0		1.92968	0		1.85438	0		646.408	0.40587
2.00105	0		1.89975	0		1.93178	0		1.85658	0		647.273	0.96784
2.00333	0		1.90192	0		1.93392	0		1.85867	0		647.393	0.91581
2.00545	0		1.90408	0		1.93603	0		1.86078	0		648.273	0.43709
2.00768	0		1.90603	0		1.93833	0		1.86292	0		648.285	0.83255
2.00982	0		1.908	0		1.94038	0		1.8704	0		648.374	0.67645
2.01192	0		1.91012	0		1.94243	0		1.87928	0		648.401	4.78718
2.014	0		1.91218	0		1.94453	0		1.88138	0		648.454	1.2072
2.0161	0		1.91433	0		1.94672	0		1.88333	0		648.918	0.37465
2.01822	0		1.92177	0		1.94883	0		1.88542	0		649.275	3.0076
2.02033	0		1.93065	0		1.951	0		1.8876	0		649.371	0.28099
2.02247	0		1.93285	0		1.9533	0		1.88957	0		649.406	1.94609
2.02467	0		1.93495	0		1.95547	0		1.89177	0		649.481	0.4579
2.02682	0		1.93705	0		1.95753	0		1.8939	0		649.863	0.94703
2.02902	0		1.93933	0		1.95955	0		1.896	0		650.258	0.67645
2.03127	0		1.94147	0		1.96167	0		1.89818	0		650.278	0.36424
2.0335	0		1.94363	0		1.96372	0		1.9003	0		650.309	3.1637
2.03563	0		1.94562	0		1.96585	0		1.90775	0		650.46	0.32261
2.0378	0		1.9478	0		1.96802	0		1.91663	0		651.306	0.55157
2.03993	0		1.94997	0		1.97013	0		1.91885	0		651.321	0.34343
2.04198	0		1.95215	0		1.97223	0		1.92108	0		651.64	0.22895
2.04422	0		1.9543	0		1.97432	0		1.92313	0		653.043	0.31221
2.04632	0		1.95643	0		1.97657	0		1.92518	0		656.52	0.27058
2.04842	0		1.9585	0		1.97855	0		1.92738	0		656.703	0.34343
2.05067	0		1.9607	0		1.98078	0		1.92947	0		658.357	0.62441
2.0528	0		1.96282	0		1.98302	0		1.93152	0		659.77	0.47872
2.05498	0		1.96478	0		1.98515	0		1.9337	0		659.851	0.33302
2.05725	0		1.9668	0		1.99275	0		1.93583	0		660.258	0.3018
2.05927	0		1.969	0		2.00163	0		1.93793	0		660.412	0.78052
2.06128	0		1.97115	0		2.0038	0		1.9402	0		662.203	0.91581
2.0635	0		1.97315	0		2.00597	0		1.94223	0		662.388	1.04069
2.06565	0		1.9753	0		2.00803	0		1.94443	0		662.419	0.35383
2.06785	0		1.97723	0		2.01025	0		1.94662	0		662.747	0.3018
2.06988	0		1.97928	0		2.01787	0		1.94872	0		663.338	0.7597
2.07202	0		1.98845	0		2.02675	0		1.95095	0		663.688	0.21855
2.07427	0		1.99733	0		2.02888	0		1.95493	0		664.021	0.29139
2.07632	0		1.99955	0		2.03087	0		1.96382	0		664.436	0.29139
2.07847	0		2.00163	0		2.03285	0		1.966	0		665.362	1.17598
2.08065	0		2.00383	0		2.03495	0		1.96817	0		665.863	0.29139
2.08285	0		2.006	0		2.03723	0		1.97035	0		666.343	0.26017
2.085	0		2.00813	0		2.03942	0		1.97247	0		666.363	0.58279
2.08715	0		2.01033	0		2.0416	0		1.98178	0		666.863	0.58279
2.08937	0		2.01238	0		2.04365	0		1.99068	0		666.996	0.26017
2.09153	0		2.01465	0		2.04578	0		1.99283	0		667.56	0.23936
2.09363	0		2.02412	0		2.04803	0		1.99485	0		667.605	0.23936
2.09563	0		2.033	0		2.05045	0		1.99712	0		667.84	0.49953
2.09777	0		2.03518	0		2.05257	0		1.99932	0		667.868	1.28005
2.10003	0		2.0372	0		2.05457	0		2.00142	0		668.282	0.83255
2.10215	0		2.03915	0		2.05667	0		2.00897	0		668.317	1.01988
2.10428	0		2.04123	0		2.0589	0		2.01785	0		668.35	0.38506
2.10643	0		2.04327	0		2.06103	0		2.02003	0		668.373	1.14476
2.10863	0		2.04533	0		2.06328	0		2.02207	0		668.391	0.6036
2.11082	0		2.04745	0		2.06537	0		2.0242	0		668.776	1.91487
2.11293	0		2.04962	0		2.06753	0		2.0264	0		668.846	0.49953
2.1151	0		2.05175	0		2.06972	0		2.02847	0		668.878	1.28005
2.11715	0		2.05375	0		2.07178	0		2.03055	0		669.083	0.23936
2.11932	0		2.05588	0		2.08118	0		2.0327	0		669.276	0.38506
2.1215	0		2.05803	0		2.09008	0		2.03485	0		669.368	1.97731
2.12365	0		2.0602	0		2.09223	0		2.03692	0		669.774	0.71808
2.12575	0		2.06242	0		2.09447	0		2.0389	0		670.115	0.21855
2.12788	0		2.06447	0		2.09648	0		2.04098	0		670.275	0.48912
2.13	0		2.07375	0		2.09868	0		2.04312	0		671.201	0.23936
2.13225	0		2.08442	0		2.10065	0		2.04512	0		671.367	1.00947
2.13422	0		2.09328	0		2.10268	0		2.04735	0		671.378	1.52982
2.13642	0		2.09538	0		2.10492	0		2.04958	0		672.144	0.38506
2.13848	0		2.0974	0		2.10697	0		2.05182	0		672.348	1.25924
2.14073	0		2.09948	0		2.1091	0		2.05387	0		672.863	0.85337
2.14285	0		2.10155	0		2.1112	0		2.0561	0		673.31	0.6036
2.145	0		2.10375	0		2.11323	0		2.05808	0		673.348	0.77011
2.14707	0		2.10572	0		2.11533	0		2.0602	0		673.797	0.56197
2.14905	0		2.10782	0		2.11735	0		2.06217	0		675.308	0.47872
2.15112	0		2.10993	0		2.11947	0		2.06435	0		675.361	0.52035
2.15335	0		2.11222	0		2.12153	0		2.06642	0		676.014	0.24977
2.15552	0		2.1144	0		2.12355	0		2.06857	0		676.38	0.4579
2.15778	0		2.11638	0		2.12575	0		2.07067	0		677.362	0.38506
2.16005	0		2.11857	0		2.12788	0		2.07287	0		677.386	2.15423
2.16212	0		2.1207	0		2.13002	0		2.07487	0		677.891	1.8004
2.16432	0		2.1229	0		2.13215	0		2.077	0		678.856	0.69726
2.16645	0		2.12497	0		2.13425	0		2.07922	0		678.9	0.89499
2.16842	0		2.12713	0		2.13638	0		2.0814	0		679.634	1.64429
2.17063	0		2.12918	0		2.13853	0		2.08347	0		679.858	0.91581
2.1728	0		2.13135	0		2.14067	0		2.09287	0		679.886	0.83255
2.1749	0		2.1334	0		2.14288	0		2.10175	0		680.141	0.26017
2.18413	0		2.13555	0		2.14503	0		2.10398	0		680.314	0.53075
2.19302	0		2.1377	0		2.14722	0		2.10615	0		680.369	1.61307
2.20238	0		2.13982	0		2.14935	0		2.10828	0		680.409	0.35383
2.21127	0		2.14193	0		2.15142	0		2.11025	0		680.858	4.11073
2.22065	0		2.14413	0		2.15363	0		2.1124	0		680.875	0.57238
2.22953	0		2.14623	0		2.1558	0		2.11447	0		681.347	1.14476
2.23713	0		2.14833	0		2.15805	0		2.11665	0		681.37	0.56197
2.25135	0		2.15043	0		2.1602	0		2.11878	0		681.862	16.88
2.26022	0		2.15247	0		2.16223	0		2.1209	0		681.929	0.81174
2.26785	0		2.16012	0		2.16445	0		2.123	0		682.365	7.75315
2.28097	0		2.169	0		2.16657	0		2.12507	0		682.391	1.41534
2.3005	0		2.17115	0		2.16873	0		2.12737	0		682.863	4.43334
2.32005	0		2.17322	0		2.17068	0		2.12937	0		683.372	1.31127
2.33958	0		2.17525	0		2.17287	0		2.13165	0		683.408	0.58279
2.35913	0		2.17745	0		2.175	0		2.13385	0		683.837	0.67645
2.37868	0		2.1795	0		2.17713	0		2.13605	0		683.868	0.71808
2.39822	0		2.1816	0		2.17922	0		2.138	0		683.904	0.36424
2.41777	0		2.18363	0		2.1813	0		2.14007	0		684.415	0.34343
2.4373	0		2.18578	0		2.18345	0		2.14217	0		685.037	0.21855
2.45685	0		2.18787	0		2.18565	0		2.14435	0		685.392	0.52035
2.4764	0		2.18995	0		2.18778	0		2.14648	0		685.405	0.43709
2.49593	0		2.19205	0		2.18992	0		2.14858	0		685.858	0.96784
2.51548	0		2.19407	0		2.19217	0		2.15065	0		686.294	0.72848
2.53502	0		2.1963	0		2.19423	0		2.15282	0		686.949	0.23936
2.55458	0		2.19838	0		2.19642	0		2.1548	0		687.407	2.68498
2.57413	0		2.20052	0		2.20578	0		2.15698	0		687.421	0.6036
2.59367	0		2.20273	0		2.21467	0		2.15895	0		687.901	1.18639
2.61322	0		2.20492	0		2.21693	0		2.16108	0		688.403	0.69726
2.63277	0		2.20708	0		2.21913	0		2.16325	0		688.868	0.93662
2.6523	0		2.20908	0		2.22662	0		2.16535	0		689.365	0.59319
2.67185	0		2.21123	0		2.23552	0		2.16752	0		690.865	0.27058
2.6914	0		2.21342	0		2.23775	0		2.16955	0		691.285	1.82121
2.71095	0		2.21562	0		2.23975	0		2.1717	0		691.299	0.4475
2.73048	0		2.21777	0		2.242	0		2.17373	0		691.374	0.26017
2.75003	0		2.21977	0		2.24417	0		2.17592	0		691.685	0.26017
2.76957	0		2.22172	0		2.2464	0		2.1781	0		692.348	0.64523
2.78912	0		2.22383	0		2.2485	0		2.18023	0		693.359	0.69726
2.80865	0		2.226	0		2.25052	0		2.1824	0		693.387	2.03975
2.8282	0		2.228	0		2.25257	0		2.18438	0		693.851	0.46831
2.84775	0		2.23012	0		2.2547	0		2.18637	0		693.882	0.69726
2.8673	0		2.23228	0		2.25692	0		2.18853	0		694.073	0.32261
2.88683	0		2.23455	0		2.25917	0		2.19067	0		695.067	0.3018
2.90638	0		2.23673	0		2.26143	0		2.19272	0		695.312	0.53075
2.92593	0		2.23895	0		2.26362	0		2.19485	0		695.398	1.4986
2.94547	0		2.24112	0		2.2658	0		2.19705	0		695.892	0.50994
2.96502	0		2.24322	0		2.26805	0		2.1991	0		696.808	0.21855
2.98457	0		2.24533	0		2.27367	0		2.20133	0		696.841	0.21855
3.0041	0		2.24728	0		2.29322	0		2.20345	0		697.014	0.34343
3.02365	0		2.24938	0		2.31277	0		2.20565	0		697.244	0.38506
3.0432	0		2.2571	0		2.3323	0		2.20777	0		698.38	0.34343
3.06275	0		2.27665	0		2.35185	0		2.20983	0		698.868	0.64523
3.08228	0		2.29618	0		2.37138	0		2.21207	0		699.248	0.40587
3.10183	0		2.31573	0		2.39093	0		2.21428	0		699.678	0.22895
3.12137	0		2.33527	0		2.41048	0		2.21638	0		700.28	0.7597
3.1409	0		2.35482	0		2.43002	0		2.2187	0		700.342	0.55157
3.16047	0		2.37435	0		2.44957	0		2.22082	0		701.217	0.28099
3.18	0		2.39392	0		2.4691	0		2.22307	0		701.432	0.34343
3.19955	0		2.41345	0		2.48865	0		2.22515	0		701.831	0.54116
3.2191	0		2.43298	0		2.5082	0		2.22717	0		702.473	0.38506
3.23863	0		2.45253	0		2.52773	0		2.22935	0		703.396	0.26017
3.25818	0		2.47208	0		2.54728	0		2.23137	0		703.458	0.37465
3.27773	0		2.49162	0		2.56682	0		2.2334	0		704.262	0.84296
3.29727	0		2.51115	0		2.58637	0		2.23555	0		705.277	0.23936
3.31682	0		2.5307	0		2.60592	0		2.2377	0		705.297	0.89499
3.33637	0		2.55025	0		2.62545	0		2.24528	0		705.31	0.82215
3.3559	0		2.56978	0		2.645	0		2.26128	0		706.302	1.85243
3.37545	0		2.58933	0		2.66455	0		2.27372	0		706.97	0.37465
3.39498	0		2.60887	0		2.68408	0		2.29328	0		707.29	0.4475
3.41453	0		2.62842	0		2.70363	0		2.31282	0		707.332	0.38506
3.43408	0		2.64795	0		2.72318	0		2.33237	0		707.391	0.40587
3.45362	0		2.6675	0		2.74272	0		2.35192	0		708.831	4.54782
3.47317	0		2.68705	0		2.76227	0		2.37145	0		709.328	0.95744
3.49272	0		2.70658	0		2.7818	0		2.39098	0		710.34	0.87418
3.51225	0		2.72613	0		2.80135	0		2.41053	0		711.325	0.64523
3.5318	0		2.74567	0		2.8209	0		2.43007	0		711.349	0.38506
3.55133	0		2.76522	0		2.84043	0		2.44962	0		711.397	5.82787
3.57088	0		2.78477	0		2.85998	0		2.46915	0		712.277	0.40587
3.59043	0		2.8043	0		2.87953	0		2.4887	0		712.395	1.04069
3.60997	0		2.82383	0		2.89908	0		2.50825	0		712.408	1.22802
3.62952	0		2.84338	0		2.91862	0		2.5278	0		712.523	0.78052
3.64907	0		2.86293	0		2.93817	0		2.54733	0		712.878	0.54116
3.66862	0		2.88247	0		2.95772	0		2.56688	0		713.329	1.46737
3.68815	0		2.90202	0		2.97725	0		2.58642	0		713.342	0.50994
3.70768	0		2.92157	0		2.99678	0		2.60597	0		713.4	0.32261
3.72723	0		2.94112	0		3.01633	0		2.6255	0		713.413	1.18639
3.74677	0		2.96065	0		3.03588	0		2.64505	0		713.898	0.34343
3.76632	0		2.9802	0		3.05548	0		2.6646	0		714.395	0.6036
3.78587	0		2.99973	0		3.07502	0		2.68413	0		714.416	0.47872
3.80542	0		3.01928	0		3.09457	0		2.70368	0		714.536	0.29139
3.82495	0		3.03885	0		3.1141	0		2.72322	0		715.396	0.4475
3.84453	0		3.05837	0		3.13367	0		2.7428	0		715.906	0.35383
3.86407	0		3.07792	0		3.15318	0		2.76233	0		716.303	0.49953
3.88362	0		3.09747	0		3.17275	0		2.78188	0		716.394	1.0615
3.90317	0		3.117	0		3.19228	0		2.80143	0		716.458	0.55157
3.9227	0		3.13655	0		3.21183	0		2.82097	0		716.672	0.26017
3.94225	0		3.1561	0		3.23138	0		2.84052	0		717.306	1.68592
3.96178	0		3.17563	0		3.25092	0		2.86007	0		717.403	1.19679
3.98133	0		3.19518	0		3.27047	0		2.87962	0		718.427	0.21855
4.00088	0		3.21472	0		3.29	0		2.89915	0		718.457	0.94703
4.02042	0		3.23428	0		3.30955	0		2.9187	0		718.471	0.52035
4.03997	0		3.2538	0		3.3291	0		2.93823	0		719.361	1.0511
4.0595	0		3.27337	0		3.34863	0		2.95777	0		719.394	0.78052
4.07905	0		3.2929	0		3.36818	0		2.97732	0		719.499	0.23936
4.09858	0		3.31245	0		3.38772	0		2.99687	0		720.288	1.39453
4.11813	0		3.33198	0		3.40727	0		3.0164	0		720.367	0.42668
4.13767	0		3.35153	0		3.42682	0		3.03595	0		720.808	0.22895
4.15722	0		3.37108	0		3.44635	0		3.05548	0		721.37	1.2072
4.17677	0		3.39062	0		3.46588	0		3.07503	0		721.389	1.86284
4.1963	0		3.41017	0		3.48543	0		3.09457	0		721.425	0.54116
4.21585	0		3.4297	0		3.505	0		3.11412	0		721.836	29.7117
4.23538	0		3.44925	0		3.52452	0		3.13365	0		721.867	1.39453
4.25493	0		3.4688	0		3.54407	0		3.15323	0		721.871	2.17504
4.27447	0		3.48837	0		3.5636	0		3.17275	0		721.88	2.5601
4.29402	0		3.50788	0		3.58315	0		3.1923	0		721.883	1.93569
4.31355	0		3.52743	0		3.60268	0		3.21187	0		722.339	18.2641
4.3331	0		3.54697	0		3.62223	0		3.23142	0		722.372	1.42575
4.35263	0		3.56657	0		3.64177	0		3.25093	0		722.701	0.64523
4.37218	0		3.58612	0		3.66132	0		3.27047	0		722.817	0.24977
4.39175	0		3.60567	0		3.68087	0		3.29003	0		722.838	6.36903
4.41128	0		3.6252	0		3.7004	0		3.30957	0		722.86	3.09085
4.43082	0		3.64475	0		3.71995	0		3.3291	0		722.891	0.77011
4.45037	0		3.66428	0		3.7395	0		3.34865	0		723.345	0.52035
4.4699	0		3.68383	0		3.75903	0		3.3682	0		723.422	0.3018
4.48945	0		3.70337	0		3.77858	0		3.38773	0		723.485	0.35383
4.509	0		3.72292	0		3.79812	0		3.40728	0		723.622	0.22895
4.52855	0		3.74245	0		3.81767	0		3.42683	0		724.905	0.4475
4.54808	0		3.762	0		3.8372	0		3.44637	0		725.111	0.61401
4.56765	0		3.78155	0		3.85675	0		3.46592	0		725.287	0.29139
4.58717	0		3.8011	0		3.87628	0		3.48547	0		725.808	0.35383
4.60672	0		3.82065	0		3.89583	0		3.50502	0		725.824	0.43709
4.62627	0		3.84018	0		3.91538	0		3.52455	0		725.922	0.50994
4.6458	0		3.85975	0		3.93495	0		3.5441	0		726.364	0.43709
4.66533	0		3.87927	0		3.95448	0		3.56363	0		726.402	1.48819
4.68488	0		3.89882	0		3.97402	0		3.58318	0		726.957	1.07191
4.70443	0		3.91837	0		3.99357	0		3.60273	0		727.171	0.28099
4.72397	0		3.9379	0		4.01312	0		3.62227	0		727.226	0.48912
4.74352	0		3.95745	0		4.03267	0		3.64182	0		727.367	1.0615
4.76305	0		3.977	0		4.0522	0		3.66135	0		727.432	1.00947
4.7826	0		3.99653	0		4.07175	0		3.6809	0		727.89	0.6036
4.80215	0		4.01608	0		4.09128	0		3.70045	0		727.909	0.95744
4.82168	0		4.03562	0		4.11083	0		3.72	0		728.508	0.62441
4.84122	0		4.05517	0		4.13038	0		3.73953	0		728.906	1.32168
4.86078	0		4.0747	0		4.14992	0		3.75908	0		729.178	0.23936
4.88033	0		4.09425	0		4.16947	0		3.77862	0		729.317	0.7493
4.89987	0		4.11378	0		4.189	0		3.79817	0		729.347	0.42668
4.91942	0		4.13337	0		4.20855	0		3.8177	0		729.389	2.02935
4.93895	0		4.15292	0		4.22808	0		3.83725	0		729.404	1.46737
4.95852	0		4.17245	0		4.24763	0		3.85678	0		729.429	8.16942
4.97805	0		4.192	0		4.26717	0		3.87633	0		729.478	0.93662
4.99758	0		4.21153	0		4.28673	0		3.89587	0		729.611	0.48912
5.01713	0		4.23108	0		4.30633	0		3.91542	0		729.876	0.99906
5.03673	0		4.25062	0		4.32587	0		3.93495	0		729.906	1.12395
5.05628	0		4.27017	0		4.3454	0		3.9545	0		730.345	0.97825
5.07583	0		4.2897	0		4.36495	0		3.97403	0		730.376	1.04069
5.09537	0		4.30925	0		4.3845	0		3.99358	0		730.389	4.87043
5.1149	0		4.32878	0		4.40403	0		4.01313	0		730.405	1.08232
5.13445	0		4.34835	0		4.42357	0		4.03267	0		730.442	0.70767
5.154	0		4.36787	0		4.44312	0		4.05222	0		730.506	0.21855
5.17353	0		4.38742	0		4.46265	0		4.07175	0		730.538	0.32261
5.19308	0		4.40697	0		4.4822	0		4.0913	0		730.557	0.34343
5.21263	0		4.4265	0		4.50175	0		4.11083	0		730.886	5.18264
5.23218	0		4.44605	0		4.52128	0		4.13038	0		730.919	0.48912
5.25172	0		4.46558	0		4.54083	0		4.14992	0		731.048	0.43709
5.27127	0		4.48513	0		4.56037	0		4.16947	0		731.268	0.40587
5.2908	0		4.50467	0		4.57993	0		4.18902	0		731.365	0.27058
5.31035	0		4.52422	0		4.59945	0		4.20857	0		731.39	1.85243
5.32988	0		4.54378	0		4.619	0		4.22812	0		731.417	0.95744
5.34943	0		4.56332	0		4.63855	0		4.24765	0		731.899	1.51941
5.36897	0		4.58287	0		4.6581	0		4.2672	0		732.18	0.37465
5.38852	0		4.6024	0		4.67763	0		4.28673	0		732.397	0.43709
5.4081	0		4.62195	0		4.69718	0		4.30628	0		732.889	0.40587
5.42762	0		4.64148	0		4.71673	0		4.32582	0		733.884	0.49953
5.44717	0		4.66103	0		4.73627	0		4.34537	0		735.342	0.71808
5.46672	0		4.68058	0		4.75582	0		4.36492	0		735.387	0.36424
5.48625	0		4.70012	0		4.77537	0		4.38445	0		735.448	0.33302
5.5058	0		4.71967	0		4.7949	0		4.404	0		735.888	0.64523
5.52533	0		4.7392	0		4.81447	0		4.42353	0		736.012	0.7597
5.54488	0		4.75875	0		4.83398	0		4.44308	0		736.368	0.33302
5.56443	0		4.7783	0		4.85353	0		4.46263	0		736.427	1.25924
5.58398	0		4.79785	0		4.87308	0		4.48217	0		736.554	0.22895
5.60353	0		4.81738	0		4.89263	0		4.50172	0		736.678	0.26017
5.62307	0		4.83693	0		4.91217	0		4.52128	0		736.904	0.46831
5.64262	0		4.85648	0		4.93177	0		4.5408	0		737.416	0.91581
5.66215	0		4.87605	0		4.9513	0		4.56035	0		737.825	0.54116
5.6817	0		4.89557	0		4.97087	0		4.57988	0		738.178	0.40587
5.70123	0		4.91512	0		4.9904	0		4.59943	0		738.356	0.23936
5.72078	0		4.93465	0		5.00997	0		4.61898	0		738.369	0.48912
5.74033	0		4.95425	0		5.0295	0		4.63852	0		738.404	24.6227
5.75988	0		4.9738	0		5.04903	0		4.65807	0		738.433	0.58279
5.77942	0		4.99333	0		5.06858	0		4.6776	0		738.446	0.55157
5.79897	0		5.0129	0		5.08812	0		4.69715	0		738.5	0.64523
5.81852	0		5.03247	0		5.1077	0		4.71668	0		738.723	0.7493
5.83807	0		5.05198	0		5.12722	0		4.73628	0		738.786	0.3018
5.8576	0		5.07152	0		5.14675	0		4.75583	0		738.877	0.95744
5.87715	0		5.09107	0		5.1663	0		4.77538	0		738.907	23.4676
5.8967	0		5.11062	0		5.18583	0		4.79492	0		738.935	0.82215
5.91625	0		5.13017	0		5.20538	0		4.81447	0		739.116	0.35383
5.93578	0		5.1497	0		5.22493	0		4.83403	0		739.413	7.66989
5.95533	0		5.16927	0		5.24448	0		4.85357	0		739.451	0.69726
5.97488	0		5.1888	0		5.26402	0		4.8731	0		739.483	0.84296
5.99442	0		5.20833	0		5.28357	0		4.89265	0		739.717	0.29139
6.01397	0		5.22788	0		5.30313	0		4.91218	0		739.909	1.56104
6.03353	0		5.24743	0		5.32265	0		4.93173	0		739.916	1.23842
6.05308	0		5.26698	0		5.3422	0		4.95128	0		740.092	0.43709
6.07262	156		5.28652	0		5.36173	0		4.97082	0		740.352	0.67645
6.09218	0		5.30607	0		5.38128	0		4.99037	0		740.405	0.32261
6.11173	0		5.3256	0		5.40082	0		5.0099	0		741.217	0.26017
6.13128	0		5.34515	0		5.42038	0		5.02947	0		741.331	0.38506
6.15082	200		5.36468	0		5.43992	0		5.049	0		741.386	0.85337
6.17037	0		5.38423	0		5.45947	0		5.06855	0		741.401	0.52035
6.18995	0		5.40377	0		5.47902	0		5.08808	0		741.885	0.56197
6.2095	0		5.42333	0		5.49855	0		5.10765	0		742.37	0.87418
6.22905	0		5.44285	0		5.5181	0		5.12717	0		742.39	0.79093
6.2486	0		5.4624	0		5.53765	0		5.14672	0		742.412	0.4475
6.26815	0		5.48195	0		5.55718	0		5.16625	0		742.817	0.29139
6.2877	0		5.50148	0		5.57673	0		5.18582	0		742.881	1.00947
6.30725	0		5.52103	0		5.59627	0		5.20535	0		742.913	1.44656
6.3268	0		5.54057	0		5.61582	0		5.22492	0		742.953	0.32261
6.34635	0		5.56012	0		5.63538	0		5.24443	0		743.388	0.7493
6.3659	0		5.57967	0		5.6549	0		5.264	0		743.843	0.86377
6.38545	0		5.5992	0		5.67445	0		5.28362	0		744.417	0.4579
6.40502	0		5.61875	0		5.69407	0		5.30315	0		744.841	1.6547
6.42455	0		5.63832	0		5.71362	0		5.32268	0		745.124	0.32261
6.4441	0		5.65787	0		5.73315	0		5.34227	0		745.287	1.01988
6.46365	0		5.6774	0		5.7527	0		5.36178	0		745.332	0.79093
6.48322	0		5.69693	0		5.77225	0		5.38132	0		745.409	0.47872
6.50275	0		5.71648	0		5.7918	0		5.40087	0		745.447	3.22614
6.52228	0		5.73603	0		5.81135	0		5.4204	0		745.462	2.47684
6.54183	0		5.75558	0		5.8309	0		5.43995	0		745.532	0.41628
6.56138	0		5.77512	0		5.85045	0		5.4595	0		746.397	0.40587
6.58093	0		5.7947	0		5.87	0		5.47905	0		746.421	0.49953
6.60048	0		5.8142	0		5.88955	0		5.4986	0		746.46	1.28005
6.62003	0		5.83375	0		5.90908	0		5.51813	0		746.921	0.46831
6.63958	0		5.8533	0		5.92863	0		5.53768	0		747.355	4.22521
6.65913	0		5.87283	0		5.9482	0		5.55723	0		747.402	0.53075
6.67868	0		5.89238	0		5.96777	0		5.57678	0		747.49	0.43709
6.69825	0		5.91193	0		5.98732	0		5.59632	0		748.305	0.56197
6.71782	0		5.93148	0		6.00687	458.91		5.61587	0		748.348	0.32261
6.73733	0		5.95105	526.05		6.0264	414.86		5.63542	0		748.364	1.61307
6.7569	0		5.97057	393.89		6.04595	220		5.65495	0		748.383	0.88459
6.77643	0		5.99012	678.4		6.0655	0		5.6745	0		748.455	0.53075
6.796	0		6.00967	124		6.08505	0		5.69405	0		748.554	0.41628
6.81552	0		6.02922	0		6.10462	0		5.7136	0		749.349	0.81174
6.83507	0		6.04875	0		6.12417	0		5.73315	0		749.377	5.7238
6.85462	0		6.06832	0		6.14373	0		5.75268	0		749.862	0.24977
6.87415	0		6.0879	0		6.16327	0		5.77223	0		749.895	1.11354
6.8937	0		6.10745	0		6.18282	0		5.7918	0		749.951	0.4579
6.91328	0		6.127	0		6.20235	0		5.81133	0		750.37	0.71808
6.9328	0		6.14655	0		6.2219	0		5.83088	0		750.393	2.06057
6.95235	0		6.1661	0		6.24147	0		5.85043	0		750.781	0.37465
6.97188	0		6.18563	0		6.261	0		5.86997	0		751.353	0.81174
6.99143	0		6.20518	0		6.28055	0		5.88955	0		751.389	0.48912
7.01098	0		6.22473	0		6.3001	0		5.90907	0		751.472	0.42668
7.03053	0		6.24427	0		6.31963	0		5.92862	0		752.416	0.55157
7.05008	0		6.26382	0		6.33922	0		5.94817	76		752.432	0.32261
7.06963	0		6.28337	0		6.35873	0		5.9677	236		752.652	0.31221
7.08917	0		6.30292	0		6.37828	0		5.98725	918.81		752.829	0.46831
7.10872	0		6.32245	0		6.39783	0		6.0068	845.45		754.361	0.32261
7.12827	0		6.342	0		6.41742	0		6.02635	0		755.438	0.3018
7.14782	0		6.36155	0		6.43697	0		6.04588	0		756.407	1.0615
7.16737	0		6.3811	0		6.45652	0		6.06543	0		757.188	0.26017
7.1869	0		6.40065	0		6.47607	0		6.08498	0		757.331	0.62441
7.20645	0		6.4202	0		6.49562	0		6.10452	0		757.353	9.7929
7.22602	0		6.43975	0		6.51517	0		6.12407	0		757.387	0.34343
7.24555	0		6.4593	0		6.53472	0		6.14363	0		757.857	8.23187
7.26508	0		6.47885	0		6.55427	0		6.16317	0		758.349	5.00572
7.28463	0		6.4984	0		6.57382	0		6.1827	0		758.859	2.12301
7.30417	0		6.51795	0		6.59337	0		6.20225	0		759.369	0.59319
7.32373	0		6.5375	0		6.61292	0		6.2218	0		759.433	0.43709
7.34327	0		6.55705	0		6.63247	0		6.24135	0		759.864	0.29139
7.36282	0		6.57658	0		6.65202	0		6.2609	0		760.376	0.47872
7.38237	0		6.59615	0		6.6716	0		6.28048	0		761.862	0.43709
7.40192	0		6.61572	0		6.6911	0		6.3	0		762.302	0.23936
7.42145	0		6.63523	0		6.71065	0		6.31953	0		762.389	0.66604
7.44102	0		6.65478	0		6.7302	0		6.33908	0		762.435	1.0615
7.46055	0		6.67433	0		6.74978	0		6.35863	0		762.918	0.42668
7.4801	0		6.69387	0		6.7693	0		6.37818	0		763.393	0.57238
7.49965	0		6.71342	0		6.78885	0		6.39772	0		764.915	1.00947
7.5192	0		6.73297	0		6.80845	0		6.41727	0		765.37	1.08232
7.53875	0		6.75252	0		6.82798	0		6.43682	0		765.412	0.41628
7.5583	0		6.77207	0		6.84752	0		6.45638	0		765.844	1.48819
7.57783	0		6.7916	0		6.86707	0		6.4759	0		765.859	1.78999
7.59738	0		6.81115	0		6.88662	0		6.49545	0		766.345	18.722
7.61693	0		6.8307	0		6.90617	0		6.515	0		766.378	1.59226
7.63648	0		6.85025	0		6.92572	0		6.53453	0		766.418	0.64523
7.65603	457.11		6.8698	0		6.9453	0		6.5541	0		766.573	0.58279
7.67557	0		6.88933	0		6.96482	0		6.57363	0		766.808	0.54116
7.69513	0		6.90888	0		6.98437	0		6.59318	0		766.843	16.266
7.71468	0		6.92847	0		7.00392	0		6.61273	0		767.149	0.24977
7.73423	0		6.94797	0		7.02345	0		6.6323	0		767.295	0.42668
7.75383	0		6.96752	0		7.043	0		6.65185	0		767.348	9.88656
7.77333	1556.07		6.98707	0		7.06255	0		6.67138	0		767.377	0.32261
7.79288	0		7.00665	0		7.0821	0		6.69093	0		767.417	0.27058
7.81242	0		7.02617	0		7.10165	0		6.71048	0		767.442	0.56197
7.83197	1247.99		7.04572	0		7.1212	0		6.73003	0		767.501	0.23936
7.85152	340		7.06527	0		7.14073	0		6.74957	0		767.843	3.80893
7.87107	0		7.0848	0		7.16028	0		6.76912	0		767.889	0.23936
7.89062	0		7.10435	0		7.17983	0		6.78867	0		768.354	2.01894
7.91017	0		7.12388	361		7.19937	0		6.80822	0		768.818	0.82215
7.92972	0		7.14343	0		7.21892	1684.93		6.82775	0		768.851	2.1022
7.94925	0		7.16297	0		7.23847	0		6.84732	0		768.876	1.32168
7.9688	0		7.18253	0		7.25802	0		6.86685	0		769.355	0.31221
7.98835	0		7.20207	0		7.27755	0		6.88642	0		769.832	0.73889
8.0079	0		7.22162	0		7.2971	0		6.90595	0		769.857	0.80133
8.02745	0		7.24117	0		7.31665	0		6.9255	0		770.373	4.80799
8.047	0		7.26072	0		7.3362	0		6.94505	0		770.399	0.4579
8.06653	0		7.28027	0		7.35573	0		6.9646	0		770.432	0.32261
8.08608	0		7.29982	0		7.37528	0		6.98415	0		770.863	2.44562
8.10562	152.86		7.31937	0		7.39483	0		7.00368	0		770.89	1.24883
8.12518	0		7.33892	0		7.41438	0		7.02323	0		771.259	0.26017
8.14473	478		7.35847	0		7.43392	2331.52		7.04278	0		771.377	2.21667
8.16427	554		7.378	0		7.45347	1197.86		7.06233	0		771.607	0.21855
8.18383	490.21		7.39755	0		7.47303	0		7.08188	0		771.87	0.42668
8.20338	0		7.4171	0		7.4926	0		7.10142	0		771.9	0.6036
8.22293	0		7.43663	0		7.51215	2874.22		7.12097	0		771.946	0.61401
8.24248	0		7.45618	0		7.5317	2413.15		7.14052	0		772.933	0.79093
8.26203	0		7.47575	0		7.55123	2046.75		7.16008	0		773.433	0.52035
8.28157	520.63		7.49532	0		7.57078	0		7.1796	0		773.925	0.7597
8.30112	706.29		7.51485	0		7.59035	0		7.19915	0		774.668	0.23936
8.32065	1063.38		7.53442	0		7.60987	0		7.2187	0		774.812	0.3018
8.3402	836.1		7.55393	0		7.62942	0		7.23825	0		775.645	0.34343
8.35975	1298.52		7.57348	0		7.64897	0		7.2578	0		775.941	0.47872
8.3793	1211.17		7.59303	0		7.66852	0		7.27735	0		776.614	0.3018
8.39885	969.86		7.61262	0		7.68807	0		7.2969	7690.01		776.938	0.59319
8.41838	1526.8		7.63217	0		7.70762	6406.04		7.31645	0		777.437	1.67551
8.43793	535.26		7.65172	0		7.72718	0		7.33598	12250.3		777.541	0.40587
8.45748	440.86		7.67127	0		7.74672	0		7.35553	0		778.31	0.49953
8.47703	675.73		7.69082	0		7.76625	3050.84		7.37508	0		778.379	4.22521
8.49658	0		7.71035	0		7.7858	0		7.39463	3805.51		778.435	1.69633
8.51613	0		7.7299	0		7.80535	0		7.41418	0		778.552	0.96784
8.53567	0		7.74945	0		7.8249	0		7.43375	0		778.883	2.44562
8.55523	0		7.769	0		7.84445	980.51		7.45327	0		778.887	2.97638
8.57477	0		7.78853	0		7.864	557.77		7.47283	0		778.916	7.89884
8.59432	0		7.8081	0		7.88353	0		7.49243	1146.4		779.401	2.73702
8.61388	0		7.82765	0		7.9031	664.85		7.51197	0		779.418	3.55916
8.63343	0		7.8472	0		7.92263	0		7.53152	0		779.914	2.43522
8.65298	0		7.86673	0		7.94218	0		7.55107	0		779.947	0.41628
8.67253	0		7.88628	0		7.96173	422.53		7.57062	1338.17		780.296	0.35383
8.69208	0		7.90583	723.71		7.98128	0		7.59015	1089.24		780.414	0.39546
8.71163	0		7.92538	0		8.00087	733.38		7.6097	814.12		781.247	0.66604
8.73118	0		7.94493	0		8.02038	919.37		7.62925	224		781.364	0.36424
8.75073	0		7.96447	0		8.03992	570.5		7.6488	0		781.452	0.49953
8.77028	0		7.98405	0		8.05947	1083.8		7.66835	0		781.681	0.21855
8.78982	0		8.00357	211.79		8.07903	1091.5		7.6879	0		782.441	0.3018
8.80938	0		8.02312	196		8.09863	456.63		7.70743	0		783.224	0.22895
8.82893	0		8.04265	670		8.11818	409.08		7.72698	0		784.184	0.37465
8.84845	0		8.0622	535.25		8.13773	424		7.74653	0		784.433	0.47872
8.868	0		8.08175	912.5		8.15728	0		7.76608	0		784.461	0.4579
8.88755	0		8.1013	633.16		8.17683	180		7.78563	2151.75		784.932	0.69726
8.9071	0		8.12085	1555.53		8.19637	152		7.80518	0		784.961	2.27911
8.92665	0		8.1404	1250.67		8.21592	0		7.82473	0		785.449	1.32168
8.9462	0		8.15995	872.77		8.23557	0		7.84427	0		785.469	1.23842
8.96573	0		8.1795	778.17		8.25508	0		7.86383	0		785.701	0.72848
8.98528	0		8.19903	369.16		8.27463	0		7.88338	0		785.942	0.91581
9.00483	0		8.21858	297		8.29418	327.08		7.90292	0		785.978	0.23936
9.02438	0		8.23813	531.08		8.31372	0		7.92248	0		786.112	1.11354
9.04393	0		8.25768	195.15		8.33327	0		7.94202	0		786.425	0.49953
9.0635	0		8.27723	82		8.35282	634.89		7.96157	0		786.45	0.3018
9.08302	0		8.29678	124		8.37235	0		7.98112	144		786.93	10.1676
9.10257	0		8.31633	0		8.39193	0		8.00067	400		786.962	0.35383
9.12212	0		8.33588	76		8.41147	0		8.0202	509.41		787.253	0.21855
9.14165	361.59		8.35542	60		8.43102	0		8.03975	552.21		787.435	15.9434
9.1612	311.31		8.37498	124		8.45055	0		8.0593	777.64		787.511	0.3018
9.18075	0		8.39453	0		8.4701	0		8.07883	950		787.593	0.47872
9.20028	0		8.4141	0		8.48967	84		8.0984	1202.62		787.93	7.32646
9.21983	0		8.43365	0		8.50918	0		8.11793	834.06		787.997	0.69726
9.23938	132		8.45317	0		8.52873	0		8.13748	1665.28		788.386	1.12395
9.25892	630.91		8.47272	0		8.54828	0		8.15702	828.47		788.415	1.509
9.27847	787.54		8.49225	0		8.56783	0		8.17657	577.27		788.424	1.509
9.29802	460.14		8.5118	0		8.58738	0		8.1961	382.66		788.445	1.93569
9.31757	0		8.53133	0		8.60693	0		8.21565	360.31		788.496	0.38506
9.3371	135.29		8.55088	0		8.6265	0		8.2352	0		788.543	0.52035
9.35665	0		8.57043	0		8.64602	0		8.25475	104		788.927	1.04069
9.3762	0		8.58997	0		8.66557	0		8.27428	0		789.336	0.40587
9.39575	0		8.60952	0		8.68512	0		8.29383	112		789.619	0.24977
9.41528	0		8.62907	0		8.70467	0		8.31338	0		789.916	0.47872
9.43487	0		8.6486	0		8.7242	0		8.33293	108		790.287	0.56197
9.45438	0		8.66815	0		8.74377	0		8.35248	0		790.432	0.50994
9.47392	638.45		8.6877	0		8.7633	0		8.37203	0		791.29	0.67645
9.49348	0		8.70725	0		8.78285	0		8.39158	0		791.392	0.73889
9.51302	0		8.72678	0		8.80238	0		8.41112	0		792.333	2.17504
9.53258	0		8.74635	0		8.82195	0		8.43067	0		792.36	0.46831
9.55213	505.19		8.7659	0		8.8415	0		8.45022	0		792.735	0.22895
9.57168	0		8.78543	0		8.86103	0		8.46975	0		793.004	0.28099
9.59123	388.54		8.805	0		8.88058	0		8.48932	0		793.343	0.71808
9.61078	0		8.82455	0		8.90013	330.78		8.50885	0		793.942	0.96784
9.63032	0		8.84408	0		8.91968	0		8.5284	0		794.345	0.54116
9.6499	0		8.86363	0		8.93925	0		8.54795	0		794.37	0.28099
9.66942	344		8.88318	0		8.95882	0		8.56748	0		794.423	0.83255
9.68897	0		8.90273	0		8.97835	0		8.58703	0		794.762	0.80133
9.70852	0		8.92228	0		8.9979	0		8.60658	0		794.944	29.0457
9.72805	0		8.94182	0		9.01748	0		8.62613	0		795.078	0.6036
9.7476	0		8.96137	0		9.037	0		8.64568	0		795.299	0.35383
9.76713	0		8.9809	89.29		9.05653	0		8.66523	0		795.447	23.197
9.78668	0		9.00045	0		9.0761	0		8.6848	0		795.503	0.54116
9.80623	0		9.02	64		9.09565	0		8.70432	0		795.682	0.22895
9.82578	0		9.03953	0		9.11518	0		8.72387	0		795.948	10.9169
9.84533	254.59		9.05908	108		9.13473	0		8.74342	0		796.041	0.9054
9.86487	0		9.07863	0		9.15428	0		8.76295	378.43		796.085	0.67645
9.88442	0		9.09818	0		9.17385	0		8.78248	624.69		796.361	0.48912
9.90398	0		9.11773	0		9.19338	0		8.80205	0		796.452	5.06817
9.92353	0		9.13728	0		9.21293	777.64		8.82158	0		796.548	0.34343
9.94307	0		9.15682	0		9.23248	0		8.84115	248		796.565	0.67645
9.96263	0		9.17637	0		9.25202	0		8.86068	0		796.863	0.42668
9.98217	0		9.19592	0		9.27158	0		8.88023	509.09		797.459	0.50994
10.0017	0		9.21547	0		9.29118	0		8.89978	0		797.922	1.99813
10.0213	0		9.23503	523		9.31072	320.95		8.91933	0		798.102	0.24977
10.0408	0		9.25457	0		9.33028	933.7		8.93888	0		798.368	0.23936
10.0603	0		9.27415	112		9.34983	0		8.95843	252		798.433	2.93475
10.0799	0		9.29367	400.71		9.36938	0		8.97797	477.35		798.918	1.33208
10.0994	0		9.31322	0		9.38893	0		8.99752	0		798.934	1.68592
10.119	0		9.33277	0		9.40847	0		9.01707	468.56		799.279	0.50994
10.1385	0		9.35232	0		9.42802	0		9.0366	0		799.424	0.96784
10.1581	202.03		9.37185	0		9.44757	0		9.05615	264		799.832	0.38506
10.1776	0		9.39142	0		9.46712	0		9.0757	0		799.91	0.61401
10.1972	0		9.41095	0		9.48665	0		9.09525	466.84		799.926	0.6036
10.2167	0		9.43052	0		9.50622	171.19		9.11478	0		799.984	0.23936
10.2363	0		9.45005	0		9.52577	0		9.13433	0		800.41	0.84296
10.2558	0		9.46962	0		9.54532	0		9.15388	0		800.44	0.38506
10.2753	0		9.48915	0		9.56485	0		9.17343	0		800.902	0.21855
10.2949	48		9.5087	0		9.5844	308		9.19298	0		801.439	0.35383
10.3145	0		9.52825	0		9.60395	0		9.21252	304.07		801.459	0.24977
10.334	0		9.5478	0		9.62348	0		9.23207	0		801.672	0.34343
10.3536	0		9.56735	0		9.64303	0		9.25162	0		801.877	0.64523
10.3731	0		9.5869	0		9.66258	0		9.27117	0		802.45	0.3018
10.3926	258.89		9.60645	0		9.68213	0		9.29072	103.36		803.042	0.21855
10.4122	0		9.626	0		9.70168	0		9.31027	0		803.929	0.52035
10.4317	0		9.64553	0		9.72123	0		9.32982	0		804.336	6.74368
10.4513	0		9.66508	0		9.7408	0		9.34937	184.59		804.686	0.95744
10.4708	0		9.68462	0		9.76033	0		9.3689	0		805.329	0.96784
10.4903	0		9.70417	0		9.7799	0		9.38847	0		805.361	0.81174
10.5099	0		9.72372	0		9.79945	0		9.408	400.29		805.379	0.73889
10.5295	0		9.7433	0		9.81902	0		9.42757	0		805.865	0.71808
10.549	0		9.76282	0		9.83855	0		9.4471	0		805.882	1.47778
10.5686	0		9.78238	0		9.8581	0		9.46665	0		805.931	0.49953
10.5882	144		9.8019	0		9.87765	0		9.4862	0		806.315	0.95744
10.6077	0		9.82145	0		9.8972	0		9.50577	0		806.351	0.4579
10.6273	0		9.841	0		9.91673	0		9.52528	0		806.377	3.72567
10.6468	0		9.86055	0		9.93628	0		9.54485	0		806.383	4.26683
10.6663	0		9.8801	0		9.95583	0		9.56438	0		806.423	1.91487
10.6859	64		9.89963	0		9.97543	0		9.58392	0		806.877	1.29046
10.7054	0		9.91918	0		9.99498	0		9.60353	0		806.891	1.51941
10.725	0		9.93873	0		10.0145	0		9.62308	0		806.92	0.27058
10.7445	0		9.95827	106.13		10.0341	0		9.64262	0		806.942	0.56197
10.7641	0		9.97782	0		10.0536	0		9.66217	0		807.391	1.44656
10.7836	244		9.99737	0		10.0732	0		9.68172	0		807.886	0.54116
10.8032	0		10.0169	0		10.0927	0		9.70125	0		808.353	3.05963
10.8227	0		10.0365	0		10.1123	0		9.7208	0		808.451	2.52888
10.8422	0		10.056	0		10.1318	0		9.74035	0		808.84	0.72848
10.8618	0		10.0755	0		10.1514	0		9.7599	0		808.864	0.95744
10.8813	260		10.0951	0		10.1709	438.13		9.77945	0		809.337	1.36331
10.9009	133.93		10.1146	0		10.1905	0		9.799	0		809.465	0.26017
10.9204	240		10.1342	0		10.21	0		9.81855	0		810.13	0.61401
10.94	0		10.1537	0		10.2296	378.39		9.8381	0		811.291	0.26017
10.9595	0		10.1733	0		10.2491	0		9.85765	0		811.948	0.69726
10.9791	0		10.1928	0		10.2686	134.77		9.87718	0		812.182	0.66604
10.9986	0		10.2124	0		10.2882	0		9.89673	0		812.296	0.23936
11.0182	0		10.2319	0		10.3077	0		9.91628	0		812.442	3.09085
11.0377	0		10.2515	0		10.3273	0		9.93585	0		812.475	0.40587
11.0573	0		10.271	207.85		10.3468	0		9.95538	0		813.448	1.39453
11.0768	0		10.2905	96		10.3664	0		9.97493	0		813.891	0.91581
11.0963	0		10.3101	62.15		10.3859	317.08		9.99447	0		814.388	1.58185
11.1159	0		10.3297	0		10.4055	0		10.014	0		814.444	0.81174
11.1355	0		10.3492	0		10.425	0		10.0336	0		814.869	1.83162
11.155	0		10.3688	0		10.4446	0		10.0531	0		814.875	2.17504
11.1745	0		10.3883	0		10.4641	0		10.0727	0		815.339	1.17598
11.1941	0		10.4078	0		10.4837	36		10.0922	0		815.409	1.01988
11.2136	0		10.4274	0		10.5032	32		10.1118	92		815.504	0.69726
11.2332	0		10.4469	63.25		10.5228	0		10.1313	0		815.916	3.68405
11.2527	0		10.4665	0		10.5423	0		10.1509	0		816.373	1.62348
11.2723	0		10.486	0		10.5618	0		10.1704	0		816.408	2.76824
11.2918	0		10.5056	0		10.5814	0		10.1899	68		816.425	2.89312
11.3114	0		10.5252	0		10.6009	0		10.2095	0		816.44	1.31127
11.3309	0		10.5447	0		10.6205	60		10.229	120		816.676	0.72848
11.3505	0		10.5642	0		10.64	0		10.2486	0		816.696	0.26017
11.37	0		10.5838	0		10.6596	0		10.2681	0		816.878	1.97731
11.3896	0		10.6033	0		10.6791	0		10.2877	0		816.924	0.66604
11.4091	0		10.6229	259.22		10.6987	0		10.3072	409.57		816.978	0.21855
11.4287	757.18		10.6425	0		10.7182	0		10.3268	132.23		817.168	0.69726
11.4482	1091.19		10.662	302.46		10.7378	0		10.3463	0		817.274	0.54116
11.4678	0		10.6815	0		10.7573	0		10.3659	0		817.36	49.3287
11.4873	0		10.7011	122.8		10.7769	0		10.3854	427.43		817.417	0.70767
11.5069	0		10.7206	0		10.7964	0		10.405	317.23		817.448	1.0615
11.5264	0		10.7401	276		10.816	0		10.4245	0		817.859	30.0968
11.5459	0		10.7597	0		10.8355	0		10.4441	0		817.909	0.32261
11.5655	0		10.7792	0		10.8551	0		10.4636	552.19		818.141	0.23936
11.585	0		10.7988	0		10.8746	0		10.4832	0		818.161	0.31221
11.6046	236		10.8184	0		10.8942	0		10.5027	0		818.359	13.6747
11.6241	0		10.8379	0		10.9137	0		10.5222	0		818.393	0.69726
11.6437	0		10.8574	0		10.9332	0		10.5418	299.3		818.432	0.50994
11.6632	112		10.877	0		10.9528	0		10.5613	0		818.569	0.84296
11.6828	80		10.8966	0		10.9724	0		10.5809	0		818.86	2.52888
11.7023	156		10.9161	0		10.9919	0		10.6004	0		818.898	0.78052
11.7218	100		10.9356	0		11.0114	0		10.62	0		819.379	1.82121
11.7414	0		10.9552	0		11.031	0		10.6395	0		819.405	0.79093
11.7609	0		10.9747	0		11.0505	0		10.6591	0		819.478	0.3018
11.7805	0		10.9943	221.56		11.0701	0		10.6786	0		819.761	0.33302
11.8001	0		11.0138	0		11.0896	0		10.6982	0		819.889	0.3018
11.8196	0		11.0334	0		11.1092	0		10.7177	0		820.13	0.68686
11.8391	0		11.0529	0		11.1287	0		10.7372	0		820.308	0.70767
11.8587	0		11.0725	0		11.1483	0		10.7568	84		820.45	0.95744
11.8782	0		11.092	0		11.1678	0		10.7764	0		820.491	0.40587
11.8978	0		11.1116	0		11.1874	0		10.7959	729.74		821.382	0.71808
11.9173	0		11.1311	0		11.2069	156		10.8155	740		821.89	1.12395
11.9369	164		11.1507	0		11.2265	0		10.835	100		821.931	1.15517
11.9564	248		11.1702	0		11.2461	0		10.8545	0		822.307	0.71808
11.976	24		11.1898	0		11.2656	0		10.8741	32		822.4	1.24883
11.9955	108		11.2093	0		11.2851	0		10.8936	48		822.458	2.34155
12.0151	112		11.2288	0		11.3047	0		10.9132	0		822.635	0.52035
12.0346	108		11.2484	40		11.3242	0		10.9328	0		822.88	3.22614
12.0541	0		11.2679	0		11.3438	0		10.9523	0		822.886	3.74649
12.0737	0		11.2875	224		11.3633	0		10.9718	0		822.985	0.36424
12.0932	0		11.3071	0		11.3828	0		10.9914	48		823.027	0.36424
12.1128	0		11.3266	96		11.4024	0		11.0109	0		823.173	0.34343
12.1323	0		11.3461	0		11.4219	0		11.0305	0		823.389	1.68592
12.1519	0		11.3657	0		11.4415	0		11.05	0		823.508	1.21761
12.1714	0		11.3852	0		11.461	0		11.0696	0		823.885	1.92528
12.191	0		11.4048	0		11.4806	0		11.0892	108		824.366	0.49953
12.2105	0		11.4243	0		11.5001	0		11.1087	0		824.389	1.82121
12.2301	0		11.4439	0		11.5197	0		11.1282	1083.98		824.947	0.26017
12.2496	0		11.4634	0		11.5392	0		11.1478	803.69		825.402	0.21855
12.2691	0		11.483	0		11.5588	0		11.1673	522		825.419	0.36424
12.2887	0		11.5025	0		11.5783	0		11.1869	1008.18		825.854	0.22895
12.3082	0		11.5221	0		11.5979	0		11.2064	1344.92		825.963	0.41628
12.3278	0		11.5416	0		11.6174	0		11.226	512.65		826.312	0.56197
12.3473	0		11.5611	0		11.637	0		11.2455	541.22		826.458	2.05016
12.3669	302.76		11.5807	0		11.6565	236		11.2651	0		826.551	1.08232
12.3865	0		11.6003	0		11.6761	0		11.2846	0		827.872	0.22895
12.406	0		11.6198	0		11.6956	190.81		11.3042	0		827.954	0.49953
12.4256	128		11.6394	200		11.7151	0		11.3237	0		829.972	0.61401
12.4451	261.92		11.6589	220.93		11.7347	180		11.3433	0		830.346	0.42668
12.4647	0		11.6785	327.27		11.7543	0		11.3629	327.72		830.448	0.41628
12.4842	0		11.698	68		11.7738	0		11.3825	0		831.465	0.38506
12.5037	0		11.7176	204		11.7934	0		11.402	0		831.951	1.0615
12.5233	0		11.7371	386.14		11.8129	0		11.4216	0		832.074	0.23936
12.5428	0		11.7567	0		11.8324	0		11.4411	0		833.465	0.55157
12.5624	0		11.7762	0		11.852	0		11.4607	0		834.156	0.40587
12.5819	0		11.7957	0		11.8716	0		11.4802	0		834.36	0.52035
12.6015	152		11.8153	0		11.8911	0		11.4998	301.33		834.425	0.86377
12.621	0		11.8348	0		11.9106	0		11.5193	0		834.449	1.28005
12.6406	0		11.8544	0		11.9302	211.13		11.5389	0		834.454	1.69633
12.6601	0		11.8739	0		11.9498	0		11.5584	0		834.47	1.77958
12.6797	0		11.8935	0		11.9693	0		11.5779	0		834.495	0.92622
12.6992	0		11.913	0		11.9889	0		11.5975	0		834.922	3.73608
12.7188	0		11.9326	0		12.0084	0		11.617	0		834.964	4.28765
12.7384	0		11.9521	0		12.028	0		11.6366	0		835.329	0.39546
12.7579	0		11.9717	0		12.0475	0		11.6561	0		835.426	2.64336
12.7775	0		11.9912	0		12.0671	0		11.6757	0		835.456	24.144
12.7971	0		12.0108	0		12.0866	0		11.6952	0		835.498	0.3018
12.8167	0		12.0303	0		12.1062	0		11.7148	0		835.96	15.7977
12.8362	0		12.0498	0		12.1257	0		11.7343	0		835.991	0.94703
12.8558	0		12.0694	0		12.1453	0		11.7539	0		836.467	6.19211
12.8753	0		12.089	0		12.1648	156		11.7734	0		836.51	0.62441
12.8948	0		12.1085	0		12.1844	0		11.793	0		836.974	0.58279
12.9144	0		12.128	0		12.2039	0		11.8125	0		837.358	0.70767
12.9339	0		12.1476	0		12.2235	0		11.8321	0		837.788	0.47872
12.9535	0		12.1671	0		12.243	0		11.8516	0		838.035	0.46831
12.973	0		12.1867	0		12.2626	0		11.8712	0		838.949	0.22895
12.9926	0		12.2062	0		12.2821	0		11.8907	0		839.093	0.40587
13.0121	0		12.2258	0		12.3017	0		11.9102	0		839.232	0.34343
13.0317	268		12.2453	0		12.3212	0		11.9298	0		840.459	0.33302
13.0512	0		12.2648	0		12.3408	0		11.9493	0		840.501	0.58279
13.0708	148		12.2844	0		12.3603	0		11.9689	0		840.751	0.26017
13.0903	300		12.304	0		12.3799	0		11.9884	0		841.4	3.27818
13.1098	0		12.3235	0		12.3994	0		12.0079	0		841.425	0.83255
13.1294	0		12.343	0		12.419	0		12.0275	0		841.471	0.55157
13.1489	216		12.3626	0		12.4385	0		12.047	0		841.522	0.33302
13.1685	0		12.3821	104		12.4581	0		12.0666	0		842.422	1.57144
13.188	0		12.4017	0		12.4776	0		12.0861	0		842.464	0.38506
13.2076	0		12.4212	0		12.4971	0		12.1057	640.18		842.506	5.80706
13.2271	165.78		12.4408	0		12.5167	0		12.1252	0		842.53	1.17598
13.2467	0		12.4603	0		12.5363	0		12.1448	0		842.614	0.56197
13.2662	0		12.4799	0		12.5558	0		12.1643	613.26		843.474	9.05401
13.2858	0		12.4994	123.07		12.5754	0		12.1839	0		843.502	2.51847
13.3053	0		12.519	0		12.5949	0		12.2035	0		843.518	0.70767
13.3248	0		12.5385	0		12.6144	0		12.223	0		843.971	14.5801
13.3444	0		12.5581	0		12.634	0		12.2425	0		844.016	1.16557
13.364	0		12.5776	0		12.6535	0		12.2621	445.79		844.403	0.58279
13.3835	0		12.5971	0		12.6731	0		12.2817	0		844.422	0.37465
13.403	0		12.6167	0		12.6926	0		12.3012	0		844.473	7.05589
13.4226	0		12.6363	0		12.7122	0		12.3207	0		844.522	0.56197
13.4421	0		12.6558	0		12.7317	0		12.3403	0		844.86	0.21855
13.4617	250.41		12.6753	0		12.7513	0		12.3598	0		844.925	0.69726
13.4812	0		12.6949	0		12.7708	0		12.3794	0		844.978	3.24696
13.5008	0		12.7144	0		12.7904	0		12.3989	0		845.059	0.50994
13.5204	0		12.734	0		12.8099	0		12.4185	0		845.431	0.43709
13.5399	0		12.7535	0		12.8295	0		12.438	0		845.478	4.18358
13.5594	0		12.773	0		12.849	0		12.4576	0		845.516	0.49953
13.579	0		12.7926	0		12.8686	0		12.4771	0		845.536	1.3529
13.5985	77.79		12.8122	0		12.8881	0		12.4967	0		845.821	0.40587
13.6181	0		12.8317	0		12.9077	0		12.5162	0		845.869	0.6036
13.6376	0		12.8513	0		12.9272	0		12.5357	0		845.973	0.92622
13.6572	0		12.8708	0		12.9468	0		12.5553	0		846.381	0.38506
13.6767	0		12.8904	0		12.9663	0		12.5748	0		846.434	2.39359
13.6963	0		12.9099	0		12.9858	0		12.5944	0		846.463	0.4475
13.7158	0		12.9294	0		13.0054	0		12.6139	164		846.944	0.36424
13.7354	0		12.949	0		13.0249	0		12.6335	0		847.435	4.80799
13.7549	0		12.9685	420.44		13.0445	100		12.653	0		847.441	4.25643
13.7745	0		12.9881	0		13.064	0		12.6726	0		847.49	0.49953
13.794	468.61		13.0076	0		13.0836	164		12.6921	0		848.014	0.32261
13.8135	0		13.0272	316.32		13.1032	0		12.7117	0		848.433	0.67645
13.8331	0		13.0467	152.67		13.1227	264.89		12.7312	0		848.521	0.37465
13.8527	0		13.0663	0		13.1423	0		12.7508	0		850.327	0.24977
13.8722	0		13.0858	128		13.1618	0		12.7703	0		850.43	0.67645
13.8918	0		13.1053	0		13.1814	0		12.7899	0		850.458	0.69726
13.9113	0		13.1249	0		13.2009	0		12.8094	0		850.478	0.34343
13.9308	932.29		13.1445	0		13.2205	0		12.829	0		852.384	0.34343
13.9504	0		13.164	0		13.24	0		12.8485	92		852.484	0.50994
13.9699	0		13.1835	0		13.2596	0		12.8681	0		854.083	0.21855
13.9895	444.86		13.2031	0		13.2791	0		12.8876	408		854.44	0.46831
14.009	0		13.2226	0		13.2987	64.67		12.9071	190.2		854.463	3.15329
14.0286	0		13.2422	0		13.3182	0		12.9267	0		854.969	3.21574
14.0481	0		13.2617	0		13.3377	0		12.9462	0		855.043	0.62441
14.0677	621.97		13.2812	0		13.3573	423.53		12.9658	598.08		855.177	0.26017
14.0872	424.91		13.3008	0		13.3768	0		12.9853	0		855.467	4.6727
14.1068	0		13.3203	0		13.3964	545.95		13.0049	0		855.941	0.87418
14.1263	357.06		13.3399	0		13.416	679		13.0244	0		855.959	2.02935
14.1458	248		13.3595	159.53		13.4355	0		13.044	0		856.465	0.94703
14.1654	0		13.379	1037.73		13.455	0		13.0635	84		856.584	0.65564
14.185	184		13.3985	0		13.4746	0		13.0831	212		856.943	0.89499
14.2045	461.68		13.4181	408.83		13.4941	0		13.1026	0		857.686	0.43709
14.2241	228		13.4376	0		13.5137	0		13.1222	0		857.978	0.49953
14.2436	52		13.4572	0		13.5332	0		13.1417	0		858.898	0.24977
14.2631	418.17		13.4767	443.6		13.5528	1005.27		13.1613	0		858.981	0.62441
14.2827	169.07		13.4963	0		13.5723	0		13.1808	0		859.479	0.46831
14.3022	0		13.5158	0		13.5919	0		13.2004	352		859.964	0.58279
14.3218	0		13.5353	0		13.6114	0		13.2199	0		860.141	0.22895
14.3413	0		13.5549	0		13.631	0		13.2394	345.14		860.666	0.63482
14.3609	0		13.5744	0		13.6505	715.72		13.259	104		861.438	0.28099
14.3804	0		13.594	0		13.67	538.47		13.2785	391		861.825	0.22895
14.4	0		13.6135	0		13.6896	0		13.2981	300		862.449	3.7673
14.4195	0		13.6331	0		13.7092	468.09		13.3177	0		862.474	4.03788
14.439	816		13.6526	0		13.7287	0		13.3372	0		862.479	3.80893
14.4586	0		13.6722	0		13.7482	316		13.3567	0		862.569	0.31221
14.4781	0		13.6917	0		13.7678	292		13.3763	200		862.606	0.49953
14.4977	0		13.7112	0		13.7873	746.92		13.3958	0		862.936	0.33302
14.5172	0		13.7308	0		13.8069	419.47		13.4154	0		863.08	0.35383
14.5368	0		13.7504	0		13.8264	668		13.4349	0		863.43	0.65564
14.5564	0		13.7699	0		13.846	0		13.4545	0		863.465	3.913
14.576	0		13.7895	0		13.8655	230		13.474	0		863.492	0.69726
14.5955	0		13.8091	0		13.885	0		13.4936	0		864.459	0.47872
14.6151	957.04		13.8286	573.58		13.9046	0		13.5131	0		864.887	0.99906
14.6346	0		13.8482	228		13.9241	120		13.5327	0		865.418	1.18639
14.6541	0		13.8677	262.47		13.9437	0		13.5522	0		865.456	0.41628
14.6737	0		13.8873	0		13.9633	0		13.5718	0		866.429	1.0615
14.6932	0		13.9068	0		13.9828	0		13.5913	0		867.35	0.7597
14.7128	339.82		13.9263	0		14.0023	104		13.6109	1420.76		867.396	0.32261
14.7324	0		13.9459	0		14.0219	0		13.6304	0		868.398	0.80133
14.7519	100		13.9654	271.29		14.0414	0		13.65	0		868.917	0.7597
14.7714	0		13.985	0		14.061	422.69		13.6695	212		869.47	0.34343
14.791	372		14.0046	0		14.0805	0		13.6891	0		870.428	1.04069
14.8105	0		14.0241	169.66		14.1001	0		13.7086	0		871.411	0.92622
14.83	276.47		14.0436	539.08		14.1196	0		13.7281	652.68		871.459	1.03028
14.8496	0		14.0632	0		14.1392	0		13.7477	0		871.997	0.32261
14.8691	0		14.0827	0		14.1587	0		13.7673	104.06		872.972	1.56104
14.8887	0		14.1022	0		14.1783	0		13.7868	0		873.446	0.89499
14.9082	0		14.1218	0		14.1978	0		13.8064	0		873.899	7.14955
14.9278	0		14.1413	0		14.2173	0		13.8259	0		873.949	0.6036
14.9473	0		14.1609	376.21		14.2369	0		13.8454	406.22		873.969	0.56197
14.9669	0		14.1805	0		14.2564	0		13.865	0		874.405	6.36903
14.9864	0		14.2	0		14.276	1036.94		13.8845	287.15		874.455	0.82215
15.006	0		14.2195	0		14.2956	0		13.9041	526.8		874.727	0.31221
15.0255	0		14.2391	0		14.3151	0		13.9236	429.75		874.896	1.91487
15.0451	0		14.2586	0		14.3346	0		13.9431	482.7		874.9	2.53929
15.0646	0		14.2782	107.8		14.3542	0		13.9627	0		875.406	2.97638
15.0842	0		14.2977	0		14.3737	0		13.9823	0		875.759	0.21855
15.1037	168		14.3173	0		14.3933	0		14.0018	623.47		875.829	0.3018
15.1233	0		14.3368	0		14.4128	0		14.0213	0		875.907	0.46831
15.1428	0		14.3564	0		14.4324	0		14.0409	0		876.972	0.29139
15.1624	0		14.3759	0		14.4519	0		14.0604	0		877.586	1.00947
15.1819	0		14.3955	0		14.4715	0		14.08	0		878.675	0.39546
15.2014	0		14.4151	0		14.491	0		14.0995	0		879.425	1.10313
15.221	958.65		14.4346	0		14.5106	0		14.1191	0		879.771	0.23936
15.2405	112		14.4541	0		14.5301	0		14.1386	0		879.927	2.03975
15.2601	0		14.4737	0		14.5497	0		14.1582	0		880.124	0.41628
15.2796	66.62		14.4932	0		14.5693	0		14.1777	0		880.269	0.37465
15.2992	0		14.5128	0		14.5888	0		14.1973	0		880.49	0.36424
15.3187	56		14.5323	0		14.6083	0		14.2168	0		881.462	0.38506
15.3383	0		14.5519	0		14.6279	0		14.2364	0		882.219	0.27058
15.3578	36		14.5714	0		14.6474	0		14.2559	0		882.991	1.69633
15.3774	0		14.5909	0		14.667	0		14.2754	0		883.493	1.10313
15.3969	0		14.6105	0		14.6865	0		14.295	0		883.576	0.49953
15.4164	0		14.6301	0		14.7061	0		14.3146	0		883.98	0.67645
15.436	0		14.6496	0		14.7256	0		14.3341	0		884	0.58279
15.4556	0		14.6692	0		14.7452	0		14.3537	0		884.023	0.97825
15.4751	0		14.6887	0		14.7647	0		14.3732	0		885	0.36424
15.4946	0		14.7082	0		14.7843	0		14.3927	0		885.431	0.84296
15.5142	0		14.7278	0		14.8038	0		14.4123	0		887.456	0.49953
15.5337	0		14.7473	0		14.8233	0		14.4318	0		887.509	0.56197
15.5533	573.33		14.7669	0		14.8429	356.87		14.4514	0		888.135	0.21855
15.5728	0		14.7864	0		14.8625	0		14.4709	0		888.479	0.63482
15.5924	0		14.806	0		14.882	0		14.4905	0		888.919	0.73889
15.6119	0		14.8255	0		14.9016	0		14.51	0		889.001	0.43709
15.6315	0		14.8451	130.45		14.9211	0		14.5296	0		890.561	0.27058
15.651	0		14.8646	0		14.9406	0		14.5491	0		891.176	0.7493
15.6706	0		14.8842	0		14.9602	0		14.5686	0		891.369	0.23936
15.6901	0		14.9037	0		14.9798	0		14.5882	0		891.421	0.69726
15.7096	0		14.9232	0		14.9993	0		14.6077	0		891.9	0.3018
15.7292	0		14.9428	164		15.0188	0		14.6273	0		892	20.46
15.7487	0		14.9624	0		15.0384	0		14.6468	0		892.029	0.99906
15.7683	0		14.9819	0		15.0579	0		14.6664	360		892.366	1.19679
15.7878	60		15.0014	99.29		15.0775	0		14.6859	248		892.5	11.1874
15.8074	132.95		15.021	0		15.097	0		14.7055	0		892.618	0.21855
15.8269	390.04		15.0405	0		15.1166	0		14.725	0		893.001	6.40025
15.8465	405.94		15.0601	0		15.1361	0		14.7446	0		893.356	0.85337
15.866	119.97		15.0796	0		15.1556	0		14.7641	0		893.504	0.7597
15.8856	268		15.0991	0		15.1752	0		14.7837	0		894.012	0.43709
15.9051	271.65		15.1187	0		15.1948	0		14.8032	0		894.357	0.36424
15.9247	878.75		15.1383	0		15.2143	0		14.8228	453.58		894.398	0.39546
15.9442	0		15.1578	0		15.2338	0		14.8423	244		894.971	0.62441
15.9638	0		15.1774	88		15.2534	0		14.8619	481.76		895.65	0.23936
15.9833	0		15.1969	0		15.2729	0		14.8814	308		896.138	0.41628
16.0029	1705.54		15.2165	94.47		15.2925	0		14.901	0		896.235	0.52035
16.0224	0		15.236	0		15.312	0		14.9205	275.45		896.539	0.23936
16.0419	2689.25		15.2555	0		15.3316	0		14.9401	0		897.459	0.29139
16.0615	1900		15.2751	0		15.3512	0		14.9596	0		897.64	0.22895
16.0811	2717.12		15.2946	0		15.3707	0		14.9792	0		897.933	0.71808
16.1006	3534.86		15.3142	0		15.3902	0		14.9987	0		898.235	0.62441
16.1201	3344.71		15.3337	0		15.4098	0		15.0183	0		898.37	0.52035
16.1397	4812.58		15.3533	0		15.4293	367.88		15.0378	0		898.458	0.3018
16.1592	3739.34		15.3728	0		15.4489	1385		15.0573	165.16		899.422	0.91581
16.1788	4065.74		15.3924	0		15.4684	0		15.0769	0		900.624	0.23936
16.1984	4301.11		15.4119	0		15.488	0		15.0965	0		901.352	0.58279
16.2179	3725.32		15.4314	0		15.5075	1872.84		15.116	0		901.998	0.62441
16.2375	3073.95		15.451	0		15.5271	1985.31		15.1356	0		902.015	0.46831
16.257	2409.11		15.4705	0		15.5466	0		15.1551	810.11		902.517	0.35383
16.2765	1845.49		15.4901	0		15.5662	1510.76		15.1746	0		902.917	0.23936
16.2961	1488.42		15.5096	0		15.5858	1639.12		15.1942	0		902.993	2.68498
16.3156	1209.8		15.5292	0		15.6053	2058.85		15.2137	0		903.049	0.49953
16.3351	540.38		15.5487	0		15.6249	2599.45		15.2333	0		903.463	0.40587
16.3547	597.2		15.5683	0		15.6444	0		15.2528	0		903.504	1.0615
16.3742	252		15.5878	0		15.6639	2302.34		15.2724	0		903.986	0.52035
16.3938	0		15.6074	0		15.6835	3207.53		15.2919	0		904.497	1.51941
16.4133	1160.04		15.6269	0		15.703	3949.89		15.3115	0		905.439	0.64523
16.4329	254.74		15.6464	0		15.7226	4167.38		15.331	0		905.551	0.56197
16.4524	718.74		15.666	0		15.7421	4883.68		15.3506	0		905.818	0.49953
16.472	56		15.6855	348		15.7617	5528.21		15.3701	0		906.476	0.52035
16.4915	0		15.7051	0		15.7813	5062.21		15.3897	0		907.19	0.50994
16.5111	0		15.7247	1028.08		15.8008	4972.3		15.4092	0		907.343	0.50994
16.5307	0		15.7442	854.69		15.8204	4028.53		15.4288	180		907.372	1.01988
16.5502	0		15.7637	0		15.8399	3801.9		15.4483	0		908.336	0.3018
16.5697	0		15.7833	0		15.8595	1658.76		15.4679	984.95		909.335	0.32261
16.5893	268		15.8028	0		15.879	2185.47		15.4874	0		909.491	0.64523
16.6088	332.81		15.8224	0		15.8986	1761.45		15.5069	1494.45		910.497	0.4579
16.6284	0		15.8419	1542.28		15.9181	979.57		15.5265	0		910.582	0.32261
16.6479	0		15.8614	2077.95		15.9377	660.62		15.546	0		911.37	0.95744
16.6674	236		15.881	2323.71		15.9572	573.38		15.5656	0		911.954	0.89499
16.687	594.11		15.9005	1812.62		15.9767	0		15.5851	0		912.499	1.0615
16.7066	0		15.9201	2484.35		15.9963	0		15.6047	2956.41		912.56	0.21855
16.7261	448.91		15.9396	3580.14		16.0159	338		15.6242	0		913.502	0.26017
16.7456	827.92		15.9592	3694.77		16.0354	425		15.6438	0		913.805	1.51941
16.7652	606.03		15.9787	2757.33		16.055	151.59		15.6633	0		914.474	0.3018
16.7847	549.62		15.9983	3633.15		16.0745	316		15.6829	2505.14		914.504	0.62441
16.8043	0		16.0178	3778.32		16.094	257.63		15.7024	0		915.474	0.6036
16.8238	0		16.0373	3176.62		16.1136	692.27		15.7219	0		916.737	0.21855
16.8434	266.11		16.0569	2341.58		16.1331	480.35		15.7415	2965.64		918.348	1.16557
16.8629	0		16.0765	2158.89		16.1527	0		15.761	4051.51		918.371	4.40212
16.8825	108		16.096	1888.41		16.1722	0		15.7806	2843.92		918.532	0.31221
16.902	262.57		16.1156	745.88		16.1918	0		15.8002	5206.45		918.967	0.56197
16.9215	441.85		16.1351	975.42		16.2113	516		15.8197	5315.36		919.381	2.99719
16.9411	103.68		16.1547	882.39		16.2309	0		15.8393	6322.64		919.39	2.95556
16.9607	0		16.1742	668.77		16.2504	0		15.8588	5505.26		919.399	2.19586
16.9802	0		16.1938	0		16.27	335.36		15.8784	4760.41		919.447	0.36424
16.9997	0		16.2133	0		16.2895	0		15.8979	4029.92		919.963	0.9054
17.0193	0		16.2328	84		16.3091	211.33		15.9175	3628.59		920.117	0.21855
17.0388	0		16.2524	0		16.3286	518.77		15.937	2612.6		920.488	0.95744
17.0584	0		16.2719	549		16.3482	248.32		15.9566	1429.09		920.976	1.10313
17.0779	475.5		16.2915	605.12		16.3677	452.19		15.9761	1564.16		921.473	0.57238
17.0975	492.55		16.311	780.56		16.3873	356.18		15.9957	1100.42		921.945	1.08232
17.117	147.38		16.3306	0		16.4068	0		16.0152	581.5		922.129	0.95744
17.1366	537.75		16.3501	0		16.4263	0		16.0348	609.7		922.473	0.73889
17.1561	0		16.3697	24		16.4459	0		16.0544	765.66		923.483	7.44094
17.1757	236.12		16.3892	0		16.4655	0		16.0739	759.6		923.569	0.47872
17.1952	48		16.4088	0		16.485	667.22		16.0934	545.56		924.471	4.25643
17.2148	255.17		16.4283	510.55		16.5045	0		16.113	684.21		924.475	5.49485
17.2343	262.23		16.4479	416.03		16.5241	0		16.1325	0		924.528	1.19679
17.2539	786.34		16.4674	0		16.5436	0		16.1521	0		924.892	0.38506
17.2734	444		16.487	0		16.5632	0		16.1716	587.5		925.031	0.32261
17.293	0		16.5065	0		16.5828	112		16.1912	595.13		925.48	2.14382
17.3125	0		16.526	0		16.6023	0		16.2107	356		925.51	0.48912
17.3321	0		16.5456	265.61		16.6219	0		16.2303	628.22		926.45	0.4579
17.3516	0		16.5651	0		16.6414	0		16.2498	779.61		927.411	0.23936
17.3712	644.07		16.5847	0		16.6609	0		16.2693	268		927.496	0.95744
17.3907	0		16.6042	128		16.6805	0		16.2889	72		929.356	0.80133
17.4102	567.11		16.6238	0		16.7	0		16.3084	709.39		929.425	0.69726
17.4298	112		16.6433	0		16.7196	143.5		16.328	0		929.592	0.54116
17.4493	312.21		16.6629	391.98		16.7391	0		16.3475	0		930.066	0.49953
17.4689	0		16.6824	0		16.7587	0		16.3671	270.86		930.418	0.43709
17.4884	0		16.702	414.83		16.7782	0		16.3866	552.95		930.438	2.79946
17.508	0		16.7215	0		16.7978	0		16.4062	600		930.889	0.31221
17.5275	0		16.7411	0		16.8173	0		16.4257	368		930.946	1.41534
17.547	0		16.7606	0		16.8369	0		16.4453	485.83		931.414	0.34343
17.5666	0		16.7802	0		16.8564	0		16.4648	301.54		931.444	0.46831
17.5861	271.51		16.7997	0		16.876	0		16.4844	0		931.939	0.41628
17.6057	0		16.8193	0		16.8955	0		16.5039	0		932.545	0.29139
17.6253	496		16.8388	0		16.9151	292		16.5235	0		932.982	13.0711
17.6448	309.9		16.8584	0		16.9346	512.25		16.543	0		933.04	0.63482
17.6643	198.91		16.8779	318		16.9541	699.71		16.5626	0		933.345	0.36424
17.6839	676.96		16.8974	0		16.9737	387.87		16.5821	0		933.474	1.42575
17.7034	0		16.917	0		16.9932	0		16.6016	436		933.497	1.82121
17.723	1090.83		16.9365	0		17.0128	0		16.6212	299.4		933.98	2.01894
17.7425	0		16.9561	0		17.0323	0		16.6407	0		934.274	0.36424
17.7621	849.13		16.9757	0		17.0519	0		16.6603	0		934.495	0.67645
17.7816	1089		16.9952	0		17.0714	0		16.6798	308.45		934.532	5.23468
17.8011	747.89		17.0147	0		17.0909	0		16.6994	0		934.701	0.93662
17.8207	1043.81		17.0343	0		17.1105	0		16.7189	0		935.028	1.90446
17.8403	1542.33		17.0538	0		17.1301	0		16.7385	0		935.054	0.97825
17.8598	536.27		17.0734	0		17.1496	0		16.758	0		935.526	1.23842
17.8793	1060.16		17.0929	0		17.1691	0		16.7776	0		935.876	1.04069
17.8989	256		17.1124	280.4		17.1887	0		16.7971	0		936.038	0.47872
17.9184	104		17.132	304		17.2082	0		16.8166	0		936.531	1.23842
17.938	0		17.1516	550.23		17.2278	0		16.8362	0		936.744	0.26017
17.9575	0		17.1711	0		17.2473	0		16.8558	0		938.429	0.27058
17.9771	0		17.1907	106.54		17.2669	0		16.8753	226.64		938.465	0.21855
17.9966	0		17.2102	0		17.2864	0		16.8948	221.82		938.782	0.27058
18.0162	232.04		17.2297	198.76		17.3059	0		16.9144	343.36		939.479	1.01988
18.0357	0		17.2493	0		17.3255	0		16.9339	455.71		940.098	0.71808
18.0553	0		17.2688	0		17.3451	0		16.9535	0		940.367	0.33302
18.0748	50.15		17.2884	0		17.3646	0		16.973	72		941.018	0.67645
18.0943	0		17.3079	0		17.3842	0		16.9926	196		941.285	0.47872
18.1139	0		17.3275	0		17.4037	0		17.0121	0		941.438	1.00947
18.1335	112		17.347	0		17.4232	0		17.0317	453.47		941.489	33.8641
18.153	228		17.3666	0		17.4428	0		17.0512	0		941.571	0.92622
18.1726	168.9		17.3861	0		17.4623	0		17.0708	0		941.627	0.52035
18.1921	40		17.4056	0		17.4819	0		17.0903	0		942.035	0.56197
18.2116	156		17.4252	0		17.5014	0		17.1099	0		942.167	0.80133
18.2312	0		17.4447	228		17.521	0		17.1294	0		942.212	0.38506
18.2508	0		17.4643	0		17.5405	0		17.1489	0		942.459	2.05016
18.2703	0		17.4838	0		17.5601	0		17.1685	0		942.492	13.4041
18.2898	0		17.5034	294.21		17.5796	0		17.188	0		942.544	1.70673
18.3094	300		17.5229	251.75		17.5992	0		17.2076	0		942.686	0.49953
18.3289	392.18		17.5425	368		17.6187	0		17.2271	0		942.752	0.63482
18.3485	703.27		17.562	0		17.6383	327.47		17.2467	84.72		942.893	0.22895
18.368	0		17.5816	403.42		17.6578	0		17.2662	0		943.233	0.72848
18.3876	0		17.6011	413.16		17.6774	335.4		17.2858	0		943.397	0.70767
18.4071	0		17.6207	0		17.6969	402.03		17.3053	0		943.493	4.32927
18.4267	0		17.6402	352		17.7164	0		17.3249	0		943.53	1.37371
18.4462	248.04		17.6597	432		17.736	76		17.3444	224		943.623	0.50994
18.4658	0		17.6793	0		17.7555	245.1		17.3639	108		943.92	0.65564
18.4853	0		17.6988	0		17.7751	360.63		17.3835	384.79		944.459	1.24883
18.5049	0		17.7184	0		17.7946	288.91		17.4031	204		944.483	4.70392
18.5244	0		17.7379	192		17.8142	116		17.4226	196		944.903	0.24977
18.5439	0		17.7575	0		17.8337	301.5		17.4421	351.67		945.113	0.47872
18.5635	76		17.777	0		17.8532	280		17.4617	192		945.483	1.0615
18.5831	0		17.7966	0		17.8728	72		17.4813	52		945.503	0.68686
18.6026	0		17.8161	0		17.8924	289.8		17.5008	0		945.579	0.38506
18.6221	0		17.8357	0		17.9119	0		17.5203	0		946.742	0.92622
18.6417	0		17.8552	0		17.9315	762.4		17.5399	0		947.347	0.32261
18.6612	457.11		17.8748	343.68		17.951	0		17.5594	238.81		947.534	0.41628
18.6808	384		17.8943	0		17.9705	0		17.579	380		947.558	0.54116
18.7003	0		17.9139	108		17.9901	426.5		17.5985	0		947.591	1.34249
18.7199	0		17.9334	0		18.0097	0		17.6181	0		948.199	0.28099
18.7394	0		17.953	0		18.0292	339		17.6376	0		948.292	0.32261
18.759	0		17.9725	0		18.0488	0		17.6572	284.85		948.47	0.36424
18.7785	0		17.9921	0		18.0683	311		17.6767	325.89		948.554	0.41628
18.7981	0		18.0116	108		18.0878	0		17.6962	372.97		948.599	0.40587
18.8176	0		18.0312	153.6		18.1074	0		17.7158	337.97		949.605	0.38506
18.8372	428.41		18.0507	664		18.127	0		17.7353	732.53		949.955	0.34343
18.8567	0		18.0702	0		18.1465	0		17.7549	452		950.024	0.53075
18.8763	0		18.0898	0		18.166	0		17.7745	465.05		950.406	0.23936
18.8958	0		18.1093	230.12		18.1856	0		17.794	479.38		950.566	0.88459
18.9155	0		18.1289	0		18.2051	0		17.8135	0		951.079	0.28099
18.935	91.55		18.1484	0		18.2247	0		17.8331	300		951.434	0.91581
18.9546	0		18.168	0		18.2442	0		17.8526	0		952.849	0.24977
18.9742	0		18.1876	0		18.2638	0		17.8722	1205.11		953.936	0.3018
18.9937	0		18.2071	0		18.2833	0		17.8917	160		954.48	1.13435
19.0132	0		18.2266	365.64		18.3029	0		17.9112	0		954.498	0.61401
19.0328	0		18.2462	0		18.3224	338.77		17.9308	0		955.5	0.80133
19.0523	1042.61		18.2657	0		18.342	530		17.9503	0		956.35	1.25924
19.0719	0		18.2853	443.24		18.3615	360		17.9699	0		956.462	0.62441
19.0914	0		18.3048	0		18.3811	846.85		17.9894	0		956.991	0.40587
19.1109	386.15		18.3243	0		18.4006	430.48		18.009	0		957.819	0.23936
19.1305	717.5		18.3439	0		18.4202	225.88		18.0285	0		958.276	0.40587
19.15	648.84		18.3634	0		18.4397	184		18.0481	402.3		958.54	0.3018
19.1696	155.03		18.383	0		18.4593	0		18.0676	0		959.502	2.47684
19.1891	658.23		18.4025	0		18.4788	180		18.0872	0		959.526	1.38412
19.2087	308		18.4221	486.62		18.4983	497.67		18.1067	0		960.054	0.62441
19.2282	371.19		18.4416	168		18.5179	96		18.1262	117.45		960.411	0.84296
19.2478	237.05		18.4611	0		18.5374	0		18.1458	268.44		960.511	3.59038
19.2673	375.97		18.4807	0		18.557	0		18.1654	153.33		960.541	0.54116
19.2869	604.57		18.5002	0		18.5765	326.54		18.1849	0		960.638	0.32261
19.3064	1084.36		18.5198	226		18.5961	0		18.2045	0		961.441	0.54116
19.326	1388.33		18.5393	0		18.6156	0		18.224	0		961.522	1.47778
19.3455	633.55		18.5589	0		18.6351	0		18.2436	0		962.522	0.85337
19.3651	1033.04		18.5784	0		18.6547	0		18.2631	0		963.37	0.43709
19.3846	439.5		18.598	0		18.6743	348.02		18.2826	0		963.471	2.36237
19.4041	228		18.6175	0		18.6938	0		18.3022	0		963.478	2.36237
19.4237	260		18.6371	0		18.7133	304.92		18.3217	1005.88		963.534	0.87418
19.4432	0		18.6566	0		18.7329	0		18.3413	534.05		963.774	0.98866
19.4628	44		18.6762	0		18.7524	660.22		18.3608	538.74		963.995	0.50994
19.4823	428		18.6958	0		18.772	389.1		18.3804	603.71		965.471	0.49953
19.5019	619.16		18.7153	0		18.7916	370		18.3999	679.65		965.683	0.23936
19.5214	478.67		18.7349	0		18.8111	587		18.4195	0		966.306	0.49953
19.541	0		18.7544	0		18.8306	776.71		18.439	0		968.471	0.42668
19.5605	451.76		18.774	0		18.8502	0		18.4585	0		968.517	0.67645
19.58	277.81		18.7935	0		18.8697	1243.24		18.4781	0		968.961	0.6036
19.5996	0		18.8131	0		18.8893	872		18.4977	0		968.979	0.72848
19.6191	0		18.8326	0		18.9088	416.88		18.5172	124.92		969.498	1.40493
19.6387	0		18.8522	131.48		18.9284	343.4		18.5368	0		970.005	1.14476
19.6582	501.52		18.8717	0		18.9479	0		18.5563	0		970.063	0.58279
19.6778	484.65		18.8912	0		18.9675	96		18.5758	693.23		970.16	0.4579
19.6973	783.79		18.9108	263.75		18.987	0		18.5954	386.6		970.517	0.22895
19.7169	659		18.9303	408.38		19.0066	0		18.6149	0		971.043	0.46831
19.7364	0		18.9499	296		19.0261	0		18.6345	208		971.561	0.53075
19.756	0		18.9694	0		19.0456	185.45		18.654	0		972.573	0.37465
19.7755	0		18.989	244		19.0652	0		18.6736	254.17		973.232	0.23936
19.795	1319.99		19.0085	255.44		19.0847	616		18.6931	671.77		973.512	0.28099
19.8146	0		19.0281	309.8		19.1043	610.19		18.7127	946.52		974.187	1.17598
19.8342	874.32		19.0476	0		19.1238	438.42		18.7322	628		974.476	0.49953
19.8537	784		19.0672	0		19.1434	0		18.7518	458.14		974.501	0.77011
19.8732	0		19.0867	1631.82		19.1629	712.87		18.7713	299		974.538	0.21855
19.8928	982.63		19.1062	312		19.1825	280		18.7908	649.62		975.026	0.43709
19.9123	0		19.1258	252		19.202	368.6		18.8104	1462.72		975.487	1.21761
19.9319	806.38		19.1454	204		19.2216	0		18.8299	467.18		975.508	0.52035
19.9515	221.26		19.1649	64.81		19.2411	729.47		18.8495	463.33		975.541	9.29337
19.971	0		19.1844	32		19.2607	0		18.869	1414.72		976.146	0.65564
19.9905	0		19.204	0		19.2802	664		18.8886	1128.46		976.547	4.02747
20.0101	0		19.2235	0		19.2998	0		18.9081	379.31		976.579	1.26964
20.0296	0		19.2431	246.86		19.3193	840.95		18.9276	142		976.643	0.87418
20.0492	0		19.2626	0		19.3389	0		18.9472	592.23		976.715	0.23936
20.0687	1092.23		19.2821	0		19.3584	0		18.9668	569.52		976.843	0.92622
20.0882	0		19.3017	0		19.3779	0		18.9863	0		977.042	0.77011
20.1078	188.67		19.3212	0		19.3975	0		19.0059	289.71		977.49	3.4655
20.1273	0		19.3408	0		19.417	763.3		19.0254	0		977.547	3.35103
20.1469	0		19.3603	0		19.4366	1155.86		19.0449	0		977.99	4.84962
20.1664	224		19.3799	217.64		19.4561	0		19.0645	0		978.501	2.83068
20.186	0		19.3994	0		19.4757	0		19.084	0		978.555	0.40587
20.2055	0		19.419	0		19.4952	0		19.1036	0		978.996	3.13248
20.225	0		19.4385	0		19.5148	936.3		19.1231	478.8		979.491	2.32074
20.2446	0		19.4581	1226.31		19.5343	0		19.1426	305.68		979.989	0.47872
20.2642	0		19.4776	0		19.5539	0		19.1622	366		981.462	0.62441
20.2837	0		19.4972	563.87		19.5734	0		19.1817	610.92		981.506	0.63482
20.3032	1680.79		19.5167	0		19.593	0		19.2013	276.5		981.636	0.23936
20.3228	0		19.5362	955.52		19.6125	891.26		19.2209	0		982.372	1.36331
20.3423	0		19.5558	0		19.632	0		19.2404	92		982.494	0.49953
20.3619	0		19.5753	1255.8		19.6516	0		19.26	0		982.513	0.38506
20.3814	0		19.5949	1255.7		19.6711	0		19.2795	0		983.552	0.67645
20.401	714.07		19.6144	1677.23		19.6907	0		19.2991	0		984.564	0.38506
20.4205	1091.49		19.6339	0		19.7103	970.61		19.3186	0		986.073	0.62441
20.44	0		19.6535	0		19.7298	0		19.3381	924.27		986.125	0.22895
20.4596	0		19.673	902.31		19.7493	0		19.3577	896.65		986.522	0.84296
20.4791	0		19.6926	1049.71		19.7691	0		19.3773	887.75		987.133	0.57238
20.4987	0		19.7121	0		19.7886	0		19.3968	0		987.471	0.47872
20.5182	0		19.7317	0		19.8081	2074.52		19.4164	893.94		987.818	1.03028
20.5377	0		19.7512	0		19.8277	2292.28		19.4359	699.36		988.472	0.38506
20.5573	0		19.7708	0		19.8472	2615.44		19.4554	938.63		988.626	0.28099
20.5768	0		19.7903	0		19.8668	1555		19.4749	0		988.851	1.93569
20.5964	0		19.8099	0		19.8863	2070.39		19.4945	813.75		989.139	0.49953
20.6159	0		19.8294	0		19.9059	1520.89		19.5141	750.15		990.976	0.22895
20.6355	0		19.8489	0		19.9254	0		19.5336	0		991.514	0.69726
20.655	385.51		19.8685	0		19.945	0		19.5531	400.14		991.539	0.59319
20.6746	371.23		19.888	0		19.9645	0		19.5727	0		991.557	0.39546
20.6941	813.24		19.9076	0		19.984	418.88		19.5922	0		992.425	0.23936
20.7137	649.16		19.9271	0		20.0036	620		19.6118	1268.76		992.536	0.59319
20.7332	0		19.9467	0		20.0231	335.1		19.6313	1903.9		993.06	0.67645
20.7527	208.64		19.9662	0		20.0427	0		19.6509	0		994.009	0.35383
20.7723	604.17		19.9858	0		20.0622	489.94		19.6705	0		994.384	4.29805
20.7918	472.92		20.0053	0		20.0818	918.82		19.69	1852.22		994.39	4.29805
20.8114	0		20.0249	0		20.1013	0		19.7096	3139.48		994.422	0.37465
20.831	480.39		20.0444	0		20.1209	0		19.7291	3032.68		994.761	0.22895
20.8505	72		20.064	1565.39		20.1404	0		19.7487	2654.29		994.992	0.64523
20.87	846.52		20.0835	0		20.1599	0		19.7682	1840.8		995.369	0.34343
20.8895	0		20.103	1175.77		20.1795	0		19.7878	2591.31		995.399	0.32261
20.9091	532.9		20.1226	0		20.199	0		19.8073	1702.45		996.405	0.32261
20.9287	565.93		20.1421	1012.88		20.2186	282.5		19.8269	0		996.442	0.32261
20.9482	0		20.1617	0		20.2381	0		19.8464	2209.77		996.551	0.49953
20.9677	0		20.1812	0		20.2577	0		19.866	1730.52		997.51	0.49953
20.9873	148.83		20.2008	101.14		20.2772	0		19.8855	1244.72		997.541	0.54116
21.0068	326		20.2203	280.95		20.2967	0		19.905	1575.2		998.01	0.88459
21.0264	0		20.2399	405.49		20.3163	175.68		19.9246	0		998.057	0.36424
21.0459	184		20.2594	0		20.3359	0		19.9441	504		998.224	0.21855
21.0655	0		20.279	0		20.3554	0		19.9637	849.06		998.446	0.3018
21.085	535.73		20.2986	0		20.3749	0		19.9832	991.6		999.064	0.49953
21.1045	84		20.3181	0		20.3945	0		20.0027	1080.33		999.54	0.40587
21.1241	152.25		20.3376	0		20.414	0		20.0223	0		1000.53	1.03028
21.1437	172		20.3572	0		20.4336	647.73		20.0419	224		1000.54	0.92622
21.1632	96.86		20.3767	478.07		20.4531	417.14		20.0614	0		1001.04	0.57238
21.1827	0		20.3963	0		20.4727	290.61		20.0809	64		1001.1	0.28099
21.2023	0		20.4158	432		20.4922	0		20.1005	0		1001.55	1.56104
21.2218	386.52		20.4353	0		20.5117	0		20.12	0		1001.99	0.32261
21.2414	0		20.4549	516		20.5313	0		20.1396	0		1002.84	0.67645
21.2609	341.17		20.4744	138.7		20.5509	0		20.1591	0		1004.02	0.23936
21.2805	204.6		20.494	0		20.5705	0		20.1787	0		1005.08	0.47872
21.3	464.76		20.5135	0		20.59	0		20.1982	298.67		1006.46	0.38506
21.3195	0		20.5331	0		20.6095	0		20.2178	329.54		1006.56	1.00947
21.3391	716.67		20.5526	0		20.6291	0		20.2373	228.5		1006.87	4.0691
21.3586	0		20.5722	403.54		20.6486	0		20.2569	720.16		1007.38	2.48725
21.3782	0		20.5917	0		20.6682	0		20.2764	664.58		1007.53	0.71808
21.3977	1137.61		20.6112	0		20.6877	166.75		20.2959	379.11		1007.55	0.3018
21.4173	639.35		20.6308	0		20.7073	0		20.3155	0		1007.83	0.73889
21.4368	954.97		20.6503	40		20.7268	68		20.335	280.5		1007.89	0.66604
21.4564	405.98		20.6699	0		20.7463	169.38		20.3546	0		1008.2	0.34343
21.4759	557.11		20.6895	0		20.7659	0		20.3742	76		1008.39	0.38506
21.4955	567.25		20.709	0		20.7854	404.53		20.3937	0		1008.88	0.32261
21.515	293.89		20.7285	288		20.805	427.01		20.4133	0		1009.38	0.50994
21.5345	0		20.7481	925.09		20.8245	0		20.4328	0		1010.17	0.71808
21.5541	0		20.7676	430.57		20.8441	0		20.4524	0		1010.4	0.35383
21.5736	281.68		20.7872	0		20.8636	0		20.4719	993.41		1010.44	0.80133
21.5932	1201		20.8067	0		20.8832	0		20.4915	115.38		1010.54	0.41628
21.6127	0		20.8263	0		20.9027	356		20.511	0		1010.71	0.23936
21.6323	48		20.8458	547.86		20.9222	481.69		20.5305	0		1010.81	0.21855
21.6518	118.24		20.8653	299		20.9418	0		20.5501	0		1011.21	0.21855
21.6714	288.05		20.8849	0		20.9613	587.87		20.5696	0		1011.23	0.29139
21.6909	0		20.9044	345.2		20.9809	0		20.5892	0		1011.86	0.62441
21.7105	405.33		20.924	0		21.0004	370.95		20.6087	0		1012.1	0.21855
21.73	0		20.9435	255.64		21.02	0		20.6283	524.37		1013.05	0.55157
21.7496	0		20.9631	0		21.0395	0		20.6478	0		1013.47	0.37465
21.7691	84.69		20.9826	0		21.059	0		20.6674	0		1015.2	0.23936
21.7887	490		21.0022	0		21.0786	0		20.6869	0		1018.4	0.23936
21.8082	172		21.0217	0		21.0981	644.88		20.7065	0		1018.82	1.22802
21.8278	144		21.0413	0		21.1177	189.38		20.726	148		1019.48	1.11354
21.8473	0		21.0608	0		21.1372	52		20.7456	0		1019.85	1.04069
21.8668	303.2		21.0804	0		21.1568	0		20.7651	284.43		1020.01	0.46831
21.8864	411.28		21.0999	340		21.1763	309.55		20.7846	0		1020.5	0.54116
21.9059	558.66		21.1195	536.23		21.1959	0		20.8042	344.96		1020.56	0.31221
21.9255	459		21.139	0		21.2154	0		20.8238	0		1020.62	0.54116
21.945	1038.18		21.1586	663.42		21.235	0		20.8433	0		1020.87	0.46831
21.9646	1243.03		21.1781	0		21.2545	0		20.8628	0		1022.25	0.3018
21.9841	660		21.1976	273.83		21.2741	0		20.8824	552.03		1022.5	0.72848
22.0037	848.17		21.2172	499.82		21.2936	0		20.9019	0		1022.53	1.30086
22.0232	848.52		21.2368	0		21.3132	0		20.9215	0		1023.47	0.22895
22.0427	159.72		21.2563	626.03		21.3327	877.4		20.941	724.53		1024.51	0.41628
22.0623	797.75		21.2758	424.16		21.3522	56		20.9606	0		1024.56	1.0615
22.0818	594.02		21.2953	0		21.3718	1230.85		20.9801	0		1024.64	0.4579
22.1014	0		21.3149	0		21.3913	0		20.9996	0		1025.54	1.82121
22.1209	278.83		21.3345	393.9		21.4109	0		21.0192	377.6		1025.79	0.7597
22.1405	232		21.354	531.95		21.4304	58		21.0387	0		1025.84	2.09179
22.16	345.3		21.3735	0		21.45	283.13		21.0583	796.6		1025.97	0.78052
22.1795	396		21.3931	0		21.4695	317.53		21.0778	0		1026.16	0.97825
22.1991	357.02		21.4126	0		21.489	759.56		21.0974	0		1026.19	0.66604
22.2186	567.56		21.4322	0		21.5086	0		21.1169	0		1026.26	0.77011
22.2382	508		21.4517	0		21.5282	0		21.1365	0		1026.36	0.26017
22.2577	549.76		21.4713	213.06		21.5477	305.78		21.156	0		1026.59	0.85337
22.2773	404		21.4908	68		21.5673	237.39		21.1756	0		1026.85	0.97825
22.2968	582		21.5103	42		21.5868	0		21.1951	0		1026.87	0.87418
22.3163	433.17		21.5299	36		21.6064	572.94		21.2146	0		1027.06	0.43709
22.3359	347.35		21.5495	0		21.6259	0		21.2342	0		1027.21	0.31221
22.3555	586.41		21.569	258.32		21.6455	251.33		21.2537	0		1027.42	0.80133
22.375	603.02		21.5885	259.9		21.665	563.06		21.2733	0		1027.61	0.69726
22.3945	400.12		21.6081	324		21.6845	218.55		21.2928	0		1028.02	0.56197
22.4141	719.92		21.6276	0		21.7041	0		21.3124	1239		1028.06	0.59319
22.4336	0		21.6471	534.74		21.7236	319.13		21.3319	0		1028.51	5.18264
22.4532	444.71		21.6667	217.9		21.7432	399.18		21.3514	0		1028.58	1.38412
22.4727	0		21.6862	337.74		21.7627	0		21.371	108.95		1029	10.1884
22.4923	477.1		21.7058	257.01		21.7823	494.99		21.3906	0		1029.51	6.04641
22.5118	0		21.7253	689.14		21.8018	0		21.4101	1791.92		1030	1.59226
22.5313	701.84		21.7449	481.94		21.8213	0		21.4296	0		1030.37	0.40587
22.5509	419.87		21.7644	702.99		21.8409	192.67		21.4492	194.39		1030.54	0.38506
22.5705	578.58		21.784	598.25		21.8605	0		21.4687	326.35		1030.98	0.93662
22.59	881.14		21.8035	737.66		21.88	0		21.4883	606.49		1031.46	2.08138
22.6095	322.29		21.823	268		21.8995	116		21.5078	595		1031.5	0.47872
22.6291	0		21.8426	602.62		21.9191	0		21.5273	860.56		1031.57	1.36331
22.6486	561.69		21.8621	240.1		21.9386	0		21.5469	752.87		1032.07	1.9565
22.6682	644.44		21.8817	178.37		21.9582	258		21.5664	2317.14		1032.12	0.78052
22.6877	786.72		21.9012	596.38		21.9777	204		21.586	503.24		1032.45	0.4579
22.7073	879.28		21.9208	0		21.9973	340.75		21.6056	765.71		1032.49	0.4579
22.7268	820.45		21.9403	228		22.0168	629.06		21.6251	679.44		1032.59	1.09273
22.7463	493.97		21.9598	0		22.0363	407.88		21.6446	296		1033	0.81174
22.7659	1253.79		21.9794	493.25		22.0559	374.8		21.6642	646.61		1033.02	0.73889
22.7855	1663.45		21.9989	371.77		22.0754	461.91		21.6837	373.09		1033.08	1.23842
22.805	2224.89		22.0185	0		22.095	560.37		21.7033	1444.56		1033.53	0.68686
22.8245	2289.71		22.038	0		22.1145	190		21.7228	788.64		1034.54	0.71808
22.8441	3576.37		22.0576	0		22.1341	350.72		21.7424	455.89		1036.14	0.91581
22.8636	2369.09		22.0771	0		22.1536	396.07		21.7619	803.15		1036.62	0.56197
22.8832	2724.23		22.0967	0		22.1732	548.89		21.7815	144.67		1037.55	0.4579
22.9027	2441.12		22.1162	0		22.1927	638.18		21.801	653.3		1038.53	1.64429
22.9223	2956.06		22.1357	0		22.2123	0		21.8206	714.18		1038.57	1.25924
22.9418	3088.98		22.1553	284.25		22.2319	1250.56		21.8401	550		1039.54	2.54969
22.9613	2489.8		22.1748	521		22.2514	1096.82		21.8597	431.81		1040.2	0.21855
22.9809	1699.11		22.1944	529.42		22.2709	1552.14		21.8792	453.32		1040.45	0.81174
23.0004	2871.01		22.2139	694.3		22.2904	0		21.8988	1135.93		1040.53	0.38506
23.02	1594.09		22.2335	398.69		22.31	2820.58		21.9183	1156.9		1040.9	0.55157
23.0395	3052.29		22.253	360.6		22.3295	4412.9		21.9379	210		1041.12	0.66604
23.0591	2806.26		22.2725	283.63		22.3491	4108.94		21.9574	1126.43		1041.19	0.6036
23.0786	1957.58		22.2921	199.81		22.3686	3726.04		21.977	1010.87		1041.55	0.36424
23.0982	1683.48		22.3117	210		22.3882	5139.87		21.9965	1057.8		1041.59	1.0615
23.1177	1356.81		22.3312	154		22.4077	4465.28		22.0161	1318.58		1041.79	0.97825
23.1373	758.15		22.3508	439.38		22.4273	5117.37		22.0356	606.05		1042.06	0.50994
23.1568	1040.7		22.3703	458.53		22.4468	4103.38		22.0552	499.99		1042.52	0.64523
23.1763	2212.81		22.3898	0		22.4663	5429.46		22.0747	581.09		1042.54	0.37465
23.1959	831.24		22.4094	292.27		22.4859	2967.29		22.0942	445.64		1043.06	0.58279
23.2154	893.35		22.4289	591.83		22.5054	4069.46		22.1138	780.1		1043.09	0.38506
23.235	957.6		22.4485	654.05		22.525	2662.81		22.1333	612.44		1043.78	0.21855
23.2545	1248.98		22.468	715.93		22.5445	3362.73		22.1529	925.84		1044.58	0.59319
23.2741	1051.4		22.4876	1348.62		22.5641	3236.45		22.1724	1781.45		1044.64	0.4475
23.2936	933.82		22.5071	1177.42		22.5836	3352.06		22.1919	1174.9		1044.91	0.47872
23.3132	894.69		22.5267	1459.61		22.6032	3324.14		22.2115	1430.17		1045.52	1.57144
23.3327	2159.3		22.5462	2114.71		22.6227	4360.24		22.231	2501.41		1045.62	0.41628
23.3523	1699.03		22.5658	2158.3		22.6423	1598.41		22.2506	0		1045.86	0.4579
23.3718	1649.82		22.5853	2212.98		22.6618	3231.82		22.2701	3596.96		1045.93	0.64523
23.3913	958.09		22.6048	1948.43		22.6813	1948.77		22.2897	4843.38		1046.03	0.56197
23.4109	1269.09		22.6244	1281.63		22.7009	1035.3		22.3092	2754.71		1046.05	2.34155
23.4304	1567.19		22.6439	2755.16		22.7204	1249.96		22.3287	4698.07		1046.12	0.28099
23.45	793.3		22.6635	2242.33		22.74	1888.42		22.3483	3215.15		1046.55	1.61307
23.4695	721.93		22.683	1465.53		22.7595	3143.21		22.3679	5005.56		1046.91	1.47778
23.4891	562		22.7026	2663.58		22.7791	2124.68		22.3874	4307.93		1047.2	0.73889
23.5086	576.66		22.7221	2806.44		22.7986	3036.29		22.4069	4820		1047.74	0.24977
23.5282	685.9		22.7416	1720.15		22.8181	1241.3		22.4265	4040.86		1048.14	0.57238
23.5477	667.4		22.7612	2581.18		22.8377	2540.2		22.4461	3532.39		1048.59	0.35383
23.5672	903.86		22.7808	1694.91		22.8573	2100.92		22.4656	3208.69		1049.46	0.57238
23.5868	0		22.8003	1974.61		22.8768	1636.36		22.4852	2624.47		1049.56	0.85337
23.6063	90		22.8198	1029.05		22.8963	3810.71		22.5047	2066.76		1050.47	0.58279
23.6259	709.25		22.8394	1769.3		22.9159	2969.66		22.5242	3267.61		1050.55	0.36424
23.6455	0		22.8589	916.94		22.9354	1568.99		22.5438	1717.54		1050.8	0.21855
23.665	0		22.8785	1804.19		22.955	1119.49		22.5633	4439.17		1052.54	0.33302
23.6845	0		22.898	1032.98		22.9745	3100.97		22.5829	1568.32		1052.78	1.9565
23.704	855.89		22.9176	1134.68		22.9941	1003.63		22.6024	3200.08		1054.56	1.10313
23.7236	586.36		22.9371	1204.21		23.0136	902.78		22.622	837.64		1054.79	0.85337
23.7431	0		22.9566	1156.37		23.0332	532.11		22.6415	2677.63		1054.87	0.37465
23.7627	0		22.9762	1198.51		23.0527	454.9		22.6611	2200.84		1054.9	0.7493
23.7822	1326.46		22.9958	1527.29		23.0723	246.23		22.6806	1277.63		1055.09	0.46831
23.8018	2283.32		23.0153	1414.05		23.0918	422		22.7002	1661.3		1055.22	3.72567
23.8213	3263.19		23.0348	2166.06		23.1114	260.02		22.7197	2550.28		1055.5	0.3018
23.8408	3230.8		23.0544	1331.83		23.1309	468		22.7392	1840.58		1055.55	8.32553
23.8604	4606.69		23.0739	1634.21		23.1504	801.83		22.7588	2314.05		1055.89	2.35196
23.8799	6042.36		23.0935	1893.06		23.17	227.71		22.7783	2914.11		1056.22	0.73889
23.8995	7044.4		23.113	1052.61		23.1895	297.93		22.7979	2222.54		1056.57	4.71433
23.919	7504.84		23.1326	798.6		23.2091	484.54		22.8174	2887.96		1056.87	0.65564
23.9386	6654.91		23.1521	866.3		23.2286	316		22.837	1548.93		1057.09	4.45416
23.9581	7654.66		23.1716	857.67		23.2482	324.27		22.8565	1848.53		1057.13	0.21855
23.9777	7103.66		23.1912	1754.84		23.2677	1105.86		22.8761	2296.08		1057.52	0.69726
23.9972	5023.03		23.2108	650.44		23.2873	976.48		22.8956	582.9		1057.56	1.77958
24.0167	3519.25		23.2303	697.45		23.3068	1708.04		22.9152	1242.18		1057.59	1.70673
24.0363	3153.59		23.2498	1278.3		23.3263	3220.16		22.9347	927.16		1057.59	1.70673
24.0558	2459.56		23.2694	487.48		23.3459	2643.87		22.9542	1976.14		1057.61	2.26871
24.0754	1972.89		23.2889	252		23.3654	5270.98		22.9738	2191.52		1058.1	2.46644
24.0949	1052.12		23.3085	85.21		23.385	6558.78		22.9933	1421.05		1058.21	0.53075
24.1145	878.11		23.328	151.74		23.4045	8107.88		23.0129	394.92		1058.58	0.99906
24.134	1650.02		23.3475	0		23.4241	8560.4		23.0324	419.06		1058.68	0.28099
24.1535	638.55		23.3671	190		23.4436	10847.9		23.052	755.91		1059.12	0.40587
24.1731	381.55		23.3866	0		23.4631	12024		23.0715	405.11		1059.57	1.19679
24.1926	274		23.4062	298.43		23.4827	10583.2		23.091	246.24		1059.59	0.85337
24.2122	0		23.4258	404.31		23.5023	8091.43		23.1106	327.35		1059.83	0.59319
24.2317	791.9		23.4453	0		23.5218	7435.72		23.1301	423.09		1059.96	0.23936
24.2513	383.24		23.4648	1423.23		23.5414	6617.4		23.1497	0		1060.09	0.33302
24.2708	905.3		23.4844	1106.19		23.5609	4431.79		23.1692	261.63		1060.32	0.52035
24.2904	1126.16		23.5039	1482.76		23.5804	3429.79		23.1887	492		1060.48	0.70767
24.3099	1819.51		23.5235	2468.18		23.6	2960.98		23.2083	730.9		1060.55	0.73889
24.3294	1772.33		23.543	3385.65		23.6195	1980.87		23.2279	1293.93		1060.57	0.79093
24.349	1839.25		23.5626	4119.51		23.6391	1609.01		23.2474	1692.09		1060.62	0.3018
24.3685	2604.46		23.5821	4944.26		23.6586	1163.16		23.267	3001.55		1060.89	0.56197
24.3881	3052.88		23.6017	6911.8		23.6782	1414.06		23.2865	3773.49		1061.15	0.70767
24.4076	3204.66		23.6212	7028.64		23.6977	1246.09		23.3061	6808.79		1061.52	0.32261
24.4272	3016.73		23.6408	7295.55		23.7173	1934.12		23.3256	7107.1		1061.62	0.80133
24.4467	3603.69		23.6603	6029.82		23.7368	1202.2		23.3452	9031.05		1062.13	0.23936
24.4662	3326.2		23.6798	7233.01		23.7564	485.27		23.3647	10122.8		1062.54	0.86377
24.4858	3067.73		23.6994	7426.62		23.7759	483.91		23.3843	12365.2		1062.86	0.34343
24.5053	3160.58		23.7189	4212.97		23.7954	732.82		23.4038	11854.6		1063.4	1.6547
24.5249	2149.72		23.7385	3796.28		23.815	913.14		23.4233	11819.5		1063.53	0.97825
24.5444	0		23.758	3092.87		23.8346	436.47		23.4429	10073.9		1063.86	0.3018
24.564	0		23.7776	1711.01		23.8541	578.23		23.4624	9200.05		1064.06	0.78052
24.5835	1606.96		23.7971	2124.74		23.8737	906.32		23.482	7492.91		1064.1	0.88459
24.603	1108.57		23.8167	1062.83		23.8932	1154.44		23.5015	6084.2		1064.19	0.56197
24.6226	0		23.8362	947		23.9127	1849.83		23.521	3764.38		1064.22	0.40587
24.6421	0		23.8558	556.12		23.9323	2267.14		23.5406	3551.17		1064.49	1.34249
24.6617	0		23.8753	591.86		23.9518	2430.15		23.5601	2532.55		1064.57	0.86377
24.6812	790.78		23.8949	514.88		23.9714	2511.74		23.5797	1969.58		1064.98	0.64523
24.7008	0		23.9144	639.07		23.9909	2464.07		23.5992	1789.76		1065.06	0.69726
24.7203	0		23.9339	607.07		24.0104	2987.24		23.6188	1339.37		1065.08	0.4579
24.7399	129.53		23.9535	908.35		24.03	2771.62		23.6383	2216.68		1065.28	0.73889
24.7594	0		23.973	1059.57		24.0495	2244.32		23.6578	1474.91		1065.4	0.21855
24.7789	161.95		23.9926	936.41		24.0691	1767.88		23.6774	1658.89		1065.57	0.71808
24.7985	374.47		24.0121	1009.72		24.0887	1851.86		23.6969	1893.03		1065.98	0.54116
24.818	759.16		24.0316	981.4		24.1082	1459.47		23.7165	1252.94		1066.56	1.3529
[truncated: 1,069 more rows]

## Sheet: ED Fig 6c
MS/MS spectra and EICs of LLPFLTDTIY(2HG)DED in H293T cells treated with CoCl2
0mM CoCl2 treated H293T cells			0.1mM CoCl2 treated H293T cells			0.2mM CoCl2 treated H293T cells			0.5mM CoCl2 treated H293T cells			MS/MS spectra
Retention time (min)	Intensity (mV)		Retention time (min)	Intensity (mV)		Retention time (min)	Intensity (mV)		Retention time (min)	Intensity (mV)		m/z	Relative Intensity
0.00877	0		0.00983	0		0.00993	0		0.00808	0		100.187	0.28386
0.01087	0		0.01205	0		0.01205	0		0.01015	0		101.71	0.31089
0.013	0		0.01413	0		0.01422	0		0.01767	0		101.847	0.28386
0.01883	0		0.01637	0		0.0234	0		0.02655	0		102.762	0.79751
0.02773	0		0.01853	0		0.03228	0		0.02867	0		102.769	0.4731
0.03005	0		0.02055	0		0.03445	0		0.0308	0		103.098	0.33793
0.03207	0		0.02258	0		0.03662	0		0.03285	0		103.594	0.31089
0.03418	0		0.02475	0		0.03865	0		0.03505	0		103.637	0.31089
0.03617	0		0.02688	0		0.04075	0		0.03722	0		104.715	0.32441
0.0384	0		0.02912	0		0.04288	0		0.0394	0		105.614	0.31089
0.04063	0		0.03122	0		0.04502	0		0.0417	0		105.621	0.28386
0.04288	0		0.03327	0		0.0471	0		0.04377	0		105.889	0.28386
0.04505	0		0.03548	0		0.0493	0		0.0458	0		107.811	0.41903
0.04722	0		0.03773	0		0.05138	0		0.04795	0		109.873	0.29738
0.04948	0		0.03988	0		0.05347	0		0.05005	0		109.941	0.33793
0.05163	0		0.0421	0		0.05558	0		0.05202	0		111.143	0.32441
0.05382	0		0.04422	0		0.05767	0		0.05417	0		112.092	0.79751
0.05593	0		0.04645	0		0.05988	0		0.0563	0		112.431	0.28386
0.05807	0		0.0486	0		0.06213	0		0.05863	0		112.476	0.29738
0.06023	0		0.05083	0		0.06433	0		0.06075	0		113.147	0.36496
0.06247	0		0.05307	0		0.06647	0		0.06288	0		113.171	0.29738
0.0646	0		0.05525	0		0.0687	0		0.06495	0		113.642	0.31089
0.06862	0		0.05742	0		0.07073	0		0.06703	0		113.819	0.28386
0.07752	0		0.0595	0		0.0727	0		0.06925	0		114.293	0.392
0.0796	0		0.06147	0		0.07468	0		0.07138	0		115.456	0.45958
0.08187	0		0.06362	0		0.07693	0		0.07347	0		116.26	0.31089
0.08393	0		0.07115	0		0.07902	0		0.07548	0		116.406	0.29738
0.0861	0		0.08003	0		0.0811	0		0.07763	0		116.464	0.31089
0.0883	0		0.0823	0		0.0832	0		0.07972	0		116.514	0.36496
0.09042	0		0.08457	0		0.08523	0		0.08192	0		116.669	0.28386
0.09257	0		0.08655	0		0.08728	0		0.08415	0		117.024	0.40552
0.09482	0		0.08852	0		0.08938	0		0.08618	0		118.506	0.37848
0.09708	0		0.09055	0		0.09147	0		0.08822	0		119.122	0.392
0.09907	0		0.09272	0		0.09365	0		0.09037	0		119.494	0.28386
0.10125	0		0.09488	0		0.0958	0		0.0926	0		120.233	0.31089
0.1034	0		0.09697	0		0.09787	0		0.0947	0		120.381	0.31089
0.10557	0		0.0991	0		0.09997	0		0.09682	0		120.632	0.32441
0.10773	0		0.10135	0		0.1022	0		0.09893	0		122.433	0.32441
0.10992	0		0.10352	0		0.10443	0		0.10098	0		123.807	0.31089
0.11192	0		0.1058	0		0.1066	0		0.10313	0		124.479	0.33793
0.11402	0		0.10803	0		0.10878	0		0.10523	0		126.049	0.31089
0.11607	0		0.1173	0		0.11092	0		0.10717	0		126.506	0.29738
0.11833	0		0.12622	0		0.11313	0		0.10937	0		126.96	0.41903
0.12055	0		0.12837	0		0.11513	0		0.11155	0		128.724	0.31089
0.1227	0		0.1304	0		0.11735	0		0.11353	0		128.756	0.28386
0.12498	0		0.1327	0		0.11943	0		0.11568	0		129.539	0.29738
0.12708	0		0.13478	0		0.12165	0		0.1179	0		130.417	0.29738
0.12927	0		0.13697	0		0.12363	0		0.11995	0		130.532	0.31089
0.13148	0		0.14617	0		0.12573	0		0.12217	0		130.539	0.29738
0.13352	0		0.15505	0		0.12792	0		0.1241	0		131.461	0.32441
0.13572	0		0.15725	0		0.13003	0		0.12623	0		132.417	0.28386
0.13778	0		0.15935	0		0.13222	0		0.12838	0		132.62	0.31089
0.14	0		0.16133	0		0.13442	0		0.13048	0		132.9	0.31089
0.14205	0		0.16352	0		0.13667	0		0.1326	0		133.792	0.36496
0.14425	0		0.16565	0		0.13878	0		0.13475	0		134.066	0.28386
0.14648	0		0.16775	0		0.141	0		0.13678	0		138.063	0.29738
0.14867	0		0.16982	0		0.14308	0		0.13887	0		138.171	0.28386
0.1508	0		0.17192	0		0.15068	0		0.14093	0		139.325	0.31089
0.15295	0		0.17387	0		0.15958	0		0.14315	0		139.442	0.40552
0.15515	0		0.17602	0		0.16172	0		0.14518	0		139.842	0.31089
0.15722	0		0.18528	0		0.1637	0		0.1474	0		141.255	1.00027
0.15945	0		0.19418	0		0.1659	0		0.14962	0		141.417	0.32441
0.16153	0		0.19643	0		0.17337	0		0.15182	0		141.927	0.33793
0.16382	0		0.1986	0		0.18225	0		0.15392	0		142.145	0.29738
0.16617	0		0.20068	0		0.18445	0		0.15607	0		143.205	0.31089
0.16835	0		0.20288	0		0.18652	0		0.15817	0		143.828	0.33793
0.17047	0		0.20503	0		0.18875	0		0.16037	0		145.61	0.392
0.17267	0		0.20715	0		0.19097	0		0.16248	0		145.958	0.41903
0.17473	0		0.20923	0		0.19302	0		0.16462	0		146.621	0.33793
0.18052	0		0.21145	0		0.19518	0		0.16685	0		147.056	0.4731
0.1894	0		0.21355	0		0.19742	0		0.16902	0		147.347	0.44607
0.1916	0		0.21573	0		0.19953	0		0.1712	0		148.926	0.48662
0.19385	0		0.21765	0		0.20167	0		0.17325	0		149.751	0.392
0.19597	0		0.21977	0		0.20393	0		0.17533	0		150.032	0.33793
0.19805	0		0.22195	0		0.20612	0		0.1775	0		150.999	0.35145
0.20002	0		0.22407	0		0.20817	0		0.17962	0		152.272	0.33793
0.20213	0		0.22612	0		0.21017	0		0.18172	0		153.851	0.40552
0.20428	0		0.22828	0		0.21227	0		0.18378	0		156.048	0.33793
0.20642	0		0.2304	0		0.21433	0		0.18587	0		156.696	0.392
0.20848	0		0.23253	0		0.21637	0		0.188	0		159.863	0.36496
0.21075	0		0.23457	0		0.21855	0		0.19008	0		160.02	0.33793
0.21295	0		0.23667	0		0.2207	0		0.19203	0		160.348	0.29738
0.21517	0		0.23865	0		0.22288	0		0.19415	0		161.959	0.32441
0.2174	0		0.24068	0		0.22503	0		0.19615	0		163.759	0.36496
0.21965	0		0.24285	0		0.22725	0		0.19815	0		165.365	0.28386
0.22178	0		0.24503	0		0.2295	0		0.20038	0		165.38	0.54069
0.22387	0		0.24713	0		0.23173	0		0.20248	0		165.784	0.35145
0.226	0		0.24933	0		0.2338	0		0.20478	0		166.383	0.32441
0.22808	0		0.25152	0		0.23588	0		0.20695	0		166.509	0.36496
0.23027	0		0.2537	0		0.23795	0		0.20897	0		167.912	0.72993
0.23238	0		0.25588	0		0.24005	0		0.211	0		167.966	0.37848
0.23433	0		0.25795	0		0.24223	0		0.21307	0		168.333	0.31089
0.23647	0		0.25998	0		0.24435	0		0.21515	0		170.335	0.29738
0.23867	0		0.26203	0		0.24657	0		0.21735	0		174.735	0.41903
0.24083	0		0.26433	0		0.24868	0		0.21962	0		174.97	0.28386
0.25005	0		0.26643	0		0.25087	0		0.2218	0		174.991	0.32441
0.25893	0		0.26858	0		0.25295	0		0.22382	0		175.25	0.31089
0.2612	0		0.27058	0		0.25513	0		0.22578	0		175.641	0.33793
0.26327	0		0.27263	0		0.25722	0		0.2279	0		175.822	0.40552
0.26535	0		0.27485	0		0.25935	0		0.23007	0		177.793	0.29738
0.26762	0		0.27693	0		0.26153	0		0.23203	0		177.835	0.36496
0.26982	0		0.27895	0		0.26372	0		0.23412	0		177.945	0.33793
0.27203	0		0.28107	0		0.26577	0		0.23622	0		178.017	0.41903
0.27412	0		0.28335	0		0.26785	0		0.23845	0		178.347	0.32441
0.27627	0		0.28532	0		0.26988	0		0.24067	0		178.544	0.31089
0.27845	0		0.28748	0		0.27208	0		0.24283	0		179.186	0.31089
0.28075	0		0.28968	0		0.2742	0		0.24865	0		180.524	0.29738
0.28283	0		0.29178	0		0.2764	0		0.26465	0		184.103	0.41903
0.28498	0		0.29382	0		0.27862	0		0.27353	0		184.192	0.32441
0.287	0		0.29582	0		0.2808	0		0.27563	0		184.476	0.52717
0.28922	0		0.29797	0		0.28303	0		0.27793	0		187.034	0.31089
0.29138	0		0.30005	0		0.28527	0		0.28013	0		188.037	0.44607
0.29355	0		0.3022	0		0.2874	0		0.28227	0		188.255	0.35145
0.29573	0		0.3043	0		0.28955	0		0.28453	0		188.827	0.29738
0.29772	0		0.30638	0		0.29173	0		0.28648	0		189.524	0.33793
0.29977	0		0.30853	0		0.2939	0		0.28862	0		189.685	0.32441
0.30188	0		0.31067	0		0.29607	0		0.29083	0		192.06	0.36496
0.304	0		0.31267	0		0.29818	0		0.29302	0		192.279	0.44607
0.30615	0		0.31478	0		0.30037	0		0.29502	0		194.002	0.41903
0.30825	0		0.31705	0		0.30257	0		0.29715	0		199.18	0.59476
0.31052	0		0.31918	0		0.30477	0		0.29913	0		199.573	0.28386
0.31265	0		0.32132	0		0.30685	0		0.30137	0		200.8	0.28386
0.31483	0		0.32345	0		0.30888	0		0.3034	0		201.428	0.29738
0.317	0		0.32547	0		0.31098	0		0.30565	0		201.498	0.29738
0.31917	0		0.32762	0		0.3131	0		0.30775	0		203.065	1.78427
0.32128	0		0.32978	0		0.31533	0		0.31003	0		203.259	0.28386
0.3235	0		0.33185	0		0.3175	0		0.31212	0		204.899	0.28386
0.32578	0		0.3338	0		0.31968	0		0.31422	0		206.124	0.32441
0.328	0		0.33598	0		0.32187	0		0.31633	0		206.991	0.43255
0.33017	0		0.3382	0		0.32402	0		0.31837	0		209.984	0.41903
0.33242	0		0.34033	0		0.3262	0		0.32032	0		210.007	0.48662
0.3345	0		0.34257	0		0.32828	0		0.32242	0		210.023	0.31089
0.33675	0		0.34472	0		0.33055	0		0.32438	0		210.147	0.4731
0.3389	0		0.34698	0		0.33268	0		0.32653	0		211.349	0.51365
0.34113	0		0.3491	0		0.33462	0		0.32853	0		211.469	0.31089
0.34328	0		0.35115	0		0.33678	0		0.33057	0		212.525	0.37848
0.34538	0		0.35333	0		0.33898	0		0.33257	0		213.404	0.31089
0.34755	0		0.35528	0		0.34127	0		0.33478	0		214.208	0.28386
0.34962	0		0.35755	0		0.3434	0		0.3369	0		215.2	0.35145
0.35173	0		0.35975	0		0.34547	0		0.33913	0		216.724	0.35145
0.3539	0		0.36193	0		0.3477	0		0.34657	0		216.878	0.67586
0.35608	0		0.36407	0		0.34992	0		0.35723	0		217.053	0.75696
0.35817	0		0.3663	0		0.35215	0		0.36612	0		217.085	2.79805
0.36018	0		0.36837	0		0.35425	0		0.3684	0		217.132	4.05515
0.3623	0		0.37042	0		0.35642	0		0.37045	0		217.147	0.59476
0.36453	0		0.3726	0		0.3587	0		0.37265	0		218.134	1.24358
0.36668	0		0.37457	0		0.36072	0		0.37483	0		218.963	0.28386
0.3688	0		0.37665	0		0.37005	0		0.37692	0		219.145	0.33793
0.37098	0		0.37875	0		0.37893	0		0.37893	0		220.611	0.392
0.37323	0		0.38087	0		0.38297	0		0.38117	0		222.019	0.31089
0.37537	0		0.38298	0		0.39185	0		0.38343	0		223.425	1.68965
0.3775	0		0.38513	0		0.394	0		0.38563	0		225.406	0.29738
0.3797	0		0.38713	0		0.39613	0		0.38758	0		225.609	0.392
0.38182	0		0.3893	0		0.39838	0		0.38985	0		226.214	0.31089
0.38397	0		0.39132	0		0.40033	0		0.392	0		226.918	0.33793
0.3862	0		0.3933	0		0.40263	0		0.39402	0		227.064	1.90592
0.38843	0		0.39533	0		0.40482	0		0.39598	0		227.069	2.13571
0.3905	0		0.39758	0		0.40695	0		0.39808	0		227.175	3.82536
0.39258	0		0.39978	0		0.40912	0		0.40028	0		227.287	0.36496
0.39482	0		0.40187	0		0.41108	0		0.40243	0		227.683	0.33793
0.39698	0		0.40385	0		0.41332	0		0.4045	0		228.05	1.16248
0.3992	0		0.40603	0		0.41553	0		0.40658	0		228.397	0.56772
0.4014	0		0.40817	0		0.41777	0		0.4088	0		230.061	0.52717
0.40352	0		0.41028	0		0.41992	0		0.41107	0		234.081	0.56772
0.40567	0		0.4125	0		0.42217	0		0.41318	0		234.363	0.28386
0.40798	0		0.41448	0		0.42423	0		0.4152	0		236.515	0.36496
0.41023	0		0.41657	0		0.42638	0		0.41728	0		236.554	0.33793
0.4124	0		0.4186	0		0.42848	0		0.4193	0		237.249	0.40552
0.41457	0		0.42075	0		0.43068	0		0.42148	0		237.489	0.31089
0.41677	0		0.42293	0		0.43277	0		0.42362	0		237.6	0.28386
0.41888	0		0.42488	0		0.44217	0		0.42573	0		238.33	0.31089
0.42117	0		0.42687	0		0.45105	0		0.42788	0		238.667	0.31089
0.42328	0		0.42895	0		0.45323	0		0.42988	0		240.001	0.40552
0.4255	0		0.4312	0		0.45547	0		0.43185	0		240.546	0.31089
0.4275	0		0.43337	0		0.45752	0		0.43403	0		240.62	0.29738
0.42962	0		0.43548	0		0.45977	0		0.43623	0		241.796	0.31089
0.4318	0		0.43748	0		0.46195	0		0.4384	0		242.104	0.28386
0.43395	0		0.43963	0		0.46397	0		0.4406	0		242.824	0.32441
0.43618	0		0.44173	0		0.4662	0		0.4428	0		245.076	13.8145
0.43838	0		0.44387	0		0.46813	0		0.44482	0		245.128	5.20411
0.44052	0		0.44607	0		0.47025	0		0.44703	0		245.167	1.0273
0.4426	0		0.44817	0		0.47242	0		0.44908	0		245.796	0.36496
0.44473	0		0.45038	0		0.47468	0		0.45103	0		246.063	1.01379
0.44685	0		0.45257	0		0.47687	0		0.45313	0		246.075	0.51365
0.44912	0		0.45472	0		0.47897	0		0.45538	0		246.133	0.83806
0.45117	0		0.45678	0		0.48108	0		0.45735	0		247.36	0.31089
0.45337	0		0.45887	0		0.48318	0		0.45928	0		249.162	1.28413
0.45542	0		0.46103	0		0.48518	0		0.46147	0		250.375	0.31089
0.45767	0		0.46315	0		0.48737	0		0.46362	0		250.942	0.56772
0.45978	0		0.46535	0		0.48945	0		0.46578	0		251.002	0.31089
0.462	0		0.47297	0		0.49147	0		0.4679	0		251.103	4.04163
0.46415	0		0.48185	0		0.49367	0		0.46993	0		251.791	0.28386
0.46628	0		0.48412	0		0.49585	0		0.47213	0		252.648	0.28386
0.46832	0		0.4862	0		0.49795	0		0.4742	0		252.954	0.41903
0.4705	0		0.48842	0		0.50012	0		0.47632	0		253.015	0.28386
0.47262	0		0.49055	0		0.50213	0		0.47853	0		254.686	0.33793
0.47472	0		0.49252	0		0.50418	0		0.4807	0		256.369	0.41903
0.47702	0		0.49447	0		0.50637	0		0.48293	0		256.392	0.37848
0.47912	0		0.49648	0		0.50852	0		0.48503	0		258.486	0.31089
0.48138	0		0.49853	0		0.5107	0		0.48707	0		260.123	0.36496
0.48348	0		0.5008	0		0.5128	0		0.48932	0		261.255	0.31089
0.48573	0		0.50298	0		0.51498	0		0.49143	0		262.154	2.25737
0.48787	0		0.50508	0		0.5171	0		0.49345	0		263.072	0.71641
0.49003	0		0.50718	0		0.52285	0		0.49567	0		263.087	34.5093
0.49235	0		0.50945	0		0.53175	0		0.4978	0		263.158	0.98675
0.49447	0		0.51173	0		0.53383	0		0.49995	0		264.092	2.91971
0.49662	0		0.51387	0		0.5358	0		0.50212	0		264.132	0.59476
0.49892	0		0.51587	0		0.53792	0		0.50407	0		265.091	1.06786
0.5011	0		0.51792	0		0.54017	0		0.5062	0		265.325	0.31089
0.50317	0		0.51997	0		0.54228	0		0.50838	0		265.561	0.31089
0.50537	0		0.5222	0		0.54445	0		0.51058	0		266.973	0.36496
0.50753	0		0.52435	0		0.54667	0		0.51263	0		267.593	0.33793
0.50963	0		0.5265	0		0.55425	0		0.51482	0		267.985	0.29738
0.51177	0		0.52863	0		0.56313	0		0.51703	0		268.393	0.28386
0.51403	0		0.53078	0		0.56518	0		0.51905	0		269.53	0.31089
0.51625	0		0.53285	0		0.56737	0		0.5211	0		270.119	0.36496
0.51837	0		0.53505	0		0.56953	0		0.52318	0		271.543	0.31089
0.5206	0		0.53722	0		0.57175	0		0.52542	0		271.593	0.28386
0.52452	0		0.53923	0		0.57392	0		0.52732	0		273.545	0.35145
0.5334	0		0.5414	0		0.576	0		0.52952	0		273.654	0.28386
0.53568	0		0.54363	0		0.5781	0		0.5371	0		274.403	0.41903
0.53798	0		0.55115	0		0.58037	0		0.54598	0		274.725	0.31089
0.54012	0		0.56003	0		0.58235	0		0.54805	0		276.104	0.29738
0.54228	0		0.5623	0		0.58448	0		0.5502	0		276.145	0.31089
0.54452	0		0.5644	0		0.58663	0		0.55223	0		277.151	0.60827
0.54667	0		0.5666	0		0.58885	0		0.55445	0		277.221	0.28386
0.5488	0		0.56868	0		0.59098	0		0.55655	0		278.902	0.41903
0.55098	0		0.57093	0		0.59302	0		0.55862	0		279.097	6.35307
0.55318	0		0.57295	0		0.59522	0		0.56067	0		280.099	3.36577
0.55545	0		0.57512	0		0.59742	0		0.56278	0		280.107	0.64882
0.55765	0		0.57737	0		0.59962	0		0.56503	0		281.374	0.67586
0.55982	0		0.57955	0		0.60155	0		0.56722	0		282.073	0.52717
0.56182	0		0.58167	0		0.60358	0		0.56932	0		283.033	0.36496
0.56397	0		0.58388	0		0.60595	0		0.57145	0		283.201	1.27061
0.5661	0		0.58598	0		0.60807	0		0.57365	0		283.383	0.29738
0.56833	0		0.58802	0		0.61025	0		0.5757	0		284.728	0.28386
0.57052	0		0.59013	0		0.6124	0		0.57777	0		285.104	0.392
0.57262	0		0.5923	0		0.61448	0		0.58003	0		285.191	0.44607
0.57485	0		0.5945	0		0.6166	0		0.58217	0		286.53	0.4731
0.58432	0		0.5967	0		0.61878	0		0.58443	0		286.803	0.50014
0.5932	0		0.59895	0		0.62087	0		0.58648	0		288.116	1.56799
0.59537	0		0.60102	0		0.62295	0		0.58852	0		290.139	1.4193
0.59758	0		0.60307	0		0.62518	0		0.59045	0		290.805	0.32441
0.59983	0		0.60517	0		0.6274	0		0.59253	0		290.845	0.4731
0.60202	0		0.6074	0		0.6296	0		0.5948	0		291.195	1.74371
0.60417	0		0.6096	0		0.63178	0		0.59688	0		291.202	1.27061
0.60638	0		0.61168	0		0.63397	0		0.5991	0		291.447	0.28386
0.60853	0		0.61753	0		0.6361	0		0.60123	0		292.197	1.29765
0.61063	0		0.62642	0		0.6382	0		0.6035	0		294.144	0.83806
0.61285	0		0.62853	0		0.6404	0		0.60572	0		295.089	0.31089
0.61503	0		0.63063	0		0.64258	0		0.60782	0		295.49	0.4731
0.61722	0		0.63273	0		0.64473	0		0.60982	0		295.841	0.4731
0.61942	0		0.63482	0		0.64697	0		0.61183	0		296.154	0.67586
0.62163	0		0.63697	0		0.6491	0		0.6139	0		297.169	0.31089
0.62363	0		0.63898	0		0.65125	0		0.61613	0		298.936	0.31089
0.62573	0		0.64108	0		0.65338	0		0.61838	0		299.026	0.31089
0.62777	0		0.64332	0		0.65555	0		0.62057	0		299.956	0.51365
0.62983	0		0.64548	0		0.65778	0		0.62263	0		300.036	0.50014
0.63203	0		0.64765	0		0.65988	0		0.62468	0		300.077	0.60827
0.6342	0		0.64997	0		0.66208	0		0.62687	0		300.146	0.70289
0.6364	0		0.65198	0		0.66417	0		0.62913	0		301.224	0.68938
0.63857	0		0.65418	0		0.6663	0		0.63113	0		302.133	0.48662
0.6408	0		0.65638	0		0.66847	0		0.6333	0		302.597	0.31089
0.64292	0		0.65857	0		0.67043	0		0.63557	0		303.054	1.20303
0.6524	0		0.66083	0		0.6724	0		0.63768	0		304.013	0.29738
0.66128	0		0.66303	0		0.6745	0		0.63985	0		304.138	0.33793
0.6636	0		0.67048	0		0.67677	0		0.64202	0		304.231	0.32441
0.6658	0		0.67937	0		0.67885	0		0.6443	0		305.742	0.43255
0.66788	0		0.68147	0		0.68113	0		0.64633	0		307.048	1.60854
0.67	0		0.68358	0		0.6834	0		0.64853	0		307.113	0.52717
0.67217	0		0.6857	0		0.6856	0		0.65057	0		307.985	0.32441
0.67433	0		0.68793	0		0.68777	0		0.6562	0		308.626	0.29738
0.67648	0		0.69013	0		0.69005	0		0.66507	0		309.492	0.31089
0.67855	0		0.69215	0		0.69225	0		0.6671	0		310.099	1.20303
0.6806	0		0.69408	0		0.6945	0		0.66935	0		310.106	0.41903
0.68277	0		0.69622	0		0.69677	0		0.67157	0		310.211	1.09489
0.68502	0		0.69823	0		0.69897	0		0.6737	0		311.167	1.44634
0.68713	0		0.70037	0		0.70107	0		0.67592	0		312.155	1.2571
0.68942	0		0.7025	0		0.70317	0		0.67813	0		312.327	0.29738
0.6914	0		0.70448	0		0.70527	0		0.6803	0		313.344	0.43255
0.69338	0		0.70673	0		0.70745	0		0.68242	0		314.407	0.31089
0.69563	0		0.70885	0		0.70962	0		0.68458	0		314.428	0.36496
0.6977	0		0.71105	0		0.71182	0		0.68668	0		316.171	0.93268
0.69985	0		0.71318	0		0.71392	0		0.68892	0		318.124	0.81103
0.70205	0		0.71542	0		0.71587	0		0.6911	0		318.211	0.87862
0.70418	0		0.71753	0		0.71808	0		0.69323	0		318.895	0.37848
0.70632	0		0.71962	0		0.72015	0		0.69538	0		321.577	0.28386
0.70858	0		0.72175	0		0.72232	0		0.69743	0		322.804	0.36496
0.7107	0		0.72385	0		0.72435	0		0.69953	0		323.134	0.28386
0.71303	0		0.72602	0		0.72652	0		0.7016	0		323.498	0.28386
0.71535	0		0.72818	0		0.72873	0		0.70375	0		324.228	4.43363
0.71748	0		0.73012	0		0.7307	0		0.70598	0		324.74	0.50014
0.71963	0		0.73242	0		0.73277	0		0.70827	0		325.057	0.85158
0.72168	0		0.73452	0		0.73493	0		0.71045	0		325.069	1.01379
0.7239	0		0.73657	0		0.73712	0		0.71247	0		325.083	1.20303
0.72607	0		0.73863	0		0.73907	0		0.7147	0		325.229	1.35172
0.7282	0		0.74083	0		0.74125	0		0.71682	0		325.953	0.36496
0.73042	0		0.74308	0		0.74343	0		0.71905	0		326.005	0.28386
0.73257	0		0.74525	0		0.74563	0		0.72107	0		327.197	0.31089
0.7348	0		0.7474	0		0.7478	0		0.72298	0		327.243	0.58124
0.73698	0		0.74955	0		0.74993	0		0.7252	0		328.115	1.77075
0.73907	0		0.7517	0		0.75218	0		0.72728	0		328.964	0.33793
0.74125	0		0.75387	0		0.75442	0		0.72947	0		329.099	0.68938
0.74338	0		0.75605	0		0.75665	0		0.73168	0		329.195	0.40552
0.74558	0		0.75813	0		0.75875	0		0.73378	0		329.223	1.13544
0.74787	0		0.76022	0		0.7608	0		0.736	0		329.235	0.75696
0.75008	0		0.76227	0		0.763	0		0.73817	0		330.068	0.33793
0.75215	0		0.76443	0		0.76517	0		0.74025	0		330.144	0.41903
0.75442	0		0.76637	0		0.76737	0		0.74787	0		330.163	4.55529
0.75667	0		0.7686	0		0.76938	0		0.7603	0		330.219	2.04109
0.75867	0		0.77082	0		0.77142	0		0.76918	0		330.242	1.01379
0.7609	0		0.77295	0		0.77352	0		0.77138	0		331.17	0.56772
0.76285	0		0.77505	0		0.77563	0		0.77357	0		331.223	0.33793
0.76487	0		0.77712	0		0.77775	0		0.77578	0		331.675	0.31089
0.76697	0		0.77927	0		0.77982	0		0.77778	0		331.868	0.392
0.76918	0		0.78153	0		0.7838	0		0.77982	0		332.09	0.74344
0.77128	0		0.78378	0		0.79268	0		0.78197	0		332.301	0.41903
0.77332	0		0.78597	0		0.7948	0		0.78405	0		335.772	0.4731
0.7754	0		0.78815	0		0.79678	0		0.78602	0		336.1	0.28386
0.77763	0		0.79033	0		0.7989	0		0.7883	0		336.595	0.392
0.77978	0		0.7925	0		0.80118	0		0.7904	0		336.632	0.29738
0.7819	0		0.7946	0		0.80335	0		0.79252	0		338.097	7.56961
0.78412	0		0.79675	0		0.8054	0		0.79462	0		338.106	0.85158
0.78635	0		0.8061	0		0.80762	0		0.79667	0		338.936	0.31089
0.78845	0		0.81498	0		0.80955	0		0.79885	0		339.175	0.33793
0.7906	0		0.8172	0		0.8116	0		0.80093	0		340.101	1.48689
0.79273	0		0.81935	0		0.8137	0		0.80312	0		340.191	0.5542
0.79488	0		0.8213	0		0.8159	0		0.80527	0		341.135	0.784
0.79705	0		0.82342	0		0.81802	0		0.80735	0		341.973	0.29738
0.79925	0		0.82565	0		0.8201	0		0.80945	0		342.058	0.93268
0.8015	0		0.82758	0		0.82232	0		0.81153	0		342.091	3.2306
0.8109	0		0.82955	0		0.8245	0		0.81355	0		342.176	0.82455
0.81978	0		0.83178	0		0.82658	0		0.81567	0		342.932	0.41903
0.82205	0		0.83392	0		0.82868	0		0.81763	0		343.097	0.67586
0.82425	0		0.83603	0		0.83095	0		0.81983	0		343.395	0.31089
0.82632	0		0.83812	0		0.8332	0		0.822	0		343.776	0.35145
0.8283	0		0.84012	0		0.84258	0		0.82405	0		344.1	0.45958
0.83033	0		0.84228	0		0.85147	0		0.82622	0		344.173	0.41903
0.83245	0		0.84443	0		0.85362	0		0.82838	0		344.197	0.48662
0.83463	0		0.84667	0		0.8558	0		0.83038	0		345.293	0.29738
0.83682	0		0.84882	0		0.85798	0		0.83233	0		345.862	0.392
0.83897	0		0.8511	0		0.86013	0		0.83447	0		346.127	0.90565
0.84122	0		0.85322	0		0.86947	0		0.83663	0		346.28	0.48662
0.84345	0		0.85538	0		0.87837	0		0.83888	0		347.263	0.31089
0.84562	0		0.85753	0		0.8805	0		0.84093	0		347.935	0.31089
0.8479	0		0.8595	0		0.88265	0		0.84307	0		349.284	0.51365
0.85007	0		0.86168	0		0.88472	0		0.84517	0		349.886	0.33793
0.85223	0		0.86372	0		0.88687	0		0.84728	0		354.161	0.56772
0.85435	0		0.86588	0		0.88897	0		0.84935	0		355.905	0.29738
0.85657	0		0.86977	0		0.89122	0		0.85133	0		356.108	5.907
0.85877	0		0.87865	0		0.89333	0		0.85357	0		356.119	1.16248
0.86083	0		0.88077	0		0.89533	0		0.85573	0		357.11	1.52744
0.86293	0		0.88288	0		0.89757	0		0.858	0		357.323	0.56772
0.865	0		0.8851	0		0.89968	0		0.86007	0		358.114	1.35172
0.8671	0		0.88727	0		0.90188	0		0.86225	0		358.157	1.47337
0.8693	0		0.8895	0		0.90388	0		0.86435	0		358.215	16.3017
0.87147	0		0.89155	0		0.90605	0		0.86637	0		358.736	0.29738
0.87358	0		0.89368	0		0.90832	0		0.86833	0		359.216	5.05542
0.87577	0		0.8957	0		0.9105	0		0.87058	0		360.104	29.0214
0.87793	0		0.89782	0		0.91262	0		0.8727	0		360.212	0.52717
0.88018	0		0.90007	0		0.91475	0		0.8749	0		360.221	0.44607
0.8823	0		0.90222	0		0.91687	0		0.87698	0		360.354	0.36496
0.88448	0		0.90438	0		0.919	0		0.87915	0		360.401	0.44607
0.88663	0		0.9066	0		0.92107	0		0.88127	0		361.108	3.29819
0.88887	0		0.90878	0		0.92315	0		0.88322	0		361.301	0.28386
0.89085	0		0.9108	0		0.92527	0		0.88543	0		362.177	0.36496
0.89303	0		0.91293	0		0.92725	0		0.8875	0		363.121	0.52717
0.89502	0		0.91505	0		0.92952	0		0.88965	0		363.138	0.93268
0.89713	0		0.91718	0		0.93172	0		0.89168	0		365.463	0.41903
0.8993	0		0.91935	0		0.93378	0		0.89385	0		367.199	0.95972
0.9015	0		0.92148	0		0.93588	0		0.89595	0		367.334	0.32441
0.9038	0		0.9236	0		0.9381	0		0.89815	0		368.149	0.33793
0.90603	0		0.92575	0		0.94023	0		0.90015	0		370.923	0.56772
0.90817	0		0.9279	0		0.94237	0		0.90238	0		371.196	0.77048
0.91035	0		0.92995	0		0.9444	0		0.90452	0		371.326	0.29738
0.91252	0		0.93205	0		0.94653	0		0.90673	0		372.193	0.87862
0.91468	0		0.93422	0		0.94875	0		0.9088	0		373.135	0.45958
0.91693	0		0.93643	0		0.95092	0		0.91087	0		373.635	0.33793
0.91897	0		0.93857	0		0.95298	0		0.91298	0		373.698	0.33793
0.92127	0		0.94073	0		0.95518	0		0.91512	0		374.121	9.55664
0.92352	0		0.94303	0		0.95742	0		0.91728	0		374.408	0.40552
0.92573	0		0.94513	0		0.95952	0		0.9195	0		375.118	3.1495
0.92765	0		0.95262	0		0.96158	0		0.9216	0		376.152	0.83806
0.92993	0		0.96152	0		0.96375	0		0.9238	0		376.219	0.37848
0.93207	0		0.96372	0		0.9659	0		0.9259	0		376.234	0.33793
0.93417	0		0.96568	0		0.9681	0		0.92787	0		376.244	0.59476
0.9362	0		0.96785	0		0.97025	0		0.9301	0		377.145	0.85158
0.93842	0		0.96995	0		0.97252	0		0.93225	0		378.112	1.28413
0.94057	0		0.97212	0		0.9746	0		0.93435	0		378.199	0.83806
0.94275	0		0.97428	0		0.97682	0		0.93647	0		380.053	0.32441
0.94497	0		0.97635	0		0.97888	0		0.9387	0		380.144	3.87943
0.94708	0		0.97852	0		0.98092	0		0.94072	0		381.152	0.52717
0.94937	0		0.9806	0		0.9902	0		0.94277	0		381.244	0.83806
0.95148	0		0.98268	0		0.9991	0		0.94498	0		382.15	0.45958
0.95367	0		0.98462	0		1.00118	0		0.94712	0		382.196	0.36496
0.95588	0		0.98673	0		1.01052	0		0.9491	0		382.328	0.44607
0.958	0		0.98892	0		1.0194	0		0.95117	0		382.391	0.5542
0.96015	0		0.99112	0		1.02143	0		0.95325	0		383.826	0.33793
0.96218	0		0.99328	0		1.02362	0		0.9555	0		384.104	0.58124
0.96428	0		0.9955	0		1.0258	0		0.95763	0		385.275	0.50014
0.96652	0		0.99767	0		1.02795	0		0.9596	0		385.563	0.41903
0.96863	0		0.99978	0		1.03012	0		0.96168	0		385.713	2.97378
0.97087	0		1.00188	0		1.03223	0		0.96385	0		387.245	0.56772
0.97317	0		1.00388	0		1.03442	0		0.96597	0		387.497	0.28386
0.97522	0		1.00597	0		1.03662	0		0.96817	0		388.186	0.67586
0.9793	0		1.00812	0		1.03872	0		0.97045	0		390.131	2.16275
0.98818	0		1.01022	0		1.04082	0		0.97257	0		390.238	0.52717
0.99042	0		1.01238	0		1.04297	0		0.97477	0		390.462	0.35145
0.99265	0		1.01455	0		1.04505	0		0.9767	0		390.561	0.45958
0.9948	0		1.01655	0		1.04735	0		0.97875	0		391.115	0.64882
0.99695	0		1.01868	0		1.0496	0		0.98113	0		391.131	0.64882
0.99895	0		1.02092	0		1.05157	0		0.98327	0		392.128	20.1541
1.00122	0		1.02307	0		1.05372	0		0.98533	0		392.15	0.5542
1.00337	0		1.02523	0		1.05578	0		0.98733	0		392.182	4.98783
1.00553	0		1.02728	0		1.0579	0		0.99652	0		393.136	3.48743
1.00778	0		1.02928	0		1.05995	0		1.00538	0		393.652	0.29738
1.00992	0		1.0313	0		1.06198	0		1.00737	0		394.092	0.74344
1.01207	0		1.03335	0		1.06402	0		1.00942	0		394.131	0.51365
1.01428	0		1.03553	0		1.0661	0		1.01153	0		394.187	0.28386
1.01657	0		1.03768	0		1.0682	0		1.01362	0		394.715	0.50014
1.01875	0		1.03975	0		1.07043	0		1.01588	0		395.215	0.70289
1.02102	0		1.04183	0		1.07252	0		1.01815	0		395.491	0.35145
1.02318	0		1.04398	0		1.0747	0		1.02032	0		395.736	0.28386
1.02525	0		1.0461	0		1.07672	0		1.02247	0		395.936	0.31089
1.02722	0		1.04832	0		1.07888	0		1.02465	0		396.236	0.75696
1.0292	0		1.05048	0		1.0811	0		1.02663	0		396.284	0.44607
1.03138	0		1.05257	0		1.08305	0		1.02872	0		396.356	0.36496
1.03357	0		1.05467	0		1.08517	0		1.0307	0		397.252	0.75696
1.03577	0		1.05687	0		1.08738	0		1.0329	0		398.285	0.52717
1.0379	0		1.05905	0		1.08952	0		1.03507	0		400.164	0.52717
1.0401	0		1.0613	0		1.09158	0		1.03717	0		400.593	0.32441
1.0423	0		1.06328	0		1.09377	0		1.03928	0		401.201	0.392
1.04432	0		1.06543	0		1.09598	0		1.04155	0		401.217	0.33793
1.05192	0		1.07483	0		1.0981	0		1.04903	0		402.109	3.51446
1.0608	0		1.08372	0		1.10025	0		1.05792	0		403.217	0.98675
1.06297	0		1.08595	0		1.10238	0		1.06548	0		403.242	0.59476
1.06495	0		1.08815	0		1.10455	0		1.07437	0		404.268	0.392
1.06712	0		1.0902	0		1.10652	0		1.07645	0		405.566	0.33793
1.06925	0		1.09227	0		1.10865	0		1.07857	0		406.876	0.4731
1.07152	0		1.09427	0		1.11065	0		1.08073	0		408.108	0.45958
1.07363	0		1.09627	0		1.11283	0		1.08295	0		408.14	24.5201
1.07577	0		1.09823	0		1.11503	0		1.08512	0		409.13	1.7302
1.07792	0		1.1003	0		1.11723	0		1.0873	0		409.144	7.75885
1.08008	0		1.10257	0		1.11943	0		1.08953	0		409.165	0.44607
1.08225	0		1.10467	0		1.12155	0		1.09162	0		410.141	1.40579
1.08437	0		1.10678	0		1.12382	0		1.0938	0		410.15	1.20303
1.08652	0		1.10897	0		1.12593	0		1.09592	0		410.332	0.58124
1.08862	0		1.1111	0		1.12817	0		1.09818	0		411.2	0.59476
1.09082	0		1.11318	0		1.1303	0		1.1002	0		412.093	0.67586
1.09285	0		1.1153	0		1.13245	0		1.1024	0		412.426	0.90565
1.09492	0		1.11738	0		1.13468	0		1.10438	0		413.206	6.56934
1.09708	0		1.1195	0		1.13678	0		1.10655	0		413.24	0.74344
1.09917	0		1.12163	0		1.13895	0		1.10867	0		413.682	0.45958
1.10138	0		1.12382	0		1.14102	0		1.11077	0		414.185	0.68938
1.1035	0		1.12585	0		1.1432	0		1.11293	0		414.205	2.01406
1.10567	0		1.12798	0		1.1454	0		1.11497	0		414.463	0.31089
1.10782	0		1.12992	0		1.14753	0		1.11738	0		414.762	0.36496
1.10998	0		1.13203	0		1.14953	0		1.11937	0		415.212	1.29765
1.11215	0		1.13423	0		1.15163	0		1.12145	0		415.23	0.79751
1.11433	0		1.13632	0		1.15388	0		1.12363	0		415.762	0.81103
1.11647	0		1.13853	0		1.15582	0		1.1257	0		416.334	0.32441
1.11868	0		1.14065	0		1.15802	0		1.12777	0		417.416	0.35145
1.1208	0		1.1428	0		1.16012	0		1.12995	0		418.587	0.5542
1.12298	0		1.14495	0		1.16222	0		1.13212	0		418.659	0.28386
1.1252	0		1.14705	0		1.16422	0		1.13425	0		419.88	0.44607
1.12715	0		1.14912	0		1.16633	0		1.13638	0		420.177	0.50014
1.13293	0		1.1513	0		1.174	0		1.13863	0		420.522	0.31089
1.14182	0		1.15335	0		1.18288	0		1.1406	0		421.079	0.33793
1.14403	0		1.1555	0		1.18868	0		1.1428	0		423.299	2.16275
1.14607	0		1.15775	0		1.19757	0		1.14492	0		423.993	0.31089
1.14832	0		1.15977	0		1.19978	0		1.14692	0		425.239	2.14923
1.15048	0		1.16193	0		1.20198	0		1.14903	0		426.252	0.45958
1.15272	0		1.16418	0		1.20422	0		1.15482	0		426.271	1.66261
1.15502	0		1.16612	0		1.20648	0		1.1637	0		427.221	0.71641
1.15708	0		1.1681	0		1.20848	0		1.1657	0		427.27	1.04082
1.15908	0		1.1703	0		1.21052	0		1.16787	0		428.04	1.04082
1.16117	0		1.17243	0		1.21275	0		1.1699	0		428.743	0.93268
1.16337	0		1.17443	0		1.21493	0		1.17208	0		430.097	0.32441
1.16565	0		1.17658	0		1.21697	0		1.18133	0		431.213	3.87943
1.1678	0		1.17867	0		1.21907	0		1.19022	0		431.272	0.56772
1.17005	0		1.18067	0		1.22098	0		1.19247	0		431.296	0.784
1.17228	0		1.18285	0		1.22338	0		1.19442	0		431.918	0.28386
1.17448	0		1.18503	0		1.2255	0		1.19652	0		432.231	0.8651
1.1766	0		1.18713	0		1.22758	0		1.19863	0		433.171	1.14896
1.1788	0		1.18945	0		1.23692	0		1.20062	0		433.185	1.06786
1.18093	0		1.19168	0		1.25113	0		1.20282	0		433.214	1.68965
1.18318	0		1.19375	0		1.26002	0		1.20477	0		435.205	0.89213
1.1854	0		1.1959	0		1.26223	0		1.20675	0		435.954	0.37848
1.18752	0		1.1981	0		1.27167	0		1.20882	0		436.027	0.28386
1.18967	0		1.2002	0		1.28055	0		1.2109	0		436.139	1.14896
1.19188	0		1.20238	0		1.28283	0		1.21287	0		436.15	0.67586
1.19395	0		1.2044	0		1.28482	0		1.21495	0		436.838	0.40552
1.19597	0		1.20645	0		1.28702	0		1.21712	0		437.318	0.62179
1.19822	0		1.20857	0		1.28923	0		1.21928	0		438.225	0.87862
1.20018	0		1.2108	0		1.29148	0		1.2214	0		438.304	0.8651
1.20238	0		1.21292	0		1.2937	0		1.22357	0		438.755	0.31089
1.20457	0		1.21503	0		1.2959	0		1.22582	0		439.009	0.33793
1.20672	0		1.2173	0		1.29808	0		1.22802	0		439.654	0.29738
1.20883	0		1.21942	0		1.30028	0		1.23732	0		440.029	0.35145
1.21098	0		1.22148	0		1.30253	0		1.2462	0		440.249	1.40579
1.21327	0		1.2236	0		1.3047	0		1.2556	0		441.239	1.40579
1.21537	0		1.22583	0		1.30688	0		1.26448	0		441.242	1.97351
1.21758	0		1.22813	0		1.30895	0		1.26673	0		441.254	1.85185
1.21982	0		1.23028	0		1.31102	0		1.26872	0		441.285	1.35172
1.22197	0		1.23613	0		1.31322	0		1.27085	0		441.31	0.85158
1.22398	0		1.24502	0		1.3152	0		1.273	0		441.443	0.36496
1.23163	0		1.2526	0		1.31737	0		1.27525	0		441.686	0.29738
1.24585	0		1.26148	0		1.31958	0		1.27742	0		441.764	0.33793
1.26007	0		1.26357	0		1.32173	0		1.27965	0		441.967	0.28386
1.27605	0		1.26578	0		1.32395	0		1.28193	0		442.25	3.12247
1.28493	0		1.26803	0		1.32602	0		1.284	0		442.308	2.10868
1.28695	0		1.27385	0		1.3282	0		1.28602	0		443.138	0.98675
1.28908	0		1.28273	0		1.33028	0		1.28813	0		443.156	0.48662
1.29125	0		1.28505	0		1.3324	0		1.2901	0		443.252	1.44634
1.2935	0		1.28708	0		1.33458	0		1.29222	0		443.303	10.3812
1.2957	0		1.2892	0		1.33665	0		1.29442	0		444.262	0.56772
1.2978	0		1.29135	0		1.33888	0		1.2966	0		444.3	2.50068
1.29997	0		1.29335	0		1.34102	0		1.29868	0		445.482	1.09489
1.30225	0		1.2955	0		1.3431	0		1.30087	0		446.153	0.32441
1.3044	0		1.29762	0		1.3453	0		1.30308	0		446.275	0.85158
1.30658	0		1.29957	0		1.34738	0		1.30528	0		446.663	0.44607
1.30858	0		1.30172	0		1.34955	0		1.30732	0		447.227	1.64909
1.31083	0		1.30388	0		1.35173	0		1.30955	0		447.291	0.72993
1.31297	0		1.30602	0		1.35367	0		1.31158	0		448.166	0.90565
1.31522	0		1.31538	0		1.35573	0		1.31373	0		448.854	0.32441
1.3174	0		1.32427	0		1.3578	0		1.3159	0		451.172	0.52717
1.31948	0		1.32625	0		1.35997	0		1.31788	0		451.216	0.72993
1.32165	0		1.32838	0		1.36208	0		1.32002	0		451.34	0.48662
1.32373	0		1.3305	0		1.36412	0		1.32207	0		452.132	1.16248
1.32603	0		1.33255	0		1.36625	0		1.32415	0		452.238	0.67586
1.3282	0		1.3347	0		1.36837	0		1.3262	0		453.121	0.93268
1.33035	0		1.33693	0		1.37055	0		1.32822	0		453.239	0.74344
1.3325	0		1.33895	0		1.37282	0		1.33035	0		453.249	0.81103
1.33458	0		1.34825	0		1.37495	0		1.33255	0		454.212	0.75696
1.33668	0		1.36247	0		1.37698	0		1.33465	0		455.205	0.5542
1.33887	0		1.37135	0		1.37907	0		1.33658	0		455.222	0.48662
1.34107	0		1.37357	0		1.38122	0		1.33862	0		457.247	0.77048
1.34327	0		1.37577	0		1.38328	0		1.34058	0		457.267	2.23033
1.34535	0		1.37793	0		1.38545	0		1.34268	0		457.956	0.29738
1.34758	0		1.38007	0		1.38752	0		1.34493	0		459.259	18.0319
1.34972	0		1.38213	0		1.38967	0		1.34713	0		459.279	0.72993
1.35177	0		1.38418	0		1.39175	0		1.34917	0		459.29	0.41903
1.35378	0		1.3863	0		1.39395	0		1.35122	0		459.64	0.79751
1.35598	0		1.38848	0		1.39605	0		1.35337	0		460.139	1.4193
1.35815	0		1.39055	0		1.39822	0		1.35558	0		460.16	0.41903
1.36037	0		1.39278	0		1.4005	0		1.35762	0		460.172	0.56772
1.36245	0		1.395	0		1.40262	0		1.35983	0		460.263	6.10976
1.36455	0		1.39717	0		1.40487	0		1.36208	0		460.281	0.4731
1.36662	0		1.3993	0		1.40695	0		1.36402	0		460.695	0.67586
1.36885	0		1.40147	0		1.41447	0		1.36627	0		461.144	0.93268
1.371	0		1.40355	0		1.42335	0		1.36832	0		461.205	0.72993
1.37317	0		1.40567	0		1.42555	0		1.37042	0		461.262	1.93295
1.37527	0		1.40785	0		1.4277	0		1.37253	0		461.322	0.5542
1.37932	0		1.41002	0		1.42997	0		1.37468	0		462.158	1.68965
1.38822	0		1.41222	0		1.43212	0		1.37677	0		462.188	0.91917
1.3904	0		1.4144	0		1.43423	0		1.37887	0		464.258	0.32441
1.39262	0		1.41657	0		1.43623	0		1.38097	0		465.312	0.72993
1.39475	0		1.41872	0		1.4384	0		1.38325	0		465.432	0.51365
1.39682	0		1.42082	0		1.44057	0		1.38525	0		465.476	0.41903
1.39895	0		1.42307	0		1.4427	0		1.38733	0		466.489	0.29738
1.40105	0		1.42522	0		1.4448	0		1.38948	0		469.776	0.31089
1.40313	0		1.4273	0		1.44688	0		1.3916	0		470.257	1.13544
1.41072	0		1.42952	0		1.44903	0		1.39358	0		471.137	4.4066
1.4196	0		1.43347	0		1.45123	0		1.39583	0		471.297	26.372
1.42178	0		1.44235	0		1.45348	0		1.39793	0		471.428	0.36496
1.42408	0		1.4445	0		1.45558	0		1.40007	0		471.455	0.50014
1.42608	0		1.44668	0		1.45785	0		1.40222	0		471.506	0.52717
1.42825	0		1.4488	0		1.46003	0		1.40438	0		471.547	0.4731
1.43052	0		1.45102	0		1.46225	0		1.40632	0		472.239	0.41903
1.43263	0		1.45315	0		1.46438	0		1.40848	0		472.302	7.39389
1.43473	0		1.45517	0		1.46643	0		1.41067	0		473.117	0.77048
1.43695	0		1.45735	0		1.46867	0		1.4127	0		473.24	0.50014
1.43917	0		1.45937	0		1.47083	0		1.41482	0		473.295	1.23006
1.44132	0		1.46152	0		1.4729	0		1.41713	0		473.306	0.33793
1.44338	0		1.46365	0		1.47517	0		1.4192	0		475.245	0.31089
1.44555	0		1.46578	0		1.47722	0		1.42127	0		475.299	0.33793
1.4531	0		1.46792	0		1.47943	0		1.42343	0		476.25	0.95972
1.46198	0		1.46988	0		1.4817	0		1.42565	0		476.745	0.75696
1.46425	0		1.472	0		1.48387	0		1.4277	0		477.161	0.50014
1.46638	0		1.47395	0		1.48615	0		1.42973	0		477.24	1.4193
1.46863	0		1.47605	0		1.48812	0		1.43178	0		477.251	0.90565
1.47067	0		1.4782	0		1.49017	0		1.43378	0		477.276	0.44607
1.47282	0		1.48033	0		1.49227	0		1.4359	0		477.533	0.31089
1.47497	0		1.48263	0		1.49438	0		1.43808	0		477.584	0.29738
1.47712	0		1.48487	0		1.49657	0		1.44027	0		478.172	0.87862
1.47928	0		1.48717	0		1.49862	0		1.4425	0		480.252	0.51365
1.48143	0		1.48928	0		1.50077	0		1.44462	0		481.079	0.91917
1.48342	0		1.4914	0		1.5028	0		1.44688	0		481.272	0.70289
1.4855	0		1.49343	0		1.50495	0		1.44895	0		481.51	0.28386
1.48767	0		1.4957	0		1.50708	0		1.45102	0		482.197	0.36496
1.48988	0		1.49775	0		1.50908	0		1.4532	0		482.931	0.29738
1.49203	0		1.4999	0		1.51113	0		1.45533	0		483.288	0.52717
1.49432	0		1.50188	0		1.51322	0		1.4574	0		484.328	0.45958
1.49647	0		1.50393	0		1.5153	0		1.45945	0		485.291	0.63531
1.49867	0		1.50617	0		1.51743	0		1.46352	0		486.663	0.44607
1.50077	0		1.50835	0		1.51968	0		1.4724	0		487.144	1.35172
1.50292	0		1.51042	0		1.52172	0		1.47443	0		487.2	0.64882
1.50515	0		1.51255	0		1.52378	0		1.4767	0		487.241	0.29738
1.50745	0		1.5219	0		1.526	0		1.47877	0		487.323	1.29765
1.5096	0		1.53077	0		1.52823	0		1.48102	0		489.147	18.8564
1.51188	0		1.53298	0		1.53042	0		1.483	0		489.196	0.70289
1.51398	0		1.53505	0		1.53255	0		1.48502	0		489.22	1.50041
1.51627	0		1.53728	0		1.53462	0		1.48712	0		489.246	1.01379
1.51848	0		1.5394	0		1.5368	0		1.48928	0		489.456	0.44607
1.52058	0		1.54162	0		1.53887	0		1.49677	0		489.609	0.29738
1.52267	0		1.54373	0		1.54107	0		1.50565	0		489.683	0.40552
1.52473	0		1.54587	0		1.54312	0		1.5079	0		490.149	5.75831
1.52693	0		1.54795	0		1.54525	0		1.50993	0		490.196	0.70289
1.529	0		1.55018	0		1.54743	0		1.51195	0		491.153	0.81103
1.5311	0		1.55233	0		1.54952	0		1.51393	0		491.166	0.784
1.53325	0		1.55437	0		1.55175	0		1.51618	0		492.035	0.43255
1.5355	0		1.55657	0		1.55747	0		1.51833	0		492.861	0.77048
1.53772	0		1.55863	0		1.56635	0		1.5205	0		493.224	4.82563
1.53983	0		1.56083	0		1.56857	0		1.52267	0		494.18	0.43255
1.54208	0		1.56293	0		1.57062	0		1.52493	0		494.232	0.50014
1.5442	0		1.56495	0		1.5727	0		1.52705	0		494.26	0.5542
1.5462	0		1.56707	0		1.57498	0		1.52917	0		495.234	0.784
1.54843	0		1.56902	0		1.57712	0		1.53133	0		495.289	0.36496
1.5504	0		1.57115	0		1.5793	0		1.53355	0		496.895	0.36496
1.55242	0		1.57342	0		1.58138	0		1.53567	0		497.174	0.51365
1.55467	0		1.57543	0		1.58353	0		1.53788	0		497.667	0.29738
1.55673	0		1.57748	0		1.58758	0		1.54007	0		497.977	0.50014
1.55882	0		1.57968	0		1.59647	0		1.54203	0		498.793	2.31144
1.56118	0		1.58177	0		1.59855	0		1.54415	0		499.273	1.32468
1.5633	0		1.584	0		1.60073	0		1.54637	0		499.295	1.18951
1.56548	0		1.58615	0		1.60287	0		1.54858	0		499.946	0.72993
1.56765	0		1.58822	0		1.60498	0		1.55073	0		500.618	0.31089
1.56975	0		1.59043	0		1.60717	0		1.55827	0		501.265	0.97324
1.57198	0		1.59265	0		1.60938	0		1.56717	0		503	0.33793
1.57417	0		1.59477	0		1.61345	0		1.56933	0		503.193	1.06786
1.5764	0		1.59693	0		1.62233	0		1.57128	0		505.125	0.74344
1.57865	0		1.5991	0		1.6246	0		1.57332	0		505.157	9.0565
1.58088	0		1.60103	0		1.62655	0		1.5755	0		505.173	0.36496
1.58297	0		1.60313	0		1.62872	0		1.57772	0		506.14	0.83806
1.58877	0		1.60523	0		1.63082	0		1.57973	0		506.161	4.27142
1.59765	0		1.60738	0		1.63287	0		1.58182	0		507.157	47.9859
1.59982	0		1.6096	0		1.63502	0		1.58395	0		507.212	0.85158
1.60183	0		1.61175	0		1.63727	0		1.58613	0		507.798	2.05461
1.6041	0		1.61377	0		1.63945	0		1.59538	0		508.157	7.39389
1.60623	0		1.61597	0		1.64145	0		1.61137	0		508.174	2.05461
1.60852	0		1.6181	0		1.6437	0		1.62027	0		508.185	0.56772
1.6107	0		1.62012	0		1.6458	0		1.62253	0		508.3	0.64882
1.61285	0		1.62223	0		1.64798	0		1.62457	0		508.743	0.70289
1.61482	0		1.62448	0		1.6502	0		1.6266	0		509.334	0.50014
1.61707	0		1.62663	0		1.65212	0		1.62867	0		510.266	1.04082
1.61908	0		1.62877	0		1.65428	0		1.63085	0		511.249	0.4731
1.6213	0		1.63097	0		1.65647	0		1.63303	0		511.751	0.29738
1.62345	0		1.63315	0		1.65868	0		1.63522	0		512.304	0.97324
1.62575	0		1.63518	0		1.66077	0		1.63737	0		513.092	0.56772
1.62798	0		1.63725	0		1.66288	0		1.6396	0		513.178	0.33793
1.63015	0		1.6392	0		1.6651	0		1.6418	0		514.046	0.59476
1.63228	0		1.64123	0		1.6672	0		1.64392	0		514.255	0.8651
1.63442	0		1.64338	0		1.6747	0		1.64612	0		515.244	0.63531
1.63637	0		1.64542	0		1.68358	0		1.64823	0		515.315	0.74344
1.63847	0		1.6476	0		1.68575	0		1.65037	0		515.819	0.33793
1.64067	0		1.64982	0		1.6877	0		1.65257	0		516.292	1.94647
1.64277	0		1.65197	0		1.68987	0		1.65478	0		517.143	1.83833
1.64503	0		1.65403	0		1.69178	0		1.65705	0		518.304	0.83806
1.64717	0		1.65618	0		1.69402	0		1.65915	0		518.591	0.36496
1.6493	0		1.65838	0		1.69615	0		1.66125	0		520.133	0.5542
1.65143	0		1.66045	0		1.6984	0		1.66348	0		520.264	0.59476
1.65358	0		1.66258	0		1.70047	0		1.66568	0		520.347	0.5542
1.65575	0		1.66472	0		1.70268	0		1.66767	0		521.206	0.82455
1.65798	0		1.66688	0		1.7047	0		1.66988	0		521.222	5.37983
1.66013	0		1.66912	0		1.70673	0		1.67193	0		521.277	0.95972
1.66242	0		1.6731	0		1.7089	0		1.67417	0		522.228	0.64882
1.6646	0		1.68198	0		1.71098	0		1.67625	0		522.28	0.44607
1.66673	0		1.68417	0		1.71323	0		1.67827	0		522.648	0.36496
1.66898	0		1.68638	0		1.71528	0		1.68037	0		522.859	0.32441
1.67108	0		1.68842	0		1.7175	0		1.68245	0		522.973	0.31089
1.67325	0		1.69057	0		1.71968	0		1.68445	0		523.167	37.8751
1.67533	0		1.69272	0		1.72188	0		1.68653	0		523.199	1.52744
1.67735	0		1.69483	0		1.72403	0		1.68863	0		523.221	0.392
1.67945	0		1.69708	0		1.72625	0		1.69082	0		523.261	0.60827
1.68147	0		1.69907	0		1.72835	0		1.69298	0		523.413	0.72993
1.68375	0		1.70117	0		1.73057	0		1.695	0		523.89	0.32441
1.68595	0		1.70317	0		1.73272	0		1.69708	0		524.168	9.59719
1.68807	0		1.70523	0		1.73487	0		1.69927	0		524.195	0.9462
1.69025	0		1.7072	0		1.73703	0		1.7014	0		524.23	0.81103
1.69242	0		1.70915	0		1.7393	0		1.70345	0		524.751	0.72993
1.6946	0		1.7112	0		1.74142	0		1.70563	0		525.11	0.48662
1.69678	0		1.71335	0		1.74352	0		1.70783	0		525.166	1.62206
1.6989	0		1.71557	0		1.75108	0		1.7099	0		525.18	2.39254
1.70105	0		1.71782	0		1.75998	0		1.71187	0		526.259	0.51365
1.70325	0		1.71985	0		1.76217	0		1.71393	0		526.289	4.28494
1.70535	0		1.72198	0		1.76412	0		1.716	0		527.28	0.40552
1.70747	0		1.72413	0		1.76632	0		1.71815	0		527.296	1.56799
1.70953	0		1.72623	0		1.7684	0		1.72018	0		527.318	0.97324
1.71175	0		1.72833	0		1.77052	0		1.72232	0		528.23	0.50014
1.71385	0		1.73048	0		1.7726	0		1.72442	0		528.288	1.97351
1.71598	0		1.73263	0		1.77475	0		1.72655	0		528.337	1.20303
1.71812	0		1.7349	0		1.77687	0		1.7287	0		528.412	0.60827
1.72023	0		1.73697	0		1.77893	0		1.73075	0		529.278	0.95972
1.72245	0		1.73922	0		1.78108	0		1.73277	0		530.257	1.51392
1.72453	0		1.7414	0		1.78325	0		1.735	0		530.335	0.43255
1.72657	0		1.7436	0		1.78543	0		1.73705	0		530.522	0.28386
1.72878	0		1.74563	0		1.78755	0		1.73922	0		530.862	0.33793
1.73097	0		1.74773	0		1.7898	0		1.74135	0		531.272	0.63531
1.73308	0		1.74993	0		1.79192	0		1.74353	0		532.69	0.28386
1.73528	0		1.752	0		1.79413	0		1.7457	0		533.234	0.89213
1.73738	0		1.7614	0		1.79618	0		1.74763	0		533.261	0.82455
1.73945	0		1.77028	0		1.7982	0		1.74982	0		533.331	0.36496
1.74163	0		1.77245	0		1.80033	0		1.75195	0		533.754	0.62179
1.74395	0		1.77438	0		1.80247	0		1.75395	0		533.765	0.50014
1.74597	0		1.77637	0		1.80448	0		1.75597	0		534.26	0.62179
1.74805	0		1.7786	0		1.80672	0		1.7582	0		535.27	0.66234
1.75018	0		1.78073	0		1.8089	0		1.76033	0		535.288	0.784
1.75237	0		1.7828	0		1.8111	0		1.76243	0		536.266	0.52717
1.75453	0		1.78492	0		1.81325	0		1.76467	0		536.286	0.35145
1.75657	0		1.78697	0		1.8225	0		1.76683	0		536.567	0.28386
1.75875	0		1.7891	0		1.83138	0		1.76902	0		538.198	0.62179
1.76097	0		1.79123	0		1.8335	0		1.77103	0		538.214	1.00027
1.76308	0		1.79347	0		1.8357	0		1.77315	0		538.269	0.8651
1.7652	0		1.7955	0		1.83778	0		1.77525	0		538.322	1.51392
1.76745	0		1.79765	0		1.83997	0		1.77732	0		538.35	0.51365
1.77677	0		1.79967	0		1.84212	0		1.77952	0		538.77	0.33793
1.79277	0		1.80173	0		1.84432	0		1.78172	0		539.02	0.31089
1.79493	0		1.80373	0		1.84653	0		1.78378	0		539.347	0.97324
1.79717	0		1.80582	0		1.84867	0		1.7859	0		539.366	1.04082
1.79932	0		1.80802	0		1.8509	0		1.78817	0		540.201	0.54069
1.80143	0		1.81012	0		1.8531	0		1.79028	0		540.366	0.784
1.80343	0		1.81213	0		1.85533	0		1.7923	0		541.776	0.63531
1.8055	0		1.81428	0		1.85753	0		1.7945	0		544.243	3.56853
1.80773	0		1.81657	0		1.8596	0		1.79662	0		544.297	2.43309
1.80972	0		1.8241	0		1.86167	0		1.79885	0		544.36	0.45958
1.81185	0		1.83298	0		1.86397	0		1.80112	0		545.249	0.56772
1.81395	0		1.83493	0		1.86618	0		1.8033	0		545.291	1.91944
1.81618	0		1.83707	0		1.86835	0		1.8055	0		545.332	0.51365
1.81822	0		1.83922	0		1.87602	0		1.80765	0		545.674	0.31089
1.82035	0		1.84132	0		1.8849	0		1.80983	0		545.765	1.67613
1.82232	0		1.84325	0		1.88708	0		1.812	0		546.238	0.62179
1.8246	0		1.84533	0		1.88918	0		1.81398	0		546.353	0.59476
1.82673	0		1.8474	0		1.89133	0		1.81595	0		547.404	0.50014
1.829	0		1.84962	0		1.89347	0		1.81817	0		548.237	0.72993
1.83125	0		1.85168	0		1.89542	0		1.82032	0		548.276	0.48662
1.83347	0		1.85377	0		1.89757	0		1.82257	0		548.301	0.4731
1.83568	0		1.85593	0		1.89973	0		1.82477	0		548.342	0.5542
1.83788	0		1.85807	0		1.9019	0		1.82693	0		549.169	0.43255
1.84015	0		1.86018	0		1.90402	0		1.82903	0		549.267	0.64882
1.84237	0		1.86215	0		1.90608	0		1.83097	0		550.196	0.82455
1.84453	0		1.86415	0		1.90822	0		1.83323	0		550.973	0.48662
1.84667	0		1.87177	0		1.91035	0		1.83547	0		551.175	0.29738
1.85613	0		1.88065	0		1.91247	0		1.8375	0		551.288	0.54069
1.865	0		1.88288	0		1.91468	0		1.83957	0		552.275	0.29738
1.8672	0		1.88502	0		1.91672	0		1.84167	0		554.161	0.75696
1.86928	0		1.88717	0		1.91883	0		1.84382	0		554.318	1.16248
1.87153	0		1.88922	0		1.92102	0		1.84593	0		554.335	6.65045
1.8735	0		1.89118	0		1.92323	0		1.84805	0		554.971	0.28386
1.87548	0		1.89337	0		1.92537	0		1.85017	0		555.337	2.08164
1.87765	0		1.89548	0		1.92752	0		1.8523	0		555.374	0.66234
1.87983	0		1.8977	0		1.92968	0		1.85438	0		556.276	7.13706
1.88203	0		1.89975	0		1.93178	0		1.85658	0		556.308	2.06813
1.88408	0		1.90192	0		1.93392	0		1.85867	0		556.327	1.13544
1.88623	0		1.90408	0		1.93603	0		1.86078	0		556.337	2.04109
1.88843	0		1.90603	0		1.93833	0		1.86292	0		556.348	0.98675
1.8906	0		1.908	0		1.94038	0		1.8704	0		556.381	5.70424
1.8928	0		1.91012	0		1.94243	0		1.87928	0		556.386	6.12328
1.89503	0		1.91218	0		1.94453	0		1.88138	0		556.392	4.97432
1.89723	0		1.91433	0		1.94672	0		1.88333	0		556.762	0.29738
1.89937	0		1.92177	0		1.94883	0		1.88542	0		557.277	2.70343
1.90145	0		1.93065	0		1.951	0		1.8876	0		557.292	0.83806
1.90368	0		1.93285	0		1.9533	0		1.88957	0		557.342	1.71668
1.90577	0		1.93495	0		1.95547	0		1.89177	0		557.362	1.17599
1.90775	0		1.93705	0		1.95753	0		1.8939	0		557.389	5.17707
1.90992	0		1.93933	0		1.95955	0		1.896	0		557.971	0.28386
1.91223	0		1.94147	0		1.96167	0		1.89818	0		558.255	0.52717
1.91437	0		1.94363	0		1.96372	0		1.9003	0		558.276	0.44607
1.91662	0		1.94562	0		1.96585	0		1.90775	0		558.338	0.79751
1.91877	0		1.9478	0		1.96802	0		1.91663	0		558.393	2.54123
1.92077	0		1.94997	0		1.97013	0		1.91885	0		558.701	0.36496
1.923	0		1.95215	0		1.97223	0		1.92108	0		558.82	0.81103
1.92527	0		1.9543	0		1.97432	0		1.92313	0		559.355	0.28386
1.92732	0		1.95643	0		1.97657	0		1.92518	0		560.28	0.32441
1.93645	0		1.9585	0		1.97855	0		1.92738	0		560.706	0.41903
1.94533	0		1.9607	0		1.98078	0		1.92947	0		561.19	0.392
1.9476	0		1.96282	0		1.98302	0		1.93152	0		561.716	1.51392
1.94977	0		1.96478	0		1.98515	0		1.9337	0		561.808	0.70289
1.95188	0		1.9668	0		1.99275	0		1.93583	0		562.246	0.62179
1.9541	0		1.969	0		2.00163	0		1.93793	0		562.29	0.33793
1.95627	0		1.97115	0		2.0038	0		1.9402	0		562.796	0.33793
1.95845	0		1.97315	0		2.00597	0		1.94223	0		562.974	0.37848
1.96057	0		1.9753	0		2.00803	0		1.94443	0		563.065	0.44607
1.96275	0		1.97723	0		2.01025	0		1.94662	0		563.297	0.83806
1.96477	0		1.97928	0		2.01787	0		1.94872	0		564.214	0.81103
1.96698	0		1.98845	0		2.02675	0		1.95095	0		564.664	0.31089
1.96923	0		1.99733	0		2.02888	0		1.95493	0		565.812	0.29738
1.97138	0		1.99955	0		2.03087	0		1.96382	0		566.271	1.8924
1.97355	0		2.00163	0		2.03285	0		1.966	0		566.285	0.33793
1.97562	0		2.00383	0		2.03495	0		1.96817	0		566.336	0.72993
1.97788	0		2.006	0		2.03723	0		1.97035	0		566.378	0.392
1.98005	0		2.00813	0		2.03942	0		1.97247	0		568.294	0.56772
1.98215	0		2.01033	0		2.0416	0		1.98178	0		568.32	0.75696
1.98437	0		2.01238	0		2.04365	0		1.99068	0		568.343	1.37875
1.98652	0		2.01465	0		2.04578	0		1.99283	0		568.424	0.81103
1.98865	0		2.02412	0		2.04803	0		1.99485	0		569.18	0.48662
1.99085	0		2.033	0		2.05045	0		1.99712	0		569.81	0.75696
1.99298	0		2.03518	0		2.05257	0		1.99932	0		570.295	0.4731
1.99527	0		2.0372	0		2.05457	0		2.00142	0		570.778	0.31089
1.9973	0		2.03915	0		2.05667	0		2.00897	0		571.395	0.29738
1.99955	0		2.04123	0		2.0589	0		2.01785	0		571.573	1.14896
2.00165	0		2.04327	0		2.06103	0		2.02003	0		571.814	0.48662
2.00368	0		2.04533	0		2.06328	0		2.02207	0		572.345	11.2193
2.00568	0		2.04745	0		2.06537	0		2.0242	0		572.431	0.52717
2.00795	0		2.04962	0		2.06753	0		2.0264	0		572.913	0.71641
2.01013	0		2.05175	0		2.06972	0		2.02847	0		573.32	0.8651
2.01228	0		2.05375	0		2.07178	0		2.03055	0		573.347	5.2717
2.01443	0		2.05588	0		2.08118	0		2.0327	0		574.217	0.93268
2.01662	0		2.05803	0		2.09008	0		2.03485	0		574.233	2.32495
2.0188	0		2.0602	0		2.09223	0		2.03692	0		574.289	37.6048
2.0211	0		2.06242	0		2.09447	0		2.0389	0		574.314	1.05434
2.02318	0		2.06447	0		2.09648	0		2.04098	0		574.367	0.31089
2.0254	0		2.07375	0		2.09868	0		2.04312	0		574.406	0.48662
2.02762	0		2.08442	0		2.10065	0		2.04512	0		574.467	0.50014
2.0299	0		2.09328	0		2.10268	0		2.04735	0		575.194	0.4731
2.03188	0		2.09538	0		2.10492	0		2.04958	0		575.294	5.65018
2.034	0		2.0974	0		2.10697	0		2.05182	0		575.407	0.36496
2.04323	0		2.09948	0		2.1091	0		2.05387	0		576.267	2.31144
2.05212	0		2.10155	0		2.1112	0		2.0561	0		576.272	3.36577
2.05423	0		2.10375	0		2.11323	0		2.05808	0		576.297	2.06813
2.0564	0		2.10572	0		2.11533	0		2.0602	0		576.82	0.52717
2.0586	0		2.10782	0		2.11735	0		2.06217	0		577.09	0.54069
2.06075	0		2.10993	0		2.11947	0		2.06435	0		577.259	0.97324
2.06297	0		2.11222	0		2.12153	0		2.06642	0		577.275	1.60854
2.06508	0		2.1144	0		2.12355	0		2.06857	0		578.215	0.64882
2.06723	0		2.11638	0		2.12575	0		2.07067	0		579.516	0.79751
2.06923	0		2.11857	0		2.12788	0		2.07287	0		579.864	0.5542
2.0715	0		2.1207	0		2.13002	0		2.07487	0		580.74	0.98675
2.07362	0		2.1229	0		2.13215	0		2.077	0		580.992	0.50014
2.0759	0		2.12497	0		2.13425	0		2.07922	0		583.231	0.85158
2.07807	0		2.12713	0		2.13638	0		2.0814	0		584.26	0.77048
2.0801	0		2.12918	0		2.13853	0		2.08347	0		584.275	1.10841
2.08587	0		2.13135	0		2.14067	0		2.09287	0		584.286	2.23033
2.09475	0		2.1334	0		2.14288	0		2.10175	0		584.379	20.2352
2.09692	0		2.13555	0		2.14503	0		2.10398	0		584.415	1.16248
2.09892	0		2.1377	0		2.14722	0		2.10615	0		584.423	0.8651
2.10112	0		2.13982	0		2.14935	0		2.10828	0		584.65	0.36496
2.10327	0		2.14193	0		2.15142	0		2.11025	0		584.79	1.17599
2.10537	0		2.14413	0		2.15363	0		2.1124	0		585.367	1.06786
2.1077	0		2.14623	0		2.1558	0		2.11447	0		585.385	16.4504
2.1099	0		2.14833	0		2.15805	0		2.11665	0		585.435	0.98675
2.11217	0		2.15043	0		2.1602	0		2.11878	0		586.388	3.33874
2.11433	0		2.15247	0		2.16223	0		2.1209	0		586.432	1.09489
2.11635	0		2.16012	0		2.16445	0		2.123	0		587.381	0.33793
2.11857	0		2.169	0		2.16657	0		2.12507	0		587.422	0.68938
2.12065	0		2.17115	0		2.16873	0		2.12737	0		588.268	0.59476
2.12268	0		2.17322	0		2.17068	0		2.12937	0		588.353	0.392
2.12477	0		2.17525	0		2.17287	0		2.13165	0		589.167	0.66234
2.12683	0		2.17745	0		2.175	0		2.13385	0		589.212	0.59476
2.12902	0		2.1795	0		2.17713	0		2.13605	0		589.259	0.56772
2.13123	0		2.1816	0		2.17922	0		2.138	0		589.281	0.75696
2.13333	0		2.18363	0		2.1813	0		2.14007	0		589.544	0.28386
2.13533	0		2.18578	0		2.18345	0		2.14217	0		589.62	0.40552
2.13745	0		2.18787	0		2.18565	0		2.14435	0		589.777	1.08137
2.13955	0		2.18995	0		2.18778	0		2.14648	0		589.869	0.72993
2.14162	0		2.19205	0		2.18992	0		2.14858	0		590.24	0.4731
2.14375	0		2.19407	0		2.19217	0		2.15065	0		590.318	0.67586
2.14598	0		2.1963	0		2.19423	0		2.15282	0		590.339	0.72993
2.14802	0		2.19838	0		2.19642	0		2.1548	0		590.458	0.33793
2.15013	0		2.20052	0		2.20578	0		2.15698	0		591.299	1.23006
2.15235	0		2.20273	0		2.21467	0		2.15895	0		592.736	0.33793
2.1544	0		2.20492	0		2.21693	0		2.16108	0		594.284	3.78481
2.15668	0		2.20708	0		2.21913	0		2.16325	0		594.327	0.64882
2.15883	0		2.20908	0		2.22662	0		2.16535	0		594.346	1.18951
2.161	0		2.21123	0		2.23552	0		2.16752	0		594.868	0.31089
2.16332	0		2.21342	0		2.23775	0		2.16955	0		594.908	0.29738
2.16543	0		2.21562	0		2.23975	0		2.1717	0		595.273	2.66288
2.1675	0		2.21777	0		2.242	0		2.17373	0		595.343	0.90565
2.16975	0		2.21977	0		2.24417	0		2.17592	0		595.762	0.29738
2.17553	0		2.22172	0		2.2464	0		2.1781	0		596.273	0.31089
2.18442	0		2.22383	0		2.2485	0		2.18023	0		596.367	1.0273
2.19032	0		2.226	0		2.25052	0		2.1824	0		597.314	0.77048
2.19927	0		2.228	0		2.25257	0		2.18438	0		598.182	1.2571
2.20158	0		2.23012	0		2.2547	0		2.18637	0		598.284	2.68992
2.20368	0		2.23228	0		2.25692	0		2.18853	0		598.686	0.31089
2.20593	0		2.23455	0		2.25917	0		2.19067	0		598.775	0.79751
2.20813	0		2.23673	0		2.26143	0		2.19272	0		598.787	1.23006
2.21037	0		2.23895	0		2.26362	0		2.19485	0		601.03	0.28386
2.21245	0		2.24112	0		2.2658	0		2.19705	0		601.292	0.74344
2.21458	0		2.24322	0		2.26805	0		2.1991	0		602.896	0.32441
2.21687	0		2.24533	0		2.27367	0		2.20133	0		603.326	0.44607
2.21898	0		2.24728	0		2.29322	0		2.20345	0		604.357	0.36496
2.22113	0		2.24938	0		2.31277	0		2.20565	0		604.371	1.10841
2.22332	0		2.2571	0		2.3323	0		2.20777	0		606.213	0.44607
2.22555	0		2.27665	0		2.35185	71		2.20983	0		606.31	1.35172
2.22767	0		2.29618	0		2.37138	1224		2.21207	0		607.203	2.01406
2.22987	0		2.31573	103		2.39093	1761.06		2.21428	0		607.266	1.27061
2.23205	0		2.33527	2547.07		2.41048	1165.23		2.21638	0		607.326	0.59476
2.23425	0		2.35482	1621.66		2.43002	626.97		2.2187	0		608.238	1.2571
2.23622	0		2.37435	854.99		2.44957	609.45		2.22082	0		608.254	6.299
2.23842	0		2.39392	640		2.4691	1014.73		2.22307	0		608.278	0.75696
2.24063	0		2.41345	96		2.48865	352.16		2.22515	0		608.307	0.52717
2.24283	0		2.43298	510		2.5082	687.53		2.22717	0		608.324	0.62179
2.24493	0		2.45253	727		2.52773	754		2.22935	0		609.259	1.14896
2.24708	0		2.47208	0		2.54728	402		2.23137	0		609.358	0.50014
2.25292	0		2.49162	681.03		2.56682	586.89		2.2334	0		610.039	0.98675
2.26357	0		2.51115	258		2.58637	361.92		2.23555	0		610.252	0.41903
2.28312	0		2.5307	620.12		2.60592	730.77		2.2377	0		610.264	0.82455
2.30267	0		2.55025	299.6		2.62545	776.74		2.24528	0		610.314	0.37848
2.3222	1570.89		2.56978	895.91		2.645	231.78		2.26128	0		610.459	0.28386
2.34175	2720.99		2.58933	0		2.66455	407.73		2.27372	0		611.82	0.43255
2.3613	1138.4		2.60887	243		2.68408	369.33		2.29328	0		612.226	0.64882
2.38083	894.98		2.62842	223		2.70363	363.24		2.31282	0		612.36	1.66261
2.40038	624.61		2.64795	55		2.72318	0		2.33237	0		612.441	0.29738
2.41992	684.28		2.6675	557		2.74272	664.91		2.35192	2637.94		613.303	1.08137
2.43945	369		2.68705	566		2.76227	485		2.37145	2015.49		613.385	0.37848
2.459	770.36		2.70658	654		2.7818	444.49		2.39098	975.37		613.405	0.85158
2.47858	400.64		2.72613	662.18		2.80135	283		2.41053	476.69		614.274	0.90565
2.49812	310		2.74567	98		2.8209	329		2.43007	658.16		614.386	0.31089
2.5177	395		2.76522	216.3		2.84043	206.57		2.44962	533.07		614.487	0.28386
2.53725	454.02		2.78477	225		2.85998	660.46		2.46915	605		615.168	0.31089
2.5568	528.65		2.8043	677.71		2.87953	563		2.4887	685.87		615.3	1.98702
2.57633	732.42		2.82383	718		2.89908	498		2.50825	191		615.392	0.44607
2.59588	358		2.84338	810.05		2.91862	570		2.5278	409		615.986	0.29738
2.61543	665.83		2.86293	620		2.93817	148.59		2.54733	413		616.17	1.01379
2.63497	338.7		2.88247	375.6		2.95772	612.29		2.56688	387.62		616.196	1.18951
2.65452	251.7		2.90202	622		2.97725	704.79		2.58642	671.92		616.279	0.75696
2.67405	452		2.92157	611.76		2.99678	287		2.60597	515		616.862	1.68965
2.6936	378		2.94112	578.18		3.01633	512		2.6255	914.17		617.207	0.52717
2.71313	592		2.96065	610.92		3.03588	462		2.64505	466.78		618.147	0.95972
2.73268	295.25		2.9802	256.01		3.05548	390		2.6646	1103.43		618.232	0.60827
2.75222	609.13		2.99973	797.61		3.07502	424		2.68413	458.6		618.835	0.41903
2.77177	316.28		3.01928	211.04		3.09457	479		2.70368	439		619.336	1.09489
2.7913	318.95		3.03885	593.95		3.1141	463.84		2.72322	378.95		619.358	0.64882
2.81085	429		3.05837	170.55		3.13367	351		2.7428	812.65		619.419	1.39227
2.8304	549		3.07792	781.93		3.15318	444.38		2.76233	214		619.46	0.392
2.84993	722.65		3.09747	121.5		3.17275	452		2.78188	512		620.061	0.28386
2.86948	678.54		3.117	125.45		3.19228	341.14		2.80143	680		620.3	0.62179
2.88902	379		3.13655	202		3.21183	278		2.82097	453.84		621.264	1.09489
2.90857	584		3.1561	140		3.23138	819.53		2.84052	923.65		621.364	0.75696
2.92812	445.56		3.17563	227.84		3.25092	0		2.86007	415		622.264	3.55501
2.94765	466.02		3.19518	370		3.27047	120.17		2.87962	673		622.279	3.85239
2.96718	898.92		3.21472	346		3.29	288		2.89915	556.73		622.73	0.31089
2.98675	835.62		3.23428	198		3.30955	514		2.9187	863.98		623.262	0.784
3.00627	684.92		3.2538	661.35		3.3291	78		2.93823	603.3		623.281	0.83806
3.02582	620		3.27337	634		3.34863	337.22		2.95777	729.64		623.342	0.45958
3.04537	765.57		3.2929	900.82		3.36818	186		2.97732	320.57		623.354	0.45958
3.0649	532		3.31245	408		3.38772	66		2.99687	188		623.755	0.784
3.08447	924		3.33198	346.28		3.40727	426		3.0164	528.67		624.214	5.33928
3.104	452		3.35153	270		3.42682	166		3.03595	606		624.285	1.00027
3.12353	801.42		3.37108	392		3.44635	0		3.05548	670		624.382	0.62179
3.14308	360		3.39062	343.89		3.46588	316.86		3.07503	226		624.856	0.31089
3.16262	578.7		3.41017	616		3.48543	64		3.09457	0		625.074	0.56772
3.18217	570		3.4297	647.2		3.505	268		3.11412	0		625.186	0.74344
3.2017	351.31		3.44925	0		3.52452	34		3.13365	0		625.218	0.48662
3.22125	460.05		3.4688	606		3.54407	304		3.15323	56		625.245	0.72993
3.2408	316		3.48837	751.46		3.5636	351.14		3.17275	160		625.323	0.75696
3.26035	470		3.50788	350.43		3.58315	538		3.1923	300		626.206	0.74344
3.27988	204		3.52743	262		3.60268	647.81		3.21187	735.83		626.227	0.83806
3.29942	338		3.54697	258		3.62223	262		3.23142	232		626.25	0.32441
3.31897	498.84		3.56657	152		3.64177	547.73		3.25093	461.68		627.116	0.63531
3.3385	593.18		3.58612	378		3.66132	244		3.27047	0		628.333	0.93268
3.35805	518		3.60567	228		3.68087	500		3.29003	46		629.162	0.56772
3.37758	224		3.6252	508.13		3.7004	466		3.30957	406		629.292	0.81103
3.39715	134		3.64475	508		3.71995	360		3.3291	333.45		629.323	2.70343
3.41668	174		3.66428	558.67		3.7395	443.34		3.34865	728.31		629.407	1.20303
3.43622	60		3.68383	448		3.75903	332		3.3682	521.49		629.571	0.83806
3.45577	262		3.70337	176		3.77858	0		3.38773	763.82		629.787	1.12192
3.4753	0		3.72292	0		3.79812	88		3.40728	436		630.006	0.56772
3.49485	256		3.74245	0		3.81767	0		3.42683	0		630.31	0.54069
3.5144	613.2		3.762	0		3.8372	0		3.44637	454		630.335	0.52717
3.53395	366		3.78155	0		3.85675	0		3.46592	570.7		631.307	1.10841
3.55348	286		3.8011	72		3.87628	0		3.48547	465.25		631.341	0.70289
3.57305	348.99		3.82065	191.75		3.89583	114		3.50502	428		631.393	0.31089
3.59257	284.95		3.84018	390.69		3.91538	507.55		3.52455	368.56		632.24	0.5542
3.61212	352.21		3.85975	293		3.93495	334		3.5441	303.25		632.789	0.784
3.63165	184		3.87927	228		3.95448	172		3.56363	170		632.801	0.29738
3.65118	196		3.89882	388		3.97402	108		3.58318	0		634.19	2.27088
3.67073	148		3.91837	344		3.99357	160		3.60273	90		634.206	1.98702
3.69028	58		3.9379	588.83		4.01312	312		3.62227	0		634.305	1.66261
3.70983	56		3.95745	725.61		4.03267	96		3.64182	98		634.316	0.784
3.72937	0		3.977	846.98		4.0522	428		3.66135	108		634.346	0.41903
3.7489	0		3.99653	543.29		4.07175	372		3.6809	208		635.184	1.16248
3.76845	82		4.01608	1134		4.09128	244.27		3.70045	190		635.21	2.17626
3.78798	0		4.03562	509.41		4.11083	285.45		3.72	0		635.42	0.51365
3.80753	0		4.05517	1816.52		4.13038	246.54		3.73953	0		636.049	0.33793
3.82708	0		4.0747	1673.4		4.14992	145.75		3.75908	0		636.251	7.48851
3.84663	36		4.09425	1803.08		4.16947	116		3.77862	0		636.855	0.28386
3.86617	0		4.11378	2030.13		4.189	592.15		3.79817	0		637.254	1.43282
3.88572	160		4.13337	2654.5		4.20855	760		3.8177	0		637.492	0.4731
3.90527	300		4.15292	1857.22		4.22808	1057.66		3.83725	0		637.783	0.64882
3.9248	244		4.17245	1144.56		4.24763	753.62		3.85678	0		637.839	1.31117
3.94435	100		4.192	610.89		4.26717	1488.56		3.87633	98		638.287	1.16248
3.96388	0		4.21153	0		4.28673	0		3.89587	100		638.324	3.16302
3.98343	0		4.23108	675.73		4.30633	0		3.91542	0		638.361	0.63531
4.00297	140		4.25062	627.85		4.32587	1026.73		3.93495	0		638.853	0.58124
4.02252	176		4.27017	903.43		4.3454	1510.87		3.9545	116		639.09	0.48662
4.04207	355		4.2897	938.46		4.36495	528		3.97403	68		639.32	2.24385
4.0616	260		4.30925	1095.19		4.3845	0		3.99358	703.98		639.355	2.31144
4.08115	548		4.32878	842.55		4.40403	0		4.01313	598.52		639.373	5.09597
4.10068	625.28		4.34835	1806.08		4.42357	176		4.03267	780.04		639.428	0.70289
4.12025	913		4.36787	2058.73		4.44312	88		4.05222	351.04		640.022	0.31089
4.13978	557.62		4.38742	1078.57		4.46265	236		4.07175	148		640.232	0.64882
4.15933	562.17		4.40697	1507.49		4.4822	108		4.0913	760.45		640.38	1.2571
4.1789	360.37		4.4265	1232.27		4.50175	1100.38		4.11083	196		641.266	0.58124
4.19843	1162.4		4.44605	1489.34		4.52128	1389		4.13038	1318.17		641.35	0.48662
4.21797	707.07		4.46558	1228.83		4.54083	797.93		4.14992	900.01		641.381	1.43282
4.23752	796.48		4.48513	0		4.56037	865.93		4.16947	2327.29		641.411	0.97324
4.25707	0		4.50467	136		4.57993	327.01		4.18902	0		641.424	1.10841
4.2766	0		4.52422	201.69		4.59945	404		4.20857	0		641.794	0.60827
4.29615	56		4.54378	0		4.619	582.68		4.22812	1337.5		642.393	0.56772
4.31572	0		4.56332	0		4.63855	420		4.24765	0		642.415	0.44607
4.33525	0		4.58287	0		4.6581	309.04		4.2672	541.29		642.931	0.35145
4.3548	0		4.6024	0		4.67763	308		4.28673	862.57		643.407	0.67586
4.37433	0		4.62195	399.41		4.69718	370.62		4.30628	0		644.007	0.60827
4.39388	364.93		4.64148	366.57		4.71673	296.11		4.32582	1377.57		645.333	0.54069
4.41342	58.5		4.66103	176		4.73627	199.36		4.34537	169.62		645.357	0.48662
4.43298	1019.1		4.68058	268		4.75582	626.86		4.36492	0		645.384	1.91944
4.4525	54.73		4.70012	535.35		4.77537	129.8		4.38445	455.27		645.906	0.33793
4.47205	256		4.71967	584.65		4.7949	0		4.404	619.03		646.336	0.72993
4.49158	0		4.7392	639.72		4.81447	52		4.42353	0		646.354	0.56772
4.51113	489.4		4.75875	172		4.83398	0		4.44308	876.96		646.411	0.48662
4.53068	165.81		4.7783	401.8		4.85353	283.09		4.46263	1848		646.789	4.0146
4.55023	654.04		4.79785	56		4.87308	184.36		4.48217	876.17		647.286	0.59476
4.56977	172		4.81738	136		4.89263	0		4.50172	1177.35		647.321	0.56772
4.58932	545.85		4.83693	0		4.91217	453.84		4.52128	664		647.346	1.51392
4.60888	76		4.85648	0		4.93177	0		4.5408	1853.77		647.482	0.64882
4.62843	685.12		4.87605	84		4.9513	97.42		4.56035	972.75		647.604	0.41903
4.64797	588.93		4.89557	176		4.97087	0		4.57988	1391.49		647.841	0.52717
4.66752	522.2		4.91512	124		4.9904	48		4.59943	212		648.196	0.32441
4.68705	0		4.93465	446.73		5.00997	392		4.61898	549.62		648.35	1.77075
4.7066	72		4.95425	1221.13		5.0295	225.71		4.63852	413.05		648.455	0.28386
4.72613	354.91		4.9738	1029.25		5.04903	213.27		4.65807	280		648.754	0.36496
4.74568	0		4.99333	858.85		5.06858	914.94		4.6776	352.41		649.343	1.60854
4.76522	0		5.0129	440		5.08812	333.03		4.69715	0		649.693	0.64882
4.78477	108		5.03247	570.79		5.1077	953.58		4.71668	152		649.853	0.83806
4.80433	0		5.05198	424		5.12722	1563.05		4.73628	116		650.306	0.67586
4.82385	0		5.07152	269.1		5.14675	715.68		4.75583	0		650.416	0.56772
4.8434	0		5.09107	815.88		5.1663	584.5		4.77538	180.75		652.209	17.2479
4.86293	0		5.11062	188		5.18583	1376.06		4.79492	598.29		652.243	1.32468
4.8825	133.65		5.13017	344		5.20538	595.55		4.81447	156		652.265	0.44607
4.90202	236		5.1497	196		5.22493	396.36		4.83403	315.22		653.184	1.75723
4.92157	192		5.16927	60		5.24448	396		4.85357	211.86		653.209	8.1103
4.9411	0		5.1888	48		5.26402	688.21		4.8731	580.68		653.254	0.67586
4.96065	100		5.20833	0		5.28357	604.72		4.89265	164		653.314	0.29738
4.9802	76		5.22788	368		5.30313	817		4.91218	82.12		654.103	1.60854
4.99973	228		5.24743	552		5.32265	344		4.93173	108		654.207	1.09489
5.01927	0		5.26698	428		5.3422	121.78		4.95128	0		654.223	0.93268
5.03883	0		5.28652	0		5.36173	0		4.97082	104.39		654.268	0.54069
5.05838	196		5.30607	527.62		5.38128	217		4.99037	308		654.348	0.91917
5.07792	673.1		5.3256	188		5.40082	0		5.0099	856		654.759	0.89213
5.09747	560		5.34515	954.79		5.42038	372.49		5.02947	1483.75		654.844	0.48662
5.117	660		5.36468	1331.59		5.43992	625.16		5.049	1471.95		654.911	0.392
5.13655	533.26		5.38423	2490.04		5.45947	973.43		5.06855	584.44		655.382	0.37848
5.1561	1136.86		5.40377	3261.24		5.47902	1415.7		5.08808	289.57		655.842	0.59476
5.17563	735.4		5.42333	8512.69		5.49855	4182.56		5.10765	278.82		656.255	0.97324
5.19518	2575.01		5.44285	12074.1		5.5181	11006.2		5.12717	674.25		656.273	0.64882
5.21473	686.14		5.4624	14159.4		5.53765	14365.1		5.14672	281		656.289	1.70316
5.23427	760.07		5.48195	11131.8		5.55718	16538.7		5.16625	0		656.776	0.392
5.25382	520.44		5.50148	7087.64		5.57673	8119.06		5.18582	873		657.2	0.36496
5.27335	656		5.52103	4796.92		5.59627	6830.39		5.20535	268.15		657.265	0.85158
5.2929	296		5.54057	3598.34		5.61582	3603.71		5.22492	350.84		657.323	15.0176
5.31243	945.33		5.56012	2361.39		5.63538	3194.28		5.24443	216		657.346	1.83833
5.332	682		5.57967	2528.92		5.6549	2115.45		5.264	756.6		657.35	1.90592
5.35153	533.1		5.5992	2001.91		5.67445	2358.41		5.28362	184		657.357	1.23006
5.37108	722.27		5.61875	2147.58		5.69407	2545.41		5.30315	604.6		657.366	1.75723
5.39062	372.36		5.63832	2522.08		5.71362	4617.76		5.32268	392		657.37	1.75723
5.4102	0		5.65787	5496.7		5.73315	4553.66		5.34227	468		657.383	4.77156
5.42973	0		5.6774	0		5.7527	7770.75		5.36178	269.88		657.435	4.4877
5.44925	0		5.69693	184.18		5.77225	7752.07		5.38132	412		657.581	0.32441
5.4688	0		5.71648	3633.35		5.7918	5769.7		5.40087	952.79		658.33	4.13625
5.48835	392		5.73603	853.05		5.81135	3298.05		5.4204	1364.5		658.388	3.59557
5.50788	0		5.75558	3420.04		5.8309	3024.95		5.43995	2284.1		658.417	1.09489
5.52743	719.13		5.77512	1509		5.85045	2171.29		5.4595	4620.57		658.429	2.09516
5.54698	0		5.7947	1219.82		5.87	2021.85		5.47905	10150.8		659.148	0.41903
5.56652	992.25		5.8142	1574.93		5.88955	2262.97		5.4986	15481.3		659.314	1.01379
5.58607	1742.17		5.83375	1179.14		5.90908	2200.51		5.51813	17332.5		659.332	2.91971
5.6056	2405.49		5.8533	517.36		5.92863	0		5.53768	13151.4		659.374	0.51365
5.62517	5119.11		5.87283	1559		5.9482	1540.66		5.55723	6045.96		659.387	0.71641
5.6447	9511.54		5.89238	1627.9		5.96777	2267.36		5.57678	4565.18		660.062	0.36496
5.66423	10841.7		5.91193	1218.25		5.98732	2114.55		5.59632	2846.81		660.432	0.392
5.68378	9500.88		5.93148	168		6.00687	0		5.61587	2515.48		660.683	0.31089
5.70332	7552.93		5.95105	493.07		6.0264	762.53		5.63542	3702.98		661.125	0.28386
5.72288	5108.52		5.97057	519.5		6.04595	531.03		5.65495	3039.64		661.263	0.41903
5.74242	4388.55		5.99012	1830.93		6.0655	1254.21		5.6745	2786.26		662.003	0.70289
5.76198	2995.65		6.00967	996.79		6.08505	0		5.69405	3996.07		662.131	0.28386
5.78152	1404.4		6.02922	0		6.10462	1365.01		5.7136	8280.82		662.41	0.41903
5.80108	1996.89		6.04875	0		6.12417	450		5.73315	8188.78		663.019	1.17599
5.82063	2823.25		6.06832	388.25		6.14373	688		5.75268	4825.27		663.2	0.79751
5.84017	2268.43		6.0879	2199.8		6.16327	2003.69		5.77223	4356.02		663.218	0.31089
5.85972	4540.41		6.10745	1409.75		6.18282	1010.38		5.7918	0		663.346	0.68938
5.87927	0		6.127	0		6.20235	1170.27		5.81133	3758.65		663.764	1.04082
5.89882	4163.84		6.14655	940.4		6.2219	951.17		5.83088	643.9		664.802	0.70289
5.91837	132.25		6.1661	1125.52		6.24147	1415.19		5.85043	542.64		664.868	0.37848
5.93792	88		6.18563	1788.96		6.261	1125.57		5.86997	926.16		665.135	0.33793
5.95748	0		6.20518	1303.66		6.28055	1707.72		5.88955	2883.06		665.181	0.29738
5.977	0		6.22473	1749.38		6.3001	845.62		5.90907	1634.17		665.99	0.35145
5.99657	228		6.24427	1643.63		6.31963	1410.43		5.92862	1492.13		666.497	0.28386
6.01608	0		6.26382	584.03		6.33922	880.52		5.94817	1338.74		666.785	0.44607
6.03563	1549.1		6.28337	1965.57		6.35873	888.86		5.9677	1074		667.325	0.32441
6.05518	0		6.30292	808.78		6.37828	1787.23		5.98725	0		667.421	5.66369
6.07473	1032.92		6.32245	1176.4		6.39783	1054.84		6.0068	601.5		667.782	0.29738
6.09427	300		6.342	2333.01		6.41742	1654.44		6.02635	1654.79		668.404	0.784
6.11382	2488.83		6.36155	740.18		6.43697	1265		6.04588	958.52		668.42	3.29819
6.13337	885.47		6.3811	1180.97		6.45652	1156.31		6.06543	353.79		668.632	0.52717
6.15293	144		6.40065	1219.34		6.47607	1077.17		6.08498	656.49		669.365	0.50014
6.17247	1378.76		6.4202	742.26		6.49562	692.66		6.10452	1339.9		669.436	0.91917
6.19202	1612.47		6.43975	2484.75		6.51517	1167.34		6.12407	1003.04		669.474	1.16248
6.21162	766.95		6.4593	1834.61		6.53472	897.67		6.14363	2654.95		669.61	0.33793
6.23115	794.4		6.47885	802.65		6.55427	1570		6.16317	1711.03		670.19	1.24358
6.25073	444		6.4984	0		6.57382	2147.95		6.1827	1248.12		670.222	100
6.2703	1239.4		6.51795	2463.34		6.59337	3972.87		6.20225	2443.54		670.354	0.87862
6.28985	581.11		6.5375	3708.56		6.61292	6464.51		6.2218	1517.36		670.792	0.71641
6.3094	1311.69		6.55705	5228.35		6.63247	5738		6.24135	880.36		670.876	0.66234
6.32893	1024.9		6.57658	6193.17		6.65202	6318.03		6.2609	1620.39		671.226	31.9411
6.34852	1242.39		6.59615	8021.71		6.6716	10006.7		6.28048	1242.35		671.248	2.87916
6.36803	1719.7		6.61572	6237.26		6.6911	23500.2		6.3	661.32		671.252	1.85185
6.38757	536		6.63523	11487.3		6.71065	48731.3		6.31953	1428		671.329	0.64882
6.40712	2137.84		6.65478	23317.1		6.7302	69918.8		6.33908	1505.09		671.362	0.41903
6.42665	1143.44		6.67433	42491.9		6.74978	76330.9		6.35863	0		671.805	0.4731
6.44622	753.1		6.69387	69616		6.7693	57939		6.37818	2521.04		671.937	0.45958
6.46577	763.7		6.71342	77228.8		6.78885	32661.5		6.39772	1580.98		672.224	4.14977
6.48532	1199.66		6.73297	62815.2		6.80845	15180		6.41727	942.5		672.241	0.83806
6.50487	1482.38		6.75252	39944.9		6.82798	10205.3		6.43682	951.75		672.297	0.5542
6.5244	1318.25		6.77207	21466.3		6.84752	7176.8		6.45638	429.71		672.642	0.35145
6.54395	376		6.7916	12817.5		6.86707	6568.35		6.4759	866.32		672.867	0.36496
6.56353	1059.33		6.81115	7913.56		6.88662	6805.96		6.49545	2029.62		673.224	1.40579
6.58305	1248.11		6.8307	7962.42		6.90617	5744.82		6.515	2137.31		673.233	1.28413
6.60258	1487.72		6.85025	6220.82		6.92572	4488.42		6.53453	2730.56		673.24	1.94647
6.62215	1087.96		6.8698	6730.36		6.9453	5062.59		6.5541	2940.36		673.284	1.14896
6.64168	1525.53		6.88933	5517.19		6.96482	2821.54		6.57363	4355.71		673.321	0.93268
6.66123	1032.45		6.90888	4818.07		6.98437	2548.22		6.59318	8912.18		673.354	1.12192
6.68078	0		6.92847	4210.25		7.00392	2689.64		6.61273	8781.17		674.232	0.36496
6.70032	0		6.94797	2396.49		7.02345	2220.49		6.6323	7728.86		674.344	1.48689
6.71988	1226.85		6.96752	4500.89		7.043	1941.69		6.65185	9375.31		674.913	0.392
6.73942	2868.13		6.98707	1555.65		7.06255	1607.45		6.67138	24873.7		675.268	1.59503
6.75898	2475.45		7.00665	1926.08		7.0821	1561.61		6.69093	45875.3		675.282	1.27061
6.7785	2848.38		7.02617	2021.28		7.10165	1174.57		6.71048	73524.7		675.293	1.44634
6.79805	1292.59		7.04572	1796.98		7.1212	2755.18		6.73003	86864.3		675.319	0.52717
6.81762	4151.71		7.06527	1436		7.14073	1283.36		6.74957	66358.4		675.338	16.8829
6.83715	4521.42		7.0848	1247.51		7.16028	1270.53		6.76912	36664.8		675.354	2.1222
6.85668	5532.25		7.10435	1702.35		7.17983	1182.22		6.78867	16977.2		676.231	0.50014
6.87623	6204.86		7.12388	1283.47		7.19937	2058.89		6.80822	9662.36		676.34	8.75912
6.89578	6973.47		7.14343	1629.25		7.21892	1266.72		6.82775	6385.03		676.386	0.71641
6.91533	11590.2		7.16297	2117.69		7.23847	2083.26		6.84732	6251.85		676.399	0.784
6.93488	22575		7.18253	2404.44		7.25802	2304.61		6.86685	4955.57		677.302	0.45958
6.95448	39378.5		7.20207	1648.77		7.27755	1316.04		6.88642	5126.9		677.34	0.56772
6.97405	60305.7		7.22162	1744.45		7.2971	1548		6.90595	5386.43		677.877	0.31089
6.9936	72642.6		7.24117	2066.75		7.31665	1759.39		6.9255	5064.88		678.203	0.36496
7.01313	64446.3		7.26072	2706.87		7.3362	2039.4		6.94505	3158.82		678.241	0.97324
7.03268	45583.6		7.28027	1704.07		7.35573	1105.78		6.9646	3666.19		679.255	0.784
7.05223	24518.2		7.29982	3271.27		7.37528	1475.83		6.98415	3069.57		679.306	0.83806
7.07178	13739.2		7.31937	1011.59		7.39483	1465.13		7.00368	2612.61		679.369	0.95972
7.09135	7298.55		7.33892	1136.51		7.41438	1879.04		7.02323	1916.4		679.419	0.89213
7.11087	6749.8		7.35847	435.07		7.43392	2191.57		7.04278	1149.59		680.213	0.59476
7.13042	6827.68		7.378	2095.56		7.45347	1480.32		7.06233	1694.74		680.312	0.40552
7.14997	5386		7.39755	1970.13		7.47303	1069.1		7.08188	1092.77		681.246	0.56772
7.16953	4739.23		7.4171	2571.22		7.4926	1266.39		7.10142	1562		682.402	0.52717
7.18908	3955.72		7.43663	0		7.51215	2052.39		7.12097	1073.98		683	0.28386
7.2086	3775.14		7.45618	2106.22		7.5317	1890.52		7.14052	772.43		683.258	0.90565
7.22815	3920.32		7.47575	1414.3		7.55123	2192.17		7.16008	1072.18		684.309	0.32441
7.2477	4147.52		7.49532	1799.23		7.57078	2290.6		7.1796	1362.45		684.48	0.33793
7.26723	2356.6		7.51485	1444.57		7.59035	2907.46		7.19915	1314.97		685.322	0.52717
7.28678	1802.79		7.53442	1841.41		7.60987	4490.09		7.2187	2089.12		685.426	27.1154
7.30633	2134.01		7.55393	1468.79		7.62942	5164.61		7.23825	1371.04		685.467	1.56799
7.32588	1692		7.57348	2679.58		7.64897	6151.5		7.2578	0		685.531	1.62206
7.34543	1845.75		7.59303	3842.25		7.66852	8435.64		7.27735	1473.64		686	1.18951
7.36498	2141.49		7.61262	4618.15		7.68807	11608.1		7.2969	2006.08		686.431	14.977
7.38452	1737.4		7.63217	5307.04		7.70762	11876.5		7.31645	1787.06		686.904	0.31089
7.4041	1738.93		7.65172	6781.58		7.72718	14312.4		7.33598	2182.51		687.042	0.392
7.42363	1171.95		7.67127	9386.16		7.74672	15666.3		7.35553	2864		687.347	0.31089
7.44317	2975.26		7.69082	11379.8		7.76625	17268.5		7.37508	1475.25		687.37	2.81157
7.46272	1604		7.71035	14635.6		7.7858	17808.5		7.39463	1337.54		687.442	4.42011
7.48227	1855.87		7.7299	15519.7		7.80535	17795		7.41418	2525.96		687.742	0.29738
7.5018	1139.5		7.74945	17010.9		7.8249	21841.5		7.43375	1430.16		687.847	0.31089
7.52137	1528.42		7.769	17344.3		7.84445	21418		7.45327	663		688.381	1.2571
7.5409	1038.39		7.78853	20193.2		7.864	23319.4		7.47283	2510.65		688.393	0.64882
7.56043	1579.65		7.8081	17226.4		7.88353	20686.5		7.49243	1275.19		688.442	0.59476
7.57998	1986.09		7.82765	19633.8		7.9031	36208.1		7.51197	1151.55		689.037	0.37848
7.59952	2401.8		7.8472	20487.4		7.92263	23857.2		7.53152	846.83		689.112	0.29738
7.61907	1879.82		7.86673	25880.6		7.94218	24811.4		7.55107	1674.91		689.312	0.392
7.63863	2685.73		7.88628	35299.2		7.96173	24107.1		7.57062	1803.97		689.327	0.4731
7.65818	3428.25		7.90583	25722.2		7.98128	25531		7.59015	3372.36		689.349	2.35199
7.67773	3304.32		7.92538	40155.7		8.00087	23172.6		7.6097	3442.1		690.354	0.36496
7.69728	1296.88		7.94493	27378.8		8.02038	20144.2		7.62925	1810.47		691.289	2.2033
7.71683	1417.83		7.96447	28435.8		8.03992	18696.6		7.6488	7282.62		691.364	0.54069
7.73638	3080.11		7.98405	24245.9		8.05947	19270.9		7.66835	5003.22		691.904	1.06786
7.75595	2752.93		8.00357	25925.2		8.07903	13404.9		7.6879	8665.56		692.277	0.60827
7.77548	1992.57		8.02312	21630.5		8.09863	14971.1		7.70743	7193.11		692.294	1.45985
7.79503	1419.06		8.04265	20313.4		8.11818	13750.3		7.72698	9702.87		692.346	0.93268
7.81458	1585.96		8.0622	21364.9		8.13773	12261		7.74653	9674.58		693.283	1.00027
7.83412	1079.84		8.08175	18294.6		8.15728	9379.57		7.76608	11535.1		693.373	0.45958
7.85367	1008.21		8.1013	16918		8.17683	11021.1		7.78563	10420.3		694.293	1.86537
7.87322	1249.59		8.12085	15518.8		8.19637	8698.21		7.80518	12121		695.256	0.33793
7.89277	2227.86		8.1404	12881.8		8.21592	13308.1		7.82473	12574.4		695.356	1.13544
7.91232	1422.01		8.15995	13390.8		8.23557	7576.04		7.84427	11995.3		695.792	0.9462
7.93187	1691.66		8.1795	12210		8.25508	7242.69		7.86383	14164.1		696.311	1.47337
7.95142	1034.74		8.19903	11688.3		8.27463	6891.58		7.88338	17320.8		697.242	1.21655
7.97095	1365.57		8.21858	10044.8		8.29418	8619.78		7.90292	18426.7		697.307	0.50014
7.9905	2070.26		8.23813	8281.61		8.31372	4737.74		7.92248	20084.6		697.468	1.04082
8.01007	1966.38		8.25768	9085.56		8.33327	4658.55		7.94202	18957.4		697.547	0.64882
8.02962	5458.35		8.27723	7143.64		8.35282	4974.64		7.96157	24345		698.476	0.29738
8.04915	3654.9		8.29678	9120.21		8.37235	7005.9		7.98112	22089.9		699.451	0.71641
8.0687	4940.75		8.31633	7510.91		8.39193	4937.89		8.00067	15889.6		700.177	0.33793
8.08823	5503.67		8.33588	5055.02		8.41147	5244.89		8.0202	13897.7		701.096	0.33793
8.10778	6636.89		8.35542	4680.95		8.43102	9155.79		8.03975	14509		701.264	0.97324
8.12733	7655.57		8.37498	4927.19		8.45055	8776.29		8.0593	11911.2		701.354	1.37875
8.14688	8627.01		8.39453	4163.79		8.4701	5976.95		8.07883	12914		701.391	1.94647
8.16642	10687.8		8.4141	5415.98		8.48967	5721.57		8.0984	8681.97		702.3	1.04082
8.18597	11986		8.43365	5177.17		8.50918	5120.6		8.11793	8241.18		704.322	0.33793
8.20552	15180.4		8.45317	5006		8.52873	4076.71		8.13748	8260.64		704.374	0.784
8.22505	15792.8		8.47272	8626.3		8.54828	7602.74		8.15702	8230.04		706.592	0.37848
8.2446	16021.5		8.49225	4461.37		8.56783	5141.18		8.17657	7535.78		706.818	0.97324
8.26418	18136.3		8.5118	5142.49		8.58738	4105.53		8.1961	6580.05		707.254	0.41903
8.28372	19204.5		8.53133	4098.36		8.60693	7000.33		8.21565	11722.6		707.365	4.0957
8.30323	19315.4		8.55088	4813.19		8.6265	3158.61		8.2352	7411.18		707.368	4.0957
8.3228	19883.8		8.57043	4834		8.64602	3284.6		8.25475	5804.22		707.507	0.392
8.34233	23601.2		8.58997	4244.15		8.66557	2595.49		8.27428	6057.19		708.071	0.392
8.36188	21079.7		8.60952	4112.7		8.68512	3352.1		8.29383	9922.89		708.353	1.00027
8.38143	26718.7		8.62907	4336.63		8.70467	3672.19		8.31338	7697.14		708.373	0.77048
8.40098	33119.3		8.6486	3720.93		8.7242	2033.46		8.33293	4670.72		708.396	0.70289
8.42053	40238.7		8.66815	5414.58		8.74377	2453.96		8.35248	4589.91		709.301	9.08354
8.44007	33920.6		8.6877	4876.67		8.7633	4288.67		8.37203	6274.26		709.336	0.392
8.45962	31107.2		8.70725	3217.92		8.78285	3523.14		8.39158	4292.26		709.375	0.44607
8.47917	30636.8		8.72678	4280.3		8.80238	2477.19		8.41112	4300.66		709.817	1.3382
8.49872	27948.2		8.74635	4246.64		8.82195	1373.77		8.43067	5056.82		710.302	1.4193
8.51827	27580.1		8.7659	2476.08		8.8415	1130.64		8.45022	8944.08		710.323	0.67586
8.5378	26454.8		8.78543	2978.44		8.86103	1250.99		8.46975	3865.83		710.336	0.37848
8.55735	26699.2		8.805	2645.99		8.88058	1221.14		8.48932	4842.82		710.466	0.54069
8.57688	24139.6		8.82455	2060.31		8.90013	3327.63		8.50885	10236.2		710.81	0.41903
8.59643	21712.9		8.84408	1812.65		8.91968	3098.27		8.5284	7244.26		711.02	1.44634
8.616	20443.6		8.86363	2820.99		8.93925	1288.84		8.54795	4053.36		711.3	0.62179
8.63553	17251.3		8.88318	1972.86		8.95882	1288.57		8.56748	5609.37		711.331	0.66234
8.65508	16408.4		8.90273	2785.01		8.97835	1395.84		8.58703	3688.49		711.36	0.52717
8.67462	16352.1		8.92228	1777.26		8.9979	1376.98		8.60658	4833.15		711.72	0.62179
8.69418	14270.9		8.94182	2017.43		9.01748	1402.2		8.62613	6652.44		712.312	0.58124
8.71372	12744.9		8.96137	776.01		9.037	2108.67		8.64568	3671.64		712.333	0.56772
8.73327	10395		8.9809	1219.47		9.05653	1560.83		8.66523	3883.86		715.104	0.29738
8.7528	10422.5		9.00045	2724.38		9.0761	1724.81		8.6848	2358.12		715.384	2.05461
8.77235	10138		9.02	1736.95		9.09565	2438.54		8.70432	1968.66		715.893	2.46012
8.7919	7086.57		9.03953	1668.61		9.11518	2823.21		8.72387	2149.88		716.561	1.13544
8.81147	7947.41		9.05908	995.7		9.13473	2932.89		8.74342	3729.3		716.762	0.93268
8.831	5789.85		9.07863	1627.62		9.15428	3316.18		8.76295	2741.29		717.061	0.31089
8.85055	4825.35		9.09818	2596.07		9.17385	3416.76		8.78248	2954.45		718.319	1.01379
8.87012	8242.94		9.11773	3468.34		9.19338	3306.67		8.80205	2156.99		719.278	2.25737
8.88972	6728.52		9.13728	0		9.21293	2313.43		8.82158	1436.87		719.284	2.6764
8.90928	7215.67		9.15682	4022.9		9.23248	3665.83		8.84115	1825.05		719.34	0.81103
8.92883	3197.02		9.17637	2177.44		9.25202	3225.8		8.86068	1856.34		719.397	2.1222
8.94838	5460.65		9.19592	1604.42		9.27158	4053.98		8.88023	1052.78		719.437	0.62179
8.96793	3419.73		9.21547	2338.86		9.29118	3650.27		8.89978	1630.94		719.885	0.5542
8.98747	3976.88		9.23503	3305.97		9.31072	4079.5		8.91933	0		720.292	0.48662
9.00702	6464.95		9.25457	3582.33		9.33028	3651		8.93888	1367.34		720.315	2.98729
9.02655	8374.49		9.27415	4452.35		9.34983	4087.09		8.95843	954.84		720.347	0.40552
9.04612	3847.3		9.29367	4607.88		9.36938	4068.47		8.97797	2427.92		720.378	0.54069
9.06565	4795.13		9.31322	4391.94		9.38893	3520.78		8.99752	1575.79		720.489	0.29738
9.0852	5227.11		9.33277	4760.81		9.40847	2116.46		9.01707	1600.38		720.817	1.54096
9.10475	4824.7		9.35232	4697.69		9.42802	3788.13		9.0366	2062.48		720.861	1.16248
9.12432	4444.51		9.37185	3773.43		9.44757	2419.09		9.05615	1047.43		721.302	0.392
9.14383	3573.1		9.39142	2939.77		9.46712	3452.12		9.0757	1370.98		721.336	0.50014
9.16338	3442.07		9.41095	5310.24		9.48665	2546.59		9.09525	1016.06		721.392	0.90565
9.18293	4009.88		9.43052	5235.84		9.50622	1786.25		9.11478	0		721.41	0.59476
9.20248	2677.14		9.45005	2544.01		9.52577	1638.77		9.13433	2583.85		722.713	0.33793
9.22203	4351.34		9.46962	4400.16		9.54532	3577.46		9.15388	2790.56		722.944	0.87862
9.24158	4123.05		9.48915	1608.99		9.56485	2281		9.17343	2396.43		723.231	1.14896
9.26113	2548.22		9.5087	2249.22		9.5844	2175.64		9.19298	2715.42		723.449	0.29738
9.2807	3634.67		9.52825	2687.41		9.60395	1838.85		9.21252	1939.33		724.314	0.5542
9.30022	2450		9.5478	1131.63		9.62348	4547.79		9.23207	4110.77		724.398	0.50014
9.31977	3316.49		9.56735	1648.7		9.64303	2844.14		9.25162	4654.87		724.414	0.59476
9.33935	2631.27		9.5869	1800.55		9.66258	1359.98		9.27117	3375.33		725.046	0.63531
9.35888	1697.04		9.60645	3449.14		9.68213	2395.04		9.29072	3277.29		725.262	0.51365
9.37842	2594.1		9.626	2282.2		9.70168	1552.25		9.31027	3215.67		725.293	1.08137
9.39797	1347.33		9.64553	3403.26		9.72123	2828.65		9.32982	3231.44		725.312	0.67586
9.41752	3190.32		9.66508	4457.92		9.7408	1939.79		9.34937	3868.07		725.854	0.392
9.43708	3595.04		9.68462	1640.5		9.76033	2745.79		9.3689	2900		726.27	0.56772
9.45663	2216.07		9.70417	3485.44		9.7799	2563.43		9.38847	2828.29		726.344	0.97324
9.47622	1248.42		9.72372	2357.88		9.79945	2653.35		9.408	2316.28		726.362	1.40579
9.49575	2565.34		9.7433	2017.97		9.81902	2681.19		9.42757	2499.6		726.426	1.2571
9.51527	2189.91		9.76282	1912.83		9.83855	4480.16		9.4471	1690.57		726.444	0.72993
9.53483	2014.63		9.78238	2236.22		9.8581	6595.62		9.46665	2551.77		726.665	0.28386
9.55437	3423.66		9.8019	1228.03		9.87765	9652.44		9.4862	2124.68		727.348	0.56772
9.5739	1959.4		9.82145	1673.89		9.8972	12803		9.50577	3834.67		727.81	1.27061
9.59345	2290.32		9.841	3062.67		9.91673	18264.9		9.52528	0		728.387	0.4731
9.61302	1948.37		9.86055	2335.36		9.93628	22111.1		9.54485	3255.74		728.466	0.50014
9.63255	1398.24		9.8801	2592.51		9.95583	24462.7		9.56438	2162.82		729.367	0.90565
9.6521	1595.03		9.89963	2811.98		9.97543	20054.5		9.58392	3058.88		729.39	0.60827
9.67165	2148.72		9.91918	4639.83		9.99498	20524.8		9.60353	2279.62		730	0.95972
9.6912	2719.06		9.93873	4958.17		10.0145	17532.4		9.62308	2214.32		730.602	0.31089
9.71075	3307.16		9.95827	5952.3		10.0341	13236.7		9.64262	0		731.358	0.50014
9.73037	3848.46		9.97782	10415.2		10.0536	10777.2		9.66217	2080.53		731.385	0.72993
9.74992	3054.69		9.99737	12844.2		10.0732	6983.82		9.68172	2727.29		732.443	0.29738
9.76947	3481.65		10.0169	15277.1		10.0927	5867.6		9.70125	997.5		733.247	0.29738
9.789	3443.92		10.0365	17540		10.1123	6071		9.7208	3584.36		733.549	0.33793
9.80858	3734.42		10.056	20174.8		10.1318	5701.54		9.74035	1756.25		734.351	1.18951
9.8281	3208.27		10.0755	22450.3		10.1514	4154.13		9.7599	3149.64		734.378	0.62179
9.84765	2823.98		10.0951	17172.6		10.1709	3793		9.77945	2044.95		734.426	0.33793
9.86718	4345.03		10.1146	18862.6		10.1905	5226.72		9.799	2144.94		735.274	0.62179
9.88673	4377.75		10.1342	14829.5		10.21	5721.33		9.81855	1766.26		735.366	0.87862
9.90628	3287.64		10.1537	10558.1		10.2296	6307.9		9.8381	2027.54		736.297	0.59476
9.92583	4929.2		10.1733	8483.3		10.2491	7722.08		9.85765	2607.74		736.822	0.32441
9.94542	3260.48		10.1928	7824.37		10.2686	8327.98		9.87718	3327.16		737.295	7.73182
9.96493	1888.06		10.2124	5823.98		10.2882	8369.43		9.89673	5146.33		737.327	0.67586
9.98447	2893.15		10.2319	5412.03		10.3077	7799.16		9.91628	8636.18		737.866	0.74344
10.004	4368.66		10.2515	4371.61		10.3273	5884.99		9.93585	10758.7		738.028	0.29738
10.0236	3587.51		10.271	5333.34		10.3468	5379.4		9.95538	15324.1		738.299	6.24493
10.0431	3202.81		10.2905	4604.46		10.3664	5588.45		9.97493	22740.1		738.354	0.85158
10.0627	2706.83		10.3101	5169.44		10.3859	3874.7		9.99447	22204		740.34	0.9462
10.0822	3475.32		10.3297	5458.08		10.4055	4666.97		10.014	27458.3		741.409	1.44634
10.1018	1776.49		10.3492	5756.88		10.425	4573.99		10.0336	24735.2		741.969	0.36496
10.1213	1909.16		10.3688	7946.01		10.4446	4834.68		10.0531	25311.1		742.41	5.83942
10.1409	4449.82		10.3883	8335.03		10.4641	3075.38		10.0727	22355.6		742.432	0.98675
10.1605	2824.57		10.4078	7229.52		10.4837	5306.67		10.0922	18043		743.229	0.93268
10.18	2848.04		10.4274	8318.84		10.5032	5724.04		10.1118	13367.5		743.428	1.56799
10.1996	2501.45		10.4469	5227.51		10.5228	7312.22		10.1313	9119.41		743.876	0.60827
10.2191	2989.22		10.4665	4227.71		10.5423	6358.03		10.1509	7148.92		744.335	0.59476
10.2386	1065.93		10.486	3945.89		10.5618	5817.37		10.1704	6782.72		744.391	0.66234
10.2582	1372.06		10.5056	3664.65		10.5814	4796.69		10.1899	5348.05		744.41	0.51365
10.2777	1768.37		10.5252	2918.73		10.6009	6153.39		10.2095	5166.94		744.97	1.16248
10.2973	1932.19		10.5447	4012.29		10.6205	4522.16		10.229	4896.69		745.36	0.59476
10.3169	1731.72		10.5642	3486.93		10.64	2559.77		10.2486	4792.22		745.395	2.04109
10.3364	2998		10.5838	4215.34		10.6596	3976.96		10.2681	5290.21		746.07	0.40552
10.3559	3763.26		10.6033	4297.09		10.6791	5725.81		10.2877	5007.53		746.339	0.392
10.3755	5473.14		10.6229	6407.38		10.6987	5198.52		10.3072	6299.31		746.641	0.67586
10.395	3461.51		10.6425	5000.01		10.7182	3656.41		10.3268	7818.44		746.852	0.32441
10.4146	4409.11		10.662	6008.73		10.7378	3342.3		10.3463	9626.49		747.349	0.392
10.4341	5994.17		10.6815	5044.47		10.7573	3552.9		10.3659	7490.32		747.443	1.37875
10.4537	9283.88		10.7011	4674		10.7769	5505.87		10.3854	7718.07		747.472	0.41903
10.4732	14473.1		10.7206	5425.55		10.7964	4547.38		10.405	5380.58		747.606	0.33793
10.4928	15735.5		10.7401	3492.61		10.816	3535.01		10.4245	4418.54		748.274	0.72993
10.5123	20031		10.7597	2951.73		10.8355	6232.68		10.4441	4759.54		748.298	0.33793
10.5319	21074.9		10.7792	4471.13		10.8551	5546.63		10.4636	3562.24		749.446	0.9462
10.5514	20992.1		10.7988	4182.07		10.8746	6198.93		10.4832	3119.86		751.299	0.59476
10.571	18276.9		10.8184	4827.19		10.8942	0		10.5027	3362.21		752.339	1.14896
10.5905	16444.9		10.8379	3467.96		10.9137	3554.69		10.5222	4074.93		752.398	5.33928
10.61	14542.9		10.8574	2755.19		10.9332	4012.6		10.5418	3699.49		752.449	0.9462
10.6296	9510.6		10.877	2843.63		10.9528	1130.15		10.5613	3915.78		752.996	0.43255
10.6491	10040.1		10.8966	3130.46		10.9724	5396.33		10.5809	5301.76		753.382	0.37848
10.6687	9203.3		10.9161	3359.9		10.9919	4921.86		10.6004	6469.39		753.399	1.43282
10.6883	6680.35		10.9356	3245.05		11.0114	5973.92		10.62	6917.15		753.425	0.4731
10.7078	6554.9		10.9552	5612.24		11.031	1004.45		10.6395	5440.85		753.455	0.93268
10.7273	4830.92		10.9747	2535.9		11.0505	0		10.6591	4565.3		753.471	1.44634
10.7469	4058.78		10.9943	2957.67		11.0701	0		10.6786	3386.29		754.327	0.72993
10.7664	4463.93		11.0138	6265.74		11.0896	0		10.6982	3410.59		754.346	0.72993
10.786	6367.56		11.0334	5418.3		11.1092	6644.99		10.7177	3140.69		754.378	0.59476
10.8055	4614.82		11.0529	1121.31		11.1287	1284.62		10.7372	2603.81		754.409	1.27061
10.8251	7135.02		11.0725	0		11.1483	0		10.7568	4568.13		754.869	0.75696
10.8446	5131.56		11.092	0		11.1678	4040.99		10.7764	4103.15		755.283	0.54069
10.8642	5126.74		11.1116	0		11.1874	3250.65		10.7959	3004.4		755.399	0.60827
10.8837	6450.34		11.1311	0		11.2069	4376.79		10.8155	2521.56		756.995	0.98675
10.9033	5042.39		11.1507	0		11.2265	4726.96		10.835	3932.35		757.125	0.50014
10.9228	4939.53		11.1702	629.46		11.2461	5788.39		10.8545	6044.5		757.819	0.29738
10.9423	3995.82		11.1898	1136.47		11.2656	6590.86		10.8741	4728.01		758.284	0.31089
10.9619	4013.17		11.2093	2600.57		11.2851	8287.4		10.8936	5933.52		758.842	1.04082
10.9814	2914.64		11.2288	0		11.3047	8300.86		10.9132	4810.63		759.337	0.392
11.001	2297.67		11.2484	5268.42		11.3242	7629.21		10.9328	6485.2		759.378	0.392
11.0205	3131.51		11.2679	1638.05		11.3438	6788.65		10.9523	3612.81		759.431	0.5542
11.0401	4164.98		11.2875	2390.22		11.3633	6037.17		10.9718	4161.96		759.809	0.97324
11.0596	2874.51		11.3071	3498.75		11.3828	4249.89		10.9914	3353.24		759.866	2.10868
11.0792	3236.34		11.3266	6003.91		11.4024	3236.79		11.0109	3672.59		760.377	1.01379
11.0988	4429.82		11.3461	4379.25		11.4219	3250.98		11.0305	7173.4		760.426	9.71884
11.1183	5109.79		11.3657	5269.31		11.4415	3409.01		11.05	7304.25		760.449	0.98675
11.1378	4151.03		11.3852	6276.33		11.461	0		11.0696	0		760.482	0.87862
11.1574	4518.22		11.4048	8253.07		11.4806	4059.22		11.0892	0		761.038	0.29738
11.1769	3672.4		11.4243	7646.41		11.5001	4468.36		11.1087	0		761.364	0.37848
11.1965	2249.45		11.4439	9627.53		11.5197	2640.14		11.1282	1019.75		761.394	0.41903
11.216	4255.48		11.4634	7917.1		11.5392	3083.77		11.1478	0		761.434	1.4193
11.2356	4032.84		11.483	6549.74		11.5588	6302.28		11.1673	0		762.371	0.54069
11.2551	4569		11.5025	7218.49		11.5783	2960.61		11.1869	0		762.446	0.41903
11.2747	3121.08		11.5221	5692.89		11.5979	2922.33		11.2064	1708.5		763.418	0.64882
11.2942	5042.08		11.5416	3915.3		11.6174	6303		11.226	0		763.44	0.33793
11.3138	4771.61		11.5611	3622.84		11.637	3153.32		11.2455	4838.87		764.194	0.31089
11.3333	6156.45		11.5807	0		11.6565	2774.61		11.2651	4638.46		764.35	0.5542
11.3528	4763.08		11.6003	1053.64		11.6761	3168.18		11.2846	4743.82		764.437	0.4731
11.3724	2929.01		11.6198	0		11.6956	2307.21		11.3042	5249.55		764.542	1.12192
11.3919	3933.42		11.6394	2468.46		11.7151	1499.14		11.3237	5143.85		764.845	1.04082
11.4115	6498.42		11.6589	2490.6		11.7347	3427.4		11.3433	6507.9		764.888	0.33793
11.431	6316.08		11.6785	3432.34		11.7543	2245.26		11.3629	6939.28		765.295	3.32522
11.4506	2695.25		11.698	3967		11.7738	1806.76		11.3825	7395.45		765.34	0.31089
11.4701	7426.06		11.7176	2936.27		11.7934	756.97		11.402	7695.52		765.735	0.32441
11.4896	4455.32		11.7371	3628.63		11.8129	1118.26		11.4216	8057.7		766.003	1.06786
11.5092	5973.94		11.7567	3771.19		11.8324	656		11.4411	6006.48		766.293	1.93295
11.5288	6396.31		11.7762	2691.89		11.852	886.87		11.4607	7942.79		768.477	1.21655
11.5483	1226.39		11.7957	5867.13		11.8716	1109.26		11.4802	3962.04		768.881	0.45958
11.5678	1084.17		11.8153	3608.65		11.8911	2833.36		11.4998	671.69		769.424	0.56772
11.5874	1722.97		11.8348	2943.45		11.9106	2801.24		11.5193	0		769.448	1.29765
11.6069	884		11.8544	3849.95		11.9302	6963.67		11.5389	0		769.757	1.32468
11.6265	0		11.8739	2333.62		11.9498	15278.6		11.5584	2196.09		770.408	34.658
11.646	0		11.8935	2985.65		11.9693	23898.5		11.5779	2646.09		770.452	0.35145
11.6656	1023.18		11.913	2272.96		11.9889	32378.4		11.5975	3156.82		770.468	0.48662
11.6851	8734.47		11.9326	2871.45		12.0084	41861.9		11.617	4166		770.526	1.0273
11.7047	0		11.9521	1014.08		12.028	49979		11.6366	4258.99		770.59	0.64882
11.7242	7598		11.9717	1424.54		12.0475	57196.1		11.6561	3685.2		771.298	0.52717
11.7438	5065.92		11.9912	1586.58		12.0671	58983.2		11.6757	3720.8		771.411	12.8548
11.7633	3035.19		12.0108	823.21		12.0866	55833.1		11.6952	3252.95		771.442	0.48662
11.7829	5430.65		12.0303	1696.15		12.1062	48544.7		11.7148	4326.91		771.467	0.58124
11.8024	4810.13		12.0498	2136.89		12.1257	36198		11.7343	4915.76		772.32	0.44607
11.822	6316.19		12.0694	3969.91		12.1453	29728.1		11.7539	4030.87		772.358	0.87862
11.8415	7493.49		12.089	7354.56		12.1648	21965.5		11.7734	3109.28		772.405	4.62287
11.8611	7384.38		12.1085	14886.5		12.1844	13615.2		11.793	3080.14		772.461	0.85158
11.8806	9880.82		12.128	24523.8		12.2039	10716.9		11.8125	1994.81		772.481	1.20303
11.9002	9649.18		12.1476	33752.4		12.2235	7382.12		11.8321	1600.36		772.651	0.28386
11.9197	8310.06		12.1671	44204.2		12.243	7630.71		11.8516	1912		773.366	0.89213
11.9393	8901.23		12.1867	62866.1		12.2626	4690.59		11.8712	727.72		773.413	1.23006
11.9588	7001.35		12.2062	68835.3		12.2821	5873.56		11.8907	1358.17		773.419	1.62206
11.9784	6793.95		12.2258	74790.1		12.3017	4179.58		11.9102	1521.07		774.301	0.90565
11.9979	5184.46		12.2453	70948.1		12.3212	4897.95		11.9298	1253.17		774.331	0.44607
12.0175	7115.44		12.2648	63961.4		12.3408	4100.39		11.9493	2367.44		775.156	0.31089
12.0371	6697.57		12.2844	53447.4		12.3603	7438.55		11.9689	2040.76		775.286	0.50014
12.0566	2042.31		12.304	38900		12.3799	4060.13		11.9884	3257.05		775.316	0.5542
12.0762	1207.27		12.3235	28603.9		12.3994	3361.37		12.0079	6827.3		775.447	0.44607
12.0957	3483.75		12.343	19503.8		12.419	5007.26		12.0275	12850.7		776.264	0.31089
12.1152	2431.33		12.3626	16368.7		12.4385	6756.81		12.047	24275.1		776.31	0.52717
12.1348	3612.86		12.3821	12061.1		12.4581	5765.37		12.0666	38042.8		776.362	0.31089
12.1543	3278.75		12.4017	8449.59		12.4776	6741.88		12.0861	53036.8		776.381	1.08137
12.1739	3708.27		12.4212	7837.57		12.4971	13896.4		12.1057	71347.2		776.416	0.81103
12.1934	3566.41		12.4408	6653.7		12.5167	12446.8		12.1252	86107.3		777.152	0.32441
12.213	2646.56		12.4603	7499.45		12.5363	15066.9		12.1448	92751.9		777.321	0.41903
12.2325	3094.23		12.4799	5830.06		12.5558	19141.5		12.1643	92131.2		778.15	0.85158
12.2521	3567.38		12.4994	5758.52		12.5754	19098.5		12.1839	88467.7		778.341	0.33793
12.2716	3921.95		12.519	7216.67		12.5949	17624		12.2035	72446.3		778.692	0.28386
12.2912	2757.69		12.5385	4411.78		12.6144	19600.9		12.223	59086.3		778.872	1.01379
12.3107	2781.73		12.5581	4204.67		12.634	18952.2		12.2425	44394		778.894	0.4731
12.3302	4866.63		12.5776	4114.79		12.6535	14063.4		12.2621	33452.5		779.735	0.40552
12.3498	1379.77		12.5971	5274.51		12.6731	10128.5		12.2817	21583		780.501	1.14896
12.3693	1096.64		12.6167	5478.64		12.6926	8436.84		12.3012	16921.8		781.412	0.4731
12.3889	2256.61		12.6363	7099.8		12.7122	7172.09		12.3207	11103.4		781.508	0.85158
12.4085	755.85		12.6558	10491.8		12.7317	8303.37		12.3403	8753.48		781.934	0.29738
12.428	1226.6		12.6753	12108		12.7513	6684.37		12.3598	7958.35		782.418	0.4731
12.4475	1004.72		12.6949	15955		12.7708	5948.3		12.3794	7930.48		782.452	2.91971
12.4671	1655.77		12.7144	18023.2		12.7904	3628		12.3989	6285.42		783.233	0.41903
12.4866	1589.35		12.734	19525.5		12.8099	3536.49		12.4185	5999.31		783.268	0.89213
12.5062	4928.98		12.7535	23045.1		12.8295	3283.05		12.438	5121.4		783.301	14.9635
12.5257	5946.15		12.773	18517.7		12.849	3749.01		12.4576	5798.6		783.442	1.29765
12.5452	13648.8		12.7926	17225.1		12.8686	4482.68		12.4771	3931.42		784.284	0.50014
12.5648	22285.8		12.8122	15317.6		12.8881	3746.35		12.4967	4640.95		784.304	6.78562
12.5844	31430.7		12.8317	12306.6		12.9077	2965.49		12.5162	7918.44		784.355	0.74344
12.6039	44719.5		12.8513	9843.35		12.9272	3673.07		12.5357	7842.55		784.445	0.52717
12.6235	56142.9		12.8708	7607.44		12.9468	2466.73		12.5553	6467.02		784.897	0.52717
12.643	67530.1		12.8904	5675.94		12.9663	2809.34		12.5748	9238.44		785.289	1.28413
12.6625	76547.4		12.9099	6923.44		12.9858	4139.28		12.5944	11976		785.312	1.3382
12.6821	74912.4		12.9294	4800.11		13.0054	3618.92		12.6139	14433.8		785.382	0.75696
12.7016	71252.6		12.949	4649.25		13.0249	5642.85		12.6335	19567.6		785.417	1.32468
12.7212	55464.7		12.9685	4478		13.0445	6729.24		12.653	19093.6		785.513	0.392
12.7407	40454.2		12.9881	5704.69		13.064	5254.86		12.6726	23560.4		785.815	1.52744
12.7603	29257.9		13.0076	3208.93		13.0836	4537.09		12.6921	22646.5		786.393	0.87862
12.7798	24332.9		13.0272	2896.8		13.1032	4414.84		12.7117	21777.8		786.444	0.9462
12.7994	17546.5		13.0467	5282.64		13.1227	4607.38		12.7312	18606.5		786.856	0.28386
12.8189	10451.6		13.0663	2540.57		13.1423	4483.64		12.7508	16626.5		787.391	2.17626
12.8384	7246.08		13.0858	5131.4		13.1618	5375.13		12.7703	12601.2		787.786	0.5542
12.858	8409.99		13.1053	2903.38		13.1814	4234.99		12.7899	10482.9		788.192	0.29738
12.8775	9873.57		13.1249	2830.14		13.2009	4047.45		12.8094	8978.05		788.25	0.51365
12.8971	7020.68		13.1445	2437.85		13.2205	4100.48		12.829	7972		788.319	0.4731
12.9166	5626.75		13.164	3737.88		13.24	5002.45		12.8485	5405.5		788.38	1.44634
12.9362	4478.51		13.1835	3128.84		13.2596	5723.54		12.8681	7994.86		788.42	47.4047
12.9557	4001.98		13.2031	2213.34		13.2791	8081.79		12.8876	3422.67		788.486	0.67586
12.9753	3871.31		13.2226	6705.48		13.2987	10580.9		12.9071	7369.84		788.629	0.75696
12.9948	3769.7		13.2422	5042.12		13.3182	14835.9		12.9267	3108.56		789.03	0.31089
13.0144	3838.33		13.2617	3656.69		13.3377	21751.2		12.9462	6152.68		789.356	0.74344
13.0339	4523.34		13.2812	5624.17		13.3573	29030.4		12.9658	3383.63		789.386	1.23006
13.0535	5510.11		13.3008	3962.56		13.3768	34412.7		12.9853	3583.27		789.424	16.6802
13.073	6402.34		13.3203	3915.81		13.3964	39211.1		13.0049	3063.69		789.456	1.13544
13.0926	8273.12		13.3399	3051.25		13.416	48109.4		13.0244	3629.65		789.483	1.27061
13.1121	11128.8		13.3595	4766.9		13.4355	44054.7		13.044	5620.61		789.612	0.51365
13.1317	14033		13.379	4627.19		13.455	43338.7		13.0635	5466.52		790.15	0.4731
13.1512	16510.8		13.3985	2419.93		13.4746	45294		13.0831	4766.06		790.419	8.85374
13.1708	19187.8		13.4181	3698.48		13.4941	38987.7		13.1026	2877.54		790.466	0.36496
13.1903	21127.1		13.4376	3604.41		13.5137	33224.4		13.1222	4245.88		791.422	2.27088
13.2099	19876.4		13.4572	6860.68		13.5332	28578.5		13.1417	4136.54		792.141	0.56772
13.2294	16483.2		13.4767	7265.66		13.5528	22113.8		13.1613	4413.15		792.303	0.4731
13.249	16723.2		13.4963	9809.22		13.5723	16114.7		13.1808	4918.68		792.441	0.28386
13.2685	14236.4		13.5158	13270		13.5919	14543.7		13.2004	7417.51		792.504	0.33793
13.2881	11206.2		13.5353	15611.2		13.6114	10596.7		13.2199	4436.46		793.364	1.39227
13.3076	8385.58		13.5549	19700.3		13.631	10072.4		13.2394	5889.27		793.41	6.8532
13.3271	7020.96		13.5744	24128.4		13.6505	7142.17		13.259	3270.28		793.919	2.71695
13.3467	5661.49		13.594	26658		13.67	7938.31		13.2785	4302.79		794.388	0.89213
13.3662	5119.43		13.6135	29672.3		13.6896	6795.51		13.2981	3909.77		794.418	3.7037
13.3858	4295.33		13.6331	28924		13.7092	6602.99		13.3177	4157.46		794.908	2.60881
13.4053	3465.19		13.6526	27629.5		13.7287	5655.58		13.3372	5298.6		795.286	0.36496
13.4249	2822.21		13.6722	26147.7		13.7482	6118.89		13.3567	7627.76		795.328	0.59476
13.4444	3453.31		13.6917	21475.5		13.7678	5556.32		13.3763	7096.41		795.487	0.33793
13.464	3982.87		13.7112	16949		13.7873	4874.84		13.3958	9190.79		795.521	0.95972
13.4835	3201.64		13.7308	15445.5		13.8069	4087.35		13.4154	12479.4		795.694	0.40552
13.5031	3077.97		13.7504	11818.6		13.8264	3603.75		13.4349	16774.4		796.464	0.75696
13.5226	4548.01		13.7699	8921.15		13.846	4343.98		13.4545	20413.5		797.377	0.50014
13.5422	2484.66		13.7895	8553.84		13.8655	2633.48		13.474	23304.9		798.521	0.68938
13.5617	3908.53		13.8091	5501.03		13.885	2858.73		13.4936	25161.6		800.273	0.51365
13.5813	3081.68		13.8286	6000.16		13.9046	4037.21		13.5131	28317.3		800.292	0.64882
13.6008	2206.52		13.8482	6612.49		13.9241	3008.46		13.5327	27598		800.455	17.7345
13.6204	2891.07		13.8677	5144.77		13.9437	4121.48		13.5522	28459.7		800.486	0.56772
13.6399	3538.61		13.8873	5316		13.9633	2465.09		13.5718	27001.9		801.456	3.75777
13.6594	3626.43		13.9068	5339.16		13.9828	2635.19		13.5913	23496.1		801.537	0.28386
13.679	4040.15		13.9263	4374.21		14.0023	2448.07		13.6109	20498.1		802.435	2.71695
13.6985	4383.98		13.9459	5579.56		14.0219	2597.49		13.6304	14796.5		802.444	3.31171
13.7181	3573.6		13.9654	4383.03		14.0414	3705.58		13.65	11824.2		802.464	1.74371
13.7376	3331.64		13.985	4482.02		14.061	3652.96		13.6695	12169.9		803.448	0.784
13.7572	3958.47		14.0046	3357.2		14.0805	2826.18		13.6891	8758.04		804.38	1.04082
13.7767	2630.44		14.0241	4357.06		14.1001	3043.53		13.7086	5550.16		804.438	0.85158
13.7963	3078.64		14.0436	2926.22		14.1196	3430.57		13.7281	6862.56		804.554	0.40552
13.8158	3087.9		14.0632	5154.71		14.1392	3393.88		13.7477	7804.04		804.579	0.31089
13.8353	3072.2		14.0827	2663.66		14.1587	2778.88		13.7673	5515.22		805.358	0.50014
13.8549	4327.58		14.1022	1993.57		14.1783	4316.57		13.7868	5276.33		805.38	0.85158
13.8744	3222.6		14.1218	2933.8		14.1978	0		13.8064	3760.65		806.268	0.784
13.894	3807.99		14.1413	2191.13		14.2173	2975.3		13.8259	3891.53		806.465	0.52717
13.9135	5131.18		14.1609	2343.32		14.2369	5198.03		13.8454	4452.28		806.61	0.28386
13.9331	8910.74		14.1805	3028		14.2564	4771.75		13.865	3467.05		806.704	0.31089
13.9526	10362.4		14.2	1998.82		14.276	6181		13.8845	4278.88		808.368	0.48662
13.9722	13591.6		14.2195	3709.54		14.2956	1246.27		13.9041	3760.08		808.404	0.392
13.9917	17732.4		14.2391	2404.83		14.3151	2310.05		13.9236	3372.42		809.244	0.33793
14.0113	21254.6		14.2586	4424.53		14.3346	2327.88		13.9431	4528.7		810.401	0.48662
14.0308	25018.6		14.2782	2402.86		14.3542	0		13.9627	3871.96		810.557	0.62179
14.0503	27090.6		14.2977	2542.75		14.3737	2981.96		13.9823	2125.36		811.058	0.41903
14.0699	28637.2		14.3173	2470.09		14.3933	0		14.0018	3929.38		811.359	1.13544
14.0894	27106.8		14.3368	3686.58		14.4128	2323.06		14.0213	3083.66		811.515	0.72993
14.109	26553.5		14.3564	1998.36		14.4324	2219.37		14.0409	3025.83		814.388	0.50014
14.1286	24410.5		14.3759	2692.44		14.4519	0		14.0604	2372.89		815.217	0.41903
14.1481	21308.7		14.3955	5025.52		14.4715	0		14.08	2306.68		815.468	0.50014
14.1676	16495.2		14.4151	2542.47		14.491	1553.48		14.0995	4378.74		816.426	0.48662
14.1872	14791.6		14.4346	1557.41		14.5106	4954.18		14.1191	2340.57		817.315	0.45958
14.2067	10521.9		14.4541	4094.38		14.5301	661.44		14.1386	4484.27		817.37	0.48662
14.2263	8447.44		14.4737	1677.18		14.5497	2970.97		14.1582	4067.49		818.369	0.72993
14.2458	7344.39		14.4932	2045.47		14.5693	2311.2		14.1777	2530.15		820.333	2.05461
14.2654	7139.37		14.5128	2012.95		14.5888	4402.09		14.1973	3305.78		820.446	2.6764
14.2849	7507.08		14.5323	1447.53		14.6083	2142.75		14.2168	2948.77		820.515	0.392
14.3045	4760.2		14.5519	1015.21		14.6279	2561.3		14.2364	2224.05		821.313	0.784
14.324	5619.66		14.5714	1016.57		14.6474	2253.43		14.2559	2105.34		821.344	0.5542
14.3436	5572.79		14.5909	1994.93		14.667	1901.4		14.2754	4202.18		821.369	0.36496
14.3631	5610.22		14.6105	1469.44		14.6865	2633.76		14.295	5497.69		821.45	1.55447
14.3826	6285.09		14.6301	2672.17		14.7061	1140.44		14.3146	4359.65		822.311	0.63531
14.4022	5493.43		14.6496	1702.8		14.7256	1810.11		14.3341	1738.1		822.336	1.51392
14.4217	3342.77		14.6692	1674.51		14.7452	1487.14		14.3537	3238.8		822.382	2.54123
14.4413	3159.62		14.6887	1688.58		14.7647	2091.71		14.3732	1171.9		823.385	1.94647
14.4608	3701.58		14.7082	1998.02		14.7843	3230.58		14.3927	1103.09		823.48	0.59476
14.4804	3064.44		14.7278	2998.93		14.8038	2573.8		14.4123	1872.74		824.271	0.52717
14.4999	1821.04		14.7473	1991.13		14.8233	2272.94		14.4318	2332.23		824.395	0.54069
14.5195	2812.54		14.7669	5648.88		14.8429	2230.06		14.4514	2956.19		824.417	0.54069
14.539	2843.09		14.7864	1639.35		14.8625	1856.48		14.4709	2489.1		824.504	1.16248
14.5586	2345.89		14.806	3315.77		14.882	2431.98		14.4905	2769.72		826.192	0.44607
14.5781	2642.95		14.8255	2274.12		14.9016	3920.16		14.51	3217.03		827.395	0.66234
14.5976	3173.02		14.8451	2278.57		14.9211	2360.22		14.5296	1916.84		828.475	0.70289
14.6172	2694.43		14.8646	2223.82		14.9406	2945.93		14.5491	1045.49		829.441	1.58151
14.6367	2713.28		14.8842	2716.8		14.9602	1487.64		14.5686	2901.93		829.486	0.93268
14.6563	4001.25		14.9037	2914.7		14.9798	4289.26		14.5882	2814		829.742	1.17599
14.6758	1604.14		14.9232	1446.11		14.9993	2958.99		14.6077	3527.4		830.446	0.71641
14.6954	3676.64		14.9428	1956.73		15.0188	3201.94		14.6273	2305.59		831.446	0.50014
14.7149	2244.36		14.9624	2290.31		15.0384	4739.5		14.6468	3416.84		832.373	0.9462
14.7345	2396.52		14.9819	2699.01		15.0579	3506.71		14.6664	2000.68		832.441	1.09489
14.754	2016.44		15.0014	896.63		15.0775	3528.79		14.6859	1579		832.47	0.36496
14.7736	3030.8		15.021	3026.57		15.097	5626.83		14.7055	1406.91		833.212	0.29738
14.7931	2326.83		15.0405	4565.67		15.1166	4943.47		14.725	4027.79		833.274	0.31089
14.8126	2068.08		15.0601	2672.81		15.1361	4918.97		14.7446	2863.22		833.909	0.56772
14.8322	2402.82		15.0796	3726.07		15.1556	6397.55		14.7641	1095.02		834.101	0.36496
14.8517	2002.74		15.0991	3050.94		15.1752	0		14.7837	1718.53		834.304	0.72993
14.8713	0		15.1187	1790.43		15.1948	0		14.8032	2025		834.321	0.59476
14.8908	2717.75		15.1383	2804.54		15.2143	0		14.8228	1638.37		834.409	0.66234
14.9104	1109.84		15.1578	4603.93		15.2338	0		14.8423	3407.31		834.502	1.63558
14.9299	0		15.1774	2418.87		15.2534	2096.66		14.8619	3199.12		834.841	0.93268
14.9495	0		15.1969	3204.99		15.2729	1066.97		14.8814	1680.54		834.869	0.44607
14.969	1831.75		15.2165	1878.49		15.2925	535.16		14.901	3488.9		835.321	2.33847
14.9886	1728.22		15.236	3676.69		15.312	433.82		14.9205	1873.88		835.426	0.9462
15.0081	0		15.2555	2985.15		15.3316	581		14.9401	2684.14		836.319	1.51392
15.0276	2526.33		15.2751	5335.96		15.3512	0		14.9596	4892.58		836.684	0.43255
15.0472	1297.16		15.2946	3430.16		15.3707	0		14.9792	3570.36		836.969	0.29738
15.0668	2819.14		15.3142	5146.24		15.3902	1367.95		14.9987	2049.03		838.347	5.13652
15.0863	2060.57		15.3337	4441.63		15.4098	873.42		15.0183	2551.13		838.392	0.83806
15.1059	2818.7		15.3533	5821.2		15.4293	0		15.0378	1895.39		839.1	0.29738
15.1254	3048.48		15.3728	4902.41		15.4489	0		15.0573	2734.3		839.35	0.95972
15.145	2117.17		15.3924	1014.18		15.4684	1282.29		15.0769	3082.05		839.698	0.31089
15.1645	1392.49		15.4119	0		15.488	994.3		15.0965	2361.16		840.233	0.29738
15.1841	0		15.4314	965.61		15.5075	1748.61		15.116	2377.9		840.287	0.48662
15.2036	2105.17		15.451	852.35		15.5271	618.06		15.1356	2650.61		840.307	0.44607
15.2232	2610.06		15.4705	733.53		15.5466	972		15.1551	2753.29		840.338	1.04082
15.2427	1880.87		15.4901	1153.71		15.5662	1628.3		15.1746	2541.41		841.339	0.81103
15.2623	1941.13		15.5096	0		15.5858	1349.56		15.1942	2939.16		841.413	3.02785
15.2818	1911.96		15.5292	2311.43		15.6053	2695.97		15.2137	2572.27		841.886	0.58124
15.3014	1551.58		15.5487	0		15.6249	1068.77		15.2333	5209.02		842.294	0.35145
15.3209	2495.15		15.5683	0		15.6444	1564.44		15.2528	3031.39		842.346	0.4731
15.3405	2067.07		15.5878	0		15.6639	1782.56		15.2724	3304.21		842.399	0.62179
15.36	1044.15		15.6074	0		15.6835	2688.23		15.2919	0		842.746	0.67586
15.3796	5799.25		15.6269	0		15.703	2243.69		15.3115	6916.31		843.007	0.87862
15.3991	2226.3		15.6464	0		15.7226	0		15.331	0		843.18	1.04082
15.4186	1335.38		15.666	709.55		15.7421	4565.33		15.3506	11529.2		843.313	0.44607
15.4382	3147.77		15.6855	0		15.7617	5762.13		15.3701	655.17		843.353	0.48662
15.4577	0		15.7051	681.19		15.7813	854.94		15.3897	0		843.37	1.04082
15.4773	1657.11		15.7247	0		15.8008	7697.46		15.4092	1006.03		843.403	2.2844
15.4969	3929.18		15.7442	2510.35		15.8204	10053.3		15.4288	0		843.418	2.24385
15.5164	2870.2		15.7637	1380.17		15.8399	9029.8		15.4483	735.12		843.455	0.79751
15.5359	1892.67		15.7833	1136.82		15.8595	8842.34		15.4679	0		843.481	0.48662
15.5555	3558.64		15.8028	2383.72		15.879	11590.5		15.4874	0		843.56	0.64882
15.575	3797.03		15.8224	1017.6		15.8986	10921.4		15.5069	0		843.624	2.71695
15.5946	3411.35		15.8419	861.82		15.9181	10954.5		15.5265	0		843.662	1.27061
15.6141	3523.12		15.8614	1372.49		15.9377	13642.5		15.546	0		843.83	1.12192
15.6337	4110.8		15.881	2280.87		15.9572	14971.8		15.5656	0		843.949	1.18951
15.6532	2886.01		15.9005	4084.7		15.9767	16611.2		15.5851	0		844.404	1.14896
15.6728	4078.1		15.9201	0		15.9963	18047.2		15.6047	0		844.441	0.68938
15.6923	2777.91		15.9396	3673.46		16.0159	21943.3		15.6242	2668.73		844.972	0.40552
15.7119	3491.12		15.9592	3356.29		16.0354	26182.3		15.6438	0		846.393	0.51365
15.7314	4321.55		15.9787	5328.17		16.055	32250.9		15.6633	2230.68		848.411	0.89213
15.751	5173.14		15.9983	6997.16		16.0745	31396.5		15.6829	2373.32		848.437	0.784
15.7705	3098.55		16.0178	6375.81		16.094	30997.5		15.7024	3368.86		848.456	0.54069
15.7901	0		16.0373	7268.56		16.1136	28711.1		15.7219	2118.86		849.137	0.36496
15.8096	6637.67		16.0569	5356.42		16.1331	28811.3		15.7415	3656.15		849.479	0.98675
15.8291	1555.8		16.0765	7432.26		16.1527	26779.5		15.761	3410.43		850.055	0.28386
15.8487	2002.4		16.096	8162.13		16.1722	22009.8		15.7806	2076.64		850.371	1.00027
15.8682	0		16.1156	6722.16		16.1918	17110.8		15.8002	3207.58		850.496	0.63531
15.8878	483.08		16.1351	6732.55		16.2113	13829.8		15.8197	3701.44		850.947	0.392
15.9073	653.85		16.1547	6668.62		16.2309	0		15.8393	4009.05		851.435	0.8651
15.9269	1426.23		16.1742	5134.41		16.2504	11071.6		15.8588	5292.55		851.459	1.01379
15.9464	0		16.1938	4745.06		16.27	11480.6		15.8784	6238.37		852.327	3.21709
15.9659	0		16.2133	6821.38		16.2895	10162.9		15.8979	8460.38		852.352	1.16248
15.9855	0		16.2328	0		16.3091	7103.11		15.9175	9968.01		852.399	0.31089
16.0051	0		16.2524	7746.94		16.3286	10971.7		15.937	10319.6		852.462	1.12192
16.0246	0		16.2719	10448		16.3482	9112.71		15.9566	11938.3		853.333	3.67667
16.0441	0		16.2915	12192.9		16.3677	8042.28		15.9761	11907.9		853.447	0.50014
16.0637	0		16.311	16790.7		16.3873	8863.89		15.9957	15140		853.859	0.74344
16.0832	0		16.3306	16440		16.4068	10280.3		16.0152	16411.6		854.321	0.85158
16.1028	0		16.3501	19703		16.4263	7580.51		16.0348	17281.4		854.429	0.44607
16.1223	0		16.3697	17880.7		16.4459	10485.8		16.0544	23269.3		854.895	0.56772
16.1419	595		16.3892	15879.6		16.4655	5603.19		16.0739	25380.7		855.244	0.36496
16.1614	0		16.4088	16482.1		16.485	9093.57		16.0934	29544.9		855.333	0.44607
16.1809	1311.7		16.4283	14134.5		16.5045	4488.89		16.113	32258.2		855.433	0.784
16.2005	2214.66		16.4479	0		16.5241	3624.69		16.1325	33196.3		855.504	0.50014
16.2201	621.4		16.4674	12940.8		16.5436	3715.4		16.1521	30779		855.679	0.64882
16.2396	0		16.487	16940.9		16.5632	3392.74		16.1716	31213.8		856.445	0.50014
16.2591	2333.42		16.5065	13566.7		16.5828	3240.42		16.1912	25948.6		856.491	0.83806
16.2787	971.06		16.526	12822.9		16.6023	2392.71		16.2107	23886.9		857.421	0.45958
16.2982	1756.85		16.5456	11760.1		16.6219	5776.81		16.2303	17894.1		857.467	0.5542
16.3178	3231.95		16.5651	11700.8		16.6414	3229.22		16.2498	13792.2		857.484	1.51392
16.3373	3268.24		16.5847	13482.5		16.6609	0		16.2693	12366.5		858.475	2.62233
16.3569	2690.35		16.6042	0		16.6805	3493.56		16.2889	8798.7		858.526	0.48662
16.3764	4324.13		16.6238	0		16.7	3067.78		16.3084	0		859.475	0.44607
16.3959	1940.56		16.6433	11489.1		16.7196	4815.83		16.328	886.84		861.364	0.56772
16.4155	5661.64		16.6629	6922.24		16.7391	4581.98		16.3475	6189.09		861.559	0.56772
16.4351	3427.91		16.6824	10211.9		16.7587	3598.08		16.3671	4726.78		862.406	0.35145
16.4546	4279.76		16.702	12064.1		16.7782	4765.36		16.3866	0		862.932	0.31089
16.4741	5982.61		16.7215	4708.72		16.7978	2765.24		16.4062	7092.94		865.486	0.54069
16.4937	7474.72		16.7411	4708.21		16.8173	4396.5		16.4257	5671.97		865.699	0.90565
16.5132	5896.65		16.7606	5998.06		16.8369	2782.67		16.4453	4135.17		866.323	0.59476
16.5328	6590.24		16.7802	3798.11		16.8564	3077.47		16.4648	0		866.342	1.10841
16.5523	6929.71		16.7997	6103.46		16.876	4096.27		16.4844	9216.62		866.488	2.39254
16.5719	7215.96		16.8193	4851.18		16.8955	3649.05		16.5039	0		867.339	0.62179
16.5914	7700.33		16.8388	1634.23		16.9151	3464.22		16.5235	0		867.388	0.64882
16.611	7838.23		16.8584	3140.57		16.9346	2984.65		16.543	3963.99		868.353	0.4731
16.6305	9296.11		16.8779	3574.23		16.9541	4141.43		16.5626	0		868.49	0.79751
16.6501	9153.5		16.8974	1919.23		16.9737	5392.41		16.5821	2494.61		868.52	0.51365
16.6696	10866.7		16.917	3091.75		16.9932	5564.76		16.6016	0		868.583	0.28386
16.6892	13416.1		16.9365	5232.29		17.0128	2914.18		16.6212	2630.66		868.742	0.36496
16.7087	16005.6		16.9561	3309.46		17.0323	5744.25		16.6407	2538.07		869.483	0.50014
16.7282	20640.5		16.9757	0		17.0519	3621.07		16.6603	1700.39		869.526	0.48662
16.7478	18412.4		16.9952	7141.88		17.0714	3383.13		16.6798	1354.86		870.627	0.32441
16.7673	22617.9		17.0147	4477.79		17.0909	4617.48		16.6994	4259.35		871.403	0.72993
16.7869	17636.6		17.0343	2864.19		17.1105	5420.67		16.7189	2557.96		872.474	0.4731
16.8064	19723.4		17.0538	3073.27		17.1301	4281.88		16.7385	2684.1		872.512	0.392
16.826	16274.4		17.0734	2064.02		17.1496	4140.26		16.758	3252.15		873.507	4.77156
16.8455	14045		17.0929	3014.18		17.1691	4278.07		16.7776	2363.59		874.41	0.31089
16.8651	13820.1		17.1124	3911.05		17.1887	3314.17		16.7971	2592.35		874.513	3.13598
16.8846	12202.3		17.132	5060.96		17.2082	3073.18		16.8166	4665.55		874.708	0.31089
16.9042	10890.9		17.1516	3542.03		17.2278	3317.54		16.8362	2686.99		875.399	0.70289
16.9237	0		17.1711	2850		17.2473	4084.23		16.8558	2771.97		875.434	0.392
16.9432	12266.7		17.1907	2924.73		17.2669	4642.34		16.8753	3048.57		875.515	0.79751
16.9628	11039.7		17.2102	2024.68		17.2864	5370.54		16.8948	4389.98		875.911	0.31089
16.9823	10793.1		17.2297	5872.26		17.3059	2975.83		16.9144	2899.68		877.471	0.70289
17.0019	12798.8		17.2493	4353.19		17.3255	3946.92		16.9339	3033.13		878.088	0.32441
17.0214	9977.01		17.2688	2900.7		17.3451	2426.06		16.9535	1598.99		878.43	0.59476
17.041	15197.5		17.2884	5448.88		17.3646	3352.18		16.973	4302.99		878.459	0.56772
17.0605	11953.7		17.3079	4427.18		17.3842	4698.91		16.9926	2143.52		879.392	0.40552
17.08	7806		17.3275	3941.47		17.4037	3555.31		17.0121	3960.07		880.711	0.392
17.0996	6426.32		17.347	2618.37		17.4232	3038.71		17.0317	2658.26		881.353	0.35145
17.1191	0		17.3666	3853.14		17.4428	2997.69		17.0512	2626.34		883.456	2.52771
17.1387	0		17.3861	5574.99		17.4623	3825.88		17.0708	2308.78		883.49	22.4791
17.1582	5169.48		17.4056	5358.72		17.4819	3346.4		17.0903	2749.5		883.521	2.97378
17.1778	4702.74		17.4252	3901.71		17.5014	3892		17.1099	3176.62		883.839	0.44607
17.1973	3480.5		17.4447	3364.4		17.521	3593.16		17.1294	4162.51		884.083	0.56772
17.2169	1468.86		17.4643	4453.21		17.5405	4199.8		17.1489	2964.2		884.341	3.86591
17.2364	2660.92		17.4838	2758.5		17.5601	3907.59		17.1685	2248.18		884.361	5.19059
17.256	5177.95		17.5034	3140.3		17.5796	3479.03		17.188	3257.03		884.378	1.39227
17.2755	5890.94		17.5229	2286.15		17.5992	3666.25		17.2076	3492.34		884.496	16.5721
17.2951	3054.5		17.5425	2085.59		17.6187	3934.64		17.2271	1656.19		885.357	3.46039
17.3146	4222.69		17.562	2103.9		17.6383	4349.1		17.2467	2477.49		885.365	3.86591
17.3342	5260.48		17.5816	1788.6		17.6578	3720		17.2662	1446.66		885.486	2.04109
17.3537	6878.39		17.6011	3433.59		17.6774	3746.89		17.2858	4603.84		885.507	3.89294
17.3732	4520.74		17.6207	2992.76		17.6969	3498.91		17.3053	2459.39		886.357	0.784
17.3928	3891.07		17.6402	4039.68		17.7164	2832.91		17.3249	3622.67		886.489	1.63558
17.4123	0		17.6597	4409.24		17.736	3116.97		17.3444	3939.84		886.931	0.97324
17.4319	5838.64		17.6793	3448.11		17.7555	3215.53		17.3639	2230.28		887.493	0.41903
17.4514	3133.63		17.6988	5041.17		17.7751	5788.88		17.3835	2768.49		888.521	0.44607
17.471	3657.6		17.7184	4197.04		17.7946	2417.78		17.4031	3566.3		888.909	0.87862
17.4905	4421.98		17.7379	5119.32		17.8142	3326.96		17.4226	2916.4		889.334	0.31089
17.51	1899.29		17.7575	2764.19		17.8337	4164.68		17.4421	3967.99		889.483	1.24358
17.5296	3226.17		17.777	2449.59		17.8532	2966.15		17.4617	4864.83		890.53	0.63531
17.5491	5457.42		17.7966	3256.09		17.8728	3826.25		17.4813	1895.91		891.966	0.28386
17.5687	2868.94		17.8161	4146.22		17.8924	3395.1		17.5008	2820.67		892.059	0.37848
17.5882	4602.82		17.8357	3372.64		17.9119	3376.18		17.5203	3002.79		893.084	0.4731
17.6078	4135.72		17.8552	4015.86		17.9315	4671.59		17.5399	3480.24		894.475	0.52717
17.6273	3116.23		17.8748	2837.4		17.951	5048.1		17.5594	4688.25		895.832	0.32441
17.6469	3156.33		17.8943	2998.54		17.9705	5790.02		17.579	6286.61		896.529	0.392
17.6664	4840.42		17.9139	3274.6		17.9901	6891.91		17.5985	3331.82		897.518	0.50014
17.686	4588.56		17.9334	3292.45		18.0097	8282.12		17.6181	5350.58		899.455	0.87862
17.7055	3533.65		17.953	2831.87		18.0292	7737.09		17.6376	3328.58		899.951	0.51365
17.725	4368.19		17.9725	2175		18.0488	9237.69		17.6572	4574.99		901.054	0.50014
17.7446	4514.35		17.9921	2262.97		18.0683	8434.49		17.6767	3914.59		901.336	0.62179
17.7641	3870.56		18.0116	2559.86		18.0878	9930.88		17.6962	4242.54		901.501	46.9181
17.7837	3172.07		18.0312	1470.05		18.1074	10085.6		17.7158	5960.56		901.535	3.05488
17.8032	4150.46		18.0507	2849.4		18.127	8650.89		17.7353	4782.52		901.541	2.71695
17.8228	4689.07		18.0702	3811.52		18.1465	7463.67		17.7549	4163.07		902.436	0.41903
17.8423	4215.51		18.0898	2751.72		18.166	6150.48		17.7745	4051.78		902.507	29.0754
17.8619	3977.17		18.1093	3616.54		18.1856	6277.29		17.794	3499.33		902.575	0.37848
17.8814	2936.38		18.1289	3006.03		18.2051	4935.96		17.8135	3438.26		902.707	0.52717
17.9009	2495.46		18.1484	4304.95		18.2247	7435.01		17.8331	4123.81		903.507	5.01487
17.9205	3869.11		18.168	4562.87		18.2442	4891.96		17.8526	4230.17		903.559	0.48662
17.94	3222.98		18.1876	4936.41		18.2638	5377.17		17.8722	3777.44		904.499	2.32495
17.9596	2108.23		18.2071	6159.95		18.2833	0		17.8917	5147.69		904.522	1.12192
17.9792	3717.74		18.2266	5567.12		18.3029	4015.64		17.9112	5990.92		905.299	0.43255
17.9987	3561.6		18.2462	7593.34		18.3224	0		17.9308	6145.01		905.445	1.28413
18.0183	2141.37		18.2657	7430.7		18.342	0		17.9503	7007.84		906.497	0.51365
18.0378	4785.31		18.2853	8554.81		18.3615	0		17.9699	7744.83		907.406	0.50014
18.0574	2370.11		18.3048	8891.25		18.3811	1286.68		17.9894	7758.62		908.47	1.23006
18.0769	1904.71		18.3243	10893.1		18.4006	0		18.009	9378.47		908.49	1.8113
18.0965	2448.46		18.3439	8810.65		18.4202	0		18.0285	11537.2		908.517	0.37848
18.116	3176.13		18.3634	7592.96		18.4397	0		18.0481	10761.1		909.062	0.32441
18.1355	2219.9		18.383	7499		18.4593	0		18.0676	12032.4		909.466	1.39227
18.1551	2998.63		18.4025	8027.7		18.4788	4538.09		18.0872	12365.4		909.484	1.06786
18.1746	3314.43		18.4221	6310.08		18.4983	854.85		18.1067	13613.8		910.07	0.28386
18.1942	3538.12		18.4416	5610.94		18.5179	2820.86		18.1262	11938.7		910.256	0.40552
18.2137	3688.24		18.4611	6609.32		18.5374	1424.88		18.1458	14491.1		911.445	1.14896
18.2333	3290.97		18.4807	0		18.557	2270.44		18.1654	12696.9		911.525	0.81103
18.2528	2962.4		18.5002	6345.68		18.5765	2362.12		18.1849	9008.62		913.562	0.75696
18.2724	3629.85		18.5198	0		18.5961	0		18.2045	8981.52		914.52	1.08137
18.2919	3425.55		18.5393	0		18.6156	2566.41		18.224	8202.66		914.922	0.52717
18.3115	3304.24		18.5589	1187.22		18.6351	2960.01		18.2436	5665.64		915.51	0.40552
18.331	4873.82		18.5784	0		18.6547	1197.51		18.2631	5611.28		916.111	0.62179
18.3505	4374.3		18.598	2570.23		18.6743	2843.54		18.2826	3902.26		916.38	0.63531
18.3701	4011.05		18.6175	1429.9		18.6938	1502.68		18.3022	6270.59		916.46	0.36496
18.3896	2945.97		18.6371	0		18.7133	1907.49		18.3217	5033.45		916.647	0.4731
18.4092	3536.8		18.6566	4310.98		18.7329	2343.33		18.3413	822.75		916.898	0.60827
18.4287	3311.61		18.6762	3047.84		18.7524	4692.97		18.3608	0		917.153	0.29738
18.4483	2706.36		18.6958	0		18.772	1329.69		18.3804	0		917.459	0.85158
18.4678	3210.62		18.7153	0		18.7916	2782.74		18.3999	0		917.532	0.85158
18.4873	4564.57		18.7349	2044.73		18.8111	1839.45		18.4195	0		917.609	0.45958
18.5069	4960.32		18.7544	859.32		18.8306	1519.51		18.439	4510.61		917.689	0.31089
18.5264	5532.34		18.774	1830.52		18.8502	4948.03		18.4585	0		918.346	0.392
18.546	5791.18		18.7935	2659.22		18.8697	4155.85		18.4781	1576.23		918.462	0.52717
18.5655	5906.48		18.8131	1823.84		18.8893	1587.61		18.4977	3983.3		918.794	0.36496
18.5851	8752.68		18.8326	2498.25		18.9088	2705.39		18.5172	2490.82		919.371	0.33793
18.6046	7599.94		18.8522	2767.7		18.9284	2577.65		18.5368	3255.97		921.596	0.35145
18.6242	8946.08		18.8717	1929.75		18.9479	0		18.5563	1977.91		922.181	0.29738
18.6437	9276.85		18.8912	1400.09		18.9675	1782.7		18.5758	1006.96		922.492	0.32441
18.6633	9792.02		18.9108	714.13		18.987	0		18.5954	2765.41		923.437	0.63531
18.6828	10848.1		18.9303	2145.53		19.0066	0		18.6149	3538.87		923.479	1.09489
18.7023	11210.1		18.9499	2385.63		19.0261	1306.67		18.6345	2580.03		923.5	1.83833
18.7219	11466.5		18.9694	0		19.0456	0		18.654	1286.9		924.435	0.89213
18.7414	9923.81		18.989	0		19.0652	0		18.6736	2341.45		924.477	2.24385
18.761	9976.21		19.0085	3020.88		19.0847	0		18.6931	1368.36		924.97	0.392
18.7805	9740.84		19.0281	3620.97		19.1043	0		18.7127	1585.18		925.378	1.29765
18.8001	8127.87		19.0476	3145.98		19.1238	0		18.7322	1098.18		925.996	0.50014
18.8196	7957.4		19.0672	2834.74		19.1434	0		18.7518	2155.42		928.443	0.4731
18.8392	7131.33		19.0867	0		19.1629	0		18.7713	3451.92		928.464	0.32441
18.8587	6707.96		19.1062	1365.86		19.1825	0		18.7908	2006.11		929.414	0.41903
18.8783	7389.46		19.1258	0		19.202	2718.51		18.8104	2366.2		932.083	0.31089
18.8978	7647.56		19.1454	1427.5		19.2216	3818.44		18.8299	2186.84		932.116	0.56772
18.9174	1891.26		19.1649	0		19.2411	3425.85		18.8495	2681.85		932.445	0.4731
18.9369	0		19.1844	0		19.2607	0		18.869	3087.53		933.149	0.29738
18.9565	1600.93		19.204	0		19.2802	4115.57		18.8886	3837.04		933.4	0.58124
18.976	5456.92		19.2235	2881.21		19.2998	2401.65		18.9081	4993.03		933.421	0.8651
18.9956	0		19.2431	1709.6		19.3193	4089.76		18.9276	6658.79		933.475	4.64991
19.0151	0		19.2626	0		19.3389	4195.35		18.9472	0		933.537	1.50041
19.0346	5980.32		19.2821	0		19.3584	2703.25		18.9668	0		934.407	0.40552
19.0542	3973.64		19.3017	0		19.3779	4611.28		18.9863	0		934.471	3.96053
19.0737	3702.31		19.3212	0		19.3975	2723.79		19.0059	0		934.511	0.52717
19.0933	0		19.3408	0		19.417	0		19.0254	0		934.532	0.50014
19.1128	3322.27		19.3603	0		19.4366	2319.25		19.0449	0		935.355	1.20303
19.1324	3901.47		19.3799	3053.94		19.4561	1415.29		19.0645	1662.66		935.399	0.58124
19.1519	2988.42		19.3994	1891.02		19.4757	1837.68		19.084	0		935.464	1.35172
19.1715	1838.83		19.419	2646.39		19.4952	1138.94		19.1036	0		936.37	1.10841
19.191	2052.12		19.4385	0		19.5148	0		19.1231	0		937.356	1.00027
19.2106	2323.66		19.4581	5769.74		19.5343	1652.82		19.1426	0		937.484	0.41903
19.2301	1266.31		19.4776	2025.93		19.5539	3077.43		19.1622	0		937.502	0.83806
19.2496	2286.21		19.4972	3929.48		19.5734	0		19.1817	0		938.388	0.4731
19.2692	1386.11		19.5167	3641.99		19.593	1066.35		19.2013	1785.98		939.533	0.33793
19.2887	1590.32		19.5362	5584.99		19.6125	2412.11		19.2209	3396.8		941.205	0.33793
19.3083	0		19.5558	3493.42		19.632	1048.76		19.2404	3268.75		942.15	1.16248
19.3278	3485.19		19.5753	4267.19		19.6516	2366.09		19.26	0		943.54	0.37848
19.3474	3480.01		19.5949	3496.16		19.6711	1701.65		19.2795	0		943.576	0.43255
19.3669	1225.46		19.6144	3840.61		19.6907	2207.14		19.2991	0		944.579	0.91917
19.3864	1590.6		19.6339	2687.23		19.7103	3951.8		19.3186	2814.9		945.457	0.74344
19.406	2696.49		19.6535	5074.15		19.7298	2196.06		19.3381	4258.02		946.539	0.31089
19.4255	1000.21		19.673	2529.21		19.7493	1981.06		19.3577	4885.78		947.496	0.67586
19.4451	2710.88		19.6926	3325.09		19.7691	3695.45		19.3773	3396.84		949.51	0.58124
19.4646	0		19.7121	2853.02		19.7886	3081.06		19.3968	2956.86		951.195	0.392
19.4842	1368.48		19.7317	977		19.8081	2264.89		19.4164	3269.24		951.327	0.74344
19.5037	2929.1		19.7512	1254.26		19.8277	3043.06		19.4359	1894.44		951.419	1.05434
19.5233	0		19.7708	2042.92		19.8472	1767.95		19.4554	5496		951.444	3.04136
19.5428	1584.7		19.7903	1776.83		19.8668	3412.46		19.4749	1688.22		951.457	2.77102
19.5624	1946.11		19.8099	1603.58		19.8863	2834.13		19.4945	1342.78		951.484	22.6277
19.5819	2211.67		19.8294	1701.72		19.9059	3540.54		19.5141	1929.81		951.534	1.32468
19.6014	0		19.8489	3477.48		19.9254	2326.88		19.5336	0		952.018	0.31089
19.621	0		19.8685	1718.86		19.945	2206.8		19.5531	1368.35		952.431	1.16248
19.6406	0		19.888	489.5		19.9645	1880.3		19.5727	1368.23		952.48	8.47526
19.6601	0		19.9076	1978.87		19.984	2831.89		19.5922	2384.6		952.535	0.82455
19.6796	0		19.9271	2842.88		20.0036	3175.61		19.6118	1367.93		952.555	1.64909
19.6992	0		19.9467	2628.35		20.0231	3100.06		19.6313	1768.61		952.802	1.09489
19.7187	3478.82		19.9662	3949.9		20.0427	2687.14		19.6509	3259.27		953.353	1.20303
19.7383	0		19.9858	2276.44		20.0622	1327.82		19.6705	3294.57		953.374	5.67721
19.7578	0		20.0053	3372.13		20.0818	1952.31		19.69	3720.63		953.378	6.27197
19.7774	0		20.0249	3583.86		20.1013	2733.44		19.7096	2395.16		953.422	2.71695
19.7969	0		20.0444	3951.83		20.1209	1438.49		19.7291	4328.06		953.444	1.40579
19.8164	0		20.064	4369.44		20.1404	1588.6		19.7487	3077.54		953.479	3.67667
19.836	0		20.0835	3709.7		20.1599	2000.34		19.7682	1650.62		953.487	3.69019
19.8556	4055.32		20.103	2689.16		20.1795	1117.57		19.7878	3791.41		953.536	0.95972
19.8751	2548.8		20.1226	4138.35		20.199	591.97		19.8073	3901.09		953.584	0.97324
19.8946	2564.33		20.1421	3254.07		20.2186	0		19.8269	4109.47		953.949	0.31089
19.9142	2970.89		20.1617	4071.3		20.2381	0		19.8464	3085.31		954.055	0.44607
19.9337	8394.29		20.1812	1517.87		20.2577	1892.91		19.866	2403.07		954.161	0.52717
19.9533	4233.88		20.2008	3321.96		20.2772	1777.71		19.8855	3726.05		954.37	2.74398
19.9728	5255.69		20.2203	1972.4		20.2967	3072.58		19.905	3882.49		954.393	0.392
19.9924	6446.69		20.2399	1982.81		20.3163	1697.87		19.9246	3440.61		954.571	0.392
20.0119	3610.83		20.2594	2080.94		20.3359	0		19.9441	2251.89		955.38	2.31144
20.0314	4637.32		20.279	2140.93		20.3554	1448.23		19.9637	3051.49		955.475	0.41903
20.051	3429.18		20.2986	2320.23		20.3749	3092.74		19.9832	3680.04		956.723	0.36496
20.0706	4097.58		20.3181	1332.63		20.3945	1181.5		20.0027	3391.44		957.461	0.29738
20.0901	2920.18		20.3376	0		20.414	3206.56		20.0223	3603.01		958.13	0.33793
20.1096	1877.35		20.3572	1483		20.4336	3313.76		20.0419	3662.87		958.49	0.95972
20.1292	3047.19		20.3767	624.01		20.4531	2309.59		20.0614	1586.13		959.337	0.62179
20.1487	2423.57		20.3963	1091.98		20.4727	3191.75		20.0809	1009.7		960.482	0.44607
20.1683	1064.17		20.4158	2171.54		20.4922	2958.45		20.1005	1131.43		960.558	0.66234
20.1878	3465.95		20.4353	3163.18		20.5117	1741.24		20.12	3132.2		960.897	1.13544
20.2074	3024.49		20.4549	2683.7		20.5313	3499.75		20.1396	0		961.488	0.64882
20.2269	1737.35		20.4744	1790.76		20.5509	1841.17		20.1591	3281.17		962.049	0.31089
20.2464	932.36		20.494	2182.5		20.5705	3528.54		20.1787	4322.38		962.392	0.37848
20.266	1628.05		20.5135	1530.42		20.59	2946.39		20.1982	864.87		962.492	0.9462
20.2855	1654.88		20.5331	1176.62		20.6095	4676.71		20.2178	2763.57		962.586	0.48662
20.3051	2665.7		20.5526	1783.37		20.6291	3687.53		20.2373	3797.38		963.414	0.52717
20.3246	3944.5		20.5722	2152.52		20.6486	3405.36		20.2569	2106.56		964.537	0.37848
20.3442	2505.6		20.5917	2217.68		20.6682	3028.98		20.2764	0		967.207	0.52717
20.3637	4055.71		20.6112	1461.96		20.6877	4017.82		20.2959	3949.91		967.253	1.04082
20.3833	3996.01		20.6308	955.96		20.7073	3312.24		20.3155	3106.3		968.591	3.29819
20.4028	4468.53		20.6503	2563.07		20.7268	3069.6		20.335	4539.51		969.23	0.77048
20.4223	2605.35		20.6699	1713.41		20.7463	3698.79		20.3546	3180.98		969.547	0.70289
20.4419	3106.18		20.6895	1446.72		20.7659	5140.12		20.3742	1671.2		969.575	1.16248
20.4614	4068.55		20.709	962.68		20.7854	2471.12		20.3937	2934.48		969.585	1.16248
20.481	2666.04		20.7285	1887.82		20.805	3862.87		20.4133	2631.13		969.597	0.82455
20.5005	1193.71		20.7481	1495.19		20.8245	2463.08		20.4328	2298.39		969.967	0.56772
20.5201	3405.07		20.7676	2321.66		20.8441	3189.79		20.4524	1128.66		970.559	8.47526
20.5396	4325.6		20.7872	2219.04		20.8636	2898.6		20.4719	4200.45		970.602	0.91917
20.5592	2101.2		20.8067	3466.09		20.8832	1335.76		20.4915	4383.46		971.558	1.00027
20.5787	2783.08		20.8263	2028.88		20.9027	1434.46		20.511	1565.22		972.441	0.97324
20.5982	2409.84		20.8458	4203.79		20.9222	2731.71		20.5305	3841.5		972.569	0.4731
20.6178	3451.31		20.8653	2679.23		20.9418	1736.81		20.5501	5076.28		972.694	0.40552
20.6373	1724.07		20.8849	2995.35		20.9613	2015.81		20.5696	3061.27		973.923	0.50014
20.6569	3434.25		20.9044	2210		20.9809	1496.59		20.5892	3122.88		974.881	0.31089
20.6764	4254.06		20.924	2344.31		21.0004	2342.13		20.6087	2652.53		975.162	0.29738
20.696	727.18		20.9435	3334.93		21.02	2694.89		20.6283	2521.56		977.364	0.35145
20.7155	1336.31		20.9631	3013.7		21.0395	2864.26		20.6478	4297.48		977.474	0.59476
20.7351	4392.06		20.9826	3311.41		21.059	2799.42		20.6674	2555.69		978.489	0.56772
20.7546	726.24		21.0022	1714.71		21.0786	3027.05		20.6869	4403.3		978.559	3.10895
20.7741	3356.23		21.0217	1334.35		21.0981	2676.13		20.7065	3363.85		979.125	0.28386
20.7937	3723.31		21.0413	3237.02		21.1177	1499.57		20.726	6070.86		979.211	0.33793
20.8132	2192		21.0608	2047.5		21.1372	2981.04		20.7456	4079.49		979.471	0.41903
20.8328	0		21.0804	1273.78		21.1568	0		20.7651	3549.05		979.51	1.85185
20.8523	0		21.0999	3856		21.1763	1631.03		20.7846	4707.36		979.534	0.83806
20.8718	4520.3		21.1195	2451.76		21.1959	1824.48		20.8042	3254.41		979.553	1.06786
20.8914	1337.21		21.139	2089.4		21.2154	1737.94		20.8238	2608.36		980.517	0.50014
20.9109	1401.56		21.1586	1235.73		21.235	2055.12		20.8433	2330.03		980.536	0.97324
20.9305	1497.65		21.1781	1079.01		21.2545	3459.89		20.8628	4977.9		980.554	0.64882
20.95	2586.1		21.1976	1242.66		21.2741	1437.23		20.8824	2620.72		980.578	0.9462
20.9696	4334.04		21.2172	3851.21		21.2936	3650.18		20.9019	2771.81		980.627	0.392
20.9891	826.29		21.2368	1160.99		21.3132	2033.23		20.9215	3031.07		981.369	3.56853
21.0087	4495.13		21.2563	1979.62		21.3327	3160.58		20.941	1471.51		981.526	1.32468
21.0282	3062.78		21.2758	1946.78		21.3522	1663.35		20.9606	2244.28		982.058	0.29738
21.0478	1828.24		21.2953	1454.15		21.3718	4208.56		20.9801	2925.12		982.379	0.41903
21.0673	1636.12		21.3149	2072.81		21.3913	1688.7		20.9996	2099.9		982.407	0.83806
21.0868	1148.09		21.3345	2463.94		21.4109	2549.04		21.0192	1788.61		982.477	0.392
21.1064	0		21.354	3379.17		21.4304	4314.83		21.0387	2356.75		983.449	0.392
21.126	2418.77		21.3735	1644.36		21.45	4005.75		21.0583	1701.67		983.737	3.10895
21.1455	2158.1		21.3931	2646.59		21.4695	3641.5		21.0778	3778.24		984.731	0.43255
21.1651	3075.81		21.4126	3519.2		21.489	2304.19		21.0974	2581.8		985.323	0.29738
21.1846	4933.6		21.4322	2048.42		21.5086	2225.36		21.1169	3545.47		986.593	11.8816
21.2041	3633.79		21.4517	1961.08		21.5282	3641.1		21.1365	2583.07		987.134	0.29738
21.2237	2215.36		21.4713	3239.4		21.5477	3329.21		21.156	2240.33		987.521	0.52717
21.2432	4311.21		21.4908	1786.48		21.5673	2164.57		21.1756	3208.53		987.59	4.10922
21.2628	2395.17		21.5103	2114.13		21.5868	4227.07		21.1951	2335.46		988.587	0.87862
21.2823	5571.35		21.5299	1700.89		21.6064	3231.11		21.2146	3498.01		988.606	0.75696
21.3019	3975.01		21.5495	2340.7		21.6259	1752.33		21.2342	2269.06		989.725	0.8651
21.3214	3422.38		21.569	2975.64		21.6455	2260.28		21.2537	2386.77		989.916	0.28386
21.3409	3070.37		21.5885	3081.54		21.665	2851.52		21.2733	3066.66		989.983	0.98675
21.3605	3683.34		21.6081	3067.05		21.6845	2524.15		21.2928	2257.17		991.331	0.392
21.38	3656.3		21.6276	2817.48		21.7041	1670.04		21.3124	3190.93		991.5	1.04082
21.3996	4557.1		21.6471	2462.19		21.7236	1001.6		21.3319	3012.23		992.88	1.05434
21.4191	2893.46		21.6667	3289.78		21.7432	2704.52		21.3514	2025.51		994.442	0.45958
21.4386	2954.6		21.6862	4718.06		21.7627	2683.31		21.371	2033.45		994.528	0.37848
21.4582	2979.62		21.7058	2341.27		21.7823	2140.52		21.3906	3886.55		996.577	37.7535
21.4778	2374.97		21.7253	3409.38		21.8018	2015.08		21.4101	2913.53		996.61	1.37875
21.4973	2936.49		21.7449	4756.06		21.8213	1973.79		21.4296	2275.84		996.615	0.81103
21.5168	2232.97		21.7644	3552.48		21.8409	2329.04		21.4492	3683.92		996.672	1.43282
21.5364	1500.31		21.784	4707.82		21.8605	1972.81		21.4687	2172.8		997.444	0.48662
21.5559	3024.71		21.8035	2768.29		21.88	909.27		21.4883	2033.12		997.462	0.44607
21.5755	1482		21.823	3152.58		21.8995	821.76		21.5078	2363.6		997.496	0.31089
21.595	1708		21.8426	1689.49		21.9191	790.84		21.5273	3141.67		997.519	1.12192
21.6146	1705.24		21.8621	2073.03		21.9386	1181.27		21.5469	2719.82		997.578	25.196
21.6341	1847.13		21.8817	1262.44		21.9582	1814.21		21.5664	2634.55		997.907	0.52717
21.6536	1616.04		21.9012	1638.93		21.9777	1740.64		21.586	2996.63		998.447	0.59476
21.6732	1261.17		21.9208	985.58		21.9973	1475.72		21.6056	2468.52		998.554	1.08137
21.6927	1206.65		21.9403	2086.94		22.0168	3100.68		21.6251	1771.94		998.588	8.00216
21.7123	1525.71		21.9598	1055.58		22.0363	3199.32		21.6446	2582.07		998.627	0.392
21.7318	1829.91		21.9794	1172.71		22.0559	2540.86		21.6642	1732.86		999.377	7.2452
21.7513	1876.6		21.9989	1090.96		22.0754	1375.17		21.6837	1243.47		999.579	0.97324
21.7709	3103.14		22.0185	2379.2		22.095	1414.04		21.7033	2211.62		999.596	1.40579
21.7905	3362.81		22.038	1172.1		22.1145	1952.35		21.7228	1031.35		1000.05	0.40552
21.81	1827.42		22.0576	1232.01		22.1341	1193.59		21.7424	1136.26		1000.15	0.35145
21.8296	2299.26		22.0771	1577.53		22.1536	2525.9		21.7619	2063.61		1000.37	1.93295
21.8491	2032.72		22.0967	890.27		22.1732	1096.36		21.7815	1428.66		1000.39	2.55474
21.8686	2975.58		22.1162	2150		22.1927	2497.61		21.801	2719.28		1000.79	0.51365
21.8882	2537.16		22.1357	985.6		22.2123	1836.25		21.8206	1250		1001.07	0.28386
21.9077	1359.02		22.1553	1989.73		22.2319	3788.74		21.8401	1044.52		1001.37	0.4731
21.9273	2609.16		22.1748	1041.69		22.2514	1806.7		21.8597	1906.75		1002.51	1.27061
21.9468	2943.29		22.1944	1478.23		22.2709	908.73		21.8792	1134.54		1003.25	0.60827
21.9664	2022.1		22.2139	2278.65		22.2904	3521.01		21.8988	976.95		1003.48	0.40552
21.9859	2173.16		22.2335	1087.67		22.31	0		21.9183	1709.07		1004.23	0.58124
22.0054	3242.69		22.253	2254.29		22.3295	2407.64		21.9379	1325.34		1004.42	0.29738
22.025	2914.33		22.2725	1292.8		22.3491	2769.24		21.9574	838.89		1004.49	0.51365
22.0445	2415.69		22.2921	1558.83		22.3686	1316.85		21.977	1517.69		1004.55	0.79751
22.0641	1735.21		22.3117	2670.86		22.3882	3700.35		21.9965	3475.63		1004.73	0.33793
22.0836	4221.23		22.3312	1182.14		22.4077	2138.41		22.0161	2065.36		1007.5	1.18951
22.1031	4889.35		22.3508	969.74		22.4273	2828.12		22.0356	1297.21		1007.58	1.0273
22.1227	0		22.3703	917.83		22.4468	0		22.0552	1007.22		1009.18	0.44607
22.1423	4117.81		22.3898	1244.63		22.4663	0		22.0747	0		1010.47	0.63531
22.1618	4107.22		22.4094	2740.28		22.4859	2194.04		22.0942	2797.26		1012.47	0.81103
22.1814	2210.26		22.4289	2013.15		22.5054	2506.27		22.1138	2971.72		1012.54	0.71641
22.2009	4631.28		22.4485	2461.01		22.525	0		22.1333	0		1013.39	1.04082
22.2204	1488.1		22.468	604.3		22.5445	1580.7		22.1529	0		1013.58	0.59476
22.24	1403.56		22.4876	2794.59		22.5641	2492.51		22.1724	0		1014.59	43.4982
22.2596	1718.35		22.5071	1442.64		22.5836	1581.79		22.1919	694.36		1014.63	1.52744
22.2791	1553.99		22.5267	1270.31		22.6032	1877.95		22.2115	3046.19		1014.66	0.392
22.2986	975.44		22.5462	0		22.6227	1999.76		22.231	4888.44		1014.8	0.67586
22.3181	1082.09		22.5658	1704.71		22.6423	1901		22.2506	0		1015.54	0.75696
22.3377	2722.89		22.5853	1911.75		22.6618	3300.82		22.2701	2527.38		1015.59	28.6023
22.3573	1988.45		22.6048	2729.14		22.6813	2158.55		22.2897	2699.29		1015.65	1.09489
22.3768	2271.81		22.6244	2700.65		22.7009	3555.83		22.3092	3474.08		1015.74	0.37848
22.3963	2545.74		22.6439	3032.59		22.7204	1536.61		22.3287	3633.88		1016.5	0.68938
22.4159	1099.53		22.6635	3333.83		22.74	0		22.3483	3067.59		1016.59	10.4623
22.4354	997.26		22.683	2367.08		22.7595	2382.48		22.3679	0		1016.64	0.71641
22.455	1248.97		22.7026	2888.36		22.7791	2363.83		22.3874	1567.52		1017.59	2.54123
22.4745	893.99		22.7221	4231.21		22.7986	1317.34		22.4069	1895.43		1018.45	0.52717
22.4941	1706.43		22.7416	2017.57		22.8181	2229.93		22.4265	2000.31		1018.91	0.95972
22.5136	1452.9		22.7612	4979.43		22.8377	2577.65		22.4461	2306.7		1019.34	0.31089
22.5331	910.43		22.7808	2326.6		22.8573	1936.92		22.4656	2423.6		1019.55	0.90565
22.5527	2857.22		22.8003	2800.92		22.8768	2438.38		22.4852	2783.36		1019.92	0.392
22.5723	1390.8		22.8198	2727.1		22.8963	2451.16		22.5047	2017.22		1020.54	1.59503
22.5918	3056.5		22.8394	2324.36		22.9159	2526.75		22.5242	2304.61		1022.5	0.56772
22.6114	1523.53		22.8589	2924.8		22.9354	2194.87		22.5438	2687.17		1022.77	0.31089
22.6309	2937.76		22.8785	2808		22.955	2151.04		22.5633	2748.81		1024.17	0.29738
22.6504	2146.78		22.898	2033.99		22.9745	1544.83		22.5829	2942.26		1024.3	0.36496
22.67	1590.39		22.9176	2545.08		22.9941	3123.91		22.6024	2091.47		1025.53	0.91917
22.6895	1315.34		22.9371	0		23.0136	1025.81		22.622	1209.29		1026.59	0.83806
22.7091	1918.28		22.9566	1333.23		23.0332	2159.68		22.6415	2665.25		1028.15	0.36496
22.7286	1711.46		22.9762	1531.85		23.0527	2570.57		22.6611	2923.95		1028.49	0.40552
22.7481	0		22.9958	1193.22		23.0723	2744.61		22.6806	1973.91		1029.47	0.59476
22.7677	4143.3		23.0153	1185.79		23.0918	533.24		22.7002	3300.44		1029.62	0.28386
22.7872	2382.55		23.0348	0		23.1114	2043.48		22.7197	2816.89		1030.43	0.59476
22.8068	3074.18		23.0544	1544.03		23.1309	1004.61		22.7392	2729.72		1031.49	0.4731
22.8263	1562.48		23.0739	3954.43		23.1504	2185.38		22.7588	2856.32		1031.55	0.44607
22.8459	2269.3		23.0935	1010.79		23.17	1291.65		22.7783	1028.01		1032.54	0.392
22.8654	1357.06		23.113	2198.8		23.1895	965.25		22.7979	3385.44		1032.7	0.31089
22.885	2383		23.1326	893.92		23.2091	2382.14		22.8174	1422.5		1033.55	0.43255
22.9045	2675.79		23.1521	1557.91		23.2286	1024.61		22.837	1687.84		1035.47	0.72993
22.9241	1259.79		23.1716	1139.34		23.2482	838.65		22.8565	2050.04		1035.58	0.4731
22.9436	3609.69		23.1912	1586.7		23.2677	2599.83		22.8761	2708.83		1037.5	0.52717
22.9631	0		23.2108	0		23.2873	1144.6		22.8956	1994.32		1037.56	0.70289
22.9827	2751.2		23.2303	1338.2		23.3068	872.51		22.9152	0		1038.5	0.5542
23.0022	3348.58		23.2498	0		23.3263	2134.15		22.9347	2571.81		1039.35	0.56772
23.0218	3626.9		23.2694	963.71		23.3459	1670.83		22.9542	3752.34		1040.84	0.72993
23.0413	3022.53		23.2889	1094.51		23.3654	2825.86		22.9738	0		1041.83	1.3382
23.0609	3515.04		23.3085	0		23.385	2023.83		22.9933	2545.69		1043.33	0.29738
23.0804	2847.82		23.328	583.96		23.4045	1225.44		23.0129	2642.97		1046.52	0.59476
23.1	2863.16		23.3475	1553.78		23.4241	856		23.0324	1810.87		1046.55	4.05515
23.1195	4548.9		23.3671	1540.59		23.4436	2507.76		23.052	1574.73		1046.57	1.66261
23.1391	4138.77		23.3866	1823.41		23.4631	3093.05		23.0715	1951.88		1047.56	2.52771
23.1586	5303.64		23.4062	1236.92		23.4827	1005.46		23.091	1708.34		1047.61	0.79751
23.1782	4642.42		23.4258	2978.5		23.5023	2724.95		23.1106	1972.31		1048.51	0.75696
23.1977	3795.7		23.4453	1128.92		23.5218	1397.97		23.1301	1715.97		1048.54	0.392
23.2172	5806.38		23.4648	2434.12		23.5414	1258.66		23.1497	2009.42		1048.57	1.00027
[truncated: 731 more rows]
