# Supplementary material for: Discovery of chirally dependent protein modifications by D- and L-2-hydroxyglutarates
Source: Nat Chem. 2026 Mar 17;18(6):1033–41. doi: 10.1038/s41557-026-02093-x (PMC13193722; doi:10.1038/s41557-026-02093-x)
Supplement: Supplementary file 18 — Statistical source data. [file 41557_2026_2093_MOESM18_ESM.xlsx]

## Sheet: ED Fig 7
Comparison of L2HG-modified peptides identified from exogenous L2HG-treated and hypoxia-cultured H293 cells. Peptides with fold change >1.2 and P < 0.05 versus untreated controls were considered L2HG-modified. Peptides with fold change < 0.833 and P < 0.05 were placed on a blacklist and excluded (n = 3 biological replicates). Two-tailed t-tests were used to calculate P values without adjustment.
L2HG-modified peptides identified from exogenous L2HG-treated												L2HG-modified peptides identified from hypoxia-cultured H293 cells
Sequence	Modified Sequence	Protein ID	Gene	Protein Description	10mM L2HG	20mM L2HG	50mM L2HG	12h L2HG	24h L2HG	48h L2HG		Sequence	Modified Sequence	Protein ID	Gene	Protein Description	0.1 mM CoCl2	0.2 mM CoCl2	0.5 mM CoCl2	24h Low O2	48h Low O2	72h Low O2
VISWLDANTLAEKD	VISWLDANT[130.0266]LAEKD	P0DMV8	HSPA1A	Heat shock 70 kDa protein 1A	0	1	0	0	0	0		QLVLQTGALVLSDNGICCID	QLVLQTGALVLS[130.0266]DNGIC[57.0215]C[57.0215]ID	P33991	MCM4	DNA replication licensing factor MCM4	0	0	0	0	0	1
AHSDAQALVLLDVTPDQSMVD	AHSDAQALVLLDVTPDQS[130.0266]M[15.9949]VD	P41252	IARS1	Isoleucine--tRNA ligase, cytoplasmic	0	0	0	1	0	0		ADLPAEEPAPSTPPCLVQAEE	ADLPAEEPAPST[130.0266]PPC[57.0215]LVQAEE	Q9UJU6	DBNL	Drebrin-like protein	0	1	0	0	0	0
TNGNQSTDIDSTLANFLAE	T[130.0266]NGNQSTDIDSTLANFLAE	Q8N3X1	FNBP4	Formin-binding protein 4	0	0	0	0	1	0		SAMEDLQDMFIVHTIE	SAMEDLQDMFIVHT[130.0266]IE	O43707	ACTN4	Alpha-actinin-4	0	0	0	0	0	1
VIFWSALAGAIPLNGDSEE	VIFWSALAGAIPLNGDS[130.0266]EE	Q9H089	LSG1	Large subunit GTPase 1 homolog	0	0	0	0	0	1		IEDAAQFATADPEPPLEE	IEDAAQFAT[130.0266]ADPEPPLEE	P08559	PDHA1	Pyruvate dehydrogenase E1 component subunit alpha, somatic form, mitochondrial	0	1	0	0	0	0
GDQTSNNIPADIVFVLK	GDQT[130.0266]SNNIPADIVFVLK	P25685	DNAJB1	DnaJ homolog subfamily B member 1	0	0	0	1	0	0		DDLNSFNATDLK	DDLNS[130.0266]FNATDLK	P09960	LTA4H	Leukotriene A-4 hydrolase	0	0	0	1	0	0
LLPFLTDTIYDED	LLPFLTDTIY[130.0266]DED	P30153	PPP2R1A	Serine/threonine-protein phosphatase 2A 65 kDa regulatory subunit A alpha isoform	0	0	0	0	0	1		NGSDNLPSSAGSGDKPLSDPAPF	NGS[130.0266]DNLPSSAGSGDKPLSDPAPF	O43399	TPD52L2	Tumor protein D54	0	1	0	0	0	0
TVVEVPQVTWEDIGGLE	T[130.0266]VVEVPQVTWEDIGGLE	P55072	VCP	Transitional endoplasmic reticulum ATPase	0	0	0	0	0	1		YQLNDSAAYYLNDLER	Y[130.0266]QLNDSAAYYLNDLER	P04899	GNAI2	Guanine nucleotide-binding protein G(i) subunit alpha-2	0	0	0	1	0	0
TIDNNSVSSPLQSLQQR	T[130.0266]IDNNSVSSPLQSLQQR	P60228	EIF3E	Eukaryotic translation initiation factor 3 subunit E	0	0	0	0	0	1		GAMEDLQDTFIVHTIE	GAMEDLQDTFIVHT[130.0266]IE	P12814	ACTN1	Alpha-actinin-1	0	1	0	0	0	0
AQGPAASAEEPKPVEAPAANSDQTVTVK	AQGPAASAEEPKPVEAPAANSDQT[130.0266]VTVK	P80723	BASP1	Brain acid soluble protein 1	0	0	0	0	1	0		TVNGSWYIQDLCE	TVNGS[130.0266]WYIQDLC[57.0215]E	P55212	CASP6	Caspase-6	0	1	0	0	0	0
HNGQVTGIDWAPE	HNGQVT[130.0266]GIDWAPE	O15143	ARPC1B	Actin-related protein 2/3 complex subunit 1B	0	0	0	0	0	1		TIDNNSVSSPLQSLQQR	TIDNNS[130.0266]VSSPLQSLQQR	P60228	EIF3E	Eukaryotic translation initiation factor 3 subunit E	0	0	0	1	0	0
QETLTNISAVNYDFDE	QETLTNISAVNY[130.0266]DFDE	O43293	DAPK3	Death-associated protein kinase 3	0	0	0	0	0	1		NDLGITAVALYDYQAAGDD	NDLGITAVALYDY[130.0266]QAAGDD	Q14247	CTTN	Src substrate cortactin	0	0	1	0	0	0
WSAAPTAQATEWVGATTDWS	WS[130.0266]AAPTAQATEWVGATTDWS	P08865	RPSA	Small ribosomal subunit protein uS2	0	0	0	1	0	0		VFQSNYFDSTHNHQNGLCEEE	VFQSNYFDS[130.0266]THNHQNGLC[57.0215]EEE	Q14444	CAPRIN1	Caprin-1	0	1	0	0	0	0
TADTDTADQVMASFK	T[130.0266]ADTDTADQVMASFK	P12814	ACTN1	Alpha-actinin-1	1	0	0	0	0	0		HNGQVTGIDWAPE	HNGQVT[130.0266]GIDWAPE	O15143	ARPC1B	Actin-related protein 2/3 complex subunit 1B	0	0	0	1	0	0
EQIHSVDIGNDGSAFVE	EQIHS[130.0266]VDIGNDGSAFVE	P18887	XRCC1	DNA repair protein XRCC1	0	0	0	1	0	0		QETLTNISAVNYDFDE	QETLTNISAVNY[130.0266]DFDE	O43293	DAPK3	Death-associated protein kinase 3	0	1	0	0	0	0
HINLGCDMDFDIAGPSIR	HINLGC[57.0215]DMDFDIAGPS[130.0266]IR	P21796	VDAC1	Voltage-dependent anion-selective channel protein 1	0	0	0	0	1	0		WSAAPTAQATEWVGATTDWS	WS[130.0266]AAPTAQATEWVGATTDWS	P08865	RPSA	Small ribosomal subunit protein uS2	0	1	0	0	0	0
LQSANASVDDSRLE	LQSANASVDDS[130.0266]RLE	P22314	UBA1	Ubiquitin-like modifier-activating enzyme 1	0	0	0	0	0	1		TADTDTADQVMASFK	T[130.0266]ADTDTADQVMASFK	P12814	ACTN1	Alpha-actinin-1	0	0	0	0	0	1
NGTVTAANASTLNDGAAALVLMTADAAK	NGT[130.0266]VTAANASTLNDGAAALVLMTADAAK	P24752	ACAT1	Acetyl-CoA acetyltransferase, mitochondrial	0	1	0	0	0	0		EQIHSVDIGNDGSAFVE	EQIHS[130.0266]VDIGNDGSAFVE	P18887	XRCC1	DNA repair protein XRCC1	0	1	0	0	0	0
DAILLADLVDSCKPGD	DAILLADLVDS[130.0266]C[57.0215]KPGD	P49736	MCM2	DNA replication licensing factor MCM2	0	0	0	0	0	1		HINLGCDMDFDIAGPSIR	HINLGC[57.0215]DMDFDIAGPS[130.0266]IR	P21796	VDAC1	Voltage-dependent anion-selective channel protein 1	0	0	1	0	0	0
QNSQLPAQVQNGPSQE	QNSQLPAQVQNGPS[130.0266]QE	Q8N8S7	ENAH	Protein enabled homolog	0	0	0	0	0	1		LQSANASVDDSRLE	LQSANASVDDS[130.0266]RLE	P22314	UBA1	Ubiquitin-like modifier-activating enzyme 1	0	0	0	0	0	1
ACFASLVSQDYVNGTDQE	AC[57.0215]FASLVSQDYVNGT[130.0266]DQE	Q9H204	MED28	Mediator of RNA polymerase II transcription subunit 28	0	1	0	0	0	0		NGTVTAANASTLNDGAAALVLMTADAAK	NGT[130.0266]VTAANASTLNDGAAALVLMTADAAK	P24752	ACAT1	Acetyl-CoA acetyltransferase, mitochondrial	0	0	0	0	0	1
TVVLTWSPPSSLINGETD	TVVLTWSPPSSLINGET[130.0266]D	Q9Y2H6	FNDC3A	Fibronectin type-III domain-containing protein 3A	0	0	0	0	0	1		DAILLADLVDSCKPGD	DAILLADLVDS[130.0266]C[57.0215]KPGD	P49736	MCM2	DNA replication licensing factor MCM2	0	0	0	0	1	0
TGGAEGTGDAVLGEK	T[130.0266]GGAEGTGDAVLGEK	Q92667	AKAP1	A-kinase anchor protein 1, mitochondrial	0	0	0	0	1	1		QNSQLPAQVQNGPSQE	QNSQLPAQVQNGPS[130.0266]QE	Q8N8S7	ENAH	Protein enabled homolog	0	1	0	0	0	0
AHSDAQALVLLDVTPDQSMVD	AHSDAQALVLLDVTPDQS[130.0266]MVD	P41252	IARS1	Isoleucine--tRNA ligase, cytoplasmic	0	0	0	1	1	0		ACFASLVSQDYVNGTDQE	AC[57.0215]FASLVSQDYVNGT[130.0266]DQE	Q9H204	MED28	Mediator of RNA polymerase II transcription subunit 28	0	0	1	0	0	0
AVAVTSMSFPVGDVNNFVVGSE	AVAVTSMSFPVGDVNNFVVGS[130.0266]E	Q13409	DYNC1I2	Cytoplasmic dynein 1 intermediate chain 2	0	0	0	1	0	1		TVVLTWSPPSSLINGETD	TVVLTWSPPSSLINGET[130.0266]D	Q9Y2H6	FNDC3A	Fibronectin type-III domain-containing protein 3A	0	0	0	0	0	1
IQYQLVDISQDNALRD	IQYQLVDIS[130.0266]QDNALRD	Q9H299	SH3BGRL3	SH3 domain-binding glutamic acid-rich-like protein 3	0	0	0	1	0	1		LSALGNVTTCNDYVALVHPDLDR	LSALGNVTTC[57.0215]NDY[130.0266]VALVHPDLDR	P56537	EIF6	Eukaryotic translation initiation factor 6	0	0	0	1	1	0
GDQTSNNIPADIVFVLK	GDQTS[130.0266]NNIPADIVFVLK	P25685	DNAJB1	DnaJ homolog subfamily B member 1	0	0	1	1	0	0		GCEAIVDTGTSLMVGPVDE	GC[57.0215]EAIVDT[130.0266]GTSLMVGPVDE	P07339	CTSD	Cathepsin D	0	0	1	0	0	1
THYQLGLAYGYNSQYD	THYQLGLAYGYNS[130.0266]QYD	P49321	NASP	Nuclear autoantigenic sperm protein	0	1	1	0	0	0		QAINSSENIMDINEEPGTTE	QAINS[130.0266]SENIMDINEEPGTTE	Q9H2G2	SLK	STE20-like serine/threonine-protein kinase	0	0	1	1	0	0
AAAAPAESAAPAAGEEPSKE	AAAAPAESAAPAAGEEPS[130.0266]KE	P80723	BASP1	Brain acid soluble protein 1	0	1	1	0	0	0		GDQTSNNIPADIVFVLK	GDQTS[130.0266]NNIPADIVFVLK	P25685	DNAJB1	DnaJ homolog subfamily B member 1	0	1	1	0	0	0
NSLILAGGDCQLHTMDLE	NS[130.0266]LILAGGDC[57.0215]QLHTMDLE	Q86W42	THOC6	THO complex subunit 6 homolog	0	0	0	0	1	1		THYQLGLAYGYNSQYD	THYQLGLAYGYNS[130.0266]QYD	P49321	NASP	Nuclear autoantigenic sperm protein	0	0	1	1	0	0
NGGTEPDASAPAEPGWK	NGGT[130.0266]EPDASAPAEPGWK	Q86WB0	ZC3HC1	Zinc finger C3HC-type protein 1	0	0	0	0	1	1		AAAAPAESAAPAAGEEPSKE	AAAAPAESAAPAAGEEPS[130.0266]KE	P80723	BASP1	Brain acid soluble protein 1	0	0	1	0	0	1
NDAVTIQVLNQLIQK	NDAVT[130.0266]IQVLNQLIQK	Q96QK1	VPS35	Vacuolar protein sorting-associated protein 35	0	0	0	1	0	1		NSLILAGGDCQLHTMDLE	NS[130.0266]LILAGGDC[57.0215]QLHTMDLE	Q86W42	THOC6	THO complex subunit 6 homolog	0	1	1	0	0	0
VTVVSQPTEPQPVLIPSININSDSGENKE	VTVVSQPTEPQPVLIPSININSDS[130.0266]GENKE	Q9H2G2	SLK	STE20-like serine/threonine-protein kinase	0	0	0	0	1	1		NGGTEPDASAPAEPGWK	NGGT[130.0266]EPDASAPAEPGWK	Q86WB0	ZC3HC1	Zinc finger C3HC-type protein 1	0	0	0	1	1	0
FQGASNLTLSETQNGDVSE	FQGASNLTLSETQNGDVS[130.0266]E	Q9NVP1	DDX18	ATP-dependent RNA helicase DDX18	0	1	0	1	0	0		NDAVTIQVLNQLIQK	NDAVT[130.0266]IQVLNQLIQK	Q96QK1	VPS35	Vacuolar protein sorting-associated protein 35	0	1	1	0	0	0
AHPVTNGIEEPLE	AHPVT[130.0266]NGIEEPLE	Q9UN86	G3BP2	Ras GTPase-activating protein-binding protein 2	0	0	0	0	1	1		VTVVSQPTEPQPVLIPSININSDSGENKE	VTVVSQPTEPQPVLIPSININSDS[130.0266]GENKE	Q9H2G2	SLK	STE20-like serine/threonine-protein kinase	0	1	1	0	0	0
NGSDNLPSSAGSGDKPLSDPAPF	NGS[130.0266]DNLPSSAGSGDKPLSDPAPF	O43399	TPD52L2	Tumor protein D54	0	0	0	1	0	1		FQGASNLTLSETQNGDVSE	FQGASNLTLSETQNGDVS[130.0266]E	Q9NVP1	DDX18	ATP-dependent RNA helicase DDX18	0	0	0	1	0	1
YQLNDSAAYYLNDLER	Y[130.0266]QLNDSAAYYLNDLER	P04899	GNAI2	Guanine nucleotide-binding protein G(i) subunit alpha-2	0	1	1	0	0	0		AHPVTNGIEEPLE	AHPVT[130.0266]NGIEEPLE	Q9UN86	G3BP2	Ras GTPase-activating protein-binding protein 2	0	1	1	0	0	0
GAMEDLQDTFIVHTIE	GAMEDLQDTFIVHT[130.0266]IE	P12814	ACTN1	Alpha-actinin-1	0	1	0	0	0	1		GDQTSNNIPADIVFVLK	GDQT[130.0266]SNNIPADIVFVLK	P25685	DNAJB1	DnaJ homolog subfamily B member 1	0	1	1	0	0	0
TVNGSWYIQDLCE	TVNGS[130.0266]WYIQDLC[57.0215]E	P55212	CASP6	Caspase-6	0	1	1	0	0	0		LLPFLTDTIYDED	LLPFLTDTIY[130.0266]DED	P30153	PPP2R1A	Serine/threonine-protein phosphatase 2A 65 kDa regulatory subunit A alpha isoform	0	1	0	0	1	0
TIDNNSVSSPLQSLQQR	TIDNNS[130.0266]VSSPLQSLQQR	P60228	EIF3E	Eukaryotic translation initiation factor 3 subunit E	0	0	0	0	1	1		TVVEVPQVTWEDIGGLE	T[130.0266]VVEVPQVTWEDIGGLE	P55072	VCP	Transitional endoplasmic reticulum ATPase	0	1	1	0	0	0
NDLGITAVALYDYQAAGDD	NDLGITAVALYDY[130.0266]QAAGDD	Q14247	CTTN	Src substrate cortactin	0	1	0	0	0	1		TIDNNSVSSPLQSLQQR	T[130.0266]IDNNSVSSPLQSLQQR	P60228	EIF3E	Eukaryotic translation initiation factor 3 subunit E	0	1	0	1	0	0
VFQSNYFDSTHNHQNGLCEEE	VFQSNYFDS[130.0266]THNHQNGLC[57.0215]EEE	Q14444	CAPRIN1	Caprin-1	0	0	1	1	0	0		AQGPAASAEEPKPVEAPAANSDQTVTVK	AQGPAASAEEPKPVEAPAANSDQT[130.0266]VTVK	P80723	BASP1	Brain acid soluble protein 1	0	1	0	0	1	0
ETVNDPEEAGHR	ET[130.0266]VNDPEEAGHR	O00567	NOP56	Nucleolar protein 56	1	1	0	0	0	0		GHVEIPNLSDENSVD	GHVEIPNLSDENS[130.0266]VD	O95433	AHSA1	Activator of 90 kDa heat shock protein ATPase homolog 1	0	1	1	0	0	0
AGLNVTTSHSPAAPGEQGFGE	AGLNVT[130.0266]TSHSPAAPGEQGFGE	O43175	PHGDH	D-3-phosphoglycerate dehydrogenase	0	0	0	0	1	1		TDAHLANPVLPDEVLQE	T[130.0266]DAHLANPVLPDEVLQE	P18074	ERCC2	General transcription and DNA repair factor IIH helicase subunit XPD	1	0	1	0	0	0
FSSVAMTRSGLSLEE	FS[130.0266]SVAM[15.9949]T[130.0266]RSGLSLEE	O60333	KIF1B	Kinesin-like protein KIF1B	0	1	1	0	0	0		SGFDDPGIFYSDSFGGDAQAD	n[42.0106]SGFDDPGIFYS[130.0266]DSFGGDAQAD	P33992	MCM5	DNA replication licensing factor MCM5	0	0	0	1	1	0
TASNCNGSLAHPSDLYAEGCE	T[130.0266]ASNC[57.0215]NGSLAHPSDLYAEGC[57.0215]E	O60637	TSPAN3	Tetraspanin-3	0	0	0	1	1	0		DVQDPSVFVTFPLEED	DVQDPSVFVT[130.0266]FPLEED	P41252	IARS1	Isoleucine--tRNA ligase, cytoplasmic	0	0	0	0	1	1
VVHAVDGTAENGIHPLSSSEVD	VVHAVDGTAENGIHPLSSS[130.0266]EVD	O75781	PALM	Paralemmin-1	0	1	1	0	0	0		IIDTNGAGDAFVGGFLSQLVSDKPLTE	IIDT[130.0266]NGAGDAFVGGFLSQLVSDKPLTE	P55263	ADK	Adenosine kinase	0	1	1	0	0	0
VVHAVDGTAENGIHPLSSSEVD	VVHAVDGTAENGIHPLS[130.0266]SSEVD	O75781	PALM	Paralemmin-1	0	0	0	0	1	1		VEMLVAGHEDSNGCINYE	VEMLVAGHEDS[130.0266]NGC[57.0215]INYE	P60660	MYL6	Myosin light polypeptide 6	1	1	0	0	0	0
MTSEQLDDILK	MT[130.0266]SEQLDDILK	P05023	ATP1A1	Sodium/potassium-transporting ATPase subunit alpha-1	0	1	0	1	0	0		VSDTVVEPYNATLSVHQLVENTD	VSDTVVEPYNAT[130.0266]LSVHQLVENTD	P68371	TUBB4B	Tubulin beta-4B chain	0	1	1	0	0	0
GGSGSGPTIEE	GGS[130.0266]GSGPT[130.0266]IEE	P0DMV8	HSPA1A	Heat shock 70 kDa protein 1A	0	0	0	0	1	1		VSDTVVEPYNATLSVHQLVENTD	VSDTVVEPYNATLS[130.0266]VHQLVENTD	P68371	TUBB4B	Tubulin beta-4B chain	0	0	0	1	0	1
DSTVHGFLVQLPLDSENSINTE	DSTVHGFLVQLPLDS[130.0266]ENSINTE	P11586	MTHFD1	C-1-tetrahydrofolate synthase, cytoplasmic	0	1	1	0	0	0		AQGPAASAEEPKPVEAPAANSDQTVTVK	AQGPAASAEEPKPVEAPAANS[130.0266]DQTVTVK	P80723	BASP1	Brain acid soluble protein 1	0	0	0	1	0	1
LFIGGLPNYLNDDQVK	LFIGGLPNY[130.0266]LNDDQVK	P26368	U2AF2	Splicing factor U2AF 65 kDa subunit	1	0	1	0	0	0		NLYHNLCTSLFPTIHGND	NLYHNLC[57.0215]TSLFPT[130.0266]IHGND	Q14566	MCM6	DNA replication licensing factor MCM6	1	0	1	0	0	0
GDSVMVLPTIPEEE	GDS[130.0266]VMVLPTIPEEE	P30041	PRDX6	Peroxiredoxin-6	0	1	1	0	0	0		DPITLFVALSPQGTAQGE	DPIT[130.0266]LFVALSPQGTAQGE	Q14697	GANAB	Neutral alpha-glucosidase AB	0	1	1	0	0	0
THYQLGLAYGYNSQYD	THYQLGLAYGY[130.0266]NSQYD	P49321	NASP	Nuclear autoantigenic sperm protein	0	0	0	0	1	1		STGAQVQVAGDMLPNSTER	ST[130.0266]GAQVQVAGDMLPNSTER	Q15365	PCBP1	Poly(rC)-binding protein 1	0	0	0	1	0	1
CQPVFSFGNSEQTKD	C[57.0215]QPVFSFGNS[130.0266]EQTKD	P49790	NUP153	Nuclear pore complex protein Nup153	0	0	0	1	0	1		ENTLNSQTNATSGMNPD	ENTLNS[130.0266]QTNATSGMNPD	Q15398	DLGAP5	Disks large-associated protein 5	0	1	1	0	0	0
GGGPPPPPALPTWSVPNGPSPE	GGGPPPPPALPTWSVPNGPS[130.0266]PE	P50552	VASP	Vasodilator-stimulated phosphoprotein	1	0	0	0	1	0		LYANTVLSGGSTMYPGIADR	LY[130.0266]ANT[130.0266]VLSGGSTMYPGIADR	Q562R1	ACTBL2	Beta-actin-like protein 2	0	1	1	0	0	0
SDGPNMTENGLED	SDGPNMT[130.0266]ENGLED	P51116	FXR2	RNA-binding protein FXR2	0	0	0	0	1	1		NGVHSLIIEPVTSR	NGVHS[130.0266]LIIEPVTSR	Q8WX93	PALLD	Palladin	0	1	0	1	0	0
NIIAVATTNNLYIFQDK	NIIAVATT[130.0266]NNLYIFQDK	P63151	PPP2R2A	Serine/threonine-protein phosphatase 2A 55 kDa regulatory subunit B alpha isoform	0	0	0	0	1	1		EAQGGKTSSVTIPELD	EAQGGKT[130.0266]S[130.0266]S[130.0266]VTIPELD	P25054	APC	Adenomatous polyposis coli protein	0	0	0	1	0	1
VIVVWVGTNNHENTAE	VIVVWVGT[130.0266]NNHENTAE	P68402	PAFAH1B2	Platelet-activating factor acetylhydrolase IB subunit alpha2	0	1	1	0	0	0		EITNLSSQVEE	EITNLS[130.0266]SQVEE	Q8NI36	WDR36	WD repeat-containing protein 36	0	0	0	1	0	1
SQDTSFTTLVER	S[130.0266]QDTSFTTLVER	Q06210	GFPT1	Glutamine--fructose-6-phosphate aminotransferase [isomerizing] 1	0	0	0	0	1	1		GPYDVVVLPGGNLGAQNLSE	GPY[130.0266]DVVVLPGGNLGAQNLSE	Q99497	PARK7	Parkinson disease protein 7	0	0	0	1	0	1
VFQSNYFDSTHNHQNGLCEEE	VFQSNYFDST[130.0266]HNHQNGLC[57.0215]EEE	Q14444	CAPRIN1	Caprin-1	0	0	0	1	0	1		HSLETPLTPGLANESGEPQAE	HS[130.0266]LETPLT[130.0266]PGLANESGEPQAE	O00478	BTN3A3	Butyrophilin subfamily 3 member A3	0	0	0	0	1	1
AFQQSVEQDNLFDISTE	AFQQSVEQDNLFDIS[130.0266]TE	Q14690	PDCD11	Protein RRP5 homolog	0	0	0	1	0	1		LSGGSRQHE	LSGGS[130.0266]RQHE	P10398	ARAF	Serine/threonine-protein kinase A-Raf	0	0	0	1	0	1
EQNLSDLLSPICE	EQNLS[130.0266]DLLSPIC[57.0215]E	Q16637	SMN1	Survival motor neuron protein	0	0	0	1	0	1		NSETVVTGSLDDLVK	NS[130.0266]ETVVTGSLDDLVK	Q9GZS3	SKIC8	Superkiller complex protein 8	0	0	0	1	1	1
IEDLPYLSTTE	IEDLPYLS[130.0266]T[130.0266]TE	Q68DK7	MSL1	Male-specific lethal 1 homolog	0	0	0	0	1	1		AHSDAQALVLLDVTPDQSMVD	AHSDAQALVLLDVTPDQS[130.0266]MVD	P41252	IARS1	Isoleucine--tRNA ligase, cytoplasmic	0	1	1	0	0	1
DHLLAGSCLKQSSKNIFTE	DHLLAGS[130.0266]C[57.0215]LKQSSKNIFTE	Q7Z333	SETX	Probable helicase senataxin	0	0	0	1	0	1		AVAVTSMSFPVGDVNNFVVGSE	AVAVTSMSFPVGDVNNFVVGS[130.0266]E	Q13409	DYNC1I2	Cytoplasmic dynein 1 intermediate chain 2	0	0	0	1	1	1
MKGSISSGESIE	MKGSIS[130.0266]S[130.0266]GESIE	Q8TEV9	SMCR8	Guanine nucleotide exchange protein SMCR8	0	0	0	0	1	1		IQYQLVDISQDNALRD	IQYQLVDIS[130.0266]QDNALRD	Q9H299	SH3BGRL3	SH3 domain-binding glutamic acid-rich-like protein 3	0	0	0	1	1	1
MYQPSAVVLQCGADSLSGD	MYQPSAVVLQC[57.0215]GADS[130.0266]LSGD	Q92769	HDAC2	Histone deacetylase 2	0	0	0	1	1	0		VISWLDANTLAEKD	VISWLDANT[130.0266]LAEKD	P0DMV8	HSPA1A	Heat shock 70 kDa protein 1A	0	1	1	1	0	0
NGVTHPIDYHTTDYVDE	NGVT[130.0266]HPIDYHTTDYVDE	Q99536	VAT1	Synaptic vesicle membrane protein VAT-1 homolog	0	0	0	0	1	1		AHSDAQALVLLDVTPDQSMVD	AHSDAQALVLLDVTPDQS[130.0266]M[15.9949]VD	P41252	IARS1	Isoleucine--tRNA ligase, cytoplasmic	1	1	1	0	0	0
VSSPDDLELE	VS[130.0266]S[130.0266]PDDLELE	Q9HAU5	UPF2	Regulator of nonsense transcripts 2	0	0	0	0	1	1		TNGNQSTDIDSTLANFLAE	T[130.0266]NGNQSTDIDSTLANFLAE	Q8N3X1	FNBP4	Formin-binding protein 4	0	1	1	0	0	1
IGTHNGTFHCD	IGTHNGT[130.0266]FHC[57.0215]D	Q9HB07	MYG1	MYG1 exonuclease	0	0	0	0	1	1		VIFWSALAGAIPLNGDSEE	VIFWSALAGAIPLNGDS[130.0266]EE	Q9H089	LSG1	Large subunit GTPase 1 homolog	0	0	1	1	0	1
SNDLATTGLNHPEVPYSSGATSSTNNPE	S[130.0266]NDLATTGLNHPEVPYSSGATSSTNNPE	Q9NP66	HMG20A	High mobility group protein 20A	0	0	0	0	1	1		DSTVHGFLVQLPLDSENSINTE	DSTVHGFLVQLPLDSENSINT[130.0266]E	P11586	MTHFD1	C-1-tetrahydrofolate synthase, cytoplasmic	0	0	1	1	1	0
SLAAAAPNGNSSSNSWE	SLAAAAPNGNS[130.0266]SSNSWE	Q9UKL0	RCOR1	REST corepressor 1	0	0	0	0	1	1		LFFKDDANNDPQWSE	LFFKDDANNDPQWS[130.0266]E	P22234	PAICS	Bifunctional phosphoribosylaminoimidazole carboxylase/phosphoribosylaminoimidazole succinocarboxamide synthetase	1	1	1	0	0	0
HSTPHAAFQPNSQIGE	HSTPHAAFQPNS[130.0266]QIGE	Q9UKV3	ACIN1	Apoptotic chromatin condensation inducer in the nucleus	0	0	0	0	1	1		LASQPDVDGFLVGGASLKPE	LAS[130.0266]QPDVDGFLVGGASLKPE	P60174	TPI1	Triosephosphate isomerase	0	0	1	1	0	1
QNSALPTSSQDEE	QNS[130.0266]ALPTSSQDEE	Q9UQ35	SRRM2	Serine/arginine repetitive matrix protein 2	0	0	0	0	1	1		AANGDSDGPSYMSSLSYLAD	AANGDS[130.0266]DGPSYMSSLSYLAD	P78527	PRKDC	DNA-dependent protein kinase catalytic subunit	0	1	1	0	1	0
SGFDDPGIFYSDSFGGDAQAD	n[42.0106]SGFDDPGIFYSDS[130.0266]FGGDAQAD	P33992	MCM5	DNA replication licensing factor MCM5	0	1	0	0	1	1		QLSQATAAATNHTTDNGVGPEE	QLSQATAAATNHTT[130.0266]DNGVGPEE	Q15046	KARS1	Lysine--tRNA ligase	0	0	0	1	1	1
YQLNDSAAYYLNDLDR	Y[130.0266]QLNDSAAYYLNDLDR	P63096	GNAI1	Guanine nucleotide-binding protein G(i) subunit alpha-1	0	0	0	1	1	1		MLVAGHEDSNGCINYE	MLVAGHEDSNGC[57.0215]INY[130.0266]E	P60660	MYL6	Myosin light polypeptide 6	1	1	1	0	0	1
NSETVVTGSLDDLVK	NS[130.0266]ETVVTGSLDDLVK	Q9GZS3	SKIC8	Superkiller complex protein 8	0	0	1	0	1	1		SGFDDPGIFYSDSFGGDAQAD	n[42.0106]SGFDDPGIFYSDS[130.0266]FGGDAQAD	P33992	MCM5	DNA replication licensing factor MCM5	0	1	0	1	1	1
QAINSSENIMDINEEPGTTE	QAINS[130.0266]SENIMDINEEPGTTE	Q9H2G2	SLK	STE20-like serine/threonine-protein kinase	1	1	1	0	0	0		YQLNDSAAYYLNDLDR	Y[130.0266]QLNDSAAYYLNDLDR	P63096	GNAI1	Guanine nucleotide-binding protein G(i) subunit alpha-1	0	1	0	1	1	1
SAMEDLQDMFIVHTIE	SAMEDLQDMFIVHT[130.0266]IE	O43707	ACTN4	Alpha-actinin-4	0	0	0	1	1	1		TGGAEGTGDAVLGEK	T[130.0266]GGAEGTGDAVLGEK	Q92667	AKAP1	A-kinase anchor protein 1, mitochondrial	1	0	1	1	0	1
IEDAAQFATADPEPPLEE	IEDAAQFAT[130.0266]ADPEPPLEE	P08559	PDHA1	Pyruvate dehydrogenase E1 component subunit alpha, somatic form, mitochondrial	0	1	0	0	1	1		AAADGDDSLYPIAVLID	n[42.0106]AAADGDDSLY[130.0266]PIAVLID	P30153	PPP2R1A	Serine/threonine-protein phosphatase 2A 65 kDa regulatory subunit A alpha isoform	0	0	1	1	1	1
DDLNSFNATDLK	DDLNS[130.0266]FNATDLK	P09960	LTA4H	Leukotriene A-4 hydrolase	0	0	0	1	1	1		AQGPAASAEEPKPVEAPAANSDQTVTVK	AQGPAASAEEPKPVEAPAANSDQTVT[130.0266]VK	P80723	BASP1	Brain acid soluble protein 1	1	1	1	1	0	1
LAALALASSENSSSTPEECE	LAALALASSENS[130.0266]SSTPEEC[57.0215]E	O00567	NOP56	Nucleolar protein 56	0	1	1	0	0	1
VSDTVVEPYNATLSVHQLVENTD	VSDTVVEPYNATLSVHQLVENT[130.0266]D	P68371	TUBB4B	Tubulin beta-4B chain	0	1	0	1	0	1
SNCYDPER	S[130.0266]NC[57.0215]YDPER	Q00610	CLTC	Clathrin heavy chain 1	0	0	0	1	1	1
FHLNESGDPSSK	FHLNES[130.0266]GDPSSK	Q01105	SET	Protein SET	0	0	0	1	1	1
GALNGQGALNSQEEE	GALNGQGALNS[130.0266]QEEE	Q02952	AKAP12	A-kinase anchor protein 12	0	0	0	1	1	1
GVILTNESAASTGQPDNDVTE	GVILT[130.0266]NESAASTGQPDNDVTE	Q08J23	NSUN2	RNA cytosine C(5)-methyltransferase NSUN2	0	0	0	1	1	1
EDTSNTTFGPADLK	EDT[130.0266]SNTTFGPADLK	Q12830	BPTF	Nucleosome-remodeling factor subunit BPTF	0	0	0	1	1	1
DNNTVVLEPDK	DNNT[130.0266]VVLEPDK	Q8NI08	NCOA7	Nuclear receptor coactivator 7	0	0	0	1	1	1
DCSPADKPYIDE	DC[57.0215]S[130.0266]PADKPYIDE	Q96DG6	CMBL	Carboxymethylenebutenolidase homolog	0	0	0	1	1	1
RDWENGSNASSPASVPE	RDWENGSNAS[130.0266]SPASVPE	Q9P1Y5	CAMSAP3	Calmodulin-regulated spectrin-associated protein 3	0	0	0	1	1	1
TDAVYDPAEYDK	TDAVY[130.0266]DPAEYDK	Q9UDR5	AASS	Alpha-aminoadipic semialdehyde synthase, mitochondrial	0	0	0	1	1	1
IYDQFGEEGLK	IY[130.0266]DQFGEEGLK	Q9UDY4	DNAJB4	DnaJ homolog subfamily B member 4	0	0	0	1	1	1
QNSALPTSSQDEELME	QNS[130.0266]ALPTSSQDEELME	Q9UQ35	SRRM2	Serine/arginine repetitive matrix protein 2	0	0	0	1	1	1
SSNSVSNHQLSGFDQAR	S[130.0266]SNSVSNHQLSGFDQAR	Q9Y450	HBS1L	HBS1-like protein	0	0	0	1	1	1
MLVAGHEDSNGCINYE	MLVAGHEDSNGC[57.0215]INY[130.0266]E	P60660	MYL6	Myosin light polypeptide 6	0	1	1	1	1	0
GCEAIVDTGTSLMVGPVDE	GC[57.0215]EAIVDT[130.0266]GTSLMVGPVDE	P07339	CTSD	Cathepsin D	1	1	1	0	0	1
QLVLQTGALVLSDNGICCID	QLVLQTGALVLS[130.0266]DNGIC[57.0215]C[57.0215]ID	P33991	MCM4	DNA replication licensing factor MCM4	0	0	1	1	1	1
ADLPAEEPAPSTPPCLVQAEE	ADLPAEEPAPST[130.0266]PPC[57.0215]LVQAEE	Q9UJU6	DBNL	Drebrin-like protein	0	1	1	1	0	1
LDTSVNLAWTSGTNCTR	LDT[130.0266]SVNLAWTSGTNC[57.0215]TR	P45880	VDAC2	Voltage-dependent anion-selective channel protein 2	1	1	1	0	0	1
HQSNGGALVLHAYMDE	HQS[130.0266]NGGALVLHAYMDE	Q5VWQ0	RSBN1	Lysine-specific demethylase 9	0	1	1	0	1	1
LSALGNVTTCNDYVALVHPDLDR	LSALGNVTTC[57.0215]NDY[130.0266]VALVHPDLDR	P56537	EIF6	Eukaryotic translation initiation factor 6	0	1	1	1	1	1
SGTIFDNFLITNDEAYAE	SGTIFDNFLITNDEAY[130.0266]AE	P27797	CALR	Calreticulin	0	1	1	1	1	1
FELLSANTLED	FELLSANT[130.0266]LED	Q8IXB1	DNAJC10	DnaJ homolog subfamily C member 10	1	1	1	1	1	1
