# Supplementary material for: Discovery of chirally dependent protein modifications by D- and L-2-hydroxyglutarates
Source: Nat Chem. 2026 Mar 17;18(6):1033–41. doi: 10.1038/s41557-026-02093-x (PMC13193722; doi:10.1038/s41557-026-02093-x)
Supplement: Supplementary file 19 — Statistical source data. [file 41557_2026_2093_MOESM19_ESM.xlsx]

## Sheet: ED Fig 7 top
Representative MS/MS spectra of 2HG modified peptides and d4-2HG isotopically labelled versions.
D0-2HG-GC(Car)EAIVDT(2HG)GTSLMVGPVDE			D4-2HG-GC(Car)EAIVDT(2HG)GTSLMVGPVDE
m/z	Relative Intensity		m/z	Relative Intensity
151.003	0.28736		107.59	0.55444
155.75	0.22031		112.386	0.57964
208.99	0.35441		112.784	0.55444
210.752	0.20115		114.032	0.80645
226.167	0.62261		124.322	0.52923
241.082	0.29693		132.418	0.83165
245.111	0.90996		137.315	0.55444
247.376	0.2682		149.741	0.55444
251.102	1.11111		171.325	0.52923
254.128	0.28736		174.802	0.55444
254.15	4.83716		198.448	0.57964
255.154	1.27395		199.274	3.78024
256.164	0.64176		213.146	2.89819
257.168	0.58429		218.057	1.26008
263.086	4.43487		227.174	3.0998
263.318	0.27778		228.159	1.38609
265.09	1.17816		240.133	2.52016
290.077	0.59387		243.133	2.89819
299.171	0.39272		247.084	1.5121
312.155	1.91571		254.143	1.4869
312.234	0.95785		256.151	1.38609
315.126	0.60345		258.108	1.94052
317.262	0.43103		258.126	1.89012
324.18	0.68966		259.101	2.11694
325.221	2.21264		263.096	2.84778
327.129	0.57471		263.795	0.52923
328.186	0.50766		266.104	0.68044
329.081	0.37356		266.731	1.5625
332.02	0.24904		273.053	2.44456
338.167	0.69923		275.066	2.06653
341.21	0.69923		275.136	1.5121
344.248	0.46935		276.147	1.5625
347.102	3.14176		279.102	1.26008
348.1	0.71839		282.108	1.26008
351.162	0.50766		282.141	1.83972
352.166	0.37356		288.134	1.83972
353.216	1.11111		290.175	1.26008
353.249	0.95785		292.225	2.46976
357.75	0.47893		299.139	1.5877
361.114	1.2931		301.519	0.57964
362.153	0.63218		302.137	2.21774
363.115	1.08238		309.155	1.18448
363.191	0.36398		311.149	2.26815
364.116	0.71839		311.187	0.83165
366.18	0.68008		313.161	1.86492
367.123	0.96743		315.167	1.41129
368.227	1.26437		316.15	0.83165
368.976	0.31609		316.176	1.08367
369.14	0.70881		323.171	1.36089
369.175	14.5402		324.346	0.55444
370.18	3.86973		325.225	1.03327
370.724	0.25862		326.204	1.94052
371.189	1.10153		326.228	1.05847
383.096	0.62261		328.115	0.52923
383.14	0.29693		329.085	6.07359
383.191	0.65134		329.171	1.00806
385.13	0.35441		330.092	2.36895
385.236	0.60345		331.101	6.50202
387.172	0.42146		332.09	1.15927
390.143	1.03448		337.955	0.68044
394.129	0.4023		339.999	1.08367
399.154	0.79502		342.211	4.38508
413.132	0.50766		346.102	0.60484
415.165	0.35441		348.1	1.08367
418.142	2.07854		349.107	3.62903
419.14	0.47893		349.129	1.83972
421.18	0.81418		353.593	3.22581
425.204	0.64176		361.121	2.59577
428.176	0.43103		363.123	3.27621
432.194	0.45977		369.175	6.60282
434.217	0.99617		370.179	11.5927
440.212	1.2069		371.187	4.98992
440.258	1.55172		372.119	0.57964
448.148	1.4751		373.117	0.93246
450.236	0.64176		374.304	0.63004
452.212	0.60345		384.235	2.46976
453.198	0.38314		385.128	1.41129
456.264	0.60345		388.822	0.73085
458.133	1.27395		391.235	1.18448
458.979	0.50766		399.148	1.43649
459.135	2.05939		401.235	2.11694
459.209	32.4617		402.179	0.98286
459.242	0.48851		407.148	1.91532
460.212	11.1973		407.229	1.36089
460.247	2.27011		407.473	0.57964
460.53	0.30651		415.247	1.08367
461.174	0.33525		416.24	1.36089
461.204	3.46743		417.219	0.78125
462.217	0.98659		417.337	0.57964
463.886	0.27778		418.137	2.94859
468.247	6.79119		420.14	2.69657
468.266	2.50958		425.224	2.49496
469.246	1.73372		427.289	1.73891
470.225	1.22605		431.138	1.5373
470.245	0.69923		431.214	1.05847
470.266	0.62261		432.227	2.21774
471.22	0.84291		433.181	2.11694
476.14	4.0613		434.201	2.49496
477.15	1.41762		435.197	1.28528
477.227	0.57471		436.193	0.88206
478.16	1.39847		438.222	0.95766
480.076	0.73755		442.201	2.14214
480.207	0.57471		443.209	1.5625
481.207	0.5364		444.208	1.10887
481.24	0.45977		444.24	5.72077
481.804	0.23946		445.191	1.43649
482.186	1.05364		445.265	1.73891
482.22	0.99617		446.184	1.00806
482.493	0.32567		448.222	1.5121
483.159	0.39272		449.18	1.20968
483.229	0.68966		449.286	0.57964
484.168	0.97701		450.236	0.75605
484.259	1.18774		451.172	0.68044
485.152	0.45977		451.3	1.81452
485.286	1.49425		452.235	1.78931
485.312	0.49808		455.286	1.5625
488.256	0.5364		456.166	1.5625
492.238	0.57471		457.152	2.16734
497.223	0.37356		458.137	2.11694
498.218	3.7931		458.183	1.05847
499.216	1.13985		459.208	34.6522
499.244	0.58429		459.245	2.74698
500.23	1.49425		459.293	1.23488
500.258	0.48851		460.14	1.43649
500.682	0.31609		460.211	26.4869
501.174	0.54598		460.242	1.76411
502.171	1.73372		461.13	1.66331
503.01	1.00575		461.215	16.7591
506.176	0.37356		461.476	0.57964
512.16	0.57471		462.19	5.51915
512.182	0.45977		462.219	5.84677
513.302	0.57471		462.38	0.52923
514.233	0.59387		462.762	1.28528
515.284	0.58429		463.172	0.98286
516.203	2.22222		463.219	1.76411
516.229	100		463.237	2.54536
516.289	0.72797		467.225	0.75605
516.354	0.49808		467.62	0.52923
516.425	0.24904		468.244	4.86391
517.233	40.4023		470.252	4.35988
517.328	0.37356		471.231	2.87298
517.473	0.68008		475.156	1.20968
518.091	0.37356		476.135	1.31048
518.237	15.613		476.197	1.5121
518.279	0.83333		476.747	1.5373
518.315	0.22989		477.145	3.80544
518.774	0.30651		477.197	1.00806
518.867	0.33525		478.158	7.00605
519.179	0.92912		479.211	0.93246
519.245	1.08238		484.255	2.31855
519.27	0.76628		485.243	2.06653
519.736	0.31609		485.264	1.73891
522.365	0.44061		486.212	1.73891
524.268	0.58429		486.245	1.89012
525.275	0.73755		486.277	1.43649
528.261	0.37356		488.195	1.26008
529.171	5.10536		488.249	1.15927
529.173	5.47893		489.264	2.46976
530.171	2.43295		490.234	0.98286
531.193	0.59387		490.286	1.13407
531.218	1.341		490.674	2.62097
531.921	0.34483		491.282	1.36089
532.297	0.9387		492.288	0.85685
533.236	0.29693		498.129	2.04133
544.203	0.44061		498.219	7.23286
546.683	0.46935		499.218	6.04839
547.18	10.8238		499.382	0.70565
547.266	0.9387		500.118	0.70565
547.288	1.01533		500.162	0.98286
548.183	6.341		500.212	1.73891
548.236	0.37356		501.229	2.46976
548.293	0.41188		504.174	3.0494
549.184	3.48659		507.153	0.57964
549.362	0.32567		510.101	0.80645
549.548	0.27778		511.207	0.98286
550.192	1.37931		512.136	1.5121
551.201	0.84291		513.216	0.93246
551.244	1.13027		515.167	2.97379
552.246	0.57471		515.211	1.6381
554.258	0.97701		516.229	100
555.264	0.52682		516.267	4.78831
556.244	0.91954		517.199	3.1754
557.252	0.7567		517.233	81.628
559.187	0.35441		517.288	2.24294
560.565	0.38314		518.238	99.874
562.256	1.04406		518.283	10.5847
569.258	0.86207		519.144	0.98286
569.35	0.31609		519.24	19.1028
570.272	2.49042		519.273	2.97379
571.291	1.50383		520.248	11.2399
573.266	0.72797		520.282	1.71371
574.27	0.44061		521.259	2.41935
575.213	1.24521		525.73	2.26815
575.268	1.35057		527.289	1.05847
576.266	1.39847		529.17	2.74698
577.139	0.32567		529.198	3.25101
577.27	0.34483		531.179	0.93246
577.787	0.47893		531.224	4.51109
578.33	0.8046		532.284	1.6381
581.263	0.62261		533.238	1.15927
582.239	0.5364		534.227	2.62097
585.244	1.62835		535.281	1.78931
586.234	0.55556		538.146	1.15927
587.295	0.54598		538.257	1.81452
589.227	0.51724		542.255	1.26008
589.301	0.57471		542.278	0.95766
590.276	0.60345		545.212	0.98286
595.491	0.29693		545.716	1.76411
597.285	2.43295		547.182	11.8952
598.286	0.73755		548.188	4.6623
599.284	1.51341		549.191	11.1895
599.319	0.44061		549.22	1.31048
600.293	0.43103		549.754	1.5121
601.223	0.77586		550.176	2.09173
601.294	1.16858		551.185	3.25101
602.228	0.41188		552.186	1.89012
603.226	0.74713		555.239	1.78931
603.593	0.51724		555.347	2.94859
614.262	0.54598		556.329	2.19254
614.982	0.47893		558.237	1.26008
615.256	0.5364		562.186	0.73085
615.297	40.5268		566.208	1.43649
616.249	1.06322		567.178	1.41129
616.301	15.0287		567.218	3.62903
616.329	1.04406		569.252	1.96573
617.197	0.61303		569.299	1.46169
617.302	8.72605		570.267	1.10887
617.401	0.83333		571.264	2.31855
618.251	0.66092		572.303	3.55343
618.306	0.96743		573.198	1.38609
618.665	0.31609		573.278	1.5625
619.351	0.76628		575.217	3.75504
621.352	0.39272		575.259	2.92339
629.254	0.4023		575.555	0.57964
630.297	2.05939		576.212	1.33569
631.293	1.22605		577.227	2.24294
632.222	0.46935		578.262	1.89012
632.268	4.1092		580.281	1.18448
633.271	2.17433		581.751	1.78931
633.344	0.52682		583.124	0.78125
634.274	0.91954		584.305	0.63004
638.214	0.52682		585.219	2.67137
638.319	1.31226		585.257	1.94052
642.255	5.8046		586.241	1.23488
643.258	3.09387		586.812	0.63004
644.263	2.32759		587.303	3.45262
645.28	1.44636		589.306	1.43649
646.248	3.32375		590.305	1.71371
646.327	0.47893		591.272	1.68851
647.269	0.66092		594.259	1.94052
648.253	1.4751		595.172	2.46976
648.317	0.69923		596.537	0.88206
653.802	0.62261		597.283	2.49496
656.373	0.45977		597.346	1.20968
657.293	0.6705		597.781	2.62097
658.336	0.54598		599.279	5.16633
658.378	0.49808		603.154	0.83165
658.802	2.26054		603.26	5.79637
659.801	0.8908		603.293	0.93246
660.262	18.0939		603.788	2.74698
661.264	13.5441		605.264	1.28528
661.344	0.4023		605.314	1.5877
662.271	10.8717		607.242	0.88206
662.355	0.27778		614.262	0.93246
662.408	0.43103		615.244	1.5373
663.272	2.68199		615.298	32.0564
663.322	1.44636		616.253	1.33569
664.309	0.82375		616.299	40.499
665.279	0.37356		616.34	6.70363
665.808	0.61303		617.243	1.89012
667.353	0.28736		617.303	23.4879
667.808	0.59387		617.442	1.41129
668.317	2.40421		618.249	0.68044
669.322	0.59387		618.308	24.2691
671.291	1.08238		619.241	2.24294
672.266	1.80077		619.305	2.21774
672.332	0.23946		619.375	3.1502
673.311	0.38314		621.196	0.95766
674.348	0.9387		621.308	1.28528
677.329	0.47893		624.301	2.21774
680.324	0.42146		625.262	2.16734
684.3	1.24521		628.316	1.08367
684.374	0.32567		630.305	4.43548
685.37	2.12644		631.323	1.18448
686.31	1.70498		632.281	6.1996
687.344	0.64176		632.358	3.95665
689.295	1.84866		632.702	1.41129
690.286	0.49808		633.288	2.57056
690.348	0.37356		633.339	1.13407
700.406	0.82375		634.284	1.38609
702.299	0.90038		635.279	7.20766
705.249	0.31609		637.525	1.13407
706.305	1.43678		640.327	1.5625
707.31	1.2931		641.822	1.18448
711.3	0.37356		642.251	3.67944
712.297	0.38314		644.255	7.7369
712.367	0.34483		644.291	1.5121
713.369	0.77586		644.363	1.10887
714.308	0.82375		645.258	3.35181
714.372	0.43103		646.252	6.50202
714.466	0.33525		646.8	2.46976
717.288	0.88123		647.252	2.82258
719.345	0.5364		648.254	5.82157
721.412	0.4023		649.262	3.45262
725.08	0.44061		650.264	2.19254
728.337	0.33525		651.245	0.80645
729.271	1.26437		652.275	2.26815
729.326	0.64176		653.789	1.10887
731.342	2.04981		656.336	1.5121
732.337	1.94444		657.28	0.88206
732.82	0.38314		657.391	0.73085
733.32	2.52874		657.777	2.92339
733.818	0.59387		658.33	4.05746
734.165	0.77586		659.262	0.80645
734.292	0.7567		659.299	1.78931
734.335	0.77586		659.338	2.24294
734.822	0.62261		659.791	2.46976
741.316	2.2318		660.264	19.7581
741.351	1.7433		660.295	3.30141
742.331	0.71839		661.269	15.499
742.395	2.27969		661.318	7.43448
743.334	0.49808		662.269	30.7964
744.332	0.96743		662.383	1.10887
746.276	0.83333		663.221	0.73085
746.334	23.295		663.275	16.4315
746.449	0.84291		663.352	1.00806
747.337	11.3506		664.286	2.94859
747.388	0.36398		665.27	3.2006
748.34	4.70307		666.283	2.97379
748.385	0.57471		666.457	0.88206
748.417	0.34483		668.796	3.72984
749.075	0.41188		669.304	4.93952
749.193	0.29693		673.336	1.41129
749.344	2.29885		674.28	1.6381
749.385	0.62261		674.334	2.39415
750.348	1.51341		675.263	0.63004
750.606	0.55556		676.277	1.46169
750.989	0.27778		678.246	0.88206
755.37	0.57471		679.152	0.57964
757.273	0.47893		680.33	1.33569
758.476	0.45019		682.299	1.78931
759.334	20.2299		685.392	0.93246
759.405	0.55556		686.281	2.11694
759.448	0.57471		686.311	1.03327
760.256	0.51724		687.313	2.74698
760.334	11.1303		688.244	1.41129
760.451	0.47893		689.259	1.36089
761.344	9.01341		689.3	2.57056
761.853	0.61303		691.363	1.05847
762.339	3.09387		693.293	2.62097
763.157	0.37356		693.346	1.36089
763.257	0.45977		694.42	1.5121
763.327	0.41188		695.363	0.85685
763.365	0.64176		703.343	1.6129
763.467	0.47893		704.813	0.52923
768.404	0.36398		705.172	0.57964
769.407	0.38314		705.782	1.03327
771.341	0.74713		706.3	1.78931
773.352	2.03065		706.34	2.41935
773.404	0.66092		707.304	0.93246
775.289	0.28736		709.308	0.93246
775.675	0.29693		714.354	1.28528
777.389	0.25862		715.313	3.88105
780.313	0.35441		715.355	0.90726
782.357	0.70881		715.418	1.78931
782.855	0.45977		716.323	2.09173
783.35	0.7567		718.32	1.15927
783.864	0.42146		719.327	1.26008
785.419	1.0249		720.348	2.16734
787.358	2.19349		721.36	1.33569
787.408	0.88123		722.389	0.90726
788.357	1.00575		723.399	0.93246
788.422	0.37356		724.022	2.62097
790.364	0.64176		725.427	2.04133
797.337	0.32567		726.302	2.59577
797.37	0.60345		728.339	1.23488
799.32	0.57471		728.384	1.05847
799.397	2.96935		730.33	1.43649
803.383	0.55556		730.387	3.25101
804.868	0.84291		732.346	2.46976
805.376	6.65709		732.942	1.5121
806.372	2.49042		733.278	1.36089
807.382	0.76628		733.327	3.95665
808.37	1.28352		734.303	1.73891
809.364	0.44061		734.825	1.23488
810.861	1.159		735.315	1.94052
811.067	0.60345		736.665	1.99093
811.871	1.0728		736.864	0.68044
812.359	0.42146		738.863	2.54536
814.506	1.08238		740.82	1.6381
819.407	0.33525		742.319	3.65423
820.35	0.48851		743.322	2.21774
823.376	0.35441		744.37	3.75504
824.385	0.68008		746.334	19.002
824.431	0.71839		747.338	18.624
824.917	0.29693		748.283	0.98286
826.382	1.11111		748.344	12.9788
828.281	0.31609		749.345	17.7419
841.448	0.70881		749.436	1.5373
842.434	3.3046		750.346	4.98992
843.369	0.29693		751.363	2.62097
843.42	0.4023		753.271	2.16734
844.318	0.62261		758.323	1.20968
844.385	1.40805		759.333	15.7006
844.449	0.73755		759.378	1.41129
845.321	0.52682		760.249	0.93246
845.372	0.73755		760.292	1.00806
847.36	1.36015		760.333	22.505
849.387	0.31609		761.336	24.1935
856.349	0.31609		761.412	1.76411
857.334	0.81418		762.337	15.7762
858.443	0.78544		762.344	13.0292
858.634	0.62261		763.268	1.6381
859.423	3.95594		763.338	8.11492
859.467	1.04406		763.421	3.62903
859.533	0.29693		763.459	1.31048
860.376	0.37356		764.211	1.96573
860.42	1.89655		764.354	4.81351
861.421	1.35057		772.363	1.23488
862.384	3.41954		773.279	2.57056
863.344	1.37931		777.299	1.26008
863.387	1.94444		782.352	1.23488
863.567	0.2682		783.364	2.89819
864.402	1.06322		784.354	1.78931
865.401	0.62261		786.42	0.65524
874.36	6.4751		787.429	0.78125
875.359	7.45211		788.373	1.26008
876.322	0.42146		789.369	1.5373
876.362	1.2069		799.392	2.19254
876.438	1.24521		802.41	0.75605
877.341	0.66092		803.239	1.28528
878.387	0.35441		803.413	3.32661
880.34	0.29693		805.39	0.95766
886.782	0.31609		806.378	4.86391
886.931	1.24521		807.376	8.59375
890.375	0.58429		808.373	1.5121
891.368	0.59387		809.367	2.79738
892.368	0.49808		810.377	0.78125
894.922	0.8046		812.892	1.81452
895.433	1.0728		813.366	1.05847
899.39	0.28736		814.417	1.5373
899.909	0.57471		817.338	2.04133
900.421	1.13027		818.271	1.00806
900.932	1.46552		821.368	3.27621
901.414	1.46552		823.455	1.05847
902.383	0.42146		824.3	1.66331
904.446	3.01724		824.404	1.33569
905.445	2.43295		825.411	1.43649
905.507	0.39272		828.385	1.5625
906.445	1.99234		830.424	0.73085
907.451	1.55172		831.379	1.33569
908.442	0.37356		838.33	0.98286
908.943	0.44061		840.471	4.6623
909.406	1.6092		840.53	1.18448
909.441	0.72797		840.831	1.10887
910.427	2.13602		841.426	2.04133
911.34	0.42146		842.484	1.31048
911.39	0.38314		843.433	3.1754
913.578	0.23946		845.073	0.60484
914.438	1.08238		845.429	0.80645
915.464	0.68008		847.354	4.56149
918.444	0.7567		850.344	1.05847
919.385	0.44061		851.405	1.41129
924.454	0.4023		852.387	2.89819
924.921	0.54598		853.871	1.03327
925.444	1.2069		855.374	2.84778
929.442	0.49808		856.349	1.73891
930.378	0.59387		857.354	0.93246
930.446	0.42146		859.419	1.15927
932.391	0.59387		860.373	1.26008
932.547	0.62261		860.424	4.05746
941.477	0.81418		860.898	1.33569
943.483	1.38889		861.202	0.65524
945.523	0.41188		861.418	3.70464
946.453	4.81801		862.4	2.16734
947.459	3.2567		863.408	6.1996
947.601	0.37356		863.426	7.7369
948.453	2.17433		863.915	2.82258
948.537	0.5364		864.401	4.03226
949.404	0.60345		864.613	0.80645
949.469	0.63218		866.33	1.78931
949.95	0.35441		866.402	1.83972
950.914	0.23946		867.397	4.15827
957.392	0.86207		868.342	1.81452
957.47	1.66667		874.362	1.31048
957.563	0.38314		875.364	5.49395
957.938	0.61303		875.463	1.94052
958.002	0.21073		876.371	4.7379
958.396	2.17433		877.353	1.31048
959.409	1.92529		878.372	1.46169
961.384	0.46935		879.382	2.77218
961.458	2.31801		880.851	1.94052
962.46	0.66092		882.203	0.85685
963.471	0.31609		883.816	2.09173
964.475	0.58429		884.432	1.78931
967.433	0.70881		884.943	2.46976
970.389	0.23946		885.429	1.46169
971.424	1.26437		887.428	3.52823
972.442	0.45019		888.445	1.03327
972.494	0.27778		890.25	0.80645
975.404	8.88889		890.422	1.13407
976.411	5.95785		891.39	1.68851
976.497	0.30651		891.814	1.91532
977.435	1.80077		892.327	1.23488
978.42	1.55172		894.528	1.10887
978.741	0.68008		895.513	1.68851
985.447	0.35441		900.463	1.5877
988.414	1.4272		902.43	1.68851
989.537	0.8046		902.935	2.94859
990.396	0.64176		903.285	0.93246
992.421	0.70881		904.384	0.88206
992.489	0.44061		904.432	2.87298
999.384	0.55556		905.439	1.78931
999.953	0.36398		906.444	3.25101
1008.45	0.47893		907.443	0.78125
1008.66	0.22989		908.466	1.13407
1008.93	0.68008		911.429	1.86492
1009.44	0.84291		912.524	0.83165
1009.91	0.83333		912.935	1.10887
1011.08	0.23946		913.853	1.05847
1014.4	1.52299		914.536	1.5877
1015.42	1.06322		916.388	0.75605
1016.43	1.05364		918.419	0.88206
1017.42	0.59387		918.466	1.38609
1017.48	0.23946		922.906	1.08367
1017.53	1.14943		927.366	1.78931
1018.52	0.9387		930.44	1.89012
1022.45	0.48851		931.422	0.98286
1022.96	0.8046		933.388	1.66331
1023.42	1.37931		934.357	0.88206
1027.46	0.34483		934.425	1.26008
1027.51	0.5364		936.473	1.89012
1030.43	0.24904		937.898	2.01613
1030.52	0.90996		939.356	1.71371
1030.59	0.83333		940.396	1.15927
1030.96	1.61877		942.337	0.70565
1031.45	4.16667		942.409	1.66331
1031.53	0.82375		944.492	2.67137
1031.96	2.15517		945.496	1.10887
1032.11	0.73755		946.452	2.62097
1032.42	1.81034		947.451	4.7379
1032.48	0.52682		947.505	2.72177
1032.54	0.71839		948.453	4.48589
1032.95	0.66092		949.417	1.15927
1033.44	0.74713		949.46	6.55242
1034.42	1.7433		950.427	1.89012
1036.45	0.27778		950.491	2.01613
1040.46	2.38506		952.404	1.10887
1040.95	0.65134		956.529	1.5625
1041.46	0.78544		958.395	1.00806
1044.47	0.38314		958.453	1.76411
1046.48	0.4023		958.577	0.78125
1047.49	2.04981		958.943	1.36089
1048.51	2.04023		960.413	2.26815
1050.62	0.71839		960.59	1.08367
1053.39	0.5364		961.422	6.95565
1057.53	0.45977		961.443	6.77923
1058.52	1.44636		961.453	7.00605
1059.51	1.45594		962.458	1.89012
1060.52	1.51341		964.466	1.26008
1062.52	0.8046		965.468	0.63004
1064.44	0.49808		970.377	0.83165
1069.46	0.55556		970.47	2.82258
1072.45	0.8046		971.429	3.30141
1073.48	0.66092		971.534	1.71371
1074.52	0.33525		971.708	0.57964
1075.56	0.2682		972.445	1.26008
1076.54	0.49808		975.4	4.7127
1080.48	0.31609		975.896	0.55444
1086.5	0.99617		976.411	7.13206
1087.51	2.14559		976.568	1.26008
1088.56	0.4023		977.414	4.38508
1089.45	0.47893		978.404	4.78831
1089.54	0.88123		979.409	4.46069
1090.46	1.10153		979.579	1.5373
1091.48	0.71839		980.503	1.28528
1092.46	0.55556		981.437	1.10887
1098.41	0.51724		988.383	2.06653
1098.46	0.37356		988.447	1.5121
1104.42	0.30651		989.501	1.99093
1104.53	7.24138		990.535	0.78125
1105.42	0.33525		998.395	1.6381
1105.52	10.1628		999.399	1.36089
1105.74	0.39272		1002.44	2.49496
1105.99	0.38314		1002.55	1.26008
1106.2	0.34483		1007.46	0.80645
1106.45	0.60345		1009.39	2.31855
1106.53	2.38506		1016.39	2.11694
1107.5	0.31609		1017.4	0.93246
1108.44	0.7567		1019.47	1.26008
1108.54	0.71839		1019.61	0.93246
1109.47	0.37356		1021.35	1.26008
1110.48	1.4751		1021.53	1.99093
1110.55	0.52682		1024.48	1.28528
1111.49	0.5364		1024.97	1.83972
1113.48	0.43103		1026.46	1.6381
1114.47	0.4023		1027.28	1.36089
1115.46	2.56705		1031.51	1.5121
1116.46	1.67625		1031.82	1.43649
1117.46	0.48851		1032.43	1.41129
1118.46	0.7567		1032.65	1.10887
1119.54	0.35441		1033.46	3.35181
1121.42	0.4023		1034.48	6.14919
1130.52	0.87165		1034.97	2.04133
1131.6	0.46935		1035.44	1.46169
1132.49	1.7433		1037.42	0.73085
1132.59	0.33525		1041.91	1.83972
1133.45	2.12644		1041.97	1.89012
1133.47	1.59004		1042.47	1.83972
1133.54	0.7567		1042.94	2.46976
1133.61	0.64176		1042.98	1.99093
1134.41	0.37356		1043.94	2.57056
1134.48	3.40996		1046.3	0.78125
1135.48	2.22222		1047.5	2.16734
1135.56	0.25862		1049.5	1.20968
1136.49	0.4023		1050.5	1.03327
1138.49	0.45977		1051.52	1.18448
1144.52	0.34483		1052.41	0.93246
1146.07	0.20115		1052.95	1.78931
1157.6	0.61303		1058.94	1.31048
1158.46	0.42146		1059.5	3.22581
1158.57	1.05364		1060.52	3.40222
1158.59	1.37931		1061.5	1.46169
1160.49	0.49808		1062.53	1.46169
1160.56	0.33525		1064.38	1.28528
1162.71	0.24904		1075.47	1.31048
1163.54	0.55556		1075.54	1.03327
1168.48	0.42146		1076.16	0.78125
1173.54	0.54598		1088.45	1.41129
1174.5	1.27395		1088.5	1.36089
1174.54	1.77203		1088.57	0.65524
1174.55	0.92912		1089.5	2.01613
1177.93	0.4023		1090.6	0.93246
1179.55	0.5364		1091.45	0.85685
1183.42	0.7567		1103.4	1.10887
1185.48	0.46935		1104.53	0.73085
1185.68	0.59387		1105.53	4.78831
1188.56	0.8908		1106.52	8.61895
1188.62	0.45019		1107.54	6.85484
1189.58	0.86207		1108.09	0.80645
1191.55	0.51724		1108.53	0.93246
1202.5	0.33525		1109.47	4.81351
1203.5	1.62835		1109.54	2.09173
1204.61	0.37356		1109.59	1.5121
1204.95	0.24904		1111.44	3.1502
1205.3	0.59387		1111.47	5.64516
1205.5	0.97701		1111.48	3.40222
1205.57	3.16092		1112.13	0.52923
1206.59	2.19349		1113.49	1.23488
1206.64	0.49808		1114.46	2.06653
1207.37	0.37356		1115.57	1.6381
1207.58	1.63793		1116.46	0.98286
1207.75	0.29693		1116.51	0.88206
1208.55	0.38314		1117.48	2.97379
1209.58	0.8046		1118.46	2.46976
1210.58	0.49808		1119.52	0.98286
1217.5	0.57471		1120.49	1.86492
1220.51	3.1705		1125.08	1.33569
1221.21	0.42146		1127.47	0.75605
1221.5	1.05364		1133.48	0.83165
1222.49	0.74713		1134.48	2.57056
1230.55	0.91954		1135.44	1.76411
1234.53	0.68966		1135.48	2.36895
1235.54	0.43103		1136.48	8.06452
1238.53	0.37356		1137.47	1.76411
1246.41	0.5364		1138.52	2.31855
1251.52	0.66092		1140.48	0.98286
1252.48	0.36398		1145.61	0.98286
1252.65	0.23946		1150.51	1.31048
1253.47	0.43103		1151.54	1.71371
1259.62	0.30651		1152.48	0.85685
1271.66	0.37356		1153.93	1.26008
1272.55	0.36398		1158.57	1.13407
1272.62	1.30268		1159.59	0.57964
1272.67	0.34483		1160.6	0.95766
1273.54	0.50766		1170.46	1.15927
1274.63	0.59387		1172.4	0.60484
1276.59	0.51724		1186.51	1.89012
1282.52	0.91954		1187.24	0.88206
1289.58	0.69923		1187.49	6.62802
1292.54	0.55556		1190.5	0.90726
1294.58	0.86207		1190.57	1.68851
1297.56	1.14943		1200.35	0.52923
1298.57	0.37356		1203.5	0.85685
1300.6	0.32567		1204.53	0.78125
1302.59	0.78544		1206.56	6.25
1303.59	0.42146		1208.59	6.90524
1304.59	0.82375		1209.58	0.83165
1305.58	0.68008		1210.55	1.83972
1306.59	0.35441		1210.76	0.55444
1306.68	0.62261		1215.46	0.75605
1308.59	0.7567		1218.35	0.55444
1315.59	1.25479		1218.52	1.76411
1316.54	1.71456		1221.13	0.55444
1316.59	3.96552		1221.51	1.94052
1316.65	1.80077		1222.5	0.80645
1316.69	2.25096		1224.52	1.31048
1316.7	1.51341		1224.96	2.14214
1317.58	2.05939		1225.53	1.6381
1318.58	0.33525		1227.93	0.78125
1318.71	0.95785		1232.58	1.43649
1319.59	0.99617		1234.64	0.78125
1320.51	0.45019		1236.53	0.78125
1320.59	5.39272		1247.55	1.05847
1321.6	6.62835		1248.46	0.88206
1322.61	4.36782		1248.58	0.80645
1323.54	0.43103		1249.57	1.05847
1323.6	1.7433		1254.48	1.36089
1323.85	0.43103		1259.62	1.46169
1324.62	0.7567		1264.51	1.05847
1325.64	0.35441		1266.51	0.78125
1332.72	0.51724		1268.52	2.62097
1333.59	1.98276		1268.9	0.83165
1333.77	0.46935		1271.18	0.60484
1333.89	0.47893		1272.61	0.98286
1334.59	4.17625		1274.62	1.96573
1334.71	0.69923		1280.55	1.20968
1334.84	0.98659		1283.56	1.5877
1335.59	2.64368		1290.51	0.98286
1336.6	0.96743		1291.61	1.36089
1337.6	0.44061		1298.58	3.27621
1349.69	0.4023		1300.59	0.68044
1352.58	0.45977		1301.58	1.28528
1352.84	0.66092		1303.57	1.5877
1360.62	0.42146		1305.12	0.57964
1366.55	0.69923		1305.55	2.52016
1371.61	0.46935		1306.54	0.80645
1377.6	0.45019		1315.57	1.15927
1378.66	0.2682		1316.58	2.89819
1392.63	0.77586		1317.61	3.25101
1401.66	0.4023		1318.59	8.49294
1402.93	0.4023		1319.59	3.50302
1403.77	0.71839		1320.6	4.78831
1418.6	0.30651		1321.57	3.32661
1419.67	5.39272		1321.75	0.85685
1419.87	0.42146		1322.45	0.95766
1420.65	6.81034		1322.6	5.36794
1421.66	2.18391		1323.6	3.30141
1422.67	0.5364		1323.77	1.38609
1432.65	0.2682		1324.6	4.6875
1434.67	0.29693		1325.6	1.38609
1435.62	0.45977		1327.57	0.83165
1440.64	0.41188		1327.66	1.5121
1446.62	1.04406		1329.15	1.15927
1446.71	0.4023		1330.23	0.55444
1447.62	0.35441		1332.64	1.36089
1448.61	0.51724		1335.58	6.72883
1449.63	0.36398		1336.58	1.66331
1451.64	0.35441		1336.64	1.38609
1452.64	0.30651		1337.62	1.33569
1464.62	5.03831		1338.6	4.7631
1465.53	0.73755		1345.67	1.26008
1465.63	2.85441		1349.7	0.93246
1465.85	0.32567		1350.45	1.05847
1466.64	5.10536		1350.58	1.73891
1467.59	0.47893		1351.67	0.93246
1467.66	1.341		1354.58	0.83165
1470.81	0.28736		1358.61	1.5625
1473.74	0.45977		1365.59	0.75605
1504.69	1.08238		1366.55	1.00806
1512.81	0.32567		1378.56	0.78125
1518.7	0.74713		1391.11	0.98286
1528.7	0.62261		1391.59	0.70565
1532.74	0.51724		1403.67	1.86492
1532.89	0.37356		1405.64	1.89012
1533.83	0.4023		1406.68	0.95766
1535.77	0.30651		1419.68	1.03327
1545.69	1.06322		1420.66	8.59375
1546.68	2.71073		1420.67	7.48488
1547.14	0.5364		1421.27	0.88206
1547.62	0.33525		1421.66	1.05847
1547.68	0.74713		1421.72	1.31048
1547.78	0.87165		1422.6	0.95766
1547.93	0.84291		1422.68	6.77923
1548.72	1.6092		1422.91	1.26008
1549.77	0.58429		1423.67	4.88911
1552.9	0.42146		1425.66	0.75605
1554.08	0.22989		1429.74	1.05847
1563.69	7.04981		1434.66	0.52923
1564.06	0.44061		1439.77	1.5877
1564.7	8.99425		1449.59	1.71371
1565.7	8.42912		1450.65	5.24194
1566.7	3.37165		1451.61	0.78125
1567.71	2.2318		1451.86	2.04133
1568.69	0.29693		1457.75	1.31048
1569.72	0.59387		1459.68	0.83165
1603.72	0.39272		1461.39	1.43649
1607.81	0.29693		1466.56	1.73891
1612.14	0.33525		1466.62	0.98286
1620.75	1.13985		1467.65	1.86492
1621.72	3.3046		1468.64	3.65423
1621.8	1.06322		1469.65	5.51915
1622.72	3.21839		1469.91	0.85685
1623.71	0.4023		1470.65	0.80645
1624.72	0.81418		1471.02	0.83165
1629.4	0.32567		1471.64	2.24294
			1490.61	1.20968
			1493.8	0.93246
			1496.66	1.36089
			1506.71	1.15927
			1514.59	2.59577
			1514.65	0.60484
			1530.31	0.52923
			1533.34	0.68044
			1534.74	1.91532
			1535.82	1.20968
			1540.76	0.83165
			1547.69	2.97379
			1549.69	3.02419
			1549.72	4.86391
			1549.75	2.77218
			1564.71	2.24294
			1564.8	0.70565
			1565.64	2.21774
			1565.7	7.13206
			1566.71	9.19859
			1567.7	12.5
			1568.6	1.05847
			1568.71	5.39315
			1568.91	1.03327
			1569	0.83165
			1569.72	0.80645
			1572.67	0.95766
			1578.7	1.18448
			1580.86	0.60484
			1584.67	0.75605
			1607.8	1.6381
			1611.32	0.88206
			1621.71	1.15927
			1623.72	3.42742
			1624.72	2.21774
			1625.73	2.62097
			1632.12	0.85685
			1654.74	0.98286

## Sheet: ED Fig 7 middle
Representative MS/MS spectra of 2HG modified peptides and D4-2HG isotopically labelled versions.
D0-2HG-Y(2HG)AEDDNIYQQK			D4-2HG-Y(2HG)AEDDNIYQQK
m/z	Relative Intensity		m/z	Relative Intensity
100.169	0.62625		115.975	1.79211
108.278	0.6012		125.689	1.57706
161.283	0.7515		133.616	4.94624
182.209	0.5511		181.638	1.93548
184.997	1.50301		207.114	8.74552
201.092	3.98297		217.077	6.16487
202.083	1.12725		238.929	1.93548
202.137	2.90581		242.12	4.94624
202.603	0.97695		242.542	1.50538
211.123	2.22946		245.019	10.1792
219.111	0.77655		245.274	2.29391
220.1	1.002		247.112	11.4695
222.128	1.2024		248.096	5.80645
223.159	2.65531		248.111	5.87814
228.137	1.002		249.207	2.72401
231.107	2.73046		257.166	13.7634
235.108	3.78257		258.144	23.4409
241.046	1.47796		259.15	11.0394
242.16	2.83066		260.152	7.81362
243.146	3.10621		262.139	13.2616
243.158	1.1022		263.097	5.73477
244.092	4.18337		265.117	37.9928
244.129	1.80361		266.745	4.01434
245.112	2.02906		267.132	13.6918
247.107	14.4289		268.134	8.45878
248.067	1.67836		273.17	1.93548
248.078	2.35471		275.102	2.22222
248.112	3.93287		275.17	21.362
250.722	0.57615		276.105	16.2724
251.148	2.58016		276.173	4.80287
251.34	0.72645		276.197	6.09319
252.606	1.50301		277.112	10.8961
257.125	2.30461		277.179	7.4552
257.16	2.95591		278.105	3.29749
257.188	2.32966		278.18	6.02151
258.148	1.70341		279.19	4.6595
259.092	1.07715		292.127	9.24731
260.114	1.90381		292.15	5.16129
261.101	1.45291		293.112	16.2724
261.143	14.1032		294.118	17.9212
262.153	1.57816		294.561	2.72401
263.156	2.78056		295.12	9.67742
265.118	44.6643		296.117	4.80287
266.121	13.6273		298.098	3.01075
266.141	4.50902		300.174	3.79928
267.129	3.55711		310.139	3.36918
268.126	1.77856		311.09	1.93548
270.072	1.52806		314.364	1.64875
275.1	2.00401		316.114	7.95699
275.173	10.2956		318.142	4.30108
275.264	2.10421		318.191	4.15771
276.105	3.50701		319.15	15.1971
276.119	2.00401		322.76	4.22939
276.174	2.58016		329.437	1.64875
276.339	0.67635		334.165	7.16846
277.212	0.57615		342.102	4.22939
278.245	2.00401		345.101	3.29749
281.132	0.77655		345.116	4.15771
282.197	1.40281		346.104	4.94624
285.132	1.47796		346.138	29.7491
288.079	1.67836		346.153	8.8172
290.127	2.02906		347.145	10.681
291.134	1.82866		348.149	22.509
292.128	6.13727		349.157	3.87097
293.112	16.7836		349.259	3.01075
293.131	2.98096		350.166	3.94265
293.185	2.15431		364.157	18.1362
294.118	1.45291		365.153	6.88172
294.133	2.02906		366.13	4.51613
295.143	2.93086		366.156	9.89247
295.151	2.93086		367.162	11.7563
297.157	1.1022		368.16	4.30108
298.1	1.25251		369.198	2.07885
302.011	0.72645		370.173	5.23297
304.172	1.37776		370.207	3.29749
313.135	0.57615		373.219	3.44086
316.112	4.98497		377.647	4.58781
317.157	1.002		378.147	2.7957
318.126	1.42786		385.225	5.51971
318.147	2.50501		386.204	23.4409
319.084	2.53006		386.208	26.5233
319.133	0.87675		386.222	24.5878
319.149	1.37776		387.208	28.2437
320.166	2.70541		387.215	46.81
323.181	1.07715		387.228	41.9355
324.175	0.72645		388.215	22.5806
325.154	2.17936		388.233	8.67384
325.201	3.55711		391.199	4.30108
326.198	1.70341		392.143	6.09319
328.115	1.07715		392.174	2.7957
329.192	2.73046		392.206	3.15412
331.196	1.30261		394.151	4.51613
332.163	1.22745		403.229	67.0251
332.191	1.22745		404.237	27.4552
334.123	1.27756		405.24	19.6416
337.148	0.8517		406.229	2.7957
340.145	1.80361		406.566	2.50896
340.187	1.45291		407.244	4.30108
341.148	0.82665		411.128	2.7957
342.091	3.28156		413.131	10.7527
343.057	1.27756		413.154	6.95341
343.164	2.02906		415.139	8.53047
343.181	1.37776		415.183	1.93548
344.146	6.58818		420.113	3.87097
344.226	1.65331		421.202	2.65233
345.101	3.65731		421.298	2.50896
346.106	1.75351		426.162	2.15054
346.138	14.1283		430.163	3.15412
346.168	4.08317		430.191	5.23297
346.586	1.35271		432.192	5.37634
346.825	1.17735		432.213	4.08602
347.143	3.00601		433.147	12.8315
348.153	1.1523		433.219	2.22222
349.153	0.92685		434.15	3.44086
351.129	1.77856		434.205	5.37634
353.141	1.30261		435.228	5.94982
355.124	2.02906		438.153	10.8961
355.158	3.18136		449.149	3.65591
356.116	1.37776		449.197	2.07885
356.197	1.62826		453.204	7.95699
357.105	4.00802		458.192	7.95699
357.12	0.6513		459.144	3.94265
358.16	3.48196		464.212	2.50896
358.218	2.22946		467.203	1.79211
358.247	2.15431		475.147	7.67025
359.118	0.5511		475.177	3.7276
359.163	2.68036		476.157	13.2616
360.101	6.21242		476.187	6.16487
360.239	0.97695		476.892	3.7276
361.109	2.12926		477.191	3.44086
361.206	3.28156		477.605	3.01075
362.208	2.32966		478.192	26.2366
362.408	3.13126		479.177	4.01434
363.1	1.52806		479.2	5.23297
363.201	2.60521		480.183	6.02151
364.151	12.2745		483.159	2.65233
364.448	1.27756		488.254	5.16129
365.156	1.67836		491.323	6.02151
366.163	4.65932		493.197	8.8172
367.195	2.90581		494.193	10.6093
368.194	8.36673		495.202	8.02867
369.172	1.50301		501.163	3.87097
372.154	6.71343		503.177	2.36559
372.215	1.1523		504.219	3.15412
373.164	4.53407		505.159	4.44444
373.209	3.55711		508.182	4.87455
374.109	2.83066		510.145	3.7276
374.112	4.53407		511.143	1.93548
374.13	6.23747		515.149	4.44444
374.173	2.20441		516.234	5.08961
375.115	6.01202		518.191	3.65591
376.117	2.70541		520.249	3.44086
376.136	2.35471		524.196	3.29749
376.165	2.70541		525.197	7.02509
379.209	5.78657		527.175	3.7276
379.665	1.82866		531.193	3.08244
380.21	1.77856		531.231	4.94624
385.216	7.91583		532.257	5.80645
385.493	2.75551		541.227	5.01792
386.144	1.72846		543.238	15.7706
386.204	15.8818		544.213	3.79928
387.203	5.23547		545.183	9.10394
388.219	1.2024		546.183	10.0358
390.186	1.2024		547.183	4.30108
392.129	1.72846		549.269	20
392.187	1.2024		551.283	5.37634
392.219	3.05611		552.088	2.15054
393.103	1.87876		553.2	3.08244
393.144	1.57816		555.197	2.29391
393.19	0.92685		559.36	4.15771
396.236	0.9018		560.232	4.22939
398.826	1.2024		562.263	5.66308
400.189	3.03106		562.523	3.65591
401.171	5.21042		565.231	1.79211
402.173	1.92886		566.208	3.44086
403.179	1.02705		566.29	68.5305
403.201	3.10621		567.262	3.87097
403.23	32.2144		567.295	92.1864
403.267	1.95391		568.299	100
404.141	3.05611		568.385	3.79928
404.231	6.28758		569.226	4.15771
404.25	2.68036		569.305	28.6022
405.24	6.33768		569.331	7.24014
407.158	1.87876		569.366	5.37634
410.13	0.92685		569.765	5.87814
411.116	1.27756		570.216	2.7957
411.239	4.08317		570.305	7.38351
412.189	1.25251		571.271	2.15054
413.127	4.13327		571.306	5.37634
413.16	3.38176		572.194	3.44086
415.159	1.37776		572.611	1.93548
416.71	1.12725		573.24	4.15771
418.246	0.77655		574.214	10.1075
420.191	3.03106		575.208	3.29749
420.212	4.45892		576.275	12.1147
421.191	3.20641		577.763	11.8996
422.256	2.20441		578.268	7.31183
422.69	2.35471		578.292	19.0681
425.214	2.15431		579.278	3.51254
426.127	3.08116		579.308	3.87097
427.161	0.8517		579.77	1.57706
427.226	3.60721		584.241	6.16487
427.256	1.62826		587.243	10.1075
428.069	1.0521		588.226	2.86738
429.091	0.57615		590.25	3.65591
429.228	1.47796		592.214	12.043
430.186	4.30862		593.197	7.8853
430.206	5.48597		593.561	1.79211
430.933	0.72645		594.209	5.73477
431.142	2.78056		594.769	6.16487
431.169	0.82665		596.393	1.57706
431.219	5.53607		597.241	7.4552
432.16	3.58216		597.27	9.7491
432.184	1.2024		599.218	3.15412
432.257	3.10621		599.747	3.7276
433.185	4.20842		604.783	3.94265
435.187	1.0521		605.282	8.74552
438.122	1.17735		605.783	5.80645
439.211	2.15431		606.144	4.73118
440.179	0.9519		606.199	5.23297
441.19	2.30461		606.939	1.57706
441.217	2.68036		612.224	4.30108
441.687	0.62625		612.782	12.3298
441.743	1.002		613.286	13.0466
443.155	2.63026		613.79	8.74552
443.203	1.32766		614.272	35.9857
443.232	0.87675		614.787	14.1219
444.185	1.55311		616.253	3.15412
445.919	1.45291		620.253	3.65591
446.576	0.8517		622.241	7.31183
447.167	1.32766		624.316	3.65591
447.188	1.35271		627.25	3.94265
447.262	1.72846		628.35	2.22222
447.839	1.70341		630.275	4.30108
448.159	2.60521		631.215	7.38351
448.228	1.47796		632.326	2.07885
449.118	1.25251		632.923	1.72043
449.698	3.70741		633.275	3.01075
451.234	2.20441		636.23	3.51254
452.179	1.62826		639.225	3.94265
452.204	1.62826		641.248	4.80287
453.696	2.55511		641.287	5.51971
454.187	1.2024		642.263	2.65233
454.229	1.45291		643.259	5.37634
455.186	2.75551		645.252	3.01075
456.134	6.46293		650.327	7.67025
457.119	1.85371		651.327	2.50896
457.144	2.78056		658.266	6.02151
457.171	1.82866		659.209	4.6595
458.16	0.62625		659.264	6.66667
459.199	2.25451		665.539	1.64875
460.252	3.90782		668.298	2.50896
460.504	0.8016		672.279	2.93907
461.184	1.30261		679.246	2.07885
461.209	3.35671		679.374	13.6201
461.272	1.17735		680.291	2.86738
463.172	1.25251		681.258	2.65233
464.197	1.87876		681.388	16.0573
465.195	7.94088		681.452	5.80645
465.224	1.50301		681.485	8.3871
465.285	0.8016		682.385	4.44444
466.137	1.0521		683.4	2.65233
467.217	1.97896		685.579	1.72043
468.178	3.00601		688.803	4.37276
468.218	2.37976		689.303	2.7957
468.377	0.67635		690.236	5.66308
468.736	2.58016		690.288	6.23656
469.228	3.03106		690.916	2.36559
470.187	2.90581		691.224	3.01075
471.135	0.9519		691.368	3.44086
471.215	3.45691		693.264	5.01792
473.183	2.75551		693.385	2.72401
473.208	1.002		694.816	6.45161
473.244	5.33567		695.316	4.6595
474.149	4.75952		695.345	1.79211
474.187	4.75952		695.373	1.72043
475.181	14.7044		695.823	13.4767
476.167	1.70341		705.234	2.29391
476.188	2.70541		706.296	4.80287
476.207	0.77655		707.245	12.2581
476.235	1.62826		708.243	4.73118
476.275	1.72846		708.324	4.94624
477.194	3.33166		709.248	10.5376
478.261	1.12725		710.253	6.30824
479.181	0.82665		711.334	5.08961
479.235	1.40281		715.303	1.93548
479.269	0.87675		717.265	1.79211
480.181	1.32766		718.281	4.15771
484.21	3.43186		719.345	5.08961
484.244	0.97695		719.379	5.30466
484.642	2.27956		721.318	5.37634
485.2	0.8517		724.338	2.7957
486.212	1.72846		724.803	3.87097
487.214	3.20641		725.259	2.86738
487.26	5.56112		725.288	2.43728
488.193	5.93687		727.255	3.29749
488.24	1.12725		734.266	3.44086
489.201	6.13727		734.306	6.45161
490.163	0.7014		737.278	4.51613
491.169	1.62826		742.328	11.2545
491.204	7.41483		742.83	5.80645
492.201	4.63427		743.318	6.23656
493.141	1.1523		745.345	6.73835
493.195	15.2305		749.252	6.16487
494.196	4.58417		750.29	5.51971
494.235	2.20441		750.373	4.6595
495.205	3.08116		751.335	7.59857
495.74	1.82866		751.83	19.3548
496.241	1.92886		752.326	9.46237
496.263	3.53206		752.871	2.00717
498.246	2.07916		755.324	7.67025
499.971	0.77655		758.251	6.59498
500.14	1.50301		759.262	2.15054
500.735	2.12926		759.305	3.7276
501.164	2.88076		760.335	62.4373
501.225	0.9018		760.41	2.58065
501.251	2.25451		760.847	32.6165
502.24	4.98497		761.284	5.23297
503.192	4.85972		761.349	17.9928
503.731	0.87675		761.867	7.95699
504.719	2.40481		768.299	3.44086
505.24	1.75351		775.302	3.44086
506.185	1.87876		776.382	10.8961
506.261	4.95992		777.397	3.7276
507.142	6.78858		778.279	7.31183
507.27	13.7024		780.1	6.5233
508.219	2.02906		788.293	5.80645
508.271	7.13928		790.325	3.15412
509.15	1.1523		791.315	6.30824
509.253	2.10421		793.283	6.23656
509.3	0.82665		793.318	3.87097
510.145	1.50301		793.425	5.44803
510.169	1.77856		794.313	5.51971
510.207	2.45491		794.426	18.638
512.174	1.45291		794.549	4.73118
512.2	1.27756		794.591	5.37634
512.309	2.98096		795.34	3.58423
512.738	1.92886		795.428	14.6953
513.116	1.02705		796.432	18.9247
517.132	0.9519		797.435	15.5556
517.307	3.03106		801.148	1.93548
519.164	3.00601		803.255	1.64875
520.144	0.87675		804.3	5.08961
520.198	4.35872		805.295	3.79928
520.244	4.18337		806.269	2.36559
521.811	0.77655		806.303	2.65233
522.736	1.45291		806.392	3.51254
524.198	3.85772		806.714	4.08602
524.765	2.35471		807.316	4.6595
525.002	0.67635		808.38	5.30466
526.205	2.42986		811.304	6.81004
526.237	1.55311		811.819	1.79211
526.266	0.72645		813.873	7.4552
527.176	7.74048		814.194	11.6846
527.21	2.10421		815.773	2.86738
527.233	2.02906		816.696	24.0143
528.234	0.62625		821.039	13.19
529.14	1.47796		821.194	18.5663
529.236	2.50501		821.275	8.10036
529.268	1.35271		821.367	30.8961
530.208	4.75952		821.7	5.51971
531.26	4.55912		822.281	32.3297
532.252	8.16633		822.908	2.65233
532.778	1.77856		823.359	18.4946
533.271	2.10421		823.7	15.5556
534.169	5.13527		823.865	9.7491
534.245	2.68036		824.026	19.3548
535.155	3.38176		824.201	11.5412
535.19	1.25251		824.328	8.24373
536.152	1.1523		824.37	36.7025
536.283	2.40481		824.46	6.16487
537.144	1.1022		824.548	15.5556
537.169	1.002		824.869	4.6595
537.198	2.80561		825.324	4.6595
537.277	8.81764		826.367	5.23297
537.324	4.08317		837.283	3.01075
538.168	1.2024		838.281	3.01075
538.769	1.77856		840.3	5.66308
539.234	0.82665		841.304	7.09677
539.743	1.1022		842.302	3.08244
540.22	1.002		843.349	5.66308
540.261	1.27756		844.318	3.22581
541.23	2.12926		845.267	1.57706
541.318	1.30261		846.299	2.22222
542.243	2.65531		860.353	4.30108
542.274	1.92886		861.331	4.22939
543.212	0.7014		861.397	9.46237
544.11	1.2024		870.331	3.7276
544.235	2.53006		871.372	4.44444
544.277	4.25852		872.351	6.23656
545.182	7.81563		873.356	4.44444
545.219	1.72846		879.305	5.30466
545.349	0.7515		881.367	8.02867
545.723	1.55311		888.337	4.44444
546.177	2.78056		889.364	4.15771
546.559	0.72645		890.355	15.1255
547.198	1.82866		891.369	13.7634
548.183	1.67836		891.409	10.1792
548.218	8.96794		892.427	3.22581
548.288	0.8517		893.429	2.36559
549.222	9.59419		894.422	4.87455
549.264	11.999		905.367	6.95341
549.309	2.83066		906.373	4.73118
549.353	2.20441		907.37	10.9677
549.376	3.03106		908.452	5.94982
550.199	1.45291		909.373	1.50538
550.277	4.73447		909.45	22.509
551.1	1.25251		909.593	9.24731
551.229	1.0521		910.449	23.7993
551.334	3.13126		911.464	20.4301
552.184	3.03106		912.473	4.15771
554.279	3.00601		913.463	3.7276
555.904	0.5511		915.352	2.50896
557.219	2.63026		916.358	3.58423
557.254	1.22745		917.338	5.66308
558.736	1.52806		917.374	9.24731
559.226	6.36273		924.391	14.6237
559.268	1.70341		925.362	6.95341
560.188	1.62826		931.986	3.94265
560.253	1.85371		933.368	8.60215
561.19	2.40481		934.371	24.4444
561.281	2.32966		934.5	5.16129
562.247	1.42786		935.381	25.3047
563.214	2.40481		936.37	19.7133
563.754	1.87876		937.299	6.23656
563.789	2.05411		937.395	5.37634
565.287	1.45291		937.592	6.59498
566.293	100		940.213	2.07885
566.383	2.32966		949.41	7.38351
567.197	2.53006		952.389	3.22581
567.294	48.7976		953.098	1.64875
567.336	1.1022		953.381	12.7599
567.754	4.88477		953.425	5.80645
568.264	2.85571		954.396	2.29391
568.3	16.007		958.332	4.08602
569.216	5.36072		965.675	1.93548
569.239	2.32966		984.318	4.08602
569.292	2.17936		991.404	5.87814
569.324	1.82866		1006.48	3.79928
569.443	0.57615		1007.47	4.58781
570.162	1.32766		1008.45	15.7706
570.206	3.83267		1009.41	1.8638
570.247	5.18537		1009.46	2.00717
570.307	1.45291		1023.47	24.8745
571.266	7.79058		1024.48	14.1936
572.143	1.0521		1024.56	9.7491
572.2	11.022		1025.41	6.45161
572.23	3.55711		1025.48	53.9068
572.774	10.1202		1025.96	2.36559
573.201	3.35671		1026.48	51.4695
573.74	5.41082		1027.48	36.7025
573.778	1.67836		1027.55	3.44086
574.209	0.9018		1028.48	13.9068
574.245	1.50301		1035.43	2.65233
574.273	0.77655		1036.46	1.72043
575.756	1.17735		1066.6	2.22222
576.193	1.77856		1070.49	5.80645
576.232	5.21042		1073.29	2.22222
576.281	7.46493		1078.44	4.30108
576.326	2.02906		1080.39	5.01792
576.756	8.41683		1082.62	2.65233
576.778	4.73447		1083.44	7.59857
577.264	8.49198		1088.46	1.79211
577.334	1.97896		1097.44	6.02151
577.764	7.81563		1098.47	4.80287
578.236	0.8517		1099.44	8.8172
578.264	4.33367		1100.71	1.57706
578.296	2.83066		1102.46	1.79211
578.339	8.51703		1115.44	6.45161
578.767	1.35271		1116.45	13.19
579.209	0.92685		1117.46	8.3871
579.264	0.77655		1121.51	2.86738
579.299	1.002		1131.43	2.65233
579.351	1.35271		1136.52	3.7276
580.233	1.1022		1137.52	4.01434
580.269	1.17735		1138.52	8.17204
580.32	0.82665		1139.5	2.50896
581.76	3.08116		1153.51	15.1971
583.256	1.95391		1154.52	27.957
585.263	2.47996		1155.52	58.2796
585.326	2.30461		1156.52	57.5627
586.261	4.73447		1157.54	11.5412
586.345	1.02705		1158.53	6.45161
586.764	1.1523		1162.51	4.15771
586.795	3.20641		1165.21	1.57706
587.229	5.13527		1201.49	1.64875
587.302	1.42786		1209.57	3.15412
588.177	1.42786		1210.54	6.45161
588.238	1.37776		1212.63	3.29749
588.285	2.40481		1223.55	1.93548
588.35	0.77655		1224.54	14.4803
589.251	0.8016		1224.68	1.93548
590.212	7.13928		1225.49	3.22581
590.666	1.72846		1225.57	33.9785
590.801	1.45291		1226.56	32.6165
591.209	8.94289		1226.74	5.23297
592.218	0.8517		1226.98	3.29749
592.256	0.97695		1227.56	76.4875
592.29	0.9519		1227.71	5.16129
593.192	0.72645		1228.57	28.0287
593.223	2.58016		1230.48	2.43728
594.183	1.72846		1267.54	2.07885
594.244	1.82866		1278.59	2.65233
594.269	8.71743		1301.39	5.51971
594.763	6.21242		1355.56	2.65233
595.212	1.45291		1373.56	3.29749
595.263	9.84469		1374.55	6.73835
595.761	1.87876		1383.57	2.86738
596.305	2.17936		1388.62	2.50896
596.341	0.97695		1543.66	1.79211
597.15	0.9519
597.325	1.42786
598.283	0.97695
598.776	1.82866
599.19	1.45291
599.233	0.97695
599.822	1.92886
600.214	1.47796
600.281	1.40281
601.206	2.07916
601.328	2.45491
602.043	0.77655
602.221	3.40681
603.139	0.9519
603.178	1.75351
603.209	1.37776
603.271	6.73848
603.766	10.4459
603.799	3.43186
604.276	9.89479
604.73	1.50301
604.778	1.87876
605.227	2.20441
606.197	1.77856
606.336	55.01
606.421	1.80361
607.225	0.77655
607.338	19.6142
607.364	7.89078
607.806	1.70341
608.221	6.46293
608.338	10.3707
609.214	0.92685
609.299	2.95591
609.354	0.9018
609.752	4.00802
609.808	1.55311
610.24	2.27956
610.342	2.32966
610.355	3.08116
611.221	1.47796
611.252	3.80762
611.975	1.87876
612.281	23.522
612.32	2.40481
612.785	16.9589
613.247	1.70341
613.284	8.16633
613.332	1.30261
613.79	0.87675
614.146	2.68036
614.252	5.06012
616.185	1.42786
616.277	1.1523
617.252	5.31062
617.285	3.90782
618.241	1.97896
618.288	0.72645
618.325	4.75952
619.256	6.41283
619.288	5.93687
619.757	3.45691
620.054	0.8016
620.234	1.50301
620.265	0.92685
620.329	0.8016
620.753	1.95391
621.248	3.88277
621.344	1.07715
621.89	0.72645
622.212	2.40481
622.259	1.62826
622.868	0.87675
623.183	1.1022
623.225	3.15631
623.764	2.35471
623.808	1.002
624.072	0.62625
624.217	2.75551
625.076	1.02705
625.242	1.1523
625.283	2.02906
626.249	1.55311
626.281	1.32766
627.297	3.13126
627.768	15.6313
627.788	17.2846
628.264	16.2826
628.298	0.97695
628.755	9.89479
628.765	8.21643
628.801	2.10421
629.198	1.0521
629.263	3.60721
629.308	2.15431
629.765	1.65331
630.209	1.42786
630.265	1.40281
630.309	2.60521
630.336	1.85371
631.209	2.63026
631.251	2.85571
631.305	3.28156
631.468	0.97695
631.808	2.75551
631.878	0.87675
632.167	2.60521
632.758	1.82866
633.163	4.28357
633.194	1.72846
633.282	2.32966
633.736	3.35671
633.777	2.83066
634.22	0.9018
634.776	1.1523
634.83	1.1523
634.961	0.8016
635.163	1.1523
635.223	3.23146
635.256	5.91182
635.316	0.97695
635.673	1.77856
636.25	1.37776
636.306	3.75752
637.261	1.25251
637.303	1.35271
637.809	2.37976
638.187	1.2024
639.469	0.67635
639.773	1.62826
641.236	4.68437
641.3	2.25451
642.213	2.27956
642.247	2.93086
642.29	2.12926
642.776	3.45691
643.247	1.47796
644.334	1.72846
645.301	1.77856
646.307	1.72846
646.348	2.32966
647.284	5.21042
647.841	2.25451
648.212	1.55311
648.24	1.30261
649.186	7.36473
649.233	5.46092
649.338	1.85371
650.177	5.61122
650.235	0.9018
651.173	6.56313
651.292	1.17735
652.178	0.92685
652.802	2.02906
653.289	2.47996
653.369	1.82866
653.8	3.28156
654.294	1.22745
655.209	1.77856
657.298	1.55311
657.335	3.73246
658.218	1.002
658.259	6.73848
658.303	0.8517
658.338	2.10421
659.23	3.08116
659.271	2.22946
659.307	5.33567
659.678	0.6513
660.208	2.15431
660.238	1.2024
660.306	0.7515
660.685	1.45291
661.266	1.82866
661.296	1.50301
661.797	5.33567
662.242	1.02705
663.313	3.80762
663.8	1.1523
664.826	6.88878
665.317	6.63828
665.776	1.1523
665.821	7.71543
666.028	0.97695
666.283	1.45291
666.327	7.28958
666.805	5.13527
668.284	3.63226
669.043	1.17735
669.366	1.87876
670.212	1.27756
670.308	2.95591
670.344	2.78056
671.253	0.7515
671.372	0.8517
672.263	1.12725
672.332	1.75351
673.283	1.40281
673.811	3.08116
675.265	1.32766
675.294	3.45691
675.725	1.82866
676.302	5.43587
676.324	4.18337
676.79	1.50301
679.378	42.9108
679.437	1.30261
679.623	0.67635
680.384	16.1072
681.383	8.99299
682.286	2.98096
682.34	1.40281
683.346	1.67836
684.325	1.35271
684.802	8.79259
685.208	2.05411
685.295	18.6623
685.8	6.43788
685.853	2.27956
686.281	4.90982
686.329	0.77655
687.225	4.90982
687.257	4.73447
687.346	1.35271
687.772	1.60321
688.284	5.61122
688.321	4.88477
689.234	1.1022
689.277	1.87876
689.316	1.67836
689.357	3.55711
690.334	2.40481
690.877	1.65331
691.334	0.82665
693.227	1.0521
693.408	1.67836
693.812	14.4539
694.316	15.9319
694.814	1.67836
695.226	1.62826
695.368	1.72846
697.419	0.8517
698.263	1.55311
698.311	1.67836
699.302	1.22745
700.843	1.25251
701.806	0.92685
702.293	1.62826
702.362	4.98497
703.242	1.45291
704.193	1.35271
704.23	0.9018
704.297	2.50501
704.341	1.82866
705.237	15.0301
705.273	2.93086
705.818	1.65331
706.238	6.66333
707.245	4.75952
707.281	2.40481
708.251	1.42786
708.331	1.17735
708.853	3.55711
709.24	1.92886
709.852	8.89279
710.308	1.80361
710.357	12.2996
710.427	2.45491
710.49	1.2024
710.857	10.5962
711.259	1.65331
711.368	1.47796
711.827	1.50301
711.878	2.98096
712.338	1.35271
712.406	1.77856
713.294	1.55311
713.335	1.77856
713.821	2.65531
713.871	1.12725
714.302	1.72846
715.254	2.75551
715.355	0.87675
716.259	1.82866
717.288	2.00401
717.349	1.25251
718.249	1.1523
718.29	1.72846
718.346	1.47796
718.438	1.97896
719.313	1.67836
719.361	3.60721
720.249	2.78056
720.294	1.25251
721.25	0.97695
721.307	0.82665
721.364	21.518
721.411	3.30661
721.83	0.9018
721.953	0.82665
722.326	6.46293
722.336	9.29359
722.355	6.63828
722.421	2.60521
723.243	4.35872
723.369	5.88677
724.249	4.15832
724.327	2.42986
724.378	2.93086
724.787	1.72846
724.872	0.92685
725.306	3.53206
725.344	1.92886
725.818	4.58417
726.322	3.45691
728.273	1.35271
728.329	2.12926
728.854	2.45491
729.239	0.8016
729.955	1.002
730.271	0.87675
732.281	5.36072
732.319	4.83467
732.349	1.77856
732.402	1.22745
732.616	0.87675
732.802	3.55711
733.299	4.83467
733.341	6.71343
735.269	5.13527
735.331	1.80361
736.28	1.30261
736.829	1.95391
737.251	1.52806
737.315	1.82866
737.833	1.87876
739.286	1.50301
739.373	1.1523
740.046	2.27956
740.329	9.14329
740.335	7.81563
740.82	8.81764
741.283	3.40681
741.323	8.11623
742.223	1.40281
742.322	4.15832
742.346	6.41283
742.355	4.58417
744.275	1.2024
744.321	2.20441
745.206	1.60321
745.305	2.02906
746.25	4.80962
746.331	2.20441
746.827	1.87876
747.247	5.66132
747.313	0.97695
747.345	1.72846
747.404	4.53407
747.837	5.61122
748.248	1.0521
748.34	4.83467
748.815	1.52806
749.334	16.8086
749.84	13.3767
750.322	11.7736
750.338	11.2726
750.362	10.0701
750.654	1.50301
750.846	3.15631
751.293	2.45491
751.367	1.57816
751.672	0.92685
751.715	1.35271
751.841	4.68437
752.254	1.12725
752.336	7.46493
752.376	9.99499
752.861	9.89479
753.024	4.03307
753.344	2.95591
753.375	8.31663
753.84	3.73246
753.879	8.66733
754.33	12.5251
754.384	0.57615
754.475	1.1523
754.837	7.86573
754.86	8.19138
754.88	6.03707
754.929	1.47796
755.336	8.24148
755.84	2.50501
755.884	4.50902
756.25	2.83066
756.337	4.20842
756.835	5.06012
756.847	3.58216
757.249	0.97695
757.363	3.25651
757.779	2.10421
757.827	15.2555
758.15	0.8517
758.258	1.42786
758.344	41.9339
758.352	34.494
758.417	1.40281
758.778	2.15431
758.834	40.4559
758.979	1.65331
759.128	0.67635
759.252	2.22946
759.3	6.23747
759.345	54.4088
759.399	7.28958
759.785	2.40481
759.846	48.7976
759.892	8.19138
759.9	5.63627
760.35	18.0361
760.445	2.80561
760.513	1.02705
760.85	25.5761
761.259	1.82866
761.308	1.40281
761.341	14.3287
761.413	2.63026
761.795	3.38176
761.828	8.09118
761.875	2.05411
761.969	1.67836
762.196	0.67635
762.329	7.38978
762.341	8.64228
762.39	2.40481
762.844	17.4098
763.248	1.45291
763.329	22.3447
763.451	1.02705
763.483	3.15631
763.828	8.09118
763.839	10.521
764.264	0.8517
764.334	5.81162
764.874	4.40882
765.257	2.20441
765.349	2.37976
765.41	1.62826
765.838	1.25251
765.87	3.03106
766.343	3.13126
766.828	1.22745
767.348	1.30261
768.278	2.70541
768.364	0.9018
769.223	1.50301
770.283	0.9018
770.386	1.87876
771.361	0.72645
772.643	1.1523
773.273	1.75351
773.822	0.9519
774.263	14.1032
774.374	3.05611
774.725	0.87675
775.36	2.00401
775.776	0.72645
776.255	2.22946
776.409	2.30461
776.53	2.88076
777.252	1.1523
777.41	2.90581
779.281	2.63026
779.352	1.17735
780.302	1.92886
781.411	1.57816
783.246	3.43186
785.307	1.25251
786.288	0.62625
787.311	3.58216
788.299	1.52806
788.395	1.32766
789.419	0.87675
790.333	1.35271
790.388	4.85972
791.089	0.87675
791.287	4.95992
792.28	7.96593
793.291	1.92886
793.299	3.28156
793.323	2.12926
793.417	46.7184
793.474	7.71543
793.49	5.31062
793.552	1.07715
793.866	0.7515
794.303	3.43186
794.418	18.2615
794.421	19.013
795.285	2.55511
795.418	12.0241
796.313	2.20441
796.385	1.1523
798.287	1.50301
800.238	1.35271
801.267	7.61523
802.294	0.67635
803.258	7.64028
803.33	1.70341
803.388	1.1523
804.304	11.8237
804.391	1.32766
805.306	5.41082
806.319	0.87675
808.38	1.1022
809.3	2.80561
810.31	1.37776
810.421	1.0521
812.345	1.87876
814.844	0.9018
815.047	0.77655
816.301	1.1523
819.144	0.57615
819.273	12.1242
819.356	1.2024
820.285	10.9719
821.272	8.61723
821.325	6.18737
821.333	3.80762
821.378	2.58016
821.521	0.72645
821.714	1.40281
822.282	3.28156
822.329	2.05411
823.273	0.9519
825.333	0.77655
826.31	0.92685
826.35	1.25251
827.449	0.72645
828.301	2.37976
829.272	1.75351
829.385	2.10421
831.438	1.50301
833.293	1.42786
833.375	1.85371
834.315	1.57816
835.295	1.77856
835.343	1.37776
836.388	2.12926
837.295	5.61122
837.333	2.50501
837.396	1.57816
838.28	5.06012
838.349	0.72645
838.412	0.6012
839.297	2.85571
839.802	0.77655
840.354	0.87675
842.302	1.35271
845.301	0.7515
846.293	1.1523
846.372	1.65331
847.345	0.8517
847.399	1.002
847.482	1.002
849.29	1.52806
850.39	1.45291
851.322	1.82866
852.346	2.27956
852.472	2.60521
853.391	1.72846
854.404	3.55711
855.397	0.67635
855.431	0.77655
857.44	0.9018
858.396	1.32766
858.453	1.42786
859.401	1.85371
860.343	2.83066
860.419	0.87675
861.306	4.08317
862.31	2.00401
862.436	0.97695
863.444	1.1022
864.375	2.93086
865.366	1.97896
865.901	0.72645
868.492	1.02705
869.256	3.28156
869.337	4.43387
870.33	1.82866
870.376	2.63026
871.333	2.95591
873.317	3.20641
873.416	2.02906
873.867	1.52806
875.344	0.82665
877.295	3.60721
877.353	1.72846
878.301	5.08517
878.371	4.25852
879.344	4.33367
881.315	1.65331
881.394	12.6753
882.343	1.02705
882.409	3.13126
883.399	7.54008
884.396	3.00601
886.299	1.1022
886.345	3.73246
886.45	1.22745
887.088	1.12725
887.352	15.5561
887.358	14.003
888.264	2.42986
888.36	5.08517
889.359	2.42986
890.369	1.1523
890.436	5.96192
891.412	4.20842
891.424	6.08717
891.448	3.18136
892.289	0.97695
892.421	3.70741
893.297	1.55311
893.354	2.30461
893.401	3.63226
895.332	2.93086
895.399	0.87675
896.338	4.03307
897.348	0.8517
897.418	1.1523
898.435	1.60321
899.377	1.97896
900.364	1.25251
901.373	1.95391
902.368	2.35471
902.418	1.32766
904.364	4.25852
905.349	4.98497
906.355	6.48798
906.43	3.40681
907.427	3.53206
908.386	1.22745
908.447	55.8617
908.539	1.87876
908.625	1.75351
909.453	24.5491
909.606	2.02906
910.308	0.97695
910.454	11.3226
910.517	0.62625
910.936	1.37776
911.305	2.20441
911.343	1.77856
911.461	3.43186
912.308	1.82866
914.352	10.4709
914.456	1.47796
915.346	4.75952
915.382	1.1022
915.488	1.57816
915.645	1.60321
916.192	0.87675
916.345	2.27956
921.377	1.22745
922.38	2.98096
922.437	1.90381
923.381	3.38176
924.39	3.45691
928.411	5.53607
928.494	1.2024
929.442	1.30261
932.361	30.6112
932.401	1.85371
932.429	1.85371
932.523	1.67836
933.362	22.4198
933.529	1.22745
934.371	10.3457
934.434	1.45291
935.384	3.43186
936.364	2.12926
936.503	0.87675
937.392	2.00401
937.434	2.55511
937.473	1.60321
938.371	1.32766
939.368	0.92685
939.419	1.57816
941.484	1.55311
942.444	0.82665
943.174	0.62625
943.435	0.82665
944.399	0.6513
944.498	1.1022
945.433	4.93487
948.329	1.35271
949.401	0.9018
950.236	0.6513
950.38	15.3808
950.421	7.36473
951.378	12.4749
951.431	1.45291
952.41	1.42786
954.39	1.2024
954.456	0.82665
956.465	1.70341
962.294	0.92685
962.391	1.30261
964.433	0.97695
965.459	1.0521
967.592	2.45491
968.387	1.87876
968.427	8.09118
969.421	8.66733
970.377	1.45291
970.442	2.98096
971.275	1.55311
971.424	1.87876
972.396	1.85371
972.454	1.57816
973.509	1.1523
976.351	0.8016
980.469	1.07715
982.337	1.2024
982.396	1.02705
983.517	0.9018
985.354	1.45291
985.453	1.32766
986.377	0.9018
987.439	6.71343
988.388	2.93086
988.45	1.50301
989.39	3.15631
989.44	1.52806
990.428	4.00802
991.332	1.12725
991.467	0.7515
992.397	1.1022
992.471	2.98096
993.373	1.60321
993.422	1.2024
994.054	0.62625
994.325	1.77856
997.327	2.45491
998.449	4.40882
999.371	1.02705
999.426	3.03106
1000.37	3.90782
1000.43	0.92685
1004.37	1.57816
1004.52	0.72645
1005.36	1.37776
1005.46	4.65932
1006.4	1.67836
1006.45	10.8717
1007.43	9.69439
1008.45	5.01002
1008.5	2.20441
1009.41	5.86172
1009.89	1.22745
1010.43	2.85571
1010.48	0.77655
1013.36	0.7014
1014.43	1.25251
1014.47	1.42786
1017.43	0.97695
1018.34	1.1022
1018.42	0.97695
1019.42	1.22745
1020.54	3.08116
1021.65	2.30461
1022.5	0.7515
1023.41	4.50902
1023.47	97.1443
1023.77	0.6513
1024.31	0.62625
1024.48	70.4659
1024.54	2.15431
1024.61	1.62826
1024.73	1.67836
1025.2	0.8517
1025.36	2.07916
1025.48	29.3587
1025.57	0.82665
1026.47	19.3136
1026.77	1.67836
1027.02	0.9018
1027.47	3.38176
1027.9	0.7014
1028.48	3.85772
1028.55	0.87675
1031.47	1.30261
1033.46	2.45491
1034.45	0.8016
1034.49	1.57816
1035.46	2.50501
1037.42	2.47996
1037.45	3.88277
1037.47	2.25451
1038.47	1.1523
1038.52	1.55311
1039.47	1.35271
1040.46	1.0521
1042.42	1.0521
1044.48	0.77655
1045.42	1.2024
1047.39	2.78056
1047.5	2.10421
1049.5	1.72846
1050.4	1.02705
1050.46	1.45291
1051.5	0.82665
1052.06	1.30261
1057.44	4.18337
1058.35	1.37776
1059.4	1.37776
1059.55	1.50301
1061.38	2.25451
1061.43	0.82665
1061.49	1.30261
1062.47	1.27756
1068.42	2.40481
1069.56	1.1523
1071.47	1.92886
1073.47	1.1523
1077.43	3.00601
1077.57	1.40281
1078.4	2.63026
1078.53	2.22946
1079.49	1.45291
1080.4	3.35671
1081.4	6.31263
1081.96	0.87675
1082.48	0.6513
1082.56	1.35271
1083.41	1.35271
1086.46	1.77856
1087.54	0.87675
1090.47	2.20441
1091.33	1.07715
1092.48	0.92685
1094.36	1.22745
1095.43	2.07916
1095.49	3.83267
1095.51	2.85571
1096.4	2.00401
1096.45	1.65331
1097.41	7.96593
1097.64	0.92685
1098.41	3.25651
1099.48	1.82866
1100.48	1.2024
1102.45	0.72645
1104.5	1.82866
1106.54	0.87675
1110.4	1.12725
1111.5	0.97695
1112.48	0.87675
1113.44	5.53607
1113.46	6.41283
1114.43	3.58216
1114.51	1.50301
1114.58	1.47796
1115.42	1.002
1116.48	6.06212
1117.45	1.97896
1118.48	1.62826
1119.44	1.45291
1120.41	1.80361
1120.46	3.73246
1121.51	1.0521
1122.43	1.32766
1122.55	0.72645
1123.56	2.40481
1124.41	1.55311
1124.51	3.08116
1125.52	1.30261
1127.48	1.97896
1128.56	0.8517
1130.47	2.07916
1134.5	11.0721
1135.5	12.1744
1135.81	0.7014
1136.51	7.43988
1136.66	1.2024
1137.52	3.75752
1137.64	0.77655
1138.54	1.30261
1138.7	1.002
1139.4	2.70541
1139.49	2.83066
1140.47	1.87876
1141.24	0.62625
1141.4	1.1022
1141.48	2.78056
1142.53	1.02705
1143.54	5.73647
1143.74	1.25251
1144.55	13.2766
1145.54	3.13126
1146.52	1.22745
1146.61	1.92886
1152.52	55.2104
1152.57	2.75551
1153.52	61.022
1153.7	1.62826
1154.45	2.00401
1154.53	18.5371
1154.78	0.87675
1155.52	5.91182
1155.62	1.85371
1155.85	0.7014
1156.47	1.70341
1156.55	6.78858
1157.53	4.98497
1157.62	0.6012
1160.69	0.77655
1161.57	1.47796
1163.48	1.17735
1164.51	3.50701
1170.45	1.1022
1174.45	1.1523
1174.54	0.6513
1179.44	1.45291
1179.55	2.20441
1183.46	0.7515
1183.57	3.13126
1188.48	4.70942
1189.46	2.02906
1191.49	2.12926
1193.45	2.40481
1193.48	3.10621
1195.58	0.97695
1196.51	1.0521
1197.55	1.37776
1203.5	1.60321
1205.53	8.64228
1205.54	6.91383
1206.47	1.50301
1206.53	4.43387
1206.96	0.67635
1207.53	2.68036
1208.44	0.72645
1208.53	1.30261
1209.54	2.93086
1210.65	0.7014
1211.55	1.67836
1212.53	1.32766
1213.51	0.82665
1213.57	1.42786
1217.57	1.27756
1219.81	0.97695
1220.31	1.70341
1220.47	1.55311
1222.33	0.92685
1223.55	66.5581
1223.64	1.2024
1223.78	1.47796
1224.09	0.62625
1224.45	5.56112
1224.56	62.7505
1224.76	0.77655
1224.82	1.52806
1225.21	1.67836
1225.32	0.52605
1225.56	28.6824
1225.61	4.50902
1225.63	2.40481
1226.47	1.0521
1226.56	13.477
1227.5	0.9519
1227.56	2.22946
1229.53	0.92685
1229.74	1.2024
1231.58	1.1523
1234.59	1.17735
1237.5	1.45291
1238.49	1.1022
1238.56	0.87675
1239.5	1.12725
1240.5	1.1523
1240.59	0.67635
1241.49	5.38577
1242.5	1.45291
1243.49	4.50902
1244.57	1.52806
1246.42	1.77856
1246.5	1.25251
1247.74	2.35471
1254.51	10.7715
1255.5	30.1102
1255.6	1.77856
1255.91	1.60321
1256.51	9.41884
1257.51	10.2956
1258.51	1.97896
1259.6	1.35271
1263.54	0.77655
1265.47	1.02705
1266.51	1.1523
1273.02	0.87675
1274.56	1.2024
1276.37	0.6012
1276.54	1.75351
1276.59	0.87675
1277.54	0.8016
1286.5	2.27956
1287.54	0.92685
1290.54	0.8517
1295.64	0.8016
1299.56	1.1022
1303.47	0.87675
1303.57	0.8517
1304.75	1.95391
1306.57	1.45291
1312.55	1.02705
1313.59	1.02705
1322.62	0.97695
1325.58	2.20441
1327.6	0.82665
1333.54	0.82665
1347.05	0.57615
1347.53	2.42986
1349.62	0.77655
1351.68	1.35271
1352.56	1.50301
1353.54	0.62625
1355.6	1.57816
1361.54	2.10421
1367.39	1.1022
1368.58	3.55711
1369.53	1.2024
1369.6	0.82665
1370.53	0.67635
1370.62	2.88076
1371.6	2.07916
1372.84	0.82665
1373.57	1.47796
1386.61	2.22946
1386.7	1.12725
1387.6	2.42986
1396.64	0.8016
1397.6	2.32966
1399.54	1.2024
1420.58	0.67635
1439.56	1.07715
1513.62	1.25251
1516.44	0.6513
1674.54	0.87675
1676.66	0.9519
1693.45	0.5511

## Sheet: ED Fig 7 bottom
Representative MS/MS spectra of 2HG modified peptides and D4-2HG isotopically labelled versions.
D0-2HG-AAAAPAESAAPAAGEEPS(2HG)KE			D4-2HG-AAAAPAESAAPAAGEEPS(2HG)KE
m/z	Relative Intensity		m/z	Relative Intensity
132.658	0.2209		143.681	0.12974
196.015	1.32539		145.842	0.1421
203.783	0.20169		170.668	0.14828
214.117	0.35536		177.446	0.67342
214.133	2.06493		182.116	0.15445
215.123	0.64349		195.465	0.16681
215.384	0.32655		210.704	0.20388
221.979	0.37457		214.12	2.65044
242.111	0.58586		215.125	0.33362
246.118	0.6627		216.051	0.1977
253.421	0.21129		227.125	0.40158
257.161	2.0073		230.117	0.45101
269.86	0.20169		241.413	0.45101
279.327	0.30734		257.161	1.28506
284.993	0.27852		258.162	0.36451
285.155	9.80599		259.436	0.16681
285.271	0.24011		260.44	0.12974
286.169	1.64234		261.751	0.12974
287.163	0.55705		271.149	0.4819
288.428	0.2209		285.155	3.35475
298.139	0.6723		285.258	0.1421
298.152	0.79716		285.358	0.54368
299.145	0.57626		286.146	0.41394
311.167	1.46946		286.164	0.69196
311.197	0.76834		287.166	0.49425
313.185	0.73953		287.302	0.30891
314.191	0.49942		290.119	0.21624
321.023	0.25932		298.142	0.15445
321.202	0.30734		303.147	0.33362
328.34	0.58586		310.165	0.35833
328.469	0.62428		311.175	0.69813
367.186	1.82482		312.175	0.96997
368.166	0.54745		313.187	1.15532
368.192	0.37457		314.188	1.06265
371.19	0.55705		316.114	0.37069
372.183	0.62428		323.137	0.4819
373.838	0.33615		325.155	0.40776
380.187	0.51863		332.656	0.14828
382.201	3.50557		353.9	0.47572
382.227	0.84518		354.17	0.25948
383.213	0.99885		355.214	0.18535
385.173	1.28698		356.191	0.67342
386.121	0.35536		369.177	0.88966
386.171	1.18133		371.185	0.98233
386.203	1.43104		373.187	0.42012
396.187	0.48022		381.196	0.42012
405.197	3.04456		381.905	0.17917
406.2	0.72032		382.207	1.71753
408.225	0.51863		383.207	1.03176
410.199	0.40338		384.218	0.21624
412.177	0.49942		385.17	0.53132
423.205	0.29773		385.195	0.27184
425.207	0.96043		387.182	0.54368
425.251	1.06608		387.203	0.20388
426.222	1.42144		388.188	0.59311
438.194	1.27737		397.203	0.2842
439.205	0.35536		399.238	0.41394
439.943	0.20169		405.197	0.40158
440.208	2.28582		406.203	1.32213
441.213	1.22935		407.202	1.22946
442.226	2.92931		411.729	0.23477
443.225	1.26777		414.231	0.93908
444.232	0.35536		415.203	1.02558
453.243	4.87899		425.216	0.27184
454.25	1.63273		425.254	0.57457
454.275	0.82597		426.198	0.41394
456.208	2.11295		430.205	0.27184
456.519	0.35536		438.202	0.25331
457.215	0.31694		440.218	0.2842
465.2	0.84518		442.226	0.24095
479.256	0.42259		443.223	0.74756
483.217	0.31694		444.24	0.7352
492.232	2.67		445.249	0.21624
494.238	1.51748		453.245	2.96553
499.244	0.86439		454.251	1.45805
500.33	1.26777		455.247	0.90201
501.568	0.29773		455.292	0.21624
509.229	0.54745		456.207	2.10058
509.494	0.79716		457.213	1.79785
511.221	0.25932		458.231	0.41394
511.243	0.43219		459.221	0.38923
516.992	0.39378		466.228	0.56839
519.168	0.35536		469.253	0.40776
520.338	1.04687		477.244	0.37069
522.226	0.64349		479.247	0.44483
523.272	0.4418		483.244	0.63017
527.245	3.87053		484.208	0.92673
527.311	0.55705		486.21	0.43247
528.249	0.79716		486.294	0.21006
529.244	0.81637		492.229	0.42012
533.107	0.40338		493.229	0.56221
536.242	0.37457		494.248	0.31509
541.42	0.28813		499.253	0.41394
554.249	0.69151		501.227	0.29037
555.229	0.33615		508.219	0.61782
562.74	0.27852		510.238	0.98851
564.272	0.72032		511.249	3.01495
565.006	0.32655		512.243	2.84196
565.282	0.40338		512.251	3.07055
568.254	0.46101		513.223	0.41394
570.283	0.55705		513.254	0.59928
571.269	0.97964		515.264	1.06882
572.183	0.78755		516.261	0.61782
572.29	1.03726		517.274	0.23477
574.266	0.35536		521.572	0.19152
580.276	0.49942		524.319	0.48808
582.287	12.5432		527.242	3.33004
583.029	0.30734		527.287	0.47572
583.289	3.31348		528.253	1.00704
583.388	0.93162		529.257	1.59397
584.299	2.2282		530.263	0.25948
589.282	17.0861		531.263	0.30891
589.326	1.10449		538.252	0.34598
590.286	8.53823		544.288	0.38305
591.294	6.54053		550.3	0.3398
591.358	0.33615		554.299	0.21624
592.337	0.4514		554.382	0.89584
593.28	1.49827		555.236	0.27184
593.292	2.64118		555.3	1.32213
593.303	1.64234		557.258	0.38305
598.281	3.32309		557.3	0.16681
598.329	0.38417		558.265	0.24713
599.294	1.03726		565.283	1.06265
605.403	0.41299		570.274	0.45719
617.316	0.84518		570.344	0.35833
624.287	0.51863		571.327	0.35216
626.306	1.14291		572.273	0.79081
628.291	0.71072		573.242	0.36451
630.302	0.72032		573.303	0.46336
633.302	1.1237		574.28	0.47572
635.249	0.86439		577.235	0.46954
641.315	2.10334		580.309	0.33362
643.311	1.22935		581.286	0.32127
643.401	0.27852		582.287	8.84715
651.311	1.3446		583.292	2.62573
652.308	0.26892		583.295	3.07673
660.318	0.95083		584.296	1.98937
664.253	0.54745		585.304	0.95762
666.187	0.57626		586.296	0.38305
666.23	0.50903		587.641	0.13592
668.3	1.10449		589.282	7.03695
669.316	9.78678		589.332	0.35216
669.364	1.84403		590.288	7.07401
669.384	0.99885		590.333	0.27184
669.413	0.79716		591.289	9.09428
670.324	6.97272		592.245	0.17299
671.336	0.43219		592.299	4.5595
672.334	0.30734		593.307	1.96466
677.322	0.42259		593.346	0.40158
680.301	0.64349		595.069	0.22859
693.364	0.77795		595.308	0.36451
695.331	4.27391		596.291	0.20388
696.33	0.68191		596.322	0.24095
697.321	0.28813		598.24	0.59311
698.315	0.36496		598.284	1.48894
700.306	0.8836		599.278	0.50043
701.312	0.43219		600.292	1.39009
702.32	1.40223		601.276	0.16681
706.338	0.60507		602.259	0.36451
708.264	0.33615		608.302	0.19152
710.318	1.01806		609.267	0.45101
712.406	0.68191		611.325	0.30891
713.364	0.94122		624.072	0.12974
714.424	0.48022		624.299	0.17299
718.325	5.43604		625.303	0.70431
719.327	4.38917		625.369	0.16681
720.33	0.74914		627.297	0.22859
721.352	0.48022		628.285	1.09972
722.345	3.75528		629.296	0.30891
722.4	1.08529		630.697	0.2842
723.344	1.69996		635.276	0.43865
723.388	0.55705		641.32	0.80316
724.353	2.33385		642.265	0.38923
725.353	0.27852		642.326	0.85877
725.656	0.32655		643.314	0.33362
726.304	0.38417		644.301	0.35833
739.336	0.42259		646.345	0.38923
740.251	0.64349		651.318	0.48808
740.356	9.95006		652.305	0.36451
740.418	0.35536		653.312	0.2842
741.357	10.632		654.328	0.70431
741.424	0.51863		667.285	0.30273
741.643	0.42259		668.346	0.23477
742.364	3.83212		669.318	3.24354
752.345	0.71072		670.288	0.43865
755.757	0.35536		670.326	2.90374
757.33	1.41183		671.326	4.64599
759.338	0.2209		672.329	1.56926
761.864	0.61468		672.487	0.20388
762.351	1.69996		674.747	0.1977
762.441	1.01806		685.367	0.21624
762.865	0.92201		688.831	0.44483
763.859	0.37457		692.962	0.15445
766.365	0.72993		694.108	0.21624
767.359	0.40338		696.341	0.59311
771.374	1.02766		698.348	1.03793
774.364	0.49942		699.325	0.50043
775.365	0.4418		701.472	0.4819
783.384	1.07568		702.296	0.34598
784.351	0.36496		702.335	0.30891
784.387	1.04687		706.335	0.29655
784.872	0.8836		712.359	0.21624
785.417	0.33615		713.358	0.72903
787.862	0.75874		716.388	0.25331
793.369	1.16212		718.319	2.34153
794.387	0.81637		718.404	0.4819
795.641	0.72032		718.797	0.27802
796.402	1.10449		719.321	1.29124
797.368	0.86439		720.334	3.75633
798.472	0.63388		720.591	0.47572
802.311	0.61468		721.337	2.5763
804.355	1.01806		722.346	3.66366
811.391	24.9328		723.349	2.82961
811.535	0.78755		724.379	0.94526
812.306	0.49942		724.914	0.19152
812.398	13.5325		725.351	1.10589
812.557	0.54745		725.393	0.72285
813.403	7.70265		726.342	0.54368
814.405	2.56435		728.294	0.22241
815.417	1.06608		734.364	0.29655
819.88	0.57626		739.302	0.29037
826.364	1.45985		740.216	0.26566
827.367	3.43834		740.355	7.44471
827.879	0.53784		741.36	7.01223
828.379	0.91241		741.454	0.4819
829.342	0.40338		742.361	3.49067
831.122	0.74914		743.294	0.80316
832.774	0.33615		743.369	4.64599
833.748	0.51863		744.369	0.85877
834.821	0.68191		745.377	0.24713
834.931	0.29773		745.793	0.17917
835.219	0.2209		753.34	0.25331
835.38	12.7929		756.391	0.3954
835.883	25.6147		757.397	0.51279
835.951	1.69036		758.318	0.50661
836.067	0.71072		759.345	0.61782
836.342	1.86323		761.846	0.95762
836.384	21.1487		763.367	1.79785
836.47	1.01806		763.87	0.4819
836.886	15.2805		764.377	0.8217
837.387	5.15751		765.375	0.47572
837.529	0.76834		766.376	0.49425
837.889	4.62927		767.365	0.80934
838.41	0.73953		768.38	1.44569
840.201	0.48022		783.4	0.87112
840.417	0.39378		784.39	0.24713
840.794	0.48982		785.346	0.17917
842.013	0.33615		786.417	0.17917
847.367	1.16212		793.381	0.40158
848.367	0.62428		794.377	0.80316
851.396	0.31694		795.393	1.87817
853.069	0.48982		798.378	0.32127
858.387	0.46101		808.836	0.3398
863.412	0.65309		811.391	10.7686
867.419	0.87399		811.454	0.38305
870.34	0.97964		812.397	17.824
870.898	8.49981		812.469	0.42629
871.4	9.84441		812.836	0.33362
871.473	1.09489		813.398	9.2302
871.899	6.04111		813.452	0.20388
872.407	7.136		814.402	8.85951
872.911	0.55705		815.128	0.16063
873.412	4.10104		815.403	3.34239
873.916	0.53784		816.41	0.29037
875.897	0.72032		817.423	0.54986
884.638	0.6627		818.21	0.17299
890.938	1.04687		818.274	0.16063
896.938	0.36496		821.414	0.25948
897.913	0.50903		823.391	1.00704
898.408	0.43219		825.403	0.21624
899.428	0.86439		826.378	0.29655
902.621	0.43219		826.878	0.41394
903.882	1.20054		827.384	0.20388
903.926	1.95928		827.884	0.79699
903.981	0.92201		828.891	0.92055
904.204	0.6723		829.392	0.8217
904.386	5.86823		829.897	0.68578
904.45	2.80446		831.086	0.17299
904.929	4.04341		832.867	0.25948
905.389	6.28121		834.908	0.81552
905.428	4.59086		835.38	5.52947
905.857	0.39378		835.882	12.6344
905.933	0.97003		835.951	0.25948
906.408	4.61967		836.384	8.81008
906.913	4.0146		836.694	0.42629
907.422	4.73492		836.788	0.22859
907.924	2.26662		836.885	13.6167
908.431	1.73838		837.387	21.9881
909.04	0.29773		837.517	0.38923
910.447	1.84403		837.797	0.61164
913.082	0.73953		837.891	18.9114
916.935	0.4418		838.392	8.56296
918.188	0.64349		838.895	5.85691
918.97	0.78755		838.935	0.77845
926.973	0.2305		838.945	0.5375
931.601	0.20169		839.142	0.24713
938.473	0.55705		839.398	1.72371
940.177	0.59547		839.49	0.24713
941.898	0.59547		839.643	0.16681
942.426	0.4418		839.906	0.94526
943.444	0.49942		840.221	0.19152
949.419	0.68191		840.315	0.21006
949.925	0.30734		840.414	0.3398
953.448	0.48022		840.808	0.1421
959.839	0.48022		841.925	1.42716
959.942	0.76834		842.177	0.25331
960.442	0.37457		847.365	0.4819
962.482	0.41299		847.989	0.13592
962.521	0.37457		848.375	0.82788
968.442	3.32309		848.413	0.51897
968.952	2.10334		849.386	0.46954
969.052	0.61468		850.378	0.25948
969.39	0.39378		852.312	0.24095
969.45	2.25701		854.383	0.38305
969.892	0.77795		862.772	0.26566
969.949	1.72877		863.898	0.80934
969.997	1.65194		864.904	1.36538
970.446	1.88244		867.418	0.32744
970.73	0.53784		868.432	0.19152
970.849	0.34575		869.418	1.51365
971.906	0.37457		870.449	0.5375
973.351	0.29773		870.9	2.02644
973.982	0.29773		871.399	1.85963
975.423	0.24971		871.9	3.28679
976.425	4.06262		872.406	2.92228
976.723	1.03726		872.455	0.63017
976.818	0.55705		872.91	4.83751
977.014	0.26892		873.409	10.1322
977.344	0.71072		873.856	0.29655
977.451	75.509		873.915	2.76165
977.567	0.53784		874.418	2.82343
977.717	0.26892		875.9	0.45101
977.824	0.33615		879.575	0.23477
977.905	3.92816		885.162	0.1421
977.951	100		888.448	0.47572
978.053	2.25701		893.323	0.34598
978.134	0.97964		893.955	0.43865
978.381	1.30619		898.411	0.44483
978.454	83.2309		903.934	0.35216
978.522	1.29658		904.128	0.26566
978.579	1.7768		904.387	2.06351
978.956	58.8744		904.928	1.63104
979.077	0.33615		905.389	1.85345
979.121	0.69151		905.434	1.03793
979.215	0.52824		905.686	0.14828
979.461	43.8436		905.925	1.94613
979.551	0.50903		906.396	3.21265
979.607	0.35536		906.443	4.31855
979.848	0.6723		906.52	0.60546
979.912	1.05647		906.923	1.85963
979.963	21.6481		907.405	4.11467
980.027	2.95813		907.735	0.76609
980.092	0.75874		907.927	1.50748
980.163	0.2209		907.997	0.37687
980.321	0.61468		908.424	3.82429
980.482	3.53438		908.486	0.79699
980.901	1.00845		908.936	4.08995
980.953	0.42259		909.423	3.05202
980.996	0.34575		909.544	0.22241
981.434	0.51863		909.932	0.97615
981.495	0.39378		910.104	0.29655
981.584	0.37457		910.444	1.26653
982.276	0.52824		910.963	0.55604
982.595	1.15252		911.455	0.29655
983.202	0.26892		912.766	0.25948
986.168	0.29773		913.481	0.29655
988.493	0.53784		915.402	0.15445
992.846	0.49942		917.429	0.25948
1007.32	0.6723		926.155	0.54368
1008	0.24011		931.291	0.19152
1008.42	0.64349		932.92	0.71667
1009.48	0.36496		935.427	0.3398
1024.82	0.24011		935.815	0.12974
1034.5	0.29773		938.449	0.22859
1041.15	0.2209		939.455	0.40158
1046.46	0.59547		941.473	0.24095
1047.46	0.43219		943.441	0.38305
1050.52	4.38917		944.444	2.23032
1051.51	2.12255		944.946	0.37069
1052.53	3.40953		946.933	0.25948
1053.54	0.76834		948.435	0.58075
1053.99	0.51863		954.469	1.13678
1054.94	0.29773		955.445	0.6796
1067.49	0.74914		955.671	0.3954
1068.51	0.71072		956.456	0.22859
1079.51	0.31694		960.442	0.32127
1081.48	1.02766		960.599	0.25948
1082.49	0.42259		961.442	0.17917
1085.8	0.39378		963.48	0.60546
1107.54	0.93162		966.447	2.4342
1114.53	0.43219		966.943	1.50748
1117.13	0.76834		967.997	0.40158
1117.5	0.80676		968.452	0.87112
1126.36	0.56665		968.95	2.89757
1127.58	0.72032		969.453	0.88966
1138.53	0.99885		969.951	2.00791
1142.21	0.6627		970.458	1.28506
1143.52	20.4956		970.958	4.62128
1143.64	0.48022		971.461	4.74484
1143.77	0.62428		971.965	3.57717
1144.52	14.0415		972.421	0.32127
1144.61	1.86323		972.506	0.65489
1144.85	0.40338		973.493	1.19239
1145.52	16.0872		973.68	0.33362
1145.66	0.47061		973.845	0.34598
1146.53	4.6965		973.921	0.1977
1147.53	1.92086		974.483	0.1977
1147.58	0.71072		974.599	0.25948
1148.53	0.29773		975.426	1.48276
1150.5	0.43219		975.49	0.41394
1157.54	0.21129		976.482	0.3954
1158.43	0.57626		977.115	0.31509
1169.87	0.42259		977.381	0.38305
1176.1	0.21129		977.454	16.8973
1196.53	0.29773		977.818	0.1977
1197.53	0.28813		977.954	30.1619
1198.54	0.33615		978.077	0.20388
1200.48	0.64349		978.298	0.3954
1209.53	0.52824		978.457	36.0558
1214.55	4.9174		978.533	2.33535
1214.72	0.54745		978.713	0.97615
1215.09	0.26892		978.781	0.27184
1215.54	4.82136		978.852	0.61164
1216.56	3.14061		978.958	34.19
1217.56	4.09143		979.096	0.37069
1218.57	0.4514		979.461	48.3134
1219.57	0.70111		979.514	2.20561
1226.57	0.57626		979.638	0.44483
1236.59	1.5559		979.965	100
1237.59	2.4491		980.038	2.16854
1237.85	0.84518		980.115	0.38923
1238.57	1.36381		980.269	0.61164
1239.6	0.34575		980.341	1.03793
1270.58	0.59547		980.468	65.6802
1280.55	0.55705		980.586	0.2842
1285.58	1.30619		980.905	1.64957
1286.5	0.48982		980.967	29.439
1286.6	3.15021		981.195	0.71049
1287.59	1.84403		981.253	0.15445
1288.6	0.29773		981.398	1.38391
1288.76	0.33615		981.474	13.9812
1303.77	0.20169		981.563	0.32744
1365.62	3.49597		981.648	0.1977
1366.63	2.96773		981.697	0.15445
1367.64	3.22705		981.901	1.3036
1368.59	0.99885		981.907	1.56308
1369.64	0.74914		981.974	4.34326
1372.61	1.69996		982.477	1.48276
1373.52	0.4514		982.564	0.30273
1373.62	3.69766		982.627	0.48808
1374.64	2.62197		982.978	0.3954
1375.63	2.36266		983.156	0.35833
1376.66	0.92201		983.413	0.3398
1378.65	0.55705		983.974	0.29037
1393.64	0.30734		984.186	0.17299
1400.87	0.2305		984.507	0.71049
1419.68	0.29773		984.868	0.92673
1485.15	0.27852		984.996	0.19152
1486.7	0.33615		985.996	0.24713
1497.7	0.37457		986.429	0.56839
1501.64	1.31579		987.132	0.20388
1502.68	1.57511		987.943	0.25948
1503.67	0.38417		988.449	0.58693
1503.8	0.79716		989.91	0.35216
1504.68	0.48022		995.377	0.17917
1505.68	0.28813		997.716	0.27184
1531.67	0.25932		1002.49	0.25948
1552.73	0.41299		1017.48	0.16681
1572.69	0.76834		1023.53	0.22859
1573.7	0.46101		1038.43	0.40776
1576.73	0.54745		1046.44	1.08736
1668.06	0.27852		1047.47	0.27184
1669.75	3.92816		1048.46	0.35833
1670.77	3.94737		1049.39	0.22859
1671.77	2.13216		1049.47	0.15445
1672.77	2.40108		1050.44	0.24095
1673.76	1.796		1050.52	1.56308
1674.77	1.03726		1051.53	0.96997
1675.35	0.42259		1052.53	1.40862
1677.82	0.6723		1053.54	1.51983
			1054.54	0.6796
			1070.52	0.27184
			1081.47	0.48808
			1082.48	1.58779
			1084.44	0.22241
			1099.55	0.26566
			1107.5	0.40158
			1108.54	0.98851
			1111.55	0.1421
			1122.52	0.40158
			1125.51	0.21006
			1127.46	0.20388
			1127.52	0.24095
			1128.51	0.30891
			1131.58	0.3398
			1134.55	0.32127
			1139.51	0.48808
			1143.12	0.19152
			1143.51	8.2108
			1144.52	6.8516
			1145.52	13.9256
			1145.63	0.6796
			1146.52	8.56913
			1146.63	0.23477
			1146.74	0.4819
			1147.53	9.68738
			1147.61	0.21624
			1148.54	5.3503
			1148.66	0.35833
			1149.54	2.33535
			1150.52	0.74756
			1150.56	0.54368
			1150.86	0.50043
			1150.97	0.17299
			1151.56	0.37069
			1151.61	0.58075
			1151.81	0.21624
			1152.51	0.33362
			1154.5	0.15445
			1185.4	0.49425
			1187.47	0.12974
			1189.35	0.12974
			1192.5	0.27184
			1198.52	0.31509
			1204.49	0.24713
			1214.55	2.90992
			1215.56	2.69369
			1216.55	4.42358
			1216.61	0.66107
			1216.82	0.54368
			1217.57	3.38564
			1218.5	0.27184
			1218.57	3.46596
			1219.57	2.13765
			1220.58	0.7352
			1222.58	0.32744
			1236.59	0.7352
			1237.59	0.58693
			1238.58	0.71667
			1239.59	1.08118
			1240.59	0.19152
			1241.29	0.1421
			1285.58	0.59311
			1286.58	0.49425
			1287.59	0.38923
			1288.61	0.59311
			1289.6	2.53923
			1290.6	0.65489
			1291.62	0.49425
			1293.58	0.21624
			1296.81	0.15445
			1321.63	0.14828
			1365.62	0.59928
			1367.63	1.9832
			1368.61	0.54368
			1368.71	0.3398
			1369.63	2.13147
			1370.64	1.0194
			1371.65	0.86495
			1372.6	0.65489
			1372.67	0.20388
			1373.6	0.16681
			1374.64	0.64871
			1375.62	2.95317
			1375.81	0.29037
			1376.64	2.19943
			1377.64	1.23564
			1377.65	1.63722
			1378.66	0.20388
			1379.66	1.05647
			1384.3	0.17299
			1397.67	0.17917
			1475.62	0.1977
			1484.97	0.1977
			1486.78	0.18535
			1501.66	0.40776
			1503.66	0.72903
			1505.62	0.43865
			1505.67	0.72903
			1505.68	0.46954
			1506.71	0.60546
			1507.71	0.47572
			1509.69	0.67342
			1541.69	0.32744
			1549.7	0.22859
			1554.74	0.29655
			1560.2	0.16063
			1560.71	0.45101
			1572.7	0.22859
			1573.67	0.43865
			1574.71	1.13678
			1575.72	0.84641
			1576.74	0.27184
			1577.71	0.16681
			1577.79	0.51897
			1578.73	0.53132
			1653.76	0.23477
			1654.75	0.27802
			1669.75	0.24095
			1670.74	1.22946
			1671.76	0.8773
			1672.77	1.42716
			1673.77	3.08291
			1673.96	0.38923
			1674.68	0.68578
			1674.77	5.05375
			1674.88	0.38305
			1675.78	1.3036
			1676.74	0.72903
			1676.8	0.52515
			1677.1	0.75992
			1677.36	0.17917
			1677.78	0.29037
			1677.99	0.22859
			1678.98	0.18535
			1687.52	0.40158
