# Supplementary material for: Discovery of chirally dependent protein modifications by D- and L-2-hydroxyglutarates
Source: Nat Chem. 2026 Mar 17;18(6):1033–41. doi: 10.1038/s41557-026-02093-x (PMC13193722; doi:10.1038/s41557-026-02093-x)
Supplement: Supplementary file 20 — Statistical source data. [file 41557_2026_2093_MOESM20_ESM.xlsx]

## Sheet: ED Fig 9a
MS¹ TIC-normalized peak area fold changes of phosphorylated PLK1 (T210) in H293 cells, relative to vehicle control.
	0mM_CoCl2_R1	0mM_CoCl2_R2	0mM_CoCl2_R3	0.2mM_CoCl2_R1	0.2mM_CoCl2_R2	0.2mM_CoCl2_R3
Raw peak area	35351	35286	29525	29248	28390	22777
TIC Intensity	91150256	105522968	101383928	113102016	113627064	121473104
TIC-normalized peak area	0.000387832	0.000334392	0.00029122	0.000258598	0.000249852	0.000187507
TIC-normalized peak area fold changes, relative to RBE	1.33175	1.14825	1	0.887984	0.857952	0.643866
Stastistic analysis (Two-tailed t-tests were used to calculate P values)
Mean_0mM_CoCl2	Mean_0.2mM_CoCl2	P_value
1.16	0.796601	0.0417198

## Sheet: ED Fig 9b
MS¹ TIC-normalized peak area fold changes of phosphorylated PLK1 (T210) in the in-vitro kinase assay, relative to vehicle control.
	Negative Control_R1	Negative Control_R2	Negative Control_R3	0mM_CoCl2_R1	0mM_CoCl2_R2	0mM_CoCl2_R3	0.2mM_CoCl2_R1	0.2mM_CoCl2_R2	0.2mM_CoCl2_R3
Raw peak area	0	0	0	23683	25530	25911	14120	15456	15208
TIC Intensity	67941432	70001104	64397096	160418752	169479984	167874816	155757552	167527472	160248704
TIC-normalized peak area	0	0	0	0.000147632	0.000150637	0.000154347	9.06537e-05	9.22595e-05	9.49025e-05
TIC-normalized peak area (Deduct negative control)				0.000147632	0.000150637	0.000154347	9.06537e-05	9.22595e-05	9.49025e-05
TIC-normalized peak area fold changes, relative to vehicle control				0.956496	0.975964	1	0.587336	0.59774	0.614864
Stastistic analysis (Two-tailed t-tests were used to calculate P values)
Mean_0mM_CoCl2	Mean_0.2mM_CoCl2	P_value
0.977487	0.59998	1.45005e-05

## Sheet: ED Fig 9c
2HG occupancy of SLK in H293 cells
	0mM_CoCl2_R1	0mM_CoCl2_R2	0mM_CoCl2_R3	0.2mM_CoCl2_R1	0.2mM_CoCl2_R2	0.2mM_CoCl2_R3
2HG-SLK (S719)	18490	21969	19778	19078	16830	20002
SLK (S719)	63484	71873	57644	50522	35171	45694
Occupancy	0.225559	0.234106	0.255457	0.274109	0.323648	0.304463
Stastistic analysis (Two-tailed t-tests were used to calculate P values)
Mean_0mM_D2HG	Mean_20mM_D2HG	P_value
0.238374	0.30074	0.0211808

## Sheet: ED Fig 9d
2HG occupancy of SLK in purified His-SLK
	0mM_CoCl2_R1	0mM_CoCl2_R2	0mM_CoCl2_R3	0.2mM_CoCl2_R1	0.2mM_CoCl2_R2	0.2mM_CoCl2_R3
2HG-SLK (S719)	144254	123403	180313	452637	548682	734431
SLK (S719)	685486	619340	818008	1.49211e+06	1591159	1899929
Occupancy	0.173854	0.166145	0.180616	0.232748	0.256412	0.278789
Stastistic analysis (Two-tailed t-tests were used to calculate P values)
Mean_0mM_D2HG	Mean_20mM_D2HG	P_value
0.173539	0.255983	0.00408671
