# Supplementary material for: Discovery of chirally dependent protein modifications by D- and L-2-hydroxyglutarates
Source: Nat Chem. 2026 Mar 17;18(6):1033–41. doi: 10.1038/s41557-026-02093-x (PMC13193722; doi:10.1038/s41557-026-02093-x)
Supplement: Supplementary file 21 — Statistical source data. [file 41557_2026_2093_MOESM21_ESM.xlsx]

## Sheet: ED Fig 10a
MS¹ TIC-normalized peak area fold changes of phosphorylated PPP1R12A (T696) in ICC cells with different genotypes: wild-type SSP25, IDH1-mutant RBE, and AG120-treated RBE, relative to RBE.
	SSP25_R1	SSP25_R2	SSP25_R3	RBE_R1	RBE_R2	RBE_R3	AG120_RBE_R1	AG120_RBE_R2	AG120_RBE_R3
Raw peak area	220872	231311	187939	39561	43107.1	44086	52690	40927	46781
TIC Intensity	184642912	242174496	197947504	243015168	213280976	220434832	256136832	205153552	242774192
TIC-normalized peak area	0.00119621	0.000955141	0.000949439	0.000162792	0.000202114	0.000199996	0.00020571	0.000199494	0.000192693
TIC-normalized peak area fold changes, relative to RBE	7.34808	5.86724	5.83221	1	1.24155	1.22853	1.26364	1.22545	1.18368
Stastistic analysis (Two-tailed t-tests were used to calculate P values)
Mean_SSP25	Mean_RBE	Mean_AG120_RBE	P_value_SSP25_RBE	P_value_RBE_AG120_RBE
6.34918	1.15669	1.22426	0.00050719	0.455062

## Sheet: ED Fig 10b
MS¹ TIC-normalized peak area fold changes of phosphorylated PPP1R12A (T696) in the in-vitro kinase assay system, relative to vehicle control.
	Negative Control_R1	Negative Control_R2	Negative Control_R3	0mM_D2HG_R1	0mM_D2HG_R2	0mM_D2HG_R3	20mM_D2HG_R1	20mM_D2HG_R2	20mM_D2HG_R3
Raw peak area	1229	1464	2304	2518	3039	3400	2426	3076	3094
TIC Intensity	119914096	119796384	101207672	112882984	118375888	122034864	112106808	115302256	114854864
TIC-normalized peak area	1.0249e-05	1.22207e-05	2.27651e-05	2.23063e-05	2.56725e-05	2.78609e-05	2.16401e-05	2.66777e-05	2.69383e-05
TIC-normalized peak area (Deduct negative control)				1.20573e-05	1.34517e-05	5.09582e-06	1.13911e-05	1.4457e-05	4.17327e-06
TIC-normalized peak area fold changes, relative to vehicle control				2.36611	2.63976	1	2.23538	2.83703	0.81896
Stastistic analysis (Two-tailed t-tests were used to calculate P values)
Mean_0mM_D2HG	Mean_20mM_D2HG	P_value
2.00196	1.96379	0.963516

## Sheet: ED Fig 10c
2HG occupancy of MRCKA in ICC cells with different genotypes: wild-type SSP25, IDH1-mutant RBE, and AG120-treated RBE (Values were calculated by comparing the peak areas of modified and unmodified MRCKA (S794) detected in the same LC–MS run, using the formula: f_"mod" =A_"mod" /(A_"mod" +A_"unmod" ).
	SSP25_R1	SSP25_R2	SSP25_R3	RBE_R1	RBE_R2	RBE_R3	AG120_RBE_R1	AG120_RBE_R2	AG120_RBE_R3
2HG-MRCKA (S794)	65672	68144	63562	165228	214786	198787	171412	127671	153573
MRCKA (S794)	54572	45280	54425	37442	37322	39294	47695	45344	37034
Occupancy	0.546156	0.60079	0.53872	0.815256	0.85196	0.834955	0.782321	0.737919	0.805705
Stastistic analysis (Two-tailed t-tests were used to calculate P values)
Mean_SSP25	Mean_RBE	Mean_AG120_RBE	P_value_SSP25_RBE	P_value_RBE_AG120_RBE
0.561889	0.834057	0.775315	0.000256797	0.0595972

## Sheet: ED Fig 10d
2HG occupancy of MRCKA in purified His-MRCKA (Values were calculated by comparing the peak areas of modified and unmodified MRCKA (S794) detected in the same LC–MS run, using the formula: f_"mod" =A_"mod" /(A_"mod" +A_"unmod" ).
	0mM_D2HG_R1	0mM_D2HG_R2	0mM_D2HG_R3	20mM_D2HG_R1	20mM_D2HG_R2	20mM_D2HG_R3
2HG-MRCKA (S794)	47750	52975	46646	39350	87016	66647
MRCKA (S794)	50253.8	95216	106878	28252	80495	93245
Occupancy	0.487226	0.357478	0.303835	0.582083	0.519464	0.416825
Stastistic analysis (Two-tailed t-tests were used to calculate P values)
Mean_0mM_D2HG	Mean_20mM_D2HG	P_value
0.382846	0.506124	0.165141
